# Supplementary material for: Cyclodehydrogenation of molecular nanographene precursors catalyzed by atomic hydrogen
Source: Nat Commun. 2025 Jan 15;16:691. doi: 10.1038/s41467-024-54774-1 (PMC11735845; doi:10.1038/s41467-024-54774-1)
Supplement: Supplementary file 4 — Source Data [file 41467_2024_54774_MOESM4_ESM.zip]

Archive with 75 entries (62 files):
- Source Data/
- Source Data/Figure_2 source data file/
- Source Data/Figure_2 source data file/Figure_2a.txt
- Source Data/Figure_2 source data file/Figure_2b.txt
- Source Data/Figure_2 source data file/Figure_2c.txt
- Source Data/Figure_2 source data file/Figure_2d.txt
- Source Data/Figure_2 source data file/Figure_2e.txt
- Source Data/Figure_2 source data file/Figure_2f.txt
- Source Data/Figure_2 source data file/Figure_2g.txt
- Source Data/Figure_2 source data file/Figure_2g_inset.txt
- Source Data/Figure_3 source data file/
- Source Data/Figure_3 source data file/Figure_3a.txt
- Source Data/Figure_3 source data file/Figure_3b.txt
- Source Data/Figure_3 source data file/Figure_3c.txt
- Source Data/Figure_3 source data file/Figure_3d.txt
- Source Data/Figure_3 source data file/Figure_3e.txt
- Source Data/Figure_3 source data file/Figure_3f.txt
- Source Data/Figure_3 source data file/Figure_3g.txt
- Source Data/Figure_3 source data file/Figure_3h.txt
- Source Data/Figure_3 source data file/Figure_3i.txt
- Source Data/Figure_3 source data file/Figure_3j.txt
- Source Data/Figure_4 source data file/
- Source Data/Figure_4 source data file/Figure_4a.txt
- Source Data/Figure_4 source data file/Figure_4b.txt
- Source Data/Figure_4 source data file/Figure_4c_profile1.txt
- Source Data/Figure_4 source data file/Figure_4c_profile2.txt
- Source Data/Figure_4 source data file/Figure_4c_STS.txt
- Source Data/Figure_4 source data file/Figure_4d.txt
- Source Data/Figure_4 source data file/Figure_4e.txt
- Source Data/Figure_4 source data file/Figure_4f.txt
- Source Data/Figure_4 source data file/Figure_4g.txt
- Source Data/Figure_4 source data file/Figure_4h.txt
- Source Data/Figure_4 source data file/Figure_4i_profile1.txt
- Source Data/Figure_4 source data file/Figure_4i_profile2.txt
- Source Data/Figure_4 source data file/Figure_4j.txt
- Source Data/Figure_4 source data file/Figure_4k.txt
- Source Data/Figure_4 source data file/Figure_4l.txt
- Source Data/Figure_4 source data file/Figure_4m.txt
- Source Data/Figure_5 source data file/
- Source Data/Figure_5 source data file/Figure_5bcde.xlsx
- Source Data/Suppl figure 10/
- Source Data/Suppl figure 10/Suppl Figure 10.xlsx
- Source Data/Suppl Figure 2/
- Source Data/Suppl Figure 2/Suppl Figure 2.xlsx
- Source Data/Suppl Figure 3/
- Source Data/Suppl Figure 3/Suupl Figure 3a.txt
- Source Data/Suppl Figure 3/Suupl Figure 3b.txt
- Source Data/Suppl Figure 3/Suupl Figure 3c.txt
- Source Data/Suppl Figure 3/Suupl Figure 3f.txt
- Source Data/Suppl Figure 3/Suupl Figure 3f_inset.txt
- Source Data/Suppl Figure 3/Suupl Figure 3g.txt
- Source Data/Suppl Figure 3/Suupl Figure 3h.txt
- Source Data/Suppl Figure 3/Suupl Figure 3i.txt
- Source Data/Suppl Figure 3/Suupl Figure 3k.txt
- Source Data/Suppl Figure 3/Suupl Figure 3l.txt
- Source Data/Suppl Figure 5/
- Source Data/Suppl Figure 5/Suppl Figure_5a.txt
- Source Data/Suppl Figure 5/Suppl Figure_5b.txt
- Source Data/Suppl Figure 6/
- Source Data/Suppl Figure 6/Suppl Figure_6a.txt
- Source Data/Suppl Figure 6/Suppl Figure_6b.txt
- Source Data/Suppl Figure 6/Suppl Figure_6c_profile_1.txt
- Source Data/Suppl Figure 6/Suppl Figure_6c_profile_2.txt
- Source Data/Suppl Figure 6/Suppl Figure_6c_profile_3.txt
- Source Data/Suppl Figure 6/Suppl Figure_6c_profile_4.txt
- Source Data/Suppl Figure 6/Suppl Figure_6d.txt
- Source Data/Suppl Figure 6/Suppl Figure_6e.txt
- Source Data/Suppl Figure 7/
- Source Data/Suppl Figure 7/Suppl Figure 7b.txt
- Source Data/Suppl Figure 7/Suppl Figure 7c.txt
- Source Data/Suppl Figure 7/Suppl Figure 7d.txt
- Source Data/Suppl Figure 8/
- Source Data/Suppl Figure 8/Suppl Figure 8.txt
- Source Data/Suppl Figure 9/
- Source Data/Suppl Figure 9/Suppl Figure 9.xlsx
