# Supplementary material for: Cyclodehydrogenation of molecular nanographene precursors catalyzed by atomic hydrogen
Source: Nat Commun. 2025 Jan 15;16:691. doi: 10.1038/s41467-024-54774-1 (PMC11735845; doi:10.1038/s41467-024-54774-1)
Supplement: Supplementary file 4 — Source Data [file 41467_2024_54774_MOESM4_ESM.zip › Source Data/Figure_2 source data file/Figure_2a.txt]

X[nm]		Y[nm]		Z[nm]
0.000000	0.000000	0.342739
0.160470	0.000000	0.339088
0.320939	0.000000	0.33857
0.481409	0.000000	0.33709
0.641879	0.000000	0.330252
0.802348	0.000000	0.327812
0.962818	0.000000	0.322202
1.123288	0.000000	0.321399
1.283757	0.000000	0.319528
1.444227	0.000000	0.317621
1.604697	0.000000	0.316622
1.765166	0.000000	0.314359
1.925636	0.000000	0.316119
2.086106	0.000000	0.314034
2.246575	0.000000	0.313658
2.407045	0.000000	0.312089
2.567515	0.000000	0.306231
2.727984	0.000000	0.295727
2.888454	0.000000	0.273136
3.048924	0.000000	0.240525
3.209393	0.000000	0.204922
3.369863	0.000000	0.176298
3.530333	0.000000	0.161344
3.690802	0.000000	0.154631
3.851272	0.000000	0.146975
4.011742	0.000000	0.143697
4.172211	0.000000	0.143161
4.332681	0.000000	0.14145
4.493151	0.000000	0.143761
4.653620	0.000000	0.144418
4.814090	0.000000	0.150788
4.974560	0.000000	0.153883
5.135029	0.000000	0.15429
5.295499	0.000000	0.154181
5.455969	0.000000	0.147824
5.616438	0.000000	0.14695
5.776908	0.000000	0.142551
5.937378	0.000000	0.139968
6.097847	0.000000	0.137455
6.258317	0.000000	0.132932
6.418787	0.000000	0.1343
6.579256	0.000000	0.133141
6.739726	0.000000	0.13394
6.900196	0.000000	0.132158
7.060665	0.000000	0.131461
7.221135	0.000000	0.133808
7.381605	0.000000	0.136067
7.542074	0.000000	0.13934
7.702544	0.000000	0.141812
7.863014	0.000000	0.149196
8.023483	0.000000	0.162152
8.183953	0.000000	0.182104
8.344423	0.000000	0.202144
8.504892	0.000000	0.222666
8.665362	0.000000	0.241264
8.825832	0.000000	0.257211
8.986301	0.000000	0.271769
9.146771	0.000000	0.28193
9.307241	0.000000	0.292483
9.467710	0.000000	0.297163
9.628180	0.000000	0.302411
9.788650	0.000000	0.306343
9.949119	0.000000	0.310203
10.109589	0.000000	0.314135
10.270059	0.000000	0.311534
10.430528	0.000000	0.313845
10.590998	0.000000	0.313078
10.751468	0.000000	0.312684
10.911937	0.000000	0.310741
11.072407	0.000000	0.302391
11.232877	0.000000	0.296942
11.393346	0.000000	0.28626
11.553816	0.000000	0.275079
11.714286	0.000000	0.261086
11.874755	0.000000	0.245242
12.035225	0.000000	0.232797
12.195695	0.000000	0.215494
12.356164	0.000000	0.199347
12.516634	0.000000	0.181918
12.677104	0.000000	0.162247
12.837573	0.000000	0.149002
12.998043	0.000000	0.1409
13.158513	0.000000	0.138816
13.318982	0.000000	0.139312
13.479452	0.000000	0.137156
13.639922	0.000000	0.136762
13.800391	0.000000	0.137721
13.960861	0.000000	0.136366
14.121331	0.000000	0.135723
14.281800	0.000000	0.130879
14.442270	0.000000	0.128385
14.602740	0.000000	0.126371
14.763209	0.000000	0.123396
14.923679	0.000000	0.122522
15.084149	0.000000	0.116984
15.244618	0.000000	0.117586
15.405088	0.000000	0.115911
15.565558	0.000000	0.115838
15.726027	0.000000	0.11701
15.886497	0.000000	0.114961
16.046967	0.000000	0.11875
16.207436	0.000000	0.120029
16.367906	0.000000	0.127361
16.528376	0.000000	0.142915
16.688845	0.000000	0.171322
16.849315	0.000000	0.210942
17.009785	0.000000	0.244279
17.170254	0.000000	0.271956
17.330724	0.000000	0.287956
17.491194	0.000000	0.295394
17.651663	0.000000	0.299753
17.812133	0.000000	0.297561
17.972603	0.000000	0.293269
18.133072	0.000000	0.282249
18.293542	0.000000	0.262328
18.454012	0.000000	0.236178
18.614481	0.000000	0.204403
18.774951	0.000000	0.172343
18.935421	0.000000	0.148542
19.095890	0.000000	0.136151
19.256360	0.000000	0.133603
19.416830	0.000000	0.130112
19.577299	0.000000	0.125713
19.737769	0.000000	0.124109
19.898239	0.000000	0.120048
20.058708	0.000000	0.119245
20.219178	0.000000	0.117178
20.379648	0.000000	0.11755
20.540117	0.000000	0.121196
20.700587	0.000000	0.121265
20.861057	0.000000	0.124378
21.021526	0.000000	0.123717
21.181996	0.000000	0.125602
21.342466	0.000000	0.127718
21.502935	0.000000	0.125473
21.663405	0.000000	0.126111
21.823875	0.000000	0.122335
21.984344	0.000000	0.122244
22.144814	0.000000	0.122598
22.305284	0.000000	0.122382
22.465753	0.000000	0.126545
22.626223	0.000000	0.136546
22.786693	0.000000	0.162229
22.947162	0.000000	0.199393
23.107632	0.000000	0.235881
23.268102	0.000000	0.26192
23.428571	0.000000	0.276353
23.589041	0.000000	0.284415
23.749511	0.000000	0.288595
23.909980	0.000000	0.28692
24.070450	0.000000	0.279833
24.230920	0.000000	0.266481
24.391389	0.000000	0.247077
24.551859	0.000000	0.221905
24.712329	0.000000	0.188297
24.872798	0.000000	0.155454
25.033268	0.000000	0.1337
25.193738	0.000000	0.142331
25.354207	0.000000	0.176041
25.514677	0.000000	0.212671
25.675147	0.000000	0.245261
25.835616	0.000000	0.264002
25.996086	0.000000	0.274733
26.156556	0.000000	0.281869
26.317025	0.000000	0.283735
26.477495	0.000000	0.281953
26.637965	0.000000	0.271271
26.798434	0.000000	0.257046
26.958904	0.000000	0.236414
27.119374	0.000000	0.206775
27.279843	0.000000	0.173718
27.440313	0.000000	0.14132
27.600783	0.000000	0.122913
27.761252	0.000000	0.119742
27.921722	0.000000	0.118707
28.082192	0.000000	0.117174
28.242661	0.000000	0.114306
28.403131	0.000000	0.112132
28.563601	0.000000	0.111276
28.724070	0.000000	0.10871
28.884540	0.000000	0.106447
29.045010	0.000000	0.104861
29.205479	0.000000	0.102402
29.365949	0.000000	0.102507
29.526419	0.000000	0.101276
29.686888	0.000000	0.102449
29.847358	0.000000	0.102019
30.007828	0.000000	0.10207
30.168297	0.000000	0.105557
30.328767	0.000000	0.107014
30.489237	0.000000	0.111658
30.649706	0.000000	0.113685
30.810176	0.000000	0.116958
30.970646	0.000000	0.122206
31.131115	0.000000	0.128043
31.291585	0.000000	0.14422
31.452055	0.000000	0.172805
31.612524	0.000000	0.212372
31.772994	0.000000	0.245193
31.933464	0.000000	0.264432
32.093933	0.000000	0.276
32.254403	0.000000	0.281178
32.414873	0.000000	0.280855
32.575342	0.000000	0.276153
32.735812	0.000000	0.266201
32.896282	0.000000	0.253579
33.056751	0.000000	0.231309
33.217221	0.000000	0.199017
33.377691	0.000000	0.163753
33.538160	0.000000	0.132868
33.698630	0.000000	0.123788
33.859100	0.000000	0.143348
34.019569	0.000000	0.180797
34.180039	0.000000	0.217925
34.340509	0.000000	0.242398
34.500978	0.000000	0.260249
34.661448	0.000000	0.269663
34.821918	0.000000	0.273345
34.982387	0.000000	0.273111
35.142857	0.000000	0.26533
35.303327	0.000000	0.255841
35.463796	0.000000	0.236917
35.624266	0.000000	0.209432
35.784736	0.000000	0.176838
35.945205	0.000000	0.141805
36.105675	0.000000	0.116616
36.266145	0.000000	0.104688
36.426614	0.000000	0.104668
36.587084	0.000000	0.105716
36.747554	0.000000	0.104129
36.908023	0.000000	0.105053
37.068493	0.000000	0.105086
37.228963	0.000000	0.105547
37.389432	0.000000	0.105277
37.549902	0.000000	0.102676
37.710372	0.000000	0.101731
37.870841	0.000000	0.103259
38.031311	0.000000	0.104912
38.191781	0.000000	0.107972
38.352250	0.000000	0.108076
38.512720	0.000000	0.110922
38.673190	0.000000	0.114942
38.833659	0.000000	0.120084
38.994129	0.000000	0.126276
39.154599	0.000000	0.12793
39.315068	0.000000	0.129761
39.475538	0.000000	0.126056
39.636008	0.000000	0.121693
39.796477	0.000000	0.118665
39.956947	0.000000	0.113749
40.117417	0.000000	0.114584
40.277886	0.000000	0.116753
40.438356	0.000000	0.122269
40.598826	0.000000	0.127037
40.759295	0.000000	0.127818
40.919765	0.000000	0.131803
41.080235	0.000000	0.130768
41.240705	0.000000	0.130001
41.401174	0.000000	0.127969
41.561644	0.000000	0.124407
41.722114	0.000000	0.122678
41.882583	0.000000	0.118528
42.043053	0.000000	0.117654
42.203523	0.000000	0.120428
42.363992	0.000000	0.131729
42.524462	0.000000	0.155792
42.684932	0.000000	0.181262
42.845401	0.000000	0.199789
43.005871	0.000000	0.211161
43.166341	0.000000	0.210127
43.326810	0.000000	0.200993
43.487280	0.000000	0.180681
43.647750	0.000000	0.148496
43.808219	0.000000	0.113873
43.968689	0.000000	0.087794
44.129159	0.000000	0.0797462
44.289628	0.000000	0.0785691
44.450098	0.000000	0.0786558
44.610568	0.000000	0.0811278
44.771037	0.000000	0.0807695
44.931507	0.000000	0.0842738
45.091977	0.000000	0.084503
45.252446	0.000000	0.0876869
45.412916	0.000000	0.091387
45.573386	0.000000	0.0906194
45.733855	0.000000	0.0911155
45.894325	0.000000	0.0897605
46.054795	0.000000	0.0918408
46.215264	0.000000	0.0925327
46.375734	0.000000	0.0900741
46.536204	0.000000	0.089787
46.696673	0.000000	0.0920987
46.857143	0.000000	0.104628
47.017613	0.000000	0.130489
47.178082	0.000000	0.16719
47.338552	0.000000	0.202165
47.499022	0.000000	0.229307
47.659491	0.000000	0.248565
47.819961	0.000000	0.259563
47.980431	0.000000	0.262551
48.140900	0.000000	0.262602
48.301370	0.000000	0.257491
48.461840	0.000000	0.247645
48.622309	0.000000	0.233546
48.782779	0.000000	0.206096
48.943249	0.000000	0.174214
49.103718	0.000000	0.142083
49.264188	0.000000	0.121005
49.424658	0.000000	0.128906
49.585127	0.000000	0.160944
49.745597	0.000000	0.201294
49.906067	0.000000	0.233528
50.066536	0.000000	0.257965
50.227006	0.000000	0.272095
50.387476	0.000000	0.275457
50.547945	0.000000	0.278143
50.708415	0.000000	0.274688
50.868885	0.000000	0.270039
51.029354	0.000000	0.262045
51.189824	0.000000	0.249458
51.350294	0.000000	0.241749
51.510763	0.000000	0.239503
51.671233	0.000000	0.242349
51.831703	0.000000	0.244376
51.992172	0.000000	0.244766
52.152642	0.000000	0.246668
52.313112	0.000000	0.2527
52.473581	0.000000	0.259444
52.634051	0.000000	0.264497
52.794521	0.000000	0.265545
52.954990	0.000000	0.265008
53.115460	0.000000	0.265113
53.275930	0.000000	0.262601
53.436399	0.000000	0.261014
53.596869	0.000000	0.254818
53.757339	0.000000	0.249226
53.917808	0.000000	0.243724
54.078278	0.000000	0.23548
54.238748	0.000000	0.228732
54.399217	0.000000	0.217124
54.559687	0.000000	0.206086
54.720157	0.000000	0.192395
54.880626	0.000000	0.179257
55.041096	0.000000	0.16893
55.201566	0.000000	0.154136
55.362035	0.000000	0.141461
55.522505	0.000000	0.123516
55.682975	0.000000	0.107031
55.843444	0.000000	0.0945331
56.003914	0.000000	0.0849188
56.164384	0.000000	0.081143
56.324853	0.000000	0.0774383
56.485323	0.000000	0.0760299
56.645793	0.000000	0.0740696
56.806262	0.000000	0.0732663
56.966732	0.000000	0.0731929
57.127202	0.000000	0.0728702
57.287671	0.000000	0.072512
57.448141	0.000000	0.0725987
57.608611	0.000000	0.0724718
57.769080	0.000000	0.0751396
57.929550	0.000000	0.0805129
58.090020	0.000000	0.0847292
58.250489	0.000000	0.0965817
58.410959	0.000000	0.111727
58.571429	0.000000	0.135577
58.731898	0.000000	0.159213
58.892368	0.000000	0.174269
59.052838	0.000000	0.189896
59.213307	0.000000	0.20084
59.373777	0.000000	0.214099
59.534247	0.000000	0.22378
59.694716	0.000000	0.227142
59.855186	0.000000	0.230023
60.015656	0.000000	0.230145
60.176125	0.000000	0.23737
60.336595	0.000000	0.241586
60.497065	0.000000	0.246248
60.657534	0.000000	0.256747
60.818004	0.000000	0.276984
60.978474	0.000000	0.303984
61.138943	0.000000	0.318489
61.299413	0.000000	0.329309
61.459883	0.000000	0.352464
61.620352	0.000000	0.385837
61.780822	0.000000	0.413691
61.941292	0.000000	0.432023
62.101761	0.000000	0.440957
62.262231	0.000000	0.444176
62.422701	0.000000	0.44857
62.583170	0.000000	0.454495
62.743640	0.000000	0.461346
62.904110	0.000000	0.462287
63.064579	0.000000	0.459508
63.225049	0.000000	0.452208
63.385519	0.000000	0.444498
63.545988	0.000000	0.43775
63.706458	0.000000	0.426445
63.866928	0.000000	0.414623
64.027397	0.000000	0.392033
64.187867	0.000000	0.366239
64.348337	0.000000	0.339109
64.508806	0.000000	0.323407
64.669276	0.000000	0.326467
64.829746	0.000000	0.337643
64.990215	0.000000	0.363984
65.150685	0.000000	0.393459
65.311155	0.000000	0.42628
65.471624	0.000000	0.45223
65.632094	0.000000	0.465773
65.792564	0.000000	0.476255
65.953033	0.000000	0.476876
66.113503	0.000000	0.47755
66.273973	0.000000	0.475714
66.434442	0.000000	0.467862
66.594912	0.000000	0.457518
66.755382	0.000000	0.440535
66.915851	0.000000	0.416076
67.076321	0.000000	0.383179
67.236791	0.000000	0.342575
67.397260	0.000000	0.311245
67.557730	0.000000	0.307131
67.718200	0.000000	0.332315
67.878669	0.000000	0.371437
68.039139	0.000000	0.405807
68.199609	0.000000	0.429105
68.360078	0.000000	0.45
68.520548	0.000000	0.460944
68.681018	0.000000	0.466603
68.841487	0.000000	0.462204
69.001957	0.000000	0.454939
69.162427	0.000000	0.441872
69.322896	0.000000	0.419441
69.483366	0.000000	0.38998
69.643836	0.000000	0.353363
69.804305	0.000000	0.334742
69.964775	0.000000	0.332017
70.125245	0.000000	0.332371
70.285714	0.000000	0.329983
70.446184	0.000000	0.323074
70.606654	0.000000	0.318587
70.767123	0.000000	0.305804
70.927593	0.000000	0.296136
71.088063	0.000000	0.292236
71.248532	0.000000	0.291931
71.409002	0.000000	0.292872
71.569472	0.000000	0.290449
71.729941	0.000000	0.291141
71.890411	0.000000	0.290747
72.050881	0.000000	0.289748
72.211350	0.000000	0.28882
72.371820	0.000000	0.287252
72.532290	0.000000	0.289617
72.692759	0.000000	0.30332
72.853229	0.000000	0.328096
73.013699	0.000000	0.345644
73.174168	0.000000	0.349131
73.334638	0.000000	0.341653
73.495108	0.000000	0.332839
73.655577	0.000000	0.31979
73.816047	0.000000	0.30553
73.976517	0.000000	0.293993
74.136986	0.000000	0.287227
74.297456	0.000000	0.290001
74.457926	0.000000	0.292153
74.618395	0.000000	0.298381
74.778865	0.000000	0.302348
74.939335	0.000000	0.305763
75.099804	0.000000	0.311759
75.260274	0.000000	0.312967
75.420744	0.000000	0.309761
75.581213	0.000000	0.293721
75.741683	0.000000	0.279532
75.902153	0.000000	0.276486
76.062622	0.000000	0.275149
76.223092	0.000000	0.277532
76.383562	0.000000	0.27769
76.544031	0.000000	0.278809
76.704501	0.000000	0.280729
76.864971	0.000000	0.281119
77.025440	0.000000	0.281152
77.185910	0.000000	0.27848
77.346380	0.000000	0.276021
77.506849	0.000000	0.274132
77.667319	0.000000	0.27324
77.827789	0.000000	0.270977
77.988258	0.000000	0.26802
78.148728	0.000000	0.265365
78.309198	0.000000	0.266413
78.469667	0.000000	0.267087
78.630137	0.000000	0.267566
78.790607	0.000000	0.267279
78.951076	0.000000	0.267187
79.111546	0.000000	0.272365
79.272016	0.000000	0.274232
79.432485	0.000000	0.276134
79.592955	0.000000	0.278285
79.753425	0.000000	0.279814
79.913894	0.000000	0.284742
80.074364	0.000000	0.289012
80.234834	0.000000	0.299601
80.395303	0.000000	0.286462
80.555773	0.000000	0.266061
80.716243	0.000000	0.269726
80.876712	0.000000	0.269065
81.037182	0.000000	0.270771
81.197652	0.000000	0.271552
81.358121	0.000000	0.282016
81.518591	0.000000	0.309586
81.679061	0.000000	0.349047
81.839530	0.000000	0.388542
82.000000	0.000000	0.416112
0.000000	0.160470	0.346818
0.160470	0.160470	0.343434
0.320939	0.160470	0.346226
0.481409	0.160470	0.345049
0.641879	0.160470	0.33823
0.802348	0.160470	0.332353
0.962818	0.160470	0.328061
1.123288	0.160470	0.324303
1.283757	0.160470	0.322859
1.444227	0.160470	0.320579
1.604697	0.160470	0.320256
1.765166	0.160470	0.319862
1.925636	0.160470	0.318489
2.086106	0.160470	0.31943
2.246575	0.160470	0.318983
2.407045	0.160470	0.319461
2.567515	0.160470	0.31654
2.727984	0.160470	0.306801
2.888454	0.160470	0.289978
3.048924	0.160470	0.262083
3.209393	0.160470	0.227549
3.369863	0.160470	0.192374
3.530333	0.160470	0.168253
3.690802	0.160470	0.157179
3.851272	0.160470	0.149327
4.011742	0.160470	0.145782
4.172211	0.160470	0.142345
4.332681	0.160470	0.138925
4.493151	0.160470	0.139475
4.653620	0.160470	0.140896
4.814090	0.160470	0.146074
4.974560	0.160470	0.148012
5.135029	0.160470	0.149113
5.295499	0.160470	0.150535
5.455969	0.160470	0.149162
5.616438	0.160470	0.148305
5.776908	0.160470	0.14485
5.937378	0.160470	0.141181
6.097847	0.160470	0.13906
6.258317	0.160470	0.137314
6.418787	0.160470	0.135692
6.579256	0.160470	0.134799
6.739726	0.160470	0.133551
6.900196	0.160470	0.134866
7.060665	0.160470	0.134597
7.221135	0.160470	0.136748
7.381605	0.160470	0.140715
7.542074	0.160470	0.143971
7.702544	0.160470	0.154328
7.863014	0.160470	0.170043
8.023483	0.160470	0.19286
8.183953	0.160470	0.214948
8.344423	0.160470	0.233173
8.504892	0.160470	0.250401
8.665362	0.160470	0.26446
8.825832	0.160470	0.277007
8.986301	0.160470	0.287525
9.146771	0.160470	0.293628
9.307241	0.160470	0.299499
9.467710	0.160470	0.303324
9.628180	0.160470	0.306633
9.788650	0.160470	0.307965
9.949119	0.160470	0.308301
10.109589	0.160470	0.308762
10.270059	0.160470	0.306962
10.430528	0.160470	0.306159
10.590998	0.160470	0.304341
10.751468	0.160470	0.299817
10.911937	0.160470	0.294155
11.072407	0.160470	0.285181
11.232877	0.160470	0.277294
11.393346	0.160470	0.266789
11.553816	0.160470	0.253668
11.714286	0.160470	0.241633
11.874755	0.160470	0.226092
12.035225	0.160470	0.210746
12.195695	0.160470	0.193585
12.356164	0.160470	0.172596
12.516634	0.160470	0.1562
12.677104	0.160470	0.141673
12.837573	0.160470	0.134889
12.998043	0.160470	0.133018
13.158513	0.160470	0.130986
13.318982	0.160470	0.134437
13.479452	0.160470	0.134471
13.639922	0.160470	0.13648
13.800391	0.160470	0.136745
13.960861	0.160470	0.135585
14.121331	0.160470	0.135832
14.281800	0.160470	0.132181
14.442270	0.160470	0.131057
14.602740	0.160470	0.128011
14.763209	0.160470	0.124787
14.923679	0.160470	0.12288
15.084149	0.160470	0.119389
15.244618	0.160470	0.118159
15.405088	0.160470	0.116572
15.565558	0.160470	0.114559
15.726027	0.160470	0.116105
15.886497	0.160470	0.116797
16.046967	0.160470	0.118112
16.207436	0.160470	0.119534
16.367906	0.160470	0.124533
16.528376	0.160470	0.13918
16.688845	0.160470	0.1657
16.849315	0.160470	0.204021
17.009785	0.160470	0.240562
17.170254	0.160470	0.267046
17.330724	0.160470	0.285645
17.491194	0.160470	0.294187
17.651663	0.160470	0.298207
17.812133	0.160470	0.297849
17.972603	0.160470	0.292507
18.133072	0.160470	0.284103
18.293542	0.160470	0.265731
18.454012	0.160470	0.239919
18.614481	0.160470	0.207788
18.774951	0.160470	0.173431
18.935421	0.160470	0.150182
19.095890	0.160470	0.137524
19.256360	0.160470	0.134371
19.416830	0.160470	0.129599
19.577299	0.160470	0.12552
19.737769	0.160470	0.12486
19.898239	0.160470	0.120567
20.058708	0.160470	0.118874
20.219178	0.160470	0.116878
20.379648	0.160470	0.117054
20.540117	0.160470	0.119312
20.700587	0.160470	0.120663
20.861057	0.160470	0.121497
21.021526	0.160470	0.121869
21.181996	0.160470	0.123255
21.342466	0.160470	0.12708
21.502935	0.160470	0.126419
21.663405	0.160470	0.124423
21.823875	0.160470	0.12378
21.984344	0.160470	0.123083
22.144814	0.160470	0.125538
22.305284	0.160470	0.125126
22.465753	0.160470	0.12742
22.626223	0.160470	0.136086
22.786693	0.160470	0.158458
22.947162	0.160470	0.197812
23.107632	0.160470	0.232626
23.268102	0.160470	0.260356
23.428571	0.160470	0.27552
23.589041	0.160470	0.283545
23.749511	0.160470	0.289666
23.909980	0.160470	0.287172
24.070450	0.160470	0.280014
24.230920	0.160470	0.267409
24.391389	0.160470	0.249429
24.551859	0.160470	0.224258
24.712329	0.160470	0.189759
24.872798	0.160470	0.156489
25.033268	0.160470	0.134806
25.193738	0.160470	0.142155
25.354207	0.160470	0.176365
25.514677	0.160470	0.211909
25.675147	0.160470	0.242291
25.835616	0.160470	0.261566
25.996086	0.160470	0.275039
26.156556	0.160470	0.282316
26.317025	0.160470	0.282652
26.477495	0.160470	0.280123
26.637965	0.160470	0.272431
26.798434	0.160470	0.258384
26.958904	0.160470	0.238054
27.119374	0.160470	0.207401
27.279843	0.160470	0.172795
27.440313	0.160470	0.142177
27.600783	0.160470	0.122132
27.761252	0.160470	0.120047
27.921722	0.160470	0.11855
28.082192	0.160470	0.11618
28.242661	0.160470	0.114078
28.403131	0.160470	0.112794
28.563601	0.160470	0.11361
28.724070	0.160470	0.109728
28.884540	0.160470	0.107429
29.045010	0.160470	0.104614
29.205479	0.160470	0.10317
29.365949	0.160470	0.103133
29.526419	0.160470	0.101528
29.686888	0.160470	0.100458
29.847358	0.160470	0.100064
30.007828	0.160470	0.100845
30.168297	0.160470	0.104474
30.328767	0.160470	0.106519
30.489237	0.160470	0.108813
30.649706	0.160470	0.110466
30.810176	0.160470	0.114041
30.970646	0.160470	0.122263
31.131115	0.160470	0.129968
31.291585	0.160470	0.14465
31.452055	0.160470	0.173057
31.612524	0.160470	0.211111
31.772994	0.160470	0.245641
31.933464	0.160470	0.266874
32.093933	0.160470	0.277213
32.254403	0.160470	0.280753
32.414873	0.160470	0.280769
32.575342	0.160470	0.278808
32.735812	0.160470	0.269728
32.896282	0.160470	0.254098
33.056751	0.160470	0.230884
33.217221	0.160470	0.199091
33.377691	0.160470	0.166479
33.538160	0.160470	0.135986
33.698630	0.160470	0.12331
33.859100	0.160470	0.140609
34.019569	0.160470	0.177951
34.180039	0.160470	0.217714
34.340509	0.160470	0.243112
34.500978	0.160470	0.259451
34.661448	0.160470	0.268117
34.821918	0.160470	0.272707
34.982387	0.160470	0.273826
35.142857	0.160470	0.266419
35.303327	0.160470	0.254669
35.463796	0.160470	0.236457
35.624266	0.160470	0.209132
35.784736	0.160470	0.177161
35.945205	0.160470	0.142574
36.105675	0.160470	0.114892
36.266145	0.160470	0.104174
36.426614	0.160470	0.102713
36.587084	0.160470	0.104846
36.747554	0.160470	0.103669
36.908023	0.160470	0.103578
37.068493	0.160470	0.104306
37.228963	0.160470	0.104036
37.389432	0.160470	0.10439
37.549902	0.160470	0.100668
37.710372	0.160470	0.0998822
37.870841	0.160470	0.0989543
38.031311	0.160470	0.0973144
38.191781	0.160470	0.0972232
38.352250	0.160470	0.0954409
38.512720	0.160470	0.0963465
38.673190	0.160470	0.0996372
38.833659	0.160470	0.101201
38.994129	0.160470	0.105204
39.154599	0.160470	0.105184
39.315068	0.160470	0.106891
39.475538	0.160470	0.107298
39.636008	0.160470	0.106299
39.796477	0.160470	0.108041
39.956947	0.160470	0.106063
40.117417	0.160470	0.106755
40.277886	0.160470	0.108087
40.438356	0.160470	0.108886
40.598826	0.160470	0.110183
40.759295	0.160470	0.108081
40.919765	0.160470	0.108915
41.080235	0.160470	0.108646
41.240705	0.160470	0.106347
41.401174	0.160470	0.103906
41.561644	0.160470	0.100433
41.722114	0.160470	0.099256
41.882583	0.160470	0.100126
42.043053	0.160470	0.102206
42.203523	0.160470	0.116622
42.363992	0.160470	0.143409
42.524462	0.160470	0.177191
42.684932	0.160470	0.205526
42.845401	0.160470	0.218927
43.005871	0.160470	0.226401
43.166341	0.160470	0.224031
43.326810	0.160470	0.215609
43.487280	0.160470	0.196597
43.647750	0.160470	0.164537
43.808219	0.160470	0.127351
43.968689	0.160470	0.0953262
44.129159	0.160470	0.080995
44.289628	0.160470	0.0785363
44.450098	0.160470	0.0786409
44.610568	0.160470	0.0791726
44.771037	0.160470	0.0782625
44.931507	0.160470	0.0805209
45.091977	0.160470	0.0836336
45.252446	0.160470	0.0861233
45.412916	0.160470	0.0897345
45.573386	0.160470	0.0896788
45.733855	0.160470	0.0907801
45.894325	0.160470	0.0913119
46.054795	0.160470	0.0912918
46.215264	0.160470	0.0922863
46.375734	0.160470	0.0904685
46.536204	0.160470	0.0906442
46.696673	0.160470	0.094113
46.857143	0.160470	0.104185
47.017613	0.160470	0.129441
47.178082	0.160470	0.164274
47.338552	0.160470	0.202666
47.499022	0.160470	0.231927
47.659491	0.160470	0.247286
47.819961	0.160470	0.25759
47.980431	0.160470	0.25999
48.140900	0.160470	0.260593
48.301370	0.160470	0.256515
48.461840	0.160470	0.244907
48.622309	0.160470	0.230149
48.782779	0.160470	0.202841
48.943249	0.160470	0.172276
49.103718	0.160470	0.140234
49.264188	0.160470	0.118142
49.424658	0.160470	0.126435
49.585127	0.160470	0.159807
49.745597	0.160470	0.200122
49.906067	0.160470	0.232658
50.066536	0.160470	0.256348
50.227006	0.160470	0.269571
50.387476	0.160470	0.274517
50.547945	0.160470	0.275956
50.708415	0.160470	0.276488
50.868885	0.160470	0.27095
51.029354	0.160470	0.262155
51.189824	0.160470	0.251241
51.350294	0.160470	0.244048
51.510763	0.160470	0.243636
51.671233	0.160470	0.23986
51.831703	0.160470	0.237526
51.992172	0.160470	0.233626
52.152642	0.160470	0.237824
52.313112	0.160470	0.24779
52.473581	0.160470	0.25715
52.634051	0.160470	0.265194
52.794521	0.160470	0.264871
52.954990	0.160470	0.264174
53.115460	0.160470	0.261217
53.275930	0.160470	0.257246
53.436399	0.160470	0.25331
53.596869	0.160470	0.24487
53.757339	0.160470	0.23773
53.917808	0.160470	0.229843
54.078278	0.160470	0.21941
54.238748	0.160470	0.207962
54.399217	0.160470	0.194378
54.559687	0.160470	0.182557
54.720157	0.160470	0.170148
54.880626	0.160470	0.158309
55.041096	0.160470	0.146665
55.201566	0.160470	0.131747
55.362035	0.160470	0.116686
55.522505	0.160470	0.101981
55.682975	0.160470	0.0898389
55.843444	0.160470	0.0828591
56.003914	0.160470	0.0796528
56.164384	0.160470	0.0774968
56.324853	0.160470	0.0762307
56.485323	0.160470	0.0729533
56.645793	0.160470	0.0733782
56.806262	0.160470	0.0728242
56.966732	0.160470	0.0725905
57.127202	0.160470	0.0733536
57.287671	0.160470	0.0712332
57.448141	0.160470	0.0747731
57.608611	0.160470	0.0769068
57.769080	0.160470	0.0845052
57.929550	0.160470	0.0943641
58.090020	0.160470	0.109812
58.250489	0.160470	0.132469
58.410959	0.160470	0.153952
58.571429	0.160470	0.173921
58.731898	0.160470	0.18839
58.892368	0.160470	0.200545
59.052838	0.160470	0.211276
59.213307	0.160470	0.22012
59.373777	0.160470	0.226953
59.534247	0.160470	0.231223
59.694716	0.160470	0.232627
59.855186	0.160470	0.235686
60.015656	0.160470	0.239814
60.176125	0.160470	0.246291
60.336595	0.160470	0.26035
60.497065	0.160470	0.276332
60.657534	0.160470	0.293721
60.818004	0.160470	0.314972
60.978474	0.160470	0.340103
61.138943	0.160470	0.357349
61.299413	0.160470	0.370269
61.459883	0.160470	0.391929
61.620352	0.160470	0.414711
61.780822	0.160470	0.43185
61.941292	0.160470	0.445412
62.101761	0.160470	0.451319
62.262231	0.160470	0.45849
62.422701	0.160470	0.463027
62.583170	0.160470	0.466851
62.743640	0.160470	0.470107
62.904110	0.160470	0.466811
63.064579	0.160470	0.462875
63.225049	0.160470	0.454009
63.385519	0.160470	0.445231
63.545988	0.160470	0.430971
63.706458	0.160470	0.412083
63.866928	0.160470	0.396007
64.027397	0.160470	0.378508
64.187867	0.160470	0.360901
64.348337	0.160470	0.339931
64.508806	0.160470	0.323054
64.669276	0.160470	0.320756
64.829746	0.160470	0.329119
64.990215	0.160470	0.350655
65.150685	0.160470	0.376908
65.311155	0.160470	0.403552
65.471624	0.160470	0.432581
65.632094	0.160470	0.454313
65.792564	0.160470	0.467411
65.953033	0.160470	0.472963
66.113503	0.160470	0.472391
66.273973	0.160470	0.472033
66.434442	0.160470	0.46605
66.594912	0.160470	0.456863
66.755382	0.160470	0.442549
66.915851	0.160470	0.419496
67.076321	0.160470	0.388629
67.236791	0.160470	0.349235
67.397260	0.160470	0.316588
67.557730	0.160470	0.310978
67.718200	0.160470	0.3357
67.878669	0.160470	0.378204
68.039139	0.160470	0.410206
68.199609	0.160470	0.433451
68.360078	0.160470	0.453206
68.520548	0.160470	0.46392
68.681018	0.160470	0.469275
68.841487	0.160470	0.465606
69.001957	0.160470	0.458609
69.162427	0.160470	0.44474
69.322896	0.160470	0.421669
69.483366	0.160470	0.390357
69.643836	0.160470	0.353064
69.804305	0.160470	0.3288
69.964775	0.160470	0.317815
70.125245	0.160470	0.313986
70.285714	0.160470	0.312239
70.446184	0.160470	0.309247
70.606654	0.160470	0.304652
70.767123	0.160470	0.296497
70.927593	0.160470	0.290176
71.088063	0.160470	0.289604
71.248532	0.160470	0.290581
71.409002	0.160470	0.290775
71.569472	0.160470	0.29184
71.729941	0.160470	0.290592
71.890411	0.160470	0.293384
72.050881	0.160470	0.291406
72.211350	0.160470	0.290745
72.371820	0.160470	0.29231
72.532290	0.160470	0.300175
72.692759	0.160470	0.328261
72.853229	0.160470	0.36126
73.013699	0.160470	0.385305
73.174168	0.160470	0.391444
73.334638	0.160470	0.384037
73.495108	0.160470	0.374975
73.655577	0.160470	0.360127
73.816047	0.160470	0.340652
73.976517	0.160470	0.318916
74.136986	0.160470	0.302199
74.297456	0.160470	0.294721
74.457926	0.160470	0.290447
74.618395	0.160470	0.288433
74.778865	0.160470	0.287256
74.939335	0.160470	0.288055
75.099804	0.160470	0.292609
75.260274	0.160470	0.293177
75.420744	0.160470	0.288493
75.581213	0.160470	0.27968
75.741683	0.160470	0.275584
75.902153	0.160470	0.277433
76.062622	0.160470	0.278071
76.223092	0.160470	0.276947
76.383562	0.160470	0.278173
76.544031	0.160470	0.280022
76.704501	0.160470	0.282743
76.864971	0.160470	0.281584
77.025440	0.160470	0.27868
77.185910	0.160470	0.277931
77.346380	0.160470	0.275365
77.506849	0.160470	0.276022
77.667319	0.160470	0.272513
77.827789	0.160470	0.269467
77.988258	0.160470	0.267453
78.148728	0.160470	0.265991
78.309198	0.160470	0.268605
78.469667	0.160470	0.267304
78.630137	0.160470	0.267996
78.790607	0.160470	0.268011
78.951076	0.160470	0.271302
79.111546	0.160470	0.275216
79.272016	0.160470	0.27516
79.432485	0.160470	0.276422
79.592955	0.160470	0.278004
79.753425	0.160470	0.279158
79.913894	0.160470	0.280099
80.074364	0.160470	0.275914
80.234834	0.160470	0.27301
80.395303	0.160470	0.271638
80.555773	0.160470	0.269606
80.716243	0.160470	0.269301
80.876712	0.160470	0.267412
81.037182	0.160470	0.267196
81.197652	0.160470	0.271965
81.358121	0.160470	0.284404
81.518591	0.160470	0.313487
81.679061	0.160470	0.353998
81.839530	0.160470	0.391785
82.000000	0.160470	0.42603
0.000000	0.320939	0.348619
0.160470	0.320939	0.34794
0.320939	0.320939	0.350768
0.481409	0.320939	0.349093
0.641879	0.320939	0.341899
0.802348	0.320939	0.331555
0.962818	0.320939	0.329097
1.123288	0.320939	0.321138
1.283757	0.320939	0.322275
1.444227	0.320939	0.319335
1.604697	0.320939	0.317678
1.765166	0.320939	0.31942
1.925636	0.320939	0.316338
2.086106	0.320939	0.321391
2.246575	0.320939	0.318897
2.407045	0.320939	0.319144
2.567515	0.320939	0.315172
2.727984	0.320939	0.30465
2.888454	0.320939	0.287346
3.048924	0.320939	0.257013
3.209393	0.320939	0.225024
3.369863	0.320939	0.193836
3.530333	0.320939	0.171157
3.690802	0.320939	0.157039
3.851272	0.320939	0.150985
4.011742	0.320939	0.145589
4.172211	0.320939	0.140283
4.332681	0.320939	0.139052
4.493151	0.320939	0.138036
4.653620	0.320939	0.141896
4.814090	0.320939	0.142552
4.974560	0.320939	0.144953
5.135029	0.320939	0.147265
5.295499	0.320939	0.149114
5.455969	0.320939	0.151105
5.616438	0.320939	0.147685
5.776908	0.320939	0.148626
5.937378	0.320939	0.142519
6.097847	0.320939	0.142481
6.258317	0.320939	0.14125
6.418787	0.320939	0.137813
6.579256	0.320939	0.139768
6.739726	0.320939	0.13553
6.900196	0.320939	0.140725
7.060665	0.320939	0.141506
7.221135	0.320939	0.14631
7.381605	0.320939	0.155029
7.542074	0.320939	0.168715
7.702544	0.320939	0.193669
7.863014	0.320939	0.21289
8.023483	0.320939	0.234497
8.183953	0.320939	0.250319
8.344423	0.320939	0.264699
8.504892	0.320939	0.276676
8.665362	0.320939	0.285948
8.825832	0.320939	0.294311
8.986301	0.320939	0.297495
9.146771	0.320939	0.302993
9.307241	0.320939	0.303934
9.467710	0.320939	0.306923
9.628180	0.320939	0.306048
9.788650	0.320939	0.305334
9.949119	0.320939	0.303427
10.109589	0.320939	0.300577
10.270059	0.320939	0.300254
10.430528	0.320939	0.292331
10.590998	0.320939	0.288947
10.751468	0.320939	0.279706
10.911937	0.320939	0.271818
11.072407	0.320939	0.263183
11.232877	0.320939	0.249867
11.393346	0.320939	0.24205
11.553816	0.320939	0.227327
11.714286	0.320939	0.216894
11.874755	0.320939	0.19927
12.035225	0.320939	0.17919
12.195695	0.320939	0.161832
12.356164	0.320939	0.142909
12.516634	0.320939	0.136498
12.677104	0.320939	0.129821
12.837573	0.320939	0.129748
12.998043	0.320939	0.127788
13.158513	0.320939	0.127821
13.318982	0.320939	0.132571
13.479452	0.320939	0.13264
13.639922	0.320939	0.135557
13.800391	0.320939	0.133846
13.960861	0.320939	0.13541
14.121331	0.320939	0.135265
14.281800	0.320939	0.135263
14.442270	0.320939	0.132413
14.602740	0.320939	0.128388
14.763209	0.320939	0.126125
14.923679	0.320939	0.122848
15.084149	0.320939	0.123006
15.244618	0.320939	0.117948
15.405088	0.320939	0.117305
15.565558	0.320939	0.114223
15.726027	0.320939	0.116001
15.886497	0.320939	0.11931
16.046967	0.320939	0.115872
16.207436	0.320939	0.121228
16.367906	0.320939	0.124945
16.528376	0.320939	0.143153
16.688845	0.320939	0.170544
16.849315	0.320939	0.207335
17.009785	0.320939	0.245211
17.170254	0.320939	0.267067
17.330724	0.320939	0.288496
17.491194	0.320939	0.294901
17.651663	0.320939	0.29748
17.812133	0.320939	0.296748
17.972603	0.320939	0.289822
18.133072	0.320939	0.283198
18.293542	0.320939	0.262761
18.454012	0.320939	0.23492
18.614481	0.320939	0.200546
18.774951	0.320939	0.168575
18.935421	0.320939	0.147195
19.095890	0.320939	0.136762
19.256360	0.320939	0.132737
19.416830	0.320939	0.127519
19.577299	0.320939	0.126022
19.737769	0.320939	0.123065
19.898239	0.320939	0.122172
20.058708	0.320939	0.117417
20.219178	0.320939	0.116009
20.379648	0.320939	0.115793
20.540117	0.320939	0.116165
20.700587	0.320939	0.119918
20.861057	0.320939	0.118296
21.021526	0.320939	0.122423
21.181996	0.320939	0.121175
21.342466	0.320939	0.124092
21.502935	0.320939	0.125977
21.663405	0.320939	0.12318
21.823875	0.320939	0.126043
21.984344	0.320939	0.122196
22.144814	0.320939	0.126466
22.305284	0.320939	0.125734
22.465753	0.320939	0.129612
22.626223	0.320939	0.140948
22.786693	0.320939	0.164015
22.947162	0.320939	0.204098
23.107632	0.320939	0.234925
23.268102	0.320939	0.264507
23.428571	0.320939	0.278264
23.589041	0.320939	0.284954
23.749511	0.320939	0.288815
23.909980	0.320939	0.285448
24.070450	0.320939	0.279607
24.230920	0.320939	0.266771
24.391389	0.320939	0.247634
24.551859	0.320939	0.21876
24.712329	0.320939	0.185454
24.872798	0.320939	0.152416
25.033268	0.320939	0.13456
25.193738	0.320939	0.145932
25.354207	0.320939	0.178183
25.514677	0.320939	0.216949
25.675147	0.320939	0.242365
25.835616	0.320939	0.265076
25.996086	0.320939	0.27602
26.156556	0.320939	0.281607
26.317025	0.320939	0.283527
26.477495	0.320939	0.276832
26.637965	0.320939	0.272024
26.798434	0.320939	0.255486
26.958904	0.320939	0.233411
27.119374	0.320939	0.202277
27.279843	0.320939	0.167939
27.440313	0.320939	0.139741
27.600783	0.320939	0.1208
27.761252	0.320939	0.118715
27.921722	0.320939	0.115651
28.082192	0.320939	0.115026
28.242661	0.320939	0.114597
28.403131	0.320939	0.113918
28.563601	0.320939	0.114022
28.724070	0.320939	0.109001
28.884540	0.320939	0.107913
29.045010	0.320939	0.104866
29.205479	0.320939	0.104757
29.365949	0.320939	0.102726
29.526419	0.320939	0.100499
29.686888	0.320939	0.0988944
29.847358	0.320939	0.0990702
30.007828	0.320939	0.101649
30.168297	0.320939	0.101878
30.328767	0.320939	0.104261
30.489237	0.320939	0.104989
30.649706	0.320939	0.111715
30.810176	0.320939	0.115539
30.970646	0.320939	0.120824
31.131115	0.320939	0.130077
31.291585	0.320939	0.145828
31.452055	0.320939	0.181586
31.612524	0.320939	0.21754
31.772994	0.320939	0.250894
31.933464	0.320939	0.2696
32.093933	0.320939	0.277216
32.254403	0.320939	0.284298
32.414873	0.320939	0.282391
32.575342	0.320939	0.279559
32.735812	0.320939	0.267328
32.896282	0.320939	0.250487
33.056751	0.320939	0.228431
33.217221	0.320939	0.196958
33.377691	0.320939	0.163278
33.538160	0.320939	0.132073
33.698630	0.320939	0.122939
33.859100	0.320939	0.143442
34.019569	0.320939	0.183615
34.180039	0.320939	0.2198
34.340509	0.320939	0.244183
34.500978	0.320939	0.259703
34.661448	0.320939	0.267372
34.821918	0.320939	0.272514
34.982387	0.320939	0.270999
35.142857	0.320939	0.264944
35.303327	0.320939	0.251806
35.463796	0.320939	0.233345
35.624266	0.320939	0.204631
35.784736	0.320939	0.170489
35.945205	0.320939	0.137076
36.105675	0.320939	0.110481
36.266145	0.320939	0.102558
36.426614	0.320939	0.100152
36.587084	0.320939	0.101788
36.747554	0.320939	0.102426
36.908023	0.320939	0.101819
37.068493	0.320939	0.104807
37.228963	0.320939	0.101957
37.389432	0.320939	0.103289
37.549902	0.320939	0.100421
37.710372	0.320939	0.0979804
37.870841	0.320939	0.0971059
38.031311	0.320939	0.0926715
38.191781	0.320939	0.0934346
38.352250	0.320939	0.0908514
38.512720	0.320939	0.0917035
38.673190	0.320939	0.0917546
38.833659	0.320939	0.0921796
38.994129	0.320939	0.0939039
39.154599	0.320939	0.0947916
39.315068	0.320939	0.0972102
39.475538	0.320939	0.0982937
39.636008	0.320939	0.0998222
39.796477	0.320939	0.101262
39.956947	0.320939	0.102755
40.117417	0.320939	0.103073
40.277886	0.320939	0.103516
40.438356	0.320939	0.102552
40.598826	0.320939	0.101233
40.759295	0.320939	0.102103
40.919765	0.320939	0.0982556
41.080235	0.320939	0.0979151
41.240705	0.320939	0.0942282
41.401174	0.320939	0.0932648
41.561644	0.320939	0.0936007
41.722114	0.320939	0.0908039
41.882583	0.320939	0.094326
42.043053	0.320939	0.0986135
42.203523	0.320939	0.122837
42.363992	0.320939	0.157117
42.524462	0.320939	0.19154
42.684932	0.320939	0.217455
42.845401	0.320939	0.226441
43.005871	0.320939	0.232598
43.166341	0.320939	0.227594
43.326810	0.320939	0.217214
43.487280	0.320939	0.198789
43.647750	0.320939	0.168385
43.808219	0.320939	0.133477
43.968689	0.320939	0.100135
44.129159	0.320939	0.0822616
44.289628	0.320939	0.0776847
44.450098	0.320939	0.0773977
44.610568	0.320939	0.077609
44.771037	0.320939	0.0784255
44.931507	0.320939	0.0807017
45.091977	0.320939	0.0822658
45.252446	0.320939	0.0842749
45.412916	0.320939	0.0860883
45.573386	0.320939	0.0896816
45.733855	0.320939	0.0907295
45.894325	0.320939	0.0922225
46.054795	0.320939	0.090992
46.215264	0.320939	0.091239
46.375734	0.320939	0.0925539
46.536204	0.320939	0.0918752
46.696673	0.320939	0.0971062
46.857143	0.320939	0.105149
47.017613	0.320939	0.132114
47.178082	0.320939	0.169777
47.338552	0.320939	0.206602
47.499022	0.320939	0.2354
47.659491	0.320939	0.247253
47.819961	0.320939	0.257023
47.980431	0.320939	0.259744
48.140900	0.320939	0.259154
48.301370	0.320939	0.25472
48.461840	0.320939	0.241795
48.622309	0.320939	0.223708
48.782779	0.320939	0.197148
48.943249	0.320939	0.166566
49.103718	0.320939	0.134292
49.264188	0.320939	0.113535
49.424658	0.320939	0.125245
49.585127	0.320939	0.163637
49.745597	0.320939	0.203364
49.906067	0.320939	0.23332
50.066536	0.320939	0.254535
50.227006	0.320939	0.265693
50.387476	0.320939	0.274715
50.547945	0.320939	0.276529
50.708415	0.320939	0.273785
50.868885	0.320939	0.26693
51.029354	0.320939	0.257636
51.189824	0.320939	0.24836
51.350294	0.320939	0.238515
51.510763	0.320939	0.234294
51.671233	0.320939	0.224146
51.831703	0.320939	0.21592
51.992172	0.320939	0.213977
52.152642	0.320939	0.222822
52.313112	0.320939	0.239836
52.473581	0.320939	0.249659
52.634051	0.320939	0.259874
52.794521	0.320939	0.260406
52.954990	0.320939	0.258446
53.115460	0.320939	0.254029
53.275930	0.320939	0.244967
53.436399	0.320939	0.237898
53.596869	0.320939	0.228426
53.757339	0.320939	0.219898
53.917808	0.320939	0.209037
54.078278	0.320939	0.19597
54.238748	0.320939	0.183009
54.399217	0.320939	0.170209
54.559687	0.320939	0.160078
54.720157	0.320939	0.148132
54.880626	0.320939	0.134567
55.041096	0.320939	0.11826
55.201566	0.320939	0.104765
55.362035	0.320939	0.0929079
55.522505	0.320939	0.0867824
55.682975	0.320939	0.0820454
55.843444	0.320939	0.0787501
56.003914	0.320939	0.0769323
56.164384	0.320939	0.0731564
56.324853	0.320939	0.0744002
56.485323	0.320939	0.0723509
56.645793	0.320939	0.072402
56.806262	0.320939	0.0727558
56.966732	0.320939	0.0715965
57.127202	0.320939	0.0749584
57.287671	0.320939	0.0767184
57.448141	0.320939	0.0844591
57.608611	0.320939	0.094229
57.769080	0.320939	0.109606
57.929550	0.320939	0.130999
58.090020	0.320939	0.152357
58.250489	0.320939	0.17432
58.410959	0.320939	0.188629
58.571429	0.320939	0.19984
58.731898	0.320939	0.210144
58.892368	0.320939	0.220128
59.052838	0.320939	0.227406
59.213307	0.320939	0.230465
59.373777	0.320939	0.233329
59.534247	0.320939	0.234982
59.694716	0.320939	0.23991
59.855186	0.320939	0.247669
60.015656	0.320939	0.258951
60.176125	0.320939	0.272299
60.336595	0.320939	0.295686
60.497065	0.320939	0.319447
60.657534	0.320939	0.333417
60.818004	0.320939	0.349613
60.978474	0.320939	0.370882
61.138943	0.320939	0.391723
61.299413	0.320939	0.407403
61.459883	0.320939	0.424364
61.620352	0.320939	0.439456
61.780822	0.320939	0.449511
61.941292	0.320939	0.459601
62.101761	0.320939	0.464369
62.262231	0.320939	0.47081
62.422701	0.320939	0.471502
62.583170	0.320939	0.470485
62.743640	0.320939	0.47002
62.904110	0.320939	0.466512
63.064579	0.320939	0.46327
63.225049	0.320939	0.450487
63.385519	0.320939	0.432169
63.545988	0.320939	0.411109
63.706458	0.320939	0.391901
63.866928	0.320939	0.379029
64.027397	0.320939	0.365054
64.187867	0.320939	0.349067
64.348337	0.320939	0.33114
64.508806	0.320939	0.318732
64.669276	0.320939	0.317946
64.829746	0.320939	0.325242
64.990215	0.320939	0.336916
65.150685	0.320939	0.357758
65.311155	0.320939	0.385452
65.471624	0.320939	0.415051
65.632094	0.320939	0.441589
65.792564	0.320939	0.454954
65.953033	0.320939	0.464528
66.113503	0.320939	0.467072
66.273973	0.320939	0.467817
66.434442	0.320939	0.464486
66.594912	0.320939	0.451152
66.755382	0.320939	0.437604
66.915851	0.320939	0.414337
67.076321	0.320939	0.385249
67.236791	0.320939	0.349825
67.397260	0.320939	0.318566
67.557730	0.320939	0.313117
67.718200	0.320939	0.339477
67.878669	0.320939	0.384063
68.039139	0.320939	0.416955
68.199609	0.320939	0.438402
68.360078	0.320939	0.454277
68.520548	0.320939	0.465044
68.681018	0.320939	0.470702
68.841487	0.320939	0.467407
69.001957	0.320939	0.458754
69.162427	0.320939	0.442714
69.322896	0.320939	0.418806
69.483366	0.320939	0.385803
69.643836	0.320939	0.350219
69.804305	0.320939	0.324317
69.964775	0.320939	0.308455
70.125245	0.320939	0.302187
70.285714	0.320939	0.29859
70.446184	0.320939	0.295739
70.606654	0.320939	0.289507
70.767123	0.320939	0.287209
70.927593	0.320939	0.284661
71.088063	0.320939	0.286012
71.248532	0.320939	0.289338
71.409002	0.320939	0.287805
71.569472	0.320939	0.290971
71.729941	0.320939	0.291111
71.890411	0.320939	0.293921
72.050881	0.320939	0.294613
72.211350	0.320939	0.294041
72.371820	0.320939	0.301889
72.532290	0.320939	0.320042
72.692759	0.320939	0.359449
72.853229	0.320939	0.393605
73.013699	0.320939	0.414197
73.174168	0.320939	0.421849
73.334638	0.320939	0.416649
73.495108	0.320939	0.40805
73.655577	0.320939	0.393238
73.816047	0.320939	0.376646
73.976517	0.320939	0.357117
74.136986	0.320939	0.336627
74.297456	0.320939	0.316386
74.457926	0.320939	0.300613
74.618395	0.320939	0.291177
74.778865	0.320939	0.285728
74.939335	0.320939	0.283323
75.099804	0.320939	0.281612
75.260274	0.320939	0.280755
75.420744	0.320939	0.277496
75.581213	0.320939	0.276407
75.741683	0.320939	0.275159
75.902153	0.320939	0.275727
76.062622	0.320939	0.27891
76.223092	0.320939	0.279015
76.383562	0.320939	0.281896
76.544031	0.320939	0.280381
76.704501	0.320939	0.281037
76.864971	0.320939	0.280875
77.025440	0.320939	0.278345
77.185910	0.320939	0.277916
77.346380	0.320939	0.273339
77.506849	0.320939	0.273016
77.667319	0.320939	0.269525
77.827789	0.320939	0.268223
77.988258	0.320939	0.268577
78.148728	0.320939	0.266475
78.309198	0.320939	0.267772
78.469667	0.320939	0.266399
78.630137	0.320939	0.26912
78.790607	0.320939	0.27193
78.951076	0.320939	0.273939
79.111546	0.320939	0.276447
79.272016	0.320939	0.277228
79.432485	0.320939	0.280661
79.592955	0.320939	0.280178
79.753425	0.320939	0.277701
79.913894	0.320939	0.275367
80.074364	0.320939	0.274012
80.234834	0.320939	0.271269
80.395303	0.320939	0.269914
80.555773	0.320939	0.268114
80.716243	0.320939	0.265068
80.876712	0.320939	0.265137
81.037182	0.320939	0.265651
81.197652	0.320939	0.274281
81.358121	0.320939	0.287576
81.518591	0.320939	0.316854
81.679061	0.320939	0.358201
81.839530	0.320939	0.39743
82.000000	0.320939	0.442124
0.000000	0.481409	0.349351
0.160470	0.481409	0.343333
0.320939	0.481409	0.347122
0.481409	0.481409	0.349184
0.641879	0.481409	0.340336
0.802348	0.481409	0.328514
0.962818	0.481409	0.320342
1.123288	0.481409	0.314359
1.283757	0.481409	0.314392
1.444227	0.481409	0.314141
1.604697	0.481409	0.311896
1.765166	0.481409	0.311199
1.925636	0.481409	0.310734
2.086106	0.481409	0.314416
2.246575	0.481409	0.315927
2.407045	0.481409	0.313557
2.567515	0.481409	0.30834
2.727984	0.481409	0.297658
2.888454	0.481409	0.28071
3.048924	0.481409	0.254435
3.209393	0.481409	0.222037
3.369863	0.481409	0.192362
3.530333	0.481409	0.167618
3.690802	0.481409	0.156188
3.851272	0.481409	0.150828
4.011742	0.481409	0.144578
4.172211	0.481409	0.141051
4.332681	0.481409	0.13756
4.493151	0.481409	0.138839
4.653620	0.481409	0.140706
4.814090	0.481409	0.141879
4.974560	0.481409	0.144404
5.135029	0.481409	0.144793
5.295499	0.481409	0.149722
5.455969	0.481409	0.15198
5.616438	0.481409	0.150856
5.776908	0.481409	0.149145
5.937378	0.481409	0.145921
6.097847	0.481409	0.146221
6.258317	0.481409	0.146362
6.418787	0.481409	0.144081
6.579256	0.481409	0.143029
6.739726	0.481409	0.143703
6.900196	0.481409	0.149646
7.060665	0.481409	0.158881
7.221135	0.481409	0.171802
7.381605	0.481409	0.191575
7.542074	0.481409	0.214108
7.702544	0.481409	0.234896
7.863014	0.481409	0.251875
8.023483	0.481409	0.265134
8.183953	0.481409	0.276915
8.344423	0.481409	0.285136
8.504892	0.481409	0.293571
8.665362	0.481409	0.29971
8.825832	0.481409	0.302983
8.986301	0.481409	0.304814
9.146771	0.481409	0.304918
9.307241	0.481409	0.30545
9.467710	0.481409	0.3047
9.628180	0.481409	0.302313
9.788650	0.481409	0.29916
9.949119	0.481409	0.293159
10.109589	0.481409	0.289116
10.270059	0.481409	0.283543
10.430528	0.481409	0.275708
10.590998	0.481409	0.267465
10.751468	0.481409	0.256195
10.911937	0.481409	0.245477
11.072407	0.481409	0.236415
11.232877	0.481409	0.226427
11.393346	0.481409	0.216474
11.553816	0.481409	0.200577
11.714286	0.481409	0.184003
11.874755	0.481409	0.166895
12.035225	0.481409	0.150766
12.195695	0.481409	0.140902
12.356164	0.481409	0.133015
12.516634	0.481409	0.129114
12.677104	0.481409	0.126353
12.837573	0.481409	0.124927
12.998043	0.481409	0.126972
13.158513	0.481409	0.127966
13.318982	0.481409	0.129032
13.479452	0.481409	0.130792
13.639922	0.481409	0.132338
13.800391	0.481409	0.135931
13.960861	0.481409	0.136534
14.121331	0.481409	0.135339
14.281800	0.481409	0.134323
14.442270	0.481409	0.132042
14.602740	0.481409	0.131274
14.763209	0.481409	0.128744
14.923679	0.481409	0.125485
15.084149	0.481409	0.122101
15.244618	0.481409	0.118164
15.405088	0.481409	0.118607
15.565558	0.481409	0.117252
15.726027	0.481409	0.117268
15.886497	0.481409	0.116874
16.046967	0.481409	0.116284
16.207436	0.481409	0.121711
16.367906	0.481409	0.1289
16.528376	0.481409	0.145078
16.688845	0.481409	0.173698
16.849315	0.481409	0.211147
17.009785	0.481409	0.248898
17.170254	0.481409	0.273175
17.330724	0.481409	0.288107
17.491194	0.481409	0.294762
17.651663	0.481409	0.295703
17.812133	0.481409	0.296484
17.972603	0.481409	0.291195
18.133072	0.481409	0.280192
18.293542	0.481409	0.259044
18.454012	0.481409	0.22823
18.614481	0.481409	0.196864
18.774951	0.481409	0.166922
18.935421	0.481409	0.14483
19.095890	0.481409	0.134166
19.256360	0.481409	0.129269
19.416830	0.481409	0.129248
19.577299	0.481409	0.12711
19.737769	0.481409	0.124598
19.898239	0.481409	0.120235
20.058708	0.481409	0.115694
20.219178	0.481409	0.116457
20.379648	0.481409	0.116277
20.540117	0.481409	0.117467
20.700587	0.481409	0.11702
20.861057	0.481409	0.115113
21.021526	0.481409	0.119062
21.181996	0.481409	0.120964
21.342466	0.481409	0.123775
21.502935	0.481409	0.123861
21.663405	0.481409	0.121848
21.823875	0.481409	0.124515
21.984344	0.481409	0.125795
22.144814	0.481409	0.127448
22.305284	0.481409	0.128086
22.465753	0.481409	0.130469
22.626223	0.481409	0.143194
22.786693	0.481409	0.170105
22.947162	0.481409	0.209476
23.107632	0.481409	0.242404
23.268102	0.481409	0.264616
23.428571	0.481409	0.280563
23.589041	0.481409	0.286808
23.749511	0.481409	0.289512
23.909980	0.481409	0.286768
24.070450	0.481409	0.277581
24.230920	0.481409	0.265243
24.391389	0.481409	0.244041
24.551859	0.481409	0.215488
24.712329	0.481409	0.182075
24.872798	0.481409	0.149428
25.033268	0.481409	0.133797
25.193738	0.481409	0.146202
25.354207	0.481409	0.181052
25.514677	0.481409	0.218251
25.675147	0.481409	0.245697
25.835616	0.481409	0.265559
25.996086	0.481409	0.275454
26.156556	0.481409	0.281895
26.317025	0.481409	0.283139
26.477495	0.481409	0.27696
26.637965	0.481409	0.26877
26.798434	0.481409	0.252569
26.958904	0.481409	0.227879
27.119374	0.481409	0.197741
27.279843	0.481409	0.163385
27.440313	0.481409	0.134867
27.600783	0.481409	0.117439
27.761252	0.481409	0.115461
27.921722	0.481409	0.116615
28.082192	0.481409	0.115509
28.242661	0.481409	0.1154
28.403131	0.481409	0.112194
28.563601	0.481409	0.112156
28.724070	0.481409	0.111976
28.884540	0.481409	0.109037
29.045010	0.481409	0.106756
29.205479	0.481409	0.102286
29.365949	0.481409	0.102302
29.526419	0.481409	0.101427
29.686888	0.481409	0.10041
29.847358	0.481409	0.099785
30.007828	0.481409	0.0975577
30.168297	0.481409	0.0997805
30.328767	0.481409	0.103107
30.489237	0.481409	0.106985
30.649706	0.481409	0.110703
30.810176	0.481409	0.112694
30.970646	0.481409	0.119171
31.131115	0.481409	0.131807
31.291585	0.481409	0.154019
31.452055	0.481409	0.187481
31.612524	0.481409	0.222331
31.772994	0.481409	0.251947
31.933464	0.481409	0.274551
32.093933	0.481409	0.282594
32.254403	0.481409	0.285422
32.414873	0.481409	0.281967
32.575342	0.481409	0.277052
32.735812	0.481409	0.268328
32.896282	0.481409	0.251166
33.056751	0.481409	0.226725
33.217221	0.481409	0.192226
33.377691	0.481409	0.157229
33.538160	0.481409	0.129601
33.698630	0.481409	0.125007
33.859100	0.481409	0.149017
34.019569	0.481409	0.184116
34.180039	0.481409	0.22039
34.340509	0.481409	0.2465
34.500978	0.481409	0.262162
34.661448	0.481409	0.269618
34.821918	0.481409	0.270203
34.982387	0.481409	0.269026
35.142857	0.481409	0.262633
35.303327	0.481409	0.25042
35.463796	0.481409	0.229717
35.624266	0.481409	0.199828
35.784736	0.481409	0.165668
35.945205	0.481409	0.132878
36.105675	0.481409	0.108152
36.266145	0.481409	0.0997479
36.426614	0.481409	0.0980725
36.587084	0.481409	0.0976786
36.747554	0.481409	0.101183
36.908023	0.481409	0.101928
37.068493	0.481409	0.10408
37.228963	0.481409	0.10228
37.389432	0.481409	0.101067
37.549902	0.481409	0.100762
37.710372	0.481409	0.0981612
37.870841	0.481409	0.0975537
38.031311	0.481409	0.0918911
38.191781	0.481409	0.0898596
38.352250	0.481409	0.0890386
38.512720	0.481409	0.0884311
38.673190	0.481409	0.0901376
38.833659	0.481409	0.0876078
38.994129	0.481409	0.0892075
39.154599	0.481409	0.0905403
39.315068	0.481409	0.0932792
39.475538	0.481409	0.0956265
39.636008	0.481409	0.0955887
39.796477	0.481409	0.0973308
39.956947	0.481409	0.0990017
40.117417	0.481409	0.100957
40.277886	0.481409	0.101543
40.438356	0.481409	0.0998315
40.598826	0.481409	0.0981383
40.759295	0.481409	0.0988658
40.919765	0.481409	0.0962826
41.080235	0.481409	0.0947851
41.240705	0.481409	0.0917747
41.401174	0.481409	0.0892626
41.561644	0.481409	0.0903639
41.722114	0.481409	0.0887953
41.882583	0.481409	0.0923352
42.043053	0.481409	0.100325
42.203523	0.481409	0.124335
42.363992	0.481409	0.160271
42.524462	0.481409	0.190831
42.684932	0.481409	0.216372
42.845401	0.481409	0.224326
43.005871	0.481409	0.226139
43.166341	0.481409	0.220388
43.326810	0.481409	0.207694
43.487280	0.481409	0.1908
43.647750	0.481409	0.162674
43.808219	0.481409	0.13218
43.968689	0.481409	0.102452
44.129159	0.481409	0.082567
44.289628	0.481409	0.0770289
44.450098	0.481409	0.0761011
44.610568	0.481409	0.078395
44.771037	0.481409	0.0788378
44.931507	0.481409	0.0783015
45.091977	0.481409	0.0799546
45.252446	0.481409	0.0829428
45.412916	0.481409	0.0869099
45.573386	0.481409	0.0896132
45.733855	0.481409	0.0890948
45.894325	0.481409	0.0903919
46.054795	0.481409	0.0921696
46.215264	0.481409	0.0928972
46.375734	0.481409	0.0941231
46.536204	0.481409	0.0914686
46.696673	0.481409	0.0965394
46.857143	0.481409	0.108748
47.017613	0.481409	0.137243
47.178082	0.481409	0.176365
47.338552	0.481409	0.207335
47.499022	0.481409	0.234495
47.659491	0.481409	0.248537
47.819961	0.481409	0.258129
47.980431	0.481409	0.260904
48.140900	0.481409	0.255918
48.301370	0.481409	0.250647
48.461840	0.481409	0.238416
48.622309	0.481409	0.221913
48.782779	0.481409	0.193716
48.943249	0.481409	0.159342
49.103718	0.481409	0.128011
49.264188	0.481409	0.110957
49.424658	0.481409	0.127384
49.585127	0.481409	0.164744
49.745597	0.481409	0.202833
49.906067	0.481409	0.231792
50.066536	0.481409	0.25217
50.227006	0.481409	0.266889
50.387476	0.481409	0.273259
50.547945	0.481409	0.272331
50.708415	0.481409	0.268502
50.868885	0.481409	0.261842
51.029354	0.481409	0.252708
51.189824	0.481409	0.238893
51.350294	0.481409	0.222213
51.510763	0.481409	0.211513
51.671233	0.481409	0.201756
51.831703	0.481409	0.1941
51.992172	0.481409	0.195771
52.152642	0.481409	0.203405
52.313112	0.481409	0.222306
52.473581	0.481409	0.238003
52.634051	0.481409	0.249161
52.794521	0.481409	0.252096
52.954990	0.481409	0.244725
53.115460	0.481409	0.238849
53.275930	0.481409	0.227312
53.436399	0.481409	0.2193
53.596869	0.481409	0.209952
53.757339	0.481409	0.195995
53.917808	0.481409	0.18275
54.078278	0.481409	0.169415
54.238748	0.481409	0.161545
54.399217	0.481409	0.149581
54.559687	0.481409	0.134752
54.720157	0.481409	0.119993
54.880626	0.481409	0.105271
55.041096	0.481409	0.0965642
55.201566	0.481409	0.0891572
55.362035	0.481409	0.0838149
55.522505	0.481409	0.0796831
55.682975	0.481409	0.0766014
55.843444	0.481409	0.0752285
56.003914	0.481409	0.0760273
56.164384	0.481409	0.073889
56.324853	0.481409	0.072267
56.485323	0.481409	0.0718909
56.645793	0.481409	0.0723158
56.806262	0.481409	0.0764432
56.966732	0.481409	0.0772241
57.127202	0.481409	0.0823482
57.287671	0.481409	0.0929369
57.448141	0.481409	0.109951
57.608611	0.481409	0.133374
57.769080	0.481409	0.151759
57.929550	0.481409	0.172102
58.090020	0.481409	0.187408
58.250489	0.481409	0.200987
58.410959	0.481409	0.212181
58.571429	0.481409	0.21759
58.731898	0.481409	0.226612
58.892368	0.481409	0.229315
59.052838	0.481409	0.234386
59.213307	0.481409	0.236805
59.373777	0.481409	0.239882
59.534247	0.481409	0.24586
59.694716	0.481409	0.257019
59.855186	0.481409	0.281438
60.015656	0.481409	0.298363
60.176125	0.481409	0.311052
60.336595	0.481409	0.329153
60.497065	0.481409	0.352735
60.657534	0.481409	0.369056
60.818004	0.481409	0.381816
60.978474	0.481409	0.4015
61.138943	0.481409	0.4188
61.299413	0.481409	0.434319
61.459883	0.481409	0.44521
61.620352	0.481409	0.456618
61.780822	0.481409	0.462721
61.941292	0.481409	0.469679
62.101761	0.481409	0.473646
62.262231	0.481409	0.473323
62.422701	0.481409	0.474816
62.583170	0.481409	0.469456
62.743640	0.481409	0.469827
62.904110	0.481409	0.46445
63.064579	0.481409	0.456295
63.225049	0.481409	0.441234
63.385519	0.481409	0.416365
63.545988	0.481409	0.396018
63.706458	0.481409	0.376774
63.866928	0.481409	0.363119
64.027397	0.481409	0.348129
64.187867	0.481409	0.333958
64.348337	0.481409	0.324895
64.508806	0.481409	0.315495
64.669276	0.481409	0.314763
64.829746	0.481409	0.315917
64.990215	0.481409	0.327272
65.150685	0.481409	0.345585
65.311155	0.481409	0.369382
65.471624	0.481409	0.395474
65.632094	0.481409	0.419769
65.792564	0.481409	0.440628
65.953033	0.481409	0.453549
66.113503	0.481409	0.460204
66.273973	0.481409	0.458136
66.434442	0.481409	0.452705
66.594912	0.481409	0.440919
66.755382	0.481409	0.425858
66.915851	0.481409	0.403571
67.076321	0.481409	0.373148
67.236791	0.481409	0.343295
67.397260	0.481409	0.31727
67.557730	0.481409	0.319172
67.718200	0.481409	0.34724
67.878669	0.481409	0.387199
68.039139	0.481409	0.420661
68.199609	0.481409	0.439633
68.360078	0.481409	0.458801
68.520548	0.481409	0.466916
68.681018	0.481409	0.470491
68.841487	0.481409	0.466715
69.001957	0.481409	0.456585
69.162427	0.481409	0.442645
69.322896	0.481409	0.414875
69.483366	0.481409	0.381071
69.643836	0.481409	0.348121
69.804305	0.481409	0.321597
69.964775	0.481409	0.304952
70.125245	0.481409	0.296459
70.285714	0.481409	0.291971
70.446184	0.481409	0.286878
70.606654	0.481409	0.28401
70.767123	0.481409	0.283473
70.927593	0.481409	0.283631
71.088063	0.481409	0.284003
71.248532	0.481409	0.285211
71.409002	0.481409	0.286312
71.569472	0.481409	0.289639
71.729941	0.481409	0.29341
71.890411	0.481409	0.29412
72.050881	0.481409	0.297446
72.211350	0.481409	0.301627
72.371820	0.481409	0.320813
72.532290	0.481409	0.35714
72.692759	0.481409	0.39199
72.853229	0.481409	0.416606
73.013699	0.481409	0.430932
73.174168	0.481409	0.4425
73.334638	0.481409	0.44029
73.495108	0.481409	0.432296
73.655577	0.481409	0.420368
73.816047	0.481409	0.404773
73.976517	0.481409	0.392542
74.136986	0.481409	0.374259
[truncated: 260,145 more rows]
