# Supplementary material for: Cyclodehydrogenation of molecular nanographene precursors catalyzed by atomic hydrogen
Source: Nat Commun. 2025 Jan 15;16:691. doi: 10.1038/s41467-024-54774-1 (PMC11735845; doi:10.1038/s41467-024-54774-1)
Supplement: Supplementary file 4 — Source Data [file 41467_2024_54774_MOESM4_ESM.zip › Source Data/Figure_2 source data file/Figure_2b.txt]

X[nm]		Y[nm]		Z[nm]
0.000000	0.000000	0.0565025
0.010320	0.000000	0.0566606
0.020640	0.000000	0.0562019
0.030959	0.000000	0.05636
0.041279	0.000000	0.0559013
0.051599	0.000000	0.0554426
0.061919	0.000000	0.057451
0.072238	0.000000	0.0569923
0.082558	0.000000	0.0565336
0.092878	0.000000	0.0573084
0.103198	0.000000	0.0556162
0.113517	0.000000	0.0557742
0.123837	0.000000	0.0553155
0.134157	0.000000	0.0567072
0.144477	0.000000	0.0562485
0.154796	0.000000	0.0557898
0.165116	0.000000	0.0559478
0.175436	0.000000	0.0561059
0.185756	0.000000	0.0568808
0.196076	0.000000	0.0545718
0.206395	0.000000	0.0534963
0.216715	0.000000	0.0536544
0.227035	0.000000	0.0538124
0.237355	0.000000	0.0545873
0.247674	0.000000	0.0535118
0.257994	0.000000	0.0530531
0.268314	0.000000	0.0532112
0.278634	0.000000	0.0546028
0.288953	0.000000	0.0547609
0.299273	0.000000	0.0536854
0.309593	0.000000	0.0532267
0.319913	0.000000	0.052768
0.330232	0.000000	0.0529261
0.340552	0.000000	0.0530842
0.350872	0.000000	0.0526255
0.361192	0.000000	0.0534003
0.371512	0.000000	0.0535584
0.381831	0.000000	0.0537165
0.392151	0.000000	0.0532578
0.402471	0.000000	0.0534158
0.412791	0.000000	0.0523404
0.423110	0.000000	0.0524984
0.433430	0.000000	0.0520397
0.443750	0.000000	0.0528146
0.454070	0.000000	0.0535894
0.464389	0.000000	0.052514
0.474709	0.000000	0.0520553
0.485029	0.000000	0.0528301
0.495349	0.000000	0.0523714
0.505668	0.000000	0.0531463
0.515988	0.000000	0.0526876
0.526308	0.000000	0.0509953
0.536628	0.000000	0.0517702
0.546948	0.000000	0.052545
0.557267	0.000000	0.0527031
0.567587	0.000000	0.0528612
0.577907	0.000000	0.0517857
0.588227	0.000000	0.0525605
0.598546	0.000000	0.0521018
0.608866	0.000000	0.0516431
0.619186	0.000000	0.0511845
0.629506	0.000000	0.0513425
0.639825	0.000000	0.0521174
0.650145	0.000000	0.0516587
0.660465	0.000000	0.0505832
0.670785	0.000000	0.0513581
0.681105	0.000000	0.0521329
0.691424	0.000000	0.0516742
0.701744	0.000000	0.0518323
0.712064	0.000000	0.0507568
0.722384	0.000000	0.0502981
0.732703	0.000000	0.051073
0.743023	0.000000	0.0493807
0.753343	0.000000	0.0501556
0.763663	0.000000	0.0509304
0.773982	0.000000	0.0510885
0.784302	0.000000	0.0512466
0.794622	0.000000	0.0507879
0.804942	0.000000	0.0503292
0.815261	0.000000	0.051104
0.825581	0.000000	0.0500285
0.835901	0.000000	0.0495698
0.846221	0.000000	0.0491111
0.856541	0.000000	0.049886
0.866860	0.000000	0.0506608
0.877180	0.000000	0.0514357
0.887500	0.000000	0.050977
0.897820	0.000000	0.0492847
0.908139	0.000000	0.0506764
0.918459	0.000000	0.0514512
0.928779	0.000000	0.049759
0.939099	0.000000	0.0493003
0.949418	0.000000	0.0500751
0.959738	0.000000	0.0502332
0.970058	0.000000	0.0497745
0.980378	0.000000	0.0517829
0.990697	0.000000	0.0507074
1.001017	0.000000	0.0514823
1.011337	0.000000	0.0516403
1.021657	0.000000	0.0493313
1.031977	0.000000	0.0501062
1.042296	0.000000	0.0502642
1.052616	0.000000	0.0504223
1.062936	0.000000	0.0493468
1.073256	0.000000	0.0501217
1.083575	0.000000	0.0502798
1.093895	0.000000	0.0516714
1.104215	0.000000	0.0505959
1.114535	0.000000	0.0501372
1.124854	0.000000	0.0502953
1.135174	0.000000	0.0504534
1.145494	0.000000	0.0493779
1.155814	0.000000	0.049536
1.166133	0.000000	0.0503108
1.176453	0.000000	0.0510857
1.186773	0.000000	0.0500102
1.197093	0.000000	0.0501683
1.207413	0.000000	0.0509431
1.217732	0.000000	0.0511012
1.228052	0.000000	0.051876
1.238372	0.000000	0.0501838
1.248692	0.000000	0.0497251
1.259011	0.000000	0.0504999
1.269331	0.000000	0.0518915
1.279651	0.000000	0.0514329
1.289971	0.000000	0.0503574
1.300290	0.000000	0.0505155
1.310610	0.000000	0.0512903
1.320930	0.000000	0.0520651
1.331250	0.000000	0.05284
1.341569	0.000000	0.0517645
1.351889	0.000000	0.0506891
1.362209	0.000000	0.0508471
1.372529	0.000000	0.051622
1.382849	0.000000	0.0511633
1.393168	0.000000	0.0525549
1.403488	0.000000	0.0533297
1.413808	0.000000	0.0534878
1.424128	0.000000	0.0530291
1.434447	0.000000	0.0525704
1.444767	0.000000	0.0521117
1.455087	0.000000	0.0528866
1.465407	0.000000	0.0518111
1.475726	0.000000	0.0513524
1.486046	0.000000	0.052744
1.496366	0.000000	0.0535189
1.506686	0.000000	0.0542937
1.517005	0.000000	0.0532182
1.527325	0.000000	0.0527595
1.537645	0.000000	0.0529176
1.547965	0.000000	0.0536925
1.558285	0.000000	0.0538505
1.568604	0.000000	0.0533918
1.578924	0.000000	0.0541667
1.589244	0.000000	0.0530912
1.599564	0.000000	0.0532493
1.609883	0.000000	0.0540241
1.620203	0.000000	0.054799
1.630523	0.000000	0.0555738
1.640843	0.000000	0.0551151
1.651162	0.000000	0.0534229
1.661482	0.000000	0.0529642
1.671802	0.000000	0.0543558
1.682122	0.000000	0.0563642
1.692441	0.000000	0.0552887
1.702761	0.000000	0.0554468
1.713081	0.000000	0.0549881
1.723401	0.000000	0.0557629
1.733721	0.000000	0.055921
1.744040	0.000000	0.0560791
1.754360	0.000000	0.0550036
1.764680	0.000000	0.0563952
1.775000	0.000000	0.0553198
1.785319	0.000000	0.0560946
1.795639	0.000000	0.0556359
1.805959	0.000000	0.0564108
1.816279	0.000000	0.0571856
1.826598	0.000000	0.0567269
1.836918	0.000000	0.0575018
1.847238	0.000000	0.0576598
1.857558	0.000000	0.0578179
1.867877	0.000000	0.0573592
1.878197	0.000000	0.0562837
1.888517	0.000000	0.0564418
1.898837	0.000000	0.0572167
1.909157	0.000000	0.059225
1.919476	0.000000	0.0587663
1.929796	0.000000	0.0589244
1.940116	0.000000	0.0584657
1.950436	0.000000	0.058007
1.960755	0.000000	0.0581651
1.971075	0.000000	0.0583232
1.981395	0.000000	0.0597148
1.991715	0.000000	0.0598729
2.002034	0.000000	0.0587974
2.012354	0.000000	0.0583387
2.022674	0.000000	0.0591135
2.032994	0.000000	0.0605052
2.043314	0.000000	0.06128
2.053633	0.000000	0.0602045
2.063953	0.000000	0.0591291
2.074273	0.000000	0.0592871
2.084593	0.000000	0.060062
2.094912	0.000000	0.0602201
2.105232	0.000000	0.0597614
2.115552	0.000000	0.0605362
2.125872	0.000000	0.0631614
2.136191	0.000000	0.0627027
2.146511	0.000000	0.0616272
2.156831	0.000000	0.059935
2.167151	0.000000	0.0607098
2.177470	0.000000	0.0621014
2.187790	0.000000	0.0622595
2.198110	0.000000	0.0618008
2.208430	0.000000	0.0625756
2.218750	0.000000	0.0633505
2.229069	0.000000	0.0628918
2.239389	0.000000	0.0624331
2.249709	0.000000	0.0625912
2.260029	0.000000	0.063366
2.270348	0.000000	0.0635241
2.280668	0.000000	0.0630654
2.290988	0.000000	0.0607564
2.301308	0.000000	0.0615312
2.311627	0.000000	0.0623061
2.321947	0.000000	0.0630809
2.332267	0.000000	0.0638557
2.342587	0.000000	0.0646306
2.352906	0.000000	0.0635551
2.363226	0.000000	0.0624797
2.373546	0.000000	0.0607874
2.383866	0.000000	0.0615623
2.394186	0.000000	0.0623371
2.404505	0.000000	0.0637287
2.414825	0.000000	0.0620365
2.425145	0.000000	0.060961
2.435465	0.000000	0.0617359
2.445784	0.000000	0.0625107
2.456104	0.000000	0.0614352
2.466424	0.000000	0.0609765
2.476744	0.000000	0.0586675
2.487063	0.000000	0.0600592
2.497383	0.000000	0.060834
2.507703	0.000000	0.0603753
2.518023	0.000000	0.0599166
2.528342	0.000000	0.0600747
2.538662	0.000000	0.0608495
2.548982	0.000000	0.0610076
2.559302	0.000000	0.0599321
2.569622	0.000000	0.0594734
2.579941	0.000000	0.0590147
2.590261	0.000000	0.0591728
2.600581	0.000000	0.0580973
2.610901	0.000000	0.0582554
2.621220	0.000000	0.0590303
2.631540	0.000000	0.0598051
2.641860	0.000000	0.0593464
2.652180	0.000000	0.0576542
2.662499	0.000000	0.0590458
2.672819	0.000000	0.0592039
2.683139	0.000000	0.0587452
2.693459	0.000000	0.0576697
2.703778	0.000000	0.057211
2.714098	0.000000	0.0579858
2.724418	0.000000	0.0581439
2.734738	0.000000	0.0576852
2.745058	0.000000	0.0572265
2.755377	0.000000	0.0580014
2.765697	0.000000	0.0569259
2.776017	0.000000	0.0564672
2.786337	0.000000	0.0535414
2.796656	0.000000	0.054933
2.806976	0.000000	0.0557079
2.817296	0.000000	0.0552492
2.827616	0.000000	0.053557
2.837935	0.000000	0.053715
2.848255	0.000000	0.0551066
2.858575	0.000000	0.0546479
2.868895	0.000000	0.0541893
2.879214	0.000000	0.0537306
2.889534	0.000000	0.0532719
2.899854	0.000000	0.0540467
2.910174	0.000000	0.053588
2.920494	0.000000	0.0525125
2.930813	0.000000	0.0526706
2.941133	0.000000	0.0540622
2.951453	0.000000	0.0542203
2.961773	0.000000	0.0537616
2.972092	0.000000	0.0545364
2.982412	0.000000	0.053461
2.992732	0.000000	0.0530023
3.003052	0.000000	0.0525436
3.013371	0.000000	0.0520849
3.023691	0.000000	0.0534765
3.034011	0.000000	0.0536346
3.044331	0.000000	0.0531759
3.054650	0.000000	0.0521004
3.064970	0.000000	0.0522585
3.075290	0.000000	0.0524166
3.085610	0.000000	0.0519579
3.095930	0.000000	0.0521159
3.106249	0.000000	0.0504237
3.116569	0.000000	0.0505818
3.126889	0.000000	0.0519734
3.137209	0.000000	0.0508979
3.147528	0.000000	0.0498225
3.157848	0.000000	0.0499805
3.168168	0.000000	0.0501386
3.178488	0.000000	0.0502967
3.188807	0.000000	0.0492212
3.199127	0.000000	0.0481458
3.209447	0.000000	0.0476871
3.219767	0.000000	0.0478451
3.230086	0.000000	0.0480032
3.240406	0.000000	0.0475445
3.250726	0.000000	0.0489361
3.261046	0.000000	0.0490942
3.271366	0.000000	0.0480187
3.281685	0.000000	0.0481768
3.292005	0.000000	0.0464846
3.302325	0.000000	0.0484929
3.312645	0.000000	0.0480343
3.322964	0.000000	0.0475756
3.333284	0.000000	0.0465001
3.343604	0.000000	0.0472749
3.353924	0.000000	0.047433
3.364243	0.000000	0.0457408
3.374563	0.000000	0.0471324
3.384883	0.000000	0.0472905
3.395203	0.000000	0.0468318
3.405523	0.000000	0.0463731
3.415842	0.000000	0.0446808
3.426162	0.000000	0.0436054
3.436482	0.000000	0.0462305
3.446802	0.000000	0.0451551
3.457121	0.000000	0.0446964
3.467441	0.000000	0.0454712
3.477761	0.000000	0.0456293
3.488081	0.000000	0.043937
3.498400	0.000000	0.0428616
3.508720	0.000000	0.0424029
3.519040	0.000000	0.0431777
3.529360	0.000000	0.0451861
3.539679	0.000000	0.0441106
3.549999	0.000000	0.0430352
3.560319	0.000000	0.0419597
3.570639	0.000000	0.0427345
3.580959	0.000000	0.0435094
3.591278	0.000000	0.0436675
3.601598	0.000000	0.0432088
3.611918	0.000000	0.0433668
3.622238	0.000000	0.0422914
3.632557	0.000000	0.0418327
3.642877	0.000000	0.0407572
3.653197	0.000000	0.0402985
3.663517	0.000000	0.0423069
3.673836	0.000000	0.042465
3.684156	0.000000	0.0420063
3.694476	0.000000	0.0409308
3.704796	0.000000	0.0404721
3.715115	0.000000	0.0406302
3.725435	0.000000	0.0401715
3.735755	0.000000	0.039096
3.746075	0.000000	0.0398709
3.756395	0.000000	0.0400289
3.766714	0.000000	0.040187
3.777034	0.000000	0.0384948
3.787354	0.000000	0.0386529
3.797674	0.000000	0.0394277
3.807993	0.000000	0.0402025
3.818313	0.000000	0.0385103
3.828633	0.000000	0.0386684
3.838953	0.000000	0.0388265
3.849272	0.000000	0.0389845
3.859592	0.000000	0.0385258
3.869912	0.000000	0.0386839
3.880232	0.000000	0.038842
3.890551	0.000000	0.0396168
3.900871	0.000000	0.0391581
3.911191	0.000000	0.0380827
3.921511	0.000000	0.0370072
3.931831	0.000000	0.0371653
3.942150	0.000000	0.0385569
3.952470	0.000000	0.0380982
3.962790	0.000000	0.0376395
3.973110	0.000000	0.0377976
3.983429	0.000000	0.0379556
3.993749	0.000000	0.0374969
4.004069	0.000000	0.0364215
4.014389	0.000000	0.0359628
4.024708	0.000000	0.0361209
4.035028	0.000000	0.0362789
4.045348	0.000000	0.036437
4.055668	0.000000	0.0359783
4.065987	0.000000	0.0361364
4.076307	0.000000	0.0356777
4.086627	0.000000	0.0358358
4.096947	0.000000	0.0347603
4.107267	0.000000	0.0367687
4.117586	0.000000	0.0350764
4.127906	0.000000	0.034001
4.138226	0.000000	0.0335423
4.148546	0.000000	0.0330836
4.158865	0.000000	0.035092
4.169185	0.000000	0.03525
4.179505	0.000000	0.0335578
4.189825	0.000000	0.0343326
4.200144	0.000000	0.0351075
4.210464	0.000000	0.0346488
4.220784	0.000000	0.0341901
4.231104	0.000000	0.0331146
4.241423	0.000000	0.0326559
4.251743	0.000000	0.0352811
4.262063	0.000000	0.0335888
4.272383	0.000000	0.0331302
4.282703	0.000000	0.0326715
4.293022	0.000000	0.0346798
4.303342	0.000000	0.0348379
4.313662	0.000000	0.0343792
4.323982	0.000000	0.0314534
4.334301	0.000000	0.0309947
4.344621	0.000000	0.0323864
4.354941	0.000000	0.033778
4.365261	0.000000	0.031469
4.375580	0.000000	0.031627
4.385900	0.000000	0.0330187
4.396220	0.000000	0.0319432
4.406540	0.000000	0.0308677
4.416859	0.000000	0.0316426
4.427179	0.000000	0.0324174
4.437499	0.000000	0.0313419
4.447819	0.000000	0.0308832
4.458139	0.000000	0.0298078
4.468458	0.000000	0.0305826
4.478778	0.000000	0.0301239
4.489098	0.000000	0.0308988
4.499418	0.000000	0.0298233
4.509737	0.000000	0.0299814
4.520057	0.000000	0.0307562
4.530377	0.000000	0.0296808
4.540697	0.000000	0.0292221
4.551016	0.000000	0.0281466
4.561336	0.000000	0.0295382
4.571656	0.000000	0.0296963
4.581976	0.000000	0.0292376
4.592295	0.000000	0.0287789
4.602615	0.000000	0.0301705
4.612935	0.000000	0.0297118
4.623255	0.000000	0.0292531
4.633575	0.000000	0.0275609
4.643894	0.000000	0.0289525
4.654214	0.000000	0.0297273
4.664534	0.000000	0.0298854
4.674854	0.000000	0.0275764
4.685173	0.000000	0.0271177
4.695493	0.000000	0.0278925
4.705813	0.000000	0.0292842
4.716133	0.000000	0.0288255
4.726452	0.000000	0.0283668
4.736772	0.000000	0.0285248
4.747092	0.000000	0.0268326
4.757412	0.000000	0.0276074
4.767732	0.000000	0.026532
4.778051	0.000000	0.0260733
4.788371	0.000000	0.0268481
4.798691	0.000000	0.0282397
4.809011	0.000000	0.027781
4.819330	0.000000	0.0260888
4.829650	0.000000	0.0268637
4.839970	0.000000	0.026405
4.850290	0.000000	0.0259463
4.860609	0.000000	0.0261043
4.870929	0.000000	0.0256456
4.881249	0.000000	0.0264205
4.891569	0.000000	0.0259618
4.901888	0.000000	0.0248863
4.912208	0.000000	0.0250444
4.922528	0.000000	0.026436
4.932848	0.000000	0.0265941
4.943168	0.000000	0.0267522
4.953487	0.000000	0.0256767
4.963807	0.000000	0.0246012
4.974127	0.000000	0.0247593
4.984447	0.000000	0.0249174
4.994766	0.000000	0.0250754
5.005086	0.000000	0.0252335
5.015406	0.000000	0.0260084
5.025726	0.000000	0.0255497
5.036045	0.000000	0.0244742
5.046365	0.000000	0.022782
5.056685	0.000000	0.0247903
5.067005	0.000000	0.0243316
5.077324	0.000000	0.0251065
5.087644	0.000000	0.024031
5.097964	0.000000	0.0235723
5.108284	0.000000	0.0231136
5.118604	0.000000	0.025122
5.128923	0.000000	0.0246633
5.139243	0.000000	0.0248214
5.149563	0.000000	0.0255962
5.159883	0.000000	0.0251375
5.170202	0.000000	0.0246788
5.180522	0.000000	0.0242201
5.190842	0.000000	0.0231447
5.201162	0.000000	0.0239195
5.211481	0.000000	0.0246944
5.221801	0.000000	0.0248524
5.232121	0.000000	0.0256273
5.242441	0.000000	0.0251686
5.252760	0.000000	0.0247099
5.263080	0.000000	0.0217841
5.273400	0.000000	0.0231757
0.000000	0.010710	0.0572669
0.010320	0.010710	0.057425
0.020640	0.010710	0.0569663
0.030959	0.010710	0.0565076
0.041279	0.010710	0.0566657
0.051599	0.010710	0.0568238
0.061919	0.010710	0.0557483
0.072238	0.010710	0.0565231
0.082558	0.010710	0.0560644
0.092878	0.010710	0.0543722
0.103198	0.010710	0.055147
0.113517	0.010710	0.0559219
0.123837	0.010710	0.05608
0.134157	0.010710	0.0550045
0.144477	0.010710	0.0545458
0.154796	0.010710	0.0547039
0.165116	0.010710	0.0542452
0.175436	0.010710	0.0556368
0.185756	0.010710	0.0545613
0.196076	0.010710	0.0541026
0.206395	0.010710	0.0536439
0.216715	0.010710	0.0556523
0.227035	0.010710	0.0545769
0.237355	0.010710	0.0541182
0.247674	0.010710	0.0536595
0.257994	0.010710	0.052584
0.268314	0.010710	0.0527421
0.278634	0.010710	0.0529001
0.288953	0.010710	0.0524414
0.299273	0.010710	0.0532163
0.309593	0.010710	0.0546079
0.319913	0.010710	0.0541492
0.330232	0.010710	0.0518402
0.340552	0.010710	0.0538486
0.350872	0.010710	0.0546234
0.361192	0.010710	0.0553983
0.371512	0.010710	0.0530893
0.381831	0.010710	0.0526306
0.392151	0.010710	0.0527886
0.402471	0.010710	0.0541803
0.412791	0.010710	0.0549551
0.423110	0.010710	0.0532629
0.433430	0.010710	0.0534209
0.443750	0.010710	0.0548126
0.454070	0.010710	0.0537371
0.464389	0.010710	0.0538952
0.474709	0.010710	0.0528197
0.485029	0.010710	0.0529778
0.495349	0.010710	0.0525191
0.505668	0.010710	0.0514436
0.515988	0.010710	0.0522184
0.526308	0.010710	0.0536101
0.536628	0.010710	0.0531514
0.546948	0.010710	0.0533094
0.557267	0.010710	0.0510004
0.567587	0.010710	0.0511585
0.577907	0.010710	0.0513166
0.588227	0.010710	0.0520914
0.598546	0.010710	0.0497824
0.608866	0.010710	0.0499405
0.619186	0.010710	0.0507153
0.629506	0.010710	0.0527237
0.639825	0.010710	0.0516483
0.650145	0.010710	0.0511896
0.660465	0.010710	0.0501141
0.670785	0.010710	0.0502722
0.681105	0.010710	0.0504302
0.691424	0.010710	0.0499715
0.701744	0.010710	0.0507464
0.712064	0.010710	0.0515212
0.722384	0.010710	0.0510625
0.732703	0.010710	0.0506038
0.743023	0.010710	0.0513787
0.753343	0.010710	0.0515368
0.763663	0.010710	0.0516948
0.773982	0.010710	0.0512361
0.784302	0.010710	0.0507774
0.794622	0.010710	0.0503187
0.804942	0.010710	0.0510936
0.815261	0.010710	0.0512517
0.825581	0.010710	0.0514097
0.835901	0.010710	0.0515678
0.846221	0.010710	0.0504923
0.856541	0.010710	0.0518839
0.866860	0.010710	0.0508085
0.877180	0.010710	0.049733
0.887500	0.010710	0.0498911
0.897820	0.010710	0.0512827
0.908139	0.010710	0.0502072
0.918459	0.010710	0.0491318
0.928779	0.010710	0.0492898
0.939099	0.010710	0.0506815
0.949418	0.010710	0.0508395
0.959738	0.010710	0.0503808
0.970058	0.010710	0.0480718
0.980378	0.010710	0.050697
0.990697	0.010710	0.0508551
1.001017	0.010710	0.0497796
1.011337	0.010710	0.0480874
1.021657	0.010710	0.0488622
1.031977	0.010710	0.049637
1.042296	0.010710	0.0504119
1.052616	0.010710	0.05057
1.062936	0.010710	0.050728
1.073256	0.010710	0.0502693
1.083575	0.010710	0.0504274
1.093895	0.010710	0.0487352
1.104215	0.010710	0.0488932
1.114535	0.010710	0.0502849
1.124854	0.010710	0.0516765
1.135174	0.010710	0.0512178
1.145494	0.010710	0.0519926
1.155814	0.010710	0.0509172
1.166133	0.010710	0.0510752
1.176453	0.010710	0.0518501
1.186773	0.010710	0.0507746
1.197093	0.010710	0.0509327
1.207413	0.010710	0.0523243
1.217732	0.010710	0.0512488
1.228052	0.010710	0.0514069
1.238372	0.010710	0.051565
1.248692	0.010710	0.0517231
1.259011	0.010710	0.0512644
1.269331	0.010710	0.0520392
1.279651	0.010710	0.0509637
1.289971	0.010710	0.050505
1.300290	0.010710	0.0512799
1.310610	0.010710	0.0508212
1.320930	0.010710	0.0503625
1.331250	0.010710	0.0511373
1.341569	0.010710	0.0525289
1.351889	0.010710	0.0533038
1.362209	0.010710	0.0528451
1.372529	0.010710	0.0511529
1.382849	0.010710	0.0513109
1.393168	0.010710	0.0520858
1.403488	0.010710	0.0522438
1.413808	0.010710	0.0524019
1.424128	0.010710	0.0519432
1.434447	0.010710	0.0527181
1.444767	0.010710	0.0522594
1.455087	0.010710	0.0524174
1.465407	0.010710	0.0525755
1.475726	0.010710	0.0527336
1.486046	0.010710	0.0528917
1.496366	0.010710	0.052433
1.506686	0.010710	0.0507407
1.517005	0.010710	0.0515156
1.527325	0.010710	0.0516737
1.537645	0.010710	0.0530653
1.547965	0.010710	0.0532233
1.558285	0.010710	0.0533814
1.568604	0.010710	0.0535395
1.578924	0.010710	0.0530808
1.589244	0.010710	0.0532389
1.599564	0.010710	0.0527802
1.609883	0.010710	0.0529382
1.620203	0.010710	0.0543299
1.630523	0.010710	0.0544879
1.640843	0.010710	0.0540292
1.651162	0.010710	0.0548041
1.661482	0.010710	0.0549621
1.671802	0.010710	0.0551202
1.682122	0.010710	0.0546615
1.692441	0.010710	0.0560531
1.702761	0.010710	0.0549777
1.713081	0.010710	0.0557525
1.723401	0.010710	0.0565274
1.733721	0.010710	0.0554519
1.744040	0.010710	0.0549932
1.754360	0.010710	0.0563848
1.764680	0.010710	0.0571597
1.775000	0.010710	0.0573177
1.785319	0.010710	0.056859
1.795639	0.010710	0.0564003
1.805959	0.010710	0.0559416
1.816279	0.010710	0.0560997
1.826598	0.010710	0.0562578
1.836918	0.010710	0.0570326
1.847238	0.010710	0.0571907
1.857558	0.010710	0.0573488
1.867877	0.010710	0.0562733
1.878197	0.010710	0.0564314
1.888517	0.010710	0.057823
1.898837	0.010710	0.0561308
1.909157	0.010710	0.0562888
1.919476	0.010710	0.0558301
1.929796	0.010710	0.0578385
1.940116	0.010710	0.0592301
1.950436	0.010710	0.0587714
1.960755	0.010710	0.057696
1.971075	0.010710	0.0597044
1.981395	0.010710	0.0604792
1.991715	0.010710	0.061254
2.002034	0.010710	0.0601786
2.012354	0.010710	0.0591031
2.022674	0.010710	0.0604947
2.032994	0.010710	0.0618863
2.043314	0.010710	0.0614276
2.053633	0.010710	0.0603522
2.063953	0.010710	0.0617438
2.074273	0.010710	0.0619019
2.084593	0.010710	0.0626767
2.094912	0.010710	0.0628348
2.105232	0.010710	0.0617593
2.115552	0.010710	0.0619174
2.125872	0.010710	0.0608419
2.136191	0.010710	0.0616168
2.146511	0.010710	0.0611581
2.156831	0.010710	0.0619329
2.167151	0.010710	0.062091
2.177470	0.010710	0.0628658
2.187790	0.010710	0.0624071
2.198110	0.010710	0.0625652
2.208430	0.010710	0.0614897
2.218750	0.010710	0.0616478
2.229069	0.010710	0.0624227
2.239389	0.010710	0.0625807
2.249709	0.010710	0.0639723
2.260029	0.010710	0.0635137
2.270348	0.010710	0.0624382
2.280668	0.010710	0.063213
2.290988	0.010710	0.0633711
2.301308	0.010710	0.0635292
2.311627	0.010710	0.0630705
2.321947	0.010710	0.0632286
2.332267	0.010710	0.0633866
2.342587	0.010710	0.0629279
2.352906	0.010710	0.0624692
2.363226	0.010710	0.0613938
2.373546	0.010710	0.0627854
2.383866	0.010710	0.064177
2.394186	0.010710	0.0637183
2.404505	0.010710	0.0620261
2.414825	0.010710	0.0609506
2.425145	0.010710	0.0598751
2.435465	0.010710	0.06065
2.445784	0.010710	0.0614248
2.456104	0.010710	0.0609661
2.466424	0.010710	0.0605074
2.476744	0.010710	0.061899
2.487063	0.010710	0.0614403
2.497383	0.010710	0.0609816
2.507703	0.010710	0.0611397
2.518023	0.010710	0.060681
2.528342	0.010710	0.0608391
2.538662	0.010710	0.0597636
2.548982	0.010710	0.0599217
2.559302	0.010710	0.059463
2.569622	0.010710	0.0608546
2.579941	0.010710	0.0597792
2.590261	0.010710	0.0593205
2.600581	0.010710	0.0594785
2.610901	0.010710	0.0596366
2.621220	0.010710	0.0597947
2.631540	0.010710	0.0587192
2.641860	0.010710	0.057027
2.652180	0.010710	0.0584186
2.662499	0.010710	0.0585767
2.672819	0.010710	0.058118
2.683139	0.010710	0.0576593
2.693459	0.010710	0.0578173
2.703778	0.010710	0.0573587
2.714098	0.010710	0.0575167
2.724418	0.010710	0.0564413
2.734738	0.010710	0.0553658
2.745058	0.010710	0.0555239
2.755377	0.010710	0.0562987
2.765697	0.010710	0.0546065
2.776017	0.010710	0.0541478
2.786337	0.010710	0.0555394
2.796656	0.010710	0.0563142
2.806976	0.010710	0.0552388
2.817296	0.010710	0.0541633
2.827616	0.010710	0.0543214
2.837935	0.010710	0.0532459
2.848255	0.010710	0.053404
2.858575	0.010710	0.0541788
2.868895	0.010710	0.0537201
2.879214	0.010710	0.054495
2.889534	0.010710	0.0552698
2.899854	0.010710	0.0554279
2.910174	0.010710	0.0549692
2.920494	0.010710	0.0551273
2.930813	0.010710	0.053435
2.941133	0.010710	0.0529763
2.951453	0.010710	0.0537512
2.961773	0.010710	0.0539093
2.972092	0.010710	0.0553009
2.982412	0.010710	0.0536086
2.992732	0.010710	0.0525332
3.003052	0.010710	0.053308
3.013371	0.010710	0.0534661
3.023691	0.010710	0.0536242
3.034011	0.010710	0.0531655
3.044331	0.010710	0.0496229
3.054650	0.010710	0.0503978
3.064970	0.010710	0.0511726
3.075290	0.010710	0.0507139
3.085610	0.010710	0.050872
3.095930	0.010710	0.0504133
3.106249	0.010710	0.0518049
3.116569	0.010710	0.0501127
3.126889	0.010710	0.0490372
3.137209	0.010710	0.0485785
3.147528	0.010710	0.0487366
3.157848	0.010710	0.0495114
3.168168	0.010710	0.0490527
3.178488	0.010710	0.0479773
3.188807	0.010710	0.0493689
3.199127	0.010710	0.0489102
3.209447	0.010710	0.0490682
3.219767	0.010710	0.0486096
3.230086	0.010710	0.0487676
3.240406	0.010710	0.0483089
3.250726	0.010710	0.0490838
3.261046	0.010710	0.0486251
3.271366	0.010710	0.0487831
3.281685	0.010710	0.0470909
3.292005	0.010710	0.0478658
3.302325	0.010710	0.0486406
3.312645	0.010710	0.0487987
3.322964	0.010710	0.0489567
3.333284	0.010710	0.0478813
3.343604	0.010710	0.046189
3.353924	0.010710	0.0457303
3.364243	0.010710	0.0465052
3.374563	0.010710	0.0466633
3.384883	0.010710	0.0474381
3.395203	0.010710	0.0457459
3.405523	0.010710	0.0459039
3.415842	0.010710	0.0466788
3.426162	0.010710	0.0462201
3.436482	0.010710	0.0445279
3.446802	0.010710	0.0440692
3.457121	0.010710	0.0442272
3.467441	0.010710	0.0437685
3.477761	0.010710	0.0451602
3.488081	0.010710	0.0434679
3.498400	0.010710	0.043626
3.508720	0.010710	0.0456344
3.519040	0.010710	0.0445589
3.529360	0.010710	0.0441002
3.539679	0.010710	0.0430247
3.549999	0.010710	0.0431828
3.560319	0.010710	0.0433409
3.570639	0.010710	0.0428822
3.580959	0.010710	0.0424235
3.591278	0.010710	0.0425816
3.601598	0.010710	0.0439732
3.611918	0.010710	0.0453648
3.622238	0.010710	0.0430558
3.632557	0.010710	0.0419803
3.642877	0.010710	0.0427552
3.653197	0.010710	0.0416797
3.663517	0.010710	0.0430713
3.673836	0.010710	0.0419959
3.684156	0.010710	0.0421539
3.694476	0.010710	0.0410785
3.704796	0.010710	0.0406198
3.715115	0.010710	0.0420114
3.725435	0.010710	0.0421695
3.735755	0.010710	0.0423275
3.746075	0.010710	0.0418688
3.756395	0.010710	0.0407934
3.766714	0.010710	0.0397179
3.777034	0.010710	0.0392592
3.787354	0.010710	0.040034
3.797674	0.010710	0.0408089
3.807993	0.010710	0.0397334
3.818313	0.010710	0.041125
3.828633	0.010710	0.0400496
3.838953	0.010710	0.0395909
3.849272	0.010710	0.0378986
3.859592	0.010710	0.0380567
3.869912	0.010710	0.0394483
3.880232	0.010710	0.0396064
3.890551	0.010710	0.0391477
3.900871	0.010710	0.038689
3.911191	0.010710	0.0388471
3.921511	0.010710	0.0396219
3.931831	0.010710	0.03978
3.942150	0.010710	0.0387045
3.952470	0.010710	0.0382458
3.962790	0.010710	0.0384039
3.973110	0.010710	0.0379452
3.983429	0.010710	0.0368697
3.993749	0.010710	0.0364111
4.004069	0.010710	0.0359524
4.014389	0.010710	0.037344
4.024708	0.010710	0.037502
4.035028	0.010710	0.0370433
4.045348	0.010710	0.0365846
4.055668	0.010710	0.0355092
4.065987	0.010710	0.0338169
4.076307	0.010710	0.0352086
4.086627	0.010710	0.0353666
4.096947	0.010710	0.0367582
4.107267	0.010710	0.0362996
4.117586	0.010710	0.0358409
4.127906	0.010710	0.0335318
4.138226	0.010710	0.036157
4.148546	0.010710	0.0375486
4.158865	0.010710	0.0358564
4.169185	0.010710	0.0347809
4.179505	0.010710	0.034939
4.189825	0.010710	0.0350971
4.200144	0.010710	0.0364887
4.210464	0.010710	0.0354132
4.220784	0.010710	0.0343377
4.231104	0.010710	0.033879
4.241423	0.010710	0.0365042
4.251743	0.010710	0.034812
4.262063	0.010710	0.0331197
4.272383	0.010710	0.0332778
4.282703	0.010710	0.0334359
4.293022	0.010710	0.0342107
4.303342	0.010710	0.0343688
4.313662	0.010710	0.0339101
4.323982	0.010710	0.0334514
4.334301	0.010710	0.0329927
4.344621	0.010710	0.032534
4.354941	0.010710	0.0314585
4.365261	0.010710	0.0328502
4.375580	0.010710	0.0330082
4.385900	0.010710	0.0325495
4.396220	0.010710	0.0302405
4.406540	0.010710	0.0310154
4.416859	0.010710	0.0311734
4.427179	0.010710	0.0319483
4.437499	0.010710	0.0308728
4.447819	0.010710	0.0316477
4.458139	0.010710	0.0324225
4.468458	0.010710	0.0319638
4.478778	0.010710	0.0302716
4.489098	0.010710	0.0291961
4.499418	0.010710	0.0312045
4.509737	0.010710	0.0325961
4.520057	0.010710	0.0309039
4.530377	0.010710	0.0304452
4.540697	0.010710	0.0306032
4.551016	0.010710	0.0313781
4.561336	0.010710	0.0315362
4.571656	0.010710	0.0298439
4.581976	0.010710	0.030002
4.592295	0.010710	0.0307768
4.602615	0.010710	0.0303182
4.612935	0.010710	0.0298595
4.623255	0.010710	0.028784
4.633575	0.010710	0.0289421
4.643894	0.010710	0.0309504
4.654214	0.010710	0.0292582
4.664534	0.010710	0.0294163
4.674854	0.010710	0.0289576
4.685173	0.010710	0.0284989
4.695493	0.010710	0.0274234
4.705813	0.010710	0.0275815
4.716133	0.010710	0.0271228
4.726452	0.010710	0.0285144
4.736772	0.010710	0.0286725
4.747092	0.010710	0.027597
4.757412	0.010710	0.0265216
4.767732	0.010710	0.0266796
4.778051	0.010710	0.0280712
4.788371	0.010710	0.0269958
4.798691	0.010710	0.0265371
4.809011	0.010710	0.0266952
4.819330	0.010710	0.02747
4.829650	0.010710	0.0263945
4.839970	0.010710	0.0253191
4.850290	0.010710	0.0248604
4.860609	0.010710	0.0268688
4.870929	0.010710	0.0282604
4.881249	0.010710	0.0278017
4.891569	0.010710	0.0261094
4.901888	0.010710	0.0256507
4.912208	0.010710	0.025192
4.922528	0.010710	0.0253501
4.932848	0.010710	0.026125
4.943168	0.010710	0.026283
4.953487	0.010710	0.0270579
4.963807	0.010710	0.0259824
4.974127	0.010710	0.0255237
4.984447	0.010710	0.025065
4.994766	0.010710	0.0246063
5.005086	0.010710	0.0259979
5.015406	0.010710	0.0255392
5.025726	0.010710	0.0263141
5.036045	0.010710	0.0252386
5.046365	0.010710	0.0247799
5.056685	0.010710	0.0261715
5.067005	0.010710	0.0257128
5.077324	0.010710	0.0258709
5.087644	0.010710	0.0266458
5.097964	0.010710	0.0268038
5.108284	0.010710	0.0251116
5.118604	0.010710	0.0234194
5.128923	0.010710	0.024811
5.139243	0.010710	0.0243523
5.149563	0.010710	0.0257439
5.159883	0.010710	0.0246684
5.170202	0.010710	0.0248265
5.180522	0.010710	0.0256013
5.190842	0.010710	0.0245259
5.201162	0.010710	0.0228336
5.211481	0.010710	0.0229917
5.221801	0.010710	0.0231498
5.232121	0.010710	0.0245414
5.242441	0.010710	0.0240827
5.252760	0.010710	0.0242408
5.263080	0.010710	0.0231653
5.273400	0.010710	0.0239402
0.000000	0.021420	0.0561811
0.010320	0.021420	0.0557224
0.020640	0.021420	0.0564972
0.030959	0.021420	0.0560385
0.041279	0.021420	0.0568133
0.051599	0.021420	0.0569714
0.061919	0.021420	0.055896
0.072238	0.021420	0.056054
0.082558	0.021420	0.0562121
0.092878	0.021420	0.0551366
0.103198	0.021420	0.0540612
0.113517	0.021420	0.054836
0.123837	0.021420	0.0549941
0.134157	0.021420	0.0557689
0.144477	0.021420	0.055927
0.154796	0.021420	0.0554683
0.165116	0.021420	0.0550096
0.175436	0.021420	0.0557845
0.185756	0.021420	0.0540922
0.196076	0.021420	0.0542503
0.206395	0.021420	0.0550251
0.216715	0.021420	0.0558
0.227035	0.021420	0.0541077
0.237355	0.021420	0.053649
0.247674	0.021420	0.0544239
0.257994	0.021420	0.0551987
0.268314	0.021420	0.0553568
0.278634	0.021420	0.0548981
0.288953	0.021420	0.0532059
0.299273	0.021420	0.0539807
0.309593	0.021420	0.053522
0.319913	0.021420	0.0542969
0.330232	0.021420	0.0532214
0.340552	0.021420	0.0539962
0.350872	0.021420	0.0553879
0.361192	0.021420	0.0561627
0.371512	0.021420	0.0538537
0.381831	0.021420	0.053395
0.392151	0.021420	0.0523195
0.402471	0.021420	0.0530944
0.412791	0.021420	0.0538692
0.423110	0.021420	0.0534105
0.433430	0.021420	0.0535686
0.443750	0.021420	0.0537267
0.454070	0.021420	0.0526512
0.464389	0.021420	0.0521925
0.474709	0.021420	0.0529674
0.485029	0.021420	0.0531254
0.495349	0.021420	0.0526667
0.505668	0.021420	0.052208
0.515988	0.021420	0.0505158
0.526308	0.021420	0.0506739
0.536628	0.021420	0.0520655
0.546948	0.021420	0.0528403
0.557267	0.021420	0.0511481
0.567587	0.021420	0.0525397
0.577907	0.021420	0.0526978
0.588227	0.021420	0.0522391
0.598546	0.021420	0.0511636
0.608866	0.021420	0.0507049
0.619186	0.021420	0.050863
0.629506	0.021420	0.0516378
0.639825	0.021420	0.0511791
0.650145	0.021420	0.0501037
0.660465	0.021420	0.0514953
0.670785	0.021420	0.0516534
0.681105	0.021420	0.0511947
0.691424	0.021420	0.0519695
0.701744	0.021420	0.0521276
0.712064	0.021420	0.0516689
0.722384	0.021420	0.0499767
0.732703	0.021420	0.0507515
0.743023	0.021420	0.0502928
0.753343	0.021420	0.0510676
0.763663	0.021420	0.0518425
0.773982	0.021420	0.0526173
0.784302	0.021420	0.0515419
0.794622	0.021420	0.0510832
0.804942	0.021420	0.0506245
0.815261	0.021420	0.0501658
0.825581	0.021420	0.0497071
0.835901	0.021420	0.0498652
0.846221	0.021420	0.05064
0.856541	0.021420	0.0501813
0.866860	0.021420	0.0503394
0.877180	0.021420	0.0504974
0.887500	0.021420	0.0506555
0.897820	0.021420	0.0508136
0.908139	0.021420	0.0503549
0.918459	0.021420	0.0498962
0.928779	0.021420	0.0494375
0.939099	0.021420	0.0514459
0.949418	0.021420	0.0491369
0.959738	0.021420	0.049295
0.970058	0.021420	0.049453
0.980378	0.021420	0.0514614
0.990697	0.021420	0.0522363
1.001017	0.021420	0.0511608
1.011337	0.021420	0.0494686
1.021657	0.021420	0.0496266
1.031977	0.021420	0.0497847
1.042296	0.021420	0.0505595
1.052616	0.021420	0.0501009
1.062936	0.021420	0.0514925
1.073256	0.021420	0.0510338
1.083575	0.021420	0.0511918
1.093895	0.021420	0.0501164
1.104215	0.021420	0.0508912
1.114535	0.021420	0.0504325
1.124854	0.021420	0.0512074
1.135174	0.021420	0.0501319
1.145494	0.021420	0.05029
1.155814	0.021420	0.050448
1.166133	0.021420	0.0493726
1.176453	0.021420	0.0507642
1.186773	0.021420	0.051539
1.197093	0.021420	0.0516971
1.207413	0.021420	0.052472
1.217732	0.021420	0.0507797
1.228052	0.021420	0.0515546
1.238372	0.021420	0.0498623
1.248692	0.021420	0.0506372
1.259011	0.021420	0.0507952
1.269331	0.021420	0.0515701
1.279651	0.021420	0.0523449
1.289971	0.021420	0.0518862
1.300290	0.021420	0.0508108
1.310610	0.021420	0.0515856
1.320930	0.021420	0.0511269
1.331250	0.021420	0.0506682
1.341569	0.021420	0.0514431
1.351889	0.021420	0.0503676
1.362209	0.021420	0.0505257
1.372529	0.021420	0.0513005
1.382849	0.021420	0.0514586
1.393168	0.021420	0.0516167
1.403488	0.021420	0.0523915
1.413808	0.021420	0.051316
1.424128	0.021420	0.0514741
1.434447	0.021420	0.0528657
1.444767	0.021420	0.052407
1.455087	0.021420	0.0525651
1.465407	0.021420	0.0527232
1.475726	0.021420	0.0528813
1.486046	0.021420	0.0536561
1.496366	0.021420	0.0544309
1.506686	0.021420	0.0533555
1.517005	0.021420	0.0535135
1.527325	0.021420	0.0549052
1.537645	0.021420	0.0538297
1.547965	0.021420	0.0546045
1.558285	0.021420	0.0535291
1.568604	0.021420	0.0549207
1.578924	0.021420	0.054462
1.589244	0.021420	0.0546201
1.599564	0.021420	0.0553949
1.609883	0.021420	0.055553
1.620203	0.021420	0.0557111
1.630523	0.021420	0.0552524
1.640843	0.021420	0.0541769
1.651162	0.021420	0.054335
1.661482	0.021420	0.0557266
1.671802	0.021420	0.0552679
1.682122	0.021420	0.0548092
1.692441	0.021420	0.0549673
1.702761	0.021420	0.0557421
1.713081	0.021420	0.0552834
1.723401	0.021420	0.0554415
1.733721	0.021420	0.0555996
1.744040	0.021420	0.0545241
1.754360	0.021420	0.0546822
1.764680	0.021420	0.0566905
1.775000	0.021420	0.0562319
1.785319	0.021420	0.0563899
1.795639	0.021420	0.0571648
1.805959	0.021420	0.0560893
1.816279	0.021420	0.0574809
1.826598	0.021420	0.0588725
1.836918	0.021420	0.0577971
1.847238	0.021420	0.0567216
1.857558	0.021420	0.0568797
1.867877	0.021420	0.056421
1.878197	0.021420	0.0584294
1.888517	0.021420	0.0585874
1.898837	0.021420	0.0593623
1.909157	0.021420	0.0582868
1.919476	0.021420	0.0584449
1.929796	0.021420	0.0579862
1.940116	0.021420	0.058761
1.950436	0.021420	0.0601526
1.960755	0.021420	0.0590772
1.971075	0.021420	0.0586185
1.981395	0.021420	0.0593933
1.991715	0.021420	0.0589346
2.002034	0.021420	0.0590927
2.012354	0.021420	0.0611011
2.022674	0.021420	0.0606424
2.032994	0.021420	0.0614172
2.043314	0.021420	0.0609585
2.053633	0.021420	0.0598831
2.063953	0.021420	0.0612747
2.074273	0.021420	0.0620495
2.084593	0.021420	0.0615908
2.094912	0.021420	0.0611321
2.105232	0.021420	0.0625237
2.115552	0.021420	0.0632986
2.125872	0.021420	0.0640734
2.136191	0.021420	0.0623812
2.146511	0.021420	0.060689
2.156831	0.021420	0.0620806
2.167151	0.021420	0.064089
2.177470	0.021420	0.0648638
2.187790	0.021420	0.0637883
2.198110	0.021420	0.0627129
2.208430	0.021420	0.0622542
2.218750	0.021420	0.063029
2.229069	0.021420	0.0631871
2.239389	0.021420	0.0645787
2.249709	0.021420	0.0628865
2.260029	0.021420	0.0630445
2.270348	0.021420	0.0613523
2.280668	0.021420	0.0621272
2.290988	0.021420	0.0635188
2.301308	0.021420	0.0630601
2.311627	0.021420	0.0626014
2.321947	0.021420	0.0633762
2.332267	0.021420	0.0623007
2.342587	0.021420	0.0630756
2.352906	0.021420	0.0620001
2.363226	0.021420	0.062775
2.373546	0.021420	0.0616995
2.383866	0.021420	0.0624743
2.394186	0.021420	0.0626324
2.404505	0.021420	0.0634073
2.414825	0.021420	0.0629486
2.425145	0.021420	0.0624899
2.435465	0.021420	0.0620312
2.445784	0.021420	0.062806
2.456104	0.021420	0.0629641
2.466424	0.021420	0.0618886
2.476744	0.021420	0.0626635
2.487063	0.021420	0.061588
2.497383	0.021420	0.059279
2.507703	0.021420	0.0612874
2.518023	0.021420	0.0620622
2.528342	0.021420	0.0622203
2.538662	0.021420	0.0623784
2.548982	0.021420	0.0600694
2.559302	0.021420	0.0589939
2.569622	0.021420	0.0585352
2.579941	0.021420	0.0586933
2.590261	0.021420	0.0588514
2.600581	0.021420	0.0596262
2.610901	0.021420	0.0591675
2.621220	0.021420	0.0587088
2.631540	0.021420	0.0576333
2.641860	0.021420	0.0577914
2.652180	0.021420	0.0573327
2.662499	0.021420	0.056874
2.672819	0.021420	0.0570321
2.683139	0.021420	0.0565734
2.693459	0.021420	0.0567315
2.703778	0.021420	0.0568895
2.714098	0.021420	0.0564308
2.724418	0.021420	0.0565889
2.734738	0.021420	0.0579805
2.745058	0.021420	0.0587554
2.755377	0.021420	0.0576799
2.765697	0.021420	0.0559877
2.776017	0.021420	0.055529
2.786337	0.021420	0.0556871
2.796656	0.021420	0.0558451
2.806976	0.021420	0.0560032
2.817296	0.021420	0.056778
2.827616	0.021420	0.0563193
2.837935	0.021420	0.0570942
2.848255	0.021420	0.0560187
2.858575	0.021420	0.0549433
2.868895	0.021420	0.053251
2.879214	0.021420	0.0534091
2.889534	0.021420	0.0541839
2.899854	0.021420	0.0549588
2.910174	0.021420	0.0538833
2.920494	0.021420	0.0534246
2.930813	0.021420	0.0541995
2.941133	0.021420	0.0537408
2.951453	0.021420	0.0545156
2.961773	0.021420	0.0546737
2.972092	0.021420	0.0529815
2.982412	0.021420	0.051906
2.992732	0.021420	0.0514473
3.003052	0.021420	0.0522221
3.013371	0.021420	0.0536137
3.023691	0.021420	0.0537718
3.034011	0.021420	0.0520796
3.044331	0.021420	0.0516209
3.054650	0.021420	0.0523957
3.064970	0.021420	0.051937
3.075290	0.021420	0.0520951
3.085610	0.021420	0.0516364
3.095930	0.021420	0.0511777
3.106249	0.021420	0.0513358
3.116569	0.021420	0.0514939
3.126889	0.021420	0.0504184
3.137209	0.021420	0.0499597
3.147528	0.021420	0.0507345
3.157848	0.021420	0.0508926
3.168168	0.021420	0.0504339
3.178488	0.021420	0.0493585
3.188807	0.021420	0.0501333
3.199127	0.021420	0.0490578
3.209447	0.021420	0.0498327
3.219767	0.021420	0.0481404
3.230086	0.021420	0.047065
3.240406	0.021420	0.0496901
3.250726	0.021420	0.0498482
3.261046	0.021420	0.048156
3.271366	0.021420	0.0476973
3.281685	0.021420	0.0472386
3.292005	0.021420	0.0473966
3.302325	0.021420	0.0481715
3.312645	0.021420	0.0483296
3.322964	0.021420	0.0478709
3.333284	0.021420	0.0474122
3.343604	0.021420	0.0488038
3.353924	0.021420	0.0477283
3.364243	0.021420	0.0478864
3.374563	0.021420	0.0461942
3.384883	0.021420	0.0463522
3.395203	0.021420	0.0458935
3.405523	0.021420	0.0460516
3.415842	0.021420	0.0455929
3.426162	0.021420	0.045751
3.436482	0.021420	0.0459091
3.446802	0.021420	0.0460671
3.457121	0.021420	0.0456084
3.467441	0.021420	0.0451497
3.477761	0.021420	0.044691
3.488081	0.021420	0.0442323
3.498400	0.021420	0.0431569
3.508720	0.021420	0.0426982
3.519040	0.021420	0.0440898
3.529360	0.021420	0.0442479
3.539679	0.021420	0.0444059
3.549999	0.021420	0.044564
3.560319	0.021420	0.0428718
3.570639	0.021420	0.0417963
3.580959	0.021420	0.0431879
3.591278	0.021420	0.0427292
3.601598	0.021420	0.0428873
3.611918	0.021420	0.0424286
3.622238	0.021420	0.0425867
3.632557	0.021420	0.042128
3.642877	0.021420	0.0429028
3.653197	0.021420	0.0430609
3.663517	0.021420	0.0426022
3.673836	0.021420	0.0427603
3.684156	0.021420	0.0429184
3.694476	0.021420	0.0418429
3.704796	0.021420	0.0413842
3.715115	0.021420	0.042159
3.725435	0.021420	0.0410836
3.735755	0.021420	0.0418584
3.746075	0.021420	0.0426333
3.756395	0.021420	0.0415578
3.766714	0.021420	0.0417159
3.777034	0.021420	0.0406404
3.787354	0.021420	0.0407985
3.797674	0.021420	0.039723
3.807993	0.021420	0.0411146
3.818313	0.021420	0.0394224
3.828633	0.021420	0.040814
3.838953	0.021420	0.0378882
3.849272	0.021420	0.0380463
3.859592	0.021420	0.0388211
3.869912	0.021420	0.0383624
3.880232	0.021420	0.0397541
3.890551	0.021420	0.0392954
3.900871	0.021420	0.0376031
3.911191	0.021420	0.0371444
3.921511	0.021420	0.0366857
3.931831	0.021420	0.0374606
3.942150	0.021420	0.0382354
3.952470	0.021420	0.03716
3.962790	0.021420	0.0367013
3.973110	0.021420	0.0374761
3.983429	0.021420	0.0376342
3.993749	0.021420	0.0371755
4.004069	0.021420	0.0367168
4.014389	0.021420	0.0362581
4.024708	0.021420	0.0370329
4.035028	0.021420	0.0384245
4.045348	0.021420	0.0373491
4.055668	0.021420	0.0368904
4.065987	0.021420	0.0358149
4.076307	0.021420	0.0365898
4.086627	0.021420	0.0373646
4.096947	0.021420	0.0369059
4.107267	0.021420	0.0358304
4.117586	0.021420	0.034755
4.127906	0.021420	0.034913
4.138226	0.021420	0.0344544
4.148546	0.021420	0.0352292
4.158865	0.021420	0.0366208
4.169185	0.021420	0.0361621
4.179505	0.021420	0.0350866
4.189825	0.021420	0.0340112
4.200144	0.021420	0.0335525
4.210464	0.021420	0.0343273
4.220784	0.021420	0.0338686
4.231104	0.021420	0.0340267
4.241423	0.021420	0.033568
4.251743	0.021420	0.0337261
4.262063	0.021420	0.0320338
4.272383	0.021420	0.0321919
4.282703	0.021420	0.0342003
4.293022	0.021420	0.0331248
4.303342	0.021420	0.0338997
4.313662	0.021420	0.0328242
4.323982	0.021420	0.0323655
4.334301	0.021420	0.0325236
4.344621	0.021420	0.0326817
4.354941	0.021420	0.0316062
4.365261	0.021420	0.0329978
4.375580	0.021420	0.0337727
4.385900	0.021420	0.0345475
4.396220	0.021420	0.0328553
4.406540	0.021420	0.0317798
4.416859	0.021420	0.0307043
4.427179	0.021420	0.0308624
4.437499	0.021420	0.032254
4.447819	0.021420	0.0324121
4.458139	0.021420	0.0313366
4.468458	0.021420	0.0321115
4.478778	0.021420	0.0322695
4.489098	0.021420	0.0311941
4.499418	0.021420	0.0325857
4.509737	0.021420	0.0308935
4.520057	0.021420	0.0304348
4.530377	0.021420	0.0312096
4.540697	0.021420	0.0301341
4.551016	0.021420	0.0296754
4.561336	0.021420	0.0304503
4.571656	0.021420	0.0293748
4.581976	0.021420	0.0301497
4.592295	0.021420	0.0303077
4.602615	0.021420	0.029849
4.612935	0.021420	0.0300071
4.623255	0.021420	0.0283149
4.633575	0.021420	0.0278562
4.643894	0.021420	0.0280143
4.654214	0.021420	0.0287891
4.664534	0.021420	0.0283304
4.674854	0.021420	0.0284885
4.685173	0.021420	0.0286466
4.695493	0.021420	0.0275711
4.705813	0.021420	0.0264956
4.716133	0.021420	0.0272705
4.726452	0.021420	0.0268118
4.736772	0.021420	0.0263531
4.747092	0.021420	0.0265111
4.757412	0.021420	0.0266692
4.767732	0.021420	0.0255938
4.778051	0.021420	0.0257518
4.788371	0.021420	0.0265267
4.798691	0.021420	0.026068
4.809011	0.021420	0.026226
4.819330	0.021420	0.0263841
4.829650	0.021420	0.0253087
4.839970	0.021420	0.0260835
4.850290	0.021420	0.0243913
4.860609	0.021420	0.0251661
4.870929	0.021420	0.0259409
4.881249	0.021420	0.026099
4.891569	0.021420	0.0262571
4.901888	0.021420	0.0257984
4.912208	0.021420	0.0253397
4.922528	0.021420	0.0261145
4.932848	0.021420	0.0262726
4.943168	0.021420	0.0264307
4.953487	0.021420	0.025972
4.963807	0.021420	0.0248965
4.974127	0.021420	0.0262881
4.984447	0.021420	0.0252127
4.994766	0.021420	0.0266043
5.005086	0.021420	0.0261456
5.015406	0.021420	0.0263037
5.025726	0.021420	0.0246114
5.036045	0.021420	0.0247695
5.046365	0.021420	0.0249276
5.056685	0.021420	0.0238521
5.067005	0.021420	0.0252437
5.077324	0.021420	0.024785
5.087644	0.021420	0.0243263
5.097964	0.021420	0.0238676
5.108284	0.021420	0.0234089
5.118604	0.021420	0.023567
5.128923	0.021420	0.0237251
5.139243	0.021420	0.0232664
5.149563	0.021420	0.0234245
5.159883	0.021420	0.0235825
5.170202	0.021420	0.0237406
5.180522	0.021420	0.0232819
5.190842	0.021420	0.0222065
5.201162	0.021420	0.0235981
5.211481	0.021420	0.0237561
5.221801	0.021420	0.0251478
5.232121	0.021420	0.0240723
5.242441	0.021420	0.0236136
5.252760	0.021420	0.0231549
5.263080	0.021420	0.0239297
5.273400	0.021420	0.0240878
0.000000	0.032130	0.0569455
0.010320	0.032130	0.05587
0.020640	0.032130	0.0554113
0.030959	0.032130	0.0549526
0.041279	0.032130	0.0551107
0.051599	0.032130	0.0552688
0.061919	0.032130	0.0560436
0.072238	0.032130	0.0562017
0.082558	0.032130	0.055743
0.092878	0.032130	0.0559011
0.103198	0.032130	0.0554424
0.113517	0.032130	0.0556004
0.123837	0.032130	0.0557585
0.134157	0.032130	0.0552998
0.144477	0.032130	0.0560747
0.154796	0.032130	0.055616
0.165116	0.032130	0.0551573
0.175436	0.032130	0.0553153
0.185756	0.032130	0.0554734
0.196076	0.032130	0.0556315
0.206395	0.032130	0.0557896
0.216715	0.032130	0.0553309
0.227035	0.032130	0.0548722
0.237355	0.032130	0.0525632
0.247674	0.032130	0.053338
0.257994	0.032130	0.0534961
0.268314	0.032130	0.0542709
0.278634	0.032130	0.0538122
0.288953	0.032130	0.0545871
0.299273	0.032130	0.0541284
0.309593	0.032130	0.0530529
0.319913	0.032130	0.0525942
0.330232	0.032130	0.0533691
0.340552	0.032130	0.0529104
0.350872	0.032130	0.0530684
0.361192	0.032130	0.0538433
0.371512	0.032130	0.0527678
0.381831	0.032130	0.0516923
0.392151	0.032130	0.053084
0.402471	0.032130	0.0538588
0.412791	0.032130	0.0540169
0.423110	0.032130	0.0541749
0.433430	0.032130	0.0530995
0.443750	0.032130	0.0526408
0.454070	0.032130	0.0521821
0.464389	0.032130	0.0511066
0.474709	0.032130	0.0512647
0.485029	0.032130	0.0526563
0.495349	0.032130	0.0528144
0.505668	0.032130	0.0529725
0.515988	0.032130	0.0525138
0.526308	0.032130	0.0514383
0.536628	0.032130	0.0522131
0.546948	0.032130	0.0511377
0.557267	0.032130	0.050679
0.567587	0.032130	0.0526874
0.577907	0.032130	0.0522287
0.588227	0.032130	0.0511532
0.598546	0.032130	0.0506945
0.608866	0.032130	0.0502358
0.619186	0.032130	0.0497771
0.629506	0.032130	0.0517855
0.639825	0.032130	0.0519436
0.650145	0.032130	0.0508681
0.660465	0.032130	0.0504094
0.670785	0.032130	0.0505675
0.681105	0.032130	0.0507255
0.691424	0.032130	0.0508836
0.701744	0.032130	0.0510417
0.712064	0.032130	0.0511998
0.722384	0.032130	0.0513578
0.732703	0.032130	0.0521327
0.743023	0.032130	0.0510572
0.753343	0.032130	0.0505985
0.763663	0.032130	0.0507566
0.773982	0.032130	0.0502979
0.784302	0.032130	0.0498392
0.794622	0.032130	0.050614
0.804942	0.032130	0.0495386
0.815261	0.032130	0.0509302
0.825581	0.032130	0.0504715
0.835901	0.032130	0.0500128
0.846221	0.032130	0.0495541
0.856541	0.032130	0.0497122
0.866860	0.032130	0.0486367
0.877180	0.032130	0.0487948
0.887500	0.032130	0.0489529
0.897820	0.032130	0.0491109
0.908139	0.032130	0.0486522
0.918459	0.032130	0.0500439
0.928779	0.032130	0.0502019
0.939099	0.032130	0.05036
0.949418	0.032130	0.0492845
0.959738	0.032130	0.0488258
0.970058	0.032130	0.0489839
0.980378	0.032130	0.0509923
0.990697	0.032130	0.0511504
1.001017	0.032130	0.0494581
1.011337	0.032130	0.050233
1.021657	0.032130	0.0503911
1.031977	0.032130	0.0505491
1.042296	0.032130	0.051324
1.052616	0.032130	0.0502485
1.062936	0.032130	0.0497898
1.073256	0.032130	0.0505646
1.083575	0.032130	0.0513395
1.093895	0.032130	0.050264
1.104215	0.032130	0.0510389
1.114535	0.032130	0.0499634
1.124854	0.032130	0.051355
1.135174	0.032130	0.0508963
1.145494	0.032130	0.0504376
1.155814	0.032130	0.0505957
1.166133	0.032130	0.0507538
1.176453	0.032130	0.0502951
1.186773	0.032130	0.0504531
1.197093	0.032130	0.0506112
1.207413	0.032130	0.0501525
1.217732	0.032130	0.0503106
1.228052	0.032130	0.0510854
1.238372	0.032130	0.0506267
1.248692	0.032130	0.0501681
1.259011	0.032130	0.0497094
1.269331	0.032130	0.0498674
1.279651	0.032130	0.0506423
1.289971	0.032130	0.0508003
1.300290	0.032130	0.0509584
1.310610	0.032130	0.0504997
1.320930	0.032130	0.0518913
1.331250	0.032130	0.0514326
1.341569	0.032130	0.0515907
1.351889	0.032130	0.0529823
1.362209	0.032130	0.0525236
1.372529	0.032130	0.0520649
1.382849	0.032130	0.052223
1.393168	0.032130	0.0523811
1.403488	0.032130	0.0519224
1.413808	0.032130	0.0520805
1.424128	0.032130	0.0528553
1.434447	0.032130	0.0511631
1.444767	0.032130	0.0531715
1.455087	0.032130	0.0533295
1.465407	0.032130	0.0534876
1.475726	0.032130	0.0524121
1.486046	0.032130	0.053187
1.496366	0.032130	0.0533451
1.506686	0.032130	0.0522696
1.517005	0.032130	0.054278
1.527325	0.032130	0.0550528
1.537645	0.032130	0.0545941
1.547965	0.032130	0.0541354
1.558285	0.032130	0.0549103
1.568604	0.032130	0.0544516
1.578924	0.032130	0.0539929
1.589244	0.032130	0.0535342
1.599564	0.032130	0.0536922
1.609883	0.032130	0.0550839
1.620203	0.032130	0.0558587
1.630523	0.032130	0.0560168
1.640843	0.032130	0.0555581
1.651162	0.032130	0.0557162
1.661482	0.032130	0.0558742
1.671802	0.032130	0.0554155
1.682122	0.032130	0.0561904
1.692441	0.032130	0.0557317
1.702761	0.032130	0.0546562
1.713081	0.032130	0.0560478
1.723401	0.032130	0.0562059
1.733721	0.032130	0.0557472
1.744040	0.032130	0.0571388
1.754360	0.032130	0.0566801
1.764680	0.032130	0.057455
1.775000	0.032130	0.057613
1.785319	0.032130	0.0571543
1.795639	0.032130	0.0560789
1.805959	0.032130	0.0574705
1.816279	0.032130	0.0582453
1.826598	0.032130	0.0577866
1.836918	0.032130	0.0585615
1.847238	0.032130	0.0581028
1.857558	0.032130	0.0582609
1.867877	0.032130	0.0596525
1.878197	0.032130	0.058577
1.888517	0.032130	0.0581183
1.898837	0.032130	0.0595099
1.909157	0.032130	0.0602848
1.919476	0.032130	0.0592093
1.929796	0.032130	0.0593674
1.940116	0.032130	0.0589087
1.950436	0.032130	0.0609171
1.960755	0.032130	0.0604584
1.971075	0.032130	0.0612332
1.981395	0.032130	0.0607745
1.991715	0.032130	0.0603158
2.002034	0.032130	0.0598571
2.012354	0.032130	0.060632
2.022674	0.032130	0.06079
2.032994	0.032130	0.0615649
2.043314	0.032130	0.0623397
2.053633	0.032130	0.0624978
2.063953	0.032130	0.0614223
2.074273	0.032130	0.0615804
2.084593	0.032130	0.0617385
2.094912	0.032130	0.0612798
2.105232	0.032130	0.0614379
2.115552	0.032130	0.0622127
2.125872	0.032130	0.061754
2.136191	0.032130	0.0625288
2.146511	0.032130	0.0626869
2.156831	0.032130	0.0634618
2.167151	0.032130	0.0623863
2.177470	0.032130	0.0637779
2.187790	0.032130	0.0633192
2.198110	0.032130	0.0634773
2.208430	0.032130	0.0624018
2.218750	0.032130	0.0625599
2.229069	0.032130	0.0621012
2.239389	0.032130	0.062876
2.249709	0.032130	0.0642677
2.260029	0.032130	0.0656593
2.270348	0.032130	0.0658173
2.280668	0.032130	0.0647419
2.290988	0.032130	0.0636664
2.301308	0.032130	0.0644413
2.311627	0.032130	0.0639826
2.321947	0.032130	0.0641406
2.332267	0.032130	0.0636819
2.342587	0.032130	0.0632232
2.352906	0.032130	0.0633813
2.363226	0.032130	0.0647729
2.373546	0.032130	0.0636975
2.383866	0.032130	0.062622
2.394186	0.032130	0.0627801
2.404505	0.032130	0.0623214
2.414825	0.032130	0.0624795
2.425145	0.032130	0.0626375
2.435465	0.032130	0.0609453
2.445784	0.032130	0.0617201
2.456104	0.032130	0.0618782
2.466424	0.032130	0.0620363
2.476744	0.032130	0.0615776
2.487063	0.032130	0.0611189
2.497383	0.032130	0.0600434
2.507703	0.032130	0.0595847
2.518023	0.032130	0.0603596
2.528342	0.032130	0.0599009
2.538662	0.032130	0.0594422
2.548982	0.032130	0.0608338
2.559302	0.032130	0.0603751
2.569622	0.032130	0.0605332
2.579941	0.032130	0.0588409
2.590261	0.032130	0.0596158
2.600581	0.032130	0.0597738
2.610901	0.032130	0.0586984
2.621220	0.032130	0.0582397
2.631540	0.032130	0.0590145
2.641860	0.032130	0.0591726
2.652180	0.032130	0.0580971
2.662499	0.032130	0.0582552
2.672819	0.032130	0.0584133
2.683139	0.032130	0.0579546
2.693459	0.032130	0.0581127
2.703778	0.032130	0.057654
2.714098	0.032130	0.057812
2.724418	0.032130	0.0567366
2.734738	0.032130	0.0568946
2.745058	0.032130	0.0564359
2.755377	0.032130	0.056594
2.765697	0.032130	0.0561353
2.776017	0.032130	0.0562934
2.786337	0.032130	0.0558347
2.796656	0.032130	0.055376
2.806976	0.032130	0.0549173
2.817296	0.032130	0.0550754
2.827616	0.032130	0.0533831
2.837935	0.032130	0.0535412
2.848255	0.032130	0.0543161
2.858575	0.032130	0.0532406
2.868895	0.032130	0.055249
2.879214	0.032130	0.0535567
2.889534	0.032130	0.0537148
2.899854	0.032130	0.0544897
2.910174	0.032130	0.0534142
2.920494	0.032130	0.0529555
2.930813	0.032130	0.0524968
2.941133	0.032130	0.0526549
2.951453	0.032130	0.052813
2.961773	0.032130	0.0523543
2.972092	0.032130	0.0525123
2.982412	0.032130	0.0526704
2.992732	0.032130	0.054062
3.003052	0.032130	0.0536033
3.013371	0.032130	0.0512943
3.023691	0.032130	0.0526859
3.034011	0.032130	0.052844
3.044331	0.032130	0.0517685
3.054650	0.032130	0.0506931
3.064970	0.032130	0.0514679
3.075290	0.032130	0.0503924
3.085610	0.032130	0.0524008
3.095930	0.032130	0.0519421
3.106249	0.032130	0.0508667
3.116569	0.032130	0.050408
3.126889	0.032130	0.0487157
3.137209	0.032130	0.0501074
3.147528	0.032130	0.0496487
3.157848	0.032130	0.04919
3.168168	0.032130	0.0499648
3.178488	0.032130	0.0495061
3.188807	0.032130	0.050281
3.199127	0.032130	0.050439
3.209447	0.032130	0.0487468
3.219767	0.032130	0.0476713
3.230086	0.032130	0.0490629
3.240406	0.032130	0.0479875
3.250726	0.032130	0.0493791
3.261046	0.032130	0.0483036
3.271366	0.032130	0.0478449
3.281685	0.032130	0.0473862
3.292005	0.032130	0.0481611
3.302325	0.032130	0.0483191
3.312645	0.032130	0.049094
3.322964	0.032130	0.0474017
3.333284	0.032130	0.0457095
3.343604	0.032130	0.0464844
3.353924	0.032130	0.0454089
3.364243	0.032130	0.045567
3.374563	0.032130	0.0463418
3.384883	0.032130	0.0464999
3.395203	0.032130	0.046658
3.405523	0.032130	0.046816
3.415842	0.032130	0.0457406
3.426162	0.032130	0.0446651
3.436482	0.032130	0.0454399
3.446802	0.032130	0.0449812
3.457121	0.032130	0.0445225
3.467441	0.032130	0.0446806
3.477761	0.032130	0.0442219
3.488081	0.032130	0.04438
3.498400	0.032130	0.0439213
3.508720	0.032130	0.0446961
3.519040	0.032130	0.0448542
3.529360	0.032130	0.0450123
3.539679	0.032130	0.0427033
3.549999	0.032130	0.0434781
3.560319	0.032130	0.0436362
3.570639	0.032130	0.0431775
3.580959	0.032130	0.0439524
3.591278	0.032130	0.0441104
3.601598	0.032130	0.0436517
3.611918	0.032130	0.0425763
3.622238	0.032130	0.0427343
3.632557	0.032130	0.0428924
3.642877	0.032130	0.0418169
3.653197	0.032130	0.041975
3.663517	0.032130	0.0421331
3.673836	0.032130	0.0435247
3.684156	0.032130	0.0424492
3.694476	0.032130	0.040757
3.704796	0.032130	0.0421486
3.715115	0.032130	0.0410732
3.725435	0.032130	0.041848
3.735755	0.032130	0.0401558
3.746075	0.032130	0.0403138
3.756395	0.032130	0.0392384
3.766714	0.032130	0.0400132
3.777034	0.032130	0.038321
3.787354	0.032130	0.0397126
3.797674	0.032130	0.0411042
3.807993	0.032130	0.0400287
3.818313	0.032130	0.0401868
3.828633	0.032130	0.0378778
3.838953	0.032130	0.0386526
3.849272	0.032130	0.0381939
3.859592	0.032130	0.0371185
3.869912	0.032130	0.0397436
3.880232	0.032130	0.0392849
3.890551	0.032130	0.0388262
3.900871	0.032130	0.0389843
3.911191	0.032130	0.0391424
3.921511	0.032130	0.0386837
3.931831	0.032130	0.0400753
3.942150	0.032130	0.0383831
3.952470	0.032130	0.0379244
3.962790	0.032130	0.0374657
3.973110	0.032130	0.0394741
3.983429	0.032130	0.0383986
3.993749	0.032130	0.0373231
4.004069	0.032130	0.0374812
4.014389	0.032130	0.038256
4.024708	0.032130	0.0384141
4.035028	0.032130	0.0373387
4.045348	0.032130	0.0362632
4.055668	0.032130	0.0358045
4.065987	0.032130	0.0365793
4.076307	0.032130	0.0367374
4.086627	0.032130	0.0350452
4.096947	0.032130	0.0364368
4.107267	0.032130	0.0359781
4.117586	0.032130	0.0355194
4.127906	0.032130	0.0356775
4.138226	0.032130	0.0339852
4.148546	0.032130	0.0347601
4.158865	0.032130	0.0349182
4.169185	0.032130	0.0344595
4.179505	0.032130	0.0352343
4.189825	0.032130	0.0335421
4.200144	0.032130	0.0343169
4.210464	0.032130	0.034475
4.220784	0.032130	0.0340163
4.231104	0.032130	0.0347911
4.241423	0.032130	0.0343324
4.251743	0.032130	0.0338737
4.262063	0.032130	0.0340318
4.272383	0.032130	0.0335731
4.282703	0.032130	0.0331144
4.293022	0.032130	0.0332725
4.303342	0.032130	0.0328138
4.313662	0.032130	0.0342054
4.323982	0.032130	0.0337467
4.334301	0.032130	0.033288
4.344621	0.032130	0.0328293
4.354941	0.032130	0.0317539
4.365261	0.032130	0.0325287
4.375580	0.032130	0.0326868
4.385900	0.032130	0.0328448
4.396220	0.032130	0.0311526
4.406540	0.032130	0.0325442
4.416859	0.032130	0.0333191
4.427179	0.032130	0.0328604
4.437499	0.032130	0.0324017
4.447819	0.032130	0.031943
4.458139	0.032130	0.0314843
4.468458	0.032130	0.0316424
4.478778	0.032130	0.0311837
4.489098	0.032130	0.0313417
4.499418	0.032130	0.0302663
4.509737	0.032130	0.0310411
4.520057	0.032130	0.0311992
4.530377	0.032130	0.0313573
4.540697	0.032130	0.0302818
4.551016	0.032130	0.0310566
4.561336	0.032130	0.0305979
4.571656	0.032130	0.0289057
4.581976	0.032130	0.0278302
4.592295	0.032130	0.0286051
4.602615	0.032130	0.0299967
4.612935	0.032130	0.029538
4.623255	0.032130	0.0290793
4.633575	0.032130	0.0292374
4.643894	0.032130	0.0281619
4.654214	0.032130	0.02832
4.664534	0.032130	0.0284781
4.674854	0.032130	0.0274026
4.685173	0.032130	0.0269439
4.695493	0.032130	0.0283355
4.705813	0.032130	0.0284936
4.716133	0.032130	0.0274181
4.726452	0.032130	0.0275762
4.736772	0.032130	0.0277343
4.747092	0.032130	0.0272756
4.757412	0.032130	0.0280504
4.767732	0.032130	0.0263582
[truncated: 187,953 more rows]
