# Supplementary material for: Cyclodehydrogenation of molecular nanographene precursors catalyzed by atomic hydrogen
Source: Nat Commun. 2025 Jan 15;16:691. doi: 10.1038/s41467-024-54774-1 (PMC11735845; doi:10.1038/s41467-024-54774-1)
Supplement: Supplementary file 4 — Source Data [file 41467_2024_54774_MOESM4_ESM.zip › Source Data/Figure_2 source data file/Figure_2c.txt]

X[nm]		Y[nm]		Z[nm]
0.000000	0.000000	0.0507737
0.008219	0.000000	0.0532208
0.016438	0.000000	0.0518788
0.024658	0.000000	0.051255
0.032877	0.000000	0.0517752
0.041096	0.000000	0.0498268
0.049315	0.000000	0.0509879
0.057534	0.000000	0.0501662
0.065753	0.000000	0.0506392
0.073973	0.000000	0.0510949
0.082192	0.000000	0.0500841
0.090411	0.000000	0.0509699
0.098630	0.000000	0.0515891
0.106849	0.000000	0.049546
0.115068	0.000000	0.0496491
0.123288	0.000000	0.0500876
0.131507	0.000000	0.0495026
0.139726	0.000000	0.0498078
0.147945	0.000000	0.0482077
0.156164	0.000000	0.0458248
0.164384	0.000000	0.0484353
0.172603	0.000000	0.0482545
0.180822	0.000000	0.0480694
0.189041	0.000000	0.0477123
0.197260	0.000000	0.0471789
0.205479	0.000000	0.0462325
0.213699	0.000000	0.0463571
0.221918	0.000000	0.0457075
0.230137	0.000000	0.0465073
0.238356	0.000000	0.046176
0.246575	0.000000	0.0450877
0.254795	0.000000	0.0452209
0.263014	0.000000	0.0453154
0.271233	0.000000	0.0449238
0.279452	0.000000	0.0452763
0.287671	0.000000	0.0458783
0.295890	0.000000	0.0455943
0.304110	0.000000	0.0461619
0.312329	0.000000	0.0446392
0.320548	0.000000	0.0439251
0.328767	0.000000	0.0441142
0.336986	0.000000	0.0453871
0.345205	0.000000	0.0461224
0.353425	0.000000	0.0448406
0.361644	0.000000	0.0447114
0.369863	0.000000	0.0431973
0.378082	0.000000	0.0426596
0.386301	0.000000	0.0434723
0.394521	0.000000	0.043098
0.402740	0.000000	0.041042
0.410959	0.000000	0.042616
0.419178	0.000000	0.0423535
0.427397	0.000000	0.0422415
0.435616	0.000000	0.0414113
0.443836	0.000000	0.0408434
0.452055	0.000000	0.0429464
0.460274	0.000000	0.0421162
0.468493	0.000000	0.0409075
0.476712	0.000000	0.0418578
0.484932	0.000000	0.0402405
0.493151	0.000000	0.0415564
0.501370	0.000000	0.0420767
0.509589	0.000000	0.0414099
0.517808	0.000000	0.0429237
0.526027	0.000000	0.0429837
0.534247	0.000000	0.0404375
0.542466	0.000000	0.0404975
0.550685	0.000000	0.0401619
0.558904	0.000000	0.0405574
0.567123	0.000000	0.0403164
0.575342	0.000000	0.0391593
0.583562	0.000000	0.0403677
0.591781	0.000000	0.0409955
0.600000	0.000000	0.0383847
0.608219	0.000000	0.0395759
0.616438	0.000000	0.0393951
0.624658	0.000000	0.0405476
0.632877	0.000000	0.040427
0.641096	0.000000	0.0372442
0.649315	0.000000	0.0374892
0.657534	0.000000	0.0392352
0.665753	0.000000	0.0385512
0.673973	0.000000	0.0393683
0.682192	0.000000	0.0392735
0.690411	0.000000	0.0401292
0.698630	0.000000	0.0413075
0.706849	0.000000	0.0388387
0.715068	0.000000	0.0390277
0.723288	0.000000	0.0408254
0.731507	0.000000	0.0402704
0.739726	0.000000	0.0413283
0.747945	0.000000	0.0412507
0.756164	0.000000	0.0413409
0.764384	0.000000	0.0424805
0.772603	0.000000	0.0397794
0.780822	0.000000	0.0401104
0.789041	0.000000	0.0413274
0.797260	0.000000	0.0411896
0.805479	0.000000	0.0418432
0.813699	0.000000	0.0400539
0.821918	0.000000	0.0388538
0.830137	0.000000	0.0403159
0.838356	0.000000	0.0416706
0.846575	0.000000	0.0409349
0.854795	0.000000	0.0411283
0.863014	0.000000	0.0406035
0.871233	0.000000	0.0420871
0.879452	0.000000	0.0408784
0.887671	0.000000	0.0400611
0.895890	0.000000	0.0400007
0.904110	0.000000	0.0424005
0.912329	0.000000	0.0442024
0.920548	0.000000	0.0435055
0.928767	0.000000	0.0422581
0.936986	0.000000	0.0443009
0.945205	0.000000	0.0456943
0.953425	0.000000	0.0451436
0.961644	0.000000	0.0460681
0.969863	0.000000	0.0469454
0.978082	0.000000	0.047371
0.986301	0.000000	0.0478827
0.994521	0.000000	0.0473406
1.002740	0.000000	0.0476888
1.010959	0.000000	0.0504413
1.019178	0.000000	0.0499078
1.027397	0.000000	0.0492969
1.035616	0.000000	0.0503892
1.043836	0.000000	0.0485397
1.052055	0.000000	0.0508276
1.060274	0.000000	0.0512102
1.068493	0.000000	0.0512488
1.076712	0.000000	0.053141
1.084932	0.000000	0.0556311
1.093151	0.000000	0.0542762
1.101370	0.000000	0.0552609
1.109589	0.000000	0.0547361
1.117808	0.000000	0.0559101
1.126027	0.000000	0.0585507
1.134247	0.000000	0.058443
1.142466	0.000000	0.0595224
1.150685	0.000000	0.0620211
1.158904	0.000000	0.0639434
1.167123	0.000000	0.0664636
1.175342	0.000000	0.0652979
1.183562	0.000000	0.0668203
1.191781	0.000000	0.0710738
1.200000	0.000000	0.0709317
1.208219	0.000000	0.0727379
1.216438	0.000000	0.0728109
1.224658	0.000000	0.0749655
1.232877	0.000000	0.0788878
1.241096	0.000000	0.0794166
1.249315	0.000000	0.0814293
1.257534	0.000000	0.08327
1.265753	0.000000	0.0854332
1.273973	0.000000	0.0880738
1.282192	0.000000	0.090723
1.290411	0.000000	0.0918325
1.298630	0.000000	0.0950279
1.306849	0.000000	0.0971782
1.315068	0.000000	0.100877
1.323288	0.000000	0.104322
1.331507	0.000000	0.107139
1.339726	0.000000	0.110158
1.347945	0.000000	0.113289
1.356164	0.000000	0.115908
1.364384	0.000000	0.120523
1.372603	0.000000	0.12383
1.380822	0.000000	0.126866
1.389041	0.000000	0.128982
1.397260	0.000000	0.131906
1.405479	0.000000	0.136749
1.413699	0.000000	0.140925
1.421918	0.000000	0.141828
1.430137	0.000000	0.14348
1.438356	0.000000	0.147815
1.446575	0.000000	0.151273
1.454795	0.000000	0.152847
1.463014	0.000000	0.15424
1.471233	0.000000	0.155298
1.479452	0.000000	0.161052
1.487671	0.000000	0.163499
1.495890	0.000000	0.16451
1.504110	0.000000	0.166316
1.512329	0.000000	0.16983
1.520548	0.000000	0.171589
1.528767	0.000000	0.172277
1.536986	0.000000	0.17241
1.545205	0.000000	0.177188
1.553425	0.000000	0.179007
1.561644	0.000000	0.180504
1.569863	0.000000	0.183226
1.578082	0.000000	0.184314
1.586301	0.000000	0.186624
1.594521	0.000000	0.189122
1.602740	0.000000	0.190296
1.610959	0.000000	0.19113
1.619178	0.000000	0.19218
1.627397	0.000000	0.194141
1.635616	0.000000	0.195676
1.643836	0.000000	0.197151
1.652055	0.000000	0.199448
1.660274	0.000000	0.201546
1.668493	0.000000	0.199508
1.676712	0.000000	0.201731
1.684932	0.000000	0.203193
1.693151	0.000000	0.203184
1.701370	0.000000	0.205124
1.709589	0.000000	0.204414
1.717808	0.000000	0.204315
1.726027	0.000000	0.205739
1.734247	0.000000	0.207196
1.742466	0.000000	0.20917
1.750685	0.000000	0.208
1.758904	0.000000	0.207871
1.767123	0.000000	0.209695
1.775342	0.000000	0.210146
1.783562	0.000000	0.209535
1.791781	0.000000	0.211298
1.800000	0.000000	0.21166
1.808219	0.000000	0.213612
1.816438	0.000000	0.21359
1.824658	0.000000	0.214098
1.832877	0.000000	0.215534
1.841096	0.000000	0.215998
1.849315	0.000000	0.214919
1.857534	0.000000	0.215439
1.865753	0.000000	0.214755
1.873973	0.000000	0.215615
1.882192	0.000000	0.217288
1.890411	0.000000	0.216032
1.898630	0.000000	0.21715
1.906849	0.000000	0.215989
1.915068	0.000000	0.216651
1.923288	0.000000	0.218345
1.931507	0.000000	0.216216
1.939726	0.000000	0.215265
1.947945	0.000000	0.215769
1.956164	0.000000	0.215579
1.964384	0.000000	0.215837
1.972603	0.000000	0.216426
1.980822	0.000000	0.216413
1.989041	0.000000	0.217566
1.997260	0.000000	0.217725
2.005479	0.000000	0.216447
2.013699	0.000000	0.21726
2.021918	0.000000	0.217414
2.030137	0.000000	0.218025
2.038356	0.000000	0.2175
2.046575	0.000000	0.217337
2.054795	0.000000	0.217298
2.063014	0.000000	0.217745
2.071233	0.000000	0.217276
2.079452	0.000000	0.217749
2.087671	0.000000	0.217719
2.095890	0.000000	0.218278
2.104110	0.000000	0.21648
2.112329	0.000000	0.214837
2.120548	0.000000	0.214415
2.128767	0.000000	0.214785
2.136986	0.000000	0.213825
2.145205	0.000000	0.213047
2.153425	0.000000	0.211915
2.161644	0.000000	0.212694
2.169863	0.000000	0.213188
2.178082	0.000000	0.210547
2.186301	0.000000	0.209283
2.194521	0.000000	0.208022
2.202740	0.000000	0.208259
2.210959	0.000000	0.208676
2.219178	0.000000	0.207966
2.227397	0.000000	0.207127
2.235616	0.000000	0.207931
2.243836	0.000000	0.206529
2.252055	0.000000	0.206701
2.260274	0.000000	0.205681
2.268493	0.000000	0.204671
2.276712	0.000000	0.205027
2.284932	0.000000	0.203376
2.293151	0.000000	0.201358
2.301370	0.000000	0.201569
2.309589	0.000000	0.200803
2.317808	0.000000	0.200003
2.326027	0.000000	0.198665
2.334247	0.000000	0.19753
2.342466	0.000000	0.196751
2.350685	0.000000	0.194695
2.358904	0.000000	0.191194
2.367123	0.000000	0.190652
2.375342	0.000000	0.190175
2.383562	0.000000	0.187822
2.391781	0.000000	0.188463
2.400000	0.000000	0.184127
2.408219	0.000000	0.184342
2.416438	0.000000	0.183903
2.424658	0.000000	0.180725
2.432877	0.000000	0.17918
2.441096	0.000000	0.179004
2.449315	0.000000	0.176316
2.457534	0.000000	0.177227
2.465753	0.000000	0.173374
2.473973	0.000000	0.17121
2.482192	0.000000	0.171859
2.490411	0.000000	0.170608
2.498630	0.000000	0.167868
2.506849	0.000000	0.167197
2.515068	0.000000	0.161734
2.523288	0.000000	0.161214
2.531507	0.000000	0.159618
2.539726	0.000000	0.155859
2.547945	0.000000	0.153799
2.556164	0.000000	0.150852
2.564384	0.000000	0.150052
2.572603	0.000000	0.148151
2.580822	0.000000	0.143484
2.589041	0.000000	0.142426
2.597260	0.000000	0.137618
2.605479	0.000000	0.13342
2.613699	0.000000	0.131566
2.621918	0.000000	0.130417
2.630137	0.000000	0.127518
2.638356	0.000000	0.125794
2.646575	0.000000	0.12083
2.654795	0.000000	0.119454
2.663014	0.000000	0.118434
2.671233	0.000000	0.116211
2.679452	0.000000	0.113062
2.687671	0.000000	0.109931
2.695890	0.000000	0.106202
2.704110	0.000000	0.105458
2.712329	0.000000	0.102847
2.720548	0.000000	0.101286
2.728767	0.000000	0.100318
2.736986	0.000000	0.0972682
2.745205	0.000000	0.0957111
2.753425	0.000000	0.0911434
2.761644	0.000000	0.0883648
2.769863	0.000000	0.0859863
2.778082	0.000000	0.0831647
2.786301	0.000000	0.0826571
2.794521	0.000000	0.0810355
2.802740	0.000000	0.0787902
2.810959	0.000000	0.0768246
2.819178	0.000000	0.073431
2.827397	0.000000	0.0712804
2.835616	0.000000	0.0694179
2.843836	0.000000	0.0685404
2.852055	0.000000	0.0678134
2.860274	0.000000	0.0655036
2.868493	0.000000	0.0623165
2.876712	0.000000	0.0618476
2.884932	0.000000	0.0617012
2.893151	0.000000	0.0605398
2.901370	0.000000	0.0598429
2.909589	0.000000	0.0580149
2.917808	0.000000	0.0583545
2.926027	0.000000	0.0553394
2.934247	0.000000	0.0539113
2.942466	0.000000	0.0524747
2.950685	0.000000	0.053253
2.958904	0.000000	0.0527152
2.967123	0.000000	0.0518377
2.975342	0.000000	0.0495882
2.983562	0.000000	0.0482547
2.991781	0.000000	0.0480094
3.000000	0.000000	0.0471319
3.008219	0.000000	0.0445512
3.016438	0.000000	0.0446371
3.024658	0.000000	0.0433079
3.032877	0.000000	0.0419702
3.041096	0.000000	0.0406625
3.049315	0.000000	0.0380861
3.057534	0.000000	0.0377505
3.065753	0.000000	0.0375224
3.073973	0.000000	0.0366105
3.082192	0.000000	0.0357459
3.090411	0.000000	0.032791
3.098630	0.000000	0.0310705
3.106849	0.000000	0.0300725
3.115068	0.000000	0.0297756
3.123288	0.000000	0.030812
3.131507	0.000000	0.0307258
3.139726	0.000000	0.0299128
3.147945	0.000000	0.0273923
3.156164	0.000000	0.0256847
3.164384	0.000000	0.0251383
3.172603	0.000000	0.0250478
3.180822	0.000000	0.0241703
3.189041	0.000000	0.0227422
3.197260	0.000000	0.0230044
3.205479	0.000000	0.0223634
3.213699	0.000000	0.0216751
3.221918	0.000000	0.0187203
3.230137	0.000000	0.0181696
3.238356	0.000000	0.0187415
3.246575	0.000000	0.0183714
3.254795	0.000000	0.0162079
3.263014	0.000000	0.0154422
3.271233	0.000000	0.0138034
3.279452	0.000000	0.0131151
3.287671	0.000000	0.0126935
3.295890	0.000000	0.0134245
3.304110	0.000000	0.0135147
3.312329	0.000000	0.0126672
3.320548	0.000000	0.0115531
3.328767	0.000000	0.00995734
3.336986	0.000000	0.00814221
3.345205	0.000000	0.0104474
3.353425	0.000000	0.0106192
3.361644	0.000000	0.0088385
3.369863	0.000000	0.00870933
3.378082	0.000000	0.00890272
3.386301	0.000000	0.00913912
3.394521	0.000000	0.00884221
3.402740	0.000000	0.00876894
3.410959	0.000000	0.00781398
3.419178	0.000000	0.00750417
3.427397	0.000000	0.00766315
3.435616	0.000000	0.00657917
3.443836	0.000000	0.00591668
3.452055	0.000000	0.00610147
3.460274	0.000000	0.00817436
3.468493	0.000000	0.00703876
3.476712	0.000000	0.00514191
3.484932	0.000000	0.00525789
3.493151	0.000000	0.00494807
3.501370	0.000000	0.00455654
3.509589	0.000000	0.00297795
3.517808	0.000000	0.00265523
3.526027	0.000000	0.00401417
3.534247	0.000000	0.00449143
3.542466	0.000000	0.00392785
3.550685	0.000000	0.00236217
3.558904	0.000000	0.00189321
3.567123	0.000000	0.00314033
3.575342	0.000000	0.00316599
3.583562	0.000000	0.00304541
3.591781	0.000000	0.00301946
3.600000	0.000000	0.00244299
3.608219	0.000000	0.00290734
3.616438	0.000000	0.00188357
3.624658	0.000000	0.00309197
3.632877	0.000000	0.00457994
3.641096	0.000000	0.00544857
3.649315	0.000000	0.00328936
3.657534	0.000000	0.00408918
3.665753	0.000000	0.00170632
3.673973	0.000000	0.0022911
3.682192	0.000000	0.00322855
3.690411	0.000000	0.00239402
3.698630	0.000000	0.00434648
3.706849	0.000000	0.00358077
3.715068	0.000000	0.0034645
3.723288	0.000000	0.00216117
3.731507	0.000000	0.00102988
3.739726	0.000000	0.00219958
3.747945	0.000000	0.00238436
3.756164	0.000000	0.00206164
3.764384	0.000000	0.00193677
3.772603	0.000000	0.000968911
3.780822	0.000000	0.00166551
3.789041	0.000000	0.00332981
3.797260	0.000000	0.00173832
3.805479	0.000000	0.00173818
3.813699	0.000000	0.00341968
3.821918	0.000000	0.003755
3.830137	0.000000	0.00232265
3.838356	0.000000	0
3.846575	0.000000	0.00317393
3.854795	0.000000	0.00450706
3.863014	0.000000	0.0044725
3.871233	0.000000	0.00452827
3.879452	0.000000	0.00488939
3.887671	0.000000	0.00350435
3.895890	0.000000	0.00421815
3.904110	0.000000	0.0023213
3.912329	0.000000	0.00366733
3.920548	0.000000	0.00401126
3.928767	0.000000	0.00442829
3.936986	0.000000	0.00252283
3.945205	0.000000	0.0016152
3.953425	0.000000	0.00149462
3.961644	0.000000	0.00361912
3.969863	0.000000	0.00349424
3.978082	0.000000	0.00308551
3.986301	0.000000	0.00311976
3.994521	0.000000	0.00265511
4.002740	0.000000	0.00208724
4.010959	0.000000	0.00261611
4.019178	0.000000	0.00164395
4.027397	0.000000	0.00246097
4.035616	0.000000	0.00512739
4.043836	0.000000	0.00462833
4.052055	0.000000	0.003768
4.060274	0.000000	0.00206468
4.068493	0.000000	0.00340642
4.076712	0.000000	0.00371593
4.084932	0.000000	0.00491574
4.093151	0.000000	0.00512633
4.101370	0.000000	0.00402945
4.109589	0.000000	0.00521205
4.117808	0.000000	0.00465708
4.126027	0.000000	0.00317742
4.134247	0.000000	0.003788
4.142466	0.000000	0.00552112
4.150685	0.000000	0.00482422
4.158904	0.000000	0.0040413
4.167123	0.000000	0.00302614
4.175342	0.000000	0.00297007
4.183562	0.000000	0.00215705
4.191781	0.000000	0.00299988
4.200000	0.000000	0.00291371
0.000000	0.012339	0.0530214
0.008219	0.012339	0.0537438
0.016438	0.012339	0.0516577
0.024658	0.012339	0.0511156
0.032877	0.012339	0.0506768
0.041096	0.012339	0.0517389
0.049315	0.012339	0.0533258
0.057534	0.012339	0.0520268
0.065753	0.012339	0.0521729
0.073973	0.012339	0.0528308
0.082192	0.012339	0.0503834
0.090411	0.012339	0.0508692
0.098630	0.012339	0.0491917
0.106849	0.012339	0.049497
0.115068	0.012339	0.0525289
0.123288	0.012339	0.0512643
0.131507	0.012339	0.0499739
0.139726	0.012339	0.0486706
0.147945	0.012339	0.0486704
0.156164	0.012339	0.0481413
0.164384	0.012339	0.0483734
0.172603	0.012339	0.0483302
0.180822	0.012339	0.0475774
0.189041	0.012339	0.0469235
0.197260	0.012339	0.0465621
0.205479	0.012339	0.045762
0.213699	0.012339	0.0473058
0.221918	0.012339	0.046867
0.230137	0.012339	0.0486302
0.238356	0.012339	0.0474989
0.246575	0.012339	0.04583
0.254795	0.012339	0.0450256
0.263014	0.012339	0.0452792
0.271233	0.012339	0.0452274
0.279452	0.012339	0.0453176
0.287671	0.012339	0.0459153
0.295890	0.012339	0.0470162
0.304110	0.012339	0.0455709
0.312329	0.012339	0.0448095
0.320548	0.012339	0.044319
0.328767	0.012339	0.0439834
0.336986	0.012339	0.0457811
0.345205	0.012339	0.0451573
0.353425	0.012339	0.0446238
0.361644	0.012339	0.0452043
0.369863	0.012339	0.0430967
0.378082	0.012339	0.0422019
0.386301	0.012339	0.0438576
0.394521	0.012339	0.0435435
0.402740	0.012339	0.0459089
0.410959	0.012339	0.0429755
0.419178	0.012339	0.0412937
0.427397	0.012339	0.0408721
0.435616	0.012339	0.0405235
0.443836	0.012339	0.0412975
0.452055	0.012339	0.0425017
0.460274	0.012339	0.0421746
0.468493	0.012339	0.0422347
0.476712	0.012339	0.0411894
0.484932	0.012339	0.0399334
0.493151	0.012339	0.0409483
0.501370	0.012339	0.0429093
0.509589	0.012339	0.0422253
0.517808	0.012339	0.0427327
0.526027	0.012339	0.0400402
0.534247	0.012339	0.0399153
0.542466	0.012339	0.041214
0.550685	0.012339	0.0414289
0.558904	0.012339	0.0414804
0.567123	0.012339	0.0405297
0.575342	0.012339	0.0408736
0.583562	0.012339	0.0413423
0.591781	0.012339	0.0391272
0.600000	0.012339	0.0382625
0.608219	0.012339	0.0392172
0.616438	0.012339	0.0399009
0.624658	0.012339	0.0421286
0.632877	0.012339	0.0419091
0.641096	0.012339	0.0395564
0.649315	0.012339	0.0393197
0.657534	0.012339	0.0388335
0.665753	0.012339	0.0389366
0.673973	0.012339	0.0406869
0.682192	0.012339	0.041577
0.690411	0.012339	0.0414221
0.698630	0.012339	0.0413445
0.706849	0.012339	0.0392928
0.715068	0.012339	0.0410818
0.723288	0.012339	0.040415
0.731507	0.012339	0.0411202
0.739726	0.012339	0.0415502
0.747945	0.012339	0.0413694
0.756164	0.012339	0.0398209
0.764384	0.012339	0.0396917
0.772603	0.012339	0.0405432
0.780822	0.012339	0.0409258
0.789041	0.012339	0.0404569
0.797260	0.012339	0.0410674
0.805479	0.012339	0.0410458
0.813699	0.012339	0.0410241
0.821918	0.012339	0.04031
0.830137	0.012339	0.0410109
0.838356	0.012339	0.0404086
0.846575	0.012339	0.0414407
0.854795	0.012339	0.0417545
0.863014	0.012339	0.0424124
0.871233	0.012339	0.0421628
0.879452	0.012339	0.0422229
0.887671	0.012339	0.0403432
0.895890	0.012339	0.0430613
0.904110	0.012339	0.0434224
0.912329	0.012339	0.0437964
0.920548	0.012339	0.0442608
0.928767	0.012339	0.0423768
0.936986	0.012339	0.0439551
0.945205	0.012339	0.0459635
0.953425	0.012339	0.0460536
0.961644	0.012339	0.0477351
0.969863	0.012339	0.0476576
0.978082	0.012339	0.0473392
0.986301	0.012339	0.0482293
0.994521	0.012339	0.0464142
1.002740	0.012339	0.0474763
1.010959	0.012339	0.0490675
1.019178	0.012339	0.0503964
1.027397	0.012339	0.0501209
1.035616	0.012339	0.0496047
1.043836	0.012339	0.0501292
1.052055	0.012339	0.0507398
1.060274	0.012339	0.051759
1.068493	0.012339	0.0518922
1.076712	0.012339	0.0532468
1.084932	0.012339	0.0542402
1.093151	0.012339	0.0544164
1.101370	0.012339	0.0546915
1.109589	0.012339	0.0557536
1.117808	0.012339	0.0581362
1.126027	0.012339	0.0599553
1.134247	0.012339	0.0596928
1.142466	0.012339	0.0610389
1.150685	0.012339	0.0620451
1.158904	0.012339	0.0634428
1.167123	0.012339	0.0648705
1.175342	0.012339	0.0648575
1.183562	0.012339	0.0679497
1.191781	0.012339	0.0706505
1.200000	0.012339	0.0715837
1.208219	0.012339	0.0730716
1.216438	0.012339	0.0730113
1.224658	0.012339	0.0758884
1.232877	0.012339	0.078628
1.241096	0.012339	0.079617
1.249315	0.012339	0.0821673
1.257534	0.012339	0.0844553
1.265753	0.012339	0.0862099
1.273973	0.012339	0.0882742
1.282192	0.012339	0.0907169
1.290411	0.012339	0.0935855
1.298630	0.012339	0.0972024
1.306849	0.012339	0.100535
1.315068	0.012339	0.101688
1.323288	0.012339	0.103533
1.331507	0.012339	0.106586
1.339726	0.012339	0.110216
1.347945	0.012339	0.114577
1.356164	0.012339	0.11785
1.364384	0.012339	0.120783
1.372603	0.012339	0.12443
1.380822	0.012339	0.125897
1.389041	0.012339	0.129303
1.397260	0.012339	0.13295
1.405479	0.012339	0.137393
1.413699	0.012339	0.139698
1.421918	0.012339	0.14107
1.430137	0.012339	0.1438
1.438356	0.012339	0.147215
1.446575	0.012339	0.152617
1.454795	0.012339	0.153546
1.463014	0.012339	0.15355
1.471233	0.012339	0.157881
1.479452	0.012339	0.162018
1.487671	0.012339	0.163506
1.495890	0.012339	0.163824
1.504110	0.012339	0.165226
1.512329	0.012339	0.167222
1.520548	0.012339	0.173445
1.528767	0.012339	0.174043
1.536986	0.012339	0.175105
1.545205	0.012339	0.176666
1.553425	0.012339	0.178636
1.561644	0.012339	0.18101
1.569863	0.012339	0.18414
1.578082	0.012339	0.185099
1.586301	0.012339	0.187817
1.594521	0.012339	0.188901
1.602740	0.012339	0.189972
1.610959	0.012339	0.191279
1.619178	0.012339	0.193004
1.627397	0.012339	0.195012
1.635616	0.012339	0.196934
1.643836	0.012339	0.197773
1.652055	0.012339	0.198603
1.660274	0.012339	0.200216
1.668493	0.012339	0.200056
1.676712	0.012339	0.200886
1.684932	0.012339	0.202972
1.693151	0.012339	0.204654
1.701370	0.012339	0.206856
1.709589	0.012339	0.205436
1.717808	0.012339	0.20621
1.726027	0.012339	0.206348
1.734247	0.012339	0.206502
1.742466	0.012339	0.208967
1.750685	0.012339	0.207311
1.758904	0.012339	0.209039
1.767123	0.012339	0.210476
1.775342	0.012339	0.209899
1.783562	0.012339	0.209456
1.791781	0.012339	0.211985
1.800000	0.012339	0.211778
1.808219	0.012339	0.213855
1.816438	0.012339	0.212853
1.824658	0.012339	0.212217
1.832877	0.012339	0.214406
1.841096	0.012339	0.213661
1.849315	0.012339	0.214964
1.857534	0.012339	0.215738
1.865753	0.012339	0.216482
1.873973	0.012339	0.21785
1.882192	0.012339	0.217338
1.890411	0.012339	0.215247
1.898630	0.012339	0.216821
1.906849	0.012339	0.215978
1.915068	0.012339	0.216778
1.923288	0.012339	0.217901
1.931507	0.012339	0.217156
1.939726	0.012339	0.218098
1.947945	0.012339	0.216442
1.956164	0.012339	0.21642
1.964384	0.012339	0.216571
1.972603	0.012339	0.216291
1.980822	0.012339	0.21762
1.989041	0.012339	0.218119
1.997260	0.012339	0.216437
2.005479	0.012339	0.215525
2.013699	0.012339	0.216372
2.021918	0.012339	0.217026
2.030137	0.012339	0.219542
2.038356	0.012339	0.217924
2.046575	0.012339	0.217688
2.054795	0.012339	0.217782
2.063014	0.012339	0.2165
2.071233	0.012339	0.216642
2.079452	0.012339	0.217205
2.087671	0.012339	0.215554
2.095890	0.012339	0.217493
2.104110	0.012339	0.217347
2.112329	0.012339	0.215544
2.120548	0.012339	0.215088
2.128767	0.012339	0.2148
2.136986	0.012339	0.213011
2.145205	0.012339	0.214116
2.153425	0.012339	0.213884
2.161644	0.012339	0.212576
2.169863	0.012339	0.213019
2.178082	0.012339	0.210623
2.186301	0.012339	0.210468
2.194521	0.012339	0.210739
2.202740	0.012339	0.209242
2.210959	0.012339	0.210162
2.219178	0.012339	0.208678
2.227397	0.012339	0.206979
2.235616	0.012339	0.206226
2.243836	0.012339	0.206033
2.252055	0.012339	0.205314
2.260274	0.012339	0.204931
2.268493	0.012339	0.204329
2.276712	0.012339	0.205138
2.284932	0.012339	0.204028
2.293151	0.012339	0.203331
2.301370	0.012339	0.201215
2.309589	0.012339	0.200002
2.317808	0.012339	0.199795
2.326027	0.012339	0.200801
2.334247	0.012339	0.196543
2.342466	0.012339	0.197648
2.350685	0.012339	0.195769
2.358904	0.012339	0.194564
2.367123	0.012339	0.193433
2.375342	0.012339	0.191012
2.383562	0.012339	0.18982
2.391781	0.012339	0.189489
2.400000	0.012339	0.186555
2.408219	0.012339	0.184727
2.416438	0.012339	0.183914
2.424658	0.012339	0.180491
2.432877	0.012339	0.181011
2.441096	0.012339	0.179832
2.449315	0.012339	0.177565
2.457534	0.012339	0.176632
2.465753	0.012339	0.172903
2.473973	0.012339	0.169724
2.482192	0.012339	0.17064
2.490411	0.012339	0.167978
2.498630	0.012339	0.168034
2.506849	0.012339	0.16415
2.515068	0.012339	0.161337
2.523288	0.012339	0.161591
2.531507	0.012339	0.159535
2.539726	0.012339	0.157767
2.547945	0.012339	0.154575
2.556164	0.012339	0.151143
2.564384	0.012339	0.14987
2.572603	0.012339	0.148437
2.580822	0.012339	0.145655
2.589041	0.012339	0.14288
2.597260	0.012339	0.139246
2.605479	0.012339	0.136678
2.613699	0.012339	0.13605
2.621918	0.012339	0.133211
2.630137	0.012339	0.130342
2.638356	0.012339	0.126153
2.646575	0.012339	0.121805
2.654795	0.012339	0.121628
2.663014	0.012339	0.119817
2.671233	0.012339	0.114643
2.679452	0.012339	0.114131
2.687671	0.012339	0.110131
2.695890	0.012339	0.10829
2.704110	0.012339	0.107099
2.712329	0.012339	0.102295
2.720548	0.012339	0.100514
2.728767	0.012339	0.0978945
2.736986	0.012339	0.0944751
2.745205	0.012339	0.0934299
2.753425	0.012339	0.0909266
2.761644	0.012339	0.0888534
2.769863	0.012339	0.0869135
2.778082	0.012339	0.0854726
2.786301	0.012339	0.083137
2.794521	0.012339	0.0808144
2.802740	0.012339	0.0772316
2.810959	0.012339	0.0768056
2.819178	0.012339	0.0747582
2.827397	0.012339	0.0717001
2.835616	0.012339	0.070685
2.843836	0.012339	0.068715
2.852055	0.012339	0.0679837
2.860274	0.012339	0.0666589
2.868493	0.012339	0.0645943
2.876712	0.012339	0.063906
2.884932	0.012339	0.0617209
2.893151	0.012339	0.0599875
2.901370	0.012339	0.0600089
2.909589	0.012339	0.0564433
2.917808	0.012339	0.0570883
2.926027	0.012339	0.0572601
2.934247	0.012339	0.0540171
2.942466	0.012339	0.0536385
2.950685	0.012339	0.0541931
2.958904	0.012339	0.0516856
2.967123	0.012339	0.0514317
2.975342	0.012339	0.0480037
2.983562	0.012339	0.0474487
2.991781	0.012339	0.04947
3.000000	0.012339	0.0470226
3.008219	0.012339	0.0451602
3.016438	0.012339	0.0452288
3.024658	0.012339	0.0424804
3.032877	0.012339	0.0430824
3.041096	0.012339	0.0419081
3.049315	0.012339	0.039822
3.057534	0.012339	0.0397401
3.065753	0.012339	0.0377529
3.073973	0.012339	0.0357744
3.082192	0.012339	0.0347334
3.090411	0.012339	0.0343376
3.098630	0.012339	0.0337267
3.106849	0.012339	0.0319244
3.115068	0.012339	0.0306942
3.123288	0.012339	0.0290468
3.131507	0.012339	0.027679
3.139726	0.012339	0.0264273
3.147945	0.012339	0.0256788
3.156164	0.012339	0.0243023
3.164384	0.012339	0.024629
3.172603	0.012339	0.0237601
3.180822	0.012339	0.0229858
3.189041	0.012339	0.0225598
3.197260	0.012339	0.0214458
3.205479	0.012339	0.0210671
3.213699	0.012339	0.021996
3.221918	0.012339	0.0183873
3.230137	0.012339	0.0190237
3.238356	0.012339	0.0184129
3.246575	0.012339	0.0160558
3.254795	0.012339	0.0170922
3.263014	0.012339	0.016877
3.271233	0.012339	0.0159951
3.279452	0.012339	0.0162874
3.287671	0.012339	0.0142444
3.295890	0.012339	0.0110959
3.304110	0.012339	0.0118657
3.312329	0.012339	0.0112161
3.320548	0.012339	0.0113794
3.328767	0.012339	0.0114093
3.336986	0.012339	0.00980061
3.345205	0.012339	0.0100843
3.353425	0.012339	0.00983042
3.361644	0.012339	0.00915933
3.369863	0.012339	0.00896133
3.378082	0.012339	0.00726232
3.386301	0.012339	0.0083288
3.394521	0.012339	0.0081136
3.402740	0.012339	0.00823388
3.410959	0.012339	0.00729183
3.419178	0.012339	0.00660353
3.427397	0.012339	0.0071711
3.435616	0.012339	0.00652581
3.443836	0.012339	0.00727832
3.452055	0.012339	0.00752333
3.460274	0.012339	0.00631462
3.468493	0.012339	0.00376403
3.476712	0.012339	0.00402623
3.484932	0.012339	0.00356588
3.493151	0.012339	0.00470977
3.501370	0.012339	0.00673535
3.509589	0.012339	0.00549224
3.517808	0.012339	0.00333733
3.526027	0.012339	0.00418876
3.534247	0.012339	0.0017672
3.542466	0.012339	0.0020294
3.550685	0.012339	0.00312168
3.558904	0.012339	0.00320325
3.567123	0.012339	0.00384824
3.575342	0.012339	0.00252341
3.583562	0.012339	0.00151684
3.591781	0.012339	0.00426928
3.600000	0.012339	0.00358528
3.608219	0.012339	0.00306472
3.616438	0.012339	0.0036882
3.624658	0.012339	0.00238487
3.632877	0.012339	0.00217828
3.641096	0.012339	0.00262543
3.649315	0.012339	0.00210916
3.657534	0.012339	0.00182945
3.665753	0.012339	0.00283141
3.673973	0.012339	0.00429358
3.682192	0.012339	0.00432353
3.690411	0.012339	0.00321375
3.698630	0.012339	0.00196633
3.706849	0.012339	0.00103288
3.715068	0.012339	0.00215527
3.723288	0.012339	0.00365184
3.731507	0.012339	0.00178509
3.739726	0.012339	0.00308382
3.747945	0.012339	0.00298475
3.756164	0.012339	0.00277385
3.764384	0.012339	0.00177158
3.772603	0.012339	0.00211551
3.780822	0.012339	0.00281211
3.789041	0.012339	0.00282056
3.797260	0.012339	0.00177529
3.805479	0.012339	0.000553675
3.813699	0.012339	0.00211906
3.821918	0.012339	0.00227804
3.830137	0.012339	0.00204565
3.838356	0.012339	0.00433358
3.846575	0.012339	0.00272489
3.854795	0.012339	0.00385158
3.863014	0.012339	0.00476322
3.871233	0.012339	0.00140835
3.879452	0.012339	0.0023415
3.887671	0.012339	0.00260371
3.895890	0.012339	0.00330031
3.904110	0.012339	0.0053818
3.912329	0.012339	0.00315378
3.920548	0.012339	0.0030332
3.928767	0.012339	0.00261586
3.936986	0.012339	0.00268023
3.945205	0.012339	0.00271878
3.953425	0.012339	0.00324334
3.961644	0.012339	0.00264537
3.969863	0.012339	0.00280865
3.978082	0.012339	0.00190961
3.986301	0.012339	0.00267502
3.994521	0.012339	0.00411138
4.002740	0.012339	0.0039865
4.010959	0.012339	0.00387453
4.019178	0.012339	0.00385717
4.027397	0.012339	0.00340973
4.035616	0.012339	0.00390849
4.043836	0.012339	0.00210625
4.052055	0.012339	0.0030609
4.060274	0.012339	0.00358116
4.068493	0.012339	0.00348209
4.076712	0.012339	0.00511198
4.084932	0.012339	0.00573547
4.093151	0.012339	0.00369238
4.101370	0.012339	0.00465134
4.109589	0.012339	0.00409637
4.117808	0.012339	0.00357581
4.126027	0.012339	0.00541215
4.134247	0.012339	0.00335616
4.142466	0.012339	0.0037818
4.150685	0.012339	0.00367413
4.158904	0.012339	0.00292131
4.167123	0.012339	0.00399639
4.175342	0.012339	0.00368658
4.183562	0.012339	0.00271012
4.191781	0.012339	0.00363036
4.200000	0.012339	0.00222812
0.000000	0.024678	0.051067
0.008219	0.024678	0.0514539
0.016438	0.024678	0.0518624
0.024658	0.024678	0.0530794
0.032877	0.024678	0.0523825
0.041096	0.024678	0.0507394
0.049315	0.024678	0.0497629
0.057534	0.024678	0.0486015
0.065753	0.024678	0.0490616
0.073973	0.024678	0.0516807
0.082192	0.024678	0.0510913
0.090411	0.024678	0.0509277
0.098630	0.024678	0.0512673
0.106849	0.024678	0.0500629
0.115068	0.024678	0.0497617
0.123288	0.024678	0.0494433
0.131507	0.024678	0.0494431
0.139726	0.024678	0.0503333
0.147945	0.024678	0.0512492
0.156164	0.024678	0.0490427
0.164384	0.024678	0.0482125
0.172603	0.024678	0.0486467
0.180822	0.024678	0.0486853
0.189041	0.024678	0.0492916
0.197260	0.024678	0.0485302
0.205479	0.024678	0.0481945
0.213699	0.024678	0.0474503
0.221918	0.024678	0.0460223
0.230137	0.024678	0.0452135
0.238356	0.024678	0.0466542
0.246575	0.024678	0.0478196
0.254795	0.024678	0.0471571
0.263014	0.024678	0.0463527
0.271233	0.024678	0.0440128
0.279452	0.024678	0.0439009
0.287671	0.024678	0.0456512
0.295890	0.024678	0.046322
0.304110	0.024678	0.0450359
0.312329	0.024678	0.0449927
0.320548	0.024678	0.0451517
0.328767	0.024678	0.043758
0.336986	0.024678	0.0444417
0.345205	0.024678	0.0450738
0.353425	0.024678	0.04445
0.361644	0.024678	0.045938
0.369863	0.024678	0.0451422
0.378082	0.024678	0.0428066
0.386301	0.024678	0.0433054
0.394521	0.024678	0.0417827
0.402740	0.024678	0.0421352
0.410959	0.024678	0.0438769
0.419178	0.024678	0.0437478
0.427397	0.024678	0.0442422
0.435616	0.024678	0.0430679
0.443836	0.024678	0.0408485
0.452055	0.024678	0.0408225
0.460274	0.024678	0.0415234
0.468493	0.024678	0.0409986
0.476712	0.024678	0.0428005
0.484932	0.024678	0.0409897
0.493151	0.024678	0.0402197
0.501370	0.024678	0.0404776
0.509589	0.024678	0.040671
0.517808	0.024678	0.0421761
0.526027	0.024678	0.0430061
0.534247	0.024678	0.0415565
0.542466	0.024678	0.0416854
0.550685	0.024678	0.0396423
0.558904	0.024678	0.0389325
0.567123	0.024678	0.0392678
0.575342	0.024678	0.0415514
0.583562	0.024678	0.042648
0.591781	0.024678	0.0417791
0.600000	0.024678	0.0425015
0.608219	0.024678	0.0412025
0.616438	0.024678	0.0391895
0.624658	0.024678	0.0388453
0.632877	0.024678	0.0400709
0.641096	0.024678	0.0400019
0.649315	0.024678	0.0426597
0.657534	0.024678	0.0400661
0.665753	0.024678	0.0387929
0.673973	0.024678	0.0397347
0.682192	0.024678	0.0399625
0.690411	0.024678	0.0397387
0.698630	0.024678	0.0419363
0.706849	0.024678	0.0402588
0.715068	0.024678	0.0397855
0.723288	0.024678	0.0397854
0.731507	0.024678	0.0368477
0.739726	0.024678	0.0399227
0.747945	0.024678	0.0422837
0.756164	0.024678	0.0418793
0.764384	0.024678	0.04292
0.772603	0.024678	0.0412124
0.780822	0.024678	0.0398445
0.789041	0.024678	0.0407476
0.797260	0.024678	0.0415044
0.805479	0.024678	0.0414784
0.813699	0.024678	0.0427987
0.821918	0.024678	0.0428114
0.830137	0.024678	0.043151
0.838356	0.024678	0.0425315
0.846575	0.024678	0.0404412
0.854795	0.024678	0.0422904
0.863014	0.024678	0.0435117
0.871233	0.024678	0.0446212
0.879452	0.024678	0.0430254
0.887671	0.024678	0.0411285
0.895890	0.024678	0.0415929
0.904110	0.024678	0.0424916
0.912329	0.024678	0.0430506
0.920548	0.024678	0.04536
0.928767	0.024678	0.0453556
0.936986	0.024678	0.0460952
0.945205	0.024678	0.0449338
0.953425	0.024678	0.0436477
0.961644	0.024678	0.0449765
0.969863	0.024678	0.0459011
0.978082	0.024678	0.0467783
0.986301	0.024678	0.0488555
0.994521	0.024678	0.0498316
1.002740	0.024678	0.0489412
1.010959	0.024678	0.0483131
1.019178	0.024678	0.0471861
1.027397	0.024678	0.0494354
1.035616	0.024678	0.0522738
1.043836	0.024678	0.050764
1.052055	0.024678	0.0519509
1.060274	0.024678	0.0519336
1.068493	0.024678	0.0519377
1.076712	0.024678	0.0537569
1.084932	0.024678	0.0551115
1.093151	0.024678	0.0561995
1.101370	0.024678	0.0566595
1.109589	0.024678	0.0560788
1.117808	0.024678	0.0565732
1.126027	0.024678	0.0562376
1.134247	0.024678	0.0577987
1.142466	0.024678	0.0608952
1.150685	0.024678	0.0634154
1.158904	0.024678	0.0643399
1.167123	0.024678	0.0650064
1.175342	0.024678	0.0641633
1.183562	0.024678	0.066305
1.191781	0.024678	0.0699692
1.200000	0.024678	0.0705024
1.208219	0.024678	0.0719861
1.216438	0.024678	0.0744976
1.224658	0.024678	0.0762781
1.232877	0.024678	0.0787682
1.241096	0.024678	0.0799249
1.249315	0.024678	0.0818817
1.257534	0.024678	0.0844922
1.265753	0.024678	0.0879801
1.273973	0.024678	0.0891283
1.282192	0.024678	0.0915754
1.290411	0.024678	0.09293
1.298630	0.024678	0.0963491
1.306849	0.024678	0.0983747
1.315068	0.024678	0.102693
1.323288	0.024678	0.10631
1.331507	0.024678	0.108696
1.339726	0.024678	0.110571
1.347945	0.024678	0.11332
1.356164	0.024678	0.116304
1.364384	0.024678	0.119685
1.372603	0.024678	0.12316
1.380822	0.024678	0.126028
1.389041	0.024678	0.129297
1.397260	0.024678	0.133172
1.405479	0.024678	0.136436
1.413699	0.024678	0.139416
1.421918	0.024678	0.141958
1.430137	0.024678	0.144883
1.438356	0.024678	0.14834
1.446575	0.024678	0.150723
1.454795	0.024678	0.152847
1.463014	0.024678	0.15489
1.471233	0.024678	0.159006
1.479452	0.024678	0.162064
1.487671	0.024678	0.165001
1.495890	0.024678	0.166158
1.504110	0.024678	0.168498
1.512329	0.024678	0.170957
1.520548	0.024678	0.17325
1.528767	0.024678	0.1738
1.536986	0.024678	0.175413
1.545205	0.024678	0.178862
1.553425	0.024678	0.180092
1.561644	0.024678	0.181679
1.569863	0.024678	0.183184
1.578082	0.024678	0.184797
1.586301	0.024678	0.187171
1.594521	0.024678	0.189226
1.602740	0.024678	0.189807
1.610959	0.024678	0.191604
1.619178	0.024678	0.191703
1.627397	0.024678	0.192821
1.635616	0.024678	0.195195
1.643836	0.024678	0.197346
1.652055	0.024678	0.200627
1.660274	0.024678	0.202085
1.668493	0.024678	0.199939
1.676712	0.024678	0.202571
1.684932	0.024678	0.202897
1.693151	0.024678	0.204944
1.701370	0.024678	0.205753
1.709589	0.024678	0.205697
1.717808	0.024678	0.207327
1.726027	0.024678	0.207692
1.734247	0.024678	0.208995
1.742466	0.024678	0.208948
1.750685	0.024678	0.209145
1.758904	0.024678	0.210814
1.767123	0.024678	0.211351
1.775342	0.024678	0.210052
1.783562	0.024678	0.20973
1.791781	0.024678	0.211089
1.800000	0.024678	0.211863
1.808219	0.024678	0.212538
1.816438	0.024678	0.213677
1.824658	0.024678	0.214124
1.832877	0.024678	0.215187
1.841096	0.024678	0.214894
1.849315	0.024678	0.213556
1.857534	0.024678	0.214558
1.865753	0.024678	0.21442
1.873973	0.024678	0.217229
1.882192	0.024678	0.217491
1.890411	0.024678	0.217061
1.898630	0.024678	0.218136
1.906849	0.024678	0.218106
1.915068	0.024678	0.218032
1.923288	0.024678	0.219705
1.931507	0.024678	0.218514
1.939726	0.024678	0.218901
1.947945	0.024678	0.217963
1.956164	0.024678	0.217597
1.964384	0.024678	0.217825
1.972603	0.024678	0.219042
1.980822	0.024678	0.218612
1.989041	0.024678	0.218526
1.997260	0.024678	0.216947
2.005479	0.024678	0.21837
2.013699	0.024678	0.21742
2.021918	0.024678	0.214852
2.030137	0.024678	0.215854
2.038356	0.024678	0.216202
2.046575	0.024678	0.217729
2.054795	0.024678	0.217858
2.063014	0.024678	0.21587
2.071233	0.024678	0.214825
2.079452	0.024678	0.215961
2.087671	0.024678	0.216365
2.095890	0.024678	0.21599
2.104110	0.024678	0.216571
2.112329	0.024678	0.215805
2.120548	0.024678	0.216123
2.128767	0.024678	0.21642
2.136986	0.024678	0.214424
2.145205	0.024678	0.214987
2.153425	0.024678	0.216067
2.161644	0.024678	0.21571
2.169863	0.024678	0.214488
2.178082	0.024678	0.210234
2.186301	0.024678	0.210995
2.194521	0.024678	0.211799
2.202740	0.024678	0.209296
2.210959	0.024678	0.210517
2.219178	0.024678	0.208904
2.227397	0.024678	0.208255
2.235616	0.024678	0.208706
2.243836	0.024678	0.206371
2.252055	0.024678	0.205278
2.260274	0.024678	0.20508
2.268493	0.024678	0.204332
2.276712	0.024678	0.204155
2.284932	0.024678	0.202559
2.293151	0.024678	0.202116
2.301370	0.024678	0.201191
2.309589	0.024678	0.199686
2.317808	0.024678	0.200838
2.326027	0.024678	0.200933
2.334247	0.024678	0.198847
2.342466	0.024678	0.197079
2.350685	0.024678	0.194769
2.358904	0.024678	0.193006
2.367123	0.024678	0.194519
2.375342	0.024678	0.192498
2.383562	0.024678	0.190752
2.391781	0.024678	0.190166
2.400000	0.024678	0.188235
2.408219	0.024678	0.187194
2.416438	0.024678	0.184592
2.424658	0.024678	0.180712
2.432877	0.024678	0.181241
2.441096	0.024678	0.179461
2.449315	0.024678	0.177787
2.457534	0.024678	0.175856
2.465753	0.024678	0.17417
2.473973	0.024678	0.171925
2.482192	0.024678	0.171366
2.490411	0.024678	0.167847
2.498630	0.024678	0.167017
2.506849	0.024678	0.164681
2.515068	0.024678	0.162419
2.523288	0.024678	0.162208
2.531507	0.024678	0.159632
2.539726	0.024678	0.156664
2.547945	0.024678	0.156475
2.556164	0.024678	0.152672
2.564384	0.024678	0.151571
2.572603	0.024678	0.14884
2.580822	0.024678	0.144698
2.589041	0.024678	0.143567
2.597260	0.024678	0.140646
2.605479	0.024678	0.13856
2.613699	0.024678	0.137136
2.621918	0.024678	0.132595
2.630137	0.024678	0.130035
2.638356	0.024678	0.1269
2.646575	0.024678	0.124409
2.654795	0.024678	0.122388
2.663014	0.024678	0.118534
2.671233	0.024678	0.115196
2.679452	0.024678	0.113532
2.687671	0.024678	0.109958
2.695890	0.024678	0.107076
2.704110	0.024678	0.106026
2.712329	0.024678	0.101557
2.720548	0.024678	0.0993681
2.728767	0.024678	0.0986067
2.736986	0.024678	0.0959185
2.745205	0.024678	0.0940517
2.753425	0.024678	0.091084
2.761644	0.024678	0.0882968
2.769863	0.024678	0.0869505
2.778082	0.024678	0.0844816
2.786301	0.024678	0.0826622
2.794521	0.024678	0.0806277
2.802740	0.024678	0.0784212
2.810959	0.024678	0.0785715
2.819178	0.024678	0.0757457
2.827397	0.024678	0.0739392
2.835616	0.024678	0.0716638
2.843836	0.024678	0.0696379
2.852055	0.024678	0.0677153
2.860274	0.024678	0.0667474
2.868493	0.024678	0.0645753
2.876712	0.024678	0.0636247
2.884932	0.024678	0.0616031
2.893151	0.024678	0.060218
2.901370	0.024678	0.0598867
2.909589	0.024678	0.0576157
2.917808	0.024678	0.0563252
2.926027	0.024678	0.0551596
2.934247	0.024678	0.0536885
2.942466	0.024678	0.0536496
2.950685	0.024678	0.0528108
2.958904	0.024678	0.0508193
2.967123	0.024678	0.0512622
2.975342	0.024678	0.0508147
2.983562	0.024678	0.0492964
2.991781	0.024678	0.0492919
3.000000	0.024678	0.0467585
3.008219	0.024678	0.0460143
3.016438	0.024678	0.046526
3.024658	0.024678	0.0442291
3.032877	0.024678	0.0429774
3.041096	0.024678	0.041945
3.049315	0.024678	0.0404525
3.057534	0.024678	0.0399362
3.065753	0.024678	0.0368437
3.073973	0.024678	0.035407
3.082192	0.024678	0.034865
3.090411	0.024678	0.03431
3.098630	0.024678	0.0324304
3.106849	0.024678	0.0319743
3.115068	0.024678	0.0301592
3.123288	0.024678	0.0296214
3.131507	0.024678	0.028546
3.139726	0.024678	0.0273674
3.147945	0.024678	0.0266189
3.156164	0.024678	0.0259521
3.164384	0.024678	0.0249757
3.172603	0.024678	0.0259991
3.180822	0.024678	0.0224937
3.189041	0.024678	0.0223775
3.197260	0.024678	0.0224418
3.205479	0.024678	0.0226395
3.213699	0.024678	0.0221146
3.221918	0.024678	0.0201748
3.230137	0.024678	0.0197704
3.238356	0.024678	0.0195294
3.246575	0.024678	0.0171336
3.254795	0.024678	0.0170861
3.263014	0.024678	0.0161097
3.271233	0.024678	0.0159031
3.279452	0.024678	0.0147804
3.287671	0.024678	0.0139631
3.295890	0.024678	0.0132275
3.304110	0.024678	0.0138724
3.312329	0.024678	0.0116401
3.320548	0.024678	0.0114421
3.328767	0.024678	0.0115151
3.336986	0.024678	0.00937308
3.345205	0.024678	0.00894714
3.353425	0.024678	0.00954051
3.361644	0.024678	0.0073856
3.369863	0.024678	0.00917464
3.378082	0.024678	0.00889063
3.386301	0.024678	0.00902381
3.394521	0.024678	0.00821078
3.402740	0.024678	0.00741927
3.410959	0.024678	0.00760835
3.419178	0.024678	0.00891998
3.427397	0.024678	0.00753494
3.435616	0.024678	0.00756489
3.443836	0.024678	0.00734109
3.452055	0.024678	0.00766351
3.460274	0.024678	0.00675157
3.468493	0.024678	0.00628262
3.476712	0.024678	0.00634698
3.484932	0.024678	0.00676832
3.493151	0.024678	0.00578326
3.501370	0.024678	0.00528421
3.509589	0.024678	0.0041013
3.517808	0.024678	0.00491402
3.526027	0.024678	0.00429024
3.534247	0.024678	0.00352883
3.542466	0.024678	0.00284483
3.550685	0.024678	0.00345111
3.558904	0.024678	0.00377353
3.567123	0.024678	0.00422928
3.575342	0.024678	0.00292595
3.583562	0.024678	0.00254732
3.591781	0.024678	0.0031837
3.600000	0.024678	0.00399213
3.608219	0.024678	0.00233182
3.616438	0.024678	0.00429719
3.624658	0.024678	0.00424112
3.632877	0.024678	0.00426678
3.641096	0.024678	0.00476123
3.649315	0.024678	0.00458474
3.657534	0.024678	0.00474803
3.665753	0.024678	0.00426618
3.673973	0.024678	0.002722
3.682192	0.024678	0.00352182
3.690411	0.024678	0.0041238
3.698630	0.024678	0.00355592
3.706849	0.024678	0.0031644
3.715068	0.024678	0.00381368
3.723288	0.024678	0.00279421
3.731507	0.024678	0.00359833
3.739726	0.024678	0.00250145
3.747945	0.024678	0.00192498
3.756164	0.024678	0.0027248
3.764384	0.024678	0.00195048
3.772603	0.024678	0.00307717
3.780822	0.024678	0.00195448
3.789041	0.024678	0.00143392
3.797260	0.024678	0.00217783
3.805479	0.024678	0.00308947
3.813699	0.024678	0.00369575
3.821918	0.024678	0.0022806
3.830137	0.024678	0.00147188
3.838356	0.024678	0.00392755
3.846575	0.024678	0.00337689
3.854795	0.024678	0.00342834
3.863014	0.024678	0.00360023
3.871233	0.024678	0.00442155
3.879452	0.024678	0.00539771
3.887671	0.024678	0.00448146
3.895890	0.024678	0.00269643
3.904110	0.024678	0.00300165
3.912329	0.024678	0.00377996
3.920548	0.024678	0.00430883
3.928767	0.024678	0.00332377
3.936986	0.024678	0.00216237
3.945205	0.024678	0.00228695
3.953425	0.024678	0.00341363
3.961644	0.024678	0.0030264
3.969863	0.024678	0.00214887
3.978082	0.024678	0.00340028
3.986301	0.024678	0.00307757
3.994521	0.024678	0.00328816
4.002740	0.024678	0.00331812
4.010959	0.024678	0.00247499
4.019178	0.024678	0.00228129
4.027397	0.024678	0.00319294
4.035616	0.024678	0.00311537
4.043836	0.024678	0.00412594
4.052055	0.024678	0.00369139
4.060274	0.024678	0.00380307
4.068493	0.024678	0.00317498
4.076712	0.024678	0.00310171
4.084932	0.024678	0.00397895
4.093151	0.024678	0.00589701
4.101370	0.024678	0.00493775
4.109589	0.024678	0.00390109
4.117808	0.024678	0.00356546
4.126027	0.024678	0.00315672
4.134247	0.024678	0.00556939
4.142466	0.024678	0.00465314
4.150685	0.024678	0.00436913
4.158904	0.024678	0.00477757
4.167123	0.024678	0.00348284
4.175342	0.024678	0.00312141
4.183562	0.024678	0.00267827
4.191781	0.024678	0.00355551
4.200000	0.024678	0.00549507
0.000000	0.037017	0.0514652
0.008219	0.037017	0.0511038
0.016438	0.037017	0.0518692
0.024658	0.037017	0.0522734
0.032877	0.037017	0.0544925
0.041096	0.037017	0.0534472
0.049315	0.037017	0.0526901
0.057534	0.037017	0.0509438
0.065753	0.037017	0.0503372
0.073973	0.037017	0.0513908
0.082192	0.037017	0.0509347
0.090411	0.037017	0.0520399
0.098630	0.037017	0.0501215
0.106849	0.037017	0.0489816
0.115068	0.037017	0.0486761
0.123288	0.037017	0.0474631
0.131507	0.037017	0.0492307
0.139726	0.037017	0.0500004
0.147945	0.037017	0.0486583
0.156164	0.037017	0.0495184
0.164384	0.037017	0.0492903
0.172603	0.037017	0.0467784
0.180822	0.037017	0.0472685
0.189041	0.037017	0.0469974
0.197260	0.037017	0.0492811
0.205479	0.037017	0.0492121
0.213699	0.037017	0.0480851
0.221918	0.037017	0.0479387
0.230137	0.037017	0.047487
0.238356	0.037017	0.0472417
0.246575	0.037017	0.0463813
0.254795	0.037017	0.0473962
0.263014	0.037017	0.0482562
0.271233	0.037017	0.0473916
0.279452	0.037017	0.0462044
0.287671	0.037017	0.0443204
0.295890	0.037017	0.0449482
0.304110	0.037017	0.0447932
0.312329	0.037017	0.0468532
0.320548	0.037017	0.0460144
0.328767	0.037017	0.044939
0.336986	0.037017	0.0437862
0.345205	0.037017	0.0423668
0.353425	0.037017	0.0430548
0.361644	0.037017	0.0446718
0.369863	0.037017	0.0444222
0.378082	0.037017	0.0437296
0.386301	0.037017	0.0434714
0.394521	0.037017	0.0416992
0.402740	0.037017	0.0418969
0.410959	0.037017	0.0428129
0.419178	0.037017	0.0429676
0.427397	0.037017	0.0442061
0.435616	0.037017	0.0424812
0.443836	0.037017	0.0433929
0.452055	0.037017	0.0429282
0.460274	0.037017	0.0434571
0.468493	0.037017	0.0425409
0.476712	0.037017	0.0432246
0.484932	0.037017	0.0434093
0.493151	0.037017	0.0427383
0.501370	0.037017	0.0426994
0.509589	0.037017	0.041753
0.517808	0.037017	0.0407852
0.526027	0.037017	0.0414431
0.534247	0.037017	0.0420537
0.542466	0.037017	0.0421997
0.550685	0.037017	0.0413953
0.558904	0.037017	0.0401135
0.567123	0.037017	0.0388489
0.575342	0.037017	0.0392014
0.583562	0.037017	0.0403066
0.591781	0.037017	0.0407279
0.600000	0.037017	0.0417299
0.608219	0.037017	0.0399965
0.616438	0.037017	0.038048
0.624658	0.037017	0.0393381
0.632877	0.037017	0.0398369
0.641096	0.037017	0.0418754
0.649315	0.037017	0.0420602
0.657534	0.037017	0.0399526
0.665753	0.037017	0.039303
0.673973	0.037017	0.0386835
0.682192	0.037017	0.0389801
0.690411	0.037017	0.0404767
0.698630	0.037017	0.0417023
0.706849	0.037017	0.0409495
0.715068	0.037017	0.0412934
0.723288	0.037017	0.0417362
0.731507	0.037017	0.0412888
0.739726	0.037017	0.0403123
0.747945	0.037017	0.0405917
0.756164	0.037017	0.04094
0.764384	0.037017	0.0414516
0.772603	0.037017	0.0411375
0.780822	0.037017	0.0416277
0.789041	0.037017	0.041034
0.797260	0.037017	0.0395242
0.805479	0.037017	0.0401563
0.813699	0.037017	0.041812
0.821918	0.037017	0.0419882
0.830137	0.037017	0.04133
0.838356	0.037017	0.0398804
0.846575	0.037017	0.0406587
0.854795	0.037017	0.0404091
0.863014	0.037017	0.0429078
0.871233	0.037017	0.0439442
0.879452	0.037017	0.0438279
0.887671	0.037017	0.0433891
0.895890	0.037017	0.0422836
0.904110	0.037017	0.0409114
0.912329	0.037017	0.0444509
0.920548	0.037017	0.0451734
0.928767	0.037017	0.045513
0.936986	0.037017	0.0461279
0.945205	0.037017	0.0448976
0.953425	0.037017	0.0456932
0.961644	0.037017	0.0467037
0.969863	0.037017	0.0464713
0.978082	0.037017	0.0471507
0.986301	0.037017	0.0477183
0.994521	0.037017	0.0481783
1.002740	0.037017	0.0488534
1.010959	0.037017	0.0471587
1.019178	0.037017	0.0479585
1.027397	0.037017	0.0485734
1.035616	0.037017	0.050113
1.043836	0.037017	0.0519235
1.052055	0.037017	0.0524739
1.060274	0.037017	0.0516695
1.068493	0.037017	0.0517209
1.076712	0.037017	0.0524778
1.084932	0.037017	0.053527
1.093151	0.037017	0.0547827
1.101370	0.037017	0.0571309
1.109589	0.037017	0.0589887
1.117808	0.037017	0.0573929
1.126027	0.037017	0.0586874
1.134247	0.037017	0.059199
1.142466	0.037017	0.0613407
1.150685	0.037017	0.0636158
1.158904	0.037017	0.0641919
1.167123	0.037017	0.0648154
1.175342	0.037017	0.0660324
1.183562	0.037017	0.0675462
1.191781	0.037017	0.0687632
1.200000	0.037017	0.0713651
1.208219	0.037017	0.073795
1.216438	0.037017	0.0752012
1.224658	0.037017	0.076887
1.232877	0.037017	0.0773643
1.241096	0.037017	0.078977
1.249315	0.037017	0.0810671
1.257534	0.037017	0.0832131
1.265753	0.037017	0.0864644
1.273973	0.037017	0.0898362
1.282192	0.037017	0.0912382
1.290411	0.037017	0.0923433
1.298630	0.037017	0.0940248
1.306849	0.037017	0.0974869
1.315068	0.037017	0.10202
1.323288	0.037017	0.105491
1.331507	0.037017	0.107529
1.339726	0.037017	0.108299
1.347945	0.037017	0.11244
1.356164	0.037017	0.117735
1.364384	0.037017	0.121227
1.372603	0.037017	0.12308
1.380822	0.037017	0.125708
1.389041	0.037017	0.131282
1.397260	0.037017	0.134477
1.405479	0.037017	0.136258
1.413699	0.037017	0.136907
1.421918	0.037017	0.139298
1.430137	0.037017	0.144588
1.438356	0.037017	0.149139
1.446575	0.037017	0.152171
1.454795	0.037017	0.152639
1.463014	0.037017	0.154919
1.471233	0.037017	0.15783
1.479452	0.037017	0.160066
1.487671	0.037017	0.164492
1.495890	0.037017	0.166062
1.504110	0.037017	0.166818
1.512329	0.037017	0.168861
1.520548	0.037017	0.171545
1.528767	0.037017	0.174762
1.536986	0.037017	0.177329
1.545205	0.037017	0.17994
1.553425	0.037017	0.180236
1.561644	0.037017	0.181995
1.569863	0.037017	0.183191
1.578082	0.037017	0.184756
1.586301	0.037017	0.187814
1.594521	0.037017	0.190528
1.602740	0.037017	0.191887
1.610959	0.037017	0.192699
1.619178	0.037017	0.194136
1.627397	0.037017	0.194807
1.635616	0.037017	0.196307
1.643836	0.037017	0.199017
1.652055	0.037017	0.19878
1.660274	0.037017	0.199597
1.668493	0.037017	0.201094
1.676712	0.037017	0.202035
1.684932	0.037017	0.204057
1.693151	0.037017	0.203179
1.701370	0.037017	0.204074
1.709589	0.037017	0.20588
1.717808	0.037017	0.208116
1.726027	0.037017	0.207867
1.734247	0.037017	0.207604
1.742466	0.037017	0.207002
1.750685	0.037017	0.208193
1.758904	0.037017	0.209401
1.767123	0.037017	0.211195
1.775342	0.037017	0.212227
1.783562	0.037017	0.211289
1.791781	0.037017	0.211831
1.800000	0.037017	0.211904
1.808219	0.037017	0.21368
1.816438	0.037017	0.214936
1.824658	0.037017	0.215495
1.832877	0.037017	0.215761
1.841096	0.037017	0.214931
1.849315	0.037017	0.215572
1.857534	0.037017	0.215916
1.865753	0.037017	0.217485
1.873973	0.037017	0.217722
1.882192	0.037017	0.218607
1.890411	0.037017	0.217605
1.898630	0.037017	0.217704
1.906849	0.037017	0.21542
1.915068	0.037017	0.216349
1.923288	0.037017	0.216288
1.931507	0.037017	0.218121
1.939726	0.037017	0.219269
1.947945	0.037017	0.218335
1.956164	0.037017	0.217785
1.964384	0.037017	0.216778
1.972603	0.037017	0.21655
1.980822	0.037017	0.218176
1.989041	0.037017	0.217887
1.997260	0.037017	0.217203
2.005479	0.037017	0.217607
2.013699	0.037017	0.216855
2.021918	0.037017	0.216097
2.030137	0.037017	0.217026
2.038356	0.037017	0.217684
2.046575	0.037017	0.220682
2.054795	0.037017	0.218015
2.063014	0.037017	0.216703
2.071233	0.037017	0.216995
2.079452	0.037017	0.215782
2.087671	0.037017	0.217223
2.095890	0.037017	0.217219
2.104110	0.037017	0.216818
2.112329	0.037017	0.218294
2.120548	0.037017	0.216831
2.128767	0.037017	0.214384
2.136986	0.037017	0.213816
2.145205	0.037017	0.212113
2.153425	0.037017	0.213953
2.161644	0.037017	0.214082
2.169863	0.037017	0.213867
2.178082	0.037017	0.212387
2.186301	0.037017	0.209303
2.194521	0.037017	0.20935
2.202740	0.037017	0.210073
2.210959	0.037017	0.210683
2.219178	0.037017	0.210546
2.227397	0.037017	0.208098
2.235616	0.037017	0.205823
2.243836	0.037017	0.206588
2.252055	0.037017	0.205728
2.260274	0.037017	0.20556
2.268493	0.037017	0.206579
2.276712	0.037017	0.205521
2.284932	0.037017	0.203633
2.293151	0.037017	0.204011
2.301370	0.037017	0.201151
2.309589	0.037017	0.198944
2.317808	0.037017	0.199951
2.326027	0.037017	0.199056
2.334247	0.037017	0.199267
2.342466	0.037017	0.19749
2.350685	0.037017	0.193731
2.358904	0.037017	0.193834
2.367123	0.037017	0.19189
2.375342	0.037017	0.191257
2.383562	0.037017	0.190862
2.391781	0.037017	0.189029
2.400000	0.037017	0.187988
2.408219	0.037017	0.184883
2.416438	0.037017	0.180526
2.424658	0.037017	0.180625
2.432877	0.037017	0.181459
2.441096	0.037017	0.181558
2.449315	0.037017	0.181829
2.457534	0.037017	0.176396
2.465753	0.037017	0.173398
2.473973	0.037017	0.171631
2.482192	0.037017	0.169605
2.490411	0.037017	0.171217
2.498630	0.037017	0.169329
2.506849	0.037017	0.166254
2.515068	0.037017	0.163832
2.523288	0.037017	0.16166
2.531507	0.037017	0.160301
2.539726	0.037017	0.159303
2.547945	0.037017	0.15569
2.556164	0.037017	0.15458
2.564384	0.037017	0.150692
2.572603	0.037017	0.148159
2.580822	0.037017	0.147088
2.589041	0.037017	0.142258
2.597260	0.037017	0.140064
2.605479	0.037017	0.140167
2.613699	0.037017	0.137629
2.621918	0.037017	0.135049
2.630137	0.037017	0.130532
2.638356	0.037017	0.125066
2.646575	0.037017	0.122859
2.654795	0.037017	0.120627
2.663014	0.037017	0.119091
2.671233	0.037017	0.118846
2.679452	0.037017	0.115551
2.687671	0.037017	0.112055
2.695890	0.037017	0.108394
2.704110	0.037017	0.104661
2.712329	0.037017	0.104145
2.720548	0.037017	0.102717
2.728767	0.037017	0.100282
2.736986	0.037017	0.0971898
2.745205	0.037017	0.0917275
2.753425	0.037017	0.0908543
2.761644	0.037017	0.0903767
2.769863	0.037017	0.0878562
2.778082	0.037017	0.0872927
2.786301	0.037017	0.0839464
2.794521	0.037017	0.0797829
2.802740	0.037017	0.0785613
2.810959	0.037017	0.0758903
2.819178	0.037017	0.0741741
2.827397	0.037017	0.0721052
2.835616	0.037017	0.0693267
2.843836	0.037017	0.0704104
2.852055	0.037017	0.0694726
2.860274	0.037017	0.0665005
2.868493	0.037017	0.0662079
2.876712	0.037017	0.0626853
2.884932	0.037017	0.061554
2.893151	0.037017	0.0613431
2.901370	0.037017	0.0598032
2.909589	0.037017	0.0594332
2.917808	0.037017	0.0579148
2.926027	0.037017	0.0549772
2.934247	0.037017	0.0556996
2.942466	0.037017	0.0555231
2.950685	0.037017	0.0542413
2.958904	0.037017	0.0535573
2.967123	0.037017	0.0500605
2.975342	0.037017	0.047626
2.983562	0.037017	0.0473764
2.991781	0.037017	0.0476171
3.000000	0.037017	0.0483266
3.008219	0.037017	0.04609
3.016438	0.037017	0.0442318
3.024658	0.037017	0.0433672
3.032877	0.037017	0.0417628
3.041096	0.037017	0.0415304
3.049315	0.037017	0.0402486
3.057534	0.037017	0.0383388
3.065753	0.037017	0.0377494
3.073973	0.037017	0.0366267
3.082192	0.037017	0.0359298
3.090411	0.037017	0.0358007
3.098630	0.037017	0.0341834
3.106849	0.037017	0.0320414
3.115068	0.037017	0.0318821
3.123288	0.037017	0.0294519
3.131507	0.037017	0.0285916
3.139726	0.037017	0.0285613
3.147945	0.037017	0.0262688
3.156164	0.037017	0.0252321
3.164384	0.037017	0.0260878
3.172603	0.037017	0.0257006
3.180822	0.037017	0.026694
3.189041	0.037017	0.0243025
3.197260	0.037017	0.0209347
3.205479	0.037017	0.0208744
3.213699	0.037017	0.0206592
3.221918	0.037017	0.0209171
3.230137	0.037017	0.0205858
3.238356	0.037017	0.0173255
3.246575	0.037017	0.0169426
3.254795	0.037017	0.016964
3.263014	0.037017	0.016895
3.271233	0.037017	0.0178969
3.279452	0.037017	0.0155829
3.287671	0.037017	0.0134108
3.295890	0.037017	0.0139784
3.304110	0.037017	0.011531
3.312329	0.037017	0.0129587
3.320548	0.037017	0.012464
3.328767	0.037017	0.0121112
3.336986	0.037017	0.0132551
3.345205	0.037017	0.0112765
3.353425	0.037017	0.00961187
3.361644	0.037017	0.0100676
3.369863	0.037017	0.00807185
3.378082	0.037017	0.00954691
3.386301	0.037017	0.00854035
3.394521	0.037017	0.0075983
3.402740	0.037017	0.00819597
3.410959	0.037017	0.00921084
3.419178	0.037017	0.00765376
3.427397	0.037017	0.00727513
3.435616	0.037017	0.0055202
3.443836	0.037017	0.00695655
3.452055	0.037017	0.00758004
3.460274	0.037017	0.00467247
3.468493	0.037017	0.00541208
3.476712	0.037017	0.00472808
3.484932	0.037017	0.00407419
3.493151	0.037017	0.00689114
3.501370	0.037017	0.00665444
3.509589	0.037017	0.00627581
3.517808	0.037017	0.00603481
3.526027	0.037017	0.00421967
3.534247	0.037017	0.00438295
3.542466	0.037017	0.00458065
3.550685	0.037017	0.00351817
3.558904	0.037017	0.00413305
3.567123	0.037017	0.00428773
3.575342	0.037017	0.0039048
3.583562	0.037017	0.0050573
3.591781	0.037017	0.00316904
3.600000	0.037017	0.00286353
3.608219	0.037017	0.00352142
3.616438	0.037017	0.00325031
3.624658	0.037017	0.00445011
3.632877	0.037017	0.00109525
3.641096	0.037017	0.00071232
3.649315	0.037017	0.0036626
3.657534	0.037017	0.00346891
3.665753	0.037017	0.00392465
3.673973	0.037017	0.00500833
3.682192	0.037017	0.00247494
3.690411	0.037017	0.00367905
3.698630	0.037017	0.00284022
3.706849	0.037017	0.00186806
3.715068	0.037017	0.00308507
3.723288	0.037017	0.00329997
3.731507	0.037017	0.00276221
3.739726	0.037017	0.00609957
3.747945	0.037017	0.0027404
3.756164	0.037017	0.00258541
3.764384	0.037017	0.00431854
3.772603	0.037017	0.00338078
3.780822	0.037017	0.00383223
3.789041	0.037017	0.00336328
3.797260	0.037017	0.00269219
[truncated: 182,321 more rows]
