# Supplementary material for: Cyclodehydrogenation of molecular nanographene precursors catalyzed by atomic hydrogen
Source: Nat Commun. 2025 Jan 15;16:691. doi: 10.1038/s41467-024-54774-1 (PMC11735845; doi:10.1038/s41467-024-54774-1)
Supplement: Supplementary file 4 — Source Data [file 41467_2024_54774_MOESM4_ESM.zip › Source Data/Figure_2 source data file/Figure_2d.txt]

X[nm]		Y[nm]		df[arbitrary units]
0.000000	0.000000	8.64846E+008
0.008219	0.000000	9.91665E+008
0.016438	0.000000	1.13745E+009
0.024658	0.000000	1.32747E+009
0.032877	0.000000	1.4661E+009
0.041096	0.000000	1.54318E+009
0.049315	0.000000	1.61324E+009
0.057534	0.000000	1.61186E+009
0.065753	0.000000	1.65174E+009
0.073973	0.000000	1.62472E+009
0.082192	0.000000	1.60676E+009
0.090411	0.000000	1.6018E+009
0.098630	0.000000	1.58397E+009
0.106849	0.000000	1.55182E+009
0.115068	0.000000	1.55318E+009
0.123288	0.000000	1.55073E+009
0.131507	0.000000	1.5689E+009
0.139726	0.000000	1.55488E+009
0.147945	0.000000	1.49471E+009
0.156164	0.000000	1.4213E+009
0.164384	0.000000	1.41229E+009
0.172603	0.000000	1.35211E+009
0.180822	0.000000	1.43815E+009
0.189041	0.000000	1.3775E+009
0.197260	0.000000	1.29943E+009
0.205479	0.000000	1.18047E+009
0.213699	0.000000	1.23526E+009
0.221918	0.000000	1.17353E+009
0.230137	0.000000	1.05361E+009
0.238356	0.000000	1.08694E+009
0.246575	0.000000	1.136E+009
0.254795	0.000000	1.01501E+009
0.263014	0.000000	1.14958E+009
0.271233	0.000000	1.09048E+009
0.279452	0.000000	1.1727E+009
0.287671	0.000000	1.25825E+009
0.295890	0.000000	1.28096E+009
0.304110	0.000000	1.29294E+009
0.312329	0.000000	1.36204E+009
0.320548	0.000000	1.39035E+009
0.328767	0.000000	1.51312E+009
0.336986	0.000000	1.59211E+009
0.345205	0.000000	1.541E+009
0.353425	0.000000	1.45054E+009
0.361644	0.000000	1.47444E+009
0.369863	0.000000	1.46698E+009
0.378082	0.000000	1.43447E+009
0.386301	0.000000	1.33828E+009
0.394521	0.000000	1.24007E+009
0.402740	0.000000	1.19766E+009
0.410959	0.000000	1.14131E+009
0.419178	0.000000	1.06825E+009
0.427397	0.000000	1.06139E+009
0.435616	0.000000	1.0327E+009
0.443836	0.000000	1.06793E+009
0.452055	0.000000	1.05355E+009
0.460274	0.000000	1.105E+009
0.468493	0.000000	1.22693E+009
0.476712	0.000000	1.31761E+009
0.484932	0.000000	1.35094E+009
0.493151	0.000000	1.4446E+009
0.501370	0.000000	1.34615E+009
0.509589	0.000000	1.41048E+009
0.517808	0.000000	1.4438E+009
0.526027	0.000000	1.51934E+009
0.534247	0.000000	1.47014E+009
0.542466	0.000000	1.48557E+009
0.550685	0.000000	1.49063E+009
0.558904	0.000000	1.35759E+009
0.567123	0.000000	1.3518E+009
0.575342	0.000000	1.38441E+009
0.583562	0.000000	1.34117E+009
0.591781	0.000000	1.41134E+009
0.600000	0.000000	1.31897E+009
0.608219	0.000000	1.3325E+009
0.616438	0.000000	1.44345E+009
0.624658	0.000000	1.47725E+009
0.632877	0.000000	1.55577E+009
0.641096	0.000000	1.49739E+009
0.649315	0.000000	1.60036E+009
0.657534	0.000000	1.50906E+009
0.665753	0.000000	1.59354E+009
0.673973	0.000000	1.71988E+009
0.682192	0.000000	1.67331E+009
0.690411	0.000000	1.62303E+009
0.698630	0.000000	1.64598E+009
0.706849	0.000000	1.62349E+009
0.715068	0.000000	1.66576E+009
0.723288	0.000000	1.56337E+009
0.731507	0.000000	1.52514E+009
0.739726	0.000000	1.50551E+009
0.747945	0.000000	1.41803E+009
0.756164	0.000000	1.40448E+009
0.764384	0.000000	1.24903E+009
0.772603	0.000000	1.17836E+009
0.780822	0.000000	1.06237E+009
0.789041	0.000000	1.01878E+009
0.797260	0.000000	9.4131E+008
0.805479	0.000000	9.26573E+008
0.813699	0.000000	9.75996E+008
0.821918	0.000000	1.05356E+009
0.830137	0.000000	1.11086E+009
0.838356	0.000000	1.15074E+009
0.846575	0.000000	1.1837E+009
0.854795	0.000000	1.3197E+009
0.863014	0.000000	1.43639E+009
0.871233	0.000000	1.56225E+009
0.879452	0.000000	1.65616E+009
0.887671	0.000000	1.70224E+009
0.895890	0.000000	1.78493E+009
0.904110	0.000000	1.83638E+009
0.912329	0.000000	1.79517E+009
0.920548	0.000000	1.86272E+009
0.928767	0.000000	1.80851E+009
0.936986	0.000000	1.69789E+009
0.945205	0.000000	1.67815E+009
0.953425	0.000000	1.57003E+009
0.961644	0.000000	1.59322E+009
0.969863	0.000000	1.4479E+009
0.978082	0.000000	1.51235E+009
0.986301	0.000000	1.35891E+009
0.994521	0.000000	1.33523E+009
1.002740	0.000000	1.2945E+009
1.010959	0.000000	1.26092E+009
1.019178	0.000000	1.22543E+009
1.027397	0.000000	1.21344E+009
1.035616	0.000000	1.15911E+009
1.043836	0.000000	1.17872E+009
1.052055	0.000000	1.14108E+009
1.060274	0.000000	1.15783E+009
1.068493	0.000000	1.15728E+009
1.076712	0.000000	1.11166E+009
1.084932	0.000000	1.24492E+009
1.093151	0.000000	1.39893E+009
1.101370	0.000000	1.37894E+009
1.109589	0.000000	1.45377E+009
1.117808	0.000000	1.53586E+009
1.126027	0.000000	1.54426E+009
1.134247	0.000000	1.49637E+009
1.142466	0.000000	1.53196E+009
1.150685	0.000000	1.57399E+009
1.158904	0.000000	1.57046E+009
1.167123	0.000000	1.61834E+009
1.175342	0.000000	1.5206E+009
1.183562	0.000000	1.54521E+009
1.191781	0.000000	1.43102E+009
1.200000	0.000000	1.40698E+009
1.208219	0.000000	1.42373E+009
1.216438	0.000000	1.46432E+009
1.224658	0.000000	1.37469E+009
1.232877	0.000000	1.40313E+009
1.241096	0.000000	1.39495E+009
1.249315	0.000000	1.40347E+009
1.257534	0.000000	1.46935E+009
1.265753	0.000000	1.41192E+009
1.273973	0.000000	1.45669E+009
1.282192	0.000000	1.42645E+009
1.290411	0.000000	1.44069E+009
1.298630	0.000000	1.43418E+009
1.306849	0.000000	1.39762E+009
1.315068	0.000000	1.29225E+009
1.323288	0.000000	1.35503E+009
1.331507	0.000000	1.30618E+009
1.339726	0.000000	1.23444E+009
1.347945	0.000000	1.22161E+009
1.356164	0.000000	1.24134E+009
1.364384	0.000000	1.23233E+009
1.372603	0.000000	1.32027E+009
1.380822	0.000000	1.34739E+009
1.389041	0.000000	1.46348E+009
1.397260	0.000000	1.5036E+009
1.405479	0.000000	1.49315E+009
1.413699	0.000000	1.48283E+009
1.421918	0.000000	1.63589E+009
1.430137	0.000000	1.58239E+009
1.438356	0.000000	1.58578E+009
1.446575	0.000000	1.62447E+009
1.454795	0.000000	1.59983E+009
1.463014	0.000000	1.59178E+009
1.471233	0.000000	1.42153E+009
1.479452	0.000000	1.39475E+009
1.487671	0.000000	1.30571E+009
1.495890	0.000000	1.22777E+009
1.504110	0.000000	1.13862E+009
1.512329	0.000000	1.06557E+009
1.520548	0.000000	1.02591E+009
1.528767	0.000000	9.69906E+008
1.536986	0.000000	8.7014E+008
1.545205	0.000000	9.37093E+008
1.553425	0.000000	9.67077E+008
1.561644	0.000000	1.0605E+009
1.569863	0.000000	1.05793E+009
1.578082	0.000000	1.07205E+009
1.586301	0.000000	1.2102E+009
1.594521	0.000000	1.28061E+009
1.602740	0.000000	1.37046E+009
1.610959	0.000000	1.30242E+009
1.619178	0.000000	1.25298E+009
1.627397	0.000000	1.37097E+009
1.635616	0.000000	1.30841E+009
1.643836	0.000000	1.21867E+009
1.652055	0.000000	1.14311E+009
1.660274	0.000000	1.17035E+009
1.668493	0.000000	1.0527E+009
1.676712	0.000000	9.91926E+008
1.684932	0.000000	9.53099E+008
1.693151	0.000000	8.04916E+008
1.701370	0.000000	7.48559E+008
1.709589	0.000000	7.07466E+008
1.717808	0.000000	6.62081E+008
1.726027	0.000000	6.45674E+008
1.734247	0.000000	6.98912E+008
1.742466	0.000000	6.47326E+008
1.750685	0.000000	7.39441E+008
1.758904	0.000000	7.19695E+008
1.767123	0.000000	7.67329E+008
1.775342	0.000000	7.23971E+008
1.783562	0.000000	6.91465E+008
1.791781	0.000000	6.93543E+008
1.800000	0.000000	6.42433E+008
1.808219	0.000000	5.38016E+008
1.816438	0.000000	5.07895E+008
1.824658	0.000000	4.72646E+008
1.832877	0.000000	3.92557E+008
1.841096	0.000000	3.17715E+008
1.849315	0.000000	2.21765E+008
1.857534	0.000000	2.0035E+008
1.865753	0.000000	1.92291E+008
1.873973	0.000000	1.40943E+008
1.882192	0.000000	1.7355E+008
1.890411	0.000000	3.16946E+008
1.898630	0.000000	3.41563E+008
1.906849	0.000000	3.25872E+008
1.915068	0.000000	3.2306E+008
1.923288	0.000000	4.23882E+008
1.931507	0.000000	5.17906E+008
1.939726	0.000000	6.15865E+008
1.947945	0.000000	4.70066E+008
1.956164	0.000000	5.05774E+008
1.964384	0.000000	4.3618E+008
1.972603	0.000000	4.00931E+008
1.980822	0.000000	2.70278E+008
1.989041	0.000000	2.05215E+008
1.997260	0.000000	7.20572E+007
2.005479	0.000000	-1.47266E+006
2.013699	0.000000	-1.03385E+008
2.021918	0.000000	-2.10307E+008
2.030137	0.000000	-2.75131E+008
2.038356	0.000000	-3.46753E+008
2.046575	0.000000	-4.111E+008
2.054795	0.000000	-4.70319E+008
2.063014	0.000000	-4.83029E+008
2.071233	0.000000	-4.75823E+008
2.079452	0.000000	-3.62838E+008
2.087671	0.000000	-3.35835E+008
2.095890	0.000000	-1.71689E+008
2.104110	0.000000	-1.01636E+008
2.112329	0.000000	-4.94706E+007
2.120548	0.000000	3.10774E+007
2.128767	0.000000	1.38935E+008
2.136986	0.000000	1.89311E+008
2.145205	0.000000	2.58291E+008
2.153425	0.000000	3.99063E+008
2.161644	0.000000	4.88078E+008
2.169863	0.000000	4.94688E+008
2.178082	0.000000	5.08215E+008
2.186301	0.000000	4.54481E+008
2.194521	0.000000	5.02949E+008
2.202740	0.000000	4.52316E+008
2.210959	0.000000	3.99537E+008
2.219178	0.000000	4.20577E+008
2.227397	0.000000	3.10674E+008
2.235616	0.000000	2.14366E+008
2.243836	0.000000	1.09234E+008
2.252055	0.000000	-1.89153E+007
2.260274	0.000000	-1.80575E+008
2.268493	0.000000	-1.7003E+008
2.276712	0.000000	-3.99665E+008
2.284932	0.000000	-5.3485E+008
2.293151	0.000000	-6.47018E+008
2.301370	0.000000	-7.03256E+008
2.309589	0.000000	-8.05288E+008
2.317808	0.000000	-8.80607E+008
2.326027	0.000000	-9.55448E+008
2.334247	0.000000	-9.37033E+008
2.342466	0.000000	-8.53026E+008
2.350685	0.000000	-9.08071E+008
2.358904	0.000000	-8.02003E+008
2.367123	0.000000	-8.06722E+008
2.375342	0.000000	-8.59144E+008
2.383562	0.000000	-7.21592E+008
2.391781	0.000000	-6.76821E+008
2.400000	0.000000	-6.88099E+008
2.408219	0.000000	-7.01644E+008
2.416438	0.000000	-6.39461E+008
2.424658	0.000000	-6.59207E+008
2.432877	0.000000	-5.24398E+008
2.441096	0.000000	-5.27209E+008
2.449315	0.000000	-5.58523E+008
2.457534	0.000000	-5.59665E+008
2.465753	0.000000	-5.14178E+008
2.473973	0.000000	-5.39409E+008
2.482192	0.000000	-5.09426E+008
2.490411	0.000000	-4.38537E+008
2.498630	0.000000	-4.32285E+008
2.506849	0.000000	-4.79102E+008
2.515068	0.000000	-5.0338E+008
2.523288	0.000000	-5.51627E+008
2.531507	0.000000	-5.06021E+008
2.539726	0.000000	-4.8689E+008
2.547945	0.000000	-4.29597E+008
2.556164	0.000000	-4.00328E+008
2.564384	0.000000	-4.08268E+008
2.572603	0.000000	-3.83174E+008
2.580822	0.000000	-3.03699E+008
2.589041	0.000000	-3.45865E+008
2.597260	0.000000	-1.31274E+008
2.605479	0.000000	-6.27706E+007
2.613699	0.000000	-6.33162E+007
2.621918	0.000000	-7.97228E+007
2.630137	0.000000	6.77274E+007
2.638356	0.000000	4.98897E+007
2.646575	0.000000	6.15081E+007
2.654795	0.000000	2.07734E+007
2.663014	0.000000	-1.73085E+008
2.671233	0.000000	-1.24975E+008
2.679452	0.000000	-2.34877E+008
2.687671	0.000000	-2.86703E+008
2.695890	0.000000	-3.65718E+008
2.704110	0.000000	-5.4622E+008
2.712329	0.000000	-6.94046E+008
2.720548	0.000000	-7.85107E+008
2.728767	0.000000	-8.82726E+008
2.736986	0.000000	-9.42065E+008
2.745205	0.000000	-9.26749E+008
2.753425	0.000000	-1.10296E+009
2.761644	0.000000	-1.05723E+009
2.769863	0.000000	-1.00519E+009
2.778082	0.000000	-9.29647E+008
2.786301	0.000000	-1.03681E+009
2.794521	0.000000	-8.92338E+008
2.802740	0.000000	-8.9193E+008
2.810959	0.000000	-8.75422E+008
2.819178	0.000000	-7.96425E+008
2.827397	0.000000	-6.21069E+008
2.835616	0.000000	-5.21201E+008
2.843836	0.000000	-5.24967E+008
2.852055	0.000000	-4.6338E+008
2.860274	0.000000	-4.34112E+008
2.868493	0.000000	-3.75627E+008
2.876712	0.000000	-3.03903E+008
2.884932	0.000000	-2.38382E+008
2.893151	0.000000	-1.38634E+008
2.901370	0.000000	-1.19621E+008
2.909589	0.000000	2.35356E+007
2.917808	0.000000	-3.04364E+007
2.926027	0.000000	8.40993E+007
2.934247	0.000000	3.22422E+008
2.942466	0.000000	4.54488E+008
2.950685	0.000000	5.42907E+008
2.958904	0.000000	7.66084E+008
2.967123	0.000000	8.3256E+008
2.975342	0.000000	1.00792E+009
2.983562	0.000000	1.15739E+009
2.991781	0.000000	1.24033E+009
3.000000	0.000000	1.38038E+009
3.008219	0.000000	1.42873E+009
3.016438	0.000000	1.515E+009
3.024658	0.000000	1.54368E+009
3.032877	0.000000	1.56782E+009
3.041096	0.000000	1.63906E+009
3.049315	0.000000	1.63983E+009
3.057534	0.000000	1.58144E+009
3.065753	0.000000	1.5196E+009
3.073973	0.000000	1.60444E+009
3.082192	0.000000	1.52459E+009
3.090411	0.000000	1.49399E+009
3.098630	0.000000	1.50621E+009
3.106849	0.000000	1.60059E+009
3.115068	0.000000	1.6103E+009
3.123288	0.000000	1.5549E+009
3.131507	0.000000	1.69949E+009
3.139726	0.000000	1.65112E+009
3.147945	0.000000	1.64032E+009
3.156164	0.000000	1.58956E+009
3.164384	0.000000	1.6756E+009
3.172603	0.000000	1.68555E+009
3.180822	0.000000	1.63086E+009
3.189041	0.000000	1.60408E+009
3.197260	0.000000	1.55452E+009
3.205479	0.000000	1.43961E+009
3.213699	0.000000	1.41652E+009
3.221918	0.000000	1.36267E+009
3.230137	0.000000	1.33362E+009
3.238356	0.000000	1.32783E+009
3.246575	0.000000	1.25144E+009
3.254795	0.000000	1.17254E+009
3.263014	0.000000	1.20109E+009
3.271233	0.000000	1.0956E+009
3.279452	0.000000	1.1201E+009
3.287671	0.000000	1.11395E+009
3.295890	0.000000	1.14978E+009
3.304110	0.000000	1.17654E+009
3.312329	0.000000	1.17373E+009
3.320548	0.000000	1.26167E+009
3.328767	0.000000	1.37156E+009
3.336986	0.000000	1.40834E+009
3.345205	0.000000	1.44071E+009
3.353425	0.000000	1.60318E+009
3.361644	0.000000	1.6142E+009
3.369863	0.000000	1.65182E+009
3.378082	0.000000	1.72199E+009
3.386301	0.000000	1.75973E+009
3.394521	0.000000	1.73688E+009
3.402740	0.000000	1.78142E+009
3.410959	0.000000	1.76978E+009
3.419178	0.000000	1.72893E+009
3.427397	0.000000	1.72814E+009
3.435616	0.000000	1.66332E+009
3.443836	0.000000	1.7311E+009
3.452055	0.000000	1.64255E+009
3.460274	0.000000	1.64069E+009
3.468493	0.000000	1.58588E+009
3.476712	0.000000	1.55839E+009
3.484932	0.000000	1.58742E+009
3.493151	0.000000	1.46607E+009
3.501370	0.000000	1.51048E+009
3.509589	0.000000	1.5277E+009
3.517808	0.000000	1.43509E+009
3.526027	0.000000	1.49608E+009
3.534247	0.000000	1.37747E+009
3.542466	0.000000	1.30001E+009
3.550685	0.000000	1.21229E+009
3.558904	0.000000	1.3211E+009
3.567123	0.000000	1.32878E+009
3.575342	0.000000	1.36473E+009
3.583562	0.000000	1.4089E+009
3.591781	0.000000	1.6006E+009
3.600000	0.000000	1.62724E+009
3.608219	0.000000	1.82215E+009
3.616438	0.000000	1.87003E+009
3.624658	0.000000	2.04562E+009
3.632877	0.000000	2.12033E+009
3.641096	0.000000	2.17774E+009
3.649315	0.000000	2.27725E+009
3.657534	0.000000	2.3566E+009
3.665753	0.000000	2.44466E+009
3.673973	0.000000	2.27239E+009
3.682192	0.000000	2.35365E+009
3.690411	0.000000	2.3289E+009
3.698630	0.000000	2.21912E+009
3.706849	0.000000	2.11863E+009
3.715068	0.000000	1.98667E+009
3.723288	0.000000	1.97432E+009
3.731507	0.000000	1.89029E+009
3.739726	0.000000	1.80949E+009
3.747945	0.000000	1.71127E+009
3.756164	0.000000	1.67865E+009
3.764384	0.000000	1.58341E+009
3.772603	0.000000	1.50344E+009
3.780822	0.000000	1.50707E+009
3.789041	0.000000	1.51893E+009
3.797260	0.000000	1.51087E+009
3.805479	0.000000	1.41444E+009
3.813699	0.000000	1.58181E+009
3.821918	0.000000	1.58353E+009
3.830137	0.000000	1.5812E+009
3.838356	0.000000	1.68166E+009
3.846575	0.000000	1.67563E+009
3.854795	0.000000	1.85003E+009
3.863014	0.000000	1.91364E+009
3.871233	0.000000	2.02222E+009
3.879452	0.000000	1.95167E+009
3.887671	0.000000	2.01719E+009
3.895890	0.000000	1.98898E+009
3.904110	0.000000	1.97758E+009
3.912329	0.000000	1.90512E+009
3.920548	0.000000	1.90207E+009
3.928767	0.000000	1.87732E+009
3.936986	0.000000	1.80474E+009
3.945205	0.000000	1.76281E+009
3.953425	0.000000	1.68213E+009
3.961644	0.000000	1.63746E+009
3.969863	0.000000	1.63894E+009
3.978082	0.000000	1.63064E+009
3.986301	0.000000	1.58335E+009
3.994521	0.000000	1.76741E+009
4.002740	0.000000	1.69591E+009
4.010959	0.000000	1.76429E+009
4.019178	0.000000	1.88026E+009
4.027397	0.000000	2.02807E+009
4.035616	0.000000	2.12984E+009
4.043836	0.000000	2.13454E+009
4.052055	0.000000	2.22678E+009
4.060274	0.000000	2.29826E+009
4.068493	0.000000	2.3608E+009
4.076712	0.000000	2.3989E+009
4.084932	0.000000	2.46156E+009
4.093151	0.000000	2.46161E+009
4.101370	0.000000	2.42469E+009
4.109589	0.000000	2.36332E+009
4.117808	0.000000	2.33273E+009
4.126027	0.000000	2.29092E+009
4.134247	0.000000	2.13987E+009
4.142466	0.000000	2.0834E+009
4.150685	0.000000	2.01249E+009
4.158904	0.000000	1.9138E+009
4.167123	0.000000	1.81725E+009
4.175342	0.000000	1.66358E+009
4.183562	0.000000	1.62082E+009
4.191781	0.000000	1.50901E+009
4.200000	0.000000	1.48246E+009
0.000000	0.012329	8.19298E+008
0.008219	0.012329	9.47548E+008
0.016438	0.012329	1.0944E+009
0.024658	0.012329	1.27727E+009
0.032877	0.012329	1.41256E+009
0.041096	0.012329	1.48774E+009
0.049315	0.012329	1.556E+009
0.057534	0.012329	1.55629E+009
0.065753	0.012329	1.59009E+009
0.073973	0.012329	1.56367E+009
0.082192	0.012329	1.54225E+009
0.090411	0.012329	1.53252E+009
0.098630	0.012329	1.51171E+009
0.106849	0.012329	1.48158E+009
0.115068	0.012329	1.48497E+009
0.123288	0.012329	1.48276E+009
0.131507	0.012329	1.50392E+009
0.139726	0.012329	1.49526E+009
0.147945	0.012329	1.44678E+009
0.156164	0.012329	1.38732E+009
0.164384	0.012329	1.38701E+009
0.172603	0.012329	1.34234E+009
0.180822	0.012329	1.431E+009
0.189041	0.012329	1.37965E+009
0.197260	0.012329	1.31459E+009
0.205479	0.012329	1.2116E+009
0.213699	0.012329	1.26627E+009
0.221918	0.012329	1.20765E+009
0.230137	0.012329	1.09321E+009
0.238356	0.012329	1.12678E+009
0.246575	0.012329	1.17E+009
0.254795	0.012329	1.05652E+009
0.263014	0.012329	1.17439E+009
0.271233	0.012329	1.11589E+009
0.279452	0.012329	1.18856E+009
0.287671	0.012329	1.26553E+009
0.295890	0.012329	1.28288E+009
0.304110	0.012329	1.29342E+009
0.312329	0.012329	1.35405E+009
0.320548	0.012329	1.37915E+009
0.328767	0.012329	1.49416E+009
0.336986	0.012329	1.56684E+009
0.345205	0.012329	1.52121E+009
0.353425	0.012329	1.44005E+009
0.361644	0.012329	1.46312E+009
0.369863	0.012329	1.4578E+009
0.378082	0.012329	1.42566E+009
0.386301	0.012329	1.33937E+009
0.394521	0.012329	1.24604E+009
0.402740	0.012329	1.21043E+009
0.410959	0.012329	1.15598E+009
0.419178	0.012329	1.08973E+009
0.427397	0.012329	1.07881E+009
0.435616	0.012329	1.04988E+009
0.443836	0.012329	1.08368E+009
0.452055	0.012329	1.07157E+009
0.460274	0.012329	1.12301E+009
0.468493	0.012329	1.23493E+009
0.476712	0.012329	1.31571E+009
0.484932	0.012329	1.34522E+009
0.493151	0.012329	1.42803E+009
0.501370	0.012329	1.33757E+009
0.509589	0.012329	1.39546E+009
0.517808	0.012329	1.4196E+009
0.526027	0.012329	1.48417E+009
0.534247	0.012329	1.43461E+009
0.542466	0.012329	1.44801E+009
0.550685	0.012329	1.44759E+009
0.558904	0.012329	1.31872E+009
0.567123	0.012329	1.31126E+009
0.575342	0.012329	1.33731E+009
0.583562	0.012329	1.29646E+009
0.591781	0.012329	1.36019E+009
0.600000	0.012329	1.27247E+009
0.608219	0.012329	1.28266E+009
0.616438	0.012329	1.38169E+009
0.624658	0.012329	1.41477E+009
0.632877	0.012329	1.48566E+009
0.641096	0.012329	1.43372E+009
0.649315	0.012329	1.52786E+009
0.657534	0.012329	1.44598E+009
0.665753	0.012329	1.52701E+009
0.673973	0.012329	1.64679E+009
0.682192	0.012329	1.61047E+009
0.690411	0.012329	1.56282E+009
0.698630	0.012329	1.59316E+009
0.706849	0.012329	1.57568E+009
0.715068	0.012329	1.61866E+009
0.723288	0.012329	1.52927E+009
0.731507	0.012329	1.49986E+009
0.739726	0.012329	1.48703E+009
0.747945	0.012329	1.41338E+009
0.756164	0.012329	1.40449E+009
0.764384	0.012329	1.26656E+009
0.772603	0.012329	1.20341E+009
0.780822	0.012329	1.0972E+009
0.789041	0.012329	1.06279E+009
0.797260	0.012329	9.98322E+008
0.805479	0.012329	9.85136E+008
0.813699	0.012329	1.03062E+009
0.821918	0.012329	1.10413E+009
0.830137	0.012329	1.15618E+009
0.838356	0.012329	1.19535E+009
0.846575	0.012329	1.22557E+009
0.854795	0.012329	1.35131E+009
0.863014	0.012329	1.455E+009
0.871233	0.012329	1.57097E+009
0.879452	0.012329	1.65712E+009
0.887671	0.012329	1.69581E+009
0.895890	0.012329	1.77409E+009
0.904110	0.012329	1.81862E+009
0.912329	0.012329	1.77944E+009
0.920548	0.012329	1.84448E+009
0.928767	0.012329	1.79564E+009
0.936986	0.012329	1.69754E+009
0.945205	0.012329	1.67756E+009
0.953425	0.012329	1.58018E+009
0.961644	0.012329	1.59824E+009
0.969863	0.012329	1.46269E+009
0.978082	0.012329	1.52094E+009
0.986301	0.012329	1.37776E+009
0.994521	0.012329	1.35396E+009
1.002740	0.012329	1.31395E+009
1.010959	0.012329	1.28549E+009
1.019178	0.012329	1.24643E+009
1.027397	0.012329	1.23527E+009
1.035616	0.012329	1.18523E+009
1.043836	0.012329	1.20198E+009
1.052055	0.012329	1.16804E+009
1.060274	0.012329	1.18085E+009
1.068493	0.012329	1.18007E+009
1.076712	0.012329	1.1379E+009
1.084932	0.012329	1.25816E+009
1.093151	0.012329	1.39893E+009
1.101370	0.012329	1.37979E+009
1.109589	0.012329	1.44197E+009
1.117808	0.012329	1.50976E+009
1.126027	0.012329	1.51625E+009
1.134247	0.012329	1.46764E+009
1.142466	0.012329	1.49202E+009
1.150685	0.012329	1.52677E+009
1.158904	0.012329	1.51526E+009
1.167123	0.012329	1.55406E+009
1.175342	0.012329	1.45716E+009
1.183562	0.012329	1.47546E+009
1.191781	0.012329	1.36687E+009
1.200000	0.012329	1.34116E+009
1.208219	0.012329	1.35874E+009
1.216438	0.012329	1.39397E+009
1.224658	0.012329	1.31328E+009
1.232877	0.012329	1.33898E+009
1.241096	0.012329	1.33342E+009
1.249315	0.012329	1.34325E+009
1.257534	0.012329	1.40591E+009
1.265753	0.012329	1.35742E+009
1.273973	0.012329	1.40434E+009
1.282192	0.012329	1.37947E+009
1.290411	0.012329	1.40015E+009
1.298630	0.012329	1.39197E+009
1.306849	0.012329	1.36185E+009
1.315068	0.012329	1.26471E+009
1.323288	0.012329	1.32009E+009
1.331507	0.012329	1.27519E+009
1.339726	0.012329	1.21155E+009
1.347945	0.012329	1.19992E+009
1.356164	0.012329	1.21452E+009
1.364384	0.012329	1.20491E+009
1.372603	0.012329	1.28736E+009
1.380822	0.012329	1.309E+009
1.389041	0.012329	1.41626E+009
1.397260	0.012329	1.45626E+009
1.405479	0.012329	1.44427E+009
1.413699	0.012329	1.43561E+009
1.421918	0.012329	1.5796E+009
1.430137	0.012329	1.53529E+009
1.438356	0.012329	1.54488E+009
1.446575	0.012329	1.58023E+009
1.454795	0.012329	1.56204E+009
1.463014	0.012329	1.56316E+009
1.471233	0.012329	1.41188E+009
1.479452	0.012329	1.39404E+009
1.487671	0.012329	1.31669E+009
1.495890	0.012329	1.2496E+009
1.504110	0.012329	1.16952E+009
1.512329	0.012329	1.10803E+009
1.520548	0.012329	1.07052E+009
1.528767	0.012329	1.01547E+009
1.536986	0.012329	9.20235E+008
1.545205	0.012329	9.77052E+008
1.553425	0.012329	9.9988E+008
1.561644	0.012329	1.0759E+009
1.569863	0.012329	1.06867E+009
1.578082	0.012329	1.07349E+009
1.586301	0.012329	1.19638E+009
1.594521	0.012329	1.2514E+009
1.602740	0.012329	1.33207E+009
1.610959	0.012329	1.26677E+009
1.619178	0.012329	1.22544E+009
1.627397	0.012329	1.33091E+009
1.635616	0.012329	1.2767E+009
1.643836	0.012329	1.199E+009
1.652055	0.012329	1.13024E+009
1.660274	0.012329	1.15295E+009
1.668493	0.012329	1.04304E+009
1.676712	0.012329	9.88356E+008
1.684932	0.012329	9.47025E+008
1.693151	0.012329	8.02181E+008
1.701370	0.012329	7.47612E+008
1.709589	0.012329	6.97934E+008
1.717808	0.012329	6.4575E+008
1.726027	0.012329	6.20519E+008
1.734247	0.012329	6.61355E+008
1.742466	0.012329	6.0297E+008
1.750685	0.012329	6.81491E+008
1.758904	0.012329	6.55902E+008
1.767123	0.012329	7.00792E+008
1.775342	0.012329	6.55764E+008
1.783562	0.012329	6.25167E+008
1.791781	0.012329	6.28318E+008
1.800000	0.012329	5.84125E+008
1.808219	0.012329	4.9378E+008
1.816438	0.012329	4.70695E+008
1.824658	0.012329	4.39739E+008
1.832877	0.012329	3.66925E+008
1.841096	0.012329	2.98523E+008
1.849315	0.012329	2.10205E+008
1.857534	0.012329	1.92845E+008
1.865753	0.012329	1.82997E+008
1.873973	0.012329	1.32722E+008
1.882192	0.012329	1.56862E+008
1.890411	0.012329	2.84158E+008
1.898630	0.012329	3.02932E+008
1.906849	0.012329	2.81755E+008
1.915068	0.012329	2.76559E+008
1.923288	0.012329	3.65097E+008
1.931507	0.012329	4.46837E+008
1.939726	0.012329	5.35375E+008
1.947945	0.012329	3.99594E+008
1.956164	0.012329	4.3244E+008
1.964384	0.012329	3.69047E+008
1.972603	0.012329	3.38807E+008
1.980822	0.012329	2.22583E+008
1.989041	0.012329	1.66822E+008
1.997260	0.012329	4.71407E+007
2.005479	0.012329	-1.0886E+007
2.013699	0.012329	-1.01112E+008
2.021918	0.012329	-1.96704E+008
2.030137	0.012329	-2.55088E+008
2.038356	0.012329	-3.20032E+008
2.046575	0.012329	-3.77224E+008
2.054795	0.012329	-4.37993E+008
2.063014	0.012329	-4.54161E+008
2.071233	0.012329	-4.58642E+008
2.079452	0.012329	-3.6605E+008
2.087671	0.012329	-3.5622E+008
2.095890	0.012329	-2.18191E+008
2.104110	0.012329	-1.74851E+008
2.112329	0.012329	-1.43913E+008
2.120548	0.012329	-8.80508E+007
2.128767	0.012329	-5.95256E+006
2.136986	0.012329	2.59392E+007
2.145205	0.012329	7.76274E+007
2.153425	0.012329	1.93475E+008
2.161644	0.012329	2.67941E+008
2.169863	0.012329	2.70377E+008
2.178082	0.012329	2.7961E+008
2.186301	0.012329	2.3172E+008
2.194521	0.012329	2.83408E+008
2.202740	0.012329	2.48636E+008
2.210959	0.012329	2.11121E+008
2.219178	0.012329	2.46949E+008
2.227397	0.012329	1.6674E+008
2.235616	0.012329	9.78615E+007
2.243836	0.012329	2.18273E+007
2.252055	0.012329	-7.35264E+007
2.260274	0.012329	-2.01198E+008
2.268493	0.012329	-1.64298E+008
2.276712	0.012329	-3.56725E+008
2.284932	0.012329	-4.59472E+008
2.293151	0.012329	-5.41231E+008
2.301370	0.012329	-5.75407E+008
2.309589	0.012329	-6.56807E+008
2.317808	0.012329	-7.18531E+008
2.326027	0.012329	-7.85621E+008
2.334247	0.012329	-7.65178E+008
2.342466	0.012329	-6.93097E+008
2.350685	0.012329	-7.52078E+008
2.358904	0.012329	-6.72842E+008
2.367123	0.012329	-6.96046E+008
2.375342	0.012329	-7.66952E+008
2.383562	0.012329	-6.63388E+008
2.391781	0.012329	-6.46999E+008
2.400000	0.012329	-6.76166E+008
2.408219	0.012329	-7.16304E+008
2.416438	0.012329	-6.79642E+008
2.424658	0.012329	-7.17515E+008
2.432877	0.012329	-6.11923E+008
2.441096	0.012329	-6.33219E+008
2.449315	0.012329	-6.79321E+008
2.457534	0.012329	-6.93342E+008
2.465753	0.012329	-6.61808E+008
2.473973	0.012329	-6.90498E+008
2.482192	0.012329	-6.67073E+008
2.490411	0.012329	-6.0668E+008
2.498630	0.012329	-5.97565E+008
2.506849	0.012329	-6.37942E+008
2.515068	0.012329	-6.55542E+008
2.523288	0.012329	-6.91864E+008
2.531507	0.012329	-6.38745E+008
2.539726	0.012329	-6.05422E+008
2.547945	0.012329	-5.41689E+008
2.556164	0.012329	-4.95844E+008
2.564384	0.012329	-4.85537E+008
2.572603	0.012329	-4.46133E+008
2.580822	0.012329	-3.56402E+008
2.589041	0.012329	-3.82707E+008
2.597260	0.012329	-1.73959E+008
2.605479	0.012329	-1.04502E+008
2.613699	0.012329	-1.02186E+008
2.621918	0.012329	-1.15134E+008
2.630137	0.012329	1.7648E+007
2.638356	0.012329	-5.31765E+006
2.646575	0.012329	-4.55148E+006
2.654795	0.012329	-5.41111E+007
2.663014	0.012329	-2.41649E+008
2.671233	0.012329	-2.06299E+008
2.679452	0.012329	-3.17394E+008
2.687671	0.012329	-3.72082E+008
2.695890	0.012329	-4.47639E+008
2.704110	0.012329	-6.18123E+008
2.712329	0.012329	-7.53666E+008
2.720548	0.012329	-8.39598E+008
2.728767	0.012329	-9.23504E+008
2.736986	0.012329	-9.74017E+008
2.745205	0.012329	-9.53812E+008
2.753425	0.012329	-1.1107E+009
2.761644	0.012329	-1.06545E+009
2.769863	0.012329	-1.01317E+009
2.778082	0.012329	-9.39538E+008
2.786301	0.012329	-1.0368E+009
2.794521	0.012329	-9.06164E+008
2.802740	0.012329	-9.02178E+008
2.810959	0.012329	-8.89486E+008
2.819178	0.012329	-8.18002E+008
2.827397	0.012329	-6.56241E+008
2.835616	0.012329	-5.64364E+008
2.843836	0.012329	-5.67414E+008
2.852055	0.012329	-5.06901E+008
2.860274	0.012329	-4.78587E+008
2.868493	0.012329	-4.20101E+008
2.876712	0.012329	-3.47543E+008
2.884932	0.012329	-2.8226E+008
2.893151	0.012329	-1.81796E+008
2.901370	0.012329	-1.56702E+008
2.909589	0.012329	-1.31872E+007
2.917808	0.012329	-5.58299E+007
2.926027	0.012329	6.46686E+007
2.934247	0.012329	2.9202E+008
2.942466	0.012329	4.22059E+008
2.950685	0.012329	5.14055E+008
2.958904	0.012329	7.30673E+008
2.967123	0.012329	7.98342E+008
2.975342	0.012329	9.67735E+008
2.983562	0.012329	1.10815E+009
2.991781	0.012329	1.19072E+009
3.000000	0.012329	1.32219E+009
3.008219	0.012329	1.36935E+009
3.016438	0.012329	1.45014E+009
3.024658	0.012329	1.47535E+009
3.032877	0.012329	1.49973E+009
3.041096	0.012329	1.56632E+009
3.049315	0.012329	1.56602E+009
3.057534	0.012329	1.51431E+009
3.065753	0.012329	1.45617E+009
3.073973	0.012329	1.53898E+009
3.082192	0.012329	1.47177E+009
3.090411	0.012329	1.45202E+009
3.098630	0.012329	1.46639E+009
3.106849	0.012329	1.56303E+009
3.115068	0.012329	1.58419E+009
3.123288	0.012329	1.54024E+009
3.131507	0.012329	1.68387E+009
3.139726	0.012329	1.64648E+009
3.147945	0.012329	1.64676E+009
3.156164	0.012329	1.60686E+009
3.164384	0.012329	1.69099E+009
3.172603	0.012329	1.70154E+009
3.180822	0.012329	1.65078E+009
3.189041	0.012329	1.63116E+009
3.197260	0.012329	1.58184E+009
3.205479	0.012329	1.47778E+009
3.213699	0.012329	1.45159E+009
3.221918	0.012329	1.3981E+009
3.230137	0.012329	1.36869E+009
3.238356	0.012329	1.36397E+009
3.246575	0.012329	1.28841E+009
3.254795	0.012329	1.21882E+009
3.263014	0.012329	1.24427E+009
3.271233	0.012329	1.14975E+009
3.279452	0.012329	1.17592E+009
3.287671	0.012329	1.17657E+009
3.295890	0.012329	1.21311E+009
3.304110	0.012329	1.24405E+009
3.312329	0.012329	1.24529E+009
3.320548	0.012329	1.33514E+009
3.328767	0.012329	1.43835E+009
3.336986	0.012329	1.47668E+009
3.345205	0.012329	1.51E+009
3.353425	0.012329	1.66031E+009
3.361644	0.012329	1.66752E+009
3.369863	0.012329	1.7074E+009
3.378082	0.012329	1.76577E+009
3.386301	0.012329	1.79981E+009
3.394521	0.012329	1.77434E+009
3.402740	0.012329	1.81648E+009
3.410959	0.012329	1.79996E+009
3.419178	0.012329	1.76387E+009
3.427397	0.012329	1.75927E+009
3.435616	0.012329	1.70316E+009
3.443836	0.012329	1.76164E+009
3.452055	0.012329	1.68561E+009
3.460274	0.012329	1.68804E+009
3.468493	0.012329	1.63765E+009
3.476712	0.012329	1.61695E+009
3.484932	0.012329	1.64777E+009
3.493151	0.012329	1.54168E+009
3.501370	0.012329	1.58598E+009
3.509589	0.012329	1.60368E+009
3.517808	0.012329	1.52072E+009
3.526027	0.012329	1.57265E+009
3.534247	0.012329	1.4637E+009
3.542466	0.012329	1.3922E+009
3.550685	0.012329	1.3071E+009
3.558904	0.012329	1.39993E+009
3.567123	0.012329	1.39927E+009
3.575342	0.012329	1.42436E+009
3.583562	0.012329	1.46174E+009
3.591781	0.012329	1.62899E+009
3.600000	0.012329	1.64633E+009
3.608219	0.012329	1.81823E+009
3.616438	0.012329	1.85727E+009
3.624658	0.012329	2.01081E+009
3.632877	0.012329	2.0718E+009
3.641096	0.012329	2.11776E+009
3.649315	0.012329	2.20797E+009
3.657534	0.012329	2.27373E+009
3.665753	0.012329	2.3538E+009
3.673973	0.012329	2.19214E+009
3.682192	0.012329	2.26768E+009
3.690411	0.012329	2.23982E+009
3.698630	0.012329	2.1422E+009
3.706849	0.012329	2.05019E+009
3.715068	0.012329	1.92836E+009
3.723288	0.012329	1.91124E+009
3.731507	0.012329	1.83568E+009
3.739726	0.012329	1.75989E+009
3.747945	0.012329	1.6724E+009
3.756164	0.012329	1.63787E+009
3.764384	0.012329	1.55408E+009
3.772603	0.012329	1.47984E+009
3.780822	0.012329	1.48573E+009
3.789041	0.012329	1.5057E+009
3.797260	0.012329	1.50348E+009
3.805479	0.012329	1.42029E+009
3.813699	0.012329	1.57907E+009
3.821918	0.012329	1.58843E+009
3.830137	0.012329	1.58681E+009
3.838356	0.012329	1.6831E+009
3.846575	0.012329	1.68649E+009
3.854795	0.012329	1.84717E+009
3.863014	0.012329	1.9096E+009
3.871233	0.012329	2.00875E+009
3.879452	0.012329	1.94726E+009
3.887671	0.012329	2.00933E+009
3.895890	0.012329	1.98064E+009
3.904110	0.012329	1.97222E+009
3.912329	0.012329	1.90644E+009
3.920548	0.012329	1.90196E+009
3.928767	0.012329	1.87554E+009
3.936986	0.012329	1.8094E+009
3.945205	0.012329	1.77224E+009
3.953425	0.012329	1.69943E+009
3.961644	0.012329	1.65881E+009
3.969863	0.012329	1.66077E+009
3.978082	0.012329	1.65498E+009
3.986301	0.012329	1.61031E+009
3.994521	0.012329	1.78089E+009
4.002740	0.012329	1.71392E+009
4.010959	0.012329	1.7773E+009
4.019178	0.012329	1.88229E+009
4.027397	0.012329	2.0121E+009
4.035616	0.012329	2.10004E+009
4.043836	0.012329	2.09794E+009
4.052055	0.012329	2.17169E+009
4.060274	0.012329	2.226E+009
4.068493	0.012329	2.2703E+009
4.076712	0.012329	2.29456E+009
4.084932	0.012329	2.34171E+009
4.093151	0.012329	2.33234E+009
4.101370	0.012329	2.28863E+009
4.109589	0.012329	2.22559E+009
4.117808	0.012329	2.19511E+009
4.126027	0.012329	2.16082E+009
4.134247	0.012329	2.0316E+009
4.142466	0.012329	1.99325E+009
4.150685	0.012329	1.95036E+009
4.158904	0.012329	1.88459E+009
4.167123	0.012329	1.82251E+009
4.175342	0.012329	1.71511E+009
4.183562	0.012329	1.70836E+009
4.191781	0.012329	1.64199E+009
4.200000	0.012329	1.65325E+009
0.000000	0.024658	7.65522E+008
0.008219	0.024658	8.96396E+008
0.016438	0.024658	1.04504E+009
0.024658	0.024658	1.22206E+009
0.032877	0.024658	1.35496E+009
0.041096	0.024658	1.42919E+009
0.049315	0.024658	1.4965E+009
0.057534	0.024658	1.49942E+009
0.065753	0.024658	1.52773E+009
0.073973	0.024658	1.50274E+009
0.082192	0.024658	1.47834E+009
0.090411	0.024658	1.46408E+009
0.098630	0.024658	1.44064E+009
0.106849	0.024658	1.41242E+009
0.115068	0.024658	1.41713E+009
0.123288	0.024658	1.41515E+009
0.131507	0.024658	1.43774E+009
0.139726	0.024658	1.43397E+009
0.147945	0.024658	1.3961E+009
0.156164	0.024658	1.34917E+009
0.164384	0.024658	1.35649E+009
0.172603	0.024658	1.32565E+009
0.180822	0.024658	1.41586E+009
0.189041	0.024658	1.37262E+009
0.197260	0.024658	1.3202E+009
0.205479	0.024658	1.23224E+009
0.213699	0.024658	1.28548E+009
0.221918	0.024658	1.22996E+009
0.230137	0.024658	1.12184E+009
0.238356	0.024658	1.15529E+009
0.246575	0.024658	1.19314E+009
0.254795	0.024658	1.08777E+009
0.263014	0.024658	1.18895E+009
0.271233	0.024658	1.13211E+009
0.279452	0.024658	1.19585E+009
0.287671	0.024658	1.26459E+009
0.295890	0.024658	1.2774E+009
0.304110	0.024658	1.28723E+009
0.312329	0.024658	1.34023E+009
0.320548	0.024658	1.36222E+009
0.328767	0.024658	1.46996E+009
0.336986	0.024658	1.53703E+009
0.345205	0.024658	1.49761E+009
0.353425	0.024658	1.42611E+009
0.361644	0.024658	1.44941E+009
0.369863	0.024658	1.44696E+009
0.378082	0.024658	1.416E+009
0.386301	0.024658	1.34021E+009
0.394521	0.024658	1.25284E+009
0.402740	0.024658	1.22475E+009
0.410959	0.024658	1.17304E+009
0.419178	0.024658	1.11359E+009
0.427397	0.024658	1.10016E+009
0.435616	0.024658	1.07111E+009
0.443836	0.024658	1.10348E+009
0.452055	0.024658	1.09375E+009
0.460274	0.024658	1.14461E+009
0.468493	0.024658	1.24686E+009
0.476712	0.024658	1.31823E+009
0.484932	0.024658	1.34332E+009
0.493151	0.024658	1.416E+009
0.501370	0.024658	1.33293E+009
0.509589	0.024658	1.3845E+009
0.517808	0.024658	1.40029E+009
0.526027	0.024658	1.45388E+009
0.534247	0.024658	1.40492E+009
0.542466	0.024658	1.41618E+009
0.550685	0.024658	1.41087E+009
0.558904	0.024658	1.28653E+009
0.567123	0.024658	1.27764E+009
0.575342	0.024658	1.29725E+009
0.583562	0.024658	1.25902E+009
0.591781	0.024658	1.3156E+009
0.600000	0.024658	1.23181E+009
0.608219	0.024658	1.23842E+009
0.616438	0.024658	1.32505E+009
0.624658	0.024658	1.35575E+009
0.632877	0.024658	1.41793E+009
0.641096	0.024658	1.37171E+009
0.649315	0.024658	1.45596E+009
0.657534	0.024658	1.38302E+009
0.665753	0.024658	1.4588E+009
0.673973	0.024658	1.57238E+009
0.682192	0.024658	1.54512E+009
0.690411	0.024658	1.49962E+009
0.698630	0.024658	1.53676E+009
0.706849	0.024658	1.52464E+009
0.715068	0.024658	1.56751E+009
0.723288	0.024658	1.49088E+009
0.731507	0.024658	1.47041E+009
0.739726	0.024658	1.46498E+009
0.747945	0.024658	1.40385E+009
0.756164	0.024658	1.40044E+009
0.764384	0.024658	1.27993E+009
0.772603	0.024658	1.225E+009
0.780822	0.024658	1.12834E+009
0.789041	0.024658	1.10275E+009
0.797260	0.024658	1.05104E+009
0.805479	0.024658	1.04048E+009
0.813699	0.024658	1.08286E+009
0.821918	0.024658	1.1528E+009
0.830137	0.024658	1.20103E+009
0.838356	0.024658	1.23948E+009
0.846575	0.024658	1.26791E+009
0.854795	0.024658	1.38293E+009
0.863014	0.024658	1.4748E+009
0.871233	0.024658	1.58087E+009
0.879452	0.024658	1.65891E+009
0.887671	0.024658	1.69021E+009
0.895890	0.024658	1.76348E+009
0.904110	0.024658	1.79979E+009
0.912329	0.024658	1.76203E+009
0.920548	0.024658	1.8235E+009
0.928767	0.024658	1.77859E+009
0.936986	0.024658	1.69159E+009
0.945205	0.024658	1.67017E+009
0.953425	0.024658	1.58209E+009
0.961644	0.024658	1.59323E+009
0.969863	0.024658	1.46699E+009
0.978082	0.024658	1.51725E+009
0.986301	0.024658	1.38457E+009
0.994521	0.024658	1.35946E+009
1.002740	0.024658	1.31968E+009
1.010959	0.024658	1.296E+009
1.019178	0.024658	1.25395E+009
1.027397	0.024658	1.24339E+009
1.035616	0.024658	1.19848E+009
1.043836	0.024658	1.21344E+009
1.052055	0.024658	1.18379E+009
1.060274	0.024658	1.19362E+009
1.068493	0.024658	1.19415E+009
1.076712	0.024658	1.15687E+009
1.084932	0.024658	1.26628E+009
1.093151	0.024658	1.39477E+009
1.101370	0.024658	1.37836E+009
1.109589	0.024658	1.42981E+009
1.117808	0.024658	1.48532E+009
1.126027	0.024658	1.49002E+009
1.134247	0.024658	1.44129E+009
1.142466	0.024658	1.45589E+009
1.150685	0.024658	1.48301E+009
1.158904	0.024658	1.46351E+009
1.167123	0.024658	1.49289E+009
1.175342	0.024658	1.39742E+009
1.183562	0.024658	1.40797E+009
1.191781	0.024658	1.30379E+009
1.200000	0.024658	1.27581E+009
1.208219	0.024658	1.2922E+009
1.216438	0.024658	1.32183E+009
1.224658	0.024658	1.24913E+009
1.232877	0.024658	1.27113E+009
1.241096	0.024658	1.26748E+009
1.249315	0.024658	1.27791E+009
1.257534	0.024658	1.33687E+009
1.265753	0.024658	1.29697E+009
1.273973	0.024658	1.34568E+009
1.282192	0.024658	1.32617E+009
1.290411	0.024658	1.35317E+009
1.298630	0.024658	1.34368E+009
1.306849	0.024658	1.31988E+009
1.315068	0.024658	1.23168E+009
1.323288	0.024658	1.28051E+009
1.331507	0.024658	1.24037E+009
1.339726	0.024658	1.18509E+009
1.347945	0.024658	1.17512E+009
1.356164	0.024658	1.18495E+009
1.364384	0.024658	1.17594E+009
1.372603	0.024658	1.25243E+009
1.380822	0.024658	1.26882E+009
1.389041	0.024658	1.36737E+009
1.397260	0.024658	1.40714E+009
1.405479	0.024658	1.39288E+009
1.413699	0.024658	1.38649E+009
1.421918	0.024658	1.51998E+009
1.430137	0.024658	1.48402E+009
1.438356	0.024658	1.49969E+009
1.446575	0.024658	1.53182E+009
1.454795	0.024658	1.51983E+009
1.463014	0.024658	1.53002E+009
1.471233	0.024658	1.39769E+009
1.479452	0.024658	1.38916E+009
1.487671	0.024658	1.32386E+009
1.495890	0.024658	1.26714E+009
1.504110	0.024658	1.19767E+009
1.512329	0.024658	1.14799E+009
1.520548	0.024658	1.1131E+009
1.528767	0.024658	1.06008E+009
1.536986	0.024658	9.69019E+008
1.545205	0.024658	1.01665E+009
1.553425	0.024658	1.03221E+009
1.561644	0.024658	1.09141E+009
1.569863	0.024658	1.07977E+009
1.578082	0.024658	1.07541E+009
1.586301	0.024658	1.18362E+009
1.594521	0.024658	1.22279E+009
1.602740	0.024658	1.29463E+009
1.610959	0.024658	1.23172E+009
1.619178	0.024658	1.19921E+009
1.627397	0.024658	1.29288E+009
1.635616	0.024658	1.24689E+009
1.643836	0.024658	1.18207E+009
1.652055	0.024658	1.12094E+009
1.660274	0.024658	1.14019E+009
1.668493	0.024658	1.039E+009
1.676712	0.024658	9.90749E+008
1.684932	0.024658	9.4751E+008
1.693151	0.024658	8.08151E+008
1.701370	0.024658	7.55372E+008
1.709589	0.024658	6.98061E+008
1.717808	0.024658	6.39795E+008
1.726027	0.024658	6.06335E+008
1.734247	0.024658	6.34769E+008
1.742466	0.024658	5.7066E+008
1.750685	0.024658	6.34989E+008
1.758904	0.024658	6.02841E+008
1.767123	0.024658	6.43677E+008
1.775342	0.024658	5.95787E+008
1.783562	0.024658	5.65547E+008
1.791781	0.024658	5.68459E+008
1.800000	0.024658	5.29275E+008
1.808219	0.024658	4.50498E+008
1.816438	0.024658	4.32422E+008
1.824658	0.024658	4.02778E+008
1.832877	0.024658	3.35091E+008
1.841096	0.024658	2.70983E+008
1.849315	0.024658	1.8827E+008
1.857534	0.024658	1.73175E+008
1.865753	0.024658	1.60108E+008
1.873973	0.024658	1.09356E+008
1.882192	0.024658	1.2479E+008
1.890411	0.024658	2.35271E+008
1.898630	0.024658	2.48202E+008
1.906849	0.024658	2.21897E+008
1.915068	0.024658	2.15388E+008
1.923288	0.024658	2.93074E+008
1.931507	0.024658	3.64201E+008
1.939726	0.024658	4.44868E+008
1.947945	0.024658	3.20893E+008
1.956164	0.024658	3.52785E+008
1.964384	0.024658	2.97263E+008
1.972603	0.024658	2.74059E+008
1.980822	0.024658	1.75127E+008
1.989041	0.024658	1.30219E+008
1.997260	0.024658	2.61596E+007
2.005479	0.024658	-1.49328E+007
2.013699	0.024658	-9.26367E+007
2.021918	0.024658	-1.76184E+008
2.030137	0.024658	-2.2789E+008
2.038356	0.024658	-2.86632E+008
2.046575	0.024658	-3.3643E+008
2.054795	0.024658	-3.99227E+008
2.063014	0.024658	-4.19689E+008
2.071233	0.024658	-4.36453E+008
2.079452	0.024658	-3.65803E+008
2.087671	0.024658	-3.73623E+008
2.095890	0.024658	-2.62904E+008
2.104110	0.024658	-2.47827E+008
2.112329	0.024658	-2.39309E+008
2.120548	0.024658	-2.09922E+008
2.128767	0.024658	-1.55252E+008
2.136986	0.024658	-1.43276E+008
2.145205	0.024658	-1.10311E+008
2.153425	0.024658	-2.05805E+007
2.161644	0.024658	3.80245E+007
2.169863	0.024658	3.58093E+007
2.178082	0.024658	3.97953E+007
2.186301	0.024658	-2.72817E+006
2.194521	0.024658	5.20607E+007
2.202740	0.024658	3.35075E+007
2.210959	0.024658	1.20921E+007
2.219178	0.024658	6.37803E+007
2.227397	0.024658	1.42207E+007
2.235616	0.024658	-2.48444E+007
2.243836	0.024658	-6.9753E+007
2.252055	0.024658	-1.30165E+008
2.260274	0.024658	-2.2051E+008
2.268493	0.024658	-1.54869E+008
2.276712	0.024658	-3.06749E+008
2.284932	0.024658	-3.74793E+008
2.293151	0.024658	-4.22683E+008
2.301370	0.024658	-4.33843E+008
2.309589	0.024658	-4.91392E+008
2.317808	0.024658	-5.37613E+008
2.326027	0.024658	-5.95043E+008
2.334247	0.024658	-5.7138E+008
2.342466	0.024658	-5.08959E+008
2.350685	0.024658	-5.71637E+008
2.358904	0.024658	-5.17444E+008
2.367123	0.024658	-5.59491E+008
2.375342	0.024658	-6.48762E+008
2.383562	0.024658	-5.79663E+008
2.391781	0.024658	-5.91657E+008
2.400000	0.024658	-6.39308E+008
2.408219	0.024658	-7.06756E+008
2.416438	0.024658	-6.97284E+008
2.424658	0.024658	-7.53761E+008
2.432877	0.024658	-6.7846E+008
2.441096	0.024658	-7.1836E+008
2.449315	0.024658	-7.80322E+008
2.457534	0.024658	-8.07939E+008
2.465753	0.024658	-7.90954E+008
2.473973	0.024658	-8.24533E+008
2.482192	0.024658	-8.08502E+008
2.490411	0.024658	-7.60273E+008
2.498630	0.024658	-7.48773E+008
2.506849	0.024658	-7.84022E+008
2.515068	0.024658	-7.95897E+008
2.523288	0.024658	-8.22441E+008
2.531507	0.024658	-7.62524E+008
2.539726	0.024658	-7.16441E+008
2.547945	0.024658	-6.46983E+008
2.556164	0.024658	-5.85397E+008
2.564384	0.024658	-5.57798E+008
2.572603	0.024658	-5.04202E+008
2.580822	0.024658	-4.0505E+008
2.589041	0.024658	-4.14898E+008
2.597260	0.024658	-2.11159E+008
2.605479	0.024658	-1.40152E+008
2.613699	0.024658	-1.34019E+008
2.621918	0.024658	-1.41601E+008
2.630137	0.024658	-2.21754E+007
2.638356	0.024658	-4.96728E+007
2.646575	0.024658	-5.82085E+007
2.654795	0.024658	-1.14804E+008
2.663014	0.024658	-2.96022E+008
2.671233	0.024658	-2.72358E+008
2.679452	0.024658	-3.84289E+008
2.687671	0.024658	-4.41719E+008
2.695890	0.024658	-5.13937E+008
2.704110	0.024658	-6.75358E+008
2.712329	0.024658	-7.99929E+008
2.720548	0.024658	-8.80972E+008
2.728767	0.024658	-9.53429E+008
2.736986	0.024658	-9.95595E+008
2.745205	0.024658	-9.72051E+008
2.753425	0.024658	-1.11093E+009
2.761644	0.024658	-1.06712E+009
2.769863	0.024658	-1.01543E+009
2.778082	0.024658	-9.45016E+008
2.786301	0.024658	-1.0325E+009
2.794521	0.024658	-9.16055E+008
2.802740	0.024658	-9.09087E+008
2.810959	0.024658	-8.99615E+008
2.819178	0.024658	-8.35405E+008
2.827397	0.024658	-6.8712E+008
2.835616	0.024658	-6.02518E+008
2.843836	0.024658	-6.03779E+008
2.852055	0.024658	-5.44578E+008
2.860274	0.024658	-5.15786E+008
2.868493	0.024658	-4.56943E+008
2.876712	0.024658	-3.8367E+008
2.884932	0.024658	-3.18148E+008
2.893151	0.024658	-2.16492E+008
2.901370	0.024658	-1.85673E+008
2.909589	0.024658	-4.21584E+007
2.917808	0.024658	-7.40682E+007
2.926027	0.024658	5.16776E+007
2.934247	0.024658	2.67103E+008
2.942466	0.024658	3.94638E+008
2.950685	0.024658	4.88781E+008
2.958904	0.024658	6.98959E+008
2.967123	0.024658	7.66509E+008
2.975342	0.024658	9.28866E+008
2.983562	0.024658	1.06022E+009
2.991781	0.024658	1.14184E+009
3.000000	0.024658	1.26389E+009
3.008219	0.024658	1.30985E+009
3.016438	0.024658	1.38467E+009
3.024658	0.024658	1.40714E+009
3.032877	0.024658	1.43152E+009
3.041096	0.024658	1.49287E+009
3.049315	0.024658	1.49244E+009
3.057534	0.024658	1.4467E+009
3.065753	0.024658	1.39225E+009
3.073973	0.024658	1.47328E+009
3.082192	0.024658	1.41835E+009
3.090411	0.024658	1.40934E+009
3.098630	0.024658	1.42597E+009
3.106849	0.024658	1.52512E+009
3.115068	0.024658	1.55892E+009
3.123288	0.024658	1.5257E+009
3.131507	0.024658	1.66873E+009
3.139726	0.024658	1.64267E+009
3.147945	0.024658	1.65452E+009
3.156164	0.024658	1.62595E+009
3.164384	0.024658	1.70877E+009
3.172603	0.024658	1.72134E+009
3.180822	0.024658	1.67548E+009
3.189041	0.024658	1.66336E+009
3.197260	0.024658	1.61488E+009
3.205479	0.024658	1.52191E+009
3.213699	0.024658	1.49238E+009
3.221918	0.024658	1.43996E+009
3.230137	0.024658	1.40948E+009
3.238356	0.024658	1.40608E+009
3.246575	0.024658	1.33147E+009
3.254795	0.024658	1.27058E+009
3.263014	0.024658	1.2921E+009
3.271233	0.024658	1.20867E+009
3.279452	0.024658	1.23556E+009
3.287671	0.024658	1.24336E+009
3.295890	0.024658	1.27966E+009
3.304110	0.024658	1.3143E+009
3.312329	0.024658	1.319E+009
3.320548	0.024658	1.41028E+009
3.328767	0.024658	1.50585E+009
3.336986	0.024658	1.54538E+009
3.345205	0.024658	1.57918E+009
3.353425	0.024658	1.71649E+009
3.361644	0.024658	1.72036E+009
3.369863	0.024658	1.76131E+009
3.378082	0.024658	1.80847E+009
3.386301	0.024658	1.83821E+009
3.394521	0.024658	1.81036E+009
3.402740	0.024658	1.85012E+009
3.410959	0.024658	1.82918E+009
3.419178	0.024658	1.79859E+009
3.427397	0.024658	1.78993E+009
3.435616	0.024658	1.74311E+009
3.443836	0.024658	1.79337E+009
3.452055	0.024658	1.73022E+009
3.460274	0.024658	1.7379E+009
3.468493	0.024658	1.69251E+009
3.476712	0.024658	1.67969E+009
3.484932	0.024658	1.71193E+009
3.493151	0.024658	1.62135E+009
3.501370	0.024658	1.66565E+009
3.509589	0.024658	1.68466E+009
3.517808	0.024658	1.61184E+009
3.526027	0.024658	1.65578E+009
3.534247	0.024658	1.55685E+009
3.542466	0.024658	1.49059E+009
3.550685	0.024658	1.40955E+009
3.558904	0.024658	1.48628E+009
3.567123	0.024658	1.4781E+009
3.575342	0.024658	1.49258E+009
3.583562	0.024658	1.52364E+009
3.591781	0.024658	1.66632E+009
3.600000	0.024658	1.67472E+009
3.608219	0.024658	1.82289E+009
3.616438	0.024658	1.85359E+009
3.624658	0.024658	1.98446E+009
3.632877	0.024658	2.03185E+009
3.641096	0.024658	2.06661E+009
3.649315	0.024658	2.14739E+009
3.657534	0.024658	2.19992E+009
3.665753	0.024658	2.2714E+009
3.673973	0.024658	2.12071E+009
3.682192	0.024658	2.18981E+009
3.690411	0.024658	2.15945E+009
3.698630	0.024658	2.07424E+009
3.706849	0.024658	1.99021E+009
3.715068	0.024658	1.87792E+009
3.723288	0.024658	1.85699E+009
3.731507	0.024658	1.7893E+009
3.739726	0.024658	1.71792E+009
3.747945	0.024658	1.64117E+009
3.756164	0.024658	1.60425E+009
3.764384	0.024658	1.53203E+009
3.772603	0.024658	1.46315E+009
3.780822	0.024658	1.47024E+009
3.789041	0.024658	1.49724E+009
3.797260	0.024658	1.49968E+009
3.805479	0.024658	1.42949E+009
3.813699	0.024658	1.57872E+009
3.821918	0.024658	1.59428E+009
3.830137	0.024658	1.59254E+009
3.838356	0.024658	1.68382E+009
3.846575	0.024658	1.69556E+009
3.854795	0.024658	1.84229E+009
3.863014	0.024658	1.90376E+009
3.871233	0.024658	1.99266E+009
3.879452	0.024658	1.94107E+009
3.887671	0.024658	1.99979E+009
3.895890	0.024658	1.97098E+009
3.904110	0.024658	1.96638E+009
3.912329	0.024658	1.90776E+009
3.920548	0.024658	1.90245E+009
3.928767	0.024658	1.87531E+009
3.936986	0.024658	1.81597E+009
3.945205	0.024658	1.7843E+009
3.953425	0.024658	1.71971E+009
3.961644	0.024658	1.68398E+009
3.969863	0.024658	1.6869E+009
3.978082	0.024658	1.68373E+009
3.986301	0.024658	1.64299E+009
3.994521	0.024658	1.8001E+009
4.002740	0.024658	1.73743E+009
4.010959	0.024658	1.79639E+009
4.019178	0.024658	1.8897E+009
4.027397	0.024658	2.0022E+009
4.035616	0.024658	2.07548E+009
4.043836	0.024658	2.06563E+009
4.052055	0.024658	2.12113E+009
4.060274	0.024658	2.15851E+009
4.068493	0.024658	2.18432E+009
4.076712	0.024658	2.19499E+009
4.084932	0.024658	2.22688E+009
4.093151	0.024658	2.20821E+009
4.101370	0.024658	2.15865E+009
4.109589	0.024658	2.09525E+009
4.117808	0.024658	2.06609E+009
4.126027	0.024658	2.0405E+009
4.134247	0.024658	1.93477E+009
4.142466	0.024658	1.91669E+009
4.150685	0.024658	1.90362E+009
4.158904	0.024658	1.87315E+009
4.167123	0.024658	1.8478E+009
4.175342	0.024658	1.78893E+009
4.183562	0.024658	1.82023E+009
4.191781	0.024658	1.80203E+009
4.200000	0.024658	1.85277E+009
0.000000	0.036986	7.55393E+008
0.008219	0.036986	8.84597E+008
0.016438	0.036986	1.03097E+009
0.024658	0.036986	1.19917E+009
0.032877	0.036986	1.32683E+009
0.041096	0.036986	1.39784E+009
0.049315	0.036986	1.46193E+009
0.057534	0.036986	1.46603E+009
0.065753	0.036986	1.48791E+009
0.073973	0.036986	1.46339E+009
0.082192	0.036986	1.43506E+009
0.090411	0.036986	1.41674E+009
0.098630	0.036986	1.3902E+009
0.106849	0.036986	1.36354E+009
0.115068	0.036986	1.36943E+009
0.123288	0.036986	1.36722E+009
0.131507	0.036986	1.39124E+009
0.139726	0.036986	1.39153E+009
0.147945	0.036986	1.36284E+009
0.156164	0.036986	1.32723E+009
0.164384	0.036986	1.34076E+009
0.172603	0.036986	1.32232E+009
0.180822	0.036986	1.41253E+009
0.189041	0.036986	1.37585E+009
0.197260	0.036986	1.33476E+009
0.205479	0.036986	1.25992E+009
0.213699	0.036986	1.31113E+009
0.221918	0.036986	1.25787E+009
0.230137	0.036986	1.155E+009
0.238356	0.036986	1.1869E+009
0.246575	0.036986	1.21926E+009
0.254795	0.036986	1.122E+009
0.263014	0.036986	1.20613E+009
0.271233	0.036986	1.15084E+009
0.279452	0.036986	1.20492E+009
0.287671	0.036986	1.26555E+009
0.295890	0.036986	1.27335E+009
0.304110	0.036986	1.28235E+009
0.312329	0.036986	1.32736E+009
0.320548	0.036986	1.34613E+009
0.328767	0.036986	1.44659E+009
0.336986	0.036986	1.5077E+009
0.345205	0.036986	1.47448E+009
0.353425	0.036986	1.41288E+009
0.361644	0.036986	1.43654E+009
0.369863	0.036986	1.43778E+009
0.378082	0.036986	1.40874E+009
0.386301	0.036986	1.34415E+009
0.394521	0.036986	1.2643E+009
0.402740	0.036986	1.24491E+009
0.410959	0.036986	1.19595E+009
0.419178	0.036986	1.14484E+009
0.427397	0.036986	1.12998E+009
0.435616	0.036986	1.10153E+009
0.443836	0.036986	1.13307E+009
0.452055	0.036986	1.12632E+009
0.460274	0.036986	1.17634E+009
0.468493	0.036986	1.26929E+009
0.476712	0.036986	1.33111E+009
0.484932	0.036986	1.35179E+009
0.493151	0.036986	1.4141E+009
0.501370	0.036986	1.33806E+009
0.509589	0.036986	1.38307E+009
0.517808	0.036986	1.39028E+009
0.526027	0.036986	1.43302E+009
0.534247	0.036986	1.38394E+009
0.542466	0.036986	1.39234E+009
0.550685	0.036986	1.38297E+009
0.558904	0.036986	1.26245E+009
0.567123	0.036986	1.25201E+009
0.575342	0.036986	1.26482E+009
0.583562	0.036986	1.22838E+009
0.591781	0.036986	1.27756E+009
0.600000	0.036986	1.19759E+009
0.608219	0.036986	1.20003E+009
0.616438	0.036986	1.27342E+009
0.624658	0.036986	1.30173E+009
0.632877	0.036986	1.35581E+009
0.641096	0.036986	1.31459E+009
0.649315	0.036986	1.38858E+009
0.657534	0.036986	1.32495E+009
0.665753	0.036986	1.39548E+009
0.673973	0.036986	1.50251E+009
0.682192	0.036986	1.48455E+009
0.690411	0.036986	1.44179E+009
0.698630	0.036986	1.48572E+009
0.706849	0.036986	1.47945E+009
0.715068	0.036986	1.52267E+009
0.723288	0.036986	1.45868E+009
0.731507	0.036986	1.44741E+009
0.739726	0.036986	1.44901E+009
0.747945	0.036986	1.39981E+009
0.756164	0.036986	1.40129E+009
0.764384	0.036986	1.29747E+009
0.772603	0.036986	1.24922E+009
0.780822	0.036986	1.16197E+009
0.789041	0.036986	1.14461E+009
0.797260	0.036986	1.10483E+009
0.805479	0.036986	1.09606E+009
0.813699	0.036986	1.13487E+009
0.821918	0.036986	1.20063E+009
0.830137	0.036986	1.24504E+009
0.838356	0.036986	1.28218E+009
0.846575	0.036986	1.30918E+009
0.854795	0.036986	1.41394E+009
0.863014	0.036986	1.49449E+009
0.871233	0.036986	1.59066E+009
0.879452	0.036986	1.66131E+009
0.887671	0.036986	1.68485E+009
0.895890	0.036986	1.75324E+009
0.904110	0.036986	1.78191E+009
0.912329	0.036986	1.74547E+009
0.920548	0.036986	1.80395E+009
0.928767	0.036986	1.7631E+009
0.936986	0.036986	1.68754E+009
0.945205	0.036986	1.66481E+009
0.953425	0.036986	1.5858E+009
0.961644	0.036986	1.59098E+009
0.969863	0.036986	1.47428E+009
0.978082	0.036986	1.51726E+009
0.986301	0.036986	1.39495E+009
0.994521	0.036986	1.36877E+009
1.002740	0.036986	1.3297E+009
1.010959	0.036986	1.3102E+009
1.019178	0.036986	1.26529E+009
1.027397	0.036986	1.25532E+009
1.035616	0.036986	1.2147E+009
1.043836	0.036986	1.22763E+009
1.052055	0.036986	1.20181E+009
1.060274	0.036986	1.20865E+009
1.068493	0.036986	1.21049E+009
1.076712	0.036986	1.17823E+009
1.084932	0.036986	1.27702E+009
1.093151	0.036986	1.39394E+009
1.101370	0.036986	1.38076E+009
1.109589	0.036986	1.42183E+009
1.117808	0.036986	1.46589E+009
1.126027	0.036986	1.47023E+009
1.134247	0.036986	1.42198E+009
1.142466	0.036986	1.42811E+009
1.150685	0.036986	1.44784E+009
1.158904	0.036986	1.42178E+009
1.167123	0.036986	1.44234E+009
1.175342	0.036986	1.34853E+009
1.183562	0.036986	1.35145E+009
1.191781	0.036986	1.25216E+009
1.200000	0.036986	1.2224E+009
1.208219	0.036986	1.23771E+009
1.216438	0.036986	1.26137E+009
1.224658	0.036986	1.19691E+009
1.232877	0.036986	1.2152E+009
1.241096	0.036986	1.21275E+009
1.249315	0.036986	1.22341E+009
1.257534	0.036986	1.27856E+009
1.265753	0.036986	1.24749E+009
1.273973	0.036986	1.29703E+009
1.282192	0.036986	1.28205E+009
1.290411	0.036986	1.31478E+009
1.298630	0.036986	1.30338E+009
1.306849	0.036986	1.28566E+009
1.315068	0.036986	1.20605E+009
1.323288	0.036986	1.2476E+009
1.331507	0.036986	1.21235E+009
1.339726	0.036986	1.1647E+009
1.347945	0.036986	1.1564E+009
1.356164	0.036986	1.16134E+009
1.364384	0.036986	1.15245E+009
1.372603	0.036986	1.22322E+009
1.380822	0.036986	1.23412E+009
1.389041	0.036986	1.3235E+009
1.397260	0.036986	1.3629E+009
1.405479	0.036986	1.34709E+009
1.413699	0.036986	1.34273E+009
1.421918	0.036986	1.4668E+009
1.430137	0.036986	1.43943E+009
1.438356	0.036986	1.46118E+009
1.446575	0.036986	1.49176E+009
1.454795	0.036986	1.48716E+009
1.463014	0.036986	1.50653E+009
1.471233	0.036986	1.39556E+009
1.479452	0.036986	1.39787E+009
1.487671	0.036986	1.34569E+009
1.495890	0.036986	1.30185E+009
1.504110	0.036986	1.24454E+009
1.512329	0.036986	1.20834E+009
1.520548	0.036986	1.17762E+009
1.528767	0.036986	1.12818E+009
1.536986	0.036986	1.04296E+009
1.545205	0.036986	1.08189E+009
1.553425	0.036986	1.09041E+009
1.561644	0.036986	1.13351E+009
1.569863	0.036986	1.11711E+009
1.578082	0.036986	1.1032E+009
1.586301	0.036986	1.19496E+009
1.594521	0.036986	1.21886E+009
1.602740	0.036986	1.28057E+009
1.610959	0.036986	1.21825E+009
1.619178	0.036986	1.19278E+009
1.627397	0.036986	1.27321E+009
1.635616	0.036986	1.23355E+009
1.643836	0.036986	1.17981E+009
1.652055	0.036986	1.12441E+009
1.660274	0.036986	1.13949E+009
1.668493	0.036986	1.04533E+009
1.676712	0.036986	1.00232E+009
1.684932	0.036986	9.56343E+008
1.693151	0.036986	8.20919E+008
1.701370	0.036986	7.69452E+008
1.709589	0.036986	7.04508E+008
1.717808	0.036986	6.39207E+008
1.726027	0.036986	5.97041E+008
1.734247	0.036986	6.12595E+008
1.742466	0.036986	5.41689E+008
1.750685	0.036986	5.91707E+008
1.758904	0.036986	5.53238E+008
1.767123	0.036986	5.88708E+008
1.775342	0.036986	5.37121E+008
1.783562	0.036986	5.06642E+008
1.791781	0.036986	5.07528E+008
1.800000	0.036986	4.7216E+008
1.808219	0.036986	4.03996E+008
1.816438	0.036986	3.88901E+008
1.824658	0.036986	3.60092E+008
1.832877	0.036986	2.96341E+008
1.841096	0.036986	2.35929E+008
1.849315	0.036986	1.5906E+008
1.857534	0.036986	1.45516E+008
1.865753	0.036986	1.29348E+008
1.873973	0.036986	7.95497E+007
1.882192	0.036986	8.66364E+007
1.890411	0.036986	1.82211E+008
1.898630	0.036986	1.90609E+008
1.906849	0.036986	1.61204E+008
1.915068	0.036986	1.54695E+008
1.923288	0.036986	2.23675E+008
1.931507	0.036986	2.86574E+008
1.939726	0.036986	3.61278E+008
1.947945	0.036986	2.51137E+008
1.956164	0.036986	2.84579E+008
1.964384	0.036986	2.39074E+008
1.972603	0.036986	2.2541E+008
1.980822	0.036986	1.44248E+008
1.989041	0.036986	1.121E+008
1.997260	0.036986	2.48555E+007
2.005479	0.036986	697306
2.013699	0.036986	-6.35307E+007
2.021918	0.036986	-1.34795E+008
2.030137	0.036986	-1.79465E+008
2.038356	0.036986	-2.32244E+008
2.046575	0.036986	-2.75364E+008
2.054795	0.036986	-3.40308E+008
2.063014	0.036986	-3.65778E+008
2.071233	0.036986	-3.95779E+008
2.079452	0.036986	-3.48384E+008
2.087671	0.036986	-3.74689E+008
2.095890	0.036986	-2.91518E+008
2.104110	0.036986	-3.05062E+008
2.112329	0.036986	-3.20157E+008
2.120548	0.036986	-3.1784E+008
2.128767	0.036986	-2.91792E+008
2.136986	0.036986	-3.00805E+008
2.145205	0.036986	-2.87636E+008
2.153425	0.036986	-2.2605E+008
2.161644	0.036986	-1.8426E+008
2.169863	0.036986	-1.93511E+008
2.178082	0.036986	-1.9513E+008
2.186301	0.036986	-2.33479E+008
2.194521	0.036986	-1.76783E+008
2.202740	0.036986	-1.79952E+008
2.210959	0.036986	-1.85268E+008
2.219178	0.036986	-1.17838E+008
2.227397	0.036986	-1.3651E+008
2.235616	0.036986	-1.45523E+008
2.243836	0.036986	-1.58829E+008
2.252055	0.036986	-1.83345E+008
2.260274	0.036986	-2.34693E+008
2.268493	0.036986	-1.39238E+008
2.276712	0.036986	-2.48664E+008
2.284932	0.036986	-2.80216E+008
2.293151	0.036986	-2.94118E+008
2.301370	0.036986	-2.79399E+008
2.309589	0.036986	-3.12144E+008
2.317808	0.036986	-3.41192E+008
2.326027	0.036986	-3.87174E+008
2.334247	0.036986	-3.59694E+008
2.342466	0.036986	-3.05979E+008
2.350685	0.036986	-3.71996E+008
2.358904	0.036986	-3.42012E+008
2.367123	0.036986	-4.02066E+008
2.375342	0.036986	-5.09941E+008
2.383562	0.036986	-4.7471E+008
2.391781	0.036986	-5.14729E+008
2.400000	0.036986	-5.817E+008
2.408219	0.036986	-6.77054E+008
2.416438	0.036986	-6.95846E+008
2.424658	0.036986	-7.71403E+008
2.432877	0.036986	-7.26512E+008
2.441096	0.036986	-7.85374E+008
2.449315	0.036986	-8.6272E+008
2.457534	0.036986	-9.03812E+008
2.465753	0.036986	-9.0245E+008
2.473973	0.036986	-9.39607E+008
2.482192	0.036986	-9.31208E+008
2.490411	0.036986	-8.94666E+008
2.498630	0.036986	-8.81497E+008
2.506849	0.036986	-9.11976E+008
2.515068	0.036986	-9.18842E+008
2.523288	0.036986	-9.35845E+008
2.531507	0.036986	-8.69846E+008
2.539726	0.036986	-8.12195E+008
2.547945	0.036986	-7.37252E+008
2.556164	0.036986	-6.60639E+008
2.564384	0.036986	-6.16464E+008
2.572603	0.036986	-5.49273E+008
2.580822	0.036986	-4.40938E+008
2.589041	0.036986	-4.34329E+008
2.597260	0.036986	-2.35957E+008
2.605479	0.036986	-1.62683E+008
2.613699	0.036986	-1.51423E+008
2.621918	0.036986	-1.52684E+008
2.630137	0.036986	-4.58995E+007
2.638356	0.036986	-7.60205E+007
2.646575	0.036986	-9.20693E+007
2.654795	0.036986	-1.54151E+008
2.663014	0.036986	-3.27497E+008
2.671233	0.036986	-3.14329E+008
2.679452	0.036986	-4.26736E+008
2.687671	0.036986	-4.86551E+008
2.695890	0.036986	-5.55311E+008
2.704110	0.036986	-7.07669E+008
2.712329	0.036986	-8.21626E+008
2.720548	0.036986	-8.98734E+008
2.728767	0.036986	-9.60576E+008
2.736986	0.036986	-9.95468E+008
2.745205	0.036986	-9.693E+008
2.753425	0.036986	-1.09161E+009
2.761644	0.036986	-1.05005E+009
2.769863	0.036986	-9.99558E+008
2.778082	0.036986	-9.33202E+008
2.786301	0.036986	-1.01079E+009
2.794521	0.036986	-9.09011E+008
2.802740	0.036986	-8.99539E+008
2.810959	0.036986	-8.93049E+008
2.819178	0.036986	-8.36113E+008
2.827397	0.036986	-7.00827E+008
2.835616	0.036986	-6.23499E+008
2.843836	0.036986	-6.23091E+008
2.852055	0.036986	-5.65082E+008
2.860274	0.036986	-5.36171E+008
2.868493	0.036986	-4.78163E+008
2.876712	0.036986	-4.05128E+008
2.884932	0.036986	-3.40322E+008
2.893151	0.036986	-2.38785E+008
2.901370	0.036986	-2.04389E+008
2.909589	0.036986	-6.27818E+007
2.917808	0.036986	-8.58667E+007
2.926027	0.036986	4.26219E+007
2.934247	0.036986	2.44095E+008
2.942466	0.036986	3.66859E+008
2.950685	0.036986	4.61956E+008
2.958904	0.036986	6.62713E+008
2.967123	0.036986	7.28712E+008
2.975342	0.036986	8.83199E+008
2.983562	0.036986	1.00453E+009
2.991781	0.036986	1.08496E+009
3.000000	0.036986	1.19795E+009
3.008219	0.036986	1.242E+009
3.016438	0.036986	1.31134E+009
3.024658	0.036986	1.33178E+009
3.032877	0.036986	1.35652E+009
3.041096	0.036986	1.41381E+009
3.049315	0.036986	1.41398E+009
3.057534	0.036986	1.3742E+009
3.065753	0.036986	1.32393E+009
3.073973	0.036986	1.40388E+009
3.082192	0.036986	1.36088E+009
3.090411	0.036986	1.36331E+009
3.098630	0.036986	1.38245E+009
3.106849	0.036986	1.48362E+009
3.115068	0.036986	1.52971E+009
3.123288	0.036986	1.50829E+009
3.131507	0.036986	1.65002E+009
3.139726	0.036986	1.63552E+009
3.147945	0.036986	1.65871E+009
3.156164	0.036986	1.6417E+009
3.164384	0.036986	1.72261E+009
3.172603	0.036986	1.73709E+009
3.180822	0.036986	1.69624E+009
3.189041	0.036986	1.69163E+009
3.197260	0.036986	1.6441E+009
3.205479	0.036986	1.56139E+009
3.213699	0.036986	1.52853E+009
3.221918	0.036986	1.4761E+009
3.230137	0.036986	1.44419E+009
3.238356	0.036986	1.44126E+009
3.246575	0.036986	1.36714E+009
3.254795	0.036986	1.31376E+009
3.263014	0.036986	1.33182E+009
3.271233	0.036986	1.25889E+009
3.279452	0.036986	1.28637E+009
3.287671	0.036986	1.30144E+009
3.295890	0.036986	1.33739E+009
3.304110	0.036986	1.37608E+009
3.312329	0.036986	1.38436E+009
3.320548	0.036986	1.47707E+009
3.328767	0.036986	1.56692E+009
3.336986	0.036986	1.60776E+009
3.345205	0.036986	1.64156E+009
3.353425	0.036986	1.7673E+009
3.361644	0.036986	1.76854E+009
3.369863	0.036986	1.81105E+009
3.378082	0.036986	1.84795E+009
3.386301	0.036986	1.87364E+009
3.394521	0.036986	1.84364E+009
3.402740	0.036986	1.88161E+009
3.410959	0.036986	1.85531E+009
3.419178	0.036986	1.83067E+009
3.427397	0.036986	1.81832E+009
3.435616	0.036986	1.77961E+009
3.443836	0.036986	1.82081E+009
3.452055	0.036986	1.77053E+009
3.460274	0.036986	1.78215E+009
3.468493	0.036986	1.74082E+009
3.476712	0.036986	1.73443E+009
3.484932	0.036986	1.76835E+009
3.493151	0.036986	1.69267E+009
3.501370	0.036986	1.73589E+009
3.509589	0.036986	1.75586E+009
3.517808	0.036986	1.69294E+009
3.526027	0.036986	1.72949E+009
3.534247	0.036986	1.64045E+009
3.542466	0.036986	1.58088E+009
3.550685	0.036986	1.50425E+009
3.558904	0.036986	1.56703E+009
3.567123	0.036986	1.55253E+009
3.575342	0.036986	1.55818E+009
3.583562	0.036986	1.58387E+009
3.591781	0.036986	1.70413E+009
3.600000	0.036986	1.70514E+009
3.608219	0.036986	1.83029E+009
3.616438	0.036986	1.85383E+009
3.624658	0.036986	1.96384E+009
3.632877	0.036986	1.99835E+009
3.641096	0.036986	2.02237E+009
3.649315	0.036986	2.09409E+009
3.657534	0.036986	2.13445E+009
3.665753	0.036986	2.19807E+009
3.673973	0.036986	2.05799E+009
3.682192	0.036986	2.12149E+009
3.690411	0.036986	2.08862E+009
3.698630	0.036986	2.01545E+009
3.706849	0.036986	1.93989E+009
3.715068	0.036986	1.83715E+009
3.723288	0.036986	1.81239E+009
3.731507	0.036986	1.75305E+009
3.739726	0.036986	1.68608E+009
3.747945	0.036986	1.61947E+009
3.756164	0.036986	1.58076E+009
3.764384	0.036986	1.52023E+009
3.772603	0.036986	1.45612E+009
3.780822	0.036986	1.46393E+009
3.789041	0.036986	1.49773E+009
3.797260	0.036986	1.50362E+009
[truncated: 260,145 more rows]
