# Supplementary material for: Cyclodehydrogenation of molecular nanographene precursors catalyzed by atomic hydrogen
Source: Nat Commun. 2025 Jan 15;16:691. doi: 10.1038/s41467-024-54774-1 (PMC11735845; doi:10.1038/s41467-024-54774-1)
Supplement: Supplementary file 4 — Source Data [file 41467_2024_54774_MOESM4_ESM.zip › Source Data/Figure_2 source data file/Figure_2e.txt]

X[nm]		Y[nm]		Z[nm]
0.000000	0.000000	0.0353069
0.010189	0.000000	0.0368747
0.020377	0.000000	0.0358824
0.030566	0.000000	0.0335868
0.040754	0.000000	0.0357339
0.050943	0.000000	0.0359
0.061131	0.000000	0.0356375
0.071320	0.000000	0.0364697
0.081508	0.000000	0.0355933
0.091697	0.000000	0.0380126
0.101885	0.000000	0.037808
0.112074	0.000000	0.0374297
0.122262	0.000000	0.0382213
0.132451	0.000000	0.0370205
0.142639	0.000000	0.0376905
0.152828	0.000000	0.0385749
0.163016	0.000000	0.0367021
0.173205	0.000000	0.037685
0.183393	0.000000	0.0400001
0.193582	0.000000	0.0382605
0.203770	0.000000	0.0390232
0.213959	0.000000	0.040539
0.224147	0.000000	0.0389095
0.234336	0.000000	0.0406859
0.244524	0.000000	0.0399136
0.254713	0.000000	0.0396048
0.264901	0.000000	0.0399505
0.275090	0.000000	0.0401572
0.285278	0.000000	0.041476
0.295467	0.000000	0.0402288
0.305655	0.000000	0.0416692
0.315844	0.000000	0.0425478
0.326032	0.000000	0.0404896
0.336221	0.000000	0.0413798
0.346409	0.000000	0.0415981
0.356598	0.000000	0.041156
0.366786	0.000000	0.0441256
0.376975	0.000000	0.041048
0.387163	0.000000	0.0400731
0.397352	0.000000	0.0416467
0.407540	0.000000	0.0442862
0.417729	0.000000	0.044545
0.427917	0.000000	0.0441666
0.438106	0.000000	0.0405272
0.448294	0.000000	0.0423383
0.458483	0.000000	0.0418789
0.468671	0.000000	0.0438928
0.478860	0.000000	0.0432016
0.489048	0.000000	0.0414563
0.499237	0.000000	0.0429141
0.509425	0.000000	0.0426632
0.519614	0.000000	0.0446423
0.529802	0.000000	0.0461986
0.539991	0.000000	0.0405492
0.550179	0.000000	0.0436984
0.560368	0.000000	0.0432853
0.570556	0.000000	0.0441291
0.580745	0.000000	0.0452452
0.590933	0.000000	0.041293
0.601122	0.000000	0.0446796
0.611310	0.000000	0.0441275
0.621499	0.000000	0.0443747
0.631687	0.000000	0.0473791
0.641876	0.000000	0.0420483
0.652065	0.000000	0.0426488
0.662253	0.000000	0.0446685
0.672442	0.000000	0.0449505
0.682630	0.000000	0.0452788
0.692819	0.000000	0.0420448
0.703007	0.000000	0.04352
0.713196	0.000000	0.0470283
0.723384	0.000000	0.0434815
0.733573	0.000000	0.0454896
0.743761	0.000000	0.0432867
0.753950	0.000000	0.0437193
0.764138	0.000000	0.0446731
0.774327	0.000000	0.0442774
0.784515	0.000000	0.0418949
0.794704	0.000000	0.0450035
0.804892	0.000000	0.0431308
0.815081	0.000000	0.0451736
0.825269	0.000000	0.045751
0.835458	0.000000	0.0455985
0.845646	0.000000	0.0425325
0.855835	0.000000	0.0434806
0.866023	0.000000	0.0427258
0.876212	0.000000	0.0446238
0.886400	0.000000	0.0445524
0.896589	0.000000	0.0449908
0.906777	0.000000	0.0436741
0.916966	0.000000	0.0439966
0.927154	0.000000	0.0449505
0.937343	0.000000	0.0455105
0.947531	0.000000	0.04179
0.957720	0.000000	0.0441919
0.967908	0.000000	0.0413634
0.978097	0.000000	0.043134
0.988285	0.000000	0.0438794
0.998474	0.000000	0.0433736
1.008662	0.000000	0.0435803
1.018851	0.000000	0.0436827
1.029039	0.000000	0.0432059
1.039228	0.000000	0.0452545
1.049416	0.000000	0.0429589
1.059605	0.000000	0.0419028
1.069793	0.000000	0.0401749
1.079982	0.000000	0.0412098
1.090170	0.000000	0.0416366
1.100359	0.000000	0.0424978
1.110547	0.000000	0.039623
1.120736	0.000000	0.0425057
1.130924	0.000000	0.0405287
1.141113	0.000000	0.0410423
1.151301	0.000000	0.040942
1.161490	0.000000	0.0404768
1.171678	0.000000	0.0412858
1.181867	0.000000	0.0410465
1.192055	0.000000	0.0401758
1.202244	0.000000	0.0428095
1.212432	0.000000	0.0404501
1.222621	0.000000	0.0430085
1.232809	0.000000	0.0413153
1.242998	0.000000	0.0380697
1.253186	0.000000	0.0420993
1.263375	0.000000	0.0409216
1.273563	0.000000	0.040022
1.283752	0.000000	0.0386879
1.293941	0.000000	0.0376087
1.304129	0.000000	0.0412502
1.314318	0.000000	0.0407792
1.324506	0.000000	0.0399432
1.334695	0.000000	0.0397155
1.344883	0.000000	0.0382887
1.355072	0.000000	0.0377597
1.365260	0.000000	0.0398953
1.375449	0.000000	0.0372231
1.385637	0.000000	0.0380322
1.395826	0.000000	0.0360899
1.406014	0.000000	0.0378142
1.416203	0.000000	0.0387391
1.426391	0.000000	0.0367853
1.436580	0.000000	0.0389497
1.446768	0.000000	0.038554
1.456957	0.000000	0.0360614
1.467145	0.000000	0.0374903
1.477334	0.000000	0.0356581
1.487522	0.000000	0.0367857
1.497711	0.000000	0.0369808
1.507899	0.000000	0.0370832
1.518088	0.000000	0.0376896
1.528276	0.000000	0.0375024
1.538465	0.000000	0.0381492
1.548653	0.000000	0.036317
1.558842	0.000000	0.0354521
1.569030	0.000000	0.0383232
1.579219	0.000000	0.0371629
1.589407	0.000000	0.0351511
1.599596	0.000000	0.0364178
1.609784	0.000000	0.036219
1.619973	0.000000	0.0360955
1.630161	0.000000	0.0397486
1.640350	0.000000	0.0349044
1.650538	0.000000	0.0359625
1.660727	0.000000	0.0348254
1.670915	0.000000	0.0359646
1.681104	0.000000	0.0359744
1.691292	0.000000	0.0353991
1.701481	0.000000	0.0360865
1.711669	0.000000	0.0345033
1.721858	0.000000	0.0369806
1.732046	0.000000	0.0378881
1.742235	0.000000	0.036444
1.752423	0.000000	0.0356544
1.762612	0.000000	0.0353282
1.772800	0.000000	0.0349962
1.782989	0.000000	0.0355678
1.793177	0.000000	0.0356296
1.803366	0.000000	0.0364734
1.813554	0.000000	0.0352089
1.823743	0.000000	0.0344656
1.833931	0.000000	0.0378117
1.844120	0.000000	0.0371553
1.854308	0.000000	0.037333
1.864497	0.000000	0.0338963
1.874685	0.000000	0.0351862
1.884874	0.000000	0.0343618
1.895062	0.000000	0.0351709
1.905251	0.000000	0.0370689
1.915439	0.000000	0.0354104
1.925628	0.000000	0.0371695
1.935817	0.000000	0.0379959
1.946005	0.000000	0.0368472
1.956194	0.000000	0.0370481
1.966382	0.000000	0.0344802
1.976571	0.000000	0.0377394
1.986759	0.000000	0.0368571
1.996948	0.000000	0.0374635
2.007136	0.000000	0.0374211
2.017325	0.000000	0.0377262
2.027513	0.000000	0.0364153
2.037702	0.000000	0.0375545
2.047890	0.000000	0.0378886
2.058079	0.000000	0.0368152
2.068267	0.000000	0.0386148
2.078456	0.000000	0.0366667
2.088644	0.000000	0.0375337
2.098833	0.000000	0.0377346
2.109021	0.000000	0.0366727
2.119210	0.000000	0.0394859
2.129398	0.000000	0.0382851
2.139587	0.000000	0.0394012
2.149775	0.000000	0.0407199
2.159964	0.000000	0.0382216
2.170152	0.000000	0.0384688
2.180341	0.000000	0.0379051
2.190529	0.000000	0.03872
2.200718	0.000000	0.0425353
2.210906	0.000000	0.0412417
2.221095	0.000000	0.0410082
2.231283	0.000000	0.0395409
2.241472	0.000000	0.0403557
2.251660	0.000000	0.0441305
2.261849	0.000000	0.0423793
2.272037	0.000000	0.0405239
2.282226	0.000000	0.0436847
2.292414	0.000000	0.0400337
2.302603	0.000000	0.0419201
2.312791	0.000000	0.043963
2.322980	0.000000	0.042681
2.333168	0.000000	0.0447934
2.343357	0.000000	0.042463
2.353545	0.000000	0.0446043
2.363734	0.000000	0.0456451
2.373922	0.000000	0.042608
2.384111	0.000000	0.0452127
2.394299	0.000000	0.0427491
2.404488	0.000000	0.0443981
2.414676	0.000000	0.0487405
2.424865	0.000000	0.0451242
2.435053	0.000000	0.0456669
2.445242	0.000000	0.0449468
2.455430	0.000000	0.0474935
2.465619	0.000000	0.0485459
2.475807	0.000000	0.0457232
2.485996	0.000000	0.0481425
2.496184	0.000000	0.0482044
2.506373	0.000000	0.0468066
2.516561	0.000000	0.0498515
2.526750	0.000000	0.0486796
2.536938	0.000000	0.0502648
2.547127	0.000000	0.0514793
2.557315	0.000000	0.0519756
2.567504	0.000000	0.0503867
2.577693	0.000000	0.0519777
2.587881	0.000000	0.050244
2.598070	0.000000	0.0516554
2.608258	0.000000	0.052059
2.618447	0.000000	0.0543973
2.628635	0.000000	0.0543665
2.638824	0.000000	0.0534552
2.649012	0.000000	0.0552664
2.659201	0.000000	0.0547838
2.669389	0.000000	0.0538957
2.679578	0.000000	0.0556315
2.689766	0.000000	0.0552995
2.699955	0.000000	0.0555293
2.710143	0.000000	0.0558808
2.720332	0.000000	0.0571012
2.730520	0.000000	0.0571688
2.740709	0.000000	0.0575492
2.750897	0.000000	0.0594183
2.761086	0.000000	0.0604417
2.771274	0.000000	0.0607642
2.781463	0.000000	0.0579415
2.791651	0.000000	0.0595905
2.801840	0.000000	0.0595886
2.812028	0.000000	0.0614808
2.822217	0.000000	0.0614558
2.832405	0.000000	0.0625893
2.842594	0.000000	0.0629407
2.852782	0.000000	0.0631474
2.862971	0.000000	0.0632962
2.873159	0.000000	0.0621938
2.883348	0.000000	0.0635589
2.893536	0.000000	0.0653585
2.903725	0.000000	0.0641808
2.913913	0.000000	0.0656154
2.924102	0.000000	0.0659611
2.934290	0.000000	0.0651831
2.944479	0.000000	0.0645209
2.954667	0.000000	0.0682319
2.964856	0.000000	0.0687456
2.975044	0.000000	0.0663457
2.985233	0.000000	0.0660253
2.995421	0.000000	0.0668344
3.005610	0.000000	0.0682227
3.015798	0.000000	0.0682092
3.025987	0.000000	0.067715
3.036175	0.000000	0.068611
3.046364	0.000000	0.0690378
3.056552	0.000000	0.0702349
3.066741	0.000000	0.071519
3.076929	0.000000	0.0689685
3.087118	0.000000	0.0667134
3.097306	0.000000	0.0686057
3.107495	0.000000	0.0714478
3.117683	0.000000	0.0727145
3.127872	0.000000	0.0689361
3.138060	0.000000	0.0694555
3.148249	0.000000	0.0714926
3.158437	0.000000	0.0714444
3.168626	0.000000	0.0739506
3.178814	0.000000	0.0720489
3.189003	0.000000	0.0694636
3.199191	0.000000	0.0706782
3.209380	0.000000	0.0712729
0.000000	0.009015	0.0349997
0.010189	0.009015	0.034494
0.020377	0.009015	0.0368901
0.030566	0.009015	0.0333607
0.040754	0.009015	0.036116
0.050943	0.009015	0.0366181
0.061131	0.009015	0.0373403
0.071320	0.009015	0.0364812
0.081508	0.009015	0.0346837
0.091697	0.009015	0.0361357
0.101885	0.009015	0.0368174
0.112074	0.009015	0.0383621
0.122262	0.009015	0.039009
0.132451	0.009015	0.0365917
0.142639	0.009015	0.0383681
0.152828	0.009015	0.0389107
0.163016	0.009015	0.0403222
0.173205	0.009015	0.0389939
0.183393	0.009015	0.0354877
0.193582	0.009015	0.0373452
0.203770	0.009015	0.0403843
0.213959	0.009015	0.0402145
0.224147	0.009015	0.0400504
0.234336	0.009015	0.0368512
0.244524	0.009015	0.0394096
0.254713	0.009015	0.0407515
0.264901	0.009015	0.0422904
0.275090	0.009015	0.038987
0.285278	0.009015	0.0401668
0.295467	0.009015	0.0394698
0.305655	0.009015	0.0397344
0.315844	0.009015	0.0406072
0.326032	0.009015	0.0412657
0.336221	0.009015	0.0421211
0.346409	0.009015	0.039559
0.356598	0.009015	0.0408604
0.366786	0.009015	0.0440444
0.376975	0.009015	0.0414649
0.387163	0.009015	0.0418859
0.397352	0.009015	0.0402159
0.407540	0.009015	0.0425252
0.417729	0.009015	0.0425175
0.427917	0.009015	0.0438074
0.438106	0.009015	0.0432726
0.448294	0.009015	0.0424309
0.458483	0.009015	0.0418961
0.468671	0.009015	0.045109
0.478860	0.009015	0.043381
0.489048	0.009015	0.0422207
0.499237	0.009015	0.0418829
0.509425	0.009015	0.0416726
0.519614	0.009015	0.0451577
0.529802	0.009015	0.0426362
0.539991	0.009015	0.0435379
0.550179	0.009015	0.0436635
0.560368	0.009015	0.0446058
0.570556	0.009015	0.0451716
0.580745	0.009015	0.0418623
0.590933	0.009015	0.0417678
0.601122	0.009015	0.0437701
0.611310	0.009015	0.0417409
0.621499	0.009015	0.0450465
0.631687	0.009015	0.0420152
0.641876	0.009015	0.0447937
0.652065	0.009015	0.043309
0.662253	0.009015	0.042363
0.672442	0.009015	0.047163
0.682630	0.009015	0.0443519
0.692819	0.009015	0.0432958
0.703007	0.009015	0.0437226
0.713196	0.009015	0.0423943
0.723384	0.009015	0.0460764
0.733573	0.009015	0.0445743
0.743761	0.009015	0.043524
0.753950	0.009015	0.0439624
0.764138	0.009015	0.0438968
0.774327	0.009015	0.0449028
0.784515	0.009015	0.0437136
0.794704	0.009015	0.0423563
0.804892	0.009015	0.0439068
0.815081	0.009015	0.0436848
0.825269	0.009015	0.0451369
0.835458	0.009015	0.0452566
0.845646	0.009015	0.0431985
0.855835	0.009015	0.0447432
0.866023	0.009015	0.0429168
0.876212	0.009015	0.0440271
0.886400	0.009015	0.0424381
0.896589	0.009015	0.041133
0.906777	0.009015	0.044734
0.916966	0.009015	0.0438401
0.927154	0.009015	0.0425929
0.937343	0.009015	0.0427822
0.947531	0.009015	0.0421837
0.957720	0.009015	0.0461959
0.967908	0.009015	0.0433385
0.978097	0.009015	0.0427806
0.988285	0.009015	0.0443716
0.998474	0.009015	0.0437036
1.008662	0.009015	0.0436265
1.018851	0.009015	0.0420202
1.029039	0.009015	0.0418387
1.039228	0.009015	0.0426015
1.049416	0.009015	0.0434279
1.059605	0.009015	0.041393
1.069793	0.009015	0.042845
1.079982	0.009015	0.0425999
1.090170	0.009015	0.0427023
1.100359	0.009015	0.0412987
1.110547	0.009015	0.0401673
1.120736	0.009015	0.0408142
1.130924	0.009015	0.0430945
1.141113	0.009015	0.040098
1.151301	0.009015	0.0404495
1.161490	0.009015	0.0398105
1.171678	0.009015	0.0414884
1.181867	0.009015	0.0427783
1.192055	0.009015	0.0394285
1.202244	0.009015	0.0403939
1.212432	0.009015	0.0391583
1.222621	0.009015	0.0398226
1.232809	0.009015	0.0412572
1.242998	0.009015	0.0390022
1.253186	0.009015	0.0405758
1.263375	0.009015	0.0404987
1.273563	0.009015	0.0405779
1.283752	0.009015	0.0394523
1.293941	0.009015	0.0376259
1.304129	0.009015	0.0402422
1.314318	0.009015	0.0397016
1.324506	0.009015	0.0376435
1.334695	0.009015	0.0392288
1.344883	0.009015	0.0381669
1.355072	0.009015	0.0393409
1.365260	0.009015	0.0380416
1.375449	0.009015	0.0371709
1.385637	0.009015	0.0398624
1.395826	0.009015	0.0390728
1.406014	0.009015	0.0367193
1.416203	0.009015	0.0374415
1.426391	0.009015	0.0363101
1.436580	0.009015	0.0391755
1.446768	0.009015	0.037685
1.456957	0.009015	0.0367448
1.467145	0.009015	0.0366387
1.477334	0.009015	0.0374478
1.487522	0.009015	0.0403073
1.497711	0.009015	0.0365405
1.507899	0.009015	0.0354207
1.518088	0.009015	0.036919
1.528276	0.009015	0.035973
1.538465	0.009015	0.0398115
1.548653	0.009015	0.0343996
1.558842	0.009015	0.0357821
1.569030	0.009015	0.0388039
1.579219	0.009015	0.0367226
1.589407	0.009015	0.0384642
1.599596	0.009015	0.0352418
1.609784	0.009015	0.0363347
1.619973	0.009015	0.0350412
1.630161	0.009015	0.0363542
1.640350	0.009015	0.0371633
1.650538	0.009015	0.0357017
1.660727	0.009015	0.0364876
1.670915	0.009015	0.0348002
1.681104	0.009015	0.0356151
1.691292	0.009015	0.0367196
1.701481	0.009015	0.0358894
1.711669	0.009015	0.0344395
1.721858	0.009015	0.0358683
1.732046	0.009015	0.0341462
1.742235	0.009015	0.0375444
1.752423	0.009015	0.0346985
1.762612	0.009015	0.0357393
1.772800	0.009015	0.0353609
1.782989	0.009015	0.036506
1.793177	0.009015	0.0366084
1.803366	0.009015	0.0365486
1.813554	0.009015	0.035898
1.823743	0.009015	0.0358614
1.833931	0.009015	0.0354888
1.844120	0.009015	0.0363095
1.854308	0.009015	0.0362671
1.864497	0.009015	0.037192
1.874685	0.009015	0.0366109
1.884874	0.009015	0.0356186
1.895062	0.009015	0.0364277
1.905251	0.009015	0.036895
1.915439	0.009015	0.0363023
1.925628	0.009015	0.0365264
1.935817	0.009015	0.0353834
1.946005	0.009015	0.0354801
1.956194	0.009015	0.0359474
1.966382	0.009015	0.0366638
1.976571	0.009015	0.0366619
1.986759	0.009015	0.0360287
1.996948	0.009015	0.037892
2.007136	0.009015	0.0388401
2.017325	0.009015	0.0354787
2.027513	0.009015	0.0372782
2.037702	0.009015	0.0372532
2.047890	0.009015	0.0395335
2.058079	0.009015	0.0383442
2.068267	0.009015	0.0379659
2.078456	0.009015	0.0382073
2.088644	0.009015	0.0391264
2.098833	0.009015	0.0385222
2.109021	0.009015	0.0395919
2.119210	0.009015	0.0395611
2.129398	0.009015	0.0397041
2.139587	0.009015	0.0397254
2.149775	0.009015	0.0397583
2.159964	0.009015	0.040799
2.170152	0.009015	0.0409594
2.180341	0.009015	0.0400481
2.190529	0.009015	0.0390384
2.200718	0.009015	0.0421644
2.210906	0.009015	0.0395966
2.221095	0.009015	0.0403361
2.231283	0.009015	0.0403343
2.241472	0.009015	0.0404483
2.251660	0.009015	0.0403885
2.261849	0.009015	0.0407574
2.272037	0.009015	0.0421341
2.282226	0.009015	0.0421612
2.292414	0.009015	0.0419392
2.302603	0.009015	0.0435766
2.312791	0.009015	0.0416054
2.322980	0.009015	0.0439146
2.333168	0.009015	0.0424531
2.343357	0.009015	0.0428046
2.353545	0.009015	0.0449401
2.363734	0.009015	0.0435134
2.373922	0.009015	0.0439112
2.384111	0.009015	0.0433417
2.394299	0.009015	0.0459811
2.404488	0.009015	0.0462689
2.414676	0.009015	0.0466319
2.424865	0.009015	0.0456859
2.435053	0.009015	0.0468715
2.445242	0.009015	0.0470956
2.455430	0.009015	0.0480205
2.465619	0.009015	0.0463389
2.475807	0.009015	0.0483527
2.485996	0.009015	0.0492197
2.496184	0.009015	0.0489514
2.506373	0.009015	0.0496157
2.516561	0.009015	0.0484554
2.526750	0.009015	0.0496525
2.536938	0.009015	0.0516085
2.547127	0.009015	0.0499442
2.557315	0.009015	0.0519234
2.567504	0.009015	0.0516319
2.577693	0.009015	0.0515895
2.587881	0.009015	0.0515645
2.598070	0.009015	0.0515221
2.608258	0.009015	0.0543585
2.618447	0.009015	0.0540554
2.628635	0.009015	0.0544185
2.638824	0.009015	0.0530786
2.649012	0.009015	0.0547855
2.659201	0.009015	0.0552586
2.669389	0.009015	0.0540809
2.679578	0.009015	0.0565176
2.689766	0.009015	0.0572919
2.699955	0.009015	0.0579736
2.710143	0.009015	0.0576937
2.720332	0.009015	0.0563828
2.730520	0.009015	0.0571223
2.740709	0.009015	0.0575723
2.750897	0.009015	0.0602175
2.761086	0.009015	0.0598102
2.771274	0.009015	0.0605266
2.781463	0.009015	0.0587407
2.791651	0.009015	0.0608473
2.801840	0.009015	0.0628438
2.812028	0.009015	0.0634501
2.822217	0.009015	0.0635062
2.832405	0.009015	0.0614075
2.842594	0.009015	0.0639832
2.852782	0.009015	0.0628982
2.862971	0.009015	0.0646572
2.873159	0.009015	0.0640008
2.883348	0.009015	0.0645666
2.893536	0.009015	0.0659607
2.903725	0.009015	0.0643776
2.913913	0.009015	0.0684825
2.924102	0.009015	0.0666966
2.934290	0.009015	0.0656695
2.944479	0.009015	0.0664844
2.954667	0.009015	0.0662276
2.964856	0.009015	0.0698634
2.975044	0.009015	0.0689232
2.985233	0.009015	0.0670909
2.995421	0.009015	0.0660523
3.005610	0.009015	0.0689118
3.015798	0.009015	0.0710995
3.025987	0.009015	0.069273
3.036175	0.009015	0.0679042
3.046364	0.009015	0.0695647
3.056552	0.009015	0.0703333
3.066741	0.009015	0.0710207
3.076929	0.009015	0.0712158
3.087118	0.009015	0.0708896
3.097306	0.009015	0.0720288
3.107495	0.009015	0.0725309
3.117683	0.009015	0.0721178
3.127872	0.009015	0.0739463
3.138060	0.009015	0.0710541
3.148249	0.009015	0.0712781
3.158437	0.009015	0.0712589
3.168626	0.009015	0.0730295
3.178814	0.009015	0.0733752
3.189003	0.009015	0.073298
3.199191	0.009015	0.0723462
3.209380	0.009015	0.0722343
0.000000	0.018029	0.0368184
0.010189	0.018029	0.0352816
0.020377	0.018029	0.0366351
0.030566	0.018029	0.0336213
0.040754	0.018029	0.0351138
0.050943	0.018029	0.0373594
0.061131	0.018029	0.0375371
0.071320	0.018029	0.0380739
0.081508	0.018029	0.0366645
0.091697	0.018029	0.0360777
0.101885	0.018029	0.0381726
0.112074	0.018029	0.0381013
0.122262	0.018029	0.0387945
0.132451	0.018029	0.0377964
0.142639	0.018029	0.036804
0.152828	0.018029	0.0391191
0.163016	0.018029	0.0381847
0.173205	0.018029	0.0386173
0.183393	0.018029	0.0370805
0.193582	0.018029	0.0395867
0.203770	0.018029	0.0387507
0.213959	0.018029	0.0412454
0.224147	0.018029	0.0389382
0.234336	0.018029	0.0381775
0.244524	0.018029	0.0380251
0.254713	0.018029	0.0388515
0.264901	0.018029	0.0392609
0.275090	0.018029	0.0400816
0.285278	0.018029	0.041412
0.295467	0.018029	0.0398404
0.305655	0.018029	0.0379618
0.315844	0.018029	0.0421304
0.326032	0.018029	0.0424008
0.336221	0.018029	0.0407829
0.346409	0.018029	0.0421249
0.356598	0.018029	0.0401247
0.366786	0.018029	0.0440674
0.376975	0.018029	0.0417718
0.387163	0.018029	0.0405825
0.397352	0.018029	0.0419534
0.407540	0.018029	0.0436198
0.417729	0.018029	0.0450892
0.427917	0.018029	0.0419595
0.438106	0.018029	0.042114
0.448294	0.018029	0.0434791
0.458483	0.018029	0.0430081
0.468671	0.018029	0.0432437
0.478860	0.018029	0.0436647
0.489048	0.018029	0.0441552
0.499237	0.018029	0.0437885
0.509425	0.018029	0.0441341
0.519614	0.018029	0.0443292
0.529802	0.018029	0.0434238
0.539991	0.018029	0.0421766
0.550179	0.018029	0.0458413
0.560368	0.018029	0.0438237
0.570556	0.018029	0.0427502
0.580745	0.018029	0.0433392
0.590933	0.018029	0.0427523
0.601122	0.018029	0.044604
0.611310	0.018029	0.0445269
0.621499	0.018029	0.044108
0.631687	0.018029	0.0451951
0.641876	0.018029	0.0429574
0.652065	0.018029	0.0424864
0.662253	0.018029	0.0429595
0.672442	0.018029	0.0422741
0.682630	0.018029	0.045377
0.692819	0.018029	0.0434289
0.703007	0.018029	0.0451647
0.713196	0.018029	0.0438307
0.723384	0.018029	0.0443385
0.733573	0.018029	0.0437516
0.743761	0.018029	0.044833
0.753950	0.018029	0.0444546
0.764138	0.018029	0.04308
0.774327	0.018029	0.0433214
0.784515	0.018029	0.0439451
0.794704	0.018029	0.0427385
0.804892	0.018029	0.0441673
0.815081	0.018029	0.0431055
0.825269	0.018029	0.0457275
0.835458	0.018029	0.0434841
0.845646	0.018029	0.0445074
0.855835	0.018029	0.0434803
0.866023	0.018029	0.0433163
0.876212	0.018029	0.043077
0.886400	0.018029	0.0433358
0.896589	0.018029	0.0443012
0.906777	0.018029	0.044479
0.916966	0.018029	0.0444076
0.927154	0.018029	0.0455294
0.937343	0.018029	0.0429848
0.947531	0.018029	0.0439502
0.957720	0.018029	0.0446493
0.967908	0.018029	0.0439176
0.978097	0.018029	0.0441358
0.988285	0.018029	0.043688
0.998474	0.018029	0.0417862
1.008662	0.018029	0.0440666
1.018851	0.018029	0.0435492
1.029039	0.018029	0.0464261
1.039228	0.018029	0.0436613
1.049416	0.018029	0.0413136
1.059605	0.018029	0.0423659
1.069793	0.018029	0.0413504
1.079982	0.018029	0.0414934
1.090170	0.018029	0.0417348
1.100359	0.018029	0.0399837
1.110547	0.018029	0.0422466
1.120736	0.018029	0.0420536
1.130924	0.018029	0.0428569
1.141113	0.018029	0.0402427
1.151301	0.018029	0.039204
1.161490	0.018029	0.0399552
1.171678	0.018029	0.04066
1.181867	0.018029	0.0426739
1.192055	0.018029	0.0388723
1.202244	0.018029	0.0397393
1.212432	0.018029	0.0396737
1.222621	0.018029	0.0390231
1.232809	0.018029	0.042682
1.242998	0.018029	0.0392569
1.253186	0.018029	0.0398748
1.263375	0.018029	0.0385755
1.273563	0.018029	0.0388343
1.283752	0.018029	0.0412594
1.293941	0.018029	0.0388943
1.304129	0.018029	0.0400277
1.314318	0.018029	0.0383171
1.324506	0.018029	0.0410145
1.334695	0.018029	0.0422117
1.344883	0.018029	0.0377092
1.355072	0.018029	0.0364504
1.365260	0.018029	0.0376591
1.375449	0.018029	0.0392038
1.385637	0.018029	0.039312
1.395826	0.018029	0.0376767
1.406014	0.018029	0.0373274
1.416203	0.018029	0.036364
1.426391	0.018029	0.0382157
1.436580	0.018029	0.0387757
1.446768	0.018029	0.0386811
1.456957	0.018029	0.0367736
1.467145	0.018029	0.0368007
1.477334	0.018029	0.0355535
1.487522	0.018029	0.0361309
1.497711	0.018029	0.0372354
1.507899	0.018029	0.0378417
1.518088	0.018029	0.0343934
1.528276	0.018029	0.0364015
1.538465	0.018029	0.0397129
1.548653	0.018029	0.0370292
1.558842	0.018029	0.0361006
1.569030	0.018029	0.034361
1.579219	0.018029	0.034811
1.589407	0.018029	0.0383077
1.599596	0.018029	0.0368114
1.609784	0.018029	0.0362882
1.619973	0.018029	0.034653
1.630161	0.018029	0.0347148
1.640350	0.018029	0.0386807
1.650538	0.018029	0.037335
1.660727	0.018029	0.0352653
1.670915	0.018029	0.037395
1.681104	0.018029	0.0355165
1.691292	0.018029	0.0361112
1.701481	0.018029	0.0356865
1.711669	0.018029	0.0368432
1.721858	0.018029	0.03632
1.732046	0.018029	0.0377662
1.742235	0.018029	0.0369361
1.752423	0.018029	0.0370501
1.762612	0.018029	0.0361041
1.772800	0.018029	0.0363802
1.782989	0.018029	0.0349535
1.793177	0.018029	0.0357568
1.803366	0.018029	0.0374752
1.813554	0.018029	0.0365814
1.823743	0.018029	0.0361161
1.833931	0.018029	0.0351585
1.844120	0.018029	0.0367727
1.854308	0.018029	0.0364176
1.864497	0.018029	0.0367748
1.874685	0.018029	0.0362053
1.884874	0.018029	0.0351145
1.895062	0.018029	0.0357093
1.905251	0.018029	0.0364546
1.915439	0.018029	0.036615
1.925628	0.018029	0.0375862
1.935817	0.018029	0.0365475
1.946005	0.018029	0.0384572
1.956194	0.018029	0.0369841
1.966382	0.018029	0.0359396
1.976571	0.018029	0.037716
1.986759	0.018029	0.0363935
1.996948	0.018029	0.037133
2.007136	0.018029	0.0365925
2.017325	0.018029	0.0369961
2.027513	0.018029	0.0394792
2.037702	0.018029	0.0371198
2.047890	0.018029	0.038931
2.058079	0.018029	0.0379676
2.068267	0.018029	0.0397266
2.078456	0.018029	0.0385837
2.088644	0.018029	0.0370063
2.098833	0.018029	0.0390086
2.109021	0.018029	0.0376919
2.119210	0.018029	0.0407078
2.129398	0.018029	0.0398951
2.139587	0.018029	0.0389896
2.149775	0.018029	0.0416986
2.159964	0.018029	0.0391481
2.170152	0.018029	0.0398529
2.180341	0.018029	0.040326
2.190529	0.018029	0.0392005
2.200718	0.018029	0.0407915
2.210906	0.018029	0.0423478
2.221095	0.018029	0.0397568
2.231283	0.018029	0.0427959
2.241472	0.018029	0.0433095
2.251660	0.018029	0.0435278
2.261849	0.018029	0.0414581
2.272037	0.018029	0.0411724
2.282226	0.018029	0.0423001
2.292414	0.018029	0.0443429
2.302603	0.018029	0.0426497
2.312791	0.018029	0.0434877
2.322980	0.018029	0.0404275
2.333168	0.018029	0.0463686
2.343357	0.018029	0.0459844
2.353545	0.018029	0.0459884
2.363734	0.018029	0.0430035
2.373922	0.018029	0.0427004
2.384111	0.018029	0.0444594
2.394299	0.018029	0.0463111
2.404488	0.018029	0.0454752
2.414676	0.018029	0.0440368
2.424865	0.018029	0.0467052
2.435053	0.018029	0.0471146
2.445242	0.018029	0.0471186
2.455430	0.018029	0.0482231
2.465619	0.018029	0.0477289
2.475807	0.018029	0.047559
2.485996	0.018029	0.0491501
2.496184	0.018029	0.0476538
2.506373	0.018029	0.0504323
2.516561	0.018029	0.0491271
2.526750	0.018029	0.0511526
2.536938	0.018029	0.0500328
2.547127	0.018029	0.053153
2.557315	0.018029	0.0526994
2.567504	0.018029	0.0524079
2.577693	0.018029	0.0521628
2.587881	0.018029	0.0522073
2.598070	0.018029	0.0538678
2.608258	0.018029	0.055007
2.618447	0.018029	0.0544086
2.628635	0.018029	0.0545284
2.638824	0.018029	0.0555923
2.649012	0.018029	0.0566504
2.659201	0.018029	0.0574769
2.669389	0.018029	0.0554651
2.679578	0.018029	0.0551852
2.689766	0.018029	0.057089
2.699955	0.018029	0.0570756
2.710143	0.018029	0.0579426
2.720332	0.018029	0.0578712
2.730520	0.018029	0.0575103
2.740709	0.018029	0.0592056
2.750897	0.018029	0.0589025
2.761086	0.018029	0.0625614
2.771274	0.018029	0.0618008
2.781463	0.018029	0.0603161
2.791651	0.018029	0.059735
2.801840	0.018029	0.0607526
2.812028	0.018029	0.0628881
2.822217	0.018029	0.0652379
2.832405	0.018029	0.0629713
2.842594	0.018029	0.0643654
2.852782	0.018029	0.0644388
2.862971	0.018029	0.066974
2.873159	0.018029	0.0657674
2.883348	0.018029	0.0639235
2.893536	0.018029	0.0659374
2.903725	0.018029	0.0664453
2.913913	0.018029	0.0687719
2.924102	0.018029	0.0679128
2.934290	0.018029	0.066237
2.944479	0.018029	0.0688011
2.954667	0.018029	0.0680463
2.964856	0.018029	0.0715082
2.975044	0.018029	0.0698787
2.985233	0.018029	0.0680407
2.995421	0.018029	0.0696897
3.005610	0.018029	0.0682861
3.015798	0.018029	0.0702536
3.025987	0.018029	0.0720011
3.036175	0.018029	0.0699661
3.046364	0.018029	0.0719221
3.056552	0.018029	0.071451
3.066741	0.018029	0.072625
3.076929	0.018029	0.0713257
3.087118	0.018029	0.069424
3.097306	0.018029	0.0713336
3.107495	0.018029	0.0711695
3.117683	0.018029	0.0726795
3.127872	0.018029	0.0725096
3.138060	0.018029	0.0723456
3.148249	0.018029	0.0715792
3.158437	0.018029	0.0750759
3.168626	0.018029	0.0724849
3.178814	0.018029	0.0737689
3.189003	0.018029	0.0719714
3.199191	0.018029	0.0736204
3.209380	0.018029	0.0714754
0.000000	0.027044	0.0356772
0.010189	0.027044	0.0341635
0.020377	0.027044	0.0357256
0.030566	0.027044	0.03449
0.040754	0.027044	0.0355539
0.050943	0.027044	0.0368669
0.061131	0.027044	0.0376123
0.071320	0.027044	0.0367763
0.081508	0.027044	0.0366818
0.091697	0.027044	0.0359038
0.101885	0.027044	0.0383868
0.112074	0.027044	0.0363345
0.122262	0.027044	0.0388697
0.132451	0.027044	0.0389199
0.142639	0.027044	0.0375164
0.152828	0.027044	0.0389568
0.163016	0.027044	0.0400671
0.173205	0.027044	0.0373602
0.183393	0.027044	0.0398664
0.193582	0.027044	0.039239
0.203770	0.027044	0.0392951
0.213959	0.027044	0.0405675
0.224147	0.027044	0.0390191
0.234336	0.027044	0.0380615
0.244524	0.027044	0.040255
0.254713	0.027044	0.0412031
0.264901	0.027044	0.0439699
0.275090	0.027044	0.0391663
0.285278	0.027044	0.0391065
0.295467	0.027044	0.0405759
0.305655	0.027044	0.0393924
0.315844	0.027044	0.0419449
0.326032	0.027044	0.0394872
0.336221	0.027044	0.0407191
0.346409	0.027044	0.0431674
0.356598	0.027044	0.0426732
0.366786	0.027044	0.0433896
0.376975	0.027044	0.0396459
0.387163	0.027044	0.0415207
0.397352	0.027044	0.0425325
0.407540	0.027044	0.0410131
0.417729	0.027044	0.0435077
0.427917	0.027044	0.0419014
0.438106	0.027044	0.0411929
0.448294	0.027044	0.0420367
0.458483	0.027044	0.0417163
0.468671	0.027044	0.0438923
0.478860	0.027044	0.0433576
0.489048	0.027044	0.0424116
0.499237	0.027044	0.0414714
0.509425	0.027044	0.0424658
0.519614	0.027044	0.0440047
0.529802	0.027044	0.0440434
0.539991	0.027044	0.0427904
0.550179	0.027044	0.0446884
0.560368	0.027044	0.0462679
0.570556	0.027044	0.0455304
0.580745	0.027044	0.0429973
0.590933	0.027044	0.0417559
0.601122	0.027044	0.0444533
0.611310	0.027044	0.0432524
0.621499	0.027044	0.0458629
0.631687	0.027044	0.0422756
0.641876	0.027044	0.0427429
0.652065	0.027044	0.0454577
0.662253	0.027044	0.0449519
0.672442	0.027044	0.0465371
0.682630	0.027044	0.042498
0.692819	0.027044	0.0427684
0.703007	0.027044	0.046352
0.713196	0.027044	0.0415657
0.723384	0.027044	0.0454331
0.733573	0.027044	0.0412724
0.743761	0.027044	0.0433384
0.753950	0.027044	0.043742
0.764138	0.027044	0.0428192
0.774327	0.027044	0.0458235
0.784515	0.027044	0.0439971
0.794704	0.027044	0.0408037
0.804892	0.027044	0.0444742
0.815081	0.027044	0.0418484
0.825269	0.027044	0.0465325
0.835458	0.027044	0.0430089
0.845646	0.027044	0.0398561
0.855835	0.027044	0.0434223
0.866023	0.027044	0.0438549
0.876212	0.027044	0.0452779
0.886400	0.027044	0.0431908
0.896589	0.027044	0.041098
0.906777	0.027044	0.0448727
0.916966	0.027044	0.0430347
0.927154	0.027044	0.0419902
0.937343	0.027044	0.0425328
0.947531	0.027044	0.0419923
0.957720	0.027044	0.0440409
0.967908	0.027044	0.044572
0.978097	0.027044	0.0434001
0.988285	0.027044	0.0434098
0.998474	0.027044	0.0404481
1.008662	0.027044	0.0417263
1.018851	0.027044	0.042657
1.029039	0.027044	0.0413403
1.039228	0.027044	0.0441188
1.049416	0.027044	0.0410238
1.059605	0.027044	0.0420878
1.069793	0.027044	0.0421902
1.079982	0.027044	0.0428776
1.090170	0.027044	0.042702
1.100359	0.027044	0.04142
1.110547	0.027044	0.0412907
1.120736	0.027044	0.0420766
1.130924	0.027044	0.0409858
1.141113	0.027044	0.0402657
1.151301	0.027044	0.0407736
1.161490	0.027044	0.0404242
1.171678	0.027044	0.0421832
1.181867	0.027044	0.0437048
1.192055	0.027044	0.0395035
1.202244	0.027044	0.0379956
1.212432	0.027044	0.0375536
1.222621	0.027044	0.0394284
1.232809	0.027044	0.0406603
1.242998	0.027044	0.0395406
1.253186	0.027044	0.0403323
1.263375	0.027044	0.0374458
1.273563	0.027044	0.0378379
1.283752	0.027044	0.0407495
1.293941	0.027044	0.0377067
1.304129	0.027044	0.0401956
1.314318	0.027044	0.036168
1.324506	0.027044	0.0378402
1.334695	0.027044	0.0381685
1.344883	0.027044	0.0378017
1.355072	0.027044	0.0380721
1.365260	0.027044	0.0387364
1.375449	0.027044	0.0397134
1.385637	0.027044	0.0401749
1.395826	0.027044	0.0363212
1.406014	0.027044	0.03881
1.416203	0.027044	0.0369373
1.426391	0.027044	0.0370107
1.436580	0.027044	0.0374375
1.446768	0.027044	0.0397873
1.456957	0.027044	0.0379377
1.467145	0.027044	0.0380517
1.477334	0.027044	0.0374359
1.487522	0.027044	0.0391833
1.497711	0.027044	0.0384864
1.507899	0.027044	0.0364398
1.518088	0.027044	0.0378977
1.528276	0.027044	0.0367837
1.538465	0.027044	0.0375985
1.548653	0.027044	0.0354593
1.558842	0.027044	0.0340442
1.569030	0.027044	0.0373092
1.579219	0.027044	0.0373015
1.589407	0.027044	0.040804
1.599596	0.027044	0.0354848
1.609784	0.027044	0.035483
1.619973	0.027044	0.0359735
1.630161	0.027044	0.0335852
1.640350	0.027044	0.0373715
1.650538	0.027044	0.0349253
1.660727	0.027044	0.035885
1.670915	0.027044	0.0355587
1.681104	0.027044	0.0346243
1.691292	0.027044	0.0376229
1.701481	0.027044	0.0353852
1.711669	0.027044	0.0358236
1.721858	0.027044	0.0358565
1.732046	0.027044	0.0353796
1.742235	0.027044	0.0364899
1.752423	0.027044	0.0353933
1.762612	0.027044	0.0370481
1.772800	0.027044	0.0371447
1.782989	0.027044	0.036274
1.793177	0.027044	0.0388729
1.803366	0.027044	0.0368611
1.813554	0.027044	0.0354054
1.823743	0.027044	0.0362144
1.833931	0.027044	0.0360446
1.844120	0.027044	0.0372186
1.854308	0.027044	0.0375875
1.864497	0.027044	0.0378115
1.874685	0.027044	0.038331
1.884874	0.027044	0.0379642
1.895062	0.027044	0.0377249
1.905251	0.027044	0.0370511
1.915439	0.027044	0.0355259
1.925628	0.027044	0.0377888
1.935817	0.027044	0.0356901
1.946005	0.027044	0.0381037
1.956194	0.027044	0.03659
1.966382	0.027044	0.0364144
1.976571	0.027044	0.0345474
1.986759	0.027044	0.0387682
1.996948	0.027044	0.0385288
2.007136	0.027044	0.038249
2.017325	0.027044	0.0371118
2.027513	0.027044	0.0364554
2.037702	0.027044	0.0368301
2.047890	0.027044	0.0396954
2.058079	0.027044	0.0382513
2.068267	0.027044	0.038429
2.078456	0.027044	0.0381317
2.088644	0.027044	0.0394737
2.098833	0.027044	0.0404971
2.109021	0.027044	0.0386012
2.119210	0.027044	0.0385703
2.129398	0.027044	0.0405958
2.139587	0.027044	0.039644
2.149775	0.027044	0.0412408
2.159964	0.027044	0.0405787
2.170152	0.027044	0.0398817
2.180341	0.027044	0.0418956
2.190529	0.027044	0.0408569
2.200718	0.027044	0.0450603
2.210906	0.027044	0.0415251
2.221095	0.027044	0.0417492
2.231283	0.027044	0.0424192
2.241472	0.027044	0.0412763
2.251660	0.027044	0.0427978
2.261849	0.027044	0.0427902
2.272037	0.027044	0.0446592
2.282226	0.027044	0.0438754
2.292414	0.027044	0.0443196
2.302603	0.027044	0.0446421
2.312791	0.027044	0.0439162
2.322980	0.027044	0.0441345
2.333168	0.027044	0.0438024
2.343357	0.027044	0.0439512
2.353545	0.027044	0.0461388
2.363734	0.027044	0.046751
2.373922	0.027044	0.0438066
2.384111	0.027044	0.0455714
2.394299	0.027044	0.0462878
2.404488	0.027044	0.0489794
2.414676	0.027044	0.0469039
2.424865	0.027044	0.0460969
2.435053	0.027044	0.0456548
2.445242	0.027044	0.0469563
2.455430	0.027044	0.0484025
2.465619	0.027044	0.0484875
2.475807	0.027044	0.0487695
2.485996	0.027044	0.0484433
2.496184	0.027044	0.0489511
2.506373	0.027044	0.0525521
2.516561	0.027044	0.049434
2.526750	0.027044	0.0500403
2.536938	0.027044	0.0500037
2.547127	0.027044	0.0513689
2.557315	0.027044	0.0547439
2.567504	0.027044	0.0532129
2.577693	0.027044	0.0530373
2.587881	0.027044	0.0518306
2.598070	0.027044	0.0529119
2.608258	0.027044	0.0563218
2.618447	0.027044	0.0551093
2.628635	0.027044	0.0558199
2.638824	0.027044	0.054955
2.649012	0.027044	0.0530185
2.659201	0.027044	0.0583804
2.669389	0.027044	0.0578398
2.679578	0.027044	0.0562914
2.689766	0.027044	0.0594058
2.699955	0.027044	0.0591317
2.710143	0.027044	0.0588866
2.720332	0.027044	0.0597942
2.730520	0.027044	0.0588539
2.740709	0.027044	0.0578384
2.750897	0.027044	0.0596959
2.761086	0.027044	0.0615708
2.771274	0.027044	0.0631213
2.781463	0.027044	0.0610516
2.791651	0.027044	0.0634941
2.801840	0.027044	0.0637529
2.812028	0.027044	0.0641217
2.822217	0.027044	0.0653247
2.832405	0.027044	0.0641006
2.842594	0.027044	0.0661145
2.852782	0.027044	0.065545
2.862971	0.027044	0.0660065
2.873159	0.027044	0.0658831
2.883348	0.027044	0.0656669
2.893536	0.027044	0.0668872
2.903725	0.027044	0.0671576
2.913913	0.027044	0.0685343
2.924102	0.027044	0.0672929
2.934290	0.027044	0.0670536
2.944479	0.027044	0.0682855
2.954667	0.027044	0.0676059
2.964856	0.027044	0.0702685
2.975044	0.027044	0.0706953
2.985233	0.027044	0.070149
2.995421	0.027044	0.0687628
3.005610	0.027044	0.0707998
3.015798	0.027044	0.0719159
3.025987	0.027044	0.0703964
3.036175	0.027044	0.0708464
3.046364	0.027044	0.0719161
3.056552	0.027044	0.0713698
3.066741	0.027044	0.0732389
3.076929	0.027044	0.0728547
3.087118	0.027044	0.0734842
3.097306	0.027044	0.0732854
3.107495	0.027044	0.0749576
3.117683	0.027044	0.0760852
3.127872	0.027044	0.0726891
3.138060	0.027044	0.0730869
3.148249	0.027044	0.0749965
3.158437	0.027044	0.0733438
3.168626	0.027044	0.0750102
3.178814	0.027044	0.073873
3.189003	0.027044	0.0750412
3.199191	0.027044	0.0738403
3.209380	0.027044	0.074968
0.000000	0.036058	0.0335223
0.010189	0.036058	0.035038
0.020377	0.036058	0.0344569
0.030566	0.036058	0.0352776
0.040754	0.036058	0.034349
0.050943	0.036058	0.0356793
0.061131	0.036058	0.0355906
0.071320	0.036058	0.0349053
0.081508	0.036058	0.0372087
0.091697	0.036058	0.0383074
0.101885	0.036058	0.0359365
0.112074	0.036058	0.0382284
0.122262	0.036058	0.0371434
0.132451	0.036058	0.0370431
0.142639	0.036058	0.0396072
0.152828	0.036058	0.0383832
0.163016	0.036058	0.0391344
0.173205	0.036058	0.0394685
0.183393	0.036058	0.0391654
0.193582	0.036058	0.0405827
0.203770	0.036058	0.0397004
0.213959	0.036058	0.0411814
0.224147	0.036058	0.0396793
0.234336	0.036058	0.0393183
0.244524	0.036058	0.0408804
0.254713	0.036058	0.0416373
0.264901	0.036058	0.0402395
0.275090	0.036058	0.0394905
0.285278	0.036058	0.0385271
0.295467	0.036058	0.0426204
0.305655	0.036058	0.0397572
0.315844	0.036058	0.0427441
0.326032	0.036058	0.0412305
0.336221	0.036058	0.0405162
0.346409	0.036058	0.0407982
0.356598	0.036058	0.0398753
0.366786	0.036058	0.0412231
0.376975	0.036058	0.0417889
0.387163	0.036058	0.0415206
0.397352	0.036058	0.0429668
0.407540	0.036058	0.0431503
0.417729	0.036058	0.0434902
0.427917	0.036058	0.0419186
0.438106	0.036058	0.0429246
0.448294	0.036058	0.0413878
0.458483	0.036058	0.0429383
0.468671	0.036058	0.0447263
0.478860	0.036058	0.0423901
0.489048	0.036058	0.0421856
0.499237	0.036058	0.0430468
0.509425	0.036058	0.0445567
0.519614	0.036058	0.045667
0.529802	0.036058	0.0405679
0.539991	0.036058	0.0423037
0.550179	0.036058	0.0425278
0.560368	0.036058	0.0447038
0.570556	0.036058	0.0440301
0.580745	0.036058	0.042053
0.590933	0.036058	0.0430417
0.601122	0.036058	0.0438276
0.611310	0.036058	0.044851
0.621499	0.036058	0.0451677
0.631687	0.036058	0.0425767
0.641876	0.036058	0.0421983
0.652065	0.036058	0.0442585
0.662253	0.036058	0.0430113
0.672442	0.036058	0.0446197
0.682630	0.036058	0.0454288
0.692819	0.036058	0.0428262
0.703007	0.036058	0.0445852
0.713196	0.036058	0.0425676
0.723384	0.036058	0.0465683
0.733573	0.036058	0.0441742
0.743761	0.036058	0.0436047
0.753950	0.036058	0.0434001
0.764138	0.036058	0.0435605
0.774327	0.036058	0.0455975
0.784515	0.036058	0.0439217
0.794704	0.036058	0.0448002
0.804892	0.036058	0.0460495
0.815081	0.036058	0.0437655
0.825269	0.036058	0.0465034
0.835458	0.036058	0.0442078
0.845646	0.036058	0.0431749
0.855835	0.036058	0.0433353
0.866023	0.036058	0.041503
0.876212	0.036058	0.0450403
0.886400	0.036058	0.0433297
0.896589	0.036058	0.0440171
0.906777	0.036058	0.0425846
0.916966	0.036058	0.0434863
0.927154	0.036058	0.0450368
0.937343	0.036058	0.0432799
0.947531	0.036058	0.0429537
0.957720	0.036058	0.0409824
0.967908	0.036058	0.0422491
0.978097	0.036058	0.0434057
0.988285	0.036058	0.0427435
0.998474	0.036058	0.0413515
1.008662	0.036058	0.0413728
1.018851	0.036058	0.0428422
1.029039	0.036058	0.043298
1.039228	0.036058	0.0420392
1.049416	0.036058	0.0400216
1.059605	0.036058	0.0406859
1.069793	0.036058	0.0421089
1.079982	0.036058	0.0443835
1.090170	0.036058	0.0433737
1.100359	0.036058	0.0415531
1.110547	0.036058	0.0425939
1.120736	0.036058	0.0420591
1.130924	0.036058	0.0429203
1.141113	0.036058	0.0407985
1.151301	0.036058	0.0407329
1.161490	0.036058	0.0422081
1.171678	0.036058	0.0412042
1.181867	0.036058	0.0419959
1.192055	0.036058	0.0394338
1.202244	0.036058	0.0409785
1.212432	0.036058	0.0424421
1.222621	0.036058	0.0415714
1.232809	0.036058	0.0393685
1.242998	0.036058	0.0394246
1.253186	0.036058	0.0379167
1.263375	0.036058	0.0383029
1.273563	0.036058	0.0395117
1.283752	0.036058	0.0387742
1.293941	0.036058	0.0371621
1.304129	0.036058	0.0386894
1.314318	0.036058	0.0391973
1.324506	0.036058	0.0387494
1.334695	0.036058	0.0381394
1.344883	0.036058	0.0361855
1.355072	0.036058	0.0385411
1.365260	0.036058	0.0368306
1.375449	0.036058	0.0398175
1.385637	0.036058	0.0381359
1.395826	0.036058	0.0361125
1.406014	0.036058	0.0404202
1.416203	0.036058	0.0367576
1.426391	0.036058	0.0391943
1.436580	0.036058	0.0392562
1.446768	0.036058	0.0372849
1.456957	0.036058	0.0390323
1.467145	0.036058	0.0361285
1.477334	0.036058	0.0377369
1.487522	0.036058	0.0389341
1.497711	0.036058	0.0368528
1.507899	0.036058	0.0387393
1.518088	0.036058	0.0371966
1.528276	0.036058	0.036436
1.538465	0.036058	0.037471
1.548653	0.036058	0.0342312
1.558842	0.036058	0.0355326
1.569030	0.036058	0.0358146
1.579219	0.036058	0.0361777
1.589407	0.036058	0.0372648
1.599596	0.036058	0.0334747
1.609784	0.036058	0.0363343
1.619973	0.036058	0.0362224
1.630161	0.036058	0.0350099
1.640350	0.036058	0.0384893
1.650538	0.036058	0.0347514
1.660727	0.036058	0.034819
1.670915	0.036058	0.0345565
1.681104	0.036058	0.0353193
1.691292	0.036058	0.0379877
1.701481	0.036058	0.0357674
1.711669	0.036058	0.0351747
1.721858	0.036058	0.0347674
1.732046	0.036058	0.0364279
1.742235	0.036058	0.038436
1.752423	0.036058	0.0349761
1.762612	0.036058	0.0346441
1.772800	0.036058	0.0354358
1.782989	0.036058	0.0364766
1.793177	0.036058	0.0366022
1.803366	0.036058	0.033959
1.813554	0.036058	0.0348086
1.823743	0.036058	0.0360058
1.833931	0.036058	0.0369365
1.844120	0.036058	0.037091
1.854308	0.036058	0.0345348
1.864497	0.036058	0.0350368
1.874685	0.036058	0.0346701
1.884874	0.036058	0.0362495
1.895062	0.036058	0.0354831
1.905251	0.036058	0.0362169
1.915439	0.036058	0.0372229
1.925628	0.036058	0.0364564
1.935817	0.036058	0.036582
1.946005	0.036058	0.035943
1.956194	0.036058	0.0361555
1.966382	0.036058	0.035835
1.976571	0.036058	0.0372639
1.986759	0.036058	0.0371288
1.996948	0.036058	0.0362292
2.007136	0.036058	0.0379534
2.017325	0.036058	0.0354261
2.027513	0.036058	0.0390445
2.037702	0.036058	0.0386719
2.047890	0.036058	0.0397706
2.058079	0.036058	0.0364961
2.068267	0.036058	0.036975
2.078456	0.036058	0.03918
2.088644	0.036058	0.0378807
2.098833	0.036058	0.0392574
2.109021	0.036058	0.0391629
2.119210	0.036058	0.0384949
2.129398	0.036058	0.040781
2.139587	0.036058	0.0397018
2.149775	0.036058	0.0385009
2.159964	0.036058	0.0398255
2.170152	0.036058	0.0394761
2.180341	0.036058	0.0404532
2.190529	0.036058	0.0395593
2.200718	0.036058	0.0403626
2.210906	0.036058	0.0418725
2.221095	0.036058	0.0410424
2.231283	0.036058	0.0392044
2.241472	0.036058	0.0408533
2.251660	0.036058	0.0425486
2.261849	0.036058	0.0430854
2.272037	0.036058	0.0419888
2.282226	0.036058	0.0393109
2.292414	0.036058	0.0416781
2.302603	0.036058	0.0422729
2.312791	0.036058	0.0437133
2.322980	0.036058	0.0443776
2.333168	0.036058	0.04331
2.343357	0.036058	0.0451674
2.353545	0.036058	0.0452235
2.363734	0.036058	0.0435882
2.373922	0.036058	0.0460713
2.384111	0.036058	0.0458551
2.394299	0.036058	0.0478922
2.404488	0.036058	0.0474211
2.414676	0.036058	0.0466489
2.424865	0.036058	0.0472205
2.435053	0.036058	0.0482728
2.445242	0.036058	0.0469851
2.455430	0.036058	0.0497693
2.465619	0.036058	0.0474969
2.475807	0.036058	0.0503275
2.485996	0.036058	0.0498912
2.496184	0.036058	0.0491885
2.506373	0.036058	0.0485031
2.516561	0.036058	0.0481364
2.526750	0.036058	0.0515462
2.536938	0.036058	0.0520714
2.547127	0.036058	0.0511892
2.557315	0.036058	0.0535158
2.567504	0.036058	0.0493493
2.577693	0.036058	0.0513863
2.587881	0.036058	0.0536029
2.598070	0.036058	0.0519792
2.608258	0.036058	0.0554875
2.618447	0.036058	0.0536611
2.628635	0.036058	0.0546092
2.638824	0.036058	0.0561075
2.649012	0.036058	0.0552253
2.659201	0.036058	0.0585424
2.669389	0.036058	0.0569708
2.679578	0.036058	0.0582201
2.689766	0.036058	0.060263
2.699955	0.036058	0.0595255
2.710143	0.036058	0.059987
2.720332	0.036058	0.0588499
2.730520	0.036058	0.061414
2.740709	0.036058	0.0618987
2.750897	0.036058	0.0627947
2.761086	0.036058	0.0633778
2.771274	0.036058	0.0603408
2.781463	0.036058	0.0640229
2.791651	0.036058	0.0626598
2.801840	0.036058	0.0621946
2.812028	0.036058	0.0638088
2.822217	0.036058	0.065701
2.832405	0.036058	0.0663885
2.842594	0.036058	0.0654425
2.852782	0.036058	0.0656375
2.862971	0.036058	0.0664756
2.873159	0.036058	0.0666938
2.883348	0.036058	0.0658984
2.893536	0.036058	0.0678138
2.903725	0.036058	0.0665609
2.913913	0.036058	0.0684878
2.924102	0.036058	0.0681906
2.934290	0.036058	0.0684552
2.944479	0.036058	0.0684591
2.954667	0.036058	0.0721412
2.964856	0.036058	0.0706217
2.975044	0.036058	0.07084
2.985233	0.036058	0.070369
2.995421	0.036058	0.0714908
3.005610	0.036058	0.0716917
3.015798	0.036058	0.074586
3.025987	0.036058	0.071856
3.036175	0.036058	0.0722364
3.046364	0.036058	0.072362
3.056552	0.036058	0.0755865
3.066741	0.036058	0.0745478
3.076929	0.036058	0.0717656
3.087118	0.036058	0.0743529
3.097306	0.036058	0.0730246
3.107495	0.036058	0.0761622
3.117683	0.036058	0.0756333
3.127872	0.036058	0.0725673
3.138060	0.036058	0.0744479
3.148249	0.036058	0.0732297
3.158437	0.036058	0.0759502
3.168626	0.036058	0.0752185
3.178814	0.036058	0.0733458
3.189003	0.036058	0.0746993
3.199191	0.036058	0.0737417
3.209380	0.036058	0.0742612
0.000000	0.045073	0.035312
0.010189	0.045073	0.0346961
0.020377	0.045073	0.0361423
0.030566	0.045073	0.0367719
0.040754	0.045073	0.0359417
0.050943	0.045073	0.0359572
0.061131	0.045073	0.0363956
0.071320	0.045073	0.0370367
0.081508	0.045073	0.0372086
0.091697	0.045073	0.0341658
0.101885	0.045073	0.0380158
0.112074	0.045073	0.0380256
0.122262	0.045073	0.0394544
0.132451	0.045073	0.0362378
0.142639	0.045073	0.0370063
0.152828	0.045073	0.0402308
0.163016	0.045073	0.0404259
0.173205	0.045073	0.0371166
0.183393	0.045073	0.03708
0.193582	0.045073	0.0371535
0.203770	0.045073	0.0381363
0.213959	0.045073	0.0394377
0.224147	0.045073	0.0395575
0.234336	0.045073	0.0412876
0.244524	0.045073	0.0402199
0.254713	0.045073	0.0385441
0.264901	0.045073	0.0417164
0.275090	0.045073	0.039722
0.285278	0.045073	0.040282
0.295467	0.045073	0.0400601
0.305655	0.045073	0.0405969
0.315844	0.045073	0.042605
0.326032	0.045073	0.0404774
0.336221	0.045073	0.0405103
0.346409	0.045073	0.0416147
0.356598	0.045073	0.0429741
0.366786	0.045073	0.0452023
0.376975	0.045073	0.0424375
0.387163	0.045073	0.0389834
0.397352	0.045073	0.0419646
0.407540	0.045073	0.0425072
0.417729	0.045073	0.0455869
0.427917	0.045073	0.0411076
0.438106	0.045073	0.0423742
0.448294	0.045073	0.0427083
0.458483	0.045073	0.0451219
0.468671	0.045073	0.0440485
0.478860	0.045073	0.042726
0.489048	0.045073	0.0412239
0.499237	0.045073	0.0419866
0.509425	0.045073	0.0436066
0.519614	0.045073	0.044155
0.529802	0.045073	0.0426819
0.539991	0.045073	0.0437632
0.550179	0.045073	0.0441611
0.560368	0.045073	0.0435336
0.570556	0.045073	0.0445744
0.580745	0.045073	0.0438775
0.590933	0.045073	0.0448487
0.601122	0.045073	0.0410124
0.611310	0.045073	0.042308
0.621499	0.045073	0.0453239
0.631687	0.045073	0.0440536
0.641876	0.045073	0.0438432
0.652065	0.045073	0.0435286
0.662253	0.045073	0.045247
0.672442	0.045073	0.0462125
0.682630	0.045073	0.0427179
0.692819	0.045073	0.0421831
0.703007	0.045073	0.0440754
0.713196	0.045073	0.0444732
0.723384	0.045073	0.0466724
0.733573	0.045073	0.0428998
0.743761	0.045073	0.0435003
0.753950	0.045073	0.0446627
0.764138	0.045073	0.0444523
0.774327	0.045073	0.0469701
0.784515	0.045073	0.0421491
0.794704	0.045073	0.0428133
0.804892	0.045073	0.0432691
0.815081	0.045073	0.0440608
0.825269	0.045073	0.0453043
0.835458	0.045073	0.0429334
0.845646	0.045073	0.0442406
0.855835	0.045073	0.0440012
0.866023	0.045073	0.0436866
0.876212	0.045073	0.045741
0.886400	0.045073	0.0432948
0.896589	0.045073	0.0422214
0.906777	0.045073	0.0425555
0.916966	0.045073	0.0436484
0.927154	0.045073	0.0456101
0.937343	0.045073	0.0448379
0.947531	0.045073	0.0418182
0.957720	0.045073	0.0418106
0.967908	0.045073	0.042359
0.978097	0.045073	0.0449058
0.988285	0.045073	0.0438323
0.998474	0.045073	0.0425851
1.008662	0.045073	0.0403069
1.018851	0.045073	0.0427089
1.029039	0.045073	0.043906
1.039228	0.045073	0.0412861
1.049416	0.045073	0.0407455
1.059605	0.045073	0.04291
1.069793	0.045073	0.0434121
1.079982	0.045073	0.0420606
1.090170	0.045073	0.0397129
1.100359	0.045073	0.0400701
1.110547	0.045073	0.0413252
1.120736	0.045073	0.0414392
1.130924	0.045073	0.0413389
1.141113	0.045073	0.0402249
1.151301	0.045073	0.0386244
1.161490	0.045073	0.041426
1.171678	0.045073	0.0404395
1.181867	0.045073	0.0409357
1.192055	0.045073	0.0387328
1.202244	0.045073	0.0389569
1.212432	0.045073	0.0406811
1.222621	0.045073	0.0406793
1.232809	0.045073	0.0405732
1.242998	0.045073	0.0391985
1.253186	0.045073	0.0388491
1.263375	0.045073	0.0401274
1.273563	0.045073	0.0415389
1.283752	0.045073	0.0412242
1.293941	0.045073	0.0385521
1.304129	0.045073	0.036801
1.314318	0.045073	0.0384673
1.324506	0.045073	0.0386798
1.334695	0.045073	0.0403403
1.344883	0.045073	0.0382822
1.355072	0.045073	0.0372435
1.365260	0.045073	0.0379078
1.375449	0.045073	0.0363304
1.385637	0.045073	0.0387845
1.395826	0.045073	0.0368596
1.406014	0.045073	0.0371763
1.416203	0.045073	0.0353673
1.426391	0.045073	0.0355971
1.436580	0.045073	0.0385551
1.446768	0.045073	0.0357672
1.456957	0.045073	0.0351571
1.467145	0.045073	0.037032
1.477334	0.045073	0.0374993
1.487522	0.045073	0.0366286
1.497711	0.045073	0.0381733
1.507899	0.045073	0.0341748
1.518088	0.045073	0.036038
1.528276	0.045073	0.0359377
1.538465	0.045073	0.0368163
1.548653	0.045073	0.0373126
1.558842	0.045073	0.0360364
1.569030	0.045073	0.0355712
1.579219	0.045073	0.0366815
1.589407	0.045073	0.0375079
1.599596	0.045073	0.0379231
1.609784	0.045073	0.0344517
1.619973	0.045073	0.0372417
1.630161	0.045073	0.0378654
1.640350	0.045073	0.0364444
1.650538	0.045073	0.0361993
1.660727	0.045073	0.0351085
1.670915	0.045073	0.0369139
1.681104	0.045073	0.0377809
1.691292	0.045073	0.038086
1.701481	0.045073	0.0351938
1.711669	0.045073	0.0338365
1.721858	0.045073	0.037032
1.732046	0.045073	0.036225
1.742235	0.045073	0.0371094
1.752423	0.045073	0.0348022
1.762612	0.045073	0.0347772
1.772800	0.045073	0.0371039
1.782989	0.045073	0.0367197
1.793177	0.045073	0.0359591
1.803366	0.045073	0.0355633
1.813554	0.045073	0.0353008
1.823743	0.045073	0.0370367
1.833931	0.045073	0.0357084
1.844120	0.045073	0.0362394
1.854308	0.045073	0.0358031
1.864497	0.045073	0.0360504
1.874685	0.045073	0.0368826
1.884874	0.045073	0.0373615
1.895062	0.045073	0.0365777
1.905251	0.045073	0.0376706
1.915439	0.045073	0.0349811
1.925628	0.045073	0.0337281
1.935817	0.045073	0.0381053
1.946005	0.045073	0.0373388
1.956194	0.045073	0.0371169
1.966382	0.045073	0.0383082
1.976571	0.045073	0.0375476
1.986759	0.045073	0.0395151
1.996948	0.045073	0.0383432
2.007136	0.045073	0.0387121
2.017325	0.045073	0.0371347
2.027513	0.045073	0.0393397
2.037702	0.045073	0.0390425
2.047890	0.045073	0.0366889
2.058079	0.045073	0.038222
2.068267	0.045073	0.0387183
2.078456	0.045073	0.0395158
2.088644	0.045073	0.0398325
2.098833	0.045073	0.0404736
2.109021	0.045073	0.0392091
2.119210	0.045073	0.0387844
2.129398	0.045073	0.0403407
2.139587	0.045073	0.0395684
2.149775	0.045073	0.0410204
2.159964	0.045073	0.0397037
2.170152	0.045073	0.0416597
2.180341	0.045073	0.0406036
2.190529	0.045073	0.0403295
2.200718	0.045073	0.0433165
2.210906	0.045073	0.0420577
2.221095	0.045073	0.0424556
2.231283	0.045073	0.0403337
2.241472	0.045073	0.0428863
2.251660	0.045073	0.0452071
2.261849	0.045073	0.0421006
2.272037	0.045073	0.0422436
2.282226	0.045073	0.0441068
2.292414	0.045073	0.0451939
2.302603	0.045073	0.045528
2.312791	0.045073	0.0438175
2.322980	0.045073	0.0450957
2.333168	0.045073	0.0439817
2.343357	0.045073	0.0461694
2.353545	0.045073	0.0461965
2.363734	0.045073	0.0457486
2.373922	0.045073	0.0481853
2.384111	0.045073	0.0482935
2.394299	0.045073	0.0469942
2.404488	0.045073	0.0482435
2.414676	0.045073	0.0480852
2.424865	0.045073	0.0496879
2.435053	0.045073	0.047873
2.445242	0.045073	0.0477785
2.455430	0.045073	0.0498387
2.465619	0.045073	0.0502655
2.475807	0.045073	0.0492905
2.485996	0.045073	0.0493524
2.496184	0.045073	0.0498487
2.506373	0.045073	0.0546834
2.516561	0.045073	0.0523415
2.526750	0.045073	0.0520558
2.536938	0.045073	0.0509708
2.547127	0.045073	0.0518435
2.557315	0.045073	0.0543787
2.567504	0.045073	0.0538266
2.577693	0.045073	0.0535583
2.587881	0.045073	0.0562499
2.598070	0.045073	0.0552402
2.608258	0.045073	0.0576595
2.618447	0.045073	0.055891
2.628635	0.045073	0.0551361
2.638824	0.045073	0.0568488
2.649012	0.045073	0.0582487
2.659201	0.045073	0.0590578
2.669389	0.045073	0.0578453
2.679578	0.045073	0.0588455
2.689766	0.045073	0.0599384
2.699955	0.045073	0.059786
2.710143	0.045073	0.0634507
2.720332	0.045073	0.0605585
2.730520	0.045073	0.06102
2.740709	0.045073	0.0622635
2.750897	0.045073	0.0604081
2.761086	0.045073	0.0635399
2.771274	0.045073	0.0638972
2.781463	0.045073	0.0643703
2.791651	0.045073	0.0629667
2.801840	0.045073	0.0661043
2.812028	0.045073	0.0653842
2.822217	0.045073	0.066089
2.832405	0.045073	0.0665737
2.842594	0.045073	0.0656219
2.852782	0.045073	0.0666511
2.862971	0.045073	0.0696786
2.873159	0.045073	0.0694624
2.883348	0.045073	0.0667903
2.893536	0.045073	0.0675994
2.903725	0.045073	0.0704647
2.913913	0.045073	0.0732895
2.924102	0.045073	0.0707043
2.934290	0.045073	0.0696193
2.944479	0.045073	0.0689919
2.954667	0.045073	0.0716023
2.964856	0.045073	0.0713746
2.975044	0.045073	0.0710484
2.985233	0.045073	0.0708206
2.995421	0.045073	0.0741899
3.005610	0.045073	0.0723577
3.015798	0.045073	0.0729524
3.025987	0.045073	0.0720586
3.036175	0.045073	0.0737481
3.046364	0.045073	0.0745282
3.056552	0.045073	0.0718155
3.066741	0.045073	0.0741943
3.076929	0.045073	0.0735785
3.087118	0.045073	0.0742196
3.097306	0.045073	0.072619
3.107495	0.045073	0.0745692
3.117683	0.045073	0.0742603
3.127872	0.045073	0.0753185
3.138060	0.045073	0.074303
3.148249	0.045073	0.072882
3.158437	0.045073	0.0747742
3.168626	0.045073	0.0767476
3.178814	0.045073	0.0757147
3.189003	0.045073	0.0743053
3.199191	0.045073	0.0764119
3.209380	0.045073	0.0774063
0.000000	0.054087	0.0367946
0.010189	0.054087	0.0359355
0.020377	0.054087	0.0333561
0.030566	0.054087	0.0349182
0.040754	0.054087	0.0360516
0.050943	0.054087	0.0388648
0.061131	0.054087	0.0377856
0.071320	0.054087	0.0356232
0.081508	0.054087	0.0369652
0.091697	0.054087	0.0364015
0.101885	0.054087	0.036249
0.112074	0.054087	0.0390622
0.122262	0.054087	0.0359383
0.132451	0.054087	0.0393829
0.142639	0.054087	0.0371568
0.152828	0.054087	0.0373519
0.163016	0.054087	0.0375817
0.173205	0.054087	0.0381591
0.183393	0.054087	0.0385222
0.193582	0.054087	0.0386883
0.203770	0.054087	0.0392425
0.213959	0.054087	0.0416908
0.224147	0.054087	0.0390245
0.234336	0.054087	0.0388489
0.244524	0.054087	0.038401
0.254713	0.054087	0.0409246
0.264901	0.054087	0.0422897
0.275090	0.054087	0.040249
0.285278	0.054087	0.0411739
0.295467	0.054087	0.0406565
0.305655	0.054087	0.0405388
0.315844	0.054087	0.0435895
0.326032	0.054087	0.042632
0.336221	0.054087	0.0430993
0.346409	0.054087	0.0435087
0.356598	0.054087	0.0413579
0.366786	0.054087	0.0413792
0.376975	0.054087	0.0415685
0.387163	0.054087	0.0431479
0.397352	0.054087	0.0453008
0.407540	0.054087	0.0432369
0.417729	0.054087	0.0423488
0.427917	0.054087	0.0410611
0.438106	0.054087	0.0424726
0.448294	0.054087	0.0429515
0.458483	0.054087	0.043413
0.468671	0.054087	0.0423743
0.478860	0.054087	0.0433745
0.489048	0.054087	0.0420057
0.499237	0.054087	0.0439964
0.509425	0.054087	0.042755
0.519614	0.054087	0.0428806
0.529802	0.054087	0.0441183
0.539991	0.054087	0.0438268
0.550179	0.054087	0.0424232
0.560368	0.054087	0.0442633
0.570556	0.054087	0.0424485
0.580745	0.054087	0.0446998
0.590933	0.054087	0.042549
0.601122	0.054087	0.0431612
0.611310	0.054087	0.0458875
0.621499	0.054087	0.0456134
0.631687	0.054087	0.044204
0.641876	0.054087	0.0425803
0.652065	0.054087	0.0429086
0.662253	0.054087	0.0456755
0.672442	0.054087	0.0446253
0.682630	0.054087	0.0452258
0.692819	0.054087	0.0442045
0.703007	0.054087	0.0433106
0.713196	0.054087	0.0435926
0.723384	0.054087	0.0443495
0.733573	0.054087	0.0436063
0.743761	0.054087	0.0449424
0.753950	0.054087	0.043591
0.764138	0.054087	0.043705
0.774327	0.054087	0.0434193
0.784515	0.054087	0.0426065
0.794704	0.054087	0.043543
0.804892	0.054087	0.0427245
0.815081	0.054087	0.0452365
0.825269	0.054087	0.0467059
0.835458	0.054087	0.0424235
0.845646	0.054087	0.0435511
0.855835	0.054087	0.0437057
0.866023	0.054087	0.0432868
0.876212	0.054087	0.0455787
0.886400	0.054087	0.0434395
0.896589	0.054087	0.0439184
0.906777	0.054087	0.0444784
0.916966	0.054087	0.0428199
0.927154	0.054087	0.0441909
0.937343	0.054087	0.0410264
0.947531	0.054087	0.0458495
0.957720	0.054087	0.0433049
0.967908	0.054087	0.043639
0.978097	0.054087	0.0444423
0.988285	0.054087	0.0417412
0.998474	0.054087	0.0423939
1.008662	0.054087	0.044205
1.018851	0.054087	0.0441278
1.029039	0.054087	0.0441723
1.039228	0.054087	0.042902
[truncated: 92,485 more rows]
