# Supplementary material for: Cyclodehydrogenation of molecular nanographene precursors catalyzed by atomic hydrogen
Source: Nat Commun. 2025 Jan 15;16:691. doi: 10.1038/s41467-024-54774-1 (PMC11735845; doi:10.1038/s41467-024-54774-1)
Supplement: Supplementary file 4 — Source Data [file 41467_2024_54774_MOESM4_ESM.zip › Source Data/Figure_2 source data file/Figure_2f.txt]

X[nm]		Y[nm]		df[arbitrary units]
0.000000	0.000000	3.38062E+008
0.010191	0.000000	1.11423E+008
0.020381	0.000000	-1.0354E+008
0.030572	0.000000	-3.48901E+008
0.040763	0.000000	-5.41316E+008
0.050953	0.000000	-6.59345E+008
0.061144	0.000000	-8.35454E+008
0.071335	0.000000	-8.15582E+008
0.081525	0.000000	-8.34866E+008
0.091716	0.000000	-7.70604E+008
0.101907	0.000000	-6.53396E+008
0.112097	0.000000	-5.58433E+008
0.122288	0.000000	-4.08109E+008
0.132479	0.000000	-2.72078E+008
0.142669	0.000000	-1.31417E+008
0.152860	0.000000	2.29339E+007
0.163051	0.000000	1.6128E+008
0.173242	0.000000	2.56444E+008
0.183432	0.000000	3.55836E+008
0.193623	0.000000	4.40229E+008
0.203814	0.000000	4.86775E+008
0.214004	0.000000	5.12284E+008
0.224195	0.000000	5.08099E+008
0.234386	0.000000	5.32601E+008
0.244576	0.000000	5.52272E+008
0.254767	0.000000	6.27304E+008
0.264958	0.000000	5.52256E+008
0.275148	0.000000	5.6488E+008
0.285339	0.000000	4.61245E+008
0.295530	0.000000	5.06483E+008
0.305720	0.000000	4.3526E+008
0.315911	0.000000	4.02487E+008
0.326102	0.000000	3.37404E+008
0.336292	0.000000	3.13389E+008
0.346483	0.000000	2.13479E+008
0.356674	0.000000	1.61783E+008
0.366864	0.000000	6.95221E+007
0.377055	0.000000	1.01372E+008
0.387246	0.000000	9.3664E+007
0.397436	0.000000	1.41619E+008
0.407627	0.000000	2.05278E+008
0.417818	0.000000	1.73915E+008
0.428008	0.000000	2.31231E+008
0.438199	0.000000	3.09485E+008
0.448390	0.000000	3.79987E+008
0.458581	0.000000	4.57033E+008
0.468771	0.000000	3.86615E+008
0.478962	0.000000	4.41717E+008
0.489153	0.000000	4.71152E+008
0.499343	0.000000	4.48143E+008
0.509534	0.000000	4.30269E+008
0.519725	0.000000	3.89746E+008
0.529915	0.000000	3.9472E+008
0.540106	0.000000	3.44031E+008
0.550297	0.000000	2.47644E+008
0.560487	0.000000	1.62026E+008
0.570678	0.000000	1.60961E+008
0.580869	0.000000	1.451E+008
0.591059	0.000000	1.42223E+008
0.601250	0.000000	2.1192E+008
0.611441	0.000000	2.22834E+008
0.621631	0.000000	3.00987E+008
0.631822	0.000000	3.12101E+008
0.642013	0.000000	2.99863E+008
0.652203	0.000000	3.66743E+008
0.662394	0.000000	3.88124E+008
0.672585	0.000000	2.92643E+008
0.682775	0.000000	3.09696E+008
0.692966	0.000000	2.82259E+008
0.703157	0.000000	2.92166E+008
0.713347	0.000000	2.2819E+008
0.723538	0.000000	1.88875E+008
0.733729	0.000000	1.63451E+008
0.743919	0.000000	9.3838E+007
0.754110	0.000000	1.39982E+008
0.764301	0.000000	1.46869E+008
0.774492	0.000000	1.01414E+008
0.784682	0.000000	1.54402E+008
0.794873	0.000000	1.83434E+008
0.805064	0.000000	4.41659E+007
0.815254	0.000000	1.42853E+008
0.825445	0.000000	2.29864E+008
0.835636	0.000000	1.80886E+008
0.845826	0.000000	1.41873E+008
0.856017	0.000000	2.44586E+008
0.866208	0.000000	2.51171E+008
0.876398	0.000000	2.26854E+008
0.886589	0.000000	1.98411E+008
0.896780	0.000000	1.56378E+008
0.906970	0.000000	1.82088E+008
0.917161	0.000000	1.23346E+008
0.927352	0.000000	1.54593E+008
0.937542	0.000000	2.96059E+008
0.947733	0.000000	3.41901E+008
0.957924	0.000000	3.74858E+008
0.968114	0.000000	4.36805E+008
0.978305	0.000000	4.99658E+008
0.988496	0.000000	5.2104E+008
0.998686	0.000000	5.08802E+008
1.008877	0.000000	5.17501E+008
1.019068	0.000000	4.50002E+008
1.029258	0.000000	5.09734E+008
1.039449	0.000000	4.32471E+008
1.049640	0.000000	3.66784E+008
1.059831	0.000000	3.19719E+008
1.070021	0.000000	3.00435E+008
1.080212	0.000000	2.03141E+008
1.090403	0.000000	1.43091E+008
1.100593	0.000000	5.24404E+007
1.110784	0.000000	6.68349E+006
1.120975	0.000000	8.30244E+007
1.131165	0.000000	4.34076E+007
1.141356	0.000000	3.79083E+006
1.151547	0.000000	2.13476E+007
1.161737	0.000000	7.98722E+007
1.171928	0.000000	1.21486E+008
1.182119	0.000000	1.08745E+008
1.192309	0.000000	1.08989E+008
1.202500	0.000000	3.12158E+008
1.212691	0.000000	2.54524E+008
1.222881	0.000000	2.22154E+008
1.233072	0.000000	3.07353E+008
1.243263	0.000000	3.29238E+008
1.253453	0.000000	2.30837E+008
1.263644	0.000000	2.72854E+008
1.273835	0.000000	2.34445E+008
1.284025	0.000000	2.02478E+008
1.294216	0.000000	3.3398E+008
1.304407	0.000000	2.21386E+008
1.314597	0.000000	3.02055E+008
1.324788	0.000000	2.53178E+008
1.334979	0.000000	1.01529E+008
1.345169	0.000000	1.78373E+008
1.355360	0.000000	1.91501E+008
1.365551	0.000000	2.48616E+008
1.375742	0.000000	1.41056E+008
1.385932	0.000000	1.9042E+008
1.396123	0.000000	2.37973E+008
1.406314	0.000000	2.72642E+008
1.416504	0.000000	3.08116E+008
1.426695	0.000000	2.25719E+008
1.436886	0.000000	3.19071E+008
1.447076	0.000000	3.65517E+008
1.457267	0.000000	3.52575E+008
1.467458	0.000000	4.01537E+008
1.477648	0.000000	4.15872E+008
1.487839	0.000000	3.94877E+008
1.498030	0.000000	3.52039E+008
1.508220	0.000000	2.91989E+008
1.518411	0.000000	1.48292E+008
1.528602	0.000000	9.57911E+007
1.538792	0.000000	8.88881E+007
1.548983	0.000000	-3.61871E+007
1.559174	0.000000	-8.52657E+007
1.569364	0.000000	-1.77325E+008
1.579555	0.000000	-2.41905E+008
1.589746	0.000000	-1.91433E+008
1.599936	0.000000	-3.18723E+008
1.610127	0.000000	-2.34833E+008
1.620318	0.000000	-2.15565E+008
1.630508	0.000000	-1.75662E+008
1.640699	0.000000	-1.31028E+008
1.650890	0.000000	-3.063E+007
1.661081	0.000000	6.60438E+007
1.671271	0.000000	1.86272E+008
1.681462	0.000000	2.61908E+008
1.691653	0.000000	2.12024E+008
1.701843	0.000000	3.55705E+008
1.712034	0.000000	3.23336E+008
1.722225	0.000000	3.20257E+008
1.732415	0.000000	4.28809E+008
1.742606	0.000000	2.90548E+008
1.752797	0.000000	3.35886E+008
1.762987	0.000000	1.65313E+008
1.773178	0.000000	2.40245E+008
1.783369	0.000000	2.09788E+008
1.793559	0.000000	2.19594E+008
1.803750	0.000000	2.04941E+008
1.813941	0.000000	3.06748E+008
1.824131	0.000000	3.6185E+008
1.834322	0.000000	4.0739E+008
1.844513	0.000000	3.93139E+008
1.854703	0.000000	4.92933E+008
1.864894	0.000000	4.78179E+008
1.875085	0.000000	5.32073E+008
1.885275	0.000000	5.81337E+008
1.895466	0.000000	5.93861E+008
1.905657	0.000000	6.394E+008
1.915847	0.000000	6.33806E+008
1.926038	0.000000	5.62281E+008
1.936229	0.000000	4.85018E+008
1.946419	0.000000	4.30705E+008
1.956610	0.000000	3.23144E+008
1.966801	0.000000	2.62289E+008
1.976992	0.000000	2.17236E+008
1.987182	0.000000	1.07058E+008
1.997373	0.000000	9.32101E+007
2.007564	0.000000	1.34308E+007
2.017754	0.000000	6.03797E+007
2.027945	0.000000	1.42202E+007
2.038136	0.000000	2.25165E+007
2.048326	0.000000	7.39949E+007
2.058517	0.000000	7.15208E+007
2.068708	0.000000	8.36421E+007
2.078898	0.000000	1.43173E+008
2.089089	0.000000	1.80962E+008
2.099280	0.000000	2.61631E+008
2.109470	0.000000	2.7939E+008
2.119661	0.000000	3.87337E+008
2.129852	0.000000	4.06202E+008
2.140042	0.000000	4.97038E+008
2.150233	0.000000	5.01107E+008
2.160424	0.000000	5.65771E+008
2.170614	0.000000	6.09399E+008
2.180805	0.000000	5.44919E+008
2.190996	0.000000	5.22817E+008
2.201186	0.000000	5.76812E+008
2.211377	0.000000	5.6246E+008
2.221568	0.000000	5.70555E+008
2.231758	0.000000	4.84837E+008
2.241949	0.000000	3.86537E+008
2.252140	0.000000	3.25782E+008
2.262331	0.000000	3.1596E+008
2.272521	0.000000	2.32054E+008
2.282712	0.000000	7.6781E+007
2.292903	0.000000	7.47096E+007
2.303093	0.000000	-5.48952E+007
2.313284	0.000000	-1.17563E+008
2.323475	0.000000	-1.29096E+008
2.333665	0.000000	-1.10734E+008
2.343856	0.000000	-1.62128E+008
2.354047	0.000000	-1.79801E+008
2.364237	0.000000	-8.66503E+007
2.374428	0.000000	-1.61195E+008
2.384619	0.000000	-7.53925E+007
2.394809	0.000000	445121
2.405000	0.000000	1.00441E+008
2.415191	0.000000	6.84738E+007
2.425381	0.000000	1.00223E+008
2.435572	0.000000	1.14962E+008
2.445763	0.000000	1.2054E+008
2.455953	0.000000	1.20784E+008
2.466144	0.000000	1.32402E+008
2.476335	0.000000	1.46738E+008
2.486525	0.000000	1.72951E+008
2.496716	0.000000	1.72289E+008
2.506907	0.000000	1.53911E+008
2.517097	0.000000	1.35835E+008
2.527288	0.000000	1.66578E+008
2.537479	0.000000	2.29129E+008
2.547669	0.000000	2.61281E+008
2.557860	0.000000	3.0672E+008
2.568051	0.000000	2.82403E+008
2.578242	0.000000	3.87331E+008
2.588432	0.000000	4.04284E+008
2.598623	0.000000	3.88724E+008
2.608814	0.000000	3.58972E+008
2.619004	0.000000	3.16536E+008
2.629195	0.000000	3.18894E+008
2.639386	0.000000	3.23667E+008
2.649576	0.000000	2.50934E+008
2.659767	0.000000	2.13129E+008
2.669958	0.000000	1.28518E+008
2.680148	0.000000	2.22676E+008
2.690339	0.000000	1.24275E+008
2.700530	0.000000	1.3851E+008
2.710720	0.000000	8.97331E+007
2.720911	0.000000	1.09806E+008
2.731102	0.000000	1.36322E+008
2.741292	0.000000	1.64045E+008
2.751483	0.000000	1.72845E+008
2.761674	0.000000	1.26081E+008
2.771864	0.000000	2.23459E+008
2.782055	0.000000	1.926E+008
2.792246	0.000000	1.23088E+008
2.802436	0.000000	6.93789E+007
2.812627	0.000000	9.13646E+007
2.822818	0.000000	4.73189E+007
2.833008	0.000000	1.23056E+008
2.843199	0.000000	1.12429E+008
2.853390	0.000000	1.322E+008
2.863581	0.000000	2.04615E+008
2.873771	0.000000	1.92679E+008
2.883962	0.000000	2.54928E+008
2.894153	0.000000	2.52454E+008
2.904343	0.000000	3.87176E+008
2.914534	0.000000	3.96177E+008
2.924725	0.000000	4.88623E+008
2.934915	0.000000	4.89974E+008
2.945106	0.000000	5.5484E+008
2.955297	0.000000	5.66056E+008
2.965487	0.000000	5.75057E+008
2.975678	0.000000	5.37654E+008
2.985869	0.000000	4.85355E+008
2.996059	0.000000	4.24902E+008
3.006250	0.000000	4.2132E+008
0.000000	0.009012	1.70765E+008
0.010191	0.009012	-1.49062E+007
0.020381	0.009012	-1.91015E+008
0.030572	0.009012	-3.95207E+008
0.040763	0.009012	-5.50178E+008
0.050953	0.009012	-6.42237E+008
0.061144	0.009012	-7.87847E+008
0.071335	0.009012	-7.53581E+008
0.081525	0.009012	-7.57967E+008
0.091716	0.009012	-6.91289E+008
0.101907	0.009012	-5.77806E+008
0.112097	0.009012	-4.84957E+008
0.122288	0.009012	-3.42081E+008
0.132479	0.009012	-2.17626E+008
0.142669	0.009012	-9.20634E+007
0.152860	0.009012	4.91012E+007
0.163051	0.009012	1.71443E+008
0.173242	0.009012	2.52917E+008
0.183432	0.009012	3.39525E+008
0.193623	0.009012	4.1194E+008
0.203814	0.009012	4.48119E+008
0.214004	0.009012	4.65978E+008
0.224195	0.009012	4.54847E+008
0.234386	0.009012	4.70995E+008
0.244576	0.009012	4.80499E+008
0.254767	0.009012	5.47579E+008
0.264958	0.009012	4.74846E+008
0.275148	0.009012	4.81129E+008
0.285339	0.009012	3.83735E+008
0.295530	0.009012	4.23839E+008
0.305720	0.009012	3.58051E+008
0.315911	0.009012	3.29507E+008
0.326102	0.009012	2.73785E+008
0.336292	0.009012	2.53595E+008
0.346483	0.009012	1.65461E+008
0.356674	0.009012	1.19905E+008
0.366864	0.009012	4.02269E+007
0.377055	0.009012	7.34863E+007
0.387246	0.009012	6.69859E+007
0.397436	0.009012	1.14539E+008
0.407627	0.009012	1.74774E+008
0.417818	0.009012	1.48243E+008
0.428008	0.009012	2.0254E+008
0.438199	0.009012	2.74049E+008
0.448390	0.009012	3.41734E+008
0.458581	0.009012	4.13142E+008
0.468771	0.009012	3.41919E+008
0.478962	0.009012	3.89271E+008
0.489153	0.009012	4.14981E+008
0.499343	0.009012	3.95194E+008
0.509534	0.009012	3.74702E+008
0.519725	0.009012	3.3438E+008
0.529915	0.009012	3.40059E+008
0.540106	0.009012	2.95913E+008
0.550297	0.009012	2.0476E+008
0.560487	0.009012	1.2498E+008
0.570678	0.009012	1.25325E+008
0.580869	0.009012	1.11476E+008
0.591059	0.009012	1.08298E+008
0.601250	0.009012	1.72962E+008
0.611441	0.009012	1.84882E+008
0.621631	0.009012	2.58807E+008
0.631822	0.009012	2.73848E+008
0.642013	0.009012	2.66341E+008
0.652203	0.009012	3.29193E+008
0.662394	0.009012	3.52991E+008
0.672585	0.009012	2.70393E+008
0.682775	0.009012	2.89057E+008
0.692966	0.009012	2.64942E+008
0.703157	0.009012	2.78674E+008
0.713347	0.009012	2.23757E+008
0.723538	0.009012	1.89173E+008
0.733729	0.009012	1.6848E+008
0.743919	0.009012	1.0541E+008
0.754110	0.009012	1.51855E+008
0.764301	0.009012	1.54515E+008
0.774492	0.009012	1.07751E+008
0.784682	0.009012	1.5923E+008
0.794873	0.009012	1.78297E+008
0.805064	0.009012	4.93964E+007
0.815254	0.009012	1.354E+008
0.825445	0.009012	2.09628E+008
0.835636	0.009012	1.57932E+008
0.845826	0.009012	1.18214E+008
0.856017	0.009012	2.1056E+008
0.866208	0.009012	2.18051E+008
0.876398	0.009012	1.95949E+008
0.886589	0.009012	1.70827E+008
0.896780	0.009012	1.31109E+008
0.906970	0.009012	1.57826E+008
0.917161	0.009012	1.05828E+008
0.927352	0.009012	1.35866E+008
0.937542	0.009012	2.67569E+008
0.947733	0.009012	3.10592E+008
0.957924	0.009012	3.43952E+008
0.968114	0.009012	4.02175E+008
0.978305	0.009012	4.57478E+008
0.988496	0.009012	4.76646E+008
0.998686	0.009012	4.65515E+008
1.008877	0.009012	4.72302E+008
1.019068	0.009012	4.08124E+008
1.029258	0.009012	4.56986E+008
1.039449	0.009012	3.82441E+008
1.049640	0.009012	3.18867E+008
1.059831	0.009012	2.70996E+008
1.070021	0.009012	2.50303E+008
1.080212	0.009012	1.56633E+008
1.090403	0.009012	9.97034E+007
1.100593	0.009012	1.28781E+007
1.110784	0.009012	-2.73426E+007
1.120975	0.009012	4.15497E+007
1.131165	0.009012	4.34866E+006
1.141356	0.009012	-3.27517E+007
1.151547	0.009012	-1.29804E+007
1.161737	0.009012	4.69533E+007
1.171928	0.009012	8.99765E+007
1.182119	0.009012	7.98525E+007
1.192309	0.009012	8.94573E+007
1.202500	0.009012	2.79944E+008
1.212691	0.009012	2.37509E+008
1.222881	0.009012	2.16514E+008
1.233072	0.009012	3.05135E+008
1.243263	0.009012	3.31348E+008
1.253453	0.009012	2.48449E+008
1.263644	0.009012	2.98619E+008
1.273835	0.009012	2.69269E+008
1.284025	0.009012	2.44751E+008
1.294216	0.009012	3.72025E+008
1.304407	0.009012	2.70604E+008
1.314597	0.009012	3.4624E+008
1.324788	0.009012	3.0149E+008
1.334979	0.009012	1.58196E+008
1.345169	0.009012	2.26585E+008
1.355360	0.009012	2.33874E+008
1.365551	0.009012	2.79817E+008
1.375742	0.009012	1.73766E+008
1.385932	0.009012	2.09441E+008
1.396123	0.009012	2.4572E+008
1.406314	0.009012	2.65189E+008
1.416504	0.009012	2.8939E+008
1.426695	0.009012	2.07195E+008
1.436886	0.009012	2.86153E+008
1.447076	0.009012	3.25451E+008
1.457267	0.009012	3.13113E+008
1.467458	0.009012	3.58451E+008
1.477648	0.009012	3.77518E+008
1.487839	0.009012	3.62663E+008
1.498030	0.009012	3.28683E+008
1.508220	0.009012	2.79806E+008
1.518411	0.009012	1.6238E+008
1.528602	0.009012	1.2377E+008
1.538792	0.009012	1.30859E+008
1.548983	0.009012	2.03788E+007
1.559174	0.009012	-1.5413E+007
1.569364	0.009012	-9.42863E+007
1.579555	0.009012	-1.48599E+008
1.589746	0.009012	-1.00845E+008
1.599936	0.009012	-2.18069E+008
1.610127	0.009012	-1.46157E+008
1.620318	0.009012	-1.32928E+008
1.630508	0.009012	-1.04501E+008
1.640699	0.009012	-6.86241E+007
1.650890	0.009012	1.22465E+007
1.661081	0.009012	8.70775E+007
1.671271	0.009012	1.89288E+008
1.681462	0.009012	2.51838E+008
1.691653	0.009012	1.95311E+008
1.701843	0.009012	3.21981E+008
1.712034	0.009012	2.87095E+008
1.722225	0.009012	2.78682E+008
1.732415	0.009012	3.78778E+008
1.742606	0.009012	2.46053E+008
1.752797	0.009012	2.8666E+008
1.762987	0.009012	1.27764E+008
1.773178	0.009012	1.95449E+008
1.783369	0.009012	1.69421E+008
1.793559	0.009012	1.75301E+008
1.803750	0.009012	1.63667E+008
1.813941	0.009012	2.56617E+008
1.824131	0.009012	3.05176E+008
1.834322	0.009012	3.47797E+008
1.844513	0.009012	3.30325E+008
1.854703	0.009012	4.22469E+008
1.864894	0.009012	4.08822E+008
1.875085	0.009012	4.56475E+008
1.885275	0.009012	5.0584E+008
1.895466	0.009012	5.20578E+008
1.905657	0.009012	5.66017E+008
1.915847	0.009012	5.63946E+008
1.926038	0.009012	5.02889E+008
1.936229	0.009012	4.36698E+008
1.946419	0.009012	3.97786E+008
1.956610	0.009012	3.03613E+008
1.966801	0.009012	2.56145E+008
1.976992	0.009012	2.21561E+008
1.987182	0.009012	1.24066E+008
1.997373	0.009012	1.17163E+008
2.007564	0.009012	4.51343E+007
2.017754	0.009012	9.22845E+007
2.027945	0.009012	5.15604E+007
2.038136	0.009012	5.83469E+007
2.048326	0.009012	1.04792E+008
2.058517	0.009012	9.90973E+007
2.068708	0.009012	1.084E+008
2.078898	0.009012	1.58369E+008
2.089089	0.009012	1.88306E+008
2.099280	0.009012	2.59212E+008
2.109470	0.009012	2.69823E+008
2.119661	0.009012	3.64484E+008
2.129852	0.009012	3.75196E+008
2.140042	0.009012	4.53148E+008
2.150233	0.009012	4.50371E+008
2.160424	0.009012	5.08594E+008
2.170614	0.009012	5.46584E+008
2.180805	0.009012	4.78783E+008
2.190996	0.009012	4.56983E+008
2.201186	0.009012	5.02422E+008
2.211377	0.009012	4.86258E+008
2.221568	0.009012	4.94555E+008
2.231758	0.009012	4.11655E+008
2.241949	0.009012	3.20703E+008
2.252140	0.009012	2.65383E+008
2.262331	0.009012	2.55461E+008
2.272521	0.009012	1.81922E+008
2.282712	0.009012	3.92319E+007
2.292903	0.009012	3.96769E+007
2.303093	0.009012	-7.77483E+007
2.313284	0.009012	-1.3196E+008
2.323475	0.009012	-1.36347E+008
2.333665	0.009012	-1.16576E+008
2.343856	0.009012	-1.61125E+008
2.354047	0.009012	-1.75175E+008
2.364237	0.009012	-8.51441E+007
2.374428	0.009012	-1.51637E+008
2.384619	0.009012	-6.90548E+007
2.394809	0.009012	1.54859E+006
2.405000	0.009012	9.73165E+007
2.415191	0.009012	6.70609E+007
2.425381	0.009012	9.74012E+007
2.435572	0.009012	1.09221E+008
2.445763	0.009012	1.15202E+008
2.455953	0.009012	1.18062E+008
2.466144	0.009012	1.23943E+008
2.476335	0.009012	1.39688E+008
2.486525	0.009012	1.64693E+008
2.496716	0.009012	1.60609E+008
2.506907	0.009012	1.44647E+008
2.517097	0.009012	1.26873E+008
2.527288	0.009012	1.53589E+008
2.537479	0.009012	2.13221E+008
2.547669	0.009012	2.41951E+008
2.557860	0.009012	2.80344E+008
2.568051	0.009012	2.57033E+008
2.578242	0.009012	3.57532E+008
2.588432	0.009012	3.70861E+008
2.598623	0.009012	3.58624E+008
2.608814	0.009012	3.30884E+008
2.619004	0.009012	2.92878E+008
2.629195	0.009012	2.94833E+008
2.639386	0.009012	3.0323E+008
2.649576	0.009012	2.34221E+008
2.659767	0.009012	2.02959E+008
2.669958	0.009012	1.23482E+008
2.680148	0.009012	2.14619E+008
2.690339	0.009012	1.23063E+008
2.700530	0.009012	1.38103E+008
2.710720	0.009012	8.96287E+007
2.720911	0.009012	1.08595E+008
2.731102	0.009012	1.3511E+008
2.741292	0.009012	1.57498E+008
2.751483	0.009012	1.65392E+008
2.761674	0.009012	1.21145E+008
2.771864	0.009012	2.09464E+008
2.782055	0.009012	1.81222E+008
2.792246	0.009012	1.16038E+008
2.802436	0.009012	6.89725E+007
2.812627	0.009012	8.70326E+007
2.822818	0.009012	4.76171E+007
2.833008	0.009012	1.20636E+008
2.843199	0.009012	1.1172E+008
2.853390	0.009012	1.2827E+008
2.863581	0.009012	2.00384E+008
2.873771	0.009012	1.85629E+008
2.883962	0.009012	2.44255E+008
2.894153	0.009012	2.45907E+008
2.904343	0.009012	3.7147E+008
2.914534	0.009012	3.82182E+008
2.924725	0.009012	4.68287E+008
2.934915	0.009012	4.72758E+008
2.945106	0.009012	5.33497E+008
2.955297	0.009012	5.45618E+008
2.965487	0.009012	5.58243E+008
2.975678	0.009012	5.24162E+008
2.985869	0.009012	4.78103E+008
2.996059	0.009012	4.25502E+008
3.006250	0.009012	4.26953E+008
0.000000	0.018025	8.80293E+006
0.010191	0.018025	-1.38115E+008
0.020381	0.018025	-2.77484E+008
0.030572	0.018025	-4.42218E+008
0.040763	0.018025	-5.61556E+008
0.050953	0.018025	-6.28551E+008
0.061144	0.018025	-7.44668E+008
0.071335	0.018025	-6.96511E+008
0.081525	0.018025	-6.87209E+008
0.091716	0.018025	-6.1741E+008
0.101907	0.018025	-5.06946E+008
0.112097	0.018025	-4.16312E+008
0.122288	0.018025	-2.79778E+008
0.132479	0.018025	-1.66596E+008
0.142669	0.018025	-5.44211E+007
0.152860	0.018025	7.39599E+007
0.163051	0.018025	1.81203E+008
0.173242	0.018025	2.49894E+008
0.183432	0.018025	3.24121E+008
0.193623	0.018025	3.85665E+008
0.203814	0.018025	4.11677E+008
0.214004	0.018025	4.22289E+008
0.224195	0.018025	4.04313E+008
0.234386	0.018025	4.12811E+008
0.244576	0.018025	4.12249E+008
0.254767	0.018025	4.71579E+008
0.264958	0.018025	4.00154E+008
0.275148	0.018025	4.00599E+008
0.285339	0.018025	3.10251E+008
0.295530	0.018025	3.44215E+008
0.305720	0.018025	2.85071E+008
0.315911	0.018025	2.59747E+008
0.326102	0.018025	2.12682E+008
0.336292	0.018025	1.96518E+008
0.346483	0.018025	1.20866E+008
0.356674	0.018025	8.08466E+007
0.366864	0.018025	1.37502E+007
0.377055	0.018025	4.93248E+007
0.387246	0.018025	4.37303E+007
0.397436	0.018025	9.16857E+007
0.407627	0.018025	1.487E+008
0.417818	0.018025	1.27303E+008
0.428008	0.018025	1.79284E+008
0.438199	0.018025	2.45862E+008
0.448390	0.018025	3.10929E+008
0.458581	0.018025	3.77204E+008
0.468771	0.018025	3.0588E+008
0.478962	0.018025	3.46991E+008
0.489153	0.018025	3.68876E+008
0.499343	0.018025	3.51706E+008
0.509534	0.018025	3.29301E+008
0.519725	0.018025	2.88275E+008
0.529915	0.018025	2.94458E+008
0.540106	0.018025	2.5615E+008
0.550297	0.018025	1.69727E+008
0.560487	0.018025	9.48799E+007
0.570678	0.018025	9.5023E+007
0.580869	0.018025	8.25838E+007
0.591059	0.018025	7.78952E+007
0.601250	0.018025	1.36722E+008
0.611441	0.018025	1.49044E+008
0.621631	0.018025	2.1844E+008
0.631822	0.018025	2.36601E+008
0.642013	0.018025	2.33523E+008
0.652203	0.018025	2.91846E+008
0.662394	0.018025	3.18864E+008
0.672585	0.018025	2.48446E+008
0.682775	0.018025	2.68117E+008
0.692966	0.018025	2.47524E+008
0.703157	0.018025	2.64276E+008
0.713347	0.018025	2.19022E+008
0.723538	0.018025	1.88867E+008
0.733729	0.018025	1.71999E+008
0.743919	0.018025	1.1517E+008
0.754110	0.018025	1.61314E+008
0.764301	0.018025	1.59343E+008
0.774492	0.018025	1.10365E+008
0.784682	0.018025	1.5973E+008
0.794873	0.018025	1.68227E+008
0.805064	0.018025	4.90907E+007
0.815254	0.018025	1.21909E+008
0.825445	0.018025	1.83151E+008
0.835636	0.018025	1.27731E+008
0.845826	0.018025	8.72081E+007
0.856017	0.018025	1.68683E+008
0.866208	0.018025	1.77382E+008
0.876398	0.018025	1.57091E+008
0.886589	0.018025	1.35291E+008
0.896780	0.018025	9.78883E+007
0.906970	0.018025	1.25511E+008
0.917161	0.018025	8.06599E+007
0.927352	0.018025	1.09692E+008
0.937542	0.018025	2.31127E+008
0.947733	0.018025	2.72238E+008
0.957924	0.018025	3.06806E+008
0.968114	0.018025	3.62009E+008
0.978305	0.018025	4.1077E+008
0.988496	0.018025	4.27924E+008
0.998686	0.018025	4.19209E+008
1.008877	0.018025	4.24586E+008
1.019068	0.018025	3.6524E+008
1.029258	0.018025	4.04338E+008
1.039449	0.018025	3.34624E+008
1.049640	0.018025	2.73568E+008
1.059831	0.018025	2.26099E+008
1.070021	0.018025	2.04702E+008
1.080212	0.018025	1.15461E+008
1.090403	0.018025	6.23557E+007
1.100593	0.018025	-2.09466E+007
1.110784	0.018025	-5.58324E+007
1.120975	0.018025	5.30918E+006
1.131165	0.018025	-2.95767E+007
1.141356	0.018025	-6.49659E+007
1.151547	0.018025	-4.36847E+007
1.161737	0.018025	1.6551E+007
1.171928	0.018025	6.04801E+007
1.182119	0.018025	5.28725E+007
1.192309	0.018025	6.9624E+007
1.202500	0.018025	2.47327E+008
1.212691	0.018025	2.19387E+008
1.222881	0.018025	2.08961E+008
1.233072	0.018025	2.99998E+008
1.243263	0.018025	3.30036E+008
1.253453	0.018025	2.62336E+008
1.263644	0.018025	3.19854E+008
1.273835	0.018025	2.99664E+008
1.284025	0.018025	2.8189E+008
1.294216	0.018025	4.05037E+008
1.304407	0.018025	3.13883E+008
1.314597	0.018025	3.83681E+008
1.324788	0.018025	3.43159E+008
1.334979	0.018025	2.08319E+008
1.345169	0.018025	2.67851E+008
1.355360	0.018025	2.68296E+008
1.365551	0.018025	3.03769E+008
1.375742	0.018025	1.99128E+008
1.385932	0.018025	2.22019E+008
1.396123	0.018025	2.47327E+008
1.406314	0.018025	2.51798E+008
1.416504	0.018025	2.65429E+008
1.426695	0.018025	1.83134E+008
1.436886	0.018025	2.47496E+008
1.447076	0.018025	2.81058E+008
1.457267	0.018025	2.68619E+008
1.467458	0.018025	3.11038E+008
1.477648	0.018025	3.35037E+008
1.487839	0.018025	3.26422E+008
1.498030	0.018025	3.01502E+008
1.508220	0.018025	2.63395E+008
1.518411	0.018025	1.73046E+008
1.528602	0.018025	1.4732E+008
1.538792	0.018025	1.68602E+008
1.548983	0.018025	7.38244E+007
1.559174	0.018025	5.19233E+007
1.569364	0.018025	-1.31599E+007
1.579555	0.018025	-5.69036E+007
1.589746	0.018025	-1.03574E+007
1.599936	0.018025	-1.17012E+008
1.610127	0.018025	-5.61726E+007
1.620318	0.018025	-4.83796E+007
1.630508	0.018025	-2.99169E+007
1.640699	0.018025	-2.49561E+006
1.650890	0.018025	5.94513E+007
1.661081	0.018025	1.13144E+008
1.671271	0.018025	1.97538E+008
1.681462	0.018025	2.47808E+008
1.691653	0.018025	1.85141E+008
1.701843	0.018025	2.94699E+008
1.712034	0.018025	2.57397E+008
1.722225	0.018025	2.42844E+008
1.732415	0.018025	3.34586E+008
1.742606	0.018025	2.08001E+008
1.752797	0.018025	2.43575E+008
1.762987	0.018025	9.53487E+007
1.773178	0.018025	1.55584E+008
1.783369	0.018025	1.33482E+008
1.793559	0.018025	1.35638E+008
1.803750	0.018025	1.27527E+008
1.813941	0.018025	2.12122E+008
1.824131	0.018025	2.54743E+008
1.834322	0.018025	2.94646E+008
1.844513	0.018025	2.74556E+008
1.854703	0.018025	3.60057E+008
1.864894	0.018025	3.47417E+008
1.875085	0.018025	3.89333E+008
1.885275	0.018025	4.37892E+008
1.895466	0.018025	4.55046E+008
1.905657	0.018025	5.00586E+008
1.915847	0.018025	5.00528E+008
1.926038	0.018025	4.50543E+008
1.936229	0.018025	3.95224E+008
1.946419	0.018025	3.70102E+008
1.956610	0.018025	2.88309E+008
1.966801	0.018025	2.53121E+008
1.976992	0.018025	2.28603E+008
1.987182	0.018025	1.42785E+008
1.997373	0.018025	1.42223E+008
2.007564	0.018025	7.80457E+007
2.017754	0.018025	1.25297E+008
2.027945	0.018025	8.98067E+007
2.038136	0.018025	9.51839E+007
2.048326	0.018025	1.37301E+008
2.058517	0.018025	1.27781E+008
2.068708	0.018025	1.35272E+008
2.078898	0.018025	1.75477E+008
2.089089	0.018025	1.97362E+008
2.099280	0.018025	2.59208E+008
2.109470	0.018025	2.62673E+008
2.119661	0.018025	3.44852E+008
2.129852	0.018025	3.46505E+008
2.140042	0.018025	4.12176E+008
2.150233	0.018025	4.02555E+008
2.160424	0.018025	4.54336E+008
2.170614	0.018025	4.86387E+008
2.180805	0.018025	4.15667E+008
2.190996	0.018025	3.94169E+008
2.201186	0.018025	4.30851E+008
2.211377	0.018025	4.13177E+008
2.221568	0.018025	4.21574E+008
2.231758	0.018025	3.41594E+008
2.241949	0.018025	2.57989E+008
2.252140	0.018025	2.08106E+008
2.262331	0.018025	1.98686E+008
2.272521	0.018025	1.35817E+008
2.282712	0.018025	5.7092E+006
2.292903	0.018025	8.97261E+006
2.303093	0.018025	-9.54678E+007
2.313284	0.018025	-1.40923E+008
2.323475	0.018025	-1.39069E+008
2.333665	0.018025	-1.17888E+008
2.343856	0.018025	-1.54586E+008
2.354047	0.018025	-1.64106E+008
2.364237	0.018025	-7.70952E+007
2.374428	0.018025	-1.36038E+008
2.384619	0.018025	-5.64763E+007
2.394809	0.018025	9.19489E+006
2.405000	0.018025	1.00232E+008
2.415191	0.018025	7.14861E+007
2.425381	0.018025	1.00518E+008
2.435572	0.018025	1.09418E+008
2.445763	0.018025	1.15198E+008
2.455953	0.018025	1.20676E+008
2.466144	0.018025	1.19712E+008
2.476335	0.018025	1.37772E+008
2.486525	0.018025	1.60764E+008
2.496716	0.018025	1.52955E+008
2.506907	0.018025	1.38905E+008
2.517097	0.018025	1.21031E+008
2.527288	0.018025	1.44023E+008
2.537479	0.018025	1.9993E+008
2.547669	0.018025	2.25942E+008
2.557860	0.018025	2.5739E+008
2.568051	0.018025	2.35288E+008
2.578242	0.018025	3.30452E+008
2.588432	0.018025	3.39553E+008
2.598623	0.018025	3.30738E+008
2.608814	0.018025	3.04508E+008
2.619004	0.018025	2.70931E+008
2.629195	0.018025	2.72181E+008
2.639386	0.018025	2.82994E+008
2.649576	0.018025	2.17609E+008
2.659767	0.018025	1.91581E+008
2.669958	0.018025	1.16935E+008
2.680148	0.018025	2.05154E+008
2.690339	0.018025	1.19134E+008
2.700530	0.018025	1.34677E+008
2.710720	0.018025	8.68066E+007
2.720911	0.018025	1.05269E+008
2.731102	0.018025	1.3108E+008
2.741292	0.018025	1.48738E+008
2.751483	0.018025	1.55625E+008
2.761674	0.018025	1.14699E+008
2.771864	0.018025	1.94362E+008
2.782055	0.018025	1.68233E+008
2.792246	0.018025	1.07881E+008
2.802436	0.018025	6.79622E+007
2.812627	0.018025	8.29019E+007
2.822818	0.018025	4.8016E+007
2.833008	0.018025	1.17814E+008
2.843199	0.018025	1.1071E+008
2.853390	0.018025	1.24744E+008
2.863581	0.018025	1.97058E+008
2.873771	0.018025	1.78982E+008
2.883962	0.018025	2.3499E+008
2.894153	0.018025	2.40066E+008
2.904343	0.018025	3.57274E+008
2.914534	0.018025	3.69596E+008
2.924725	0.018025	4.49561E+008
2.934915	0.018025	4.56247E+008
2.945106	0.018025	5.12657E+008
2.955297	0.018025	5.25886E+008
2.965487	0.018025	5.41329E+008
2.975678	0.018025	5.09865E+008
2.985869	0.018025	4.70349E+008
2.996059	0.018025	4.23988E+008
3.006250	0.018025	4.29466E+008
0.000000	0.027037	-9.02481E+007
0.010191	0.027037	-2.0717E+008
0.020381	0.027037	-3.18354E+008
0.030572	0.027037	-4.51583E+008
0.040763	0.027037	-5.42737E+008
0.050953	0.027037	-5.91916E+008
0.061144	0.027037	-6.85284E+008
0.071335	0.027037	-6.28471E+008
0.081525	0.027037	-6.10712E+008
0.091716	0.027037	-5.42021E+008
0.101907	0.027037	-4.37798E+008
0.112097	0.027037	-3.51492E+008
0.122288	0.027037	-2.23917E+008
0.132479	0.027037	-1.23015E+008
0.142669	0.027037	-2.57374E+007
0.152860	0.027037	8.98601E+007
0.163051	0.027037	1.81803E+008
0.173242	0.027037	2.3771E+008
0.183432	0.027037	3.00865E+008
0.193623	0.027037	3.51438E+008
0.203814	0.027037	3.67887E+008
0.214004	0.027037	3.72359E+008
0.224195	0.027037	3.47941E+008
0.234386	0.027037	3.49393E+008
0.244576	0.027037	3.40074E+008
0.254767	0.027037	3.92056E+008
0.264958	0.027037	3.22845E+008
0.275148	0.027037	3.1866E+008
0.285339	0.027037	2.34955E+008
0.295530	0.027037	2.63484E+008
0.305720	0.027037	2.10681E+008
0.315911	0.027037	1.87773E+008
0.326102	0.027037	1.49364E+008
0.336292	0.027037	1.36724E+008
0.346483	0.027037	7.29492E+007
0.356674	0.027037	3.86672E+007
0.366864	0.027037	-1.73568E+007
0.377055	0.027037	2.02309E+007
0.387246	0.027037	1.52404E+007
0.397436	0.027037	6.32965E+007
0.407627	0.027037	1.16889E+008
0.417818	0.027037	1.00725E+008
0.428008	0.027037	1.49889E+008
0.438199	0.027037	2.11634E+008
0.448390	0.027037	2.75192E+008
0.458581	0.027037	3.36434E+008
0.468771	0.027037	2.65512E+008
0.478962	0.027037	3.00986E+008
0.489153	0.027037	3.1965E+008
0.499343	0.027037	3.05198E+008
0.509534	0.027037	2.8068E+008
0.519725	0.027037	2.40157E+008
0.529915	0.027037	2.46138E+008
0.540106	0.027037	2.1397E+008
0.550297	0.027037	1.31775E+008
0.560487	0.027037	6.20618E+007
0.570678	0.027037	6.20035E+007
0.580869	0.027037	5.09735E+007
0.591059	0.027037	4.54796E+007
0.601250	0.027037	9.89713E+007
0.611441	0.027037	1.123E+008
0.621631	0.027037	1.78475E+008
0.631822	0.027037	2.0036E+008
0.642013	0.027037	2.02013E+008
0.652203	0.027037	2.5792E+008
0.662394	0.027037	2.88059E+008
0.672585	0.027037	2.30827E+008
0.682775	0.027037	2.52612E+008
0.692966	0.027037	2.36851E+008
0.703157	0.027037	2.57629E+008
0.713347	0.027037	2.22642E+008
0.723538	0.027037	1.9742E+008
0.733729	0.027037	1.84276E+008
0.743919	0.027037	1.33989E+008
0.754110	0.027037	1.79831E+008
0.764301	0.027037	1.74236E+008
0.774492	0.027037	1.23346E+008
0.784682	0.027037	1.70798E+008
0.794873	0.027037	1.69331E+008
0.805064	0.027037	5.9958E+007
0.815254	0.027037	1.20395E+008
0.825445	0.027037	1.6835E+008
0.835636	0.027037	1.0981E+008
0.845826	0.027037	6.818E+007
0.856017	0.027037	1.39085E+008
0.866208	0.027037	1.48489E+008
0.876398	0.027037	1.30413E+008
0.886589	0.027037	1.10626E+008
0.896780	0.027037	7.54379E+007
0.906970	0.027037	1.0296E+008
0.917161	0.027037	6.46516E+007
0.927352	0.027037	9.28781E+007
0.937542	0.027037	2.03745E+008
0.947733	0.027037	2.42238E+008
0.957924	0.027037	2.7741E+008
0.968114	0.027037	3.29795E+008
0.978305	0.027037	3.71811E+008
0.988496	0.027037	3.88261E+008
0.998686	0.027037	3.82264E+008
1.008877	0.027037	3.86634E+008
1.019068	0.027037	3.32321E+008
1.029258	0.027037	3.62662E+008
1.039449	0.027037	2.99189E+008
1.049640	0.027037	2.40548E+008
1.059831	0.027037	1.94992E+008
1.070021	0.027037	1.73494E+008
1.080212	0.027037	8.91852E+007
1.090403	0.027037	3.92007E+007
1.100593	0.027037	-4.04779E+007
1.110784	0.027037	-7.02303E+007
1.120975	0.027037	-1.76446E+007
1.131165	0.027037	-5.09199E+007
1.141356	0.027037	-8.62084E+007
1.151547	0.027037	-6.4726E+007
1.161737	0.027037	-6.00013E+006
1.171928	0.027037	3.70231E+007
1.182119	0.027037	3.02207E+007
1.192309	0.027037	5.27098E+007
1.202500	0.027037	2.15717E+008
1.212691	0.027037	1.99956E+008
1.222881	0.027037	1.98791E+008
1.233072	0.027037	2.90633E+008
1.243263	0.027037	3.23188E+008
1.253453	0.027037	2.69781E+008
1.263644	0.027037	3.33036E+008
1.273835	0.027037	3.20295E+008
1.284025	0.027037	3.08762E+008
1.294216	0.027037	4.27077E+008
1.304407	0.027037	3.45888E+008
1.314597	0.027037	4.09647E+008
1.324788	0.027037	3.72345E+008
1.334979	0.027037	2.46163E+008
1.345169	0.027037	2.97138E+008
1.355360	0.027037	2.91946E+008
1.365551	0.027037	3.17556E+008
1.375742	0.027037	2.14927E+008
1.385932	0.027037	2.25941E+008
1.396123	0.027037	2.41183E+008
1.406314	0.027037	2.32267E+008
1.416504	0.027037	2.35832E+008
1.426695	0.027037	1.5414E+008
1.436886	0.027037	2.04713E+008
1.447076	0.027037	2.32638E+008
1.457267	0.027037	2.20198E+008
1.467458	0.027037	2.59195E+008
1.477648	0.027037	2.8712E+008
1.487839	0.027037	2.84344E+008
1.498030	0.027037	2.67476E+008
1.508220	0.027037	2.40038E+008
1.518411	0.027037	1.74955E+008
1.528602	0.027037	1.61912E+008
1.538792	0.027037	1.96681E+008
1.548983	0.027037	1.16902E+008
1.559174	0.027037	1.07885E+008
1.569364	0.027037	5.63909E+007
1.579555	0.027037	2.34175E+007
1.589746	0.027037	6.88565E+007
1.599936	0.027037	-2.66254E+007
1.610127	0.027037	2.43498E+007
1.620318	0.027037	2.79152E+007
1.630508	0.027037	3.68154E+007
1.640699	0.027037	5.75933E+007
1.650890	0.027037	1.01321E+008
1.661081	0.027037	1.35788E+008
1.671271	0.027037	2.04177E+008
1.681462	0.027037	2.43174E+008
1.691653	0.027037	1.74769E+008
1.701843	0.027037	2.68121E+008
1.712034	0.027037	2.29612E+008
1.722225	0.027037	2.09321E+008
1.732415	0.027037	2.93111E+008
1.742606	0.027037	1.72767E+008
1.752797	0.027037	2.03006E+008
1.762987	0.027037	6.62549E+007
1.773178	0.027037	1.1874E+008
1.783369	0.027037	1.00161E+008
1.793559	0.027037	9.89951E+007
1.803750	0.027037	9.41052E+007
1.813941	0.027037	1.71151E+008
1.824131	0.027037	2.08034E+008
1.834322	0.027037	2.45219E+008
1.844513	0.027037	2.22513E+008
1.854703	0.027037	3.01672E+008
1.864894	0.027037	2.90441E+008
1.875085	0.027037	3.2682E+008
1.885275	0.027037	3.73971E+008
1.895466	0.027037	3.93138E+008
1.905657	0.027037	4.37772E+008
1.915847	0.027037	4.40029E+008
1.926038	0.027037	3.98701E+008
1.936229	0.027037	3.53145E+008
1.946419	0.027037	3.40605E+008
1.956610	0.027037	2.70388E+008
1.966801	0.027037	2.45568E+008
1.976992	0.027037	2.29505E+008
1.987182	0.027037	1.54759E+008
1.997373	0.027037	1.59935E+008
2.007564	0.027037	1.03206E+008
2.017754	0.027037	1.50457E+008
2.027945	0.027037	1.20302E+008
2.038136	0.027037	1.24673E+008
2.048326	0.027037	1.63368E+008
2.058517	0.027037	1.5113E+008
2.068708	0.027037	1.57312E+008
2.078898	0.027037	1.89465E+008
2.089089	0.027037	2.04102E+008
2.099280	0.027037	2.57997E+008
2.109470	0.027037	2.5522E+008
2.119661	0.027037	3.27132E+008
2.129852	0.027037	3.20431E+008
2.140042	0.027037	3.74828E+008
2.150233	0.027037	3.59269E+008
2.160424	0.027037	4.04808E+008
2.170614	0.027037	4.32632E+008
2.180805	0.027037	3.59496E+008
2.190996	0.027037	3.38401E+008
2.201186	0.027037	3.67131E+008
2.211377	0.027037	3.47847E+008
2.221568	0.027037	3.56445E+008
2.231758	0.027037	2.79987E+008
2.241949	0.027037	2.03932E+008
2.252140	0.027037	1.58981E+008
2.262331	0.027037	1.49863E+008
2.272521	0.027037	9.70603E+007
2.282712	0.027037	-2.03649E+007
2.292903	0.027037	-1.44844E+007
2.303093	0.027037	-1.06443E+008
2.313284	0.027037	-1.44047E+008
2.323475	0.027037	-1.3565E+008
2.333665	0.027037	-1.13463E+008
2.343856	0.027037	-1.43014E+008
2.354047	0.027037	-1.4881E+008
2.364237	0.027037	-6.51207E+007
2.374428	0.027037	-1.16816E+008
2.384619	0.027037	-4.08781E+007
2.394809	0.027037	1.93576E+007
2.405000	0.027037	1.04758E+008
2.415191	0.027037	7.76225E+007
2.425381	0.027037	1.04037E+008
2.435572	0.027037	1.09414E+008
2.445763	0.027037	1.14691E+008
2.455953	0.027037	1.2188E+008
2.466144	0.027037	1.14373E+008
2.476335	0.027037	1.33842E+008
2.486525	0.027037	1.5452E+008
2.496716	0.027037	1.42785E+008
2.506907	0.027037	1.30245E+008
2.517097	0.027037	1.11766E+008
2.527288	0.027037	1.31135E+008
2.537479	0.027037	1.83821E+008
2.547669	0.027037	2.07216E+008
2.557860	0.027037	2.31719E+008
2.568051	0.027037	2.11025E+008
2.578242	0.027037	3.01156E+008
2.588432	0.027037	3.06936E+008
2.598623	0.027037	3.01241E+008
2.608814	0.027037	2.76723E+008
2.619004	0.027037	2.47071E+008
2.629195	0.027037	2.47516E+008
2.639386	0.027037	2.60544E+008
2.649576	0.027037	1.99285E+008
2.659767	0.027037	1.77988E+008
2.669958	0.027037	1.08275E+008
2.680148	0.027037	1.9297E+008
2.690339	0.027037	1.12386E+008
2.700530	0.027037	1.28433E+008
2.710720	0.027037	8.19713E+007
2.720911	0.027037	9.96287E+007
2.731102	0.027037	1.25037E+008
2.741292	0.027037	1.38265E+008
2.751483	0.027037	1.4485E+008
2.761674	0.027037	1.06945E+008
2.771864	0.027037	1.78152E+008
2.782055	0.027037	1.54137E+008
2.792246	0.027037	9.86167E+007
2.802436	0.027037	6.59453E+007
2.812627	0.027037	7.68587E+007
2.822818	0.027037	4.67037E+007
2.833008	0.027037	1.12778E+008
2.843199	0.027037	1.07082E+008
2.853390	0.027037	1.17191E+008
2.863581	0.027037	1.89304E+008
2.873771	0.027037	1.68107E+008
2.883962	0.027037	2.21901E+008
2.894153	0.027037	2.29694E+008
2.904343	0.027037	3.38346E+008
2.914534	0.027037	3.52078E+008
2.924725	0.027037	4.26506E+008
2.934915	0.027037	4.35306E+008
2.945106	0.027037	4.86684E+008
2.955297	0.027037	5.0102E+008
2.965487	0.027037	5.18677E+008
2.975678	0.027037	4.89931E+008
2.985869	0.027037	4.56052E+008
2.996059	0.027037	4.15932E+008
3.006250	0.027037	4.24832E+008
0.000000	0.036050	-1.07766E+008
0.010191	0.036050	-2.03953E+008
0.020381	0.036050	-2.96817E+008
0.030572	0.036050	-4.07901E+008
0.040763	0.036050	-4.79729E+008
0.050953	0.036050	-5.18842E+008
0.061144	0.036050	-5.96306E+008
0.071335	0.036050	-5.37379E+008
0.081525	0.036050	-5.165E+008
0.091716	0.036050	-4.53245E+008
0.101907	0.036050	-3.58685E+008
0.112097	0.036050	-2.79727E+008
0.122288	0.036050	-1.63123E+008
0.132479	0.036050	-7.58104E+007
0.142669	0.036050	6.46936E+006
0.152860	0.036050	1.0878E+008
0.163051	0.036050	1.85624E+008
0.173242	0.036050	2.28446E+008
0.183432	0.036050	2.80629E+008
0.193623	0.036050	3.21035E+008
0.203814	0.036050	3.2913E+008
0.214004	0.036050	3.28065E+008
0.224195	0.036050	2.9781E+008
0.234386	0.036050	2.92719E+008
0.244576	0.036050	2.75649E+008
0.254767	0.036050	3.20686E+008
0.264958	0.036050	2.53489E+008
0.275148	0.036050	2.44874E+008
0.285339	0.036050	1.68316E+008
0.295530	0.036050	1.91208E+008
0.305720	0.036050	1.44142E+008
0.315911	0.036050	1.24053E+008
0.326102	0.036050	9.30929E+007
0.336292	0.036050	8.33714E+007
0.346483	0.036050	3.08705E+007
0.356674	0.036050	2.32602E+006
0.366864	0.036050	-4.27263E+007
0.377055	0.036050	-3.2261E+006
0.387246	0.036050	-7.71334E+006
0.397436	0.036050	4.13493E+007
0.407627	0.036050	9.17206E+007
0.417818	0.036050	8.20998E+007
0.428008	0.036050	1.29653E+008
0.438199	0.036050	1.87473E+008
0.448390	0.036050	2.50426E+008
0.458581	0.036050	3.07642E+008
0.468771	0.036050	2.38633E+008
0.478962	0.036050	2.69175E+008
0.489153	0.036050	2.85121E+008
0.499343	0.036050	2.73286E+008
0.509534	0.036050	2.46654E+008
0.519725	0.036050	2.05527E+008
0.529915	0.036050	2.10703E+008
0.540106	0.036050	1.82561E+008
0.550297	0.036050	1.03386E+008
0.560487	0.036050	3.67929E+007
0.570678	0.036050	3.51241E+007
0.580869	0.036050	2.32888E+007
0.591059	0.036050	1.54799E+007
0.601250	0.036050	6.17241E+007
0.611441	0.036050	7.50533E+007
0.621631	0.036050	1.37202E+008
0.631822	0.036050	1.61301E+008
0.642013	0.036050	1.66678E+008
0.652203	0.036050	2.19868E+008
0.662394	0.036050	2.52825E+008
0.672585	0.036050	2.08075E+008
0.682775	0.036050	2.31772E+008
0.692966	0.036050	2.21245E+008
0.703157	0.036050	2.46351E+008
0.713347	0.036050	2.21229E+008
0.723538	0.036050	2.01341E+008
0.733729	0.036050	1.92727E+008
0.743919	0.036050	1.49688E+008
0.754110	0.036050	1.95127E+008
0.764301	0.036050	1.86815E+008
0.774492	0.036050	1.35622E+008
0.784682	0.036050	1.82571E+008
0.794873	0.036050	1.71843E+008
0.805064	0.036050	7.27378E+007
0.815254	0.036050	1.22304E+008
0.825445	0.036050	1.58784E+008
0.835636	0.036050	9.7828E+007
0.845826	0.036050	5.53927E+007
0.856017	0.036050	1.16736E+008
0.866208	0.036050	1.2624E+008
0.876398	0.036050	1.10479E+008
0.886589	0.036050	9.25036E+007
0.896780	0.036050	5.88256E+007
0.906970	0.036050	8.61462E+007
0.917161	0.036050	5.35754E+007
0.927352	0.036050	7.98895E+007
0.937542	0.036050	1.7918E+008
0.947733	0.036050	2.14453E+008
0.957924	0.036050	2.49726E+008
0.968114	0.036050	2.98788E+008
0.978305	0.036050	3.34161E+008
0.988496	0.036050	3.49E+008
0.998686	0.036050	3.45419E+008
1.008877	0.036050	3.48884E+008
1.019068	0.036050	2.99805E+008
1.029258	0.036050	3.22999E+008
1.039449	0.036050	2.65868E+008
1.049640	0.036050	2.09844E+008
1.059831	0.036050	1.67408E+008
1.070021	0.036050	1.46212E+008
1.080212	0.036050	6.7238E+007
1.090403	0.036050	2.06759E+007
1.100593	0.036050	-5.51777E+007
1.110784	0.036050	-7.95952E+007
1.120975	0.036050	-3.52634E+007
1.131165	0.036050	-6.72302E+007
1.141356	0.036050	-1.02519E+008
1.151547	0.036050	-8.16402E+007
1.161737	0.036050	-2.45249E+007
1.171928	0.036050	1.68878E+007
1.182119	0.036050	1.06894E+007
1.192309	0.036050	3.92179E+007
1.202500	0.036050	1.87932E+008
1.212691	0.036050	1.83746E+008
1.222881	0.036050	1.91338E+008
1.233072	0.036050	2.8469E+008
1.243263	0.036050	3.20164E+008
1.253453	0.036050	2.80145E+008
1.263644	0.036050	3.4944E+008
1.273835	0.036050	3.4455E+008
1.284025	0.036050	3.39761E+008
1.294216	0.036050	4.52741E+008
1.304407	0.036050	3.81216E+008
1.314597	0.036050	4.39539E+008
1.324788	0.036050	4.05961E+008
1.334979	0.036050	2.89039E+008
1.345169	0.036050	3.31056E+008
1.355360	0.036050	3.20731E+008
1.365551	0.036050	3.36576E+008
1.375742	0.036050	2.3586E+008
1.385932	0.036050	2.35903E+008
1.396123	0.036050	2.41582E+008
1.406314	0.036050	2.1948E+008
1.416504	0.036050	2.1318E+008
1.426695	0.036050	1.32495E+008
1.436886	0.036050	1.68674E+008
1.447076	0.036050	1.91364E+008
1.457267	0.036050	1.77314E+008
1.467458	0.036050	2.12486E+008
1.477648	0.036050	2.4333E+008
1.487839	0.036050	2.45083E+008
1.498030	0.036050	2.34959E+008
1.508220	0.036050	2.16783E+008
1.518411	0.036050	1.7626E+008
1.528602	0.036050	1.74289E+008
1.538792	0.036050	2.21238E+008
1.548983	0.036050	1.56356E+008
1.559174	0.036050	1.60224E+008
1.569364	0.036050	1.22721E+008
1.579555	0.036050	1.00518E+008
1.589746	0.036050	1.45353E+008
1.599936	0.036050	6.13458E+007
1.610127	0.036050	1.03866E+008
1.620318	0.036050	1.05317E+008
1.630508	0.036050	1.06668E+008
1.640699	0.036050	1.22111E+008
1.650890	0.036050	1.49935E+008
1.661081	0.036050	1.66989E+008
1.671271	0.036050	2.20581E+008
1.681462	0.036050	2.48908E+008
1.691653	0.036050	1.76678E+008
1.701843	0.036050	2.54126E+008
1.712034	0.036050	2.13906E+008
1.722225	0.036050	1.88079E+008
1.732415	0.036050	2.63715E+008
1.742606	0.036050	1.49511E+008
1.752797	0.036050	1.73913E+008
1.762987	0.036050	4.78308E+007
1.773178	0.036050	9.21625E+007
1.783369	0.036050	7.64016E+007
1.793559	0.036050	7.13104E+007
1.803750	0.036050	6.96416E+007
1.813941	0.036050	1.39238E+008
1.824131	0.036050	1.70082E+008
1.834322	0.036050	2.05153E+008
1.844513	0.036050	1.80333E+008
1.854703	0.036050	2.53252E+008
1.864894	0.036050	2.43732E+008
1.875085	0.036050	2.74978E+008
1.885275	0.036050	3.20518E+008
1.895466	0.036050	3.41295E+008
1.905657	0.036050	3.84721E+008
1.915847	0.036050	3.87481E+008
1.926038	0.036050	3.54407E+008
1.936229	0.036050	3.17508E+008
1.946419	0.036050	3.15638E+008
1.956610	0.036050	2.55185E+008
1.966801	0.036050	2.39022E+008
1.976992	0.036050	2.30508E+008
1.987182	0.036050	1.65626E+008
1.997373	0.036050	1.75332E+008
2.007564	0.036050	1.2575E+008
2.017754	0.036050	1.7139E+008
2.027945	0.036050	1.46369E+008
2.038136	0.036050	1.49532E+008
2.048326	0.036050	1.85307E+008
2.058517	0.036050	1.7005E+008
2.068708	0.036050	1.75226E+008
2.078898	0.036050	1.99627E+008
2.089089	0.036050	2.07924E+008
2.099280	0.036050	2.5447E+008
2.109470	0.036050	2.45654E+008
2.119661	0.036050	3.07299E+008
2.129852	0.036050	2.93249E+008
2.140042	0.036050	3.36273E+008
2.150233	0.036050	3.15479E+008
2.160424	0.036050	3.54979E+008
2.170614	0.036050	3.78777E+008
2.180805	0.036050	3.02923E+008
2.190996	0.036050	2.83236E+008
2.201186	0.036050	3.0331E+008
2.211377	0.036050	2.82516E+008
2.221568	0.036050	2.91316E+008
2.231758	0.036050	2.18381E+008
2.241949	0.036050	1.49272E+008
2.252140	0.036050	1.09353E+008
2.262331	0.036050	1.00034E+008
2.272521	0.036050	5.71961E+007
2.282712	0.036050	-4.80496E+007
2.292903	0.036050	-3.96526E+007
2.303093	0.036050	-1.19231E+008
2.313284	0.036050	-1.48681E+008
2.323475	0.036050	-1.34446E+008
2.333665	0.036050	-1.11051E+008
2.343856	0.036050	-1.33153E+008
2.354047	0.036050	-1.35124E+008
2.364237	0.036050	-5.40521E+007
2.374428	0.036050	-9.82992E+007
2.384619	0.036050	-2.59846E+007
2.394809	0.036050	3.05268E+007
2.405000	0.036050	1.10189E+008
2.415191	0.036050	8.5772E+007
2.425381	0.036050	1.10375E+008
2.435572	0.036050	1.13437E+008
2.445763	0.036050	1.18412E+008
2.455953	0.036050	1.28218E+008
2.466144	0.036050	1.14973E+008
2.476335	0.036050	1.36758E+008
2.486525	0.036050	1.55623E+008
2.496716	0.036050	1.41372E+008
2.506907	0.036050	1.31349E+008
2.517097	0.036050	1.13373E+008
2.527288	0.036050	1.29722E+008
2.537479	0.036050	1.80496E+008
2.547669	0.036050	2.01777E+008
2.557860	0.036050	2.2024E+008
2.568051	0.036050	2.01761E+008
2.578242	0.036050	2.87262E+008
2.588432	0.036050	2.89619E+008
2.598623	0.036050	2.87548E+008
2.608814	0.036050	2.64238E+008
2.619004	0.036050	2.38008E+008
2.629195	0.036050	2.37346E+008
2.639386	0.036050	2.51682E+008
2.649576	0.036050	1.93141E+008
2.659767	0.036050	1.75669E+008
2.669958	0.036050	1.0958E+008
2.680148	0.036050	1.90148E+008
2.690339	0.036050	1.13892E+008
2.700530	0.036050	1.29436E+008
2.710720	0.036050	8.32761E+007
2.720911	0.036050	1.00028E+008
2.731102	0.036050	1.24328E+008
2.741292	0.036050	1.33229E+008
2.751483	0.036050	1.38807E+008
2.761674	0.036050	1.04123E+008
2.771864	0.036050	1.66774E+008
2.782055	0.036050	1.44873E+008
2.792246	0.036050	9.34794E+007
2.802436	0.036050	6.72501E+007
2.812627	0.036050	7.35332E+007
2.822818	0.036050	4.70019E+007
2.833008	0.036050	1.08747E+008
2.843199	0.036050	1.04562E+008
2.853390	0.036050	1.1155E+008
2.863581	0.036050	1.81952E+008
2.873771	0.036050	1.57434E+008
2.883962	0.036050	2.08912E+008
2.894153	0.036050	2.18618E+008
2.904343	0.036050	3.19318E+008
2.914534	0.036050	3.34258E+008
2.924725	0.036050	4.01841E+008
2.934915	0.036050	4.12554E+008
2.945106	0.036050	4.58798E+008
2.955297	0.036050	4.73234E+008
2.965487	0.036050	4.92603E+008
2.975678	0.036050	4.6577E+008
2.985869	0.036050	4.36621E+008
2.996059	0.036050	4.01735E+008
3.006250	0.036050	4.13152E+008
0.000000	0.045062	-1.74003E+008
0.010191	0.045062	-2.47642E+008
0.020381	0.045062	-3.19066E+008
0.030572	0.045062	-4.0569E+008
0.040763	0.045062	-4.55373E+008
0.050953	0.045062	-4.80998E+008
0.061144	0.045062	-5.39941E+008
0.071335	0.045062	-4.75075E+008
0.081525	0.045062	-4.47654E+008
0.091716	0.045062	-3.85808E+008
0.101907	0.045062	-2.96885E+008
0.112097	0.045062	-2.21852E+008
0.122288	0.045062	-1.12395E+008
0.132479	0.045062	-3.50476E+007
0.142669	0.045062	3.54552E+007
0.152860	0.045062	1.27499E+008
0.163051	0.045062	1.91559E+008
0.173242	0.045062	2.24617E+008
0.183432	0.045062	2.67943E+008
0.193623	0.045062	2.99491E+008
0.203814	0.045062	3.00641E+008
0.214004	0.045062	2.95147E+008
0.224195	0.045062	2.59456E+008
0.234386	0.045062	2.49432E+008
0.244576	0.045062	2.26122E+008
0.254767	0.045062	2.64414E+008
0.264958	0.045062	1.99834E+008
0.275148	0.045062	1.86892E+008
0.285339	0.045062	1.17682E+008
0.295530	0.045062	1.35037E+008
0.305720	0.045062	9.39105E+007
0.315911	0.045062	7.55324E+007
0.326102	0.045062	5.01084E+007
0.336292	0.045062	4.27021E+007
0.346483	0.045062	266869
0.356674	0.045062	-2.38486E+007
0.366864	0.045062	-6.04457E+007
0.377055	0.045062	-1.97376E+007
0.387246	0.045062	-2.45268E+007
0.397436	0.045062	2.42339E+007
0.407627	0.045062	7.08808E+007
0.417818	0.045062	6.64942E+007
0.428008	0.045062	1.11933E+008
0.438199	0.045062	1.6623E+008
0.448390	0.045062	2.28177E+008
0.458581	0.045062	2.81769E+008
0.468771	0.045062	2.1417E+008
0.478962	0.045062	2.40182E+008
0.489153	0.045062	2.53612E+008
0.499343	0.045062	2.43185E+008
0.509534	0.045062	2.14943E+008
0.519725	0.045062	1.73212E+008
0.529915	0.045062	1.76677E+008
0.540106	0.045062	1.52662E+008
0.550297	0.045062	7.61041E+007
0.560487	0.045062	1.23294E+007
0.570678	0.045062	8.34548E+006
0.580869	0.045062	-3.79175E+006
0.591059	0.045062	-1.32112E+007
0.601250	0.045062	2.61883E+007
0.611441	0.045062	3.94168E+007
0.621631	0.045062	9.8042E+007
0.631822	0.045062	1.24859E+008
0.642013	0.045062	1.34263E+008
0.652203	0.045062	1.86345E+008
0.662394	0.045062	2.22222E+008
0.672585	0.045062	1.89651E+008
0.682775	0.045062	2.15663E+008
0.692966	0.045062	2.10673E+008
0.703157	0.045062	2.39704E+008
0.713347	0.045062	2.23742E+008
0.723538	0.045062	2.09088E+008
0.733729	0.045062	2.04501E+008
0.743919	0.045062	1.673E+008
0.754110	0.045062	2.13041E+008
0.764301	0.045062	2.01004E+008
0.774492	0.045062	1.49107E+008
0.784682	0.045062	1.95251E+008
0.794873	0.045062	1.75665E+008
0.805064	0.045062	8.72288E+007
0.815254	0.045062	1.26024E+008
0.825445	0.045062	1.5103E+008
0.835636	0.045062	8.79599E+007
0.845826	0.045062	4.49207E+007
0.856017	0.045062	9.72044E+007
0.866208	0.045062	1.07111E+008
0.876398	0.045062	9.27596E+007
0.886589	0.045062	7.6294E+007
0.896780	0.045062	4.43272E+007
0.906970	0.045062	7.07419E+007
0.917161	0.045062	4.31034E+007
0.927352	0.045062	6.81089E+007
0.937542	0.045062	1.55824E+008
0.947733	0.045062	1.87674E+008
0.957924	0.045062	2.23551E+008
0.968114	0.045062	2.69493E+008
0.978305	0.045062	2.99129E+008
0.988496	0.045062	3.12861E+008
0.998686	0.045062	3.13205E+008
1.008877	0.045062	3.16267E+008
1.019068	0.045062	2.73631E+008
1.029258	0.045062	2.90282E+008
1.039449	0.045062	2.40498E+008
1.049640	0.045062	1.87796E+008
1.059831	0.045062	1.49085E+008
1.070021	0.045062	1.28593E+008
1.080212	0.045062	5.54575E+007
1.090403	0.045062	1.1915E+007
1.100593	0.045062	-6.02142E+007
1.110784	0.045062	-7.98001E+007
1.120975	0.045062	-4.49302E+007
1.131165	0.045062	-7.6595E+007
1.141356	0.045062	-1.12789E+008
1.151547	0.045062	-9.483E+007
1.161737	0.045062	-4.03318E+007
1.171928	0.045062	-2.14017E+006
1.182119	0.045062	-9.44583E+006
1.192309	0.045062	2.29077E+007
1.202500	0.045062	1.56825E+008
1.212691	0.045062	1.63108E+008
1.222881	0.045062	1.78249E+008
1.233072	0.045062	2.71098E+008
1.243263	0.045062	3.09088E+008
1.253453	0.045062	2.81248E+008
1.263644	0.045062	3.55979E+008
1.273835	0.045062	3.58034E+008
1.284025	0.045062	3.59586E+008
1.294216	0.045062	4.68138E+008
1.304407	0.045062	4.06276E+008
1.314597	0.045062	4.58962E+008
1.324788	0.045062	4.29612E+008
1.334979	0.045062	3.22656E+008
1.345169	0.045062	3.57324E+008
1.355360	0.045062	3.43476E+008
1.365551	0.045062	3.51369E+008
1.375742	0.045062	2.53874E+008
1.385932	0.045062	2.44958E+008
1.396123	0.045062	2.42283E+008
1.406314	0.045062	2.09108E+008
1.416504	0.045062	1.94958E+008
1.426695	0.045062	1.15581E+008
1.436886	0.045062	1.39177E+008
1.447076	0.045062	1.56432E+008
1.457267	0.045062	1.40973E+008
1.467458	0.045062	1.72018E+008
1.477648	0.045062	2.04674E+008
1.487839	0.045062	2.0995E+008
1.498030	0.045062	2.05362E+008
1.508220	0.045062	1.9393E+008
1.518411	0.045062	1.75451E+008
1.528602	0.045062	1.82036E+008
1.538792	0.045062	2.39957E+008
1.548983	0.045062	1.87959E+008
1.559174	0.045062	2.03503E+008
1.569364	0.045062	1.78582E+008
1.579555	0.045062	1.66042E+008
1.589746	0.045062	2.11078E+008
1.599936	0.045062	1.38043E+008
1.610127	0.045062	1.72913E+008
1.620318	0.045062	1.73459E+008
1.630508	0.045062	1.69072E+008
1.640699	0.045062	1.80187E+008
1.650890	0.045062	1.93919E+008
1.661081	0.045062	1.9688E+008
1.671271	0.045062	2.3779E+008
1.681462	0.045062	2.57158E+008
1.691653	0.045062	1.82613E+008
1.701843	0.045062	2.45365E+008
1.712034	0.045062	2.05849E+008
1.722225	0.045062	1.7499E+008
1.732415	0.045062	2.43077E+008
1.742606	0.045062	1.35214E+008
1.752797	0.045062	1.54281E+008
1.762987	0.045062	3.91706E+007
1.773178	0.045062	7.55504E+007
1.783369	0.045062	6.28092E+007
1.793559	0.045062	5.40943E+007
1.803750	0.045062	5.57472E+007
1.813941	0.045062	1.17191E+008
1.824131	0.045062	1.42398E+008
1.834322	0.045062	1.75053E+008
1.844513	0.045062	1.4822E+008
1.854703	0.045062	2.14696E+008
1.864894	0.045062	2.06485E+008
1.875085	0.045062	2.3139E+008
1.885275	0.045062	2.74614E+008
1.895466	0.045062	2.95191E+008
1.905657	0.045062	3.36905E+008
1.915847	0.045062	3.38457E+008
1.926038	0.045062	3.11624E+008
1.936229	0.045062	2.81067E+008
1.946419	0.045062	2.87954E+008
1.956610	0.045062	2.34647E+008
1.966801	0.045062	2.25832E+008
1.976992	0.045062	2.22855E+008
1.987182	0.045062	1.66327E+008
1.997373	0.045062	1.8016E+008
2.007564	0.045062	1.37423E+008
2.017754	0.045062	1.82056E+008
2.027945	0.045062	1.62571E+008
2.038136	0.045062	1.65633E+008
2.048326	0.045062	2E+008
2.058517	0.045062	1.83132E+008
2.068708	0.045062	1.89717E+008
2.078898	0.045062	2.07777E+008
2.089089	0.045062	2.11644E+008
2.099280	0.045062	2.53359E+008
2.109470	0.045062	2.40718E+008
2.119661	0.045062	2.94512E+008
2.129852	0.045062	2.75127E+008
2.140042	0.045062	3.08689E+008
2.150233	0.045062	2.84573E+008
2.160424	0.045062	3.18739E+008
2.170614	0.045062	3.4012E+008
2.180805	0.045062	2.62958E+008
2.190996	0.045062	2.4448E+008
2.201186	0.045062	2.57406E+008
2.211377	0.045062	2.35908E+008
2.221568	0.045062	2.44707E+008
2.231758	0.045062	1.75095E+008
2.241949	0.045062	1.12427E+008
2.252140	0.045062	7.7038E+007
2.262331	0.045062	6.75178E+007
2.272521	0.045062	3.38399E+007
2.282712	0.045062	-6.00315E+007
2.292903	0.045062	-4.95207E+007
2.303093	0.045062	-1.17825E+008
2.313284	0.045062	-1.39525E+008
2.323475	0.045062	-1.20559E+008
2.333665	0.045062	-9.68617E+007
2.343856	0.045062	-1.12421E+008
2.354047	0.045062	-1.10768E+008
2.364237	0.045062	-3.32196E+007
2.374428	0.045062	-7.0018E+007
2.384619	0.045062	-2.03164E+006
2.394809	0.045062	4.99501E+007
2.405000	0.045062	1.23573E+008
2.415191	0.045062	1.0137E+008
2.425381	0.045062	1.2396E+008
2.435572	0.045062	1.24405E+008
2.445763	0.045062	1.29078E+008
2.455953	0.045062	1.40696E+008
2.466144	0.045062	1.22016E+008
2.476335	0.045062	1.46518E+008
2.486525	0.045062	1.63571E+008
2.496716	0.045062	1.46904E+008
2.506907	0.045062	1.38592E+008
2.517097	0.045062	1.21523E+008
2.527288	0.045062	1.35456E+008
2.537479	0.045062	1.84418E+008
2.547669	0.045062	2.04189E+008
2.557860	0.045062	2.17921E+008
2.568051	0.045062	2.01154E+008
2.578242	0.045062	2.82326E+008
2.588432	0.045062	2.82066E+008
2.598623	0.045062	2.82914E+008
2.608814	0.045062	2.59805E+008
2.619004	0.045062	2.36495E+008
2.629195	0.045062	2.34625E+008
2.639386	0.045062	2.49464E+008
2.649576	0.045062	1.92836E+008
2.659767	0.045062	1.77578E+008
2.669958	0.045062	1.15112E+008
2.680148	0.045062	1.91151E+008
2.690339	0.045062	1.18519E+008
2.700530	0.045062	1.33156E+008
2.710720	0.045062	8.77014E+007
2.720911	0.045062	1.0395E+008
2.731102	0.045062	1.26942E+008
2.741292	0.045062	1.31615E+008
2.751483	0.045062	1.36589E+008
2.761674	0.045062	1.05025E+008
2.771864	0.045062	1.59322E+008
2.782055	0.045062	1.40038E+008
2.792246	0.045062	9.20665E+007
2.802436	0.045062	7.18767E+007
2.812627	0.045062	7.37309E+007
2.822818	0.045062	5.0018E+007
2.833008	0.045062	1.06932E+008
2.843199	0.045062	1.03351E+008
2.853390	0.045062	1.06815E+008
2.863581	0.045062	1.75406E+008
2.873771	0.045062	1.47365E+008
2.883962	0.045062	1.95924E+008
2.894153	0.045062	2.0724E+008
2.904343	0.045062	3.00391E+008
2.914534	0.045062	3.15934E+008
2.924725	0.045062	3.76975E+008
2.934915	0.045062	3.88895E+008
2.945106	0.045062	4.29201E+008
2.955297	0.045062	4.43537E+008
2.965487	0.045062	4.64616E+008
2.975678	0.045062	4.39394E+008
2.985869	0.045062	4.14674E+008
2.996059	0.045062	3.83915E+008
3.006250	0.045062	3.9815E+008
0.000000	0.054075	-1.33643E+008
0.010191	0.054075	-1.96008E+008
0.020381	0.054075	-2.5787E+008
0.030572	0.054075	-3.32113E+008
0.040763	0.054075	-3.70321E+008
0.050953	0.054075	-3.92423E+008
0.061144	0.054075	-4.42408E+008
0.071335	0.054075	-3.79555E+008
0.081525	0.054075	-3.53241E+008
0.091716	0.054075	-2.98743E+008
0.101907	0.054075	-2.20187E+008
0.112097	0.054075	-1.53912E+008
0.122288	0.054075	-5.48227E+007
0.132479	0.054075	1.03452E+007
0.142669	0.054075	6.73598E+007
0.152860	0.054075	1.47928E+008
0.163051	0.054075	1.99407E+008
0.173242	0.054075	2.21997E+008
0.183432	0.054075	2.56967E+008
0.193623	0.054075	2.80463E+008
0.203814	0.054075	2.75271E+008
0.214004	0.054075	2.66355E+008
0.224195	0.054075	2.26939E+008
0.234386	0.054075	2.12688E+008
0.244576	0.054075	1.84345E+008
0.254767	0.054075	2.17303E+008
0.264958	0.054075	1.5534E+008
0.275148	0.054075	1.39679E+008
0.285339	0.054075	7.68108E+007
0.295530	0.054075	8.91334E+007
0.305720	0.054075	5.30396E+007
0.315911	0.054075	3.56682E+007
0.326102	0.054075	1.43711E+007
0.336292	0.054075	9.17922E+006
0.346483	0.054075	-2.52034E+007
0.356674	0.054075	-4.58965E+007
0.366864	0.054075	-7.53469E+007
0.377055	0.054075	-3.5444E+007
0.387246	0.054075	-4.17431E+007
0.397436	0.054075	6.61496E+006
0.407627	0.054075	4.7927E+007
0.417818	0.054075	4.87746E+007
0.428008	0.054075	9.25024E+007
0.438199	0.054075	1.42974E+008
0.448390	0.054075	2.04217E+008
0.458581	0.054075	2.54286E+008
0.468771	0.054075	1.88699E+008
0.478962	0.054075	2.10685E+008
0.489153	0.054075	2.21498E+008
0.499343	0.054075	2.12783E+008
0.509534	0.054075	1.83534E+008
0.519725	0.054075	1.41099E+008
0.529915	0.054075	1.4255E+008
0.540106	0.054075	1.2236E+008
0.550297	0.054075	4.78154E+007
0.560487	0.054075	-1.40467E+007
0.570678	0.054075	-2.01445E+007
0.580869	0.054075	-3.35903E+007
0.591059	0.054075	-4.51236E+007
0.601250	0.054075	-1.21661E+007
0.611441	0.054075	1.36439E+006
0.621631	0.054075	5.62652E+007
0.631822	0.054075	8.5901E+007
0.642013	0.054075	9.83242E+007
0.652203	0.054075	1.48997E+008
0.662394	0.054075	1.88196E+008
0.672585	0.054075	1.67402E+008
0.682775	0.054075	1.95326E+008
0.692966	0.054075	1.94966E+008
0.703157	0.054075	2.27622E+008
0.713347	0.054075	2.20316E+008
0.723538	0.054075	2.0989E+008
0.733729	0.054075	2.08322E+008
0.743919	0.054075	1.76959E+008
0.754110	0.054075	2.22398E+008
0.764301	0.054075	2.06536E+008
0.774492	0.054075	1.55646E+008
0.784682	0.054075	2.01186E+008
0.794873	0.054075	1.73849E+008
0.805064	0.054075	9.57809E+007
0.815254	0.054075	1.24712E+008
0.825445	0.054075	1.40155E+008
0.835636	0.054075	7.61791E+007
0.845826	0.054075	3.32406E+007
0.856017	0.054075	7.75724E+007
0.866208	0.054075	8.75798E+007
0.876398	0.054075	7.56439E+007
0.886589	0.054075	6.10909E+007
0.896780	0.054075	3.02313E+007
0.906970	0.054075	5.59414E+007
0.917161	0.054075	3.31345E+007
0.927352	0.054075	5.69321E+007
0.937542	0.054075	1.33575E+008
0.947733	0.054075	1.62305E+008
0.957924	0.054075	1.98785E+008
0.968114	0.054075	2.41808E+008
0.978305	0.054075	2.66814E+008
0.988496	0.054075	2.79439E+008
0.998686	0.054075	2.84514E+008
1.008877	0.054075	2.87576E+008
1.019068	0.054075	2.51683E+008
1.029258	0.054075	2.63805E+008
1.039449	0.054075	2.22074E+008
1.049640	0.054075	1.73297E+008
1.059831	0.054075	1.39217E+008
1.070021	0.054075	1.19631E+008
1.080212	0.054075	5.36418E+007
1.090403	0.054075	1.3723E+007
1.100593	0.054075	-5.48832E+007
1.110784	0.054075	-6.93356E+007
1.120975	0.054075	-4.32228E+007
1.131165	0.054075	-7.46864E+007
1.141356	0.054075	-1.11686E+008
1.151547	0.054075	-9.67463E+007
1.161737	0.054075	-4.52679E+007
1.171928	0.054075	-1.15052E+007
1.182119	0.054075	-1.98174E+007
1.192309	0.054075	1.59585E+007
1.202500	0.054075	1.35784E+008
1.212691	0.054075	1.50321E+008
1.222881	0.054075	1.71702E+008
1.233072	0.054075	2.63444E+008
1.243263	0.054075	3.03347E+008
1.253453	0.054075	2.86982E+008
1.263644	0.054075	3.65839E+008
1.273835	0.054075	3.73733E+008
1.284025	0.054075	3.8062E+008
1.294216	0.054075	4.83937E+008
1.304407	0.054075	4.30631E+008
1.314597	0.054075	4.76976E+008
1.324788	0.054075	4.51653E+008
1.334979	0.054075	3.53956E+008
1.345169	0.054075	3.81881E+008
1.355360	0.054075	3.64308E+008
1.365551	0.054075	3.65256E+008
1.375742	0.054075	2.71385E+008
1.385932	0.054075	2.55322E+008
1.396123	0.054075	2.44192E+008
1.406314	0.054075	2.0075E+008
1.416504	0.054075	1.80761E+008
1.426695	0.054075	1.02894E+008
1.436886	0.054075	1.14915E+008
1.447076	0.054075	1.27036E+008
1.457267	0.054075	1.09564E+008
1.467458	0.054075	1.36684E+008
1.477648	0.054075	1.6954E+008
1.487839	0.054075	1.7683E+008
1.498030	0.054075	1.75967E+008
1.508220	0.054075	1.69768E+008
1.518411	0.054075	1.70616E+008
1.528602	0.054075	1.83542E+008
1.538792	0.054075	2.49918E+008
1.548983	0.054075	2.09295E+008
1.559174	0.054075	2.35005E+008
1.569364	0.054075	2.2166E+008
1.579555	0.054075	2.17978E+008
1.589746	0.054075	2.62913E+008
1.599936	0.054075	2.01051E+008
1.610127	0.054075	2.2958E+008
1.620318	0.054075	2.30528E+008
1.630508	0.054075	2.21914E+008
1.640699	0.054075	2.30512E+008
1.650890	0.054075	2.32165E+008
1.661081	0.054075	2.23853E+008
1.671271	0.054075	2.54596E+008
1.681462	0.054075	2.6712E+008
1.691653	0.054075	1.91165E+008
1.701843	0.054075	2.41235E+008
1.712034	0.054075	2.03631E+008
1.722225	0.054075	1.68343E+008
1.732415	0.054075	2.29383E+008
1.742606	0.054075	1.28567E+008
1.752797	0.054075	1.43104E+008
1.762987	0.054075	3.78582E+007
1.773178	0.054075	6.67893E+007
1.783369	0.054075	5.66652E+007
1.793559	0.054075	4.49306E+007
1.803750	0.054075	5.06098E+007
1.813941	0.054075	1.04202E+008
1.824131	0.054075	1.24376E+008
1.834322	0.054075	1.55622E+008
1.844513	0.054075	1.27078E+008
1.854703	0.054075	1.87917E+008
1.864894	0.054075	1.80813E+008
1.875085	0.054075	2.00886E+008
1.885275	0.054075	2.41695E+008
1.895466	0.054075	2.62171E+008
1.905657	0.054075	3.01067E+008
1.915847	0.054075	3.01009E+008
1.926038	0.054075	2.80014E+008
1.936229	0.054075	2.54489E+008
1.946419	0.054075	2.68221E+008
1.956610	0.054075	2.20652E+008
1.966801	0.054075	2.16769E+008
1.976992	0.054075	2.1812E+008
1.987182	0.054075	1.68135E+008
1.997373	0.054075	1.84182E+008
2.007564	0.054075	1.4829E+008
2.017754	0.054075	1.90407E+008
2.027945	0.054075	1.75451E+008
2.038136	0.054075	1.78212E+008
2.048326	0.054075	2.11471E+008
2.058517	0.054075	1.9269E+008
2.068708	0.054075	2.00886E+008
2.078898	0.054075	2.13712E+008
2.089089	0.054075	2.14559E+008
2.099280	0.054075	2.51845E+008
2.109470	0.054075	2.3548E+008
2.119661	0.054075	2.82027E+008
2.129852	0.054075	2.58515E+008
2.140042	0.054075	2.83822E+008
2.150233	0.054075	2.56889E+008
2.160424	0.054075	2.87229E+008
2.170614	0.054075	3.0549E+008
2.180805	0.054075	2.27523E+008
2.190996	0.054075	2.10856E+008
2.201186	0.054075	2.16535E+008
2.211377	0.054075	1.93728E+008
2.221568	0.054075	2.02729E+008
2.231758	0.054075	1.36036E+008
2.241949	0.054075	7.93069E+007
2.252140	0.054075	4.77427E+007
2.262331	0.054075	3.73167E+007
[truncated: 93,017 more rows]
