# Supplementary material for: Cyclodehydrogenation of molecular nanographene precursors catalyzed by atomic hydrogen
Source: Nat Commun. 2025 Jan 15;16:691. doi: 10.1038/s41467-024-54774-1 (PMC11735845; doi:10.1038/s41467-024-54774-1)
Supplement: Supplementary file 4 — Source Data [file 41467_2024_54774_MOESM4_ESM.zip › Source Data/Figure_2 source data file/Figure_2g.txt]

X[nm]		Y[nm]		Z[nm]
0.000000	0.000000	0.002896
0.097845	0.000000	0.00201673
0.195690	0.000000	0.00178445
0.293535	0.000000	0.00197578
0.391380	0.000000	0.00344567
0.489225	0.000000	0.00406833
0.587070	0.000000	0.00539188
0.684914	0.000000	0.00609926
0.782759	0.000000	0.00672191
0.880604	0.000000	0.00834584
0.978449	0.000000	0.00937671
1.076294	0.000000	0.0104538
1.174139	0.000000	0.0119314
1.271984	0.000000	0.0127389
1.369829	0.000000	0.0153025
1.467674	0.000000	0.0167878
1.565519	0.000000	0.0181421
1.663364	0.000000	0.0190806
1.761209	0.000000	0.0190177
1.859053	0.000000	0.0193169
1.956898	0.000000	0.0192002
2.054743	0.000000	0.0174814
2.152588	0.000000	0.0168486
2.250433	0.000000	0.0147138
2.348278	0.000000	0.013642
2.446123	0.000000	0.0125086
2.543968	0.000000	0.0110286
2.641813	0.000000	0.0104574
2.739658	0.000000	0.00971675
2.837503	0.000000	0.00863723
2.935348	0.000000	0.00873614
3.033193	0.000000	0.00781836
3.131037	0.000000	0.00816374
3.228882	0.000000	0.0084475
3.326727	0.000000	0.00850789
3.424572	0.000000	0.0096697
3.522417	0.000000	0.0104772
3.620262	0.000000	0.0116313
3.718107	0.000000	0.0131859
3.815952	0.000000	0.0138856
3.913797	0.000000	0.0157483
4.011642	0.000000	0.0172567
4.109487	0.000000	0.0186034
4.207332	0.000000	0.0204507
4.305176	0.000000	0.0211041
4.403021	0.000000	0.022497
4.500866	0.000000	0.0233969
4.598711	0.000000	0.0235343
4.696556	0.000000	0.0240029
4.794401	0.000000	0.0232469
4.892246	0.000000	0.0223985
4.990091	0.000000	0.0217888
5.087936	0.000000	0.0199852
5.185781	0.000000	0.0194449
5.283626	0.000000	0.0181651
5.381471	0.000000	0.0168699
5.479316	0.000000	0.0162294
5.577160	0.000000	0.0146107
5.675005	0.000000	0.0142013
5.772850	0.000000	0.0135608
5.870695	0.000000	0.0122579
5.968540	0.000000	0.0118023
6.066385	0.000000	0.0110462
6.164230	0.000000	0.0110835
6.262075	0.000000	0.0114366
6.359920	0.000000	0.0107653
6.457765	0.000000	0.0107487
6.555610	0.000000	0.0103855
6.653455	0.000000	0.0100685
6.751299	0.000000	0.0106526
6.849144	0.000000	0.00999669
6.946989	0.000000	0.00976441
7.044834	0.000000	0.00915472
7.142679	0.000000	0.0084603
7.240524	0.000000	0.00935253
7.338369	0.000000	0.00925889
7.436214	0.000000	0.00967358
7.534059	0.000000	0.00955683
7.631904	0.000000	0.00927833
7.729749	0.000000	0.0104709
7.827594	0.000000	0.0110705
7.925439	0.000000	0.0110847
8.023283	0.000000	0.0113761
8.121128	0.000000	0.0109128
8.218973	0.000000	0.0123981
8.316818	0.000000	0.013144
8.414663	0.000000	0.0135048
8.512508	0.000000	0.0140042
8.610353	0.000000	0.0143727
8.708198	0.000000	0.0152264
8.806043	0.000000	0.0163266
8.903888	0.000000	0.0160789
9.001733	0.000000	0.01674
9.099578	0.000000	0.0168775
9.197422	0.000000	0.0175309
9.295267	0.000000	0.0186542
9.393112	0.000000	0.019223
9.490957	0.000000	0.0197455
9.588802	0.000000	0.020268
9.686647	0.000000	0.019951
9.784492	0.000000	0.0210204
9.882337	0.000000	0.0210654
9.980182	0.000000	0.021765
10.078027	0.000000	0.0222568
10.175872	0.000000	0.0222478
10.273717	0.000000	0.0234096
10.371561	0.000000	0.0236549
10.469406	0.000000	0.0242467
10.567251	0.000000	0.0245998
10.665096	0.000000	0.0241134
10.762941	0.000000	0.0243971
10.860786	0.000000	0.0243035
10.958631	0.000000	0.0239711
11.056476	0.000000	0.024147
11.154321	0.000000	0.0232985
11.252166	0.000000	0.023436
11.350011	0.000000	0.023712
11.447856	0.000000	0.0236646
11.545701	0.000000	0.0238944
11.643545	0.000000	0.023639
11.741390	0.000000	0.0231526
11.839235	0.000000	0.0240987
11.937080	0.000000	0.0238741
12.034925	0.000000	0.0246816
12.132770	0.000000	0.0246958
12.230615	0.000000	0.0246022
12.328460	0.000000	0.0252094
12.426305	0.000000	0.0254855
12.524150	0.000000	0.0259695
12.621995	0.000000	0.0263765
12.719840	0.000000	0.0256513
12.817684	0.000000	0.0258888
12.915529	0.000000	0.0255949
13.013374	0.000000	0.0260327
13.111219	0.000000	0.0259006
13.209064	0.000000	0.0251445
13.306909	0.000000	0.0246735
13.404754	0.000000	0.0240792
13.502599	0.000000	0.0233617
13.600444	0.000000	0.0226519
13.698289	0.000000	0.0211256
13.796134	0.000000	0.0203388
13.893979	0.000000	0.0193594
13.991824	0.000000	0.0182413
14.089668	0.000000	0.0175392
14.187513	0.000000	0.0164289
14.285358	0.000000	0.0157499
14.383203	0.000000	0.0152249
14.481048	0.000000	0.0139991
14.578893	0.000000	0.0132969
14.676738	0.000000	0.0124639
14.774583	0.000000	0.0113767
14.872428	0.000000	0.0113292
14.970273	0.000000	0.0102959
15.068118	0.000000	0.0103409
15.165963	0.000000	0.0100547
15.263807	0.000000	0.0093526
15.361652	0.000000	0.00884304
15.459497	0.000000	0.00808701
15.557342	0.000000	0.00749272
15.655187	0.000000	0.00726044
15.753032	0.000000	0.00597296
15.850877	0.000000	0.00545569
15.948722	0.000000	0.00493073
16.046567	0.000000	0.00488329
16.144412	0.000000	0.00478195
16.242257	0.000000	0.00417996
16.340102	0.000000	0.00345474
16.437947	0.000000	0.0030376
16.535791	0.000000	0.00247412
16.633636	0.000000	0.00276558
16.731481	0.000000	0.00231764
16.829326	0.000000	0.00220859
16.927171	0.000000	0.00183766
17.025016	0.000000	0.00172861
17.122861	0.000000	0.0024514
17.220706	0.000000	0.00261192
17.318551	0.000000	0.00242585
17.416396	0.000000	0.00203952
17.514241	0.000000	0.00181494
17.612086	0.000000	0.00264555
17.709930	0.000000	0.00354548
17.807775	0.000000	0.00354426
17.905620	0.000000	0.00388194
18.003465	0.000000	0.00368816
18.101310	0.000000	0.00441095
18.199155	0.000000	0.0053879
18.297000	0.000000	0.0061646
0.000000	0.097852	0.0020064
0.097845	0.097852	0.00185884
0.195690	0.097852	0.00220422
0.293535	0.097852	0.00311955
0.391380	0.097852	0.00453553
0.489225	0.097852	0.00461903
0.587070	0.097852	0.00551897
0.684914	0.097852	0.00557166
0.782759	0.097852	0.00618661
0.880604	0.097852	0.00770272
0.978449	0.097852	0.00867967
1.076294	0.097852	0.0104808
1.174139	0.097852	0.0122895
1.271984	0.097852	0.0139828
1.369829	0.097852	0.0165541
1.467674	0.097852	0.0177929
1.565519	0.097852	0.0188315
1.663364	0.097852	0.019069
1.761209	0.097852	0.018521
1.859053	0.097852	0.0186969
1.956898	0.097852	0.0183106
2.054743	0.097852	0.0176778
2.152588	0.097852	0.0177074
2.250433	0.097852	0.0158422
2.348278	0.097852	0.0147704
2.446123	0.097852	0.0130054
2.543968	0.097852	0.0115562
2.641813	0.097852	0.0109465
2.739658	0.097852	0.00924307
2.837503	0.097852	0.00810193
2.935348	0.097852	0.00820084
3.033193	0.097852	0.00825353
3.131037	0.097852	0.00960019
3.228882	0.097852	0.0097222
3.326727	0.097852	0.0097826
3.424572	0.097852	0.0106825
3.522417	0.097852	0.0110587
3.620262	0.097852	0.0122513
3.718107	0.097852	0.0133053
3.815952	0.097852	0.0144363
3.913797	0.097852	0.0164916
4.011642	0.097852	0.0182464
4.109487	0.097852	0.0200321
4.207332	0.097852	0.0222568
4.305176	0.097852	0.0231105
4.403021	0.097852	0.024203
4.500866	0.097852	0.0237089
4.598711	0.097852	0.0231685
4.696556	0.097852	0.0233598
4.794401	0.097852	0.0228503
4.892246	0.097852	0.0230262
4.990091	0.097852	0.0222008
5.087936	0.097852	0.0208363
5.185781	0.097852	0.0202035
5.283626	0.097852	0.018762
5.381471	0.097852	0.017721
5.479316	0.097852	0.0163796
5.577160	0.097852	0.0140677
5.675005	0.097852	0.0134426
5.772850	0.097852	0.0127405
5.870695	0.097852	0.0130012
5.968540	0.097852	0.0133466
6.066385	0.097852	0.0125597
6.164230	0.097852	0.0121195
6.262075	0.097852	0.0118487
6.359920	0.097852	0.0112852
6.457765	0.097852	0.0113918
6.555610	0.097852	0.0104201
6.653455	0.097852	0.00987205
6.751299	0.097852	0.0105101
6.849144	0.097852	0.0105089
6.946989	0.097852	0.0113549
7.044834	0.097852	0.0108916
7.142679	0.097852	0.0105052
7.240524	0.097852	0.0106966
7.338369	0.097852	0.00997134
7.436214	0.097852	0.0100394
7.534059	0.097852	0.00979945
7.631904	0.097852	0.0100755
7.729749	0.097852	0.0113914
7.827594	0.097852	0.0118754
7.925439	0.097852	0.0125519
8.023283	0.097852	0.0132054
8.121128	0.097852	0.0133813
8.218973	0.097852	0.0147203
8.316818	0.097852	0.0143494
8.414663	0.097852	0.0143635
8.512508	0.097852	0.014578
8.610353	0.097852	0.0153085
8.708198	0.097852	0.0168939
8.806043	0.097852	0.0179248
8.903888	0.097852	0.0181084
9.001733	0.097852	0.0190237
9.099578	0.097852	0.0192228
9.197422	0.097852	0.0200457
9.295267	0.097852	0.0204758
9.393112	0.097852	0.0200124
9.490957	0.097852	0.0204656
9.588802	0.097852	0.0208187
9.686647	0.097852	0.0217109
9.784492	0.097852	0.0229498
9.882337	0.097852	0.0233722
9.980182	0.097852	0.023887
10.078027	0.097852	0.0243941
10.175872	0.097852	0.0241541
10.273717	0.097852	0.0249308
10.371561	0.097852	0.024375
10.469406	0.097852	0.0246973
10.567251	0.097852	0.0249195
10.665096	0.097852	0.0251031
10.762941	0.097852	0.0259953
10.860786	0.097852	0.025971
10.958631	0.097852	0.0258928
11.056476	0.097852	0.0244743
11.154321	0.097852	0.0245964
11.252166	0.097852	0.0243333
11.350011	0.097852	0.0237082
11.447856	0.097852	0.0237917
11.545701	0.097852	0.0244759
11.643545	0.097852	0.0244747
11.741390	0.097852	0.0249433
11.839235	0.097852	0.0253734
11.937080	0.097852	0.0254954
12.034925	0.097852	0.0263492
12.132770	0.097852	0.0261015
12.230615	0.097852	0.025823
12.328460	0.097852	0.025945
12.426305	0.097852	0.0262365
12.524150	0.097852	0.0275754
12.621995	0.097852	0.0284907
12.719840	0.097852	0.0286359
12.817684	0.097852	0.0293663
12.915529	0.097852	0.0291033
13.013374	0.097852	0.0293331
13.111219	0.097852	0.0288004
13.209064	0.097852	0.0277132
13.306909	0.097852	0.0272653
13.404754	0.097852	0.0264245
13.502599	0.097852	0.0260228
13.600444	0.097852	0.0253669
13.698289	0.097852	0.0244799
13.796134	0.097852	0.0236237
13.893979	0.097852	0.0224518
13.991824	0.097852	0.020733
14.089668	0.097852	0.0194224
14.187513	0.097852	0.0177267
14.285358	0.097852	0.0168629
14.383203	0.097852	0.0160606
14.481048	0.097852	0.0152507
14.578893	0.097852	0.0149337
14.676738	0.097852	0.0142469
14.774583	0.097852	0.0136681
14.872428	0.097852	0.0133896
14.970273	0.097852	0.0118787
15.068118	0.097852	0.0114154
15.165963	0.097852	0.0101202
15.263807	0.097852	0.00968765
15.361652	0.097852	0.00947847
15.459497	0.097852	0.00877635
15.557342	0.097852	0.00877513
15.655187	0.097852	0.00851974
15.753032	0.097852	0.00793316
15.850877	0.097852	0.00760845
15.948722	0.097852	0.0064211
16.046567	0.097852	0.00582681
16.144412	0.097852	0.00529414
16.242257	0.097852	0.00469215
16.340102	0.097852	0.00450608
16.437947	0.097852	0.00397341
16.535791	0.097852	0.00389517
16.633636	0.097852	0.0044408
16.731481	0.097852	0.00455511
16.829326	0.097852	0.00447687
16.927171	0.097852	0.00375935
17.025016	0.097852	0.00313426
17.122861	0.097852	0.00341802
17.220706	0.097852	0.00330126
17.318551	0.097852	0.00330775
17.416396	0.097852	0.00326802
17.514241	0.097852	0.00352867
17.612086	0.097852	0.00459035
17.709930	0.097852	0.00501274
17.807775	0.097852	0.00486518
17.905620	0.097852	0.00470222
18.003465	0.097852	0.00433129
18.101310	0.097852	0.00487693
18.199155	0.097852	0.00543026
18.297000	0.097852	0.00620696
0.000000	0.195704	0.00192553
0.097845	0.195704	0.00240185
0.195690	0.195704	0.00243914
0.293535	0.195704	0.00313111
0.391380	0.195704	0.00342257
0.489225	0.195704	0.00382957
0.587070	0.195704	0.00489894
0.684914	0.195704	0.00557551
0.782759	0.195704	0.006668
0.880604	0.195704	0.00809168
0.978449	0.195704	0.0092997
1.076294	0.195704	0.0112702
1.174139	0.195704	0.0126554
1.271984	0.195704	0.0141022
1.369829	0.195704	0.0159572
1.467674	0.195704	0.0169957
1.565519	0.195704	0.0185658
1.663364	0.195704	0.018942
1.761209	0.195704	0.0192488
1.859053	0.195704	0.0195403
1.956898	0.195704	0.0188613
2.054743	0.195704	0.018421
2.152588	0.195704	0.0174493
2.250433	0.195704	0.0158692
2.348278	0.195704	0.0144431
2.446123	0.195704	0.0124547
2.543968	0.195704	0.0114445
2.641813	0.195704	0.0108656
2.739658	0.195704	0.00974756
2.837503	0.195704	0.00933813
2.935348	0.195704	0.00868993
3.033193	0.195704	0.00897369
3.131037	0.195704	0.00956553
3.228882	0.195704	0.00968755
3.326727	0.195704	0.0101022
3.424572	0.195704	0.0107788
3.522417	0.195704	0.0113553
3.620262	0.195704	0.0129561
3.718107	0.195704	0.0141795
3.815952	0.195704	0.0161962
3.913797	0.195704	0.0181822
4.011642	0.195704	0.0195057
4.109487	0.195704	0.0209833
4.207332	0.195704	0.0221374
4.305176	0.195704	0.0232838
4.403021	0.195704	0.024669
4.500866	0.195704	0.024429
4.598711	0.195704	0.0240735
4.696556	0.195704	0.0236564
4.794401	0.195704	0.0232161
4.892246	0.195704	0.0237232
4.990091	0.195704	0.0222586
5.087936	0.195704	0.0208633
5.185781	0.195704	0.0189442
5.283626	0.195704	0.0175181
5.381471	0.195704	0.0170548
5.479316	0.195704	0.0161755
5.577160	0.195704	0.0151037
5.675005	0.195704	0.0143322
5.772850	0.195704	0.0134299
5.870695	0.195704	0.0137059
5.968540	0.195704	0.0134891
6.066385	0.195704	0.0127869
6.164230	0.195704	0.012131
6.262075	0.195704	0.0116061
6.359920	0.195704	0.0118821
6.457765	0.195704	0.0122275
6.555610	0.195704	0.0118797
6.653455	0.195704	0.0117937
6.751299	0.195704	0.0118926
6.849144	0.195704	0.0118991
6.946989	0.195704	0.0120751
7.044834	0.195704	0.0113498
7.142679	0.195704	0.0113486
7.240524	0.195704	0.0112627
7.338369	0.195704	0.011015
7.436214	0.195704	0.0113758
7.534059	0.195704	0.0114054
7.631904	0.195704	0.0124593
7.729749	0.195704	0.0134517
7.827594	0.195704	0.0137354
7.925439	0.195704	0.0142041
8.023283	0.195704	0.0141643
8.121128	0.195704	0.0148101
8.218973	0.195704	0.0159103
8.316818	0.195704	0.0159861
8.414663	0.195704	0.0168475
8.512508	0.195704	0.0172468
8.610353	0.195704	0.0183316
8.708198	0.195704	0.0196243
8.806043	0.195704	0.0200544
8.903888	0.195704	0.0205769
9.001733	0.195704	0.0209223
9.099578	0.195704	0.0210289
9.197422	0.195704	0.0217902
9.295267	0.195704	0.0220355
9.393112	0.195704	0.0222114
9.490957	0.195704	0.0228263
9.588802	0.195704	0.0231794
9.686647	0.195704	0.0243335
9.784492	0.195704	0.0245095
9.882337	0.195704	0.0243619
9.980182	0.195704	0.0244608
10.078027	0.195704	0.0247292
10.175872	0.195704	0.0253826
10.273717	0.195704	0.0255971
10.371561	0.195704	0.025203
10.469406	0.195704	0.0255099
10.567251	0.195704	0.0256858
10.665096	0.195704	0.0262546
10.762941	0.195704	0.0262225
10.860786	0.195704	0.0254973
10.958631	0.195704	0.0252727
11.056476	0.195704	0.0246707
11.154321	0.195704	0.024631
11.252166	0.195704	0.0247222
11.350011	0.195704	0.0244206
11.447856	0.195704	0.0249508
11.545701	0.195704	0.0251499
11.643545	0.195704	0.0255107
11.741390	0.195704	0.0262103
11.839235	0.195704	0.0257932
11.937080	0.195704	0.0259229
12.034925	0.195704	0.026353
12.132770	0.195704	0.0269834
12.230615	0.195704	0.0280682
12.328460	0.195704	0.0285599
12.426305	0.195704	0.0289669
12.524150	0.195704	0.0304676
12.621995	0.195704	0.0309285
12.719840	0.195704	0.0318746
12.817684	0.195704	0.0319504
12.915529	0.195704	0.0316488
13.013374	0.195704	0.0318016
13.111219	0.195704	0.0314461
13.209064	0.195704	0.0313371
13.306909	0.195704	0.0311433
13.404754	0.195704	0.0301716
13.502599	0.195704	0.0295619
13.600444	0.195704	0.0281204
13.698289	0.195704	0.0271102
13.796134	0.195704	0.025607
13.893979	0.195704	0.0238651
13.991824	0.195704	0.0224159
14.089668	0.195704	0.0207356
14.187513	0.195704	0.019918
14.285358	0.195704	0.0192621
14.383203	0.195704	0.0184213
14.481048	0.195704	0.0175267
14.578893	0.195704	0.0163855
14.676738	0.195704	0.0151751
14.774583	0.195704	0.0147579
14.872428	0.195704	0.01374
14.970273	0.195704	0.0129994
15.068118	0.195704	0.0123512
15.165963	0.195704	0.0114642
15.263807	0.195704	0.0116633
15.361652	0.195704	0.0111614
15.459497	0.195704	0.0103746
15.557342	0.195704	0.0100344
15.655187	0.195704	0.00904734
15.753032	0.195704	0.0086148
15.850877	0.195704	0.0083055
15.948722	0.195704	0.00745704
16.046567	0.195704	0.00760986
16.144412	0.195704	0.00686923
16.242257	0.195704	0.00653682
16.340102	0.195704	0.00631994
16.437947	0.195704	0.00571795
16.535791	0.195704	0.00587078
16.633636	0.195704	0.00559998
16.731481	0.195704	0.00534459
16.829326	0.195704	0.00519703
16.927171	0.195704	0.00494164
17.025016	0.195704	0.00554889
17.122861	0.195704	0.0056632
17.220706	0.195704	0.00555415
17.318551	0.195704	0.00518322
17.416396	0.195704	0.0048123
17.514241	0.195704	0.00531172
17.612086	0.195704	0.00544144
17.709930	0.195704	0.0053786
17.807775	0.195704	0.00540049
17.905620	0.195704	0.00529143
18.003465	0.195704	0.00582166
18.101310	0.195704	0.00655215
18.199155	0.195704	0.00695144
18.297000	0.195704	0.0072429
0.000000	0.293557	0.00154428
0.097845	0.293557	0.00155846
0.195690	0.293557	0.00220422
0.293535	0.293557	0.00350467
0.391380	0.293557	0.00380383
0.489225	0.293557	0.00455742
0.587070	0.293557	0.00535723
0.684914	0.293557	0.00614933
0.782759	0.293557	0.00694913
0.880604	0.293557	0.00780285
0.978449	0.293557	0.0087644
1.076294	0.293557	0.0109198
1.174139	0.293557	0.012613
1.271984	0.293557	0.0149225
1.369829	0.293557	0.0165618
1.467674	0.293557	0.0179162
1.565519	0.293557	0.0191088
1.663364	0.293557	0.0190536
1.761209	0.293557	0.0191063
1.859053	0.293557	0.0186276
1.956898	0.293557	0.0176713
2.054743	0.293557	0.0176778
2.152588	0.293557	0.0166291
2.250433	0.293557	0.0157575
2.348278	0.293557	0.0145316
2.446123	0.293557	0.0125587
2.543968	0.293557	0.0119028
2.641813	0.293557	0.0106538
2.739658	0.293557	0.00936631
2.837503	0.293557	0.00874892
2.935348	0.293557	0.0087631
3.033193	0.293557	0.00826894
3.131037	0.293557	0.00917658
3.228882	0.293557	0.00989936
3.326727	0.293557	0.0113076
3.424572	0.293557	0.0117377
3.522417	0.293557	0.0123296
3.620262	0.293557	0.0135607
3.718107	0.293557	0.0145608
3.815952	0.293557	0.016616
3.913797	0.293557	0.0182168
4.011642	0.293557	0.0195404
4.109487	0.293557	0.0215032
4.207332	0.293557	0.0229038
4.305176	0.293557	0.0246895
4.403021	0.293557	0.0256125
4.500866	0.293557	0.0250182
4.598711	0.293557	0.0244008
4.696556	0.293557	0.0232443
4.794401	0.293557	0.0228118
4.892246	0.293557	0.0228567
4.990091	0.293557	0.0217002
5.087936	0.293557	0.0209596
5.185781	0.293557	0.0191946
5.283626	0.293557	0.0182075
5.381471	0.293557	0.0179829
5.479316	0.293557	0.0169111
5.577160	0.293557	0.0160087
5.675005	0.293557	0.0143207
5.772850	0.293557	0.0133413
5.870695	0.293557	0.0142874
5.968540	0.293557	0.0144711
6.066385	0.293557	0.0143851
6.164230	0.293557	0.0135367
6.262075	0.293557	0.0128423
6.359920	0.293557	0.0137499
6.457765	0.293557	0.0137872
6.555610	0.293557	0.0132468
6.653455	0.293557	0.0126063
6.751299	0.293557	0.0119119
6.849144	0.293557	0.0124883
6.946989	0.293557	0.0129955
7.044834	0.293557	0.0129865
7.142679	0.293557	0.0135861
7.240524	0.293557	0.0131998
7.338369	0.293557	0.0130368
7.436214	0.293557	0.0131049
7.534059	0.293557	0.0129496
7.631904	0.293557	0.0141962
7.729749	0.293557	0.0145415
7.827594	0.293557	0.014987
7.925439	0.293557	0.0158254
8.023283	0.293557	0.0162786
8.121128	0.293557	0.0176021
8.218973	0.293557	0.0182402
8.316818	0.293557	0.0181003
8.414663	0.293557	0.0188462
8.512508	0.293557	0.0187218
8.610353	0.293557	0.0199221
8.708198	0.293557	0.0206988
8.806043	0.293557	0.0214138
8.903888	0.293557	0.0225602
9.001733	0.293557	0.0229903
9.099578	0.293557	0.0233511
9.197422	0.293557	0.0238737
9.295267	0.293557	0.023703
9.393112	0.293557	0.0239328
9.490957	0.293557	0.0238084
9.588802	0.293557	0.0239304
9.686647	0.293557	0.0253079
9.784492	0.293557	0.0255454
9.882337	0.293557	0.0259601
9.980182	0.293557	0.0257047
10.078027	0.293557	0.0256958
10.175872	0.293557	0.0267883
10.273717	0.293557	0.0263788
10.371561	0.293557	0.0259001
10.469406	0.293557	0.0253366
10.567251	0.293557	0.0248964
10.665096	0.293557	0.025804
10.762941	0.293557	0.0257335
10.860786	0.293557	0.0254858
10.958631	0.293557	0.0256001
11.056476	0.293557	0.024767
11.154321	0.293557	0.0250508
11.252166	0.293557	0.0246568
11.350011	0.293557	0.0238083
11.447856	0.293557	0.0241845
11.545701	0.293557	0.0239907
11.643545	0.293557	0.0247905
11.741390	0.293557	0.0259446
11.839235	0.293557	0.0259126
11.937080	0.293557	0.0268433
12.034925	0.293557	0.0271502
12.132770	0.293557	0.0278037
12.230615	0.293557	0.0288884
12.328460	0.293557	0.0290259
12.426305	0.293557	0.0298103
12.524150	0.293557	0.0311261
12.621995	0.293557	0.032234
12.719840	0.293557	0.0343817
12.817684	0.293557	0.0353201
12.915529	0.293557	0.0361276
13.013374	0.293557	0.036265
13.111219	0.293557	0.0359249
13.209064	0.293557	0.0358005
13.306909	0.293557	0.0348288
13.404754	0.293557	0.0335259
13.502599	0.293557	0.0323694
13.600444	0.293557	0.030743
13.698289	0.293557	0.0300717
13.796134	0.293557	0.0285069
13.893979	0.293557	0.026842
13.991824	0.293557	0.0255622
14.089668	0.293557	0.0234044
14.187513	0.293557	0.0223172
14.285358	0.293557	0.0207139
14.383203	0.293557	0.0192647
14.481048	0.293557	0.0187166
14.578893	0.293557	0.0177064
14.676738	0.293557	0.0168888
14.774583	0.293557	0.0168182
14.872428	0.293557	0.0154306
14.970273	0.293557	0.0150828
15.068118	0.293557	0.0137645
15.165963	0.293557	0.0124231
15.263807	0.293557	0.0123603
15.361652	0.293557	0.0115272
15.459497	0.293557	0.011295
15.557342	0.293557	0.0111474
15.655187	0.293557	0.0104222
15.753032	0.293557	0.0107059
15.850877	0.293557	0.0105045
15.948722	0.293557	0.00984086
16.046567	0.293557	0.00967789
16.144412	0.293557	0.00845973
16.242257	0.293557	0.00826596
16.340102	0.293557	0.00782571
16.437947	0.293557	0.00743939
16.535791	0.293557	0.00793881
16.633636	0.293557	0.0079992
16.731481	0.293557	0.0084062
16.829326	0.293557	0.00828174
16.927171	0.293557	0.00761043
17.025016	0.293557	0.00794811
17.122861	0.293557	0.00717667
17.220706	0.293557	0.00714464
17.318551	0.293557	0.00673521
17.416396	0.293557	0.00651063
17.514241	0.293557	0.00736435
17.612086	0.293557	0.00723989
17.709930	0.293557	0.00724637
17.807775	0.293557	0.00759175
17.905620	0.293557	0.00739798
18.003465	0.293557	0.00795901
18.101310	0.293557	0.00801941
18.199155	0.293557	0.00744053
18.297000	0.293557	0.00683084
0.000000	0.391409	0
0.097845	0.391409	0.00135436
0.195690	0.391409	0.00226199
0.293535	0.391409	0.00339299
0.391380	0.391409	0.00346109
0.489225	0.391409	0.00420698
0.587070	0.391409	0.00475261
0.684914	0.391409	0.00582199
0.782759	0.391409	0.00740741
0.880604	0.391409	0.0081533
0.978449	0.391409	0.00957698
1.076294	0.391409	0.0111085
1.174139	0.391409	0.0130636
1.271984	0.391409	0.015373
1.369829	0.391409	0.0166042
1.467674	0.391409	0.0177121
1.565519	0.391409	0.0186736
1.663364	0.391409	0.0189189
1.761209	0.391409	0.0196955
1.859053	0.391409	0.0192168
1.956898	0.391409	0.0184068
2.054743	0.391409	0.0178511
2.152588	0.391409	0.0160707
2.250433	0.391409	0.0151837
2.348278	0.391409	0.0139501
2.446123	0.391409	0.0120696
2.543968	0.391409	0.0114445
2.641813	0.391409	0.0098027
2.739658	0.391409	0.00909289
2.837503	0.391409	0.00907626
2.935348	0.391409	0.00813538
3.033193	0.391409	0.00870412
3.131037	0.391409	0.00894937
3.228882	0.391409	0.00954121
3.326727	0.391409	0.0111883
3.424572	0.391409	0.0115952
3.522417	0.391409	0.0125491
3.620262	0.391409	0.0137109
3.718107	0.391409	0.0149882
3.815952	0.391409	0.0173516
3.913797	0.391409	0.0194068
4.011642	0.391409	0.0208305
4.109487	0.391409	0.0226162
4.207332	0.391409	0.0231233
4.305176	0.391409	0.0244854
4.403021	0.391409	0.0249925
4.500866	0.391409	0.0248141
4.598711	0.391409	0.0244586
4.696556	0.391409	0.0232558
4.794401	0.391409	0.0227848
4.892246	0.391409	0.0221366
4.990091	0.391409	0.0209569
5.087936	0.391409	0.0202548
5.185781	0.391409	0.0182973
5.283626	0.391409	0.0173256
5.381471	0.391409	0.0167775
5.479316	0.391409	0.0159444
5.577160	0.391409	0.0159971
5.675005	0.391409	0.0146326
5.772850	0.391409	0.0141308
5.870695	0.391409	0.0147534
5.968540	0.391409	0.014552
6.066385	0.391409	0.0147125
6.164230	0.391409	0.013864
6.262075	0.391409	0.0132543
6.359920	0.391409	0.0142236
6.457765	0.391409	0.0139605
6.555610	0.391409	0.0136435
6.653455	0.391409	0.0133419
6.751299	0.391409	0.0127707
6.849144	0.391409	0.0137477
6.946989	0.391409	0.0139544
7.044834	0.391409	0.0137914
7.142679	0.391409	0.0141907
7.240524	0.391409	0.0138968
7.338369	0.391409	0.0142653
7.436214	0.391409	0.0146338
7.534059	0.391409	0.0145632
7.631904	0.391409	0.0157173
7.729749	0.391409	0.0160781
7.827594	0.391409	0.0167547
7.925439	0.391409	0.0174698
8.023283	0.391409	0.0177997
8.121128	0.391409	0.0188614
8.218973	0.391409	0.0191067
8.316818	0.391409	0.0193596
8.414663	0.391409	0.0201979
8.512508	0.391409	0.0206357
8.610353	0.391409	0.0218515
8.708198	0.391409	0.0222739
8.806043	0.391409	0.022781
8.903888	0.391409	0.023835
9.001733	0.391409	0.0240032
9.099578	0.391409	0.0242638
9.197422	0.391409	0.0244244
9.295267	0.391409	0.0241767
9.393112	0.391409	0.0249072
9.490957	0.391409	0.0246055
9.588802	0.391409	0.0249894
9.686647	0.391409	0.0261435
9.784492	0.391409	0.0262347
9.882337	0.391409	0.0263182
9.980182	0.391409	0.0256238
10.078027	0.391409	0.0250758
10.175872	0.391409	0.0261914
10.273717	0.391409	0.0256818
10.371561	0.391409	0.0253879
10.469406	0.391409	0.0247859
10.567251	0.391409	0.0242301
10.665096	0.391409	0.0253072
10.762941	0.391409	0.0251982
10.860786	0.391409	0.0249274
10.958631	0.391409	0.0245256
11.056476	0.391409	0.0233922
11.154321	0.391409	0.0235681
11.252166	0.391409	0.0234822
11.350011	0.391409	0.0233654
11.447856	0.391409	0.023965
11.545701	0.391409	0.0239175
11.643545	0.391409	0.0247636
11.741390	0.391409	0.0257482
11.839235	0.391409	0.0263632
11.937080	0.391409	0.0272631
12.034925	0.391409	0.0274775
12.132770	0.391409	0.0280001
12.230615	0.391409	0.0292235
12.328460	0.391409	0.0305085
12.426305	0.391409	0.0322403
12.524150	0.391409	0.0339875
12.621995	0.391409	0.0353341
12.719840	0.391409	0.0376358
12.817684	0.391409	0.0391596
12.915529	0.391409	0.0408837
13.013374	0.391409	0.0416296
13.111219	0.391409	0.0416823
13.209064	0.391409	0.0418274
13.306909	0.391409	0.0406092
13.404754	0.391409	0.0392524
13.502599	0.391409	0.0374489
13.600444	0.391409	0.0351987
13.698289	0.391409	0.0335569
13.796134	0.391409	0.0311372
13.893979	0.391409	0.0288407
13.991824	0.391409	0.0273145
14.089668	0.391409	0.0252183
14.187513	0.391409	0.0242389
14.285358	0.391409	0.0225124
14.383203	0.391409	0.0210401
14.481048	0.391409	0.0203533
14.578893	0.391409	0.0193585
14.676738	0.391409	0.0184639
14.774583	0.391409	0.0178619
14.872428	0.391409	0.0163896
14.970273	0.391409	0.0157876
15.068118	0.391409	0.0145925
15.165963	0.391409	0.0135592
15.263807	0.391409	0.0135272
15.361652	0.391409	0.0130099
15.459497	0.391409	0.0129856
15.557342	0.391409	0.0126917
15.655187	0.391409	0.0120897
15.753032	0.391409	0.0120423
15.850877	0.391409	0.0118177
15.948722	0.391409	0.0112003
16.046567	0.391409	0.0111529
16.144412	0.391409	0.0104122
16.242257	0.391409	0.0106344
16.340102	0.391409	0.0104175
16.437947	0.391409	0.0104394
16.535791	0.391409	0.0109542
16.633636	0.391409	0.0109145
16.731481	0.391409	0.0107823
16.829326	0.391409	0.00987224
16.927171	0.391409	0.00898527
17.025016	0.391409	0.0091535
17.122861	0.391409	0.00873636
17.220706	0.391409	0.00889689
17.318551	0.391409	0.00856447
17.416396	0.391409	0.00850164
17.514241	0.391409	0.00920131
17.612086	0.391409	0.0088843
17.709930	0.391409	0.00845947
17.807775	0.391409	0.00817327
17.905620	0.391409	0.00773302
18.003465	0.391409	0.00850972
18.101310	0.391409	0.00890901
18.199155	0.391409	0.00901562
18.297000	0.391409	0.00871402
0.000000	0.489261	0.000489088
0.097845	0.489261	0.00121187
0.195690	0.489261	0.00226584
0.293535	0.489261	0.00293471
0.391380	0.489261	0.00361128
0.489225	0.489261	0.00425704
0.587070	0.489261	0.00467174
0.684914	0.489261	0.00591827
0.782759	0.489261	0.00763463
0.880604	0.489261	0.0086886
0.978449	0.489261	0.0100892
1.076294	0.489261	0.0110045
1.174139	0.489261	0.0128749
1.271984	0.489261	0.0150534
1.369829	0.489261	0.0164771
1.467674	0.489261	0.0180471
1.565519	0.489261	0.0189316
1.663364	0.489261	0.0194079
1.761209	0.489261	0.0202154
1.859053	0.489261	0.0195518
1.956898	0.489261	0.0191039
2.054743	0.489261	0.0180783
2.152588	0.489261	0.0162286
2.250433	0.489261	0.0150104
2.348278	0.489261	0.0135227
2.446123	0.489261	0.01242
2.543968	0.489261	0.0120029
2.641813	0.489261	0.010546
2.739658	0.489261	0.00982844
2.837503	0.489261	0.00926496
2.935348	0.489261	0.00872459
3.033193	0.489261	0.00908537
3.131037	0.489261	0.00899943
3.228882	0.489261	0.00960668
3.326727	0.489261	0.0110458
3.424572	0.489261	0.0119842
3.522417	0.489261	0.0133463
3.620262	0.489261	0.0145543
3.718107	0.489261	0.015978
3.815952	0.489261	0.0181873
3.913797	0.489261	0.0196803
4.011642	0.489261	0.0212272
4.109487	0.489261	0.0225276
4.207332	0.489261	0.0232735
4.305176	0.489261	0.0245894
4.403021	0.489261	0.0247807
4.500866	0.489261	0.0248488
4.598711	0.489261	0.0244779
4.696556	0.489261	0.0235678
4.794401	0.489261	0.0231429
4.892246	0.489261	0.021763
4.990091	0.489261	0.0205834
5.087936	0.489261	0.0195116
5.185781	0.489261	0.0181779
5.283626	0.489261	0.017807
5.381471	0.489261	0.0173667
5.479316	0.489261	0.0167878
5.577160	0.489261	0.0165478
5.675005	0.489261	0.0154221
5.772850	0.489261	0.015159
5.870695	0.489261	0.0155121
5.968540	0.489261	0.0153568
6.066385	0.489261	0.0155328
6.164230	0.489261	0.0146381
6.262075	0.489261	0.0143134
6.359920	0.489261	0.0151517
6.457765	0.489261	0.0150503
6.555610	0.489261	0.0151878
6.653455	0.489261	0.0146628
6.751299	0.489261	0.014107
6.849144	0.489261	0.0147143
6.946989	0.489261	0.0145898
7.044834	0.489261	0.0148505
7.142679	0.489261	0.0151573
7.240524	0.489261	0.015341
7.338369	0.489261	0.0159559
7.436214	0.489261	0.016155
7.534059	0.489261	0.0164233
7.631904	0.489261	0.0173618
7.729749	0.489261	0.0176224
7.827594	0.489261	0.0181295
7.925439	0.489261	0.0183517
8.023283	0.489261	0.0187818
8.121128	0.489261	0.0198434
8.218973	0.489261	0.0202581
8.316818	0.489261	0.0209886
8.414663	0.489261	0.0214726
8.512508	0.489261	0.0219336
8.610353	0.489261	0.0227334
8.708198	0.489261	0.0228631
8.806043	0.489261	0.0232393
8.903888	0.489261	0.0238003
9.001733	0.489261	0.0237529
9.099578	0.489261	0.0243832
9.197422	0.489261	0.0245668
9.295267	0.489261	0.0250894
9.393112	0.489261	0.0256735
9.490957	0.489261	0.0251177
9.588802	0.489261	0.0249702
9.686647	0.489261	0.0253002
9.784492	0.489261	0.0254222
9.882337	0.489261	0.0257907
9.980182	0.489261	0.0249653
10.078027	0.489261	0.024579
10.175872	0.489261	0.0252401
10.273717	0.489261	0.0250233
10.371561	0.489261	0.0250451
10.469406	0.489261	0.0242891
10.567251	0.489261	0.0234869
10.665096	0.489261	0.0238554
10.762941	0.489261	0.0234844
10.860786	0.489261	0.0234832
10.958631	0.489261	0.0231354
11.056476	0.489261	0.0225257
11.154321	0.489261	0.0226323
11.252166	0.489261	0.0224462
11.350011	0.489261	0.0226145
11.447856	0.489261	0.0231216
11.545701	0.489261	0.0233129
11.643545	0.489261	0.0237738
11.741390	0.489261	0.0242964
11.839235	0.489261	0.025204
11.937080	0.489261	0.0265352
12.034925	0.489261	0.0272349
12.132770	0.489261	0.028235
12.230615	0.489261	0.0295046
12.328460	0.489261	0.0311748
12.426305	0.489261	0.0334226
12.524150	0.489261	0.0352237
12.621995	0.489261	0.0374175
12.719840	0.489261	0.04032
12.817684	0.489261	0.0433997
12.915529	0.489261	0.0468798
13.013374	0.489261	0.0489813
13.111219	0.489261	0.0504743
13.209064	0.489261	0.0508043
13.306909	0.489261	0.049355
13.404754	0.489261	0.0468814
13.502599	0.489261	0.0433834
13.600444	0.489261	0.0396852
13.698289	0.489261	0.0367494
13.796134	0.489261	0.0337752
13.893979	0.489261	0.0314941
13.991824	0.489261	0.029629
14.089668	0.489261	0.0277947
14.187513	0.489261	0.02633
14.285358	0.489261	0.0244033
14.383203	0.489261	0.0227307
14.481048	0.489261	0.0217744
14.578893	0.489261	0.0204715
14.676738	0.489261	0.0195306
14.774583	0.489261	0.0185743
14.872428	0.489261	0.0175102
14.970273	0.489261	0.0171316
15.068118	0.489261	0.0159597
15.165963	0.489261	0.0152036
15.263807	0.489261	0.0146247
15.361652	0.489261	0.014146
15.459497	0.489261	0.0139291
15.557342	0.489261	0.0133117
15.655187	0.489261	0.012833
15.753032	0.489261	0.0128625
15.850877	0.489261	0.0128613
15.948722	0.489261	0.0128986
16.046567	0.489261	0.0131439
16.144412	0.489261	0.0129424
16.242257	0.489261	0.0135111
16.340102	0.489261	0.0132249
16.437947	0.489261	0.0132545
16.535791	0.489261	0.013415
16.633636	0.489261	0.0134985
16.731481	0.489261	0.0135589
16.829326	0.489261	0.0128722
16.927171	0.489261	0.0119699
17.025016	0.489261	0.0118069
17.122861	0.489261	0.0112511
17.220706	0.489261	0.0113423
17.318551	0.489261	0.0105324
17.416396	0.489261	0.0103001
17.514241	0.489261	0.0104683
17.612086	0.489261	0.0104594
17.709930	0.489261	0.0103889
17.807775	0.489261	0.0100873
17.905620	0.489261	0.0100013
18.003465	0.489261	0.0105932
18.101310	0.489261	0.0106767
18.199155	0.489261	0.0108372
18.297000	0.489261	0.00922621
0.000000	0.587113	0.00128626
0.097845	0.587113	0.00162394
0.195690	0.587113	0.00280115
0.293535	0.587113	0.00325435
0.391380	0.587113	0.0042159
0.489225	0.587113	0.00511583
0.587070	0.587113	0.00534568
0.684914	0.587113	0.00628412
0.782759	0.587113	0.00746903
0.880604	0.587113	0.00873867
0.978449	0.587113	0.0108401
1.076294	0.587113	0.0121791
1.174139	0.587113	0.0140187
1.271984	0.587113	0.0158044
1.369829	0.587113	0.0170201
1.467674	0.587113	0.0186748
1.565519	0.587113	0.0192898
1.663364	0.587113	0.0196583
1.761209	0.587113	0.0200344
1.859053	0.587113	0.0192938
1.956898	0.587113	0.0192541
2.054743	0.587113	0.0180667
2.152588	0.587113	0.0166098
2.250433	0.587113	0.0152915
2.348278	0.587113	0.013642
2.446123	0.587113	0.0126781
2.543968	0.587113	0.0116524
2.641813	0.587113	0.00992594
2.739658	0.587113	0.00947029
2.837503	0.587113	0.00906086
2.935348	0.587113	0.0092599
3.033193	0.587113	0.00967459
3.131037	0.587113	0.00925746
3.228882	0.587113	0.0103576
3.326727	0.587113	0.011427
3.424572	0.587113	0.0125195
3.522417	0.587113	0.0136813
3.620262	0.587113	0.0146891
3.718107	0.587113	0.0161513
3.815952	0.587113	0.0186147
3.913797	0.587113	0.0201231
4.011642	0.587113	0.022448
4.109487	0.587113	0.0233248
4.207332	0.587113	0.0240476
4.305176	0.587113	0.0246625
4.403021	0.587113	0.0247614
4.500866	0.587113	0.0247679
4.598711	0.587113	0.0240581
4.696556	0.587113	0.0231095
4.794401	0.587113	0.0225075
4.892246	0.587113	0.0214665
4.990091	0.587113	0.0205641
5.087936	0.587113	0.0195462
5.185781	0.587113	0.0183281
5.283626	0.587113	0.0179803
5.381471	0.587113	0.0171626
5.479316	0.587113	0.0168148
5.577160	0.587113	0.0164362
5.675005	0.587113	0.0158034
5.772850	0.587113	0.0159793
5.870695	0.587113	0.0161783
5.968540	0.587113	0.0164467
6.066385	0.587113	0.0172542
6.164230	0.587113	0.0167215
6.262075	0.587113	0.0167126
6.359920	0.587113	0.0166421
6.457765	0.587113	0.0159014
6.555610	0.587113	0.0163161
6.653455	0.587113	0.0159144
6.751299	0.587113	0.0160595
6.849144	0.587113	0.0165204
6.946989	0.587113	0.0163267
7.044834	0.587113	0.0171496
7.142679	0.587113	0.0176567
7.240524	0.587113	0.0178249
7.338369	0.587113	0.0180548
7.436214	0.587113	0.0175837
7.534059	0.587113	0.0177365
7.631904	0.587113	0.0184593
7.729749	0.587113	0.0187277
7.827594	0.587113	0.0195352
7.925439	0.587113	0.0197881
8.023283	0.587113	0.0206341
8.121128	0.587113	0.0214802
8.218973	0.587113	0.0217485
8.316818	0.587113	0.0221324
8.414663	0.587113	0.0220388
8.512508	0.587113	0.0224766
8.610353	0.587113	0.0230453
8.708198	0.587113	0.0234215
8.806043	0.587113	0.0240903
8.903888	0.587113	0.024713
9.001733	0.587113	0.0247118
9.099578	0.587113	0.0253575
9.197422	0.587113	0.0250482
9.295267	0.587113	0.0256093
9.393112	0.587113	0.0256774
9.490957	0.587113	0.0250446
9.588802	0.587113	0.0248046
9.686647	0.587113	0.0248727
9.784492	0.587113	0.0249408
9.882337	0.587113	0.0255095
9.980182	0.587113	0.0246611
10.078027	0.587113	0.0246598
10.175872	0.587113	0.0246663
10.273717	0.587113	0.0241722
10.371561	0.587113	0.0239168
10.469406	0.587113	0.0230067
10.567251	0.587113	0.0222353
10.665096	0.587113	0.022365
10.762941	0.587113	0.021917
10.860786	0.587113	0.0222239
10.958631	0.587113	0.0221226
11.056476	0.587113	0.0218826
11.154321	0.587113	0.0220585
11.252166	0.587113	0.0216722
11.350011	0.587113	0.0220176
11.447856	0.587113	0.0222551
11.545701	0.587113	0.0225466
11.643545	0.587113	0.0233002
11.741390	0.587113	0.0242001
11.839235	0.587113	0.0255621
11.937080	0.587113	0.0269011
12.034925	0.587113	0.0275854
12.132770	0.587113	0.0289705
12.230615	0.587113	0.0303865
12.328460	0.587113	0.0325342
12.426305	0.587113	0.0351902
12.524150	0.587113	0.037931
12.621995	0.587113	0.0418193
12.719840	0.587113	0.0464548
12.817684	0.587113	0.0514523
12.915529	0.587113	0.0567733
13.013374	0.587113	0.0606385
13.111219	0.587113	0.0637259
13.209064	0.587113	0.0643254
13.306909	0.587113	0.0624834
13.404754	0.587113	0.0582306
13.502599	0.587113	0.052938
13.600444	0.587113	0.047137
13.698289	0.587113	0.0425068
13.796134	0.587113	0.0380075
13.893979	0.587113	0.0348484
13.991824	0.587113	0.0321206
14.089668	0.587113	0.0296855
14.187513	0.587113	0.0275585
14.285358	0.587113	0.0252698
14.383203	0.587113	0.0236203
14.481048	0.587113	0.0226024
14.578893	0.587113	0.0211378
14.676738	0.587113	0.0203971
14.774583	0.587113	0.0191636
14.872428	0.587113	0.0182304
14.970273	0.587113	0.0175745
15.068118	0.587113	0.0161021
15.165963	0.587113	0.0154616
15.263807	0.587113	0.0146902
15.361652	0.587113	0.0144887
15.459497	0.587113	0.0147494
15.557342	0.587113	0.0144709
15.655187	0.587113	0.0143464
15.753032	0.587113	0.0140217
15.850877	0.587113	0.0138048
15.948722	0.587113	0.0142195
16.046567	0.587113	0.0149654
16.144412	0.587113	0.0154725
16.242257	0.587113	0.0163032
16.340102	0.587113	0.0164714
16.437947	0.587113	0.0172712
16.535791	0.587113	0.0179092
16.633636	0.587113	0.0180236
16.731481	0.587113	0.0174216
16.829326	0.587113	0.0162265
16.927171	0.587113	0.015147
17.025016	0.587113	0.0144295
17.122861	0.587113	0.0134116
17.220706	0.587113	0.0128712
17.318551	0.587113	0.0122153
17.416396	0.587113	0.0122295
17.514241	0.587113	0.0126288
17.612086	0.587113	0.012435
17.709930	0.587113	0.0124723
17.807775	0.587113	0.0118241
17.905620	0.587113	0.0114378
18.003465	0.587113	0.0114674
18.101310	0.587113	0.0111349
18.199155	0.587113	0.0119039
18.297000	0.587113	0.0119489
0.000000	0.684965	0.0026611
0.097845	0.684965	0.00242882
0.195690	0.684965	0.00300526
0.293535	0.684965	0.00301174
0.391380	0.684965	0.00395018
0.489225	0.684965	0.00493484
0.587070	0.684965	0.00557289
0.684914	0.684965	0.00691185
0.782759	0.684965	0.00765774
0.880604	0.684965	0.00956665
0.978449	0.684965	0.0111829
1.076294	0.684965	0.0129224
1.174139	0.684965	0.0144153
1.271984	0.684965	0.015685
1.369829	0.684965	0.0169546
1.467674	0.684965	0.0181934
1.565519	0.684965	0.0192397
1.663364	0.684965	0.0200549
1.761209	0.684965	0.0202154
1.859053	0.684965	0.0198368
1.956898	0.684965	0.0192965
2.054743	0.684965	0.0181707
2.152588	0.684965	0.0169526
2.250433	0.684965	0.0152107
2.348278	0.684965	0.0135458
2.446123	0.684965	0.0124277
2.543968	0.684965	0.0113867
2.641813	0.684965	0.0104535
2.739658	0.684965	0.0103137
2.837503	0.684965	0.00982723
2.935348	0.684965	0.0101187
3.033193	0.684965	0.0098787
3.131037	0.684965	0.00951548
3.228882	0.684965	0.0105155
3.326727	0.684965	0.0112845
3.424572	0.684965	0.0128391
3.522417	0.684965	0.0142243
3.620262	0.684965	0.0154477
3.718107	0.684965	0.0172488
3.815952	0.684965	0.0193888
3.913797	0.684965	0.0209973
4.011642	0.684965	0.022991
4.109487	0.684965	0.0232824
4.207332	0.684965	0.0237973
4.305176	0.684965	0.0239578
4.403021	0.684965	0.0245265
4.500866	0.684965	0.0247333
4.598711	0.684965	0.0244317
4.696556	0.684965	0.0234985
4.794401	0.684965	0.0226808
4.892246	0.684965	0.0217553
4.990091	0.684965	0.0210224
5.087936	0.684965	0.0198197
5.185781	0.684965	0.0188018
5.283626	0.684965	0.0180996
5.381471	0.684965	0.0178443
5.479316	0.684965	0.018336
5.577160	0.684965	0.0184888
5.675005	0.684965	0.0186878
5.772850	0.684965	0.0188946
5.870695	0.684965	0.0186623
5.968540	0.684965	0.0191463
6.066385	0.684965	0.019353
6.164230	0.684965	0.0190899
6.262075	0.684965	0.0191426
6.359920	0.684965	0.0186562
6.457765	0.684965	0.0183238
6.555610	0.684965	0.0190465
6.653455	0.684965	0.0189067
6.751299	0.684965	0.0195525
6.849144	0.684965	0.0190737
6.946989	0.684965	0.0182869
7.044834	0.684965	0.0184089
7.142679	0.684965	0.0186772
7.240524	0.684965	0.0193384
7.338369	0.684965	0.0200997
7.436214	0.684965	0.019698
7.534059	0.684965	0.0199663
7.631904	0.684965	0.0205196
7.729749	0.684965	0.0211115
7.827594	0.684965	0.0218651
7.925439	0.684965	0.0216944
8.023283	0.684965	0.0216316
8.121128	0.684965	0.021923
8.218973	0.684965	0.0224148
8.316818	0.684965	0.0233301
8.414663	0.684965	0.0237602
8.512508	0.684965	0.0242673
8.610353	0.684965	0.0244201
8.708198	0.684965	0.0246885
8.806043	0.684965	0.0252264
8.903888	0.684965	0.0253022
9.001733	0.684965	0.0251932
9.099578	0.684965	0.0250533
9.197422	0.684965	0.024821
9.295267	0.684965	0.0257364
9.393112	0.684965	0.026074
9.490957	0.684965	0.025888
9.588802	0.684965	0.0254246
9.686647	0.684965	0.0243143
9.784492	0.684965	0.0241282
9.882337	0.684965	0.0239961
9.980182	0.684965	0.023448
10.078027	0.684965	0.0234622
10.175872	0.684965	0.0231298
10.273717	0.684965	0.0227665
10.371561	0.684965	0.0229117
10.469406	0.684965	0.0222635
10.567251	0.684965	0.0220851
10.665096	0.684965	0.0216525
10.762941	0.684965	0.0207194
10.860786	0.684965	0.0203484
10.958631	0.684965	0.0199621
11.056476	0.684965	0.020269
11.154321	0.684965	0.0212382
11.252166	0.684965	0.021445
11.350011	0.684965	0.021852
11.447856	0.684965	0.0220587
11.545701	0.684965	0.0225504
11.643545	0.684965	0.0236737
11.741390	0.684965	0.0243811
11.839235	0.684965	0.0253041
11.937080	0.684965	0.0262041
12.034925	0.684965	0.0273505
12.132770	0.684965	0.0294519
12.230615	0.684965	0.0320232
12.328460	0.684965	0.0350798
12.426305	0.684965	0.0387525
12.524150	0.684965	0.0428719
12.621995	0.684965	0.0486473
12.719840	0.684965	0.0551544
12.817684	0.684965	0.0623932
12.915529	0.684965	0.0699093
13.013374	0.684965	0.0763779
13.111219	0.684965	0.0820223
13.209064	0.684965	0.0821443
13.306909	0.684965	0.0821585
13.404754	0.684965	0.0761188
13.502599	0.684965	0.0676837
13.600444	0.684965	0.0585863
13.698289	0.684965	0.050752
13.796134	0.684965	0.0440037
13.893979	0.684965	0.0394813
13.991824	0.684965	0.0356598
14.089668	0.684965	0.0327086
14.187513	0.684965	0.0301272
14.285358	0.684965	0.0277537
14.383203	0.684965	0.0259964
14.481048	0.684965	0.0246319
14.578893	0.684965	0.0223817
14.676738	0.684965	0.020686
14.774583	0.684965	0.0187746
14.872428	0.684965	0.0177952
14.970273	0.684965	0.0177863
15.068118	0.684965	0.0167222
15.165963	0.684965	0.0163358
15.263807	0.684965	0.0153102
15.361652	0.684965	0.0150163
15.459497	0.684965	0.0152385
15.557342	0.684965	0.0147289
15.655187	0.684965	0.0143041
15.753032	0.684965	0.0140256
15.850877	0.684965	0.0142323
15.948722	0.684965	0.0158794
16.046567	0.684965	0.017873
16.144412	0.684965	0.0199514
16.242257	0.684965	0.0220682
16.340102	0.684965	0.0231453
16.437947	0.684965	0.0243302
16.535791	0.684965	0.0246679
16.633636	0.684965	0.0242739
16.731481	0.684965	0.0230865
16.829326	0.684965	0.0215526
16.927171	0.684965	0.0200263
17.025016	0.684965	0.0191008
17.122861	0.684965	0.0176901
17.220706	0.684965	0.0170342
17.318551	0.684965	0.0158238
17.416396	0.684965	0.0152449
17.514241	0.684965	0.0146891
17.612086	0.684965	0.0140871
17.709930	0.684965	0.0140936
17.807775	0.684965	0.0135994
17.905620	0.684965	0.0135674
18.003465	0.684965	0.0137896
18.101310	0.684965	0.0137729
18.199155	0.684965	0.0145419
18.297000	0.684965	0.0121453
0.000000	0.782818	0.00204108
0.097845	0.782818	0.00225552
0.195690	0.782818	0.00280885
0.293535	0.782818	0.00365487
0.391380	0.782818	0.00470884
0.489225	0.782818	0.00625576
0.587070	0.782818	0.00714799
0.684914	0.782818	0.00810183
0.782759	0.782818	0.00863976
0.880604	0.782818	0.0101636
0.978449	0.782818	0.0116258
1.076294	0.782818	0.0132959
1.174139	0.782818	0.0146965
1.271984	0.782818	0.0162819
1.369829	0.782818	0.0181369
1.467674	0.782818	0.0194527
1.565519	0.782818	0.0203912
1.663364	0.782818	0.0206133
1.761209	0.782818	0.0203348
1.859053	0.782818	0.0197868
1.956898	0.782818	0.018946
2.054743	0.782818	0.0176354
2.152588	0.782818	0.0165867
2.250433	0.782818	0.0149757
2.348278	0.782818	0.0138885
2.446123	0.782818	0.0127474
2.543968	0.782818	0.0116524
2.641813	0.782818	0.0109118
2.739658	0.782818	0.0103329
2.837503	0.782818	0.00986959
2.935348	0.782818	0.00984526
3.033193	0.782818	0.00984404
3.131037	0.782818	0.0101432
3.228882	0.782818	0.011151
3.326727	0.782818	0.0122126
3.424572	0.782818	0.0140522
3.522417	0.782818	0.0157763
3.620262	0.782818	0.0170999
3.718107	0.782818	0.0182
3.815952	0.782818	0.0195313
3.913797	0.782818	0.0213478
4.011642	0.782818	0.023403
4.109487	0.782818	0.0243338
4.207332	0.782818	0.0247562
4.305176	0.782818	0.0251709
4.403021	0.782818	0.0258243
4.500866	0.782818	0.0259926
4.598711	0.782818	0.025044
4.696556	0.782818	0.0235562
4.794401	0.782818	0.0220839
4.892246	0.782818	0.0213587
4.990091	0.782818	0.0208568
5.087936	0.782818	0.0202856
5.185781	0.782818	0.0197376
5.283626	0.782818	0.0191818
5.381471	0.782818	0.0190804
5.479316	0.782818	0.0194181
5.577160	0.782818	0.0198174
5.675005	0.782818	0.0201628
5.772850	0.782818	0.0206083
5.870695	0.782818	0.0203067
5.968540	0.782818	0.0211604
6.066385	0.782818	0.0215058
6.164230	0.782818	0.0223595
6.262075	0.782818	0.0224969
6.359920	0.782818	0.0221183
6.457765	0.782818	0.021239
6.555610	0.782818	0.0213148
6.653455	0.782818	0.0209593
6.751299	0.782818	0.021582
6.849144	0.782818	0.0210493
6.946989	0.782818	0.0208786
7.044834	0.782818	0.0207619
7.142679	0.782818	0.0213537
7.240524	0.782818	0.0220996
7.338369	0.782818	0.0229841
7.436214	0.782818	0.022721
7.534059	0.782818	0.0222346
7.631904	0.782818	0.0219792
7.729749	0.782818	0.0223246
7.827594	0.782818	0.0230859
7.925439	0.782818	0.0231309
8.023283	0.782818	0.0230141
8.121128	0.782818	0.0230129
8.218973	0.782818	0.0236664
8.316818	0.782818	0.0243891
8.414663	0.782818	0.0245266
8.512508	0.782818	0.0244098
8.610353	0.782818	0.0240389
8.708198	0.782818	0.0243226
8.806043	0.782818	0.0248067
8.903888	0.782818	0.024998
9.001733	0.782818	0.0252124
9.099578	0.782818	0.0252343
9.197422	0.782818	0.0251869
9.295267	0.782818	0.0253705
9.393112	0.782818	0.0250843
9.490957	0.782818	0.0248058
9.588802	0.782818	0.024535
9.686647	0.782818	0.0233708
9.784492	0.782818	0.0229459
9.882337	0.782818	0.0223671
9.980182	0.782818	0.0225738
10.078027	0.782818	0.0227497
10.175872	0.782818	0.0224327
10.273717	0.782818	0.0215611
10.371561	0.782818	0.0212133
10.469406	0.782818	0.0202262
10.567251	0.782818	0.0200248
10.665096	0.782818	0.0194151
10.762941	0.782818	0.0191289
10.860786	0.782818	0.0189736
10.958631	0.782818	0.0189031
11.056476	0.782818	0.0193332
11.154321	0.782818	0.020287
11.252166	0.782818	0.0208866
11.350011	0.782818	0.0210317
11.447856	0.782818	0.0210074
11.545701	0.782818	0.0212603
11.643545	0.782818	0.0225685
11.741390	0.782818	0.0236994
11.839235	0.782818	0.0251616
11.937080	0.782818	0.0263157
12.034925	0.782818	0.0281245
12.132770	0.782818	0.0303338
12.230615	0.782818	0.0334212
12.328460	0.782818	0.0372787
12.426305	0.782818	0.0424765
12.524150	0.782818	0.0488526
12.621995	0.782818	0.0572622
12.719840	0.782818	0.0667192
12.817684	0.782818	0.0775857
12.915529	0.782818	0.0885446
13.013374	0.782818	0.098071
13.111219	0.782818	0.105148
13.209064	0.782818	0.105162
13.306909	0.782818	0.104622
13.404754	0.782818	0.097111
13.502599	0.782818	0.0863653
13.600444	0.782818	0.0745798
13.698289	0.782818	0.0635722
13.796134	0.782818	0.0542591
13.893979	0.782818	0.0475493
13.991824	0.782818	0.0418177
14.089668	0.782818	0.037018
14.187513	0.782818	0.0328268
14.285358	0.782818	0.0291825
14.383203	0.782818	0.0266164
14.481048	0.782818	0.0244124
14.578893	0.782818	0.0223008
14.676738	0.782818	0.0206975
14.774583	0.782818	0.0191019
14.872428	0.782818	0.0181303
14.970273	0.782818	0.0176284
15.068118	0.782818	0.0169802
15.165963	0.782818	0.0162858
15.263807	0.782818	0.0152756
15.361652	0.782818	0.0143347
15.459497	0.782818	0.0144644
15.557342	0.782818	0.0146018
15.655187	0.782818	0.015417
15.753032	0.782818	0.0158548
15.850877	0.782818	0.0171784
15.948722	0.782818	0.0194185
16.046567	0.782818	0.023045
16.144412	0.782818	0.0267485
16.242257	0.782818	0.0302364
16.340102	0.782818	0.0324303
16.437947	0.782818	0.0345702
16.535791	0.782818	0.0354008
16.633636	0.782818	0.0356384
16.731481	0.782818	0.0341044
16.829326	0.782818	0.0316308
16.927171	0.782818	0.0286181
17.025016	0.782818	0.0253665
17.122861	0.782818	0.0223923
17.220706	0.782818	0.0203423
17.318551	0.782818	0.0184849
17.416396	0.782818	0.0171049
17.514241	0.782818	0.0163335
17.612086	0.782818	0.0160242
17.709930	0.782818	0.0167316
17.807775	0.782818	0.0163761
17.905620	0.782818	0.0161053
18.003465	0.782818	0.0157575
18.101310	0.782818	0.0158101
18.199155	0.782818	0.0162402
18.297000	0.782818	0.0147525
0.000000	0.880670	0.00167523
0.097845	0.880670	0.00215154
0.195690	0.880670	0.00270488
0.293535	0.880670	0.00370494
0.391380	0.880670	0.00445082
0.489225	0.880670	0.00624421
0.587070	0.880670	0.00718265
0.684914	0.880670	0.00835216
0.782759	0.880670	0.00905183
0.880604	0.880670	0.0103292
0.978449	0.880670	0.0118838
1.076294	0.880670	0.0137157
1.174139	0.880670	0.0149314
1.271984	0.880670	0.0166709
1.369829	0.880670	0.0180868
1.467674	0.880670	0.0196723
1.565519	0.880670	0.0208803
1.663364	0.880670	0.0209715
1.761209	0.880670	0.020693
1.859053	0.880670	0.020168
1.956898	0.880670	0.0190731
2.054743	0.880670	0.0183556
2.152588	0.880670	0.0168601
2.250433	0.880670	0.0153878
2.348278	0.880670	0.014108
2.446123	0.880670	0.0127974
2.543968	0.880670	0.0119798
2.641813	0.880670	0.0114933
2.739658	0.880670	0.0106911
2.837503	0.880670	0.0104203
2.935348	0.880670	0.0100494
3.033193	0.880670	0.0104949
3.131037	0.880670	0.0110482
3.228882	0.880670	0.0117402
3.326727	0.880670	0.0127942
3.424572	0.880670	0.0143719
3.522417	0.880670	0.0164425
3.620262	0.880670	0.0177122
3.718107	0.880670	0.0188201
3.815952	0.880670	0.0202669
3.913797	0.880670	0.022376
4.011642	0.880670	0.0242156
4.109487	0.880670	0.0251618
4.207332	0.880670	0.0249372
4.305176	0.880670	0.025814
4.403021	0.880670	0.0263673
4.500866	0.880670	0.0266973
4.598711	0.880670	0.0257487
4.696556	0.880670	0.0239298
4.794401	0.880670	0.0226115
4.892246	0.880670	0.0222175
4.990091	0.880670	0.0216155
5.087936	0.880670	0.0213832
5.185781	0.880670	0.0205579
5.283626	0.880670	0.0200637
5.381471	0.880670	0.0205246
5.479316	0.880670	0.0209855
5.577160	0.880670	0.0221704
5.675005	0.880670	0.0233014
5.772850	0.880670	0.0242322
5.870695	0.880670	0.0246777
5.968540	0.880670	0.0252618
6.066385	0.880670	0.0253838
6.164230	0.880670	0.0262144
6.262075	0.880670	0.0260515
6.359920	0.880670	0.025642
6.457765	0.880670	0.0245856
6.555610	0.880670	0.0243456
6.653455	0.880670	0.0242135
6.751299	0.880670	0.0246051
6.849144	0.880670	0.0239877
6.946989	0.880670	0.0235166
7.044834	0.880670	0.0228761
7.142679	0.880670	0.0235681
7.240524	0.880670	0.0240906
7.338369	0.880670	0.0251369
7.436214	0.880670	0.0248738
7.534059	0.880670	0.0244336
7.631904	0.880670	0.0244708
7.729749	0.880670	0.0248008
7.827594	0.880670	0.0252001
7.925439	0.880670	0.025145
8.023283	0.880670	0.0240732
8.121128	0.880670	0.0239718
8.218973	0.880670	0.0242248
8.316818	0.880670	0.0249629
8.414663	0.880670	0.025316
8.512508	0.880670	0.0251685
8.610353	0.880670	0.0247667
8.708198	0.880670	0.0251044
8.806043	0.880670	0.0249877
8.903888	0.880670	0.0249633
9.001733	0.880670	0.0250776
9.099578	0.880670	0.0248531
9.197422	0.880670	0.0251984
9.295267	0.880670	0.0246812
9.393112	0.880670	0.0244027
9.490957	0.880670	0.0241396
9.588802	0.880670	0.0240767
9.686647	0.880670	0.023159
9.784492	0.880670	0.0225031
9.882337	0.880670	0.0214312
9.980182	0.880670	0.0216072
10.078027	0.880670	0.0211361
10.175872	0.880670	0.021004
10.273717	0.880670	0.0198474
10.371561	0.880670	0.0196228
10.469406	0.880670	0.0187975
10.567251	0.880670	0.0187732
10.665096	0.880670	0.0183945
10.762941	0.880670	0.0185088
10.860786	0.880670	0.0180147
10.958631	0.880670	0.0181906
11.056476	0.880670	0.0177581
11.154321	0.880670	0.0185887
11.252166	0.880670	0.0192653
11.350011	0.880670	0.0199726
11.447856	0.880670	0.0206646
11.545701	0.880670	0.0210254
11.643545	0.880670	0.0219176
11.741390	0.880670	0.0232412
11.839235	0.880670	0.0247188
11.937080	0.880670	0.0261733
12.034925	0.880670	0.0279512
12.132770	0.880670	0.0300296
12.230615	0.880670	0.0343185
12.328460	0.880670	0.0400939
12.426305	0.880670	0.0481106
12.524150	0.880670	0.0577448
12.621995	0.880670	0.0678642
12.719840	0.880670	0.0819656
12.817684	0.880670	0.0957512
12.915529	0.880670	0.108967
13.013374	0.880670	0.12045
13.111219	0.880670	0.128274
13.209064	0.880670	0.128288
13.306909	0.880670	0.128271
13.404754	0.880670	0.120699
13.502599	0.880670	0.109075
13.600444	0.880670	0.0962113
13.698289	0.880670	0.0827313
13.796134	0.880670	0.0703989
13.893979	0.880670	0.0598304
13.991824	0.880670	0.05091
14.089668	0.880670	0.0436303
14.187513	0.880670	0.0374905
14.285358	0.880670	0.0325753
14.383203	0.880670	0.028515
14.481048	0.880670	0.0252096
14.578893	0.880670	0.0227283
14.676738	0.880670	0.0206012
14.774583	0.880670	0.0191443
14.872428	0.880670	0.017595
14.970273	0.880670	0.0166002
15.068118	0.880670	0.0160521
15.165963	0.880670	0.0153577
15.263807	0.880670	0.0150176
15.361652	0.880670	0.0141383
15.459497	0.880670	0.0138906
15.557342	0.880670	0.0141821
15.655187	0.880670	0.0154132
15.753032	0.880670	0.0171604
15.850877	0.880670	0.0200397
15.948722	0.880670	0.0240205
16.046567	0.880670	0.030312
16.144412	0.880670	0.0369115
16.242257	0.880670	0.0433647
16.340102	0.880670	0.0479539
16.437947	0.880670	0.0516575
16.535791	0.880670	0.0534431
16.633636	0.880670	0.0536961
16.731481	0.880670	0.0512225
16.829326	0.880670	0.047116
16.927171	0.880670	0.0416771
17.025016	0.880670	0.0360995
17.122861	0.880670	0.0307068
17.220706	0.880670	0.026454
17.318551	0.880670	0.0226479
17.416396	0.880670	0.0204592
17.514241	0.880670	0.0188329
17.612086	0.880670	0.0187084
17.709930	0.880670	0.0185531
17.807775	0.880670	0.0181206
17.905620	0.880670	0.0177574
18.003465	0.880670	0.0176483
18.101310	0.880670	0.0181709
18.199155	0.880670	0.0184392
18.297000	0.880670	0.0164508
0.000000	0.978522	0.00023878
0.097845	0.978522	0.00128505
0.195690	0.978522	0.00254699
0.293535	0.978522	0.00372419
0.391380	0.978522	0.00449319
0.489225	0.978522	0.00626346
0.587070	0.978522	0.00725582
0.684914	0.978522	0.00850235
0.782759	0.978522	0.009125
0.880604	0.978522	0.00997102
0.978449	0.978522	0.0117413
1.076294	0.978522	0.0134114
1.174139	0.978522	0.014943
1.271984	0.978522	0.0168288
1.369829	0.978522	0.0183603
1.467674	0.978522	0.0205388
1.565519	0.978522	0.0213694
1.663364	0.978522	0.0208367
1.761209	0.978522	0.0203656
1.859053	0.978522	0.0193554
1.956898	0.978522	0.0190153
2.054743	0.978522	0.0183517
2.152588	0.978522	0.0167022
2.250433	0.978522	0.0155534
2.348278	0.978522	0.0141119
2.446123	0.978522	0.0131864
2.543968	0.978522	0.012569
2.641813	0.978522	0.0111506
2.739658	0.978522	0.0103329
2.837503	0.978522	0.00966164
2.935348	0.978522	0.00967582
3.033193	0.978522	0.0108376
3.131037	0.978522	0.0115296
3.228882	0.978522	0.0125528
3.326727	0.978522	0.0136453
3.424572	0.978522	0.0148225
3.522417	0.978522	0.0168777
3.620262	0.978522	0.0180395
3.718107	0.978522	0.0194093
3.815952	0.978522	0.0208407
3.913797	0.978522	0.0225339
4.011642	0.978522	0.0242426
4.109487	0.978522	0.0256354
4.207332	0.978522	0.0260039
4.305176	0.978522	0.0272967
4.403021	0.978522	0.0270105
4.500866	0.978522	0.0268475
4.598711	0.978522	0.0253521
4.696556	0.978522	0.0239336
4.794401	0.978522	0.0232315
4.892246	0.978522	0.0226912
4.990091	0.978522	0.0220815
5.087936	0.978522	0.0219108
5.185781	0.978522	0.0214243
5.283626	0.978522	0.0221779
5.381471	0.978522	0.0224925
5.479316	0.978522	0.0230458
5.577160	0.978522	0.0242076
5.675005	0.978522	0.0258778
5.772850	0.978522	0.028426
5.870695	0.978522	0.0301115
5.968540	0.978522	0.0313889
6.066385	0.978522	0.0319114
6.164230	0.978522	0.0323877
6.262075	0.978522	0.0319013
6.359920	0.978522	0.0312916
6.457765	0.978522	0.029411
6.555610	0.978522	0.0285472
6.653455	0.978522	0.0276525
6.751299	0.978522	0.0274972
6.849144	0.978522	0.0271109
6.946989	0.978522	0.0270018
7.044834	0.978522	0.0270622
7.142679	0.978522	0.0279391
7.240524	0.978522	0.0276914
7.338369	0.978522	0.0278673
7.436214	0.978522	0.0270266
7.534059	0.978522	0.0266787
7.631904	0.978522	0.0266852
7.729749	0.978522	0.0261834
7.827594	0.978522	0.0265133
7.925439	0.978522	0.0261039
8.023283	0.978522	0.0257715
8.121128	0.978522	0.0255777
8.218973	0.978522	0.0253223
8.316818	0.978522	0.0253673
8.414663	0.978522	0.0250195
8.512508	0.978522	0.0243559
8.610353	0.978522	0.0244163
8.708198	0.978522	0.0244382
8.806043	0.978522	0.0247604
8.903888	0.978522	0.0247053
9.001733	0.978522	0.0247272
9.099578	0.978522	0.0248107
9.197422	0.978522	0.0248711
9.295267	0.978522	0.0240766
9.393112	0.978522	0.0236286
9.490957	0.978522	0.0227339
9.588802	0.978522	0.022725
9.686647	0.978522	0.0220537
9.784492	0.978522	0.0216443
9.882337	0.978522	0.0212194
9.980182	0.978522	0.0210257
10.078027	0.978522	0.0204006
10.175872	0.978522	0.0198833
10.273717	0.978522	0.0185419
10.371561	0.978522	0.0183481
10.469406	0.978522	0.0174689
10.567251	0.978522	0.0172366
10.665096	0.978522	0.016858
10.762941	0.978522	0.0170108
10.860786	0.978522	0.0173562
10.958631	0.978522	0.0180327
11.056476	0.978522	0.0174847
11.154321	0.978522	0.0177299
11.252166	0.978522	0.0177364
11.350011	0.978522	0.0186748
11.447856	0.978522	0.0195979
11.545701	0.978522	0.0198431
[truncated: 23,757 more rows]
