# Supplementary material for: Cyclodehydrogenation of molecular nanographene precursors catalyzed by atomic hydrogen
Source: Nat Commun. 2025 Jan 15;16:691. doi: 10.1038/s41467-024-54774-1 (PMC11735845; doi:10.1038/s41467-024-54774-1)
Supplement: Supplementary file 4 — Source Data [file 41467_2024_54774_MOESM4_ESM.zip › Source Data/Figure_2 source data file/Figure_2g_inset.txt]

X[nm]		Y[nm]		df[arbitrary units]
0.000000	0.000000	4.33537E+011
0.009002	0.000000	4.6823E+011
0.018004	0.000000	4.96591E+011
0.027006	0.000000	5.16843E+011
0.036008	0.000000	5.27836E+011
0.045010	0.000000	5.29473E+011
0.054012	0.000000	5.22523E+011
0.063014	0.000000	5.08711E+011
0.072016	0.000000	4.90246E+011
0.081018	0.000000	4.69669E+011
0.090020	0.000000	4.49525E+011
0.099022	0.000000	4.31971E+011
0.108023	0.000000	4.18831E+011
0.117025	0.000000	4.10681E+011
0.126027	0.000000	4.08048E+011
0.135029	0.000000	4.10165E+011
0.144031	0.000000	4.16312E+011
0.153033	0.000000	4.25098E+011
0.162035	0.000000	4.35035E+011
0.171037	0.000000	4.45069E+011
0.180039	0.000000	4.54046E+011
0.189041	0.000000	4.61489E+011
0.198043	0.000000	4.66916E+011
0.207045	0.000000	4.7052E+011
0.216047	0.000000	4.72733E+011
0.225049	0.000000	4.74083E+011
0.234051	0.000000	4.75288E+011
0.243053	0.000000	4.76925E+011
0.252055	0.000000	4.79666E+011
0.261057	0.000000	4.83462E+011
0.270059	0.000000	4.88458E+011
0.279061	0.000000	4.94365E+011
0.288063	0.000000	5.00176E+011
0.297065	0.000000	5.05076E+011
0.306067	0.000000	5.08152E+011
0.315068	0.000000	5.08062E+011
0.324070	0.000000	5.03894E+011
0.333072	0.000000	4.9488E+011
0.342074	0.000000	4.80877E+011
0.351076	0.000000	4.6198E+011
0.360078	0.000000	4.38861E+011
0.369080	0.000000	4.13103E+011
0.378082	0.000000	3.85666E+011
0.387084	0.000000	3.58804E+011
0.396086	0.000000	3.34294E+011
0.405088	0.000000	3.13765E+011
0.414090	0.000000	2.98611E+011
0.423092	0.000000	2.89501E+011
0.432094	0.000000	2.86916E+011
0.441096	0.000000	2.90472E+011
0.450098	0.000000	2.99162E+011
0.459100	0.000000	3.11546E+011
0.468102	0.000000	3.26137E+011
0.477104	0.000000	3.41208E+011
0.486106	0.000000	3.54984E+011
0.495108	0.000000	3.66216E+011
0.504110	0.000000	3.73947E+011
0.513112	0.000000	3.77359E+011
0.522114	0.000000	3.76549E+011
0.531115	0.000000	3.71758E+011
0.540117	0.000000	3.63464E+011
0.549119	0.000000	3.52531E+011
0.558121	0.000000	3.40014E+011
0.567123	0.000000	3.26635E+011
0.576125	0.000000	3.13639E+011
0.585127	0.000000	3.01698E+011
0.594129	0.000000	2.91389E+011
0.603131	0.000000	2.83431E+011
0.612133	0.000000	2.77776E+011
0.621135	0.000000	2.74999E+011
0.630137	0.000000	2.75005E+011
0.639139	0.000000	2.77889E+011
0.648141	0.000000	2.83557E+011
0.657143	0.000000	2.91863E+011
0.666145	0.000000	3.02808E+011
0.675147	0.000000	3.16391E+011
0.684149	0.000000	3.32134E+011
0.693151	0.000000	3.49843E+011
0.702153	0.000000	3.68656E+011
0.711155	0.000000	3.88189E+011
0.720157	0.000000	4.07578E+011
0.729159	0.000000	4.25719E+011
0.738160	0.000000	4.41798E+011
0.747162	0.000000	4.55141E+011
0.756164	0.000000	4.64983E+011
0.765166	0.000000	4.70554E+011
0.774168	0.000000	4.71616E+011
0.783170	0.000000	4.67735E+011
0.792172	0.000000	4.58914E+011
0.801174	0.000000	4.44622E+011
0.810176	0.000000	4.25437E+011
0.819178	0.000000	4.01407E+011
0.828180	0.000000	3.7301E+011
0.837182	0.000000	3.41207E+011
0.846184	0.000000	3.07101E+011
0.855186	0.000000	2.72467E+011
0.864188	0.000000	2.38937E+011
0.873190	0.000000	2.08285E+011
0.882192	0.000000	1.82527E+011
0.891194	0.000000	1.63342E+011
0.900196	0.000000	1.5169E+011
0.909198	0.000000	1.48098E+011
0.918200	0.000000	1.52853E+011
0.927202	0.000000	1.65189E+011
0.936204	0.000000	1.83955E+011
0.945205	0.000000	2.07901E+011
0.954207	0.000000	2.35494E+011
0.963209	0.000000	2.65006E+011
0.972211	0.000000	2.95478E+011
0.981213	0.000000	3.25853E+011
0.990215	0.000000	3.55509E+011
0.999217	0.000000	3.84158E+011
1.008219	0.000000	4.11991E+011
1.017221	0.000000	4.38912E+011
1.026223	0.000000	4.65258E+011
1.035225	0.000000	4.90644E+011
1.044227	0.000000	5.14878E+011
1.053229	0.000000	5.3705E+011
1.062231	0.000000	5.56199E+011
1.071233	0.000000	5.71221E+011
1.080235	0.000000	5.80871E+011
1.089237	0.000000	5.83947E+011
1.098239	0.000000	5.79875E+011
1.107241	0.000000	5.68271E+011
1.116243	0.000000	5.4947E+011
1.125245	0.000000	5.24095E+011
1.134247	0.000000	4.93348E+011
1.143249	0.000000	4.58954E+011
1.152250	0.000000	4.22641E+011
1.161252	0.000000	3.86232E+011
1.170254	0.000000	3.51647E+011
1.179256	0.000000	3.20515E+011
1.188258	0.000000	2.94038E+011
1.197260	0.000000	2.73461E+011
1.206262	0.000000	2.59458E+011
1.215264	0.000000	2.52075E+011
1.224266	0.000000	2.51697E+011
1.233268	0.000000	2.57701E+011
1.242270	0.000000	2.69125E+011
1.251272	0.000000	2.8506E+011
1.260274	0.000000	3.04209E+011
1.269276	0.000000	3.24749E+011
1.278278	0.000000	3.44761E+011
1.287280	0.000000	3.62615E+011
1.296282	0.000000	3.7687E+011
1.305284	0.000000	3.85992E+011
1.314286	0.000000	3.89404E+011
1.323288	0.000000	3.86819E+011
1.332290	0.000000	3.78765E+011
1.341292	0.000000	3.66249E+011
1.350294	0.000000	3.50854E+011
1.359295	0.000000	3.34356E+011
1.368297	0.000000	3.18481E+011
1.377299	0.000000	3.04814E+011
1.386301	0.000000	2.95032E+011
1.395303	0.000000	2.89569E+011
1.404305	0.000000	2.88855E+011
1.413307	0.000000	2.92507E+011
1.422309	0.000000	3.00142E+011
1.431311	0.000000	3.10847E+011
1.440313	0.000000	3.23615E+011
1.449315	0.000000	3.37534E+011
1.458317	0.000000	3.52077E+011
1.467319	0.000000	3.66188E+011
1.476321	0.000000	3.79772E+011
1.485323	0.000000	3.923E+011
1.494325	0.000000	4.03533E+011
1.503327	0.000000	4.12942E+011
1.512329	0.000000	4.20481E+011
1.521331	0.000000	4.2562E+011
1.530333	0.000000	4.28169E+011
1.539335	0.000000	4.27839E+011
1.548337	0.000000	4.24391E+011
1.557339	0.000000	4.17968E+011
1.566341	0.000000	4.08618E+011
1.575342	0.000000	3.96342E+011
1.584344	0.000000	3.81667E+011
1.593346	0.000000	3.64977E+011
1.602348	0.000000	3.46991E+011
1.611350	0.000000	3.28286E+011
1.620352	0.000000	3.10204E+011
1.629354	0.000000	2.93322E+011
1.638356	0.000000	2.79031E+011
1.647358	0.000000	2.68242E+011
1.656360	0.000000	2.61915E+011
1.665362	0.000000	2.60577E+011
1.674364	0.000000	2.64662E+011
1.683366	0.000000	2.73927E+011
1.692368	0.000000	2.88086E+011
1.701370	0.000000	3.05796E+011
1.710372	0.000000	3.25904E+011
1.719374	0.000000	3.46541E+011
1.728376	0.000000	3.66026E+011
1.737378	0.000000	3.82824E+011
1.746380	0.000000	3.954E+011
1.755382	0.000000	4.02986E+011
1.764384	0.000000	4.05247E+011
1.773386	0.000000	4.02374E+011
1.782387	0.000000	3.94896E+011
1.791389	0.000000	3.84107E+011
1.800391	0.000000	3.70967E+011
1.809393	0.000000	3.57059E+011
1.818395	0.000000	3.43776E+011
1.827397	0.000000	3.32075E+011
1.836399	0.000000	3.23253E+011
1.845401	0.000000	3.18126E+011
1.854403	0.000000	3.1722E+011
1.863405	0.000000	3.20872E+011
1.872407	0.000000	3.2961E+011
1.881409	0.000000	3.42762E+011
1.890411	0.000000	3.59848E+011
1.899413	0.000000	3.80004E+011
1.908415	0.000000	4.01408E+011
1.917417	0.000000	4.22188E+011
1.926419	0.000000	4.40234E+011
1.935421	0.000000	4.53913E+011
1.944423	0.000000	4.60972E+011
1.953425	0.000000	4.60354E+011
1.962427	0.000000	4.51772E+011
1.971429	0.000000	4.35898E+011
1.980431	0.000000	4.13738E+011
1.989432	0.000000	3.87596E+011
1.998434	0.000000	3.59967E+011
2.007436	0.000000	3.33442E+011
2.016438	0.000000	3.1061E+011
2.025440	0.000000	2.93009E+011
2.034442	0.000000	2.82124E+011
2.043444	0.000000	2.77716E+011
2.052446	0.000000	2.79593E+011
2.061448	0.000000	2.86556E+011
2.070450	0.000000	2.97213E+011
2.079452	0.000000	3.09837E+011
2.088454	0.000000	3.22844E+011
2.097456	0.000000	3.35277E+011
2.106458	0.000000	3.46077E+011
2.115460	0.000000	3.54623E+011
2.124462	0.000000	3.60962E+011
2.133464	0.000000	3.64615E+011
2.142466	0.000000	3.65916E+011
2.151468	0.000000	3.64722E+011
2.160470	0.000000	3.6113E+011
2.169472	0.000000	3.55235E+011
2.178474	0.000000	3.47277E+011
2.187476	0.000000	3.37879E+011
2.196477	0.000000	3.27234E+011
2.205479	0.000000	3.16301E+011
2.214481	0.000000	3.05944E+011
2.223483	0.000000	2.96834E+011
2.232485	0.000000	2.89835E+011
2.241487	0.000000	2.84948E+011
2.250489	0.000000	2.82555E+011
2.259491	0.000000	2.82177E+011
2.268493	0.000000	2.8319E+011
2.277495	0.000000	2.84924E+011
2.286497	0.000000	2.86897E+011
2.295499	0.000000	2.88774E+011
2.304501	0.000000	2.90651E+011
2.313503	0.000000	2.92768E+011
2.322505	0.000000	2.96084E+011
2.331507	0.000000	3.00984E+011
2.340509	0.000000	3.08282E+011
2.349511	0.000000	3.1822E+011
2.358513	0.000000	3.30892E+011
2.367515	0.000000	3.45675E+011
2.376517	0.000000	3.61561E+011
2.385519	0.000000	3.77064E+011
2.394521	0.000000	3.90791E+011
2.403523	0.000000	4.014E+011
2.412524	0.000000	4.07691E+011
2.421526	0.000000	4.09184E+011
2.430528	0.000000	4.06312E+011
2.439530	0.000000	4.00177E+011
2.448532	0.000000	3.91691E+011
2.457534	0.000000	3.83061E+011
2.466536	0.000000	3.76254E+011
2.475538	0.000000	3.72709E+011
2.484540	0.000000	3.73915E+011
2.493542	0.000000	3.80446E+011
2.502544	0.000000	3.92302E+011
2.511546	0.000000	4.08956E+011
2.520548	0.000000	4.28921E+011
2.529550	0.000000	4.50468E+011
2.538552	0.000000	4.71632E+011
2.547554	0.000000	4.90685E+011
2.556556	0.000000	5.05325E+011
2.565558	0.000000	5.1411E+011
2.574560	0.000000	5.15843E+011
2.583562	0.000000	5.09996E+011
2.592564	0.000000	4.95993E+011
2.601566	0.000000	4.75272E+011
2.610568	0.000000	4.48651E+011
2.619569	0.000000	4.18047E+011
2.628571	0.000000	3.85429E+011
2.637573	0.000000	3.53866E+011
2.646575	0.000000	3.25709E+011
2.655577	0.000000	3.03309E+011
2.664579	0.000000	2.88634E+011
2.673581	0.000000	2.82835E+011
2.682583	0.000000	2.86055E+011
2.691585	0.000000	2.97672E+011
2.700587	0.000000	3.16245E+011
2.709589	0.000000	3.39328E+011
2.718591	0.000000	3.63899E+011
2.727593	0.000000	3.86886E+011
2.736595	0.000000	4.04979E+011
2.745597	0.000000	4.15588E+011
2.754599	0.000000	4.16506E+011
2.763601	0.000000	4.06532E+011
2.772603	0.000000	3.85764E+011
2.781605	0.000000	3.54873E+011
2.790607	0.000000	3.15921E+011
2.799609	0.000000	2.7126E+011
2.808611	0.000000	2.24536E+011
2.817613	0.000000	1.79107E+011
2.826614	0.000000	1.38428E+011
2.835616	0.000000	1.05762E+011
2.844618	0.000000	8.35062E+010
2.853620	0.000000	7.35808E+010
2.862622	0.000000	7.65614E+010
2.871624	0.000000	9.23519E+010
2.880626	0.000000	1.19849E+011
2.889628	0.000000	1.57133E+011
2.898630	0.000000	2.01566E+011
2.907632	0.000000	2.50125E+011
2.916634	0.000000	2.99932E+011
2.925636	0.000000	3.48203E+011
2.934638	0.000000	3.92492E+011
2.943640	0.000000	4.3088E+011
2.952642	0.000000	4.62167E+011
2.961644	0.000000	4.86162E+011
2.970646	0.000000	5.03008E+011
2.979648	0.000000	5.13233E+011
2.988650	0.000000	5.18229E+011
2.997652	0.000000	5.19098E+011
3.006654	0.000000	5.16897E+011
3.015656	0.000000	5.12153E+011
3.024658	0.000000	5.05539E+011
3.033659	0.000000	4.96909E+011
3.042661	0.000000	4.86216E+011
3.051663	0.000000	4.72836E+011
3.060665	0.000000	4.56242E+011
3.069667	0.000000	4.36385E+011
3.078669	0.000000	4.1317E+011
3.087671	0.000000	3.8698E+011
3.096673	0.000000	3.58967E+011
3.105675	0.000000	3.30859E+011
3.114677	0.000000	3.04285E+011
3.123679	0.000000	2.81166E+011
3.132681	0.000000	2.63516E+011
3.141683	0.000000	2.52967E+011
3.150685	0.000000	2.50526E+011
3.159687	0.000000	2.56433E+011
3.168689	0.000000	2.70353E+011
3.177691	0.000000	2.91181E+011
3.186693	0.000000	3.16711E+011
3.195695	0.000000	3.44832E+011
3.204697	0.000000	3.72425E+011
3.213699	0.000000	3.96995E+011
3.222701	0.000000	4.16144E+011
3.231703	0.000000	4.27856E+011
3.240705	0.000000	4.30885E+011
3.249706	0.000000	4.24798E+011
3.258708	0.000000	4.10027E+011
3.267710	0.000000	3.88395E+011
3.276712	0.000000	3.61581E+011
3.285714	0.000000	3.32033E+011
3.294716	0.000000	3.02533E+011
3.303718	0.000000	2.75672E+011
3.312720	0.000000	2.5356E+011
3.321722	0.000000	2.38021E+011
3.330724	0.000000	2.29919E+011
3.339726	0.000000	2.29829E+011
3.348728	0.000000	2.3708E+011
3.357730	0.000000	2.50711E+011
3.366732	0.000000	2.68997E+011
3.375734	0.000000	2.90544E+011
3.384736	0.000000	3.13484E+011
3.393738	0.000000	3.36087E+011
3.402740	0.000000	3.57011E+011
3.411742	0.000000	3.75296E+011
3.420744	0.000000	3.90463E+011
3.429746	0.000000	4.02128E+011
3.438748	0.000000	4.10817E+011
3.447750	0.000000	4.16629E+011
3.456751	0.000000	4.20137E+011
3.465753	0.000000	4.21294E+011
3.474755	0.000000	4.20341E+011
3.483757	0.000000	4.17324E+011
3.492759	0.000000	4.11621E+011
3.501761	0.000000	4.02559E+011
3.510763	0.000000	3.89803E+011
3.519765	0.000000	3.72921E+011
3.528767	0.000000	3.51961E+011
3.537769	0.000000	3.27642E+011
3.546771	0.000000	3.01117E+011
3.555773	0.000000	2.74495E+011
3.564775	0.000000	2.49985E+011
3.573777	0.000000	2.30272E+011
3.582779	0.000000	2.18284E+011
3.591781	0.000000	2.16131E+011
3.600783	0.000000	2.25732E+011
3.609785	0.000000	2.47568E+011
3.618787	0.000000	2.81062E+011
3.627789	0.000000	3.24439E+011
3.636791	0.000000	3.74822E+011
3.645793	0.000000	4.28226E+011
3.654795	0.000000	4.79952E+011
3.663796	0.000000	5.25537E+011
3.672798	0.000000	5.60566E+011
3.681800	0.000000	5.8149E+011
3.690802	0.000000	5.86006E+011
3.699804	0.000000	5.73394E+011
3.708806	0.000000	5.44277E+011
3.717808	0.000000	5.012E+011
3.726810	0.000000	4.47711E+011
3.735812	0.000000	3.88513E+011
3.744814	0.000000	3.28691E+011
3.753816	0.000000	2.73235E+011
3.762818	0.000000	2.26751E+011
3.771820	0.000000	1.92645E+011
3.780822	0.000000	1.7322E+011
3.789824	0.000000	1.69436E+011
3.798826	0.000000	1.80285E+011
3.807828	0.000000	2.03991E+011
3.816830	0.000000	2.37821E+011
3.825832	0.000000	2.77937E+011
3.834834	0.000000	3.20786E+011
3.843836	0.000000	3.62533E+011
3.852838	0.000000	4.00105E+011
3.861840	0.000000	4.30624E+011
3.870841	0.000000	4.52508E+011
3.879843	0.000000	4.64508E+011
3.888845	0.000000	4.66529E+011
3.897847	0.000000	4.59099E+011
3.906849	0.000000	4.4332E+011
3.915851	0.000000	4.20729E+011
3.924853	0.000000	3.931E+011
3.933855	0.000000	3.62592E+011
3.942857	0.000000	3.31893E+011
3.951859	0.000000	3.02632E+011
3.960861	0.000000	2.77018E+011
3.969863	0.000000	2.56442E+011
3.978865	0.000000	2.42103E+011
3.987867	0.000000	2.34912E+011
3.996869	0.000000	2.34486E+011
4.005871	0.000000	2.40873E+011
4.014873	0.000000	2.53497E+011
4.023875	0.000000	2.71159E+011
4.032877	0.000000	2.92515E+011
4.041879	0.000000	3.16174E+011
4.050881	0.000000	3.41416E+011
4.059883	0.000000	3.6685E+011
4.068885	0.000000	3.9166E+011
4.077886	0.000000	4.15127E+011
4.086888	0.000000	4.36915E+011
4.095890	0.000000	4.56687E+011
4.104892	0.000000	4.74445E+011
4.113894	0.000000	4.89852E+011
4.122896	0.000000	5.02955E+011
4.131898	0.000000	5.13468E+011
4.140900	0.000000	5.20863E+011
4.149902	0.000000	5.24947E+011
4.158904	0.000000	5.25481E+011
4.167906	0.000000	5.21936E+011
4.176908	0.000000	5.14122E+011
4.185910	0.000000	5.02085E+011
4.194912	0.000000	4.85923E+011
4.203914	0.000000	4.66306E+011
4.212916	0.000000	4.43427E+011
4.221918	0.000000	4.18869E+011
4.230920	0.000000	3.93255E+011
4.239922	0.000000	3.67833E+011
4.248924	0.000000	3.43994E+011
4.257926	0.000000	3.22746E+011
4.266928	0.000000	3.04952E+011
4.275930	0.000000	2.91428E+011
4.284932	0.000000	2.82415E+011
4.293933	0.000000	2.77959E+011
4.302935	0.000000	2.77581E+011
4.311937	0.000000	2.80897E+011
4.320939	0.000000	2.87092E+011
4.329941	0.000000	2.95398E+011
4.338943	0.000000	3.05048E+011
4.347945	0.000000	3.15561E+011
4.356947	0.000000	3.2641E+011
4.365949	0.000000	3.37498E+011
4.374951	0.000000	3.48875E+011
4.383953	0.000000	3.60683E+011
4.392955	0.000000	3.73451E+011
4.401957	0.000000	3.87371E+011
4.410959	0.000000	4.03065E+011
4.419961	0.000000	4.20967E+011
4.428963	0.000000	4.41555E+011
4.437965	0.000000	4.65166E+011
4.446967	0.000000	4.91895E+011
4.455969	0.000000	5.21935E+011
4.464971	0.000000	5.54805E+011
4.473973	0.000000	5.89691E+011
4.482975	0.000000	6.25776E+011
4.491977	0.000000	6.61381E+011
4.500978	0.000000	6.94923E+011
4.509980	0.000000	7.24243E+011
4.518982	0.000000	7.47614E+011
4.527984	0.000000	7.63117E+011
4.536986	0.000000	7.69744E+011
4.545988	0.000000	7.66631E+011
4.554990	0.000000	7.53875E+011
4.563992	0.000000	7.32291E+011
4.572994	0.000000	7.03511E+011
4.581996	0.000000	6.69501E+011
4.590998	0.000000	6.32948E+011
4.600000	0.000000	5.96203E+011
0.000000	0.009002	4.59179E+011
0.009002	0.009002	4.80919E+011
0.018004	0.009002	4.97285E+011
0.027006	0.009002	5.06983E+011
0.036008	0.009002	5.09052E+011
0.045010	0.009002	5.0354E+011
0.054012	0.009002	4.9112E+011
0.063014	0.009002	4.73374E+011
0.072016	0.009002	4.52222E+011
0.081018	0.009002	4.29823E+011
0.090020	0.009002	4.08383E+011
0.099022	0.009002	3.8963E+011
0.108023	0.009002	3.75098E+011
0.117025	0.009002	3.65317E+011
0.126027	0.009002	3.60573E+011
0.135029	0.009002	3.60195E+011
0.144031	0.009002	3.63464E+011
0.153033	0.009002	3.69227E+011
0.162035	0.009002	3.76142E+011
0.171037	0.009002	3.83248E+011
0.180039	0.009002	3.89539E+011
0.189041	0.009002	3.94679E+011
0.198043	0.009002	3.98235E+011
0.207045	0.009002	4.00544E+011
0.216047	0.009002	4.01845E+011
0.225049	0.009002	4.02763E+011
0.234051	0.009002	4.0392E+011
0.243053	0.009002	4.05893E+011
0.252055	0.009002	4.09258E+011
0.261057	0.009002	4.14014E+011
0.270059	0.009002	4.20305E+011
0.279061	0.009002	4.27699E+011
0.288063	0.009002	4.35429E+011
0.297065	0.009002	4.42584E+011
0.306067	0.009002	4.48203E+011
0.315068	0.009002	4.50944E+011
0.324070	0.009002	4.49846E+011
0.333072	0.009002	4.43999E+011
0.342074	0.009002	4.3321E+011
0.351076	0.009002	4.17528E+011
0.360078	0.009002	3.97335E+011
0.369080	0.009002	3.7412E+011
0.378082	0.009002	3.4889E+011
0.387084	0.009002	3.23708E+011
0.396086	0.009002	3.00397E+011
0.405088	0.009002	2.80588E+011
0.414090	0.009002	2.65673E+011
0.423092	0.009002	2.56467E+011
0.432094	0.009002	2.53498E+011
0.441096	0.009002	2.56623E+011
0.450098	0.009002	2.64737E+011
0.459100	0.009002	2.76785E+011
0.468102	0.009002	2.91185E+011
0.477104	0.009002	3.06351E+011
0.486106	0.009002	3.20559E+011
0.495108	0.009002	3.32559E+011
0.504110	0.009002	3.41393E+011
0.513112	0.009002	3.46101E+011
0.522114	0.009002	3.4673E+011
0.531115	0.009002	3.43378E+011
0.540117	0.009002	3.36475E+011
0.549119	0.009002	3.26694E+011
0.558121	0.009002	3.14993E+011
0.567123	0.009002	3.02045E+011
0.576125	0.009002	2.89001E+011
0.585127	0.009002	2.76677E+011
0.594129	0.009002	2.65552E+011
0.603131	0.009002	2.5649E+011
0.612133	0.009002	2.4954E+011
0.621135	0.009002	2.45372E+011
0.630137	0.009002	2.44034E+011
0.639139	0.009002	2.45575E+011
0.648141	0.009002	2.50043E+011
0.657143	0.009002	2.57342E+011
0.666145	0.009002	2.67375E+011
0.675147	0.009002	2.80095E+011
0.684149	0.009002	2.95022E+011
0.693151	0.009002	3.11868E+011
0.702153	0.009002	3.29721E+011
0.711155	0.009002	3.48199E+011
0.720157	0.009002	3.66484E+011
0.729159	0.009002	3.83522E+011
0.738160	0.009002	3.98641E+011
0.747162	0.009002	4.11073E+011
0.756164	0.009002	4.20291E+011
0.765166	0.009002	4.2567E+011
0.774168	0.009002	4.26971E+011
0.783170	0.009002	4.23907E+011
0.792172	0.009002	4.16476E+011
0.801174	0.009002	4.04296E+011
0.810176	0.009002	3.87798E+011
0.819178	0.009002	3.67029E+011
0.828180	0.009002	3.42375E+011
0.837182	0.009002	3.14602E+011
0.846184	0.009002	2.84718E+011
0.855186	0.009002	2.54162E+011
0.864188	0.009002	2.24327E+011
0.873190	0.009002	1.96889E+011
0.882192	0.009002	1.73434E+011
0.891194	0.009002	1.55641E+011
0.900196	0.009002	1.44276E+011
0.909198	0.009002	1.39916E+011
0.918200	0.009002	1.42849E+011
0.927202	0.009002	1.52498E+011
0.936204	0.009002	1.67713E+011
0.945205	0.009002	1.87581E+011
0.954207	0.009002	2.10665E+011
0.963209	0.009002	2.35475E+011
0.972211	0.009002	2.61197E+011
0.981213	0.009002	2.86823E+011
0.990215	0.009002	3.11921E+011
0.999217	0.009002	3.36155E+011
1.008219	0.009002	3.59766E+011
1.017221	0.009002	3.82801E+011
1.026223	0.009002	4.05452E+011
1.035225	0.009002	4.27432E+011
1.044227	0.009002	4.48644E+011
1.053229	0.009002	4.68321E+011
1.062231	0.009002	4.85647E+011
1.071233	0.009002	4.99614E+011
1.080235	0.009002	5.09167E+011
1.089237	0.009002	5.13059E+011
1.098239	0.009002	5.10811E+011
1.107241	0.009002	5.01941E+011
1.116243	0.009002	4.8669E+011
1.125245	0.009002	4.6549E+011
1.134247	0.009002	4.39252E+011
1.143249	0.009002	4.0956E+011
1.152250	0.009002	3.77661E+011
1.161252	0.009002	3.4533E+011
1.170254	0.009002	3.14295E+011
1.179256	0.009002	2.85994E+011
1.188258	0.009002	2.61676E+011
1.197260	0.009002	2.42539E+011
1.206262	0.009002	2.29255E+011
1.215264	0.009002	2.22112E+011
1.224266	0.009002	2.21446E+011
1.233268	0.009002	2.2673E+011
1.242270	0.009002	2.37195E+011
1.251272	0.009002	2.52074E+011
1.260274	0.009002	2.70023E+011
1.269276	0.009002	2.89412E+011
1.278278	0.009002	3.08513E+011
1.287280	0.009002	3.25695E+011
1.296282	0.009002	3.39662E+011
1.305284	0.009002	3.48976E+011
1.314286	0.009002	3.53108E+011
1.323288	0.009002	3.51867E+011
1.332290	0.009002	3.45683E+011
1.341292	0.009002	3.35614E+011
1.350294	0.009002	3.23002E+011
1.359295	0.009002	3.0943E+011
1.368297	0.009002	2.9653E+011
1.377299	0.009002	2.85598E+011
1.386301	0.009002	2.78167E+011
1.395303	0.009002	2.74575E+011
1.404305	0.009002	2.75012E+011
1.413307	0.009002	2.79144E+011
1.422309	0.009002	2.86587E+011
1.431311	0.009002	2.9638E+011
1.440313	0.009002	3.07613E+011
1.449315	0.009002	3.19517E+011
1.458317	0.009002	3.31709E+011
1.467319	0.009002	3.43182E+011
1.476321	0.009002	3.54031E+011
1.485323	0.009002	3.63824E+011
1.494325	0.009002	3.72466E+011
1.503327	0.009002	3.79573E+011
1.512329	0.009002	3.85144E+011
1.521331	0.009002	3.88796E+011
1.530333	0.009002	3.90338E+011
1.539335	0.009002	3.89528E+011
1.548337	0.009002	3.86175E+011
1.557339	0.009002	3.80328E+011
1.566341	0.009002	3.72034E+011
1.575342	0.009002	3.61197E+011
1.584344	0.009002	3.48201E+011
1.593346	0.009002	3.33478E+011
1.602348	0.009002	3.17556E+011
1.611350	0.009002	3.00961E+011
1.620352	0.009002	2.84847E+011
1.629354	0.009002	2.69836E+011
1.638356	0.009002	2.57128E+011
1.647358	0.009002	2.47682E+011
1.656360	0.009002	2.42363E+011
1.665362	0.009002	2.41697E+011
1.674364	0.009002	2.46117E+011
1.683366	0.009002	2.55383E+011
1.692368	0.009002	2.69302E+011
1.701370	0.009002	2.86532E+011
1.710372	0.009002	3.06017E+011
1.719374	0.009002	3.25981E+011
1.728376	0.009002	3.44746E+011
1.737378	0.009002	3.60825E+011
1.746380	0.009002	3.72777E+011
1.755382	0.009002	3.79788E+011
1.764384	0.009002	3.81473E+011
1.773386	0.009002	3.78072E+011
1.782387	0.009002	3.70018E+011
1.791389	0.009002	3.58653E+011
1.800391	0.009002	3.44938E+011
1.809393	0.009002	3.30359E+011
1.818395	0.009002	3.16451E+011
1.827397	0.009002	3.04127E+011
1.836399	0.009002	2.94825E+011
1.845401	0.009002	2.89314E+011
1.854403	0.009002	2.88168E+011
1.863405	0.009002	2.91869E+011
1.872407	0.009002	3.0075E+011
1.881409	0.009002	3.14238E+011
1.890411	0.009002	3.31756E+011
1.899413	0.009002	3.52392E+011
1.908415	0.009002	3.7442E+011
1.917417	0.009002	3.95871E+011
1.926419	0.009002	4.14732E+011
1.935421	0.009002	4.29228E+011
1.944423	0.009002	4.37438E+011
1.953425	0.009002	4.38163E+011
1.962427	0.009002	4.31165E+011
1.971429	0.009002	4.17065E+011
1.980431	0.009002	3.96825E+011
1.989432	0.009002	3.7265E+011
1.998434	0.009002	3.4694E+011
2.007436	0.009002	3.22094E+011
2.016438	0.009002	3.00606E+011
2.025440	0.009002	2.83964E+011
2.034442	0.009002	2.73511E+011
2.043444	0.009002	2.69151E+011
2.052446	0.009002	2.70692E+011
2.061448	0.009002	2.76983E+011
2.070450	0.009002	2.86776E+011
2.079452	0.009002	2.98489E+011
2.088454	0.009002	3.10585E+011
2.097456	0.009002	3.22249E+011
2.106458	0.009002	3.32475E+011
2.115460	0.009002	3.40637E+011
2.124462	0.009002	3.46736E+011
2.133464	0.009002	3.50292E+011
2.142466	0.009002	3.51593E+011
2.151468	0.009002	3.50448E+011
2.160470	0.009002	3.4676E+011
2.169472	0.009002	3.40624E+011
2.178474	0.009002	3.32138E+011
2.187476	0.009002	3.21733E+011
2.196477	0.009002	3.09649E+011
2.205479	0.009002	2.96653E+011
2.214481	0.009002	2.83705E+011
2.223483	0.009002	2.71477E+011
2.232485	0.009002	2.60928E+011
2.241487	0.009002	2.52346E+011
2.250489	0.009002	2.46163E+011
2.259491	0.009002	2.42282E+011
2.268493	0.009002	2.40225E+011
2.277495	0.009002	2.39608E+011
2.286497	0.009002	2.39997E+011
2.295499	0.009002	2.41155E+011
2.304501	0.009002	2.4308E+011
2.313503	0.009002	2.45964E+011
2.322505	0.009002	2.50432E+011
2.331507	0.009002	2.56771E+011
2.340509	0.009002	2.65461E+011
2.349511	0.009002	2.76646E+011
2.358513	0.009002	2.90277E+011
2.367515	0.009002	3.05636E+011
2.376517	0.009002	3.2181E+011
2.385519	0.009002	3.37409E+011
2.394521	0.009002	3.51137E+011
2.403523	0.009002	3.61793E+011
2.412524	0.009002	3.68372E+011
2.421526	0.009002	3.70345E+011
2.430528	0.009002	3.6824E+011
2.439530	0.009002	3.63017E+011
2.448532	0.009002	3.55538E+011
2.457534	0.009002	3.47772E+011
2.466536	0.009002	3.41541E+011
2.475538	0.009002	3.3814E+011
2.484540	0.009002	3.38962E+011
2.493542	0.009002	3.44437E+011
2.502544	0.009002	3.54614E+011
2.511546	0.009002	3.68966E+011
2.520548	0.009002	3.861E+011
2.529550	0.009002	4.04481E+011
2.538552	0.009002	4.22334E+011
2.547554	0.009002	4.37981E+011
2.556556	0.009002	4.4955E+011
2.565558	0.009002	4.55697E+011
2.574560	0.009002	4.55511E+011
2.583562	0.009002	4.4856E+011
2.592564	0.009002	4.34556E+011
2.601566	0.009002	4.14844E+011
2.610568	0.009002	3.90189E+011
2.619569	0.009002	3.6256E+011
2.628571	0.009002	3.3378E+011
2.637573	0.009002	3.06631E+011
2.646575	0.009002	2.83224E+011
2.655577	0.009002	2.65622E+011
2.664579	0.009002	2.55457E+011
2.673581	0.009002	2.53687E+011
2.682583	0.009002	2.60266E+011
2.691585	0.009002	2.74473E+011
2.700587	0.009002	2.94726E+011
2.709589	0.009002	3.18769E+011
2.718591	0.009002	3.43627E+011
2.727593	0.009002	3.66374E+011
2.736595	0.009002	3.83988E+011
2.745597	0.009002	3.94117E+011
2.754599	0.009002	3.94651E+011
2.763601	0.009002	3.84629E+011
2.772603	0.009002	3.64341E+011
2.781605	0.009002	3.34361E+011
2.790607	0.009002	2.96801E+011
2.799609	0.009002	2.53915E+011
2.808611	0.009002	2.09254E+011
2.817613	0.009002	1.65888E+011
2.826614	0.009002	1.27128E+011
2.835616	0.009002	9.59011E+010
2.844618	0.009002	7.45091E+010
2.853620	0.009002	6.46797E+010
2.862622	0.009002	6.68447E+010
2.871624	0.009002	8.0812E+010
2.880626	0.009002	1.0543E+011
2.889628	0.009002	1.38877E+011
2.898630	0.009002	1.78656E+011
2.907632	0.009002	2.21841E+011
2.916634	0.009002	2.65747E+011
2.925636	0.009002	3.07829E+011
2.934638	0.009002	3.45881E+011
2.943640	0.009002	3.78128E+011
2.952642	0.009002	4.03658E+011
2.961644	0.009002	4.22279E+011
2.970646	0.009002	4.34279E+011
2.979648	0.009002	4.40522E+011
2.988650	0.009002	4.42207E+011
2.997652	0.009002	4.40582E+011
3.006654	0.009002	4.3675E+011
3.015656	0.009002	4.31334E+011
3.024658	0.009002	4.24959E+011
3.033659	0.009002	4.17577E+011
3.042661	0.009002	4.09043E+011
3.051663	0.009002	3.98733E+011
3.060665	0.009002	3.86073E+011
3.069667	0.009002	3.70871E+011
3.078669	0.009002	3.52837E+011
3.087671	0.009002	3.32213E+011
3.096673	0.009002	3.09909E+011
3.105675	0.009002	2.87222E+011
3.114677	0.009002	2.6559E+011
3.123679	0.009002	2.46693E+011
3.132681	0.009002	2.32306E+011
3.141683	0.009002	2.23963E+011
3.150685	0.009002	2.22578E+011
3.159687	0.009002	2.28533E+011
3.168689	0.009002	2.41637E+011
3.177691	0.009002	2.60834E+011
3.186693	0.009002	2.84349E+011
3.195695	0.009002	3.10263E+011
3.204697	0.009002	3.3584E+011
3.213699	0.009002	3.58828E+011
3.222701	0.009002	3.76969E+011
3.231703	0.009002	3.88394E+011
3.240705	0.009002	3.92046E+011
3.249706	0.009002	3.87494E+011
3.258708	0.009002	3.75026E+011
3.267710	0.009002	3.56369E+011
3.276712	0.009002	3.33058E+011
3.285714	0.009002	3.07444E+011
3.294716	0.009002	2.81974E+011
3.303718	0.009002	2.59094E+011
3.312720	0.009002	2.40677E+011
3.321722	0.009002	2.28401E+011
3.330724	0.009002	2.22937E+011
3.339726	0.009002	2.2467E+011
3.348728	0.009002	2.32928E+011
3.357730	0.009002	2.46704E+011
3.366732	0.009002	2.64174E+011
3.375734	0.009002	2.8409E+011
3.384736	0.009002	3.04535E+011
3.393738	0.009002	3.24019E+011
3.402740	0.009002	3.41345E+011
3.411742	0.009002	3.55696E+011
3.420744	0.009002	3.66833E+011
3.429746	0.009002	3.74563E+011
3.438748	0.009002	3.79559E+011
3.447750	0.009002	3.82108E+011
3.456751	0.009002	3.82929E+011
3.465753	0.009002	3.82168E+011
3.474755	0.009002	3.80158E+011
3.483757	0.009002	3.7695E+011
3.492759	0.009002	3.72014E+011
3.501761	0.009002	3.6468E+011
3.510763	0.009002	3.54562E+011
3.519765	0.009002	3.41087E+011
3.528767	0.009002	3.24157E+011
3.537769	0.009002	3.04348E+011
3.546771	0.009002	2.82476E+011
3.555773	0.009002	2.60365E+011
3.564775	0.009002	2.39884E+011
3.573777	0.009002	2.23338E+011
3.582779	0.009002	2.13509E+011
3.591781	0.009002	2.12027E+011
3.600783	0.009002	2.20765E+011
3.609785	0.009002	2.40202E+011
3.618787	0.009002	2.69714E+011
3.627789	0.009002	3.07814E+011
3.636791	0.009002	3.51815E+011
3.645793	0.009002	3.98263E+011
3.654795	0.009002	4.42936E+011
3.663796	0.009002	4.81804E+011
3.672798	0.009002	5.11028E+011
3.681800	0.009002	5.2749E+011
3.690802	0.009002	5.29127E+011
3.699804	0.009002	5.15508E+011
3.708806	0.009002	4.87255E+011
3.717808	0.009002	4.46816E+011
3.726810	0.009002	3.97549E+011
3.735812	0.009002	3.43677E+011
3.744814	0.009002	2.89948E+011
3.753816	0.009002	2.40873E+011
3.762818	0.009002	2.00674E+011
3.771820	0.009002	1.72229E+011
3.780822	0.009002	1.57602E+011
3.789824	0.009002	1.57608E+011
3.798826	0.009002	1.71E+011
3.807828	0.009002	1.96146E+011
3.816830	0.009002	2.30408E+011
3.825832	0.009002	2.70091E+011
3.834834	0.009002	3.11885E+011
3.843836	0.009002	3.52144E+011
3.852838	0.009002	3.87989E+011
3.861840	0.009002	4.16734E+011
3.870841	0.009002	4.3689E+011
3.879843	0.009002	4.47307E+011
3.888845	0.009002	4.47937E+011
3.897847	0.009002	4.39355E+011
3.906849	0.009002	4.22617E+011
3.915851	0.009002	3.99162E+011
3.924853	0.009002	3.70909E+011
3.933855	0.009002	3.3997E+011
3.942857	0.009002	3.08982E+011
3.951859	0.009002	2.79482E+011
3.960861	0.009002	2.53772E+011
3.969863	0.009002	2.33244E+011
3.978865	0.009002	2.18904E+011
3.987867	0.009002	2.11714E+011
3.996869	0.009002	2.11336E+011
4.005871	0.009002	2.17579E+011
4.014873	0.009002	2.29867E+011
4.023875	0.009002	2.46953E+011
4.032877	0.009002	2.67397E+011
4.041879	0.009002	2.89809E+011
4.050881	0.009002	3.13372E+011
4.059883	0.009002	3.36743E+011
4.068885	0.009002	3.59058E+011
4.077886	0.009002	3.7979E+011
4.086888	0.009002	3.98555E+011
4.095890	0.009002	4.15209E+011
4.104892	0.009002	4.29753E+011
4.113894	0.009002	4.42089E+011
4.122896	0.009002	4.5241E+011
4.131898	0.009002	4.60524E+011
4.140900	0.009002	4.66095E+011
4.149902	0.009002	4.6898E+011
4.158904	0.009002	4.69034E+011
4.167906	0.009002	4.65729E+011
4.176908	0.009002	4.58971E+011
4.185910	0.009002	4.48709E+011
4.194912	0.009002	4.34946E+011
4.203914	0.009002	4.184E+011
4.212916	0.009002	3.99023E+011
4.221918	0.009002	3.78254E+011
4.230920	0.009002	3.56718E+011
4.239922	0.009002	3.35422E+011
4.248924	0.009002	3.1571E+011
4.257926	0.009002	2.98396E+011
4.266928	0.009002	2.84296E+011
4.275930	0.009002	2.74083E+011
4.284932	0.009002	2.68044E+011
4.293933	0.009002	2.66083E+011
4.302935	0.009002	2.6772E+011
4.311937	0.009002	2.7262E+011
4.320939	0.009002	2.79918E+011
4.329941	0.009002	2.888E+011
4.338943	0.009002	2.98593E+011
4.347945	0.009002	3.08675E+011
4.356947	0.009002	3.18564E+011
4.365949	0.009002	3.28165E+011
4.374951	0.009002	3.37479E+011
4.383953	0.009002	3.46793E+011
4.392955	0.009002	3.56634E+011
4.401957	0.009002	3.67291E+011
4.410959	0.009002	3.79627E+011
4.419961	0.009002	3.94074E+011
4.428963	0.009002	4.114E+011
4.437965	0.009002	4.31892E+011
4.446967	0.009002	4.55935E+011
4.455969	0.009002	4.83672E+011
4.464971	0.009002	5.14671E+011
4.473973	0.009002	5.48069E+011
4.482975	0.009002	5.82955E+011
4.491977	0.009002	6.17696E+011
4.500978	0.009002	6.50519E+011
4.509980	0.009002	6.79263E+011
4.518982	0.009002	7.0225E+011
4.527984	0.009002	7.17513E+011
4.536986	0.009002	7.23996E+011
4.545988	0.009002	7.2098E+011
4.554990	0.009002	7.08559E+011
4.563992	0.009002	6.87695E+011
4.572994	0.009002	6.5997E+011
4.581996	0.009002	6.27352E+011
4.590998	0.009002	5.92526E+011
4.600000	0.009002	5.57844E+011
0.000000	0.018004	4.7182E+011
0.009002	0.018004	4.81805E+011
0.018004	0.018004	4.87473E+011
0.027006	0.018004	4.87766E+011
0.036008	0.018004	4.82015E+011
0.045010	0.018004	4.70363E+011
0.054012	0.018004	4.53433E+011
0.063014	0.018004	4.3252E+011
0.072016	0.018004	4.09401E+011
0.081018	0.018004	3.85706E+011
0.090020	0.018004	3.63355E+011
0.099022	0.018004	3.43786E+011
0.108023	0.018004	3.28199E+011
0.117025	0.018004	3.16979E+011
0.126027	0.018004	3.10268E+011
0.135029	0.018004	3.07539E+011
0.144031	0.018004	3.08073E+011
0.153033	0.018004	3.10813E+011
0.162035	0.018004	3.14753E+011
0.171037	0.018004	3.18933E+011
0.180039	0.018004	3.22634E+011
0.189041	0.018004	3.25518E+011
0.198043	0.018004	3.27347E+011
0.207045	0.018004	3.28265E+011
0.216047	0.018004	3.28751E+011
0.225049	0.018004	3.29236E+011
0.234051	0.018004	3.30346E+011
0.243053	0.018004	3.32607E+011
0.252055	0.018004	3.36595E+011
0.261057	0.018004	3.42214E+011
0.270059	0.018004	3.49657E+011
0.279061	0.018004	3.58538E+011
0.288063	0.018004	3.67948E+011
0.297065	0.018004	3.77165E+011
0.306067	0.018004	3.85088E+011
0.315068	0.018004	3.90419E+011
0.324070	0.018004	3.92104E+011
0.333072	0.018004	3.89184E+011
0.342074	0.018004	3.81369E+011
0.351076	0.018004	3.68517E+011
0.360078	0.018004	3.51108E+011
0.369080	0.018004	3.30339E+011
0.378082	0.018004	3.07268E+011
0.387084	0.018004	2.83861E+011
0.396086	0.018004	2.61845E+011
0.405088	0.018004	2.42948E+011
0.414090	0.018004	2.28561E+011
0.423092	0.018004	2.19595E+011
0.432094	0.018004	2.16675E+011
0.441096	0.018004	2.19607E+011
0.450098	0.018004	2.27577E+011
0.459100	0.018004	2.3953E+011
0.468102	0.018004	2.54025E+011
0.477104	0.018004	2.6948E+011
0.486106	0.018004	2.84263E+011
0.495108	0.018004	2.97126E+011
0.504110	0.018004	3.07016E+011
0.513112	0.018004	3.13019E+011
0.522114	0.018004	3.1504E+011
0.531115	0.018004	3.13031E+011
0.540117	0.018004	3.07327E+011
0.549119	0.018004	2.98506E+011
0.558121	0.018004	2.87477E+011
0.567123	0.018004	2.74865E+011
0.576125	0.018004	2.61773E+011
0.585127	0.018004	2.48921E+011
0.594129	0.018004	2.3698E+011
0.603131	0.018004	2.26863E+011
0.612133	0.018004	2.18713E+011
0.621135	0.018004	2.13297E+011
0.630137	0.018004	2.10665E+011
0.639139	0.018004	2.11102E+011
0.648141	0.018004	2.14515E+011
0.657143	0.018004	2.20902E+011
0.666145	0.018004	2.30167E+011
0.675147	0.018004	2.4212E+011
0.684149	0.018004	2.56279E+011
0.693151	0.018004	2.72261E+011
0.702153	0.018004	2.89155E+011
0.711155	0.018004	3.06529E+011
0.720157	0.018004	3.23663E+011
0.729159	0.018004	3.39502E+011
0.738160	0.018004	3.53469E+011
0.747162	0.018004	3.64989E+011
0.756164	0.018004	3.73535E+011
0.765166	0.018004	3.78723E+011
0.774168	0.018004	3.80312E+011
0.783170	0.018004	3.78111E+011
0.792172	0.018004	3.72216E+011
0.801174	0.018004	3.62242E+011
0.810176	0.018004	3.48575E+011
0.819178	0.018004	3.31213E+011
0.828180	0.018004	3.10445E+011
0.837182	0.018004	2.86798E+011
0.846184	0.018004	2.61136E+011
0.855186	0.018004	2.34658E+011
0.864188	0.018004	2.08565E+011
0.873190	0.018004	1.8415E+011
0.882192	0.018004	1.63046E+011
0.891194	0.018004	1.465E+011
0.900196	0.018004	1.35375E+011
0.909198	0.018004	1.30199E+011
0.918200	0.018004	1.31261E+011
0.927202	0.018004	1.3808E+011
0.936204	0.018004	1.4984E+011
0.945205	0.018004	1.65583E+011
0.954207	0.018004	1.84156E+011
0.963209	0.018004	2.04216E+011
0.972211	0.018004	2.25188E+011
0.981213	0.018004	2.46017E+011
0.990215	0.018004	2.66461E+011
0.999217	0.018004	2.86234E+011
1.008219	0.018004	3.05478E+011
1.017221	0.018004	3.24387E+011
1.026223	0.018004	3.43105E+011
1.035225	0.018004	3.61486E+011
1.044227	0.018004	3.79531E+011
1.053229	0.018004	3.96521E+011
1.062231	0.018004	4.11784E+011
1.071233	0.018004	4.24504E+011
1.080235	0.018004	4.33722E+011
1.089237	0.018004	4.38333E+011
1.098239	0.018004	4.3786E+011
1.107241	0.018004	4.31725E+011
1.116243	0.018004	4.2012E+011
1.125245	0.018004	4.03094E+011
1.134247	0.018004	3.81558E+011
1.143249	0.018004	3.5652E+011
1.152250	0.018004	3.29275E+011
1.161252	0.018004	3.01214E+011
1.170254	0.018004	2.73873E+011
1.179256	0.018004	2.48643E+011
1.188258	0.018004	2.26627E+011
1.197260	0.018004	2.09073E+011
1.206262	0.018004	1.96653E+011
1.215264	0.018004	1.8975E+011
1.224266	0.018004	1.88749E+011
1.233268	0.018004	1.9336E+011
1.242270	0.018004	2.02818E+011
1.251272	0.018004	2.16449E+011
1.260274	0.018004	2.33104E+011
1.269276	0.018004	2.51245E+011
1.278278	0.018004	2.69242E+011
1.287280	0.018004	2.85705E+011
1.296282	0.018004	2.9924E+011
1.305284	0.018004	3.08746E+011
1.314286	0.018004	3.13645E+011
1.323288	0.018004	3.13795E+011
1.332290	0.018004	3.09579E+011
1.341292	0.018004	3.01957E+011
1.350294	0.018004	2.92175E+011
1.359295	0.018004	2.81578E+011
1.368297	0.018004	2.71701E+011
1.377299	0.018004	2.63551E+011
1.386301	0.018004	2.58519E+011
1.395303	0.018004	2.56702E+011
1.404305	0.018004	2.58243E+011
1.413307	0.018004	2.62807E+011
1.422309	0.018004	2.69866E+011
1.431311	0.018004	2.78699E+011
1.440313	0.018004	2.88349E+011
1.449315	0.018004	2.9819E+011
1.458317	0.018004	3.07935E+011
1.467319	0.018004	3.16817E+011
1.476321	0.018004	3.24883E+011
1.485323	0.018004	3.3199E+011
1.494325	0.018004	3.38089E+011
1.503327	0.018004	3.42941E+011
1.512329	0.018004	3.46545E+011
1.521331	0.018004	3.48758E+011
1.530333	0.018004	3.4934E+011
1.539335	0.018004	3.48098E+011
1.548337	0.018004	3.44794E+011
1.557339	0.018004	3.39522E+011
1.566341	0.018004	3.32284E+011
1.575342	0.018004	3.22886E+011
1.584344	0.018004	3.11713E+011
1.593346	0.018004	2.99005E+011
1.602348	0.018004	2.85242E+011
1.611350	0.018004	2.70854E+011
1.620352	0.018004	2.56851E+011
1.629354	0.018004	2.43807E+011
1.638356	0.018004	2.32874E+011
1.647358	0.018004	2.2482E+011
1.656360	0.018004	2.20556E+011
1.665362	0.018004	2.2061E+011
1.674364	0.018004	2.2527E+011
1.683366	0.018004	2.34487E+011
1.692368	0.018004	2.47975E+011
1.701370	0.018004	2.64533E+011
1.710372	0.018004	2.83154E+011
1.719374	0.018004	3.02159E+011
1.728376	0.018004	3.19965E+011
1.737378	0.018004	3.35084E+011
1.746380	0.018004	3.4622E+011
1.755382	0.018004	3.52463E+011
1.764384	0.018004	3.53525E+011
1.773386	0.018004	3.49549E+011
1.782387	0.018004	3.41063E+011
1.791389	0.018004	3.29266E+011
1.800391	0.018004	3.15119E+011
1.809393	0.018004	3.00156E+011
1.818395	0.018004	2.85816E+011
1.827397	0.018004	2.73108E+011
1.836399	0.018004	2.63471E+011
1.845401	0.018004	2.57768E+011
1.854403	0.018004	2.56574E+011
1.863405	0.018004	2.60274E+011
1.872407	0.018004	2.69348E+011
1.881409	0.018004	2.83027E+011
1.890411	0.018004	3.00929E+011
1.899413	0.018004	3.21901E+011
1.908415	0.018004	3.4436E+011
1.917417	0.018004	3.6634E+011
1.926419	0.018004	3.85777E+011
1.935421	0.018004	4.01088E+011
1.944423	0.018004	4.10305E+011
1.953425	0.018004	4.12278E+011
1.962427	0.018004	4.06815E+011
1.971429	0.018004	3.94491E+011
1.980431	0.018004	3.76217E+011
1.989432	0.018004	3.54058E+011
1.998434	0.018004	3.30315E+011
2.007436	0.018004	3.07244E+011
2.016438	0.018004	2.87243E+011
2.025440	0.018004	2.71608E+011
2.034442	0.018004	2.61683E+011
2.043444	0.018004	2.57515E+011
2.052446	0.018004	2.5872E+011
2.061448	0.018004	2.64436E+011
2.070450	0.018004	2.73413E+011
2.079452	0.018004	2.84262E+011
2.088454	0.018004	2.95543E+011
2.097456	0.018004	3.06488E+011
2.106458	0.018004	3.16089E+011
2.115460	0.018004	3.23915E+011
2.124462	0.018004	3.29822E+011
2.133464	0.018004	3.33331E+011
2.142466	0.018004	3.34632E+011
2.151468	0.018004	3.33535E+011
2.160470	0.018004	3.2975E+011
2.169472	0.018004	3.23375E+011
2.178474	0.018004	3.14361E+011
2.187476	0.018004	3.03045E+011
2.196477	0.018004	2.89569E+011
2.205479	0.018004	2.74702E+011
2.214481	0.018004	2.59355E+011
2.223483	0.018004	2.44248E+011
2.232485	0.018004	2.30485E+011
2.241487	0.018004	2.18544E+011
2.250489	0.018004	2.08955E+011
2.259491	0.018004	2.01956E+011
2.268493	0.018004	1.9726E+011
2.277495	0.018004	1.9458E+011
2.286497	0.018004	1.93722E+011
2.295499	0.018004	1.944E+011
2.304501	0.018004	1.96517E+011
2.313503	0.018004	2.00169E+011
2.322505	0.018004	2.0574E+011
2.331507	0.018004	2.13326E+011
2.340509	0.018004	2.23216E+011
2.349511	0.018004	2.35312E+011
2.358513	0.018004	2.49471E+011
2.367515	0.018004	2.64974E+011
2.376517	0.018004	2.81004E+011
2.385519	0.018004	2.96219E+011
2.394521	0.018004	3.09467E+011
2.403523	0.018004	3.1974E+011
2.412524	0.018004	3.26079E+011
2.421526	0.018004	3.28148E+011
2.430528	0.018004	3.26379E+011
2.439530	0.018004	3.21683E+011
2.448532	0.018004	3.14876E+011
2.457534	0.018004	3.07733E+011
2.466536	0.018004	3.01934E+011
2.475538	0.018004	2.98582E+011
2.484540	0.018004	2.98924E+011
2.493542	0.018004	3.03343E+011
2.502544	0.018004	3.11937E+011
2.511546	0.018004	3.2413E+011
2.520548	0.018004	3.38673E+011
2.529550	0.018004	3.54127E+011
2.538552	0.018004	3.68862E+011
2.547554	0.018004	3.81534E+011
2.556556	0.018004	3.90368E+011
2.565558	0.018004	3.94212E+011
2.574560	0.018004	3.92395E+011
2.583562	0.018004	3.84629E+011
2.592564	0.018004	3.70769E+011
2.601566	0.018004	3.52112E+011
2.610568	0.018004	3.29617E+011
2.619569	0.018004	3.0501E+011
2.628571	0.018004	2.80068E+011
2.637573	0.018004	2.57333E+011
2.646575	0.018004	2.38531E+011
2.655577	0.018004	2.25583E+011
2.664579	0.018004	2.1988E+011
2.673581	0.018004	2.21949E+011
2.682583	0.018004	2.31742E+011
2.691585	0.018004	2.48397E+011
2.700587	0.018004	2.70232E+011
2.709589	0.018004	2.9509E+011
2.718591	0.018004	3.20189E+011
2.727593	0.018004	3.42744E+011
2.736595	0.018004	3.59926E+011
2.745597	0.018004	3.69623E+011
2.754599	0.018004	3.70013E+011
2.763601	0.018004	3.60232E+011
2.772603	0.018004	3.40615E+011
2.781605	0.018004	3.11834E+011
2.790607	0.018004	2.76001E+011
2.799609	0.018004	2.35226E+011
2.808611	0.018004	1.92868E+011
2.817613	0.018004	1.51854E+011
2.826614	0.018004	1.15205E+011
2.835616	0.018004	8.56087E+010
2.844618	0.018004	6.52722E+010
2.853620	0.018004	5.55388E+010
2.862622	0.018004	5.68881E+010
2.871624	0.018004	6.89844E+010
2.880626	0.018004	9.0772E+010
2.889628	0.018004	1.20332E+011
2.898630	0.018004	1.55362E+011
2.907632	0.018004	1.93222E+011
2.916634	0.018004	2.31274E+011
2.925636	0.018004	2.67263E+011
2.934638	0.018004	2.99078E+011
2.943640	0.018004	3.25279E+011
2.952642	0.018004	3.451E+011
2.961644	0.018004	3.58444E+011
2.970646	0.018004	3.65838E+011
2.979648	0.018004	3.68003E+011
2.988650	0.018004	3.66378E+011
2.997652	0.018004	3.62258E+011
3.006654	0.018004	3.5665E+011
3.015656	0.018004	3.50419E+011
3.024658	0.018004	3.43996E+011
3.033659	0.018004	3.37525E+011
3.042661	0.018004	3.30766E+011
3.051663	0.018004	3.23192E+011
3.060665	0.018004	3.14082E+011
3.069667	0.018004	3.03101E+011
3.078669	0.018004	2.89865E+011
3.087671	0.018004	2.74471E+011
3.096673	0.018004	2.57445E+011
3.105675	0.018004	2.39891E+011
3.114677	0.018004	2.22961E+011
3.123679	0.018004	2.08046E+011
3.132681	0.018004	1.96825E+011
3.141683	0.018004	1.90594E+011
3.150685	0.018004	1.90312E+011
3.159687	0.018004	1.96315E+011
3.168689	0.018004	2.08555E+011
3.177691	0.018004	2.26265E+011
3.186693	0.018004	2.47861E+011
3.195695	0.018004	2.71759E+011
3.204697	0.018004	2.95466E+011
3.213699	0.018004	3.16966E+011
3.222701	0.018004	3.34244E+011
3.231703	0.018004	3.45668E+011
3.240705	0.018004	3.50136E+011
3.249706	0.018004	3.47216E+011
3.258708	0.018004	3.3729E+011
3.267710	0.018004	3.218E+011
3.276712	0.018004	3.02279E+011
3.285714	0.018004	2.80695E+011
3.294716	0.018004	2.59447E+011
3.303718	0.018004	2.40694E+011
3.312720	0.018004	2.26115E+011
3.321722	0.018004	2.17197E+011
3.330724	0.018004	2.1442E+011
3.339726	0.018004	2.18072E+011
3.348728	0.018004	2.27338E+011
3.357730	0.018004	2.41209E+011
3.366732	0.018004	2.57911E+011
3.375734	0.018004	2.76101E+011
3.384736	0.018004	2.94098E+011
3.393738	0.018004	3.10464E+011
3.402740	0.018004	3.24288E+011
3.411742	0.018004	3.34801E+011
3.420744	0.018004	3.42003E+011
3.429746	0.018004	3.45896E+011
3.438748	0.018004	3.47293E+011
3.447750	0.018004	3.46771E+011
3.456751	0.018004	3.4505E+011
3.465753	0.018004	3.42513E+011
3.474755	0.018004	3.39448E+011
3.483757	0.018004	3.36096E+011
3.492759	0.018004	3.3188E+011
3.501761	0.018004	3.26177E+011
3.510763	0.018004	3.18506E+011
3.519765	0.018004	3.08245E+011
3.528767	0.018004	2.95153E+011
3.537769	0.018004	2.79566E+011
3.546771	0.018004	2.62061E+011
3.555773	0.018004	2.44171E+011
3.564775	0.018004	2.27433E+011
3.573777	0.018004	2.13909E+011
3.582779	0.018004	2.05855E+011
3.591781	0.018004	2.04949E+011
3.600783	0.018004	2.1268E+011
3.609785	0.018004	2.29526E+011
3.618787	0.018004	2.55008E+011
3.627789	0.018004	2.87686E+011
3.636791	0.018004	3.25306E+011
3.645793	0.018004	3.64798E+011
3.654795	0.018004	4.0237E+011
3.663796	0.018004	4.34521E+011
3.672798	0.018004	4.57892E+011
3.681800	0.018004	4.69844E+011
3.690802	0.018004	4.68603E+011
3.699804	0.018004	4.53928E+011
3.708806	0.018004	4.26538E+011
3.717808	0.018004	3.88738E+011
3.726810	0.018004	3.43597E+011
3.735812	0.018004	2.9505E+011
3.744814	0.018004	2.47367E+011
3.753816	0.018004	2.04625E+011
3.762818	0.018004	1.70567E+011
3.771820	0.018004	1.47736E+011
3.780822	0.018004	1.3781E+011
3.789824	0.018004	1.41415E+011
3.798826	0.018004	1.57301E+011
3.807828	0.018004	1.8379E+011
3.816830	0.018004	2.1834E+011
3.825832	0.018004	2.57496E+011
3.834834	0.018004	2.98042E+011
3.843836	0.018004	3.36718E+011
3.852838	0.018004	3.70692E+011
3.861840	0.018004	3.97613E+011
3.870841	0.018004	4.15995E+011
3.879843	0.018004	4.24781E+011
3.888845	0.018004	4.24019E+011
3.897847	0.018004	4.14237E+011
3.906849	0.018004	3.96588E+011
3.915851	0.018004	3.72461E+011
3.924853	0.018004	3.43777E+011
3.933855	0.018004	3.12645E+011
3.942857	0.018004	2.81562E+011
3.951859	0.018004	2.52206E+011
3.960861	0.018004	2.26688E+011
3.969863	0.018004	2.06399E+011
3.978865	0.018004	1.92396E+011
3.987867	0.018004	1.85493E+011
3.996869	0.018004	1.85259E+011
4.005871	0.018004	1.91598E+011
4.014873	0.018004	2.03646E+011
4.023875	0.018004	2.20204E+011
4.032877	0.018004	2.39833E+011
4.041879	0.018004	2.61045E+011
4.050881	0.018004	2.82977E+011
4.059883	0.018004	3.04285E+011
4.068885	0.018004	3.24201E+011
4.077886	0.018004	3.42151E+011
4.086888	0.018004	3.57893E+011
4.095890	0.018004	3.71381E+011
4.104892	0.018004	3.82709E+011
4.113894	0.018004	3.91927E+011
4.122896	0.018004	3.9937E+011
4.131898	0.018004	4.04989E+011
4.140900	0.018004	4.08497E+011
4.149902	0.018004	4.09894E+011
4.158904	0.018004	4.09181E+011
4.167906	0.018004	4.05828E+011
4.176908	0.018004	3.99789E+011
4.185910	0.018004	3.90919E+011
4.194912	0.018004	3.79267E+011
4.203914	0.018004	3.65359E+011
4.212916	0.018004	3.49197E+011
4.221918	0.018004	3.32027E+011
4.230920	0.018004	3.14329E+011
4.239922	0.018004	2.97015E+011
4.248924	0.018004	2.81285E+011
4.257926	0.018004	2.67761E+011
4.266928	0.018004	2.57308E+011
4.275930	0.018004	2.50357E+011
4.284932	0.018004	2.47149E+011
4.293933	0.018004	2.47634E+011
4.302935	0.018004	2.51239E+011
4.311937	0.018004	2.57626E+011
4.320939	0.018004	2.65932E+011
4.329941	0.018004	2.75437E+011
4.338943	0.018004	2.85278E+011
4.347945	0.018004	2.94928E+011
4.356947	0.018004	3.03954E+011
4.365949	0.018004	3.12164E+011
4.374951	0.018004	3.19654E+011
4.383953	0.018004	3.26665E+011
4.392955	0.018004	3.33819E+011
4.401957	0.018004	3.4155E+011
4.410959	0.018004	3.50719E+011
4.419961	0.018004	3.62048E+011
4.428963	0.018004	3.76303E+011
4.437965	0.018004	3.93965E+011
4.446967	0.018004	4.15417E+011
4.455969	0.018004	4.40851E+011
4.464971	0.018004	4.69787E+011
4.473973	0.018004	5.0141E+011
4.482975	0.018004	5.3476E+011
4.491977	0.018004	5.68015E+011
4.500978	0.018004	5.9935E+011
4.509980	0.018004	6.26607E+011
4.518982	0.018004	6.47963E+011
4.527984	0.018004	6.61594E+011
4.536986	0.018004	6.66398E+011
4.545988	0.018004	6.61702E+011
4.554990	0.018004	6.47747E+011
4.563992	0.018004	6.25491E+011
4.572994	0.018004	5.96567E+011
4.581996	0.018004	5.63037E+011
4.590998	0.018004	5.27539E+011
4.600000	0.018004	4.92474E+011
0.000000	0.027006	4.69732E+011
0.009002	0.027006	4.69642E+011
0.018004	0.027006	4.66145E+011
0.027006	0.027006	4.58571E+011
0.036008	0.027006	4.46391E+011
0.045010	0.027006	4.29844E+011
0.054012	0.027006	4.09556E+011
0.063014	0.027006	3.86485E+011
0.072016	0.027006	3.62118E+011
0.081018	0.027006	3.37896E+011
0.090020	0.027006	3.15256E+011
0.099022	0.027006	2.954E+011
0.108023	0.027006	2.79141E+011
0.117025	0.027006	2.66817E+011
0.126027	0.027006	2.58571E+011
0.135029	0.027006	2.53731E+011
0.144031	0.027006	2.5177E+011
0.153033	0.027006	2.51824E+011
0.162035	0.027006	2.52933E+011
0.171037	0.027006	2.54475E+011
0.180039	0.027006	2.55776E+011
0.189041	0.027006	2.56597E+011
0.198043	0.027006	2.56747E+011
0.207045	0.027006	2.56513E+011
0.216047	0.027006	2.56184E+011
0.225049	0.027006	2.56285E+011
0.234051	0.027006	2.57347E+011
0.243053	0.027006	2.59848E+011
0.252055	0.027006	2.64316E+011
0.261057	0.027006	2.70703E+011
0.270059	0.027006	2.79105E+011
0.279061	0.027006	2.89186E+011
0.288063	0.027006	3.00083E+011
0.297065	0.027006	3.10979E+011
0.306067	0.027006	3.20869E+011
0.315068	0.027006	3.28407E+011
0.324070	0.027006	3.32443E+011
0.333072	0.027006	3.32113E+011
0.342074	0.027006	3.26938E+011
0.351076	0.027006	3.16677E+011
0.360078	0.027006	3.01761E+011
0.369080	0.027006	2.83296E+011
0.378082	0.027006	2.62288E+011
0.387084	0.027006	2.40656E+011
0.396086	0.027006	2.20128E+011
0.405088	0.027006	2.02334E+011
0.414090	0.027006	1.88763E+011
0.423092	0.027006	1.80372E+011
0.432094	0.027006	1.77788E+011
0.441096	0.027006	1.81008E+011
0.450098	0.027006	1.8917E+011
0.459100	0.027006	2.01362E+011
0.468102	0.027006	2.16241E+011
0.477104	0.027006	2.32176E+011
0.486106	0.027006	2.47678E+011
0.495108	0.027006	2.61454E+011
0.504110	0.027006	2.72399E+011
0.513112	0.027006	2.79601E+011
0.522114	0.027006	2.82822E+011
0.531115	0.027006	2.81964E+011
0.540117	0.027006	2.77316E+011
0.549119	0.027006	2.6931E+011
0.558121	0.027006	2.58809E+011
0.567123	0.027006	2.46341E+011
0.576125	0.027006	2.33057E+011
0.585127	0.027006	2.19677E+011
0.594129	0.027006	2.06969E+011
0.603131	0.027006	1.95844E+011
0.612133	0.027006	1.86591E+011
0.621135	0.027006	1.80024E+011
0.630137	0.027006	1.76336E+011
0.639139	0.027006	1.75766E+011
0.648141	0.027006	1.78315E+011
0.657143	0.027006	1.83982E+011
0.666145	0.027006	1.92576E+011
0.675147	0.027006	2.03856E+011
0.684149	0.027006	2.17296E+011
0.693151	0.027006	2.32415E+011
0.702153	0.027006	2.48349E+011
0.711155	0.027006	2.6462E+011
0.720157	0.027006	2.80506E+011
0.729159	0.027006	2.95049E+011
0.738160	0.027006	3.07865E+011
0.747162	0.027006	3.18378E+011
0.756164	0.027006	3.26252E+011
0.765166	0.027006	3.312E+011
0.774168	0.027006	3.33125E+011
0.783170	0.027006	3.31884E+011
0.792172	0.027006	3.27572E+011
0.801174	0.027006	3.19853E+011
0.810176	0.027006	3.09112E+011
0.819178	0.027006	2.95205E+011
0.828180	0.027006	2.78323E+011
0.837182	0.027006	2.5885E+011
0.846184	0.027006	2.3741E+011
0.855186	0.027006	2.14962E+011
0.864188	0.027006	1.92467E+011
0.873190	0.027006	1.71075E+011
0.882192	0.027006	1.52082E+011
0.891194	0.027006	1.36735E+011
0.900196	0.027006	1.25802E+011
0.909198	0.027006	1.19763E+011
0.918200	0.027006	1.18953E+011
0.927202	0.027006	1.23037E+011
0.936204	0.027006	1.31296E+011
0.945205	0.027006	1.43008E+011
0.954207	0.027006	1.57215E+011
0.963209	0.027006	1.7267E+011
0.972211	0.027006	1.8894E+011
0.981213	0.027006	2.05115E+011
0.990215	0.027006	2.20905E+011
0.999217	0.027006	2.36168E+011
1.008219	0.027006	2.51047E+011
1.017221	0.027006	2.65686E+011
1.026223	0.027006	2.80373E+011
1.035225	0.027006	2.95012E+011
1.044227	0.027006	3.09651E+011
1.053229	0.027006	3.2381E+011
1.062231	0.027006	3.36914E+011
1.071233	0.027006	3.48291E+011
1.080235	0.027006	3.57077E+011
1.089237	0.027006	3.62312E+011
1.098239	0.027006	3.63517E+011
1.107241	0.027006	3.60069E+011
1.116243	0.027006	3.51919E+011
1.125245	0.027006	3.39115E+011
1.134247	0.027006	3.22233E+011
1.143249	0.027006	3.01992E+011
1.152250	0.027006	2.79401E+011
1.161252	0.027006	2.55754E+011
1.170254	0.027006	2.32203E+011
1.179256	0.027006	2.10139E+011
1.188258	0.027006	1.90523E+011
1.197260	0.027006	1.746E+011
1.206262	0.027006	1.63091E+011
1.215264	0.027006	1.56429E+011
1.224266	0.027006	1.55139E+011
1.233268	0.027006	1.58935E+011
1.242270	0.027006	1.67241E+011
1.251272	0.027006	1.79577E+011
1.260274	0.027006	1.94744E+011
1.269276	0.027006	2.11446E+011
1.278278	0.027006	2.28244E+011
1.287280	0.027006	2.43795E+011
1.296282	0.027006	2.56899E+011
1.305284	0.027006	2.665E+011
1.314286	0.027006	2.7212E+011
1.323288	0.027006	2.73613E+011
1.332290	0.027006	2.71364E+011
1.341292	0.027006	2.66236E+011
1.350294	0.027006	2.59238E+011
1.359295	0.027006	2.51711E+011
1.368297	0.027006	2.44808E+011
1.377299	0.027006	2.39393E+011
1.386301	0.027006	2.36616E+011
1.395303	0.027006	2.36526E+011
1.404305	0.027006	2.39075E+011
1.413307	0.027006	2.43974E+011
1.422309	0.027006	2.50649E+011
1.431311	0.027006	2.58428E+011
1.440313	0.027006	2.66446E+011
1.449315	0.027006	2.74272E+011
1.458317	0.027006	2.81619E+011
1.467319	0.027006	2.87958E+011
1.476321	0.027006	2.93385E+011
1.485323	0.027006	2.97901E+011
1.494325	0.027006	3.01553E+011
1.503327	0.027006	3.04198E+011
1.512329	0.027006	3.06027E+011
1.521331	0.027006	3.068E+011
1.530333	0.027006	3.06471E+011
1.539335	0.027006	3.04797E+011
1.548337	0.027006	3.01637E+011
1.557339	0.027006	2.96989E+011
1.566341	0.027006	2.90758E+011
1.575342	0.027006	2.82895E+011
1.584344	0.027006	2.73498E+011
1.593346	0.027006	2.62853E+011
1.602348	0.027006	2.51248E+011
1.611350	0.027006	2.39116E+011
1.620352	0.027006	2.27319E+011
1.629354	0.027006	2.16387E+011
1.638356	0.027006	2.07229E+011
1.647358	0.027006	2.0071E+011
1.656360	0.027006	1.97549E+011
1.665362	0.027006	1.98227E+011
1.674364	0.027006	2.03127E+011
1.683366	0.027006	2.12152E+011
1.692368	0.027006	2.25064E+011
1.701370	0.027006	2.40759E+011
1.710372	0.027006	2.58277E+011
1.719374	0.027006	2.76034E+011
1.728376	0.027006	2.92592E+011
1.737378	0.027006	3.0656E+011
1.746380	0.027006	3.16641E+011
1.755382	0.027006	3.22068E+011
1.764384	0.027006	3.22458E+011
1.773386	0.027006	3.18002E+011
1.782387	0.027006	3.09132E+011
1.791389	0.027006	2.97048E+011
1.800391	0.027006	2.82661E+011
1.809393	0.027006	2.67554E+011
1.818395	0.027006	2.53071E+011
1.827397	0.027006	2.40267E+011
1.836399	0.027006	2.30533E+011
1.845401	0.027006	2.24782E+011
1.854403	0.027006	2.23588E+011
1.863405	0.027006	2.27384E+011
1.872407	0.027006	2.36506E+011
1.881409	0.027006	2.50378E+011
1.890411	0.027006	2.68423E+011
1.899413	0.027006	2.89539E+011
1.908415	0.027006	3.1219E+011
1.917417	0.027006	3.3441E+011
1.926419	0.027006	3.54278E+011
1.935421	0.027006	3.70165E+011
1.944423	0.027006	3.8015E+011
1.953425	0.027006	3.83275E+011
1.962427	0.027006	3.7925E+011
1.971429	0.027006	3.68653E+011
1.980431	0.027006	3.52347E+011
1.989432	0.027006	3.32251E+011
1.998434	0.027006	3.10475E+011
2.007436	0.027006	2.89275E+011
2.016438	0.027006	2.70761E+011
2.025440	0.027006	2.5623E+011
2.034442	0.027006	2.46977E+011
2.043444	0.027006	2.42952E+011
2.052446	0.027006	2.43966E+011
2.061448	0.027006	2.49201E+011
2.070450	0.027006	2.57507E+011
2.079452	0.027006	2.67541E+011
2.088454	0.027006	2.78054E+011
2.097456	0.027006	2.88327E+011
2.106458	0.027006	2.97496E+011
2.115460	0.027006	3.04939E+011
2.124462	0.027006	3.10702E+011
2.133464	0.027006	3.1421E+011
2.142466	0.027006	3.15608E+011
2.151468	0.027006	3.1451E+011
2.160470	0.027006	3.10726E+011
2.169472	0.027006	3.04159E+011
2.178474	0.027006	2.94665E+011
2.187476	0.027006	2.82485E+011
2.196477	0.027006	2.6781E+011
2.205479	0.027006	2.51312E+011
2.214481	0.027006	2.33806E+011
2.223483	0.027006	2.16252E+011
2.232485	0.027006	1.99658E+011
2.241487	0.027006	1.84791E+011
2.250489	0.027006	1.72371E+011
2.259491	0.027006	1.62733E+011
2.268493	0.027006	1.55879E+011
2.277495	0.027006	1.51615E+011
2.286497	0.027006	1.49845E+011
2.295499	0.027006	1.50283E+011
2.304501	0.027006	1.52784E+011
2.313503	0.027006	1.57204E+011
2.322505	0.027006	1.63783E+011
2.331507	0.027006	1.72424E+011
2.340509	0.027006	1.83177E+011
2.349511	0.027006	1.95801E+011
2.358513	0.027006	2.10105E+011
2.367515	0.027006	2.25319E+011
2.376517	0.027006	2.40678E+011
2.385519	0.027006	2.54933E+011
2.394521	0.027006	2.67222E+011
2.403523	0.027006	2.76631E+011
2.412524	0.027006	2.82298E+011
2.421526	0.027006	2.84032E+011
2.430528	0.027006	2.82166E+011
2.439530	0.027006	2.77662E+011
2.448532	0.027006	2.71191E+011
2.457534	0.027006	2.64385E+011
2.466536	0.027006	2.58777E+011
2.475538	0.027006	2.55329E+011
2.484540	0.027006	2.55191E+011
2.493542	0.027006	2.58651E+011
2.502544	0.027006	2.65806E+011
2.511546	0.027006	2.76031E+011
2.520548	0.027006	2.88271E+011
2.529550	0.027006	3.01183E+011
2.538552	0.027006	3.13231E+011
2.547554	0.027006	3.23312E+011
2.556556	0.027006	3.29747E+011
2.565558	0.027006	3.3172E+011
2.574560	0.027006	3.28608E+011
2.583562	0.027006	3.20314E+011
2.592564	0.027006	3.06838E+011
2.601566	0.027006	2.89428E+011
2.610568	0.027006	2.6914E+011
2.619569	0.027006	2.47556E+011
2.628571	0.027006	2.26308E+011
2.637573	0.027006	2.07747E+011
2.646575	0.027006	1.93359E+011
2.655577	0.027006	1.84825E+011
2.664579	0.027006	1.832E+011
2.673581	0.027006	1.88867E+011
2.682583	0.027006	2.01539E+011
2.691585	0.027006	2.20352E+011
2.700587	0.027006	2.43579E+011
2.709589	0.027006	2.69157E+011
2.718591	0.027006	2.94351E+011
2.727593	0.027006	3.16667E+011
2.736595	0.027006	3.33561E+011
2.745597	0.027006	3.4297E+011
2.754599	0.027006	3.4336E+011
2.763601	0.027006	3.34107E+011
2.772603	0.027006	3.15449E+011
2.781605	0.027006	2.88252E+011
2.790607	0.027006	2.54482E+011
2.799609	0.027006	2.16154E+011
2.808611	0.027006	1.76387E+011
2.817613	0.027006	1.37963E+011
2.826614	0.027006	1.03617E+011
2.835616	0.027006	7.5844E+010
2.844618	0.027006	5.6563E+010
2.853620	0.027006	4.70695E+010
2.862622	0.027006	4.76032E+010
2.871624	0.027006	5.79243E+010
2.880626	0.027006	7.68333E+010
2.889628	0.027006	1.02651E+011
2.898630	0.027006	1.33075E+011
2.907632	0.027006	1.65657E+011
2.916634	0.027006	1.98048E+011
2.925636	0.027006	2.28088E+011
2.934638	0.027006	2.53954E+011
2.943640	0.027006	2.74398E+011
2.952642	0.027006	2.88797E+011
2.961644	0.027006	2.97103E+011
2.970646	0.027006	3.00036E+011
2.979648	0.027006	2.98363E+011
2.988650	0.027006	2.93571E+011
2.997652	0.027006	2.86956E+011
3.006654	0.027006	2.79573E+011
3.015656	0.027006	2.72335E+011
3.024658	0.027006	2.6572E+011
3.033659	0.027006	2.59824E+011
3.042661	0.027006	2.54505E+011
3.051663	0.027006	2.49137E+011
3.060665	0.027006	2.43098E+011
3.069667	0.027006	2.35812E+011
3.078669	0.027006	2.26846E+011
3.087671	0.027006	2.16057E+011
3.096673	0.027006	2.03781E+011
3.105675	0.027006	1.90881E+011
3.114677	0.027006	1.78269E+011
3.123679	0.027006	1.67048E+011
3.132681	0.027006	1.58706E+011
3.141683	0.027006	1.54394E+011
3.150685	0.027006	1.55023E+011
3.159687	0.027006	1.61074E+011
3.168689	0.027006	1.72499E+011
3.177691	0.027006	1.88769E+011
3.186693	0.027006	2.0859E+011
3.195695	0.027006	2.3057E+011
3.204697	0.027006	2.52549E+011
3.213699	0.027006	2.72754E+011
3.222701	0.027006	2.8936E+011
3.231703	0.027006	3.0088E+011
3.240705	0.027006	3.06308E+011
3.249706	0.027006	3.05258E+011
3.258708	0.027006	2.9802E+011
3.267710	0.027006	2.85887E+011
3.276712	0.027006	2.70205E+011
3.285714	0.027006	2.52843E+011
3.294716	0.027006	2.35913E+011
3.303718	0.027006	2.21334E+011
3.312720	0.027006	2.10641E+011
3.321722	0.027006	2.05081E+011
3.330724	0.027006	2.05039E+011
3.339726	0.027006	2.10562E+011
3.348728	0.027006	2.20836E+011
3.357730	0.027006	2.34755E+011
3.366732	0.027006	2.50689E+011
3.375734	0.027006	2.672E+011
3.384736	0.027006	2.82846E+011
3.393738	0.027006	2.9619E+011
3.402740	0.027006	3.06559E+011
3.411742	0.027006	3.13378E+011
3.420744	0.027006	3.16838E+011
3.429746	0.027006	3.17132E+011
3.438748	0.027006	3.15219E+011
3.447750	0.027006	3.1177E+011
3.456751	0.027006	3.07746E+011
3.465753	0.027006	3.0353E+011
3.474755	0.027006	2.99554E+011
3.483757	0.027006	2.96058E+011
3.492759	0.027006	2.92513E+011
3.501761	0.027006	2.88297E+011
3.510763	0.027006	2.82882E+011
3.519765	0.027006	2.75547E+011
3.528767	0.027006	2.65958E+011
3.537769	0.027006	2.54209E+011
3.546771	0.027006	2.40685E+011
3.555773	0.027006	2.26586E+011
3.564775	0.027006	2.13254E+011
3.573777	0.027006	2.02321E+011
3.582779	0.027006	1.95898E+011
3.591781	0.027006	1.95281E+011
3.600783	0.027006	2.01907E+011
3.609785	0.027006	2.16163E+011
3.618787	0.027006	2.37567E+011
3.627789	0.027006	2.6492E+011
3.636791	0.027006	2.96303E+011
3.645793	0.027006	3.28933E+011
3.654795	0.027006	3.59597E+011
3.663796	0.027006	3.85223E+011
3.672798	0.027006	4.02884E+011
3.681800	0.027006	4.10423E+011
3.690802	0.027006	4.06399E+011
3.699804	0.027006	3.90716E+011
3.708806	0.027006	3.64095E+011
3.717808	0.027006	3.28837E+011
3.726810	0.027006	2.87679E+011
3.735812	0.027006	2.44265E+011
3.744814	0.027006	2.02435E+011
3.753816	0.027006	1.65786E+011
3.762818	0.027006	1.37629E+011
3.771820	0.027006	1.20123E+011
3.780822	0.027006	1.14708E+011
3.789824	0.027006	1.21671E+011
3.798826	0.027006	1.3986E+011
3.807828	0.027006	1.67453E+011
3.816830	0.027006	2.02146E+011
3.825832	0.027006	2.40582E+011
3.834834	0.027006	2.79834E+011
3.843836	0.027006	3.16734E+011
3.852838	0.027006	3.48789E+011
3.861840	0.027006	3.73743E+011
3.870841	0.027006	3.90254E+011
3.879843	0.027006	3.97408E+011
3.888845	0.027006	3.95255E+011
3.897847	0.027006	3.84418E+011
3.906849	0.027006	3.65953E+011
3.915851	0.027006	3.41346E+011
3.924853	0.027006	3.1247E+011
3.933855	0.027006	2.81387E+011
3.942857	0.027006	2.50591E+011
3.951859	0.027006	2.21619E+011
3.960861	0.027006	1.96676E+011
3.969863	0.027006	1.76964E+011
3.978865	0.027006	1.63536E+011
3.987867	0.027006	1.57161E+011
3.996869	0.027006	1.57359E+011
4.005871	0.027006	1.63842E+011
4.014873	0.027006	1.75842E+011
4.023875	0.027006	1.92064E+011
4.032877	0.027006	2.10925E+011
4.041879	0.027006	2.31034E+011
4.050881	0.027006	2.51382E+011
4.059883	0.027006	2.70723E+011
4.068885	0.027006	2.88337E+011
4.077886	0.027006	3.03648E+011
4.086888	0.027006	3.16464E+011
4.095890	0.027006	3.26833E+011
4.104892	0.027006	3.34995E+011
4.113894	0.027006	3.41142E+011
4.122896	0.027006	3.4561E+011
4.131898	0.027006	3.48542E+011
4.140900	0.027006	3.49844E+011
4.149902	0.027006	3.49562E+011
4.158904	0.027006	3.47744E+011
[truncated: 260,145 more rows]
