# Supplementary material for: Cyclodehydrogenation of molecular nanographene precursors catalyzed by atomic hydrogen
Source: Nat Commun. 2025 Jan 15;16:691. doi: 10.1038/s41467-024-54774-1 (PMC11735845; doi:10.1038/s41467-024-54774-1)
Supplement: Supplementary file 4 — Source Data [file 41467_2024_54774_MOESM4_ESM.zip › Source Data/Figure_3 source data file/Figure_3a.txt]

X[nm]		Y[nm]		Z[nm]
0.000000	0.000000	0.253155
0.016435	0.000000	0.253359
0.032869	0.000000	0.250815
0.049304	0.000000	0.248271
0.065739	0.000000	0.248475
0.082173	0.000000	0.248679
0.098608	0.000000	0.243387
0.115042	0.000000	0.243591
0.131477	0.000000	0.241047
0.147912	0.000000	0.235754
0.164346	0.000000	0.235959
0.180781	0.000000	0.233414
0.197216	0.000000	0.23087
0.213650	0.000000	0.228326
0.230085	0.000000	0.225782
0.246520	0.000000	0.220489
0.262954	0.000000	0.220694
0.279389	0.000000	0.215401
0.295823	0.000000	0.210109
0.312258	0.000000	0.210313
0.328693	0.000000	0.207769
0.345127	0.000000	0.202476
0.361562	0.000000	0.199932
0.377997	0.000000	0.194639
0.394431	0.000000	0.192095
0.410866	0.000000	0.189551
0.427301	0.000000	0.184259
0.443735	0.000000	0.178966
0.460170	0.000000	0.17917
0.476605	0.000000	0.173878
0.493039	0.000000	0.168585
0.509474	0.000000	0.166041
0.525908	0.000000	0.160749
0.542343	0.000000	0.158204
0.558778	0.000000	0.15566
0.575212	0.000000	0.147619
0.591647	0.000000	0.145075
0.608082	0.000000	0.142531
0.624516	0.000000	0.137239
0.640951	0.000000	0.134694
0.657386	0.000000	0.13215
0.673820	0.000000	0.124109
0.690255	0.000000	0.121565
0.706689	0.000000	0.121769
0.723124	0.000000	0.116477
0.739559	0.000000	0.113933
0.755993	0.000000	0.111389
0.772428	0.000000	0.106096
0.788863	0.000000	0.103552
0.805297	0.000000	0.101008
0.821732	0.000000	0.0984637
0.838167	0.000000	0.0959195
0.854601	0.000000	0.090627
0.871036	0.000000	0.0880828
0.887470	0.000000	0.0855387
0.903905	0.000000	0.0857429
0.920340	0.000000	0.077702
0.936774	0.000000	0.0779062
0.953209	0.000000	0.0726137
0.969644	0.000000	0.0700695
0.986078	0.000000	0.0702737
1.002513	0.000000	0.0649812
1.018948	0.000000	0.0596887
1.035382	0.000000	0.0571446
1.051817	0.000000	0.0573488
1.068251	0.000000	0.0548046
1.084686	0.000000	0.0550088
1.101121	0.000000	0.0497163
1.117555	0.000000	0.0471721
1.133990	0.000000	0.044628
1.150425	0.000000	0.0448322
1.166859	0.000000	0.0395397
1.183294	0.000000	0.0424922
1.199729	0.000000	0.0371997
1.216163	0.000000	0.0346556
1.232598	0.000000	0.0348598
1.249032	0.000000	0.0323156
1.265467	0.000000	0.0297715
1.281902	0.000000	0.0299757
1.298336	0.000000	0.0274315
1.314771	0.000000	0.0248874
1.331206	0.000000	0.0250916
1.347640	0.000000	0.0225474
1.364075	0.000000	0.0227516
1.380510	0.000000	0.0202075
1.396944	0.000000	0.0176633
1.413379	0.000000	0.0178675
1.429814	0.000000	0.0208201
1.446248	0.000000	0.0155275
1.462683	0.000000	0.0157318
1.479117	0.000000	0.015936
1.495552	0.000000	0.0133918
1.511987	0.000000	0.013596
1.528421	0.000000	0.0165486
1.544856	0.000000	0.0140044
1.561291	0.000000	0.016957
1.577725	0.000000	0.0171612
1.594160	0.000000	0.0173654
1.610595	0.000000	0.0203179
1.627029	0.000000	0.0232705
1.643464	0.000000	0.0207264
1.659898	0.000000	0.0209306
1.676333	0.000000	0.0266315
1.692768	0.000000	0.0268357
1.709202	0.000000	0.0297883
1.725637	0.000000	0.0327408
1.742072	0.000000	0.032945
1.758506	0.000000	0.0386459
1.774941	0.000000	0.0388501
1.791376	0.000000	0.0390544
1.807810	0.000000	0.0420069
1.824245	0.000000	0.0449595
1.840679	0.000000	0.047912
1.857114	0.000000	0.0508646
1.873549	0.000000	0.0510688
1.889983	0.000000	0.0540214
1.906418	0.000000	0.0569739
1.922853	0.000000	0.0571781
1.939287	0.000000	0.0573823
1.955722	0.000000	0.0603349
1.972157	0.000000	0.0632875
1.988591	0.000000	0.0634917
2.005026	0.000000	0.0664442
2.021460	0.000000	0.0666484
2.037895	0.000000	0.0668526
2.054330	0.000000	0.0698052
2.070764	0.000000	0.0700094
2.087199	0.000000	0.072962
2.103634	0.000000	0.0731662
2.120068	0.000000	0.0733704
2.136503	0.000000	0.0735746
2.152938	0.000000	0.0765272
2.169372	0.000000	0.073983
2.185807	0.000000	0.0741872
2.202241	0.000000	0.0771398
2.218676	0.000000	0.077344
2.235111	0.000000	0.0747998
2.251545	0.000000	0.0777524
2.267980	0.000000	0.0752082
2.284415	0.000000	0.0754124
2.300849	0.000000	0.0756166
2.317284	0.000000	0.0730725
2.333719	0.000000	0.0732767
2.350153	0.000000	0.0734809
2.366588	0.000000	0.0709367
2.383023	0.000000	0.0711409
2.399457	0.000000	0.0713451
2.415892	0.000000	0.068801
2.432326	0.000000	0.0690052
2.448761	0.000000	0.0692094
2.465196	0.000000	0.0639169
2.481630	0.000000	0.0641211
2.498065	0.000000	0.0643253
2.514500	0.000000	0.0617811
2.530934	0.000000	0.0619853
2.547369	0.000000	0.0594412
2.563804	0.000000	0.056897
2.580238	0.000000	0.0598496
2.596673	0.000000	0.0573054
2.613107	0.000000	0.0547613
2.629542	0.000000	0.0549655
2.645977	0.000000	0.0524213
2.662411	0.000000	0.0526255
2.678846	0.000000	0.0500814
2.695281	0.000000	0.0502856
2.711715	0.000000	0.0477414
2.728150	0.000000	0.050694
2.744585	0.000000	0.0481498
2.761019	0.000000	0.0456057
2.777454	0.000000	0.0485582
2.793888	0.000000	0.0460141
2.810323	0.000000	0.0462183
2.826758	0.000000	0.0464225
2.843192	0.000000	0.0466267
2.859627	0.000000	0.0468309
2.876062	0.000000	0.0497835
2.892496	0.000000	0.0472393
2.908931	0.000000	0.0474435
2.925366	0.000000	0.0503961
2.941800	0.000000	0.0506003
2.958235	0.000000	0.0508045
2.974669	0.000000	0.053757
2.991104	0.000000	0.0512129
3.007539	0.000000	0.0514171
3.023973	0.000000	0.0543697
3.040408	0.000000	0.0573222
3.056843	0.000000	0.0575264
3.073277	0.000000	0.060479
3.089712	0.000000	0.0579348
3.106147	0.000000	0.0608874
3.122581	0.000000	0.0610916
3.139016	0.000000	0.0612958
3.155450	0.000000	0.0642484
3.171885	0.000000	0.0672009
3.188320	0.000000	0.0646568
3.204754	0.000000	0.0676093
3.221189	0.000000	0.0678135
3.237624	0.000000	0.0707661
3.254058	0.000000	0.0737187
3.270493	0.000000	0.0711745
3.286928	0.000000	0.0713787
3.303362	0.000000	0.0743313
3.319797	0.000000	0.0772838
3.336232	0.000000	0.0747397
3.352666	0.000000	0.0776923
3.369101	0.000000	0.0778965
3.385535	0.000000	0.0753523
3.401970	0.000000	0.0810532
3.418405	0.000000	0.0812574
3.434839	0.000000	0.0787133
3.451274	0.000000	0.0816658
3.467709	0.000000	0.0791217
3.484143	0.000000	0.0793259
3.500578	0.000000	0.0822784
3.517013	0.000000	0.0824827
3.533447	0.000000	0.0799385
3.549882	0.000000	0.0801427
3.566316	0.000000	0.0803469
3.582751	0.000000	0.0805511
3.599186	0.000000	0.0835037
3.615620	0.000000	0.0809595
3.632055	0.000000	0.0784154
3.648490	0.000000	0.0786196
3.664924	0.000000	0.0760754
3.681359	0.000000	0.079028
3.697794	0.000000	0.0792322
3.714228	0.000000	0.076688
3.730663	0.000000	0.0741439
3.747097	0.000000	0.0770964
3.763532	0.000000	0.0745523
3.779967	0.000000	0.0747565
3.796401	0.000000	0.077709
3.812836	0.000000	0.0751649
3.829271	0.000000	0.0753691
3.845705	0.000000	0.0755733
3.862140	0.000000	0.0757775
3.878575	0.000000	0.0759817
3.895009	0.000000	0.0789343
3.911444	0.000000	0.0763901
3.927878	0.000000	0.0765943
3.944313	0.000000	0.0795469
3.960748	0.000000	0.0770027
3.977182	0.000000	0.0799553
3.993617	0.000000	0.0801595
4.010052	0.000000	0.0803637
4.026486	0.000000	0.0833163
4.042921	0.000000	0.0835205
4.059356	0.000000	0.0809763
4.075790	0.000000	0.0839289
4.092225	0.000000	0.0868814
4.108659	0.000000	0.0843373
4.125094	0.000000	0.0872898
4.141529	0.000000	0.087494
4.157963	0.000000	0.0876982
4.174398	0.000000	0.0879025
4.190833	0.000000	0.0881067
4.207267	0.000000	0.0855625
4.223702	0.000000	0.0885151
4.240137	0.000000	0.0887193
4.256571	0.000000	0.0861751
4.273006	0.000000	0.0863793
4.289441	0.000000	0.0865835
4.305875	0.000000	0.0867877
4.322310	0.000000	0.0869919
4.338744	0.000000	0.0871961
4.355179	0.000000	0.084652
4.371614	0.000000	0.0848562
4.388048	0.000000	0.0850604
4.404483	0.000000	0.0825162
4.420918	0.000000	0.0854688
4.437352	0.000000	0.0829246
4.453787	0.000000	0.0803805
4.470222	0.000000	0.083333
4.486656	0.000000	0.0807889
4.503091	0.000000	0.0809931
4.519525	0.000000	0.0811973
4.535960	0.000000	0.0814015
4.552395	0.000000	0.0788573
4.568829	0.000000	0.0818099
4.585264	0.000000	0.0792658
4.601699	0.000000	0.07947
4.618133	0.000000	0.0824225
4.634568	0.000000	0.0826267
4.651003	0.000000	0.0828309
4.667437	0.000000	0.0857835
4.683872	0.000000	0.0832393
4.700306	0.000000	0.0834435
4.716741	0.000000	0.0891445
4.733176	0.000000	0.0866003
4.749610	0.000000	0.0895529
4.766045	0.000000	0.0925054
4.782480	0.000000	0.0927096
4.798914	0.000000	0.0956622
4.815349	0.000000	0.0986148
4.831784	0.000000	0.098819
4.848218	0.000000	0.101772
4.864653	0.000000	0.104724
4.881087	0.000000	0.10218
4.897522	0.000000	0.107881
4.913957	0.000000	0.108085
4.930391	0.000000	0.108289
4.946826	0.000000	0.111242
4.963261	0.000000	0.114194
4.979695	0.000000	0.114399
4.996130	0.000000	0.117351
5.012565	0.000000	0.117555
5.028999	0.000000	0.11776
5.045434	0.000000	0.123461
5.061868	0.000000	0.123665
5.078303	0.000000	0.121121
5.094738	0.000000	0.124073
5.111172	0.000000	0.124277
5.127607	0.000000	0.124482
5.144042	0.000000	0.127434
5.160476	0.000000	0.12489
5.176911	0.000000	0.125094
5.193346	0.000000	0.128047
5.209780	0.000000	0.125503
5.226215	0.000000	0.125707
5.242650	0.000000	0.128659
5.259084	0.000000	0.128864
5.275519	0.000000	0.123571
5.291953	0.000000	0.126524
5.308388	0.000000	0.126728
5.324823	0.000000	0.126932
5.341257	0.000000	0.127136
5.357692	0.000000	0.124592
5.374127	0.000000	0.122048
5.390561	0.000000	0.125
5.406996	0.000000	0.122456
5.423431	0.000000	0.12266
5.439865	0.000000	0.125613
5.456300	0.000000	0.123069
5.472734	0.000000	0.123273
5.489169	0.000000	0.123477
5.505604	0.000000	0.120933
5.522038	0.000000	0.121137
5.538473	0.000000	0.12409
5.554908	0.000000	0.118797
5.571342	0.000000	0.119002
5.587777	0.000000	0.119206
5.604212	0.000000	0.116662
5.620646	0.000000	0.119614
5.637081	0.000000	0.119818
5.653515	0.000000	0.114526
5.669950	0.000000	0.117478
5.686385	0.000000	0.114934
5.702819	0.000000	0.115139
5.719254	0.000000	0.115343
5.735689	0.000000	0.118295
5.752123	0.000000	0.113003
5.768558	0.000000	0.115955
5.784993	0.000000	0.11616
5.801427	0.000000	0.113615
5.817862	0.000000	0.116568
5.834296	0.000000	0.11952
5.850731	0.000000	0.116976
5.867166	0.000000	0.119929
5.883600	0.000000	0.120133
5.900035	0.000000	0.117589
5.916470	0.000000	0.120542
5.932904	0.000000	0.120746
5.949339	0.000000	0.12095
5.965774	0.000000	0.123902
5.982208	0.000000	0.126855
5.998643	0.000000	0.124311
6.015077	0.000000	0.127263
6.031512	0.000000	0.127468
6.047947	0.000000	0.127672
6.064381	0.000000	0.130624
6.080816	0.000000	0.12808
6.097251	0.000000	0.128284
6.113685	0.000000	0.133985
6.130120	0.000000	0.131441
6.146555	0.000000	0.131645
6.162989	0.000000	0.13185
6.179424	0.000000	0.132054
6.195859	0.000000	0.132258
6.212293	0.000000	0.135211
6.228728	0.000000	0.132666
6.245162	0.000000	0.132871
6.261597	0.000000	0.135823
6.278032	0.000000	0.136027
6.294466	0.000000	0.136232
6.310901	0.000000	0.136436
6.327336	0.000000	0.13664
6.343770	0.000000	0.139593
6.360205	0.000000	0.142545
6.376640	0.000000	0.142749
6.393074	0.000000	0.140205
6.409509	0.000000	0.143158
6.425943	0.000000	0.14611
6.442378	0.000000	0.146315
6.458813	0.000000	0.149267
6.475247	0.000000	0.149471
6.491682	0.000000	0.152424
6.508117	0.000000	0.155376
6.524551	0.000000	0.155581
6.540986	0.000000	0.158533
6.557421	0.000000	0.161486
6.573855	0.000000	0.16169
6.590290	0.000000	0.161894
6.606724	0.000000	0.167595
6.623159	0.000000	0.167799
6.639594	0.000000	0.1735
6.656028	0.000000	0.170956
6.672463	0.000000	0.173909
6.688898	0.000000	0.176861
6.705332	0.000000	0.177065
6.721767	0.000000	0.17727
6.738202	0.000000	0.182971
6.754636	0.000000	0.183175
6.771071	0.000000	0.183379
6.787505	0.000000	0.186332
6.803940	0.000000	0.186536
6.820375	0.000000	0.18674
6.836809	0.000000	0.189692
6.853244	0.000000	0.189897
6.869679	0.000000	0.187353
6.886113	0.000000	0.190305
6.902548	0.000000	0.190509
6.918983	0.000000	0.190714
6.935417	0.000000	0.190918
6.951852	0.000000	0.191122
6.968286	0.000000	0.188578
6.984721	0.000000	0.19153
7.001156	0.000000	0.188986
7.017590	0.000000	0.18919
7.034025	0.000000	0.189395
7.050460	0.000000	0.18685
7.066894	0.000000	0.184306
7.083329	0.000000	0.187259
7.099764	0.000000	0.184715
7.116198	0.000000	0.184919
7.132633	0.000000	0.182375
7.149068	0.000000	0.179831
7.165502	0.000000	0.180035
7.181937	0.000000	0.182987
7.198371	0.000000	0.180443
7.214806	0.000000	0.177899
7.231241	0.000000	0.175355
7.247675	0.000000	0.175559
7.264110	0.000000	0.175763
7.280545	0.000000	0.175967
7.296979	0.000000	0.173423
7.313414	0.000000	0.170879
7.329849	0.000000	0.171083
7.346283	0.000000	0.168539
7.362718	0.000000	0.168743
7.379152	0.000000	0.166199
7.395587	0.000000	0.163655
7.412022	0.000000	0.163859
7.428456	0.000000	0.161315
7.444891	0.000000	0.158771
7.461326	0.000000	0.158975
7.477760	0.000000	0.159179
7.494195	0.000000	0.156635
7.510630	0.000000	0.156839
7.527064	0.000000	0.154295
7.543499	0.000000	0.151751
7.559933	0.000000	0.154704
7.576368	0.000000	0.15216
7.592803	0.000000	0.149615
7.609237	0.000000	0.152568
7.625672	0.000000	0.150024
7.642107	0.000000	0.150228
7.658541	0.000000	0.150432
7.674976	0.000000	0.147888
7.691411	0.000000	0.148092
7.707845	0.000000	0.151045
7.724280	0.000000	0.148501
7.740714	0.000000	0.148705
7.757149	0.000000	0.148909
7.773584	0.000000	0.149113
7.790018	0.000000	0.149317
7.806453	0.000000	0.15227
7.822888	0.000000	0.149726
7.839322	0.000000	0.152678
7.855757	0.000000	0.155631
7.872192	0.000000	0.153087
7.888626	0.000000	0.153291
7.905061	0.000000	0.156244
7.921495	0.000000	0.153699
7.937930	0.000000	0.156652
7.954365	0.000000	0.156856
7.970799	0.000000	0.15706
7.987234	0.000000	0.160013
8.003669	0.000000	0.162966
8.020103	0.000000	0.16317
8.036538	0.000000	0.163374
8.052973	0.000000	0.166327
8.069407	0.000000	0.163782
8.085842	0.000000	0.169483
8.102277	0.000000	0.169688
8.118711	0.000000	0.167143
8.135146	0.000000	0.170096
8.151580	0.000000	0.173048
8.168015	0.000000	0.170504
8.184450	0.000000	0.173457
8.200884	0.000000	0.170913
8.217319	0.000000	0.171117
8.233754	0.000000	0.171321
8.250188	0.000000	0.174274
8.266623	0.000000	0.17173
8.283058	0.000000	0.171934
8.299492	0.000000	0.172138
8.315927	0.000000	0.169594
8.332361	0.000000	0.169798
8.348796	0.000000	0.170002
8.365231	0.000000	0.170206
8.381665	0.000000	0.170411
8.398100	0.000000	0.167866
0.000000	0.016470	0.224355
0.016435	0.016470	0.219063
0.032869	0.016470	0.216519
0.049304	0.016470	0.213975
0.065739	0.016470	0.208682
0.082173	0.016470	0.206138
0.098608	0.016470	0.203594
0.115042	0.016470	0.198301
0.131477	0.016470	0.195757
0.147912	0.016470	0.193213
0.164346	0.016470	0.190669
0.180781	0.016470	0.185376
0.197216	0.016470	0.182832
0.213650	0.016470	0.174791
0.230085	0.016470	0.172247
0.246520	0.016470	0.169703
0.262954	0.016470	0.167159
0.279389	0.016470	0.161866
0.295823	0.016470	0.156574
0.312258	0.016470	0.151281
0.328693	0.016470	0.148737
0.345127	0.016470	0.148941
0.361562	0.016470	0.1409
0.377997	0.016470	0.141105
0.394431	0.016470	0.13856
0.410866	0.016470	0.133268
0.427301	0.016470	0.130724
0.443735	0.016470	0.125431
0.460170	0.016470	0.122887
0.476605	0.016470	0.123091
0.493039	0.016470	0.117799
0.509474	0.016470	0.115255
0.525908	0.016470	0.11271
0.542343	0.016470	0.110166
0.558778	0.016470	0.104874
0.575212	0.016470	0.105078
0.591647	0.016470	0.0997855
0.608082	0.016470	0.0944929
0.624516	0.016470	0.0946971
0.640951	0.016470	0.0894046
0.657386	0.016470	0.0868605
0.673820	0.016470	0.0843163
0.690255	0.016470	0.0790238
0.706689	0.016470	0.0764796
0.723124	0.016470	0.0766839
0.739559	0.016470	0.0713913
0.755993	0.016470	0.0660988
0.772428	0.016470	0.0635547
0.788863	0.016470	0.0610105
0.805297	0.016470	0.0612147
0.821732	0.016470	0.0614189
0.838167	0.016470	0.0561264
0.854601	0.016470	0.0508339
0.871036	0.016470	0.0510381
0.887470	0.016470	0.0484939
0.903905	0.016470	0.0486981
0.920340	0.016470	0.0489023
0.936774	0.016470	0.0436098
0.953209	0.016470	0.043814
0.969644	0.016470	0.0440182
0.986078	0.016470	0.0387257
1.002513	0.016470	0.0389299
1.018948	0.016470	0.0391341
1.035382	0.016470	0.03659
1.051817	0.016470	0.0340458
1.068251	0.016470	0.03425
1.084686	0.016470	0.0289575
1.101121	0.016470	0.0319101
1.117555	0.016470	0.0293659
1.133990	0.016470	0.0268218
1.150425	0.016470	0.027026
1.166859	0.016470	0.0244818
1.183294	0.016470	0.0219377
1.199729	0.016470	0.0248902
1.216163	0.016470	0.0223461
1.232598	0.016470	0.0198019
1.249032	0.016470	0.0200061
1.265467	0.016470	0.0229587
1.281902	0.016470	0.0204145
1.298336	0.016470	0.0206187
1.314771	0.016470	0.0208229
1.331206	0.016470	0.0210271
1.347640	0.016470	0.0267281
1.364075	0.016470	0.0241839
1.380510	0.016470	0.0243881
1.396944	0.016470	0.0245923
1.413379	0.016470	0.0247965
1.429814	0.016470	0.0250007
1.446248	0.016470	0.0307016
1.462683	0.016470	0.0309058
1.479117	0.016470	0.0338584
1.495552	0.016470	0.0340626
1.511987	0.016470	0.0342668
1.528421	0.016470	0.0372194
1.544856	0.016470	0.0429203
1.561291	0.016470	0.0403761
1.577725	0.016470	0.0433287
1.594160	0.016470	0.0462813
1.610595	0.016470	0.0464855
1.627029	0.016470	0.049438
1.643464	0.016470	0.055139
1.659898	0.016470	0.0525948
1.676333	0.016470	0.0555474
1.692768	0.016470	0.0612483
1.709202	0.016470	0.0587041
1.725637	0.016470	0.0616567
1.742072	0.016470	0.0673576
1.758506	0.016470	0.0675618
1.774941	0.016470	0.0705144
1.791376	0.016470	0.0707186
1.807810	0.016470	0.0736712
1.824245	0.016470	0.0766237
1.840679	0.016470	0.0795763
1.857114	0.016470	0.0770321
1.873549	0.016470	0.0799847
1.889983	0.016470	0.0801889
1.906418	0.016470	0.0803931
1.922853	0.016470	0.0833457
1.939287	0.016470	0.0835499
1.955722	0.016470	0.0810057
1.972157	0.016470	0.0839583
1.988591	0.016470	0.0841625
2.005026	0.016470	0.0843667
2.021460	0.016470	0.0845709
2.037895	0.016470	0.0820267
2.054330	0.016470	0.0794826
2.070764	0.016470	0.0824351
2.087199	0.016470	0.0826393
2.103634	0.016470	0.0800952
2.120068	0.016470	0.0802994
2.136503	0.016470	0.0805036
2.152938	0.016470	0.0779594
2.169372	0.016470	0.080912
2.185807	0.016470	0.0783679
2.202241	0.016470	0.0785721
2.218676	0.016470	0.0787763
2.235111	0.016470	0.0762321
2.251545	0.016470	0.0764363
2.267980	0.016470	0.0766405
2.284415	0.016470	0.0768447
2.300849	0.016470	0.0715522
2.317284	0.016470	0.0745048
2.333719	0.016470	0.0692123
2.350153	0.016470	0.0694165
2.366588	0.016470	0.0696207
2.383023	0.016470	0.0670765
2.399457	0.016470	0.061784
2.415892	0.016470	0.0619882
2.432326	0.016470	0.059444
2.448761	0.016470	0.0596482
2.465196	0.016470	0.0598524
2.481630	0.016470	0.0545599
2.498065	0.016470	0.0547641
2.514500	0.016470	0.0549683
2.530934	0.016470	0.0496758
2.547369	0.016470	0.0526284
2.563804	0.016470	0.0528326
2.580238	0.016470	0.0502884
2.596673	0.016470	0.0504926
2.613107	0.016470	0.0506968
2.629542	0.016470	0.0481527
2.645977	0.016470	0.0511052
2.662411	0.016470	0.0513095
2.678846	0.016470	0.0487653
2.695281	0.016470	0.0517179
2.711715	0.016470	0.0519221
2.728150	0.016470	0.0493779
2.744585	0.016470	0.0495821
2.761019	0.016470	0.0525347
2.777454	0.016470	0.0499905
2.793888	0.016470	0.0529431
2.810323	0.016470	0.0531473
2.826758	0.016470	0.0506031
2.843192	0.016470	0.0563041
2.859627	0.016470	0.0537599
2.876062	0.016470	0.0539641
2.892496	0.016470	0.0569167
2.908931	0.016470	0.0598692
2.925366	0.016470	0.0573251
2.941800	0.016470	0.0602776
2.958235	0.016470	0.0604818
2.974669	0.016470	0.060686
2.991104	0.016470	0.066387
3.007539	0.016470	0.0665912
3.023973	0.016470	0.064047
3.040408	0.016470	0.0669996
3.056843	0.016470	0.0699521
3.073277	0.016470	0.0701564
3.089712	0.016470	0.0758573
3.106147	0.016470	0.0733131
3.122581	0.016470	0.0762657
3.139016	0.016470	0.0792182
3.155450	0.016470	0.0766741
3.171885	0.016470	0.0796267
3.188320	0.016470	0.0825792
3.204754	0.016470	0.0800351
3.221189	0.016470	0.0802393
3.237624	0.016470	0.0831918
3.254058	0.016470	0.083396
3.270493	0.016470	0.0808519
3.286928	0.016470	0.0838044
3.303362	0.016470	0.0812603
3.319797	0.016470	0.0814645
3.336232	0.016470	0.0844171
3.352666	0.016470	0.0818729
3.369101	0.016470	0.0820771
3.385535	0.016470	0.0822813
3.401970	0.016470	0.0797372
3.418405	0.016470	0.0826897
3.434839	0.016470	0.0828939
3.451274	0.016470	0.0803498
3.467709	0.016470	0.080554
3.484143	0.016470	0.0807582
3.500578	0.016470	0.0809624
3.517013	0.016470	0.0811666
3.533447	0.016470	0.0813708
3.549882	0.016470	0.0788266
3.566316	0.016470	0.0790308
3.582751	0.016470	0.0819834
3.599186	0.016470	0.0766909
3.615620	0.016470	0.0796434
3.632055	0.016470	0.0770993
3.648490	0.016470	0.0773035
3.664924	0.016470	0.0775077
3.681359	0.016470	0.0777119
3.697794	0.016470	0.0751677
3.714228	0.016470	0.0781203
3.730663	0.016470	0.0755762
3.747097	0.016470	0.0757804
3.763532	0.016470	0.0759846
3.779967	0.016470	0.0761888
3.796401	0.016470	0.0791413
3.812836	0.016470	0.0793455
3.829271	0.016470	0.0795497
3.845705	0.016470	0.0797539
3.862140	0.016470	0.0827065
3.878575	0.016470	0.0829107
3.895009	0.016470	0.0831149
3.911444	0.016470	0.0860675
3.927878	0.016470	0.0862717
3.944313	0.016470	0.0864759
3.960748	0.016470	0.0894284
3.977182	0.016470	0.0868843
3.993617	0.016470	0.0898369
4.010052	0.016470	0.0900411
4.026486	0.016470	0.0902453
4.042921	0.016470	0.0877011
4.059356	0.016470	0.093402
4.075790	0.016470	0.0908579
4.092225	0.016470	0.0910621
4.108659	0.016470	0.0912663
4.125094	0.016470	0.0887221
4.141529	0.016470	0.0889263
4.157963	0.016470	0.0918789
4.174398	0.016470	0.0865864
4.190833	0.016470	0.0867906
4.207267	0.016470	0.0869948
4.223702	0.016470	0.0844506
4.240137	0.016470	0.0874032
4.256571	0.016470	0.0876074
4.273006	0.016470	0.0850632
4.289441	0.016470	0.0852674
4.305875	0.016470	0.08822
4.322310	0.016470	0.0856759
4.338744	0.016470	0.0858801
4.355179	0.016470	0.0860843
4.371614	0.016470	0.0835401
4.388048	0.016470	0.0837443
4.404483	0.016470	0.0866969
4.420918	0.016470	0.0841527
4.437352	0.016470	0.0871053
4.453787	0.016470	0.0845611
4.470222	0.016470	0.082017
4.486656	0.016470	0.0849695
4.503091	0.016470	0.0851737
4.519525	0.016470	0.0853779
4.535960	0.016470	0.0855821
4.552395	0.016470	0.0857864
4.568829	0.016470	0.0859906
4.585264	0.016470	0.0889431
4.601699	0.016470	0.0891473
4.618133	0.016470	0.0893515
4.634568	0.016470	0.0923041
4.651003	0.016470	0.0925083
4.667437	0.016470	0.0927125
4.683872	0.016470	0.0956651
4.700306	0.016470	0.0986176
4.716741	0.016470	0.0988218
4.733176	0.016470	0.101774
4.749610	0.016470	0.101979
4.766045	0.016470	0.104931
4.782480	0.016470	0.110632
4.798914	0.016470	0.110836
4.815349	0.016470	0.11104
4.831784	0.016470	0.113993
4.848218	0.016470	0.114197
4.864653	0.016470	0.11715
4.881087	0.016470	0.120102
4.897522	0.016470	0.120307
4.913957	0.016470	0.120511
4.930391	0.016470	0.123463
4.946826	0.016470	0.120919
4.963261	0.016470	0.12662
4.979695	0.016470	0.126824
4.996130	0.016470	0.12428
5.012565	0.016470	0.124484
5.028999	0.016470	0.127437
5.045434	0.016470	0.124893
5.061868	0.016470	0.127845
5.078303	0.016470	0.12805
5.094738	0.016470	0.125505
5.111172	0.016470	0.12571
5.127607	0.016470	0.125914
5.144042	0.016470	0.126118
5.160476	0.016470	0.129071
5.176911	0.016470	0.129275
5.193346	0.016470	0.126731
5.209780	0.016470	0.129683
5.226215	0.016470	0.129887
5.242650	0.016470	0.127343
5.259084	0.016470	0.130296
5.275519	0.016470	0.127752
5.291953	0.016470	0.125207
5.308388	0.016470	0.12816
5.324823	0.016470	0.125616
5.341257	0.016470	0.12582
5.357692	0.016470	0.126024
5.374127	0.016470	0.12348
5.390561	0.016470	0.120936
5.406996	0.016470	0.123889
5.423431	0.016470	0.121344
5.439865	0.016470	0.121549
5.456300	0.016470	0.121753
5.472734	0.016470	0.119209
5.489169	0.016470	0.116664
5.505604	0.016470	0.122365
5.522038	0.016470	0.119821
5.538473	0.016470	0.117277
5.554908	0.016470	0.12023
5.571342	0.016470	0.114937
5.587777	0.016470	0.115141
5.604212	0.016470	0.118094
5.620646	0.016470	0.118298
5.637081	0.016470	0.118502
5.653515	0.016470	0.118707
5.669950	0.016470	0.116162
5.686385	0.016470	0.116367
5.702819	0.016470	0.122068
5.719254	0.016470	0.119523
5.735689	0.016470	0.119728
5.752123	0.016470	0.12268
5.768558	0.016470	0.120136
5.784993	0.016470	0.123089
5.801427	0.016470	0.123293
5.817862	0.016470	0.120749
5.834296	0.016470	0.123701
5.850731	0.016470	0.126654
5.867166	0.016470	0.12411
5.883600	0.016470	0.127062
5.900035	0.016470	0.127266
5.916470	0.016470	0.124722
5.932904	0.016470	0.127675
5.949339	0.016470	0.130627
5.965774	0.016470	0.128083
5.982208	0.016470	0.131036
5.998643	0.016470	0.133988
6.015077	0.016470	0.131444
6.031512	0.016470	0.134397
6.047947	0.016470	0.134601
6.064381	0.016470	0.134805
6.080816	0.016470	0.137758
6.097251	0.016470	0.137962
6.113685	0.016470	0.135418
6.130120	0.016470	0.141119
6.146555	0.016470	0.138574
6.162989	0.016470	0.138779
6.179424	0.016470	0.141731
6.195859	0.016470	0.141935
6.212293	0.016470	0.139391
6.228728	0.016470	0.142344
6.245162	0.016470	0.145296
6.261597	0.016470	0.142752
6.278032	0.016470	0.148453
6.294466	0.016470	0.148657
6.310901	0.016470	0.146113
6.327336	0.016470	0.151814
6.343770	0.016470	0.152018
6.360205	0.016470	0.152223
6.376640	0.016470	0.157923
6.393074	0.016470	0.158128
6.409509	0.016470	0.158332
6.425943	0.016470	0.161284
6.442378	0.016470	0.164237
6.458813	0.016470	0.16719
6.475247	0.016470	0.17289
6.491682	0.016470	0.170346
6.508117	0.016470	0.173299
6.524551	0.016470	0.176251
6.540986	0.016470	0.176456
6.557421	0.016470	0.179408
6.573855	0.016470	0.182361
6.590290	0.016470	0.182565
6.606724	0.016470	0.185518
6.623159	0.016470	0.185722
6.639594	0.016470	0.185926
6.656028	0.016470	0.18613
6.672463	0.016470	0.191831
6.688898	0.016470	0.189287
6.705332	0.016470	0.19224
6.721767	0.016470	0.189695
6.738202	0.016470	0.1899
6.754636	0.016470	0.192852
6.771071	0.016470	0.193056
6.787505	0.016470	0.193261
6.803940	0.016470	0.193465
6.820375	0.016470	0.193669
6.836809	0.016470	0.191125
6.853244	0.016470	0.194077
6.869679	0.016470	0.191533
6.886113	0.016470	0.188989
6.902548	0.016470	0.191942
6.918983	0.016470	0.192146
6.935417	0.016470	0.19235
6.951852	0.016470	0.192554
6.968286	0.016470	0.19001
6.984721	0.016470	0.187466
7.001156	0.016470	0.18767
7.017590	0.016470	0.187874
7.034025	0.016470	0.18533
7.050460	0.016470	0.185534
7.066894	0.016470	0.18299
7.083329	0.016470	0.180446
7.099764	0.016470	0.18065
7.116198	0.016470	0.180854
7.132633	0.016470	0.17831
7.149068	0.016470	0.178514
7.165502	0.016470	0.17597
7.181937	0.016470	0.173426
7.198371	0.016470	0.17363
7.214806	0.016470	0.171086
7.231241	0.016470	0.17129
7.247675	0.016470	0.171495
7.264110	0.016470	0.166202
7.280545	0.016470	0.166406
7.296979	0.016470	0.166611
7.313414	0.016470	0.164066
7.329849	0.016470	0.161522
7.346283	0.016470	0.164475
7.362718	0.016470	0.159182
7.379152	0.016470	0.159386
7.395587	0.016470	0.159591
7.412022	0.016470	0.157047
7.428456	0.016470	0.157251
7.444891	0.016470	0.154707
7.461326	0.016470	0.154911
7.477760	0.016470	0.155115
7.494195	0.016470	0.155319
7.510630	0.016470	0.152775
7.527064	0.016470	0.150231
7.543499	0.016470	0.153183
7.559933	0.016470	0.147891
7.576368	0.016470	0.150843
7.592803	0.016470	0.151048
7.609237	0.016470	0.151252
7.625672	0.016470	0.151456
7.642107	0.016470	0.15166
7.658541	0.016470	0.149116
7.674976	0.016470	0.152069
7.691411	0.016470	0.152273
7.707845	0.016470	0.149729
7.724280	0.016470	0.152681
7.740714	0.016470	0.155634
7.757149	0.016470	0.15309
7.773584	0.016470	0.156042
7.790018	0.016470	0.156247
7.806453	0.016470	0.153702
7.822888	0.016470	0.156655
7.839322	0.016470	0.159607
7.855757	0.016470	0.159812
7.872192	0.016470	0.160016
7.888626	0.016470	0.16022
7.905061	0.016470	0.160424
7.921495	0.016470	0.166125
7.937930	0.016470	0.166329
7.954365	0.016470	0.163785
7.970799	0.016470	0.166738
7.987234	0.016470	0.166942
8.003669	0.016470	0.167146
8.020103	0.016470	0.172847
8.036538	0.016470	0.170303
8.052973	0.016470	0.170507
8.069407	0.016470	0.170711
8.085842	0.016470	0.170916
8.102277	0.016470	0.173868
8.118711	0.016470	0.174072
8.135146	0.016470	0.171528
8.151580	0.016470	0.171732
8.168015	0.016470	0.174685
8.184450	0.016470	0.172141
8.200884	0.016470	0.172345
8.217319	0.016470	0.172549
8.233754	0.016470	0.172753
8.250188	0.016470	0.170209
8.266623	0.016470	0.173162
8.283058	0.016470	0.170618
8.299492	0.016470	0.170822
8.315927	0.016470	0.173774
8.332361	0.016470	0.17123
8.348796	0.016470	0.171435
8.365231	0.016470	0.171639
8.381665	0.016470	0.169095
8.398100	0.016470	0.172047
0.000000	0.032941	0.209301
0.016435	0.032941	0.204009
0.032869	0.032941	0.201465
0.049304	0.032941	0.19892
0.065739	0.032941	0.196376
0.082173	0.032941	0.191084
0.098608	0.032941	0.185791
0.115042	0.032941	0.183247
0.131477	0.032941	0.180703
0.147912	0.032941	0.17541
0.164346	0.032941	0.172866
0.180781	0.032941	0.167574
0.197216	0.032941	0.162281
0.213650	0.032941	0.162486
0.230085	0.032941	0.157193
0.246520	0.032941	0.154649
0.262954	0.032941	0.152105
0.279389	0.032941	0.144064
0.295823	0.032941	0.14152
0.312258	0.032941	0.138975
0.328693	0.032941	0.136431
0.345127	0.032941	0.131139
0.361562	0.032941	0.128595
0.377997	0.032941	0.123302
0.394431	0.032941	0.123506
0.410866	0.032941	0.120962
0.427301	0.032941	0.11567
0.443735	0.032941	0.113126
0.460170	0.032941	0.110581
0.476605	0.032941	0.105289
0.493039	0.032941	0.105493
0.509474	0.032941	0.100201
0.525908	0.032941	0.094908
0.542343	0.032941	0.0951122
0.558778	0.032941	0.0925681
0.575212	0.032941	0.0872756
0.591647	0.032941	0.0847314
0.608082	0.032941	0.0821872
0.624516	0.032941	0.0768947
0.640951	0.032941	0.0770989
0.657386	0.032941	0.0745548
0.673820	0.032941	0.0692623
0.690255	0.032941	0.0694665
0.706689	0.032941	0.0669223
0.723124	0.032941	0.0616298
0.739559	0.032941	0.061834
0.755993	0.032941	0.0592898
0.772428	0.032941	0.0567457
0.788863	0.032941	0.0542015
0.805297	0.032941	0.0516574
0.821732	0.032941	0.0491132
0.838167	0.032941	0.0493174
0.854601	0.032941	0.0467733
0.871036	0.032941	0.0442291
0.887470	0.032941	0.041685
0.903905	0.032941	0.0418892
0.920340	0.032941	0.039345
0.936774	0.032941	0.0395492
0.953209	0.032941	0.0370051
0.969644	0.032941	0.0344609
0.986078	0.032941	0.0346651
1.002513	0.032941	0.032121
1.018948	0.032941	0.0295768
1.035382	0.032941	0.029781
1.051817	0.032941	0.0272368
1.068251	0.032941	0.027441
1.084686	0.032941	0.0276453
1.101121	0.032941	0.0251011
1.117555	0.032941	0.0253053
1.133990	0.032941	0.0255095
1.150425	0.032941	0.0229653
1.166859	0.032941	0.0204212
1.183294	0.032941	0.0233738
1.199729	0.032941	0.023578
1.216163	0.032941	0.0237822
1.232598	0.032941	0.0239864
1.249032	0.032941	0.0214422
1.265467	0.032941	0.0243948
1.281902	0.032941	0.024599
1.298336	0.032941	0.0220548
1.314771	0.032941	0.0250074
1.331206	0.032941	0.02796
1.347640	0.032941	0.0254158
1.364075	0.032941	0.0283684
1.380510	0.032941	0.0285726
1.396944	0.032941	0.0315251
1.413379	0.032941	0.0344777
1.429814	0.032941	0.0374303
1.446248	0.032941	0.0348861
1.462683	0.032941	0.0378387
1.479117	0.032941	0.0407912
1.495552	0.032941	0.0409954
1.511987	0.032941	0.0466964
1.528421	0.032941	0.0496489
1.544856	0.032941	0.0471048
1.561291	0.032941	0.0528057
1.577725	0.032941	0.0530099
1.594160	0.032941	0.0559625
1.610595	0.032941	0.0616634
1.627029	0.032941	0.0618676
1.643464	0.032941	0.0620718
1.659898	0.032941	0.062276
1.676333	0.032941	0.0652286
1.692768	0.032941	0.0681811
1.709202	0.032941	0.0711337
1.725637	0.032941	0.0713379
1.742072	0.032941	0.0715421
1.758506	0.032941	0.077243
1.774941	0.032941	0.0774472
1.791376	0.032941	0.0776514
1.807810	0.032941	0.080604
1.824245	0.032941	0.0780598
1.840679	0.032941	0.0810124
1.857114	0.032941	0.083965
1.873549	0.032941	0.0814208
1.889983	0.032941	0.081625
1.906418	0.032941	0.0845776
1.922853	0.032941	0.0820334
1.939287	0.032941	0.084986
1.955722	0.032941	0.0851902
1.972157	0.032941	0.082646
1.988591	0.032941	0.0828502
2.005026	0.032941	0.0858028
2.021460	0.032941	0.0832586
2.037895	0.032941	0.0834628
2.054330	0.032941	0.083667
2.070764	0.032941	0.0811229
2.087199	0.032941	0.0813271
2.103634	0.032941	0.0815313
2.120068	0.032941	0.0789871
2.136503	0.032941	0.0791913
2.152938	0.032941	0.0793955
2.169372	0.032941	0.0768514
2.185807	0.032941	0.0770556
2.202241	0.032941	0.0772598
2.218676	0.032941	0.0747156
2.235111	0.032941	0.0749198
2.251545	0.032941	0.0723757
2.267980	0.032941	0.0725799
2.284415	0.032941	0.0727841
2.300849	0.032941	0.0702399
2.317284	0.032941	0.0649474
2.333719	0.032941	0.0651516
2.350153	0.032941	0.0653558
2.366588	0.032941	0.0628117
2.383023	0.032941	0.0630159
2.399457	0.032941	0.0604717
2.415892	0.032941	0.0551792
2.432326	0.032941	0.0608801
2.448761	0.032941	0.0555876
2.465196	0.032941	0.0530435
2.481630	0.032941	0.0532477
2.498065	0.032941	0.0534519
2.514500	0.032941	0.0509077
2.530934	0.032941	0.0538603
2.547369	0.032941	0.0485678
2.563804	0.032941	0.048772
2.580238	0.032941	0.0517245
2.596673	0.032941	0.0491804
2.613107	0.032941	0.0493846
2.629542	0.032941	0.0523371
2.645977	0.032941	0.049793
2.662411	0.032941	0.0472488
2.678846	0.032941	0.0502014
2.695281	0.032941	0.0504056
2.711715	0.032941	0.0506098
2.728150	0.032941	0.0535624
2.744585	0.032941	0.0510182
2.761019	0.032941	0.0512224
2.777454	0.032941	0.054175
2.793888	0.032941	0.0516308
2.810323	0.032941	0.0545834
2.826758	0.032941	0.057536
2.843192	0.032941	0.0577402
2.859627	0.032941	0.0606927
2.876062	0.032941	0.0608969
2.892496	0.032941	0.0583528
2.908931	0.032941	0.0613053
2.925366	0.032941	0.0670063
2.941800	0.032941	0.0644621
2.958235	0.032941	0.0674147
2.974669	0.032941	0.0676189
2.991104	0.032941	0.0678231
3.007539	0.032941	0.073524
3.023973	0.032941	0.0709798
3.040408	0.032941	0.071184
3.056843	0.032941	0.0741366
3.073277	0.032941	0.0743408
3.089712	0.032941	0.0772934
3.106147	0.032941	0.0774976
3.122581	0.032941	0.0804501
3.139016	0.032941	0.077906
3.155450	0.032941	0.0808586
3.171885	0.032941	0.0810628
3.188320	0.032941	0.0785186
3.204754	0.032941	0.0842195
3.221189	0.032941	0.0816754
3.237624	0.032941	0.0818796
3.254058	0.032941	0.0820838
3.270493	0.032941	0.082288
3.286928	0.032941	0.0824922
3.303362	0.032941	0.0854448
3.319797	0.032941	0.0801522
3.336232	0.032941	0.0803564
3.352666	0.032941	0.083309
3.369101	0.032941	0.0835132
3.385535	0.032941	0.0782207
3.401970	0.032941	0.0811733
3.418405	0.032941	0.0786291
3.434839	0.032941	0.0788333
3.451274	0.032941	0.0817859
3.467709	0.032941	0.0792417
3.484143	0.032941	0.0766976
3.500578	0.032941	0.0796501
3.517013	0.032941	0.077106
3.533447	0.032941	0.0745618
3.549882	0.032941	0.0775144
3.566316	0.032941	0.0749702
3.582751	0.032941	0.0779228
3.599186	0.032941	0.078127
3.615620	0.032941	0.0728345
3.632055	0.032941	0.075787
3.648490	0.032941	0.0787396
3.664924	0.032941	0.0761954
3.681359	0.032941	0.0763996
3.697794	0.032941	0.0766038
3.714228	0.032941	0.0740597
3.730663	0.032941	0.0770123
3.747097	0.032941	0.0799648
3.763532	0.032941	0.0774207
3.779967	0.032941	0.0803732
3.796401	0.032941	0.0833258
3.812836	0.032941	0.0807816
3.829271	0.032941	0.0837342
3.845705	0.032941	0.0839384
3.862140	0.032941	0.0841426
3.878575	0.032941	0.0843468
3.895009	0.032941	0.084551
3.911444	0.032941	0.0847552
3.927878	0.032941	0.0877078
3.944313	0.032941	0.0906603
3.960748	0.032941	0.0881162
3.977182	0.032941	0.0883204
3.993617	0.032941	0.0885246
4.010052	0.032941	0.0887288
4.026486	0.032941	0.0916814
4.042921	0.032941	0.0918856
4.059356	0.032941	0.0893414
4.075790	0.032941	0.0895456
4.092225	0.032941	0.0897498
4.108659	0.032941	0.0872057
4.125094	0.032941	0.0901582
4.141529	0.032941	0.0903624
4.157963	0.032941	0.0878183
4.174398	0.032941	0.0880225
4.190833	0.032941	0.0882267
4.207267	0.032941	0.0856825
4.223702	0.032941	0.0886351
4.240137	0.032941	0.0860909
4.256571	0.032941	0.0835468
4.273006	0.032941	0.0864993
4.289441	0.032941	0.0839552
4.305875	0.032941	0.0869078
4.322310	0.032941	0.087112
4.338744	0.032941	0.0818194
4.355179	0.032941	0.084772
4.371614	0.032941	0.0877246
4.388048	0.032941	0.0851804
4.404483	0.032941	0.0853846
4.420918	0.032941	0.0883372
4.437352	0.032941	0.085793
4.453787	0.032941	0.0859972
4.470222	0.032941	0.0889498
4.486656	0.032941	0.0864056
4.503091	0.032941	0.0893582
4.519525	0.032941	0.0895624
4.535960	0.032941	0.0870183
4.552395	0.032941	0.0899708
4.568829	0.032941	0.0929234
4.585264	0.032941	0.0931276
4.601699	0.032941	0.0960801
4.618133	0.032941	0.0962844
4.634568	0.032941	0.0964886
4.651003	0.032941	0.102189
4.667437	0.032941	0.105142
4.683872	0.032941	0.102598
4.700306	0.032941	0.10555
4.716741	0.032941	0.108503
4.733176	0.032941	0.108707
4.749610	0.032941	0.11166
4.766045	0.032941	0.114612
4.782480	0.032941	0.114817
4.798914	0.032941	0.117769
4.815349	0.032941	0.117973
4.831784	0.032941	0.118178
4.848218	0.032941	0.12113
4.864653	0.032941	0.121334
4.881087	0.032941	0.121538
4.897522	0.032941	0.124491
4.913957	0.032941	0.124695
4.930391	0.032941	0.124899
4.946826	0.032941	0.127852
4.963261	0.032941	0.125308
4.979695	0.032941	0.125512
4.996130	0.032941	0.128465
5.012565	0.032941	0.128669
5.028999	0.032941	0.128873
5.045434	0.032941	0.129077
5.061868	0.032941	0.126533
5.078303	0.032941	0.126737
5.094738	0.032941	0.132438
5.111172	0.032941	0.129894
5.127607	0.032941	0.130098
5.144042	0.032941	0.130302
5.160476	0.032941	0.127758
5.176911	0.032941	0.127963
5.193346	0.032941	0.130915
5.209780	0.032941	0.128371
5.226215	0.032941	0.131323
5.242650	0.032941	0.128779
5.259084	0.032941	0.128984
5.275519	0.032941	0.126439
5.291953	0.032941	0.129392
5.308388	0.032941	0.129596
5.324823	0.032941	0.127052
5.341257	0.032941	0.127256
5.357692	0.032941	0.121964
5.374127	0.032941	0.124916
5.390561	0.032941	0.12512
5.406996	0.032941	0.122576
5.423431	0.032941	0.120032
5.439865	0.032941	0.120236
5.456300	0.032941	0.117692
5.472734	0.032941	0.120645
5.489169	0.032941	0.118101
5.505604	0.032941	0.115556
5.522038	0.032941	0.115761
5.538473	0.032941	0.115965
5.554908	0.032941	0.116169
5.571342	0.032941	0.116373
5.587777	0.032941	0.116577
5.604212	0.032941	0.116782
5.620646	0.032941	0.116986
5.637081	0.032941	0.11719
5.653515	0.032941	0.117394
5.669950	0.032941	0.120347
5.686385	0.032941	0.120551
5.702819	0.032941	0.118007
5.719254	0.032941	0.120959
5.735689	0.032941	0.121164
5.752123	0.032941	0.121368
5.768558	0.032941	0.12432
5.784993	0.032941	0.121776
5.801427	0.032941	0.124729
5.817862	0.032941	0.124933
5.834296	0.032941	0.125137
5.850731	0.032941	0.125341
5.867166	0.032941	0.128294
5.883600	0.032941	0.128498
5.900035	0.032941	0.128702
5.916470	0.032941	0.131655
5.932904	0.032941	0.129111
5.949339	0.032941	0.132063
5.965774	0.032941	0.135016
5.982208	0.032941	0.132472
5.998643	0.032941	0.132676
6.015077	0.032941	0.135629
6.031512	0.032941	0.135833
6.047947	0.032941	0.136037
6.064381	0.032941	0.13899
6.080816	0.032941	0.136445
6.097251	0.032941	0.139398
6.113685	0.032941	0.142351
6.130120	0.032941	0.139806
6.146555	0.032941	0.140011
6.162989	0.032941	0.142963
6.179424	0.032941	0.143167
6.195859	0.032941	0.14612
6.212293	0.032941	0.146324
6.228728	0.032941	0.146528
6.245162	0.032941	0.149481
6.261597	0.032941	0.149685
6.278032	0.032941	0.149889
6.294466	0.032941	0.152842
6.310901	0.032941	0.155794
6.327336	0.032941	0.155999
6.343770	0.032941	0.158951
6.360205	0.032941	0.159155
6.376640	0.032941	0.162108
6.393074	0.032941	0.16506
6.409509	0.032941	0.168013
6.425943	0.032941	0.168217
6.442378	0.032941	0.17117
6.458813	0.032941	0.174122
6.475247	0.032941	0.174327
6.491682	0.032941	0.180028
6.508117	0.032941	0.180232
6.524551	0.032941	0.180436
6.540986	0.032941	0.186137
6.557421	0.032941	0.186341
6.573855	0.032941	0.183797
6.590290	0.032941	0.189498
6.606724	0.032941	0.189702
6.623159	0.032941	0.189906
6.639594	0.032941	0.19011
6.656028	0.032941	0.190315
6.672463	0.032941	0.190519
6.688898	0.032941	0.19622
6.705332	0.032941	0.193676
6.721767	0.032941	0.191131
6.738202	0.032941	0.194084
6.754636	0.032941	0.19154
6.771071	0.032941	0.194492
6.787505	0.032941	0.194697
6.803940	0.032941	0.192152
6.820375	0.032941	0.192357
6.836809	0.032941	0.192561
6.853244	0.032941	0.190017
6.869679	0.032941	0.190221
6.886113	0.032941	0.193173
6.902548	0.032941	0.190629
6.918983	0.032941	0.188085
6.935417	0.032941	0.188289
6.951852	0.032941	0.185745
6.968286	0.032941	0.185949
6.984721	0.032941	0.188902
7.001156	0.032941	0.183609
7.017590	0.032941	0.183814
7.034025	0.032941	0.184018
7.050460	0.032941	0.178725
7.066894	0.032941	0.17893
7.083329	0.032941	0.179134
7.099764	0.032941	0.173841
7.116198	0.032941	0.176794
7.132633	0.032941	0.17425
7.149068	0.032941	0.171706
7.165502	0.032941	0.17191
7.181937	0.032941	0.169366
7.198371	0.032941	0.16957
7.214806	0.032941	0.167026
7.231241	0.032941	0.16723
7.247675	0.032941	0.161937
7.264110	0.032941	0.16489
7.280545	0.032941	0.162346
7.296979	0.032941	0.159802
7.313414	0.032941	0.160006
7.329849	0.032941	0.16021
7.346283	0.032941	0.157666
7.362718	0.032941	0.15787
7.379152	0.032941	0.158074
7.395587	0.032941	0.152782
7.412022	0.032941	0.155734
7.428456	0.032941	0.15319
7.444891	0.032941	0.153394
7.461326	0.032941	0.153599
7.477760	0.032941	0.151054
7.494195	0.032941	0.151259
7.510630	0.032941	0.151463
7.527064	0.032941	0.148919
7.543499	0.032941	0.149123
7.559933	0.032941	0.152075
7.576368	0.032941	0.149531
7.592803	0.032941	0.146987
7.609237	0.032941	0.152688
7.625672	0.032941	0.147395
7.642107	0.032941	0.150348
7.658541	0.032941	0.153301
7.674976	0.032941	0.150756
7.691411	0.032941	0.153709
7.707845	0.032941	0.153913
7.724280	0.032941	0.154117
7.740714	0.032941	0.154322
7.757149	0.032941	0.157274
7.773584	0.032941	0.157478
7.790018	0.032941	0.157683
7.806453	0.032941	0.160635
7.822888	0.032941	0.160839
7.839322	0.032941	0.163792
7.855757	0.032941	0.166744
7.872192	0.032941	0.1642
7.888626	0.032941	0.164405
7.905061	0.032941	0.167357
7.921495	0.032941	0.167561
7.937930	0.032941	0.170514
7.954365	0.032941	0.16797
7.970799	0.032941	0.168174
7.987234	0.032941	0.171126
8.003669	0.032941	0.171331
8.020103	0.032941	0.171535
8.036538	0.032941	0.171739
8.052973	0.032941	0.171943
8.069407	0.032941	0.172148
8.085842	0.032941	0.172352
8.102277	0.032941	0.172556
8.118711	0.032941	0.17276
8.135146	0.032941	0.175713
8.151580	0.032941	0.173169
8.168015	0.032941	0.173373
8.184450	0.032941	0.176325
8.200884	0.032941	0.173781
8.217319	0.032941	0.171237
8.233754	0.032941	0.17419
8.250188	0.032941	0.171645
8.266623	0.032941	0.17185
8.283058	0.032941	0.174802
8.299492	0.032941	0.172258
8.315927	0.032941	0.169714
8.332361	0.032941	0.172666
8.348796	0.032941	0.170122
8.365231	0.032941	0.170326
8.381665	0.032941	0.170531
8.398100	0.032941	0.167987
0.000000	0.049411	0.19974
0.016435	0.049411	0.194448
0.032869	0.049411	0.191904
0.049304	0.049411	0.186611
0.065739	0.049411	0.181318
0.082173	0.049411	0.181523
0.098608	0.049411	0.17623
0.115042	0.049411	0.170938
0.131477	0.049411	0.171142
0.147912	0.049411	0.165849
0.164346	0.049411	0.160557
0.180781	0.049411	0.160761
0.197216	0.049411	0.155469
0.213650	0.049411	0.152924
0.230085	0.049411	0.15038
0.246520	0.049411	0.145088
0.262954	0.049411	0.142544
0.279389	0.049411	0.139999
0.295823	0.049411	0.137455
0.312258	0.049411	0.132163
0.328693	0.049411	0.132367
0.345127	0.049411	0.127074
0.361562	0.049411	0.121782
0.377997	0.049411	0.121986
0.394431	0.049411	0.119442
0.410866	0.049411	0.116898
0.427301	0.049411	0.111605
0.443735	0.049411	0.106313
0.460170	0.049411	0.103769
0.476605	0.049411	0.103973
0.493039	0.049411	0.0986803
0.509474	0.049411	0.0961361
0.525908	0.049411	0.093592
0.542343	0.049411	0.0882994
0.558778	0.049411	0.0830069
0.575212	0.049411	0.0832111
0.591647	0.049411	0.0779186
0.608082	0.049411	0.0781228
0.624516	0.049411	0.0755787
0.640951	0.049411	0.0702861
0.657386	0.049411	0.0704904
0.673820	0.049411	0.0679462
0.690255	0.049411	0.0626537
0.706689	0.049411	0.0601095
0.723124	0.049411	0.0603137
0.739559	0.049411	0.0550212
0.755993	0.049411	0.0552254
0.772428	0.049411	0.0526813
0.788863	0.049411	0.0501371
0.805297	0.049411	0.047593
0.821732	0.049411	0.0477972
0.838167	0.049411	0.0425046
0.854601	0.049411	0.0427088
0.871036	0.049411	0.042913
0.887470	0.049411	0.0376205
0.903905	0.049411	0.0378247
0.920340	0.049411	0.0352806
0.936774	0.049411	0.0327364
0.953209	0.049411	0.035689
0.969644	0.049411	0.0331448
0.986078	0.049411	0.0278523
1.002513	0.049411	0.0308049
1.018948	0.049411	0.0282607
1.035382	0.049411	0.0284649
1.051817	0.049411	0.0259208
1.068251	0.049411	0.026125
1.084686	0.049411	0.0235808
1.101121	0.049411	0.0265334
1.117555	0.049411	0.0239892
1.133990	0.049411	0.0241934
1.150425	0.049411	0.0243976
1.166859	0.049411	0.0218535
1.183294	0.049411	0.0220577
1.199729	0.049411	0.0250103
1.216163	0.049411	0.0224661
1.232598	0.049411	0.0226703
1.249032	0.049411	0.0256229
1.265467	0.049411	0.0230787
1.281902	0.049411	0.0260313
1.298336	0.049411	0.0289838
1.314771	0.049411	0.0264397
1.331206	0.049411	0.0266439
1.347640	0.049411	0.0295964
1.364075	0.049411	0.0298007
1.380510	0.049411	0.0355016
1.396944	0.049411	0.0357058
1.413379	0.049411	0.03591
1.429814	0.049411	0.0388625
1.446248	0.049411	0.0445635
1.462683	0.049411	0.0447677
1.479117	0.049411	0.0477202
1.495552	0.049411	0.0506728
1.511987	0.049411	0.050877
1.528421	0.049411	0.0538296
1.544856	0.049411	0.0567821
1.561291	0.049411	0.0569863
1.577725	0.049411	0.0599389
1.594160	0.049411	0.0628915
1.610595	0.049411	0.0630957
1.627029	0.049411	0.0660482
1.643464	0.049411	0.0690008
1.659898	0.049411	0.069205
1.676333	0.049411	0.0721576
1.692768	0.049411	0.0751101
1.709202	0.049411	0.072566
1.725637	0.049411	0.0755185
1.742072	0.049411	0.0784711
1.758506	0.049411	0.0786753
1.774941	0.049411	0.0788795
1.791376	0.049411	0.0818321
1.807810	0.049411	0.0820363
1.824245	0.049411	0.0849888
1.840679	0.049411	0.085193
1.857114	0.049411	0.0826489
1.873549	0.049411	0.0856014
1.889983	0.049411	0.0858057
1.906418	0.049411	0.0832615
1.922853	0.049411	0.0862141
1.939287	0.049411	0.0864183
1.955722	0.049411	0.0838741
1.972157	0.049411	0.0868267
1.988591	0.049411	0.0842825
2.005026	0.049411	0.0844867
2.021460	0.049411	0.0846909
2.037895	0.049411	0.0821468
2.054330	0.049411	0.0796026
2.070764	0.049411	0.0825552
2.087199	0.049411	0.080011
2.103634	0.049411	0.0802152
2.120068	0.049411	0.0804194
2.136503	0.049411	0.0751269
2.152938	0.049411	0.0753311
2.169372	0.049411	0.0755353
2.185807	0.049411	0.0729912
2.202241	0.049411	0.0731954
2.218676	0.049411	0.0733996
2.235111	0.049411	0.0681071
2.251545	0.049411	0.0683113
2.267980	0.049411	0.0712638
2.284415	0.049411	0.0659713
2.300849	0.049411	0.0634272
2.317284	0.049411	0.0663797
2.333719	0.049411	0.0610872
2.350153	0.049411	0.0612914
2.366588	0.049411	0.0614956
2.383023	0.049411	0.0562031
2.399457	0.049411	0.0564073
2.415892	0.049411	0.0566115
2.432326	0.049411	0.0540673
2.448761	0.049411	0.0542716
2.465196	0.049411	0.0544758
2.481630	0.049411	0.0519316
2.498065	0.049411	0.0521358
2.514500	0.049411	0.05234
2.530934	0.049411	0.0470475
2.547369	0.049411	0.0500001
2.563804	0.049411	0.0502043
2.580238	0.049411	0.0476601
2.596673	0.049411	0.0478643
2.613107	0.049411	0.0480685
2.629542	0.049411	0.0482727
2.645977	0.049411	0.0512253
2.662411	0.049411	0.0514295
2.678846	0.049411	0.0488853
2.695281	0.049411	0.0518379
2.711715	0.049411	0.0520421
2.728150	0.049411	0.0522463
2.744585	0.049411	0.0551989
2.761019	0.049411	0.0554031
2.777454	0.049411	0.0556073
2.793888	0.049411	0.0585598
2.810323	0.049411	0.058764
2.826758	0.049411	0.0589682
2.843192	0.049411	0.0646692
2.859627	0.049411	0.062125
2.876062	0.049411	0.0623292
2.892496	0.049411	0.0652818
2.908931	0.049411	0.065486
2.925366	0.049411	0.0684385
2.941800	0.049411	0.0713911
2.958235	0.049411	0.068847
2.974669	0.049411	0.0717995
2.991104	0.049411	0.0747521
3.007539	0.049411	0.0749563
3.023973	0.049411	0.0751605
3.040408	0.049411	0.0781131
3.056843	0.049411	0.0755689
3.073277	0.049411	0.0785215
3.089712	0.049411	0.081474
3.106147	0.049411	0.0789299
3.122581	0.049411	0.0818824
3.139016	0.049411	0.084835
3.155450	0.049411	0.0822908
3.171885	0.049411	0.0852434
3.188320	0.049411	0.0854476
3.204754	0.049411	0.0829035
3.221189	0.049411	0.085856
3.237624	0.049411	0.0860602
3.254058	0.049411	0.0835161
3.270493	0.049411	0.0864686
3.286928	0.049411	0.0839245
3.303362	0.049411	0.0841287
3.319797	0.049411	0.0843329
3.336232	0.049411	0.0845371
3.352666	0.049411	0.0819929
3.369101	0.049411	0.0821971
3.385535	0.049411	0.0824013
3.401970	0.049411	0.0771088
3.418405	0.049411	0.0800614
3.434839	0.049411	0.0802656
3.451274	0.049411	0.0777214
3.467709	0.049411	0.080674
3.484143	0.049411	0.0781298
3.500578	0.049411	0.0755857
3.517013	0.049411	0.0785383
3.533447	0.049411	0.0787425
3.549882	0.049411	0.0761983
3.566316	0.049411	0.0791509
3.582751	0.049411	0.0766067
3.599186	0.049411	0.0768109
3.615620	0.049411	0.0797635
3.632055	0.049411	0.0799677
3.648490	0.049411	0.0774235
3.664924	0.049411	0.0803761
3.681359	0.049411	0.0805803
3.697794	0.049411	0.0807845
3.714228	0.049411	0.0837371
3.730663	0.049411	0.0811929
3.747097	0.049411	0.0813971
3.763532	0.049411	0.0843497
3.779967	0.049411	0.0845539
3.796401	0.049411	0.0847581
3.812836	0.049411	0.0877106
3.829271	0.049411	0.0879148
3.845705	0.049411	0.0853707
3.862140	0.049411	0.0883233
3.878575	0.049411	0.0857791
3.895009	0.049411	0.0887317
3.911444	0.049411	0.0916842
3.927878	0.049411	0.0891401
3.944313	0.049411	0.0893443
3.960748	0.049411	0.0922968
3.977182	0.049411	0.0897527
3.993617	0.049411	0.0927052
4.010052	0.049411	0.0929095
4.026486	0.049411	0.0903653
4.042921	0.049411	0.0905695
4.059356	0.049411	0.0907737
4.075790	0.049411	0.0909779
4.092225	0.049411	0.0911821
4.108659	0.049411	0.0913863
4.125094	0.049411	0.0888422
4.141529	0.049411	0.0917947
4.157963	0.049411	0.0892506
4.174398	0.049411	0.0867064
4.190833	0.049411	0.089659
4.207267	0.049411	0.0898632
4.223702	0.049411	0.087319
4.240137	0.049411	0.0875232
4.256571	0.049411	0.0877274
4.273006	0.049411	0.0851833
4.289441	0.049411	0.0881358
4.305875	0.049411	0.0855917
4.322310	0.049411	0.0830475
4.338744	0.049411	0.0860001
4.355179	0.049411	0.0862043
4.371614	0.049411	0.0864085
4.388048	0.049411	0.0866127
4.404483	0.049411	0.0868169
4.420918	0.049411	0.0870211
4.437352	0.049411	0.0899737
4.453787	0.049411	0.0901779
4.470222	0.049411	0.0876337
4.486656	0.049411	0.0933346
4.503091	0.049411	0.0935389
4.519525	0.049411	0.0937431
4.535960	0.049411	0.0966956
4.552395	0.049411	0.0941515
4.568829	0.049411	0.097104
4.585264	0.049411	0.100057
4.601699	0.049411	0.100261
4.618133	0.049411	0.103213
4.634568	0.049411	0.106166
4.651003	0.049411	0.109118
4.667437	0.049411	0.106574
4.683872	0.049411	0.112275
4.700306	0.049411	0.109731
4.716741	0.049411	0.112684
4.733176	0.049411	0.118385
4.749610	0.049411	0.11584
4.766045	0.049411	0.118793
4.782480	0.049411	0.118997
4.798914	0.049411	0.119201
4.815349	0.049411	0.122154
4.831784	0.049411	0.125107
4.848218	0.049411	0.122562
4.864653	0.049411	0.125515
4.881087	0.049411	0.128468
4.897522	0.049411	0.125923
4.913957	0.049411	0.128876
4.930391	0.049411	0.12908
4.946826	0.049411	0.129284
4.963261	0.049411	0.132237
4.979695	0.049411	0.129693
4.996130	0.049411	0.127149
5.012565	0.049411	0.130101
5.028999	0.049411	0.133054
5.045434	0.049411	0.13051
5.061868	0.049411	0.130714
5.078303	0.049411	0.130918
5.094738	0.049411	0.128374
5.111172	0.049411	0.131326
5.127607	0.049411	0.131531
5.144042	0.049411	0.128986
5.160476	0.049411	0.129191
5.176911	0.049411	0.129395
5.193346	0.049411	0.126851
5.209780	0.049411	0.129803
5.226215	0.049411	0.127259
5.242650	0.049411	0.124715
5.259084	0.049411	0.127667
5.275519	0.049411	0.125123
5.291953	0.049411	0.125328
5.308388	0.049411	0.12828
5.324823	0.049411	0.125736
5.341257	0.049411	0.123192
5.357692	0.049411	0.123396
5.374127	0.049411	0.1236
5.390561	0.049411	0.123804
5.406996	0.049411	0.124009
5.423431	0.049411	0.118716
5.439865	0.049411	0.11892
5.456300	0.049411	0.119124
5.472734	0.049411	0.11658
5.489169	0.049411	0.119533
5.505604	0.049411	0.116989
5.522038	0.049411	0.114445
5.538473	0.049411	0.114649
5.554908	0.049411	0.117601
5.571342	0.049411	0.115057
5.587777	0.049411	0.115261
5.604212	0.049411	0.115466
5.620646	0.049411	0.11567
5.637081	0.049411	0.118622
5.653515	0.049411	0.118827
5.669950	0.049411	0.116282
5.686385	0.049411	0.119235
5.702819	0.049411	0.119439
5.719254	0.049411	0.119643
5.735689	0.049411	0.122596
5.752123	0.049411	0.125549
5.768558	0.049411	0.123004
5.784993	0.049411	0.125957
5.801427	0.049411	0.128909
5.817862	0.049411	0.126365
5.834296	0.049411	0.129318
5.850731	0.049411	0.129522
5.867166	0.049411	0.129726
5.883600	0.049411	0.132679
5.900035	0.049411	0.130135
5.916470	0.049411	0.133087
5.932904	0.049411	0.133291
5.949339	0.049411	0.136244
5.965774	0.049411	0.1337
5.982208	0.049411	0.136652
5.998643	0.049411	0.136857
6.015077	0.049411	0.134312
6.031512	0.049411	0.140013
6.047947	0.049411	0.137469
6.064381	0.049411	0.137673
6.080816	0.049411	0.140626
6.097251	0.049411	0.14083
6.113685	0.049411	0.141034
6.130120	0.049411	0.143987
6.146555	0.049411	0.141443
6.162989	0.049411	0.144395
6.179424	0.049411	0.147348
6.195859	0.049411	0.147552
6.212293	0.049411	0.150505
6.228728	0.049411	0.150709
6.245162	0.049411	0.150913
6.261597	0.049411	0.153866
6.278032	0.049411	0.159567
6.294466	0.049411	0.157022
6.310901	0.049411	0.159975
6.327336	0.049411	0.160179
6.343770	0.049411	0.160383
6.360205	0.049411	0.166084
6.376640	0.049411	0.169037
6.393074	0.049411	0.169241
6.409509	0.049411	0.172194
6.425943	0.049411	0.172398
6.442378	0.049411	0.172602
6.458813	0.049411	0.178303
6.475247	0.049411	0.181256
6.491682	0.049411	0.178711
6.508117	0.049411	0.181664
6.524551	0.049411	0.184617
6.540986	0.049411	0.187569
6.557421	0.049411	0.187773
6.573855	0.049411	0.190726
6.590290	0.049411	0.188182
6.606724	0.049411	0.191134
6.623159	0.049411	0.194087
6.639594	0.049411	0.191543
6.656028	0.049411	0.194495
6.672463	0.049411	0.194699
6.688898	0.049411	0.194904
6.705332	0.049411	0.195108
6.721767	0.049411	0.192564
6.738202	0.049411	0.192768
6.754636	0.049411	0.195721
6.771071	0.049411	0.193176
6.787505	0.049411	0.193381
6.803940	0.049411	0.193585
6.820375	0.049411	0.193789
6.836809	0.049411	0.191245
6.853244	0.049411	0.191449
6.869679	0.049411	0.188905
6.886113	0.049411	0.189109
6.902548	0.049411	0.189313
6.918983	0.049411	0.186769
6.935417	0.049411	0.186973
6.951852	0.049411	0.187178
6.968286	0.049411	0.184633
6.984721	0.049411	0.182089
7.001156	0.049411	0.185042
7.017590	0.049411	0.179749
7.034025	0.049411	0.179953
7.050460	0.049411	0.180158
7.066894	0.049411	0.177614
7.083329	0.049411	0.177818
7.099764	0.049411	0.175274
7.116198	0.049411	0.172729
7.132633	0.049411	0.170185
7.149068	0.049411	0.173138
7.165502	0.049411	0.167845
7.181937	0.049411	0.16805
7.198371	0.049411	0.168254
7.214806	0.049411	0.162961
7.231241	0.049411	0.163165
7.247675	0.049411	0.16337
7.264110	0.049411	0.160825
7.280545	0.049411	0.16103
7.296979	0.049411	0.161234
7.313414	0.049411	0.15869
7.329849	0.049411	0.158894
7.346283	0.049411	0.159098
7.362718	0.049411	0.156554
7.379152	0.049411	0.156758
7.395587	0.049411	0.156962
7.412022	0.049411	0.15167
7.428456	0.049411	0.154622
7.444891	0.049411	0.154827
7.461326	0.049411	0.152282
7.477760	0.049411	0.155235
7.494195	0.049411	0.152691
7.510630	0.049411	0.150147
7.527064	0.049411	0.153099
7.543499	0.049411	0.153303
7.559933	0.049411	0.150759
7.576368	0.049411	0.153712
7.592803	0.049411	0.151168
[truncated: 122,417 more rows]
