# Supplementary material for: Cyclodehydrogenation of molecular nanographene precursors catalyzed by atomic hydrogen
Source: Nat Commun. 2025 Jan 15;16:691. doi: 10.1038/s41467-024-54774-1 (PMC11735845; doi:10.1038/s41467-024-54774-1)
Supplement: Supplementary file 4 — Source Data [file 41467_2024_54774_MOESM4_ESM.zip › Source Data/Figure_3 source data file/Figure_3b.txt]

Position x[m]	Position y[m]	Position z[m]
4.960317779002932e-12	4.981727030733533e-12	-2.670778598279355e-10
1.48809533370088e-11	4.981727030733533e-12	-2.670778598279355e-10
2.480158889501466e-11	4.981727030733533e-12	-2.670778598279355e-10
3.472222445302052e-11	4.981727030733533e-12	-2.670778598279355e-10
4.464286001102639e-11	4.981727030733533e-12	-2.670778598279355e-10
5.456349556903225e-11	4.981727030733533e-12	-2.670778598279355e-10
6.448413112703812e-11	4.981727030733533e-12	-2.670778598279355e-10
7.440476668504398e-11	4.981727030733533e-12	-2.670778598279355e-10
8.432540224304985e-11	4.981727030733533e-12	-2.670778598279355e-10
9.424603780105571e-11	4.981727030733533e-12	-2.670778598279355e-10
1.041666733590616e-10	4.981727030733533e-12	-2.670778598279355e-10
1.140873089170674e-10	4.981727030733533e-12	-2.670778598279355e-10
1.240079444750733e-10	4.981727030733533e-12	-2.670778598279355e-10
1.339285800330792e-10	4.981727030733533e-12	-2.670778598279355e-10
1.43849215591085e-10	4.981727030733533e-12	-2.670778598279355e-10
1.537698511490909e-10	4.981727030733533e-12	-2.670778598279355e-10
1.636904867070967e-10	4.981727030733533e-12	-2.670778598279355e-10
1.736111222651026e-10	4.981727030733533e-12	-2.670778598279355e-10
1.835317578231085e-10	4.981727030733533e-12	-2.670778598279355e-10
1.934523933811144e-10	4.981727030733533e-12	-2.670778598279355e-10
2.033730289391202e-10	4.981727030733533e-12	-2.670778598279355e-10
2.132936644971261e-10	4.981727030733533e-12	-2.670778598279355e-10
2.232143000551319e-10	4.981727030733533e-12	-2.670778598279355e-10
2.331349356131378e-10	4.981727030733533e-12	-2.670778598279355e-10
2.430555711711437e-10	4.981727030733533e-12	-2.670778598279355e-10
2.529762067291496e-10	4.981727030733533e-12	-2.670778598279355e-10
2.628968422871554e-10	4.981727030733533e-12	-2.670778598279355e-10
2.728174778451612e-10	4.981727030733533e-12	-2.670778598279355e-10
2.827381134031671e-10	4.981727030733533e-12	-2.670778598279355e-10
2.92658748961173e-10	4.981727030733533e-12	-2.670778598279355e-10
3.025793845191788e-10	4.981727030733533e-12	-2.670778598279355e-10
3.125000200771847e-10	4.981727030733533e-12	-2.670778598279355e-10
3.224206556351906e-10	4.981727030733533e-12	-2.670778598279355e-10
3.323412911931965e-10	4.981727030733533e-12	-2.670778598279355e-10
3.422619267512023e-10	4.981727030733533e-12	-2.670778598279355e-10
3.521825623092082e-10	4.981727030733533e-12	-2.670778598279355e-10
3.621031978672141e-10	4.981727030733533e-12	-2.670778598279355e-10
3.720238334252199e-10	4.981727030733533e-12	-2.670778598279355e-10
3.819444689832257e-10	4.981727030733533e-12	-2.670778598279355e-10
3.918651045412316e-10	4.981727030733533e-12	-2.670778598279355e-10
4.017857400992375e-10	4.981727030733533e-12	-2.670778598279355e-10
4.117063756572434e-10	4.981727030733533e-12	-2.670778598279355e-10
4.216270112152492e-10	4.981727030733533e-12	-2.670778598279355e-10
4.315476467732551e-10	4.981727030733533e-12	-2.670778598279355e-10
4.41468282331261e-10	4.981727030733533e-12	-2.670778598279355e-10
4.513889178892668e-10	4.981727030733533e-12	-2.670778598279355e-10
4.613095534472727e-10	4.981727030733533e-12	-2.670778598279355e-10
4.712301890052786e-10	4.981727030733533e-12	-2.670778598279355e-10
4.811508245632844e-10	4.981727030733533e-12	-2.670778598279355e-10
4.910714601212902e-10	4.981727030733533e-12	-2.670778598279355e-10
5.009920956792961e-10	4.981727030733533e-12	-2.670778598279355e-10
5.10912731237302e-10	4.981727030733533e-12	-2.670778598279355e-10
5.208333667953079e-10	4.981727030733533e-12	-2.670778598279355e-10
5.307540023533137e-10	4.981727030733533e-12	-2.670778598279355e-10
5.406746379113196e-10	4.981727030733533e-12	-2.670778598279355e-10
5.505952734693254e-10	4.981727030733533e-12	-2.670778598279355e-10
5.605159090273314e-10	4.981727030733533e-12	-2.670778598279355e-10
5.704365445853372e-10	4.981727030733533e-12	-2.670778598279355e-10
5.803571801433431e-10	4.981727030733533e-12	-2.670778598279355e-10
5.902778157013489e-10	4.981727030733533e-12	-2.670778598279355e-10
6.001984512593547e-10	4.981727030733533e-12	-2.670778598279355e-10
6.101190868173607e-10	4.981727030733533e-12	-2.670778598279355e-10
6.200397223753665e-10	4.981727030733533e-12	-2.670778598279355e-10
6.299603579333724e-10	4.981727030733533e-12	-2.670778598279355e-10
6.398809934913782e-10	4.981727030733533e-12	-2.670778598279355e-10
6.498016290493841e-10	4.981727030733533e-12	-2.670778598279355e-10
6.597222646073899e-10	4.981727030733533e-12	-2.670778598279355e-10
6.696429001653959e-10	4.981727030733533e-12	-2.670778598279355e-10
6.795635357234017e-10	4.981727030733533e-12	-2.670778598279355e-10
6.894841712814076e-10	4.981727030733533e-12	-2.670778598279355e-10
6.994048068394134e-10	4.981727030733533e-12	-2.670778598279355e-10
7.093254423974192e-10	4.981727030733533e-12	-2.670778598279355e-10
7.192460779554252e-10	4.981727030733533e-12	-2.670778598279355e-10
7.29166713513431e-10	4.981727030733533e-12	-2.670778598279355e-10
7.390873490714369e-10	4.981727030733533e-12	-2.670778598279355e-10
7.490079846294427e-10	4.981727030733533e-12	-2.670778598279355e-10
7.589286201874486e-10	4.981727030733533e-12	-2.670778598279355e-10
7.688492557454545e-10	4.981727030733533e-12	-2.670778598279355e-10
7.787698913034604e-10	4.981727030733533e-12	-2.670778598279355e-10
7.886905268614662e-10	4.981727030733533e-12	-2.670778598279355e-10
7.986111624194721e-10	4.981727030733533e-12	-2.670778598279355e-10
8.085317979774779e-10	4.981727030733533e-12	-2.670778598279355e-10
8.184524335354837e-10	4.981727030733533e-12	-2.670778598279355e-10
8.283730690934897e-10	4.981727030733533e-12	-2.670778598279355e-10
8.382937046514955e-10	4.981727030733533e-12	-2.670778598279355e-10
8.482143402095014e-10	4.981727030733533e-12	-2.670778598279355e-10
8.581349757675072e-10	4.981727030733533e-12	-2.670778598279355e-10
8.680556113255131e-10	4.981727030733533e-12	-2.670778598279355e-10
8.77976246883519e-10	4.981727030733533e-12	-2.670778598279355e-10
8.878968824415249e-10	4.981727030733533e-12	-2.670778598279355e-10
8.978175179995307e-10	4.981727030733533e-12	-2.670778598279355e-10
9.077381535575366e-10	4.981727030733533e-12	-2.670778598279355e-10
9.176587891155424e-10	4.981727030733533e-12	-2.670778598279355e-10
9.275794246735484e-10	4.981727030733533e-12	-2.670778598279355e-10
9.375000602315541e-10	4.981727030733533e-12	-2.670778598279355e-10
9.474206957895599e-10	4.981727030733533e-12	-2.670778598279355e-10
9.57341331347566e-10	4.981727030733533e-12	-2.670778598279355e-10
9.672619669055718e-10	4.981727030733533e-12	-2.670778598279355e-10
9.771826024635777e-10	4.981727030733533e-12	-2.670778598279355e-10
9.871032380215835e-10	4.981727030733533e-12	-2.670778598279355e-10
9.970238735795894e-10	4.981727030733533e-12	-2.670778598279355e-10
1.006944509137595e-09	4.981727030733533e-12	-2.670778598279355e-10
1.016865144695601e-09	4.981727030733533e-12	-2.670778598279355e-10
1.026785780253607e-09	4.981727030733533e-12	-2.670778598279355e-10
1.036706415811613e-09	4.981727030733533e-12	-2.670778598279355e-10
1.046627051369619e-09	4.981727030733533e-12	-2.670778598279355e-10
1.056547686927624e-09	4.981727030733533e-12	-2.670778598279355e-10
1.06646832248563e-09	4.981727030733533e-12	-2.670778598279355e-10
1.076388958043636e-09	4.981727030733533e-12	-2.670778598279355e-10
1.086309593601642e-09	4.981727030733533e-12	-2.670778598279355e-10
1.096230229159648e-09	4.981727030733533e-12	-2.670778598279355e-10
1.106150864717654e-09	4.981727030733533e-12	-2.670778598279355e-10
1.11607150027566e-09	4.981727030733533e-12	-2.670778598279355e-10
1.125992135833666e-09	4.981727030733533e-12	-2.670778598279355e-10
1.135912771391671e-09	4.981727030733533e-12	-2.670778598279355e-10
1.145833406949677e-09	4.981727030733533e-12	-2.670778598279355e-10
1.155754042507683e-09	4.981727030733533e-12	-2.670778598279355e-10
1.165674678065689e-09	4.981727030733533e-12	-2.670778598279355e-10
1.175595313623695e-09	4.981727030733533e-12	-2.670778598279355e-10
1.185515949181701e-09	4.981727030733533e-12	-2.670778598279355e-10
1.195436584739707e-09	4.981727030733533e-12	-2.670778598279355e-10
1.205357220297713e-09	4.981727030733533e-12	-2.670778598279355e-10
1.215277855855718e-09	4.981727030733533e-12	-2.670778598279355e-10
1.225198491413724e-09	4.981727030733533e-12	-2.670778598279355e-10
1.23511912697173e-09	4.981727030733533e-12	-2.670778598279355e-10
1.245039762529736e-09	4.981727030733533e-12	-2.670778598279355e-10
1.254960398087742e-09	4.981727030733533e-12	-2.670778598279355e-10
1.264881033645748e-09	4.981727030733533e-12	-2.670778598279355e-10
1.274801669203754e-09	4.981727030733533e-12	-2.670778598279355e-10
1.284722304761759e-09	4.981727030733533e-12	-2.670778598279355e-10
1.294642940319765e-09	4.981727030733533e-12	-2.670778598279355e-10
1.304563575877771e-09	4.981727030733533e-12	-2.670778598279355e-10
1.314484211435777e-09	4.981727030733533e-12	-2.670778598279355e-10
1.324404846993783e-09	4.981727030733533e-12	-2.670778598279355e-10
1.334325482551789e-09	4.981727030733533e-12	-2.670778598279355e-10
1.344246118109795e-09	4.981727030733533e-12	-2.670778598279355e-10
1.3541667536678e-09	4.981727030733533e-12	-2.670778598279355e-10
1.364087389225806e-09	4.981727030733533e-12	-2.670778598279355e-10
1.374008024783812e-09	4.981727030733533e-12	-2.670778598279355e-10
1.383928660341818e-09	4.981727030733533e-12	-2.670778598279355e-10
1.393849295899824e-09	4.981727030733533e-12	-2.670778598279355e-10
1.40376993145783e-09	4.981727030733533e-12	-2.670778598279355e-10
1.413690567015836e-09	4.981727030733533e-12	-2.670778598279355e-10
1.423611202573842e-09	4.981727030733533e-12	-2.670778598279355e-10
1.433531838131847e-09	4.981727030733533e-12	-2.670778598279355e-10
1.443452473689853e-09	4.981727030733533e-12	-2.670778598279355e-10
1.453373109247859e-09	4.981727030733533e-12	-2.670778598279355e-10
1.463293744805865e-09	4.981727030733533e-12	-2.670778598279355e-10
1.473214380363871e-09	4.981727030733533e-12	-2.670778598279355e-10
1.483135015921877e-09	4.981727030733533e-12	-2.670778598279355e-10
1.493055651479883e-09	4.981727030733533e-12	-2.670778598279355e-10
1.502976287037888e-09	4.981727030733533e-12	-2.670778598279355e-10
1.512896922595894e-09	4.981727030733533e-12	-2.670778598279355e-10
1.5228175581539e-09	4.981727030733533e-12	-2.670778598279355e-10
1.532738193711906e-09	4.981727030733533e-12	-2.670778598279355e-10
1.542658829269912e-09	4.981727030733533e-12	-2.670778598279355e-10
1.552579464827918e-09	4.981727030733533e-12	-2.670778598279355e-10
1.562500100385924e-09	4.981727030733533e-12	-2.670778598279355e-10
1.572420735943929e-09	4.981727030733533e-12	-2.670778598279355e-10
1.582341371501935e-09	4.981727030733533e-12	-2.670778598279355e-10
1.592262007059941e-09	4.981727030733533e-12	-2.670778598279355e-10
1.602182642617947e-09	4.981727030733533e-12	-2.670778598279355e-10
1.612103278175953e-09	4.981727030733533e-12	-2.670778598279355e-10
1.622023913733959e-09	4.981727030733533e-12	-2.670778598279355e-10
1.631944549291965e-09	4.981727030733533e-12	-2.670778598279355e-10
1.641865184849971e-09	4.981727030733533e-12	-2.670778598279355e-10
1.651785820407976e-09	4.981727030733533e-12	-2.670778598279355e-10
1.661706455965982e-09	4.981727030733533e-12	-2.670778598279355e-10
1.671627091523988e-09	4.981727030733533e-12	-2.670778598279355e-10
1.681547727081994e-09	4.981727030733533e-12	-2.670778598279355e-10
1.69146836264e-09	4.981727030733533e-12	-2.670778598279355e-10
1.701388998198006e-09	4.981727030733533e-12	-2.670778598279355e-10
1.711309633756012e-09	4.981727030733533e-12	-2.670778598279355e-10
1.721230269314017e-09	4.981727030733533e-12	-2.670778598279355e-10
1.731150904872023e-09	4.981727030733533e-12	-2.670778598279355e-10
1.741071540430029e-09	4.981727030733533e-12	-2.670778598279355e-10
1.750992175988035e-09	4.981727030733533e-12	-2.670778598279355e-10
1.760912811546041e-09	4.981727030733533e-12	-2.670778598279355e-10
1.770833447104047e-09	4.981727030733533e-12	-2.670778598279355e-10
1.780754082662053e-09	4.981727030733533e-12	-2.670778598279355e-10
1.790674718220058e-09	4.981727030733533e-12	-2.670778598279355e-10
1.800595353778064e-09	4.981727030733533e-12	-2.670778598279355e-10
1.81051598933607e-09	4.981727030733533e-12	-2.670778598279355e-10
1.820436624894076e-09	4.981727030733533e-12	-2.670778598279355e-10
1.830357260452082e-09	4.981727030733533e-12	-2.670778598279355e-10
1.840277896010088e-09	4.981727030733533e-12	-2.670778598279355e-10
1.850198531568094e-09	4.981727030733533e-12	-2.670778598279355e-10
1.8601191671261e-09	4.981727030733533e-12	-2.670778598279355e-10
1.870039802684105e-09	4.981727030733533e-12	-2.670778598279355e-10
1.879960438242111e-09	4.981727030733533e-12	-2.670778598279355e-10
1.889881073800117e-09	4.981727030733533e-12	-2.670778598279355e-10
1.899801709358123e-09	4.981727030733533e-12	-2.670778598279355e-10
1.909722344916129e-09	4.981727030733533e-12	-2.670778598279355e-10
1.919642980474135e-09	4.981727030733533e-12	-2.670778598279355e-10
1.92956361603214e-09	4.981727030733533e-12	-2.670778598279355e-10
1.939484251590146e-09	4.981727030733533e-12	-2.670778598279355e-10
1.949404887148152e-09	4.981727030733533e-12	-2.670778598279355e-10
1.959325522706158e-09	4.981727030733533e-12	-2.670778598279355e-10
1.969246158264164e-09	4.981727030733533e-12	-2.670778598279355e-10
1.97916679382217e-09	4.981727030733533e-12	-2.670778598279355e-10
1.989087429380176e-09	4.981727030733533e-12	-2.670778598279355e-10
1.999008064938182e-09	4.981727030733533e-12	-2.670778598279355e-10
2.008928700496188e-09	4.981727030733533e-12	-2.670778598279355e-10
2.018849336054193e-09	4.981727030733533e-12	-2.670778598279355e-10
2.028769971612199e-09	4.981727030733533e-12	-2.670778598279355e-10
2.038690607170205e-09	4.981727030733533e-12	-2.670778598279355e-10
2.048611242728211e-09	4.981727030733533e-12	-2.670778598279355e-10
2.058531878286217e-09	4.981727030733533e-12	-2.670778598279355e-10
2.068452513844223e-09	4.981727030733533e-12	-2.670778598279355e-10
2.078373149402229e-09	4.981727030733533e-12	-2.670778598279355e-10
2.088293784960234e-09	4.981727030733533e-12	-2.670778598279355e-10
2.09821442051824e-09	4.981727030733533e-12	-2.670778598279355e-10
2.108135056076246e-09	4.981727030733533e-12	-2.670778598279355e-10
2.118055691634252e-09	4.981727030733533e-12	-2.670778598279355e-10
2.127976327192258e-09	4.981727030733533e-12	-2.670778598279355e-10
2.137896962750264e-09	4.981727030733533e-12	-2.670778598279355e-10
2.147817598308269e-09	4.981727030733533e-12	-2.670778598279355e-10
2.157738233866275e-09	4.981727030733533e-12	-2.670778598279355e-10
2.167658869424281e-09	4.981727030733533e-12	-2.670778598279355e-10
2.177579504982287e-09	4.981727030733533e-12	-2.670778598279355e-10
2.187500140540293e-09	4.981727030733533e-12	-2.670778598279355e-10
2.197420776098299e-09	4.981727030733533e-12	-2.670778598279355e-10
2.207341411656305e-09	4.981727030733533e-12	-2.670778598279355e-10
2.217262047214311e-09	4.981727030733533e-12	-2.670778598279355e-10
2.227182682772317e-09	4.981727030733533e-12	-2.670778598279355e-10
2.237103318330322e-09	4.981727030733533e-12	-2.670778598279355e-10
2.247023953888328e-09	4.981727030733533e-12	-2.670778598279355e-10
2.256944589446334e-09	4.981727030733533e-12	-2.670778598279355e-10
2.26686522500434e-09	4.981727030733533e-12	-2.670778598279355e-10
2.276785860562346e-09	4.981727030733533e-12	-2.670778598279355e-10
2.286706496120352e-09	4.981727030733533e-12	-2.670778598279355e-10
2.296627131678358e-09	4.981727030733533e-12	-2.670778598279355e-10
2.306547767236363e-09	4.981727030733533e-12	-2.670778598279355e-10
2.316468402794369e-09	4.981727030733533e-12	-2.670778598279355e-10
2.326389038352375e-09	4.981727030733533e-12	-2.670778598279355e-10
2.336309673910381e-09	4.981727030733533e-12	-2.670778598279355e-10
2.346230309468387e-09	4.981727030733533e-12	-2.670778598279355e-10
2.356150945026393e-09	4.981727030733533e-12	-2.670778598279355e-10
2.366071580584398e-09	4.981727030733533e-12	-2.670778598279355e-10
2.375992216142404e-09	4.981727030733533e-12	-2.670778598279355e-10
2.385912851700411e-09	4.981727030733533e-12	-2.670778598279355e-10
2.395833487258416e-09	4.981727030733533e-12	-2.670778598279355e-10
2.405754122816422e-09	4.981727030733533e-12	-2.670778598279355e-10
2.415674758374428e-09	4.981727030733533e-12	-2.670778598279355e-10
2.425595393932434e-09	4.981727030733533e-12	-2.670778598279355e-10
2.43551602949044e-09	4.981727030733533e-12	-2.670778598279355e-10
2.445436665048446e-09	4.981727030733533e-12	-2.670778598279355e-10
2.455357300606451e-09	4.981727030733533e-12	-2.670778598279355e-10
2.465277936164457e-09	4.981727030733533e-12	-2.670778598279355e-10
2.475198571722463e-09	4.981727030733533e-12	-2.670778598279355e-10
2.485119207280469e-09	4.981727030733533e-12	-2.670778598279355e-10
2.495039842838475e-09	4.981727030733533e-12	-2.670778598279355e-10
2.504960478396481e-09	4.981727030733533e-12	-2.670778598279355e-10
2.514881113954487e-09	4.981727030733533e-12	-2.670778598279355e-10
2.524801749512492e-09	4.981727030733533e-12	-2.670778598279355e-10
2.534722385070498e-09	4.981727030733533e-12	-2.670778598279355e-10
2.544643020628504e-09	4.981727030733533e-12	-2.670778598279355e-10
2.55456365618651e-09	4.981727030733533e-12	-2.670778598279355e-10
2.564484291744516e-09	4.981727030733533e-12	-2.670778598279355e-10
2.574404927302522e-09	4.981727030733533e-12	-2.670778598279355e-10
2.584325562860527e-09	4.981727030733533e-12	-2.670778598279355e-10
2.594246198418533e-09	4.981727030733533e-12	-2.670778598279355e-10
2.60416683397654e-09	4.981727030733533e-12	-2.670778598279355e-10
2.614087469534545e-09	4.981727030733533e-12	-2.670778598279355e-10
2.624008105092551e-09	4.981727030733533e-12	-2.670778598279355e-10
2.633928740650557e-09	4.981727030733533e-12	-2.670778598279355e-10
2.643849376208563e-09	4.981727030733533e-12	-2.670778598279355e-10
2.653770011766569e-09	4.981727030733533e-12	-2.670778598279355e-10
2.663690647324575e-09	4.981727030733533e-12	-2.670778598279355e-10
2.67361128288258e-09	4.981727030733533e-12	-2.670778598279355e-10
2.683531918440586e-09	4.981727030733533e-12	-2.670778598279355e-10
2.693452553998592e-09	4.981727030733533e-12	-2.670778598279355e-10
2.703373189556598e-09	4.981727030733533e-12	-2.670778598279355e-10
2.713293825114604e-09	4.981727030733533e-12	-2.670778598279355e-10
2.72321446067261e-09	4.981727030733533e-12	-2.670778598279355e-10
2.733135096230616e-09	4.981727030733533e-12	-2.670778598279355e-10
2.743055731788621e-09	4.981727030733533e-12	-2.670778598279355e-10
2.752976367346627e-09	4.981727030733533e-12	-2.670778598279355e-10
2.762897002904633e-09	4.981727030733533e-12	-2.670778598279355e-10
2.772817638462639e-09	4.981727030733533e-12	-2.670778598279355e-10
2.782738274020645e-09	4.981727030733533e-12	-2.670778598279355e-10
2.792658909578651e-09	4.981727030733533e-12	-2.670778598279355e-10
2.802579545136656e-09	4.981727030733533e-12	-2.670778598279355e-10
2.812500180694662e-09	4.981727030733533e-12	-2.670778598279355e-10
2.822420816252669e-09	4.981727030733533e-12	-2.670778598279355e-10
2.832341451810674e-09	4.981727030733533e-12	-2.670778598279355e-10
2.84226208736868e-09	4.981727030733533e-12	-2.670778598279355e-10
2.852182722926686e-09	4.981727030733533e-12	-2.670778598279355e-10
2.862103358484692e-09	4.981727030733533e-12	-2.670778598279355e-10
2.872023994042698e-09	4.981727030733533e-12	-2.670778598279355e-10
2.881944629600704e-09	4.981727030733533e-12	-2.670778598279355e-10
2.891865265158709e-09	4.981727030733533e-12	-2.670778598279355e-10
2.901785900716715e-09	4.981727030733533e-12	-2.670778598279355e-10
2.911706536274721e-09	4.981727030733533e-12	-2.670778598279355e-10
2.921627171832727e-09	4.981727030733533e-12	-2.670778598279355e-10
2.931547807390733e-09	4.981727030733533e-12	-2.670778598279355e-10
2.941468442948739e-09	4.981727030733533e-12	-2.670778598279355e-10
2.951389078506745e-09	4.981727030733533e-12	-2.670778598279355e-10
2.96130971406475e-09	4.981727030733533e-12	-2.670778598279355e-10
2.971230349622756e-09	4.981727030733533e-12	-2.670778598279355e-10
2.981150985180762e-09	4.981727030733533e-12	-2.670778598279355e-10
2.991071620738768e-09	4.981727030733533e-12	-2.670778598279355e-10
3.000992256296774e-09	4.981727030733533e-12	-2.670778598279355e-10
3.01091289185478e-09	4.981727030733533e-12	-2.670778598279355e-10
3.020833527412786e-09	4.981727030733533e-12	-2.670778598279355e-10
3.030754162970791e-09	4.981727030733533e-12	-2.670778598279355e-10
3.040674798528798e-09	4.981727030733533e-12	-2.670778598279355e-10
3.050595434086803e-09	4.981727030733533e-12	-2.670778598279355e-10
3.060516069644809e-09	4.981727030733533e-12	-2.670778598279355e-10
3.070436705202815e-09	4.981727030733533e-12	-2.670778598279355e-10
3.080357340760821e-09	4.981727030733533e-12	-2.670778598279355e-10
3.090277976318827e-09	4.981727030733533e-12	-2.670778598279355e-10
3.100198611876833e-09	4.981727030733533e-12	-2.670778598279355e-10
3.110119247434838e-09	4.981727030733533e-12	-2.670778598279355e-10
3.120039882992844e-09	4.981727030733533e-12	-2.670778598279355e-10
3.12996051855085e-09	4.981727030733533e-12	-2.670778598279355e-10
3.139881154108856e-09	4.981727030733533e-12	-2.670778598279355e-10
3.149801789666862e-09	4.981727030733533e-12	-2.670778598279355e-10
3.159722425224868e-09	4.981727030733533e-12	-2.670778598279355e-10
3.169643060782874e-09	4.981727030733533e-12	-2.670778598279355e-10
3.179563696340879e-09	4.981727030733533e-12	-2.670778598279355e-10
3.189484331898885e-09	4.981727030733533e-12	-2.670778598279355e-10
3.199404967456891e-09	4.981727030733533e-12	-2.670778598279355e-10
3.209325603014897e-09	4.981727030733533e-12	-2.670778598279355e-10
3.219246238572903e-09	4.981727030733533e-12	-2.670778598279355e-10
3.229166874130909e-09	4.981727030733533e-12	-2.670778598279355e-10
3.239087509688915e-09	4.981727030733533e-12	-2.670778598279355e-10
3.24900814524692e-09	4.981727030733533e-12	-2.670778598279355e-10
3.258928780804927e-09	4.981727030733533e-12	-2.670778598279355e-10
3.268849416362932e-09	4.981727030733533e-12	-2.670778598279355e-10
3.278770051920938e-09	4.981727030733533e-12	-2.670778598279355e-10
3.288690687478944e-09	4.981727030733533e-12	-2.670778598279355e-10
3.29861132303695e-09	4.981727030733533e-12	-2.670778598279355e-10
3.308531958594956e-09	4.981727030733533e-12	-2.670778598279355e-10
3.318452594152962e-09	4.981727030733533e-12	-2.670778598279355e-10
3.328373229710967e-09	4.981727030733533e-12	-2.670778598279355e-10
3.338293865268973e-09	4.981727030733533e-12	-2.670778598279355e-10
3.348214500826979e-09	4.981727030733533e-12	-2.670778598279355e-10
3.358135136384985e-09	4.981727030733533e-12	-2.670778598279355e-10
3.368055771942991e-09	4.981727030733533e-12	-2.670778598279355e-10
3.377976407500997e-09	4.981727030733533e-12	-2.670778598279355e-10
4.960317779002932e-12	1.49451810922006e-11	-2.670778598279355e-10
1.48809533370088e-11	1.49451810922006e-11	-2.670778598279355e-10
2.480158889501466e-11	1.49451810922006e-11	-2.670778598279355e-10
3.472222445302052e-11	1.49451810922006e-11	-2.670778598279355e-10
4.464286001102639e-11	1.49451810922006e-11	-2.670778598279355e-10
5.456349556903225e-11	1.49451810922006e-11	-2.670778598279355e-10
6.448413112703812e-11	1.49451810922006e-11	-2.670778598279355e-10
7.440476668504398e-11	1.49451810922006e-11	-2.670778598279355e-10
8.432540224304985e-11	1.49451810922006e-11	-2.670778598279355e-10
9.424603780105571e-11	1.49451810922006e-11	-2.670778598279355e-10
1.041666733590616e-10	1.49451810922006e-11	-2.670778598279355e-10
1.140873089170674e-10	1.49451810922006e-11	-2.670778598279355e-10
1.240079444750733e-10	1.49451810922006e-11	-2.670778598279355e-10
1.339285800330792e-10	1.49451810922006e-11	-2.670778598279355e-10
1.43849215591085e-10	1.49451810922006e-11	-2.670778598279355e-10
1.537698511490909e-10	1.49451810922006e-11	-2.670778598279355e-10
1.636904867070967e-10	1.49451810922006e-11	-2.670778598279355e-10
1.736111222651026e-10	1.49451810922006e-11	-2.670778598279355e-10
1.835317578231085e-10	1.49451810922006e-11	-2.670778598279355e-10
1.934523933811144e-10	1.49451810922006e-11	-2.670778598279355e-10
2.033730289391202e-10	1.49451810922006e-11	-2.670778598279355e-10
2.132936644971261e-10	1.49451810922006e-11	-2.670778598279355e-10
2.232143000551319e-10	1.49451810922006e-11	-2.670778598279355e-10
2.331349356131378e-10	1.49451810922006e-11	-2.670778598279355e-10
2.430555711711437e-10	1.49451810922006e-11	-2.670778598279355e-10
2.529762067291496e-10	1.49451810922006e-11	-2.670778598279355e-10
2.628968422871554e-10	1.49451810922006e-11	-2.670778598279355e-10
2.728174778451612e-10	1.49451810922006e-11	-2.670778598279355e-10
2.827381134031671e-10	1.49451810922006e-11	-2.670778598279355e-10
2.92658748961173e-10	1.49451810922006e-11	-2.670778598279355e-10
3.025793845191788e-10	1.49451810922006e-11	-2.670778598279355e-10
3.125000200771847e-10	1.49451810922006e-11	-2.670778598279355e-10
3.224206556351906e-10	1.49451810922006e-11	-2.670778598279355e-10
3.323412911931965e-10	1.49451810922006e-11	-2.670778598279355e-10
3.422619267512023e-10	1.49451810922006e-11	-2.670778598279355e-10
3.521825623092082e-10	1.49451810922006e-11	-2.670778598279355e-10
3.621031978672141e-10	1.49451810922006e-11	-2.670778598279355e-10
3.720238334252199e-10	1.49451810922006e-11	-2.670778598279355e-10
3.819444689832257e-10	1.49451810922006e-11	-2.670778598279355e-10
3.918651045412316e-10	1.49451810922006e-11	-2.670778598279355e-10
4.017857400992375e-10	1.49451810922006e-11	-2.670778598279355e-10
4.117063756572434e-10	1.49451810922006e-11	-2.670778598279355e-10
4.216270112152492e-10	1.49451810922006e-11	-2.670778598279355e-10
4.315476467732551e-10	1.49451810922006e-11	-2.670778598279355e-10
4.41468282331261e-10	1.49451810922006e-11	-2.670778598279355e-10
4.513889178892668e-10	1.49451810922006e-11	-2.670778598279355e-10
4.613095534472727e-10	1.49451810922006e-11	-2.670778598279355e-10
4.712301890052786e-10	1.49451810922006e-11	-2.670778598279355e-10
4.811508245632844e-10	1.49451810922006e-11	-2.670778598279355e-10
4.910714601212902e-10	1.49451810922006e-11	-2.670778598279355e-10
5.009920956792961e-10	1.49451810922006e-11	-2.670778598279355e-10
5.10912731237302e-10	1.49451810922006e-11	-2.670778598279355e-10
5.208333667953079e-10	1.49451810922006e-11	-2.670778598279355e-10
5.307540023533137e-10	1.49451810922006e-11	-2.670778598279355e-10
5.406746379113196e-10	1.49451810922006e-11	-2.670778598279355e-10
5.505952734693254e-10	1.49451810922006e-11	-2.670778598279355e-10
5.605159090273314e-10	1.49451810922006e-11	-2.670778598279355e-10
5.704365445853372e-10	1.49451810922006e-11	-2.670778598279355e-10
5.803571801433431e-10	1.49451810922006e-11	-2.670778598279355e-10
5.902778157013489e-10	1.49451810922006e-11	-2.670778598279355e-10
6.001984512593547e-10	1.49451810922006e-11	-2.670778598279355e-10
6.101190868173607e-10	1.49451810922006e-11	-2.670778598279355e-10
6.200397223753665e-10	1.49451810922006e-11	-2.670778598279355e-10
6.299603579333724e-10	1.49451810922006e-11	-2.670778598279355e-10
6.398809934913782e-10	1.49451810922006e-11	-2.670778598279355e-10
6.498016290493841e-10	1.49451810922006e-11	-2.670778598279355e-10
6.597222646073899e-10	1.49451810922006e-11	-2.670778598279355e-10
6.696429001653959e-10	1.49451810922006e-11	-2.670778598279355e-10
6.795635357234017e-10	1.49451810922006e-11	-2.670778598279355e-10
6.894841712814076e-10	1.49451810922006e-11	-2.670778598279355e-10
6.994048068394134e-10	1.49451810922006e-11	-2.670778598279355e-10
7.093254423974192e-10	1.49451810922006e-11	-2.670778598279355e-10
7.192460779554252e-10	1.49451810922006e-11	-2.670778598279355e-10
7.29166713513431e-10	1.49451810922006e-11	-2.670778598279355e-10
7.390873490714369e-10	1.49451810922006e-11	-2.670778598279355e-10
7.490079846294427e-10	1.49451810922006e-11	-2.670778598279355e-10
7.589286201874486e-10	1.49451810922006e-11	-2.670778598279355e-10
7.688492557454545e-10	1.49451810922006e-11	-2.670778598279355e-10
7.787698913034604e-10	1.49451810922006e-11	-2.670778598279355e-10
7.886905268614662e-10	1.49451810922006e-11	-2.670778598279355e-10
7.986111624194721e-10	1.49451810922006e-11	-2.670778598279355e-10
8.085317979774779e-10	1.49451810922006e-11	-2.670778598279355e-10
8.184524335354837e-10	1.49451810922006e-11	-2.670778598279355e-10
8.283730690934897e-10	1.49451810922006e-11	-2.670778598279355e-10
8.382937046514955e-10	1.49451810922006e-11	-2.670778598279355e-10
8.482143402095014e-10	1.49451810922006e-11	-2.670778598279355e-10
8.581349757675072e-10	1.49451810922006e-11	-2.670778598279355e-10
8.680556113255131e-10	1.49451810922006e-11	-2.670778598279355e-10
8.77976246883519e-10	1.49451810922006e-11	-2.670778598279355e-10
8.878968824415249e-10	1.49451810922006e-11	-2.670778598279355e-10
8.978175179995307e-10	1.49451810922006e-11	-2.670778598279355e-10
9.077381535575366e-10	1.49451810922006e-11	-2.670778598279355e-10
9.176587891155424e-10	1.49451810922006e-11	-2.670778598279355e-10
9.275794246735484e-10	1.49451810922006e-11	-2.670778598279355e-10
9.375000602315541e-10	1.49451810922006e-11	-2.670778598279355e-10
9.474206957895599e-10	1.49451810922006e-11	-2.670778598279355e-10
9.57341331347566e-10	1.49451810922006e-11	-2.670778598279355e-10
9.672619669055718e-10	1.49451810922006e-11	-2.670778598279355e-10
9.771826024635777e-10	1.49451810922006e-11	-2.670778598279355e-10
9.871032380215835e-10	1.49451810922006e-11	-2.670778598279355e-10
9.970238735795894e-10	1.49451810922006e-11	-2.670778598279355e-10
1.006944509137595e-09	1.49451810922006e-11	-2.670778598279355e-10
1.016865144695601e-09	1.49451810922006e-11	-2.670778598279355e-10
1.026785780253607e-09	1.49451810922006e-11	-2.670778598279355e-10
1.036706415811613e-09	1.49451810922006e-11	-2.670778598279355e-10
1.046627051369619e-09	1.49451810922006e-11	-2.670778598279355e-10
1.056547686927624e-09	1.49451810922006e-11	-2.670778598279355e-10
1.06646832248563e-09	1.49451810922006e-11	-2.670778598279355e-10
1.076388958043636e-09	1.49451810922006e-11	-2.670778598279355e-10
1.086309593601642e-09	1.49451810922006e-11	-2.670778598279355e-10
1.096230229159648e-09	1.49451810922006e-11	-2.670778598279355e-10
1.106150864717654e-09	1.49451810922006e-11	-2.670778598279355e-10
1.11607150027566e-09	1.49451810922006e-11	-2.670778598279355e-10
1.125992135833666e-09	1.49451810922006e-11	-2.670778598279355e-10
1.135912771391671e-09	1.49451810922006e-11	-2.670778598279355e-10
1.145833406949677e-09	1.49451810922006e-11	-2.670778598279355e-10
1.155754042507683e-09	1.49451810922006e-11	-2.670778598279355e-10
1.165674678065689e-09	1.49451810922006e-11	-2.670778598279355e-10
1.175595313623695e-09	1.49451810922006e-11	-2.670778598279355e-10
1.185515949181701e-09	1.49451810922006e-11	-2.670778598279355e-10
1.195436584739707e-09	1.49451810922006e-11	-2.670778598279355e-10
1.205357220297713e-09	1.49451810922006e-11	-2.670778598279355e-10
1.215277855855718e-09	1.49451810922006e-11	-2.670778598279355e-10
1.225198491413724e-09	1.49451810922006e-11	-2.670778598279355e-10
1.23511912697173e-09	1.49451810922006e-11	-2.670778598279355e-10
1.245039762529736e-09	1.49451810922006e-11	-2.670778598279355e-10
1.254960398087742e-09	1.49451810922006e-11	-2.670778598279355e-10
1.264881033645748e-09	1.49451810922006e-11	-2.670778598279355e-10
1.274801669203754e-09	1.49451810922006e-11	-2.670778598279355e-10
1.284722304761759e-09	1.49451810922006e-11	-2.670778598279355e-10
1.294642940319765e-09	1.49451810922006e-11	-2.670778598279355e-10
1.304563575877771e-09	1.49451810922006e-11	-2.670778598279355e-10
1.314484211435777e-09	1.49451810922006e-11	-2.670778598279355e-10
1.324404846993783e-09	1.49451810922006e-11	-2.670778598279355e-10
1.334325482551789e-09	1.49451810922006e-11	-2.670778598279355e-10
1.344246118109795e-09	1.49451810922006e-11	-2.670778598279355e-10
1.3541667536678e-09	1.49451810922006e-11	-2.670778598279355e-10
1.364087389225806e-09	1.49451810922006e-11	-2.670778598279355e-10
1.374008024783812e-09	1.49451810922006e-11	-2.670778598279355e-10
1.383928660341818e-09	1.49451810922006e-11	-2.670778598279355e-10
1.393849295899824e-09	1.49451810922006e-11	-2.670778598279355e-10
1.40376993145783e-09	1.49451810922006e-11	-2.670778598279355e-10
1.413690567015836e-09	1.49451810922006e-11	-2.670778598279355e-10
1.423611202573842e-09	1.49451810922006e-11	-2.670778598279355e-10
1.433531838131847e-09	1.49451810922006e-11	-2.670778598279355e-10
1.443452473689853e-09	1.49451810922006e-11	-2.670778598279355e-10
1.453373109247859e-09	1.49451810922006e-11	-2.670778598279355e-10
1.463293744805865e-09	1.49451810922006e-11	-2.670778598279355e-10
1.473214380363871e-09	1.49451810922006e-11	-2.670778598279355e-10
1.483135015921877e-09	1.49451810922006e-11	-2.670778598279355e-10
1.493055651479883e-09	1.49451810922006e-11	-2.670778598279355e-10
1.502976287037888e-09	1.49451810922006e-11	-2.670778598279355e-10
1.512896922595894e-09	1.49451810922006e-11	-2.670778598279355e-10
1.5228175581539e-09	1.49451810922006e-11	-2.670778598279355e-10
1.532738193711906e-09	1.49451810922006e-11	-2.670778598279355e-10
1.542658829269912e-09	1.49451810922006e-11	-2.670778598279355e-10
1.552579464827918e-09	1.49451810922006e-11	-2.670778598279355e-10
1.562500100385924e-09	1.49451810922006e-11	-2.670778598279355e-10
1.572420735943929e-09	1.49451810922006e-11	-2.670778598279355e-10
1.582341371501935e-09	1.49451810922006e-11	-2.670778598279355e-10
1.592262007059941e-09	1.49451810922006e-11	-2.670778598279355e-10
1.602182642617947e-09	1.49451810922006e-11	-2.670778598279355e-10
1.612103278175953e-09	1.49451810922006e-11	-2.670778598279355e-10
1.622023913733959e-09	1.49451810922006e-11	-2.670778598279355e-10
1.631944549291965e-09	1.49451810922006e-11	-2.670778598279355e-10
1.641865184849971e-09	1.49451810922006e-11	-2.670778598279355e-10
1.651785820407976e-09	1.49451810922006e-11	-2.670778598279355e-10
1.661706455965982e-09	1.49451810922006e-11	-2.670778598279355e-10
1.671627091523988e-09	1.49451810922006e-11	-2.670778598279355e-10
1.681547727081994e-09	1.49451810922006e-11	-2.670778598279355e-10
1.69146836264e-09	1.49451810922006e-11	-2.670778598279355e-10
1.701388998198006e-09	1.49451810922006e-11	-2.670778598279355e-10
1.711309633756012e-09	1.49451810922006e-11	-2.670778598279355e-10
1.721230269314017e-09	1.49451810922006e-11	-2.670778598279355e-10
1.731150904872023e-09	1.49451810922006e-11	-2.670778598279355e-10
1.741071540430029e-09	1.49451810922006e-11	-2.670778598279355e-10
1.750992175988035e-09	1.49451810922006e-11	-2.670778598279355e-10
1.760912811546041e-09	1.49451810922006e-11	-2.670778598279355e-10
1.770833447104047e-09	1.49451810922006e-11	-2.670778598279355e-10
1.780754082662053e-09	1.49451810922006e-11	-2.670778598279355e-10
1.790674718220058e-09	1.49451810922006e-11	-2.670778598279355e-10
1.800595353778064e-09	1.49451810922006e-11	-2.670778598279355e-10
1.81051598933607e-09	1.49451810922006e-11	-2.670778598279355e-10
1.820436624894076e-09	1.49451810922006e-11	-2.670778598279355e-10
1.830357260452082e-09	1.49451810922006e-11	-2.670778598279355e-10
1.840277896010088e-09	1.49451810922006e-11	-2.670778598279355e-10
1.850198531568094e-09	1.49451810922006e-11	-2.670778598279355e-10
1.8601191671261e-09	1.49451810922006e-11	-2.670778598279355e-10
1.870039802684105e-09	1.49451810922006e-11	-2.670778598279355e-10
1.879960438242111e-09	1.49451810922006e-11	-2.670778598279355e-10
1.889881073800117e-09	1.49451810922006e-11	-2.670778598279355e-10
1.899801709358123e-09	1.49451810922006e-11	-2.670778598279355e-10
1.909722344916129e-09	1.49451810922006e-11	-2.670778598279355e-10
1.919642980474135e-09	1.49451810922006e-11	-2.670778598279355e-10
1.92956361603214e-09	1.49451810922006e-11	-2.670778598279355e-10
1.939484251590146e-09	1.49451810922006e-11	-2.670778598279355e-10
1.949404887148152e-09	1.49451810922006e-11	-2.670778598279355e-10
1.959325522706158e-09	1.49451810922006e-11	-2.670778598279355e-10
1.969246158264164e-09	1.49451810922006e-11	-2.670778598279355e-10
1.97916679382217e-09	1.49451810922006e-11	-2.670778598279355e-10
1.989087429380176e-09	1.49451810922006e-11	-2.670778598279355e-10
1.999008064938182e-09	1.49451810922006e-11	-2.670778598279355e-10
2.008928700496188e-09	1.49451810922006e-11	-2.670778598279355e-10
2.018849336054193e-09	1.49451810922006e-11	-2.670778598279355e-10
2.028769971612199e-09	1.49451810922006e-11	-2.670778598279355e-10
2.038690607170205e-09	1.49451810922006e-11	-2.670778598279355e-10
2.048611242728211e-09	1.49451810922006e-11	-2.670778598279355e-10
2.058531878286217e-09	1.49451810922006e-11	-2.670778598279355e-10
2.068452513844223e-09	1.49451810922006e-11	-2.670778598279355e-10
2.078373149402229e-09	1.49451810922006e-11	-2.670778598279355e-10
2.088293784960234e-09	1.49451810922006e-11	-2.670778598279355e-10
2.09821442051824e-09	1.49451810922006e-11	-2.670778598279355e-10
2.108135056076246e-09	1.49451810922006e-11	-2.670778598279355e-10
2.118055691634252e-09	1.49451810922006e-11	-2.670778598279355e-10
2.127976327192258e-09	1.49451810922006e-11	-2.670778598279355e-10
2.137896962750264e-09	1.49451810922006e-11	-2.670778598279355e-10
2.147817598308269e-09	1.49451810922006e-11	-2.670778598279355e-10
2.157738233866275e-09	1.49451810922006e-11	-2.670778598279355e-10
2.167658869424281e-09	1.49451810922006e-11	-2.670778598279355e-10
2.177579504982287e-09	1.49451810922006e-11	-2.670778598279355e-10
2.187500140540293e-09	1.49451810922006e-11	-2.670778598279355e-10
2.197420776098299e-09	1.49451810922006e-11	-2.670778598279355e-10
2.207341411656305e-09	1.49451810922006e-11	-2.670778598279355e-10
2.217262047214311e-09	1.49451810922006e-11	-2.670778598279355e-10
2.227182682772317e-09	1.49451810922006e-11	-2.670778598279355e-10
2.237103318330322e-09	1.49451810922006e-11	-2.670778598279355e-10
2.247023953888328e-09	1.49451810922006e-11	-2.670778598279355e-10
2.256944589446334e-09	1.49451810922006e-11	-2.670778598279355e-10
2.26686522500434e-09	1.49451810922006e-11	-2.670778598279355e-10
2.276785860562346e-09	1.49451810922006e-11	-2.670778598279355e-10
2.286706496120352e-09	1.49451810922006e-11	-2.670778598279355e-10
2.296627131678358e-09	1.49451810922006e-11	-2.670778598279355e-10
2.306547767236363e-09	1.49451810922006e-11	-2.670778598279355e-10
2.316468402794369e-09	1.49451810922006e-11	-2.670778598279355e-10
2.326389038352375e-09	1.49451810922006e-11	-2.670778598279355e-10
2.336309673910381e-09	1.49451810922006e-11	-2.670778598279355e-10
2.346230309468387e-09	1.49451810922006e-11	-2.670778598279355e-10
2.356150945026393e-09	1.49451810922006e-11	-2.670778598279355e-10
2.366071580584398e-09	1.49451810922006e-11	-2.670778598279355e-10
2.375992216142404e-09	1.49451810922006e-11	-2.670778598279355e-10
2.385912851700411e-09	1.49451810922006e-11	-2.670778598279355e-10
2.395833487258416e-09	1.49451810922006e-11	-2.670778598279355e-10
2.405754122816422e-09	1.49451810922006e-11	-2.670778598279355e-10
2.415674758374428e-09	1.49451810922006e-11	-2.670778598279355e-10
2.425595393932434e-09	1.49451810922006e-11	-2.670778598279355e-10
2.43551602949044e-09	1.49451810922006e-11	-2.670778598279355e-10
2.445436665048446e-09	1.49451810922006e-11	-2.670778598279355e-10
2.455357300606451e-09	1.49451810922006e-11	-2.670778598279355e-10
2.465277936164457e-09	1.49451810922006e-11	-2.670778598279355e-10
2.475198571722463e-09	1.49451810922006e-11	-2.670778598279355e-10
2.485119207280469e-09	1.49451810922006e-11	-2.670778598279355e-10
2.495039842838475e-09	1.49451810922006e-11	-2.670778598279355e-10
2.504960478396481e-09	1.49451810922006e-11	-2.670778598279355e-10
2.514881113954487e-09	1.49451810922006e-11	-2.670778598279355e-10
2.524801749512492e-09	1.49451810922006e-11	-2.670778598279355e-10
2.534722385070498e-09	1.49451810922006e-11	-2.670778598279355e-10
2.544643020628504e-09	1.49451810922006e-11	-2.670778598279355e-10
2.55456365618651e-09	1.49451810922006e-11	-2.670778598279355e-10
2.564484291744516e-09	1.49451810922006e-11	-2.670778598279355e-10
2.574404927302522e-09	1.49451810922006e-11	-2.670778598279355e-10
2.584325562860527e-09	1.49451810922006e-11	-2.670778598279355e-10
2.594246198418533e-09	1.49451810922006e-11	-2.670778598279355e-10
2.60416683397654e-09	1.49451810922006e-11	-2.670778598279355e-10
2.614087469534545e-09	1.49451810922006e-11	-2.670778598279355e-10
2.624008105092551e-09	1.49451810922006e-11	-2.670778598279355e-10
2.633928740650557e-09	1.49451810922006e-11	-2.670778598279355e-10
2.643849376208563e-09	1.49451810922006e-11	-2.670778598279355e-10
2.653770011766569e-09	1.49451810922006e-11	-2.670778598279355e-10
2.663690647324575e-09	1.49451810922006e-11	-2.670778598279355e-10
2.67361128288258e-09	1.49451810922006e-11	-2.670778598279355e-10
2.683531918440586e-09	1.49451810922006e-11	-2.670778598279355e-10
2.693452553998592e-09	1.49451810922006e-11	-2.670778598279355e-10
2.703373189556598e-09	1.49451810922006e-11	-2.670778598279355e-10
2.713293825114604e-09	1.49451810922006e-11	-2.670778598279355e-10
2.72321446067261e-09	1.49451810922006e-11	-2.670778598279355e-10
2.733135096230616e-09	1.49451810922006e-11	-2.670778598279355e-10
2.743055731788621e-09	1.49451810922006e-11	-2.670778598279355e-10
2.752976367346627e-09	1.49451810922006e-11	-2.670778598279355e-10
2.762897002904633e-09	1.49451810922006e-11	-2.670778598279355e-10
2.772817638462639e-09	1.49451810922006e-11	-2.670778598279355e-10
2.782738274020645e-09	1.49451810922006e-11	-2.670778598279355e-10
2.792658909578651e-09	1.49451810922006e-11	-2.670778598279355e-10
2.802579545136656e-09	1.49451810922006e-11	-2.670778598279355e-10
2.812500180694662e-09	1.49451810922006e-11	-2.670778598279355e-10
2.822420816252669e-09	1.49451810922006e-11	-2.670778598279355e-10
2.832341451810674e-09	1.49451810922006e-11	-2.670778598279355e-10
2.84226208736868e-09	1.49451810922006e-11	-2.670778598279355e-10
2.852182722926686e-09	1.49451810922006e-11	-2.670778598279355e-10
2.862103358484692e-09	1.49451810922006e-11	-2.670778598279355e-10
2.872023994042698e-09	1.49451810922006e-11	-2.670778598279355e-10
2.881944629600704e-09	1.49451810922006e-11	-2.670778598279355e-10
2.891865265158709e-09	1.49451810922006e-11	-2.670778598279355e-10
2.901785900716715e-09	1.49451810922006e-11	-2.670778598279355e-10
2.911706536274721e-09	1.49451810922006e-11	-2.670778598279355e-10
2.921627171832727e-09	1.49451810922006e-11	-2.670778598279355e-10
2.931547807390733e-09	1.49451810922006e-11	-2.670778598279355e-10
2.941468442948739e-09	1.49451810922006e-11	-2.670778598279355e-10
2.951389078506745e-09	1.49451810922006e-11	-2.670778598279355e-10
2.96130971406475e-09	1.49451810922006e-11	-2.670778598279355e-10
2.971230349622756e-09	1.49451810922006e-11	-2.670778598279355e-10
2.981150985180762e-09	1.49451810922006e-11	-2.670778598279355e-10
2.991071620738768e-09	1.49451810922006e-11	-2.670778598279355e-10
3.000992256296774e-09	1.49451810922006e-11	-2.670778598279355e-10
3.01091289185478e-09	1.49451810922006e-11	-2.670778598279355e-10
3.020833527412786e-09	1.49451810922006e-11	-2.670778598279355e-10
3.030754162970791e-09	1.49451810922006e-11	-2.670778598279355e-10
3.040674798528798e-09	1.49451810922006e-11	-2.670778598279355e-10
3.050595434086803e-09	1.49451810922006e-11	-2.670778598279355e-10
3.060516069644809e-09	1.49451810922006e-11	-2.670778598279355e-10
3.070436705202815e-09	1.49451810922006e-11	-2.670778598279355e-10
3.080357340760821e-09	1.49451810922006e-11	-2.670778598279355e-10
3.090277976318827e-09	1.49451810922006e-11	-2.670778598279355e-10
3.100198611876833e-09	1.49451810922006e-11	-2.670778598279355e-10
3.110119247434838e-09	1.49451810922006e-11	-2.670778598279355e-10
3.120039882992844e-09	1.49451810922006e-11	-2.670778598279355e-10
3.12996051855085e-09	1.49451810922006e-11	-2.670778598279355e-10
3.139881154108856e-09	1.49451810922006e-11	-2.670778598279355e-10
3.149801789666862e-09	1.49451810922006e-11	-2.670778598279355e-10
3.159722425224868e-09	1.49451810922006e-11	-2.670778598279355e-10
3.169643060782874e-09	1.49451810922006e-11	-2.670778598279355e-10
3.179563696340879e-09	1.49451810922006e-11	-2.670778598279355e-10
3.189484331898885e-09	1.49451810922006e-11	-2.670778598279355e-10
3.199404967456891e-09	1.49451810922006e-11	-2.670778598279355e-10
3.209325603014897e-09	1.49451810922006e-11	-2.670778598279355e-10
3.219246238572903e-09	1.49451810922006e-11	-2.670778598279355e-10
3.229166874130909e-09	1.49451810922006e-11	-2.670778598279355e-10
3.239087509688915e-09	1.49451810922006e-11	-2.670778598279355e-10
3.24900814524692e-09	1.49451810922006e-11	-2.670778598279355e-10
3.258928780804927e-09	1.49451810922006e-11	-2.670778598279355e-10
3.268849416362932e-09	1.49451810922006e-11	-2.670778598279355e-10
3.278770051920938e-09	1.49451810922006e-11	-2.670778598279355e-10
3.288690687478944e-09	1.49451810922006e-11	-2.670778598279355e-10
3.29861132303695e-09	1.49451810922006e-11	-2.670778598279355e-10
3.308531958594956e-09	1.49451810922006e-11	-2.670778598279355e-10
3.318452594152962e-09	1.49451810922006e-11	-2.670778598279355e-10
3.328373229710967e-09	1.49451810922006e-11	-2.670778598279355e-10
3.338293865268973e-09	1.49451810922006e-11	-2.670778598279355e-10
3.348214500826979e-09	1.49451810922006e-11	-2.670778598279355e-10
3.358135136384985e-09	1.49451810922006e-11	-2.670778598279355e-10
3.368055771942991e-09	1.49451810922006e-11	-2.670778598279355e-10
3.377976407500997e-09	1.49451810922006e-11	-2.670778598279355e-10
4.960317779002932e-12	2.490863515366767e-11	-2.670778598279355e-10
1.48809533370088e-11	2.490863515366767e-11	-2.670778598279355e-10
2.480158889501466e-11	2.490863515366767e-11	-2.670778598279355e-10
3.472222445302052e-11	2.490863515366767e-11	-2.670778598279355e-10
4.464286001102639e-11	2.490863515366767e-11	-2.670778598279355e-10
5.456349556903225e-11	2.490863515366767e-11	-2.670778598279355e-10
6.448413112703812e-11	2.490863515366767e-11	-2.670778598279355e-10
7.440476668504398e-11	2.490863515366767e-11	-2.670778598279355e-10
8.432540224304985e-11	2.490863515366767e-11	-2.670778598279355e-10
9.424603780105571e-11	2.490863515366767e-11	-2.670778598279355e-10
1.041666733590616e-10	2.490863515366767e-11	-2.670778598279355e-10
1.140873089170674e-10	2.490863515366767e-11	-2.670778598279355e-10
1.240079444750733e-10	2.490863515366767e-11	-2.670778598279355e-10
1.339285800330792e-10	2.490863515366767e-11	-2.670778598279355e-10
1.43849215591085e-10	2.490863515366767e-11	-2.670778598279355e-10
1.537698511490909e-10	2.490863515366767e-11	-2.670778598279355e-10
1.636904867070967e-10	2.490863515366767e-11	-2.670778598279355e-10
1.736111222651026e-10	2.490863515366767e-11	-2.670778598279355e-10
1.835317578231085e-10	2.490863515366767e-11	-2.670778598279355e-10
1.934523933811144e-10	2.490863515366767e-11	-2.670778598279355e-10
2.033730289391202e-10	2.490863515366767e-11	-2.670778598279355e-10
2.132936644971261e-10	2.490863515366767e-11	-2.670778598279355e-10
2.232143000551319e-10	2.490863515366767e-11	-2.670778598279355e-10
2.331349356131378e-10	2.490863515366767e-11	-2.670778598279355e-10
2.430555711711437e-10	2.490863515366767e-11	-2.670778598279355e-10
2.529762067291496e-10	2.490863515366767e-11	-2.670778598279355e-10
2.628968422871554e-10	2.490863515366767e-11	-2.670778598279355e-10
2.728174778451612e-10	2.490863515366767e-11	-2.670778598279355e-10
2.827381134031671e-10	2.490863515366767e-11	-2.670778598279355e-10
2.92658748961173e-10	2.490863515366767e-11	-2.670778598279355e-10
3.025793845191788e-10	2.490863515366767e-11	-2.670778598279355e-10
3.125000200771847e-10	2.490863515366767e-11	-2.670778598279355e-10
3.224206556351906e-10	2.490863515366767e-11	-2.670778598279355e-10
3.323412911931965e-10	2.490863515366767e-11	-2.670778598279355e-10
3.422619267512023e-10	2.490863515366767e-11	-2.670778598279355e-10
3.521825623092082e-10	2.490863515366767e-11	-2.670778598279355e-10
3.621031978672141e-10	2.490863515366767e-11	-2.670778598279355e-10
3.720238334252199e-10	2.490863515366767e-11	-2.670778598279355e-10
3.819444689832257e-10	2.490863515366767e-11	-2.670778598279355e-10
3.918651045412316e-10	2.490863515366767e-11	-2.670778598279355e-10
4.017857400992375e-10	2.490863515366767e-11	-2.670778598279355e-10
4.117063756572434e-10	2.490863515366767e-11	-2.670778598279355e-10
4.216270112152492e-10	2.490863515366767e-11	-2.670778598279355e-10
4.315476467732551e-10	2.490863515366767e-11	-2.670778598279355e-10
4.41468282331261e-10	2.490863515366767e-11	-2.670778598279355e-10
4.513889178892668e-10	2.490863515366767e-11	-2.670778598279355e-10
4.613095534472727e-10	2.490863515366767e-11	-2.670778598279355e-10
4.712301890052786e-10	2.490863515366767e-11	-2.670778598279355e-10
4.811508245632844e-10	2.490863515366767e-11	-2.670778598279355e-10
4.910714601212902e-10	2.490863515366767e-11	-2.670778598279355e-10
5.009920956792961e-10	2.490863515366767e-11	-2.670778598279355e-10
5.10912731237302e-10	2.490863515366767e-11	-2.670778598279355e-10
5.208333667953079e-10	2.490863515366767e-11	-2.670778598279355e-10
5.307540023533137e-10	2.490863515366767e-11	-2.670778598279355e-10
5.406746379113196e-10	2.490863515366767e-11	-2.670778598279355e-10
5.505952734693254e-10	2.490863515366767e-11	-2.670778598279355e-10
5.605159090273314e-10	2.490863515366767e-11	-2.670778598279355e-10
5.704365445853372e-10	2.490863515366767e-11	-2.670778598279355e-10
5.803571801433431e-10	2.490863515366767e-11	-2.670778598279355e-10
5.902778157013489e-10	2.490863515366767e-11	-2.670778598279355e-10
6.001984512593547e-10	2.490863515366767e-11	-2.670778598279355e-10
6.101190868173607e-10	2.490863515366767e-11	-2.670778598279355e-10
6.200397223753665e-10	2.490863515366767e-11	-2.670778598279355e-10
6.299603579333724e-10	2.490863515366767e-11	-2.670778598279355e-10
6.398809934913782e-10	2.490863515366767e-11	-2.670778598279355e-10
6.498016290493841e-10	2.490863515366767e-11	-2.670778598279355e-10
6.597222646073899e-10	2.490863515366767e-11	-2.670778598279355e-10
6.696429001653959e-10	2.490863515366767e-11	-2.670778598279355e-10
6.795635357234017e-10	2.490863515366767e-11	-2.670778598279355e-10
6.894841712814076e-10	2.490863515366767e-11	-2.670778598279355e-10
6.994048068394134e-10	2.490863515366767e-11	-2.670778598279355e-10
7.093254423974192e-10	2.490863515366767e-11	-2.670778598279355e-10
7.192460779554252e-10	2.490863515366767e-11	-2.670778598279355e-10
7.29166713513431e-10	2.490863515366767e-11	-2.670778598279355e-10
7.390873490714369e-10	2.490863515366767e-11	-2.670778598279355e-10
7.490079846294427e-10	2.490863515366767e-11	-2.670778598279355e-10
7.589286201874486e-10	2.490863515366767e-11	-2.670778598279355e-10
7.688492557454545e-10	2.490863515366767e-11	-2.670778598279355e-10
7.787698913034604e-10	2.490863515366767e-11	-2.670778598279355e-10
7.886905268614662e-10	2.490863515366767e-11	-2.670778598279355e-10
7.986111624194721e-10	2.490863515366767e-11	-2.670778598279355e-10
8.085317979774779e-10	2.490863515366767e-11	-2.670778598279355e-10
8.184524335354837e-10	2.490863515366767e-11	-2.670778598279355e-10
8.283730690934897e-10	2.490863515366767e-11	-2.670778598279355e-10
8.382937046514955e-10	2.490863515366767e-11	-2.670778598279355e-10
8.482143402095014e-10	2.490863515366767e-11	-2.670778598279355e-10
8.581349757675072e-10	2.490863515366767e-11	-2.670778598279355e-10
8.680556113255131e-10	2.490863515366767e-11	-2.670778598279355e-10
8.77976246883519e-10	2.490863515366767e-11	-2.670778598279355e-10
8.878968824415249e-10	2.490863515366767e-11	-2.670778598279355e-10
8.978175179995307e-10	2.490863515366767e-11	-2.670778598279355e-10
9.077381535575366e-10	2.490863515366767e-11	-2.670778598279355e-10
9.176587891155424e-10	2.490863515366767e-11	-2.670778598279355e-10
9.275794246735484e-10	2.490863515366767e-11	-2.670778598279355e-10
9.375000602315541e-10	2.490863515366767e-11	-2.670778598279355e-10
9.474206957895599e-10	2.490863515366767e-11	-2.670778598279355e-10
9.57341331347566e-10	2.490863515366767e-11	-2.670778598279355e-10
9.672619669055718e-10	2.490863515366767e-11	-2.670778598279355e-10
9.771826024635777e-10	2.490863515366767e-11	-2.670778598279355e-10
9.871032380215835e-10	2.490863515366767e-11	-2.670778598279355e-10
9.970238735795894e-10	2.490863515366767e-11	-2.670778598279355e-10
1.006944509137595e-09	2.490863515366767e-11	-2.670778598279355e-10
1.016865144695601e-09	2.490863515366767e-11	-2.670778598279355e-10
1.026785780253607e-09	2.490863515366767e-11	-2.670778598279355e-10
1.036706415811613e-09	2.490863515366767e-11	-2.670778598279355e-10
1.046627051369619e-09	2.490863515366767e-11	-2.670778598279355e-10
1.056547686927624e-09	2.490863515366767e-11	-2.670778598279355e-10
1.06646832248563e-09	2.490863515366767e-11	-2.670778598279355e-10
1.076388958043636e-09	2.490863515366767e-11	-2.670778598279355e-10
1.086309593601642e-09	2.490863515366767e-11	-2.670778598279355e-10
1.096230229159648e-09	2.490863515366767e-11	-2.670778598279355e-10
1.106150864717654e-09	2.490863515366767e-11	-2.670778598279355e-10
1.11607150027566e-09	2.490863515366767e-11	-2.670778598279355e-10
1.125992135833666e-09	2.490863515366767e-11	-2.670778598279355e-10
1.135912771391671e-09	2.490863515366767e-11	-2.670778598279355e-10
1.145833406949677e-09	2.490863515366767e-11	-2.670778598279355e-10
1.155754042507683e-09	2.490863515366767e-11	-2.670778598279355e-10
1.165674678065689e-09	2.490863515366767e-11	-2.670778598279355e-10
1.175595313623695e-09	2.490863515366767e-11	-2.670778598279355e-10
1.185515949181701e-09	2.490863515366767e-11	-2.670778598279355e-10
1.195436584739707e-09	2.490863515366767e-11	-2.670778598279355e-10
1.205357220297713e-09	2.490863515366767e-11	-2.670778598279355e-10
1.215277855855718e-09	2.490863515366767e-11	-2.670778598279355e-10
1.225198491413724e-09	2.490863515366767e-11	-2.670778598279355e-10
1.23511912697173e-09	2.490863515366767e-11	-2.670778598279355e-10
1.245039762529736e-09	2.490863515366767e-11	-2.670778598279355e-10
1.254960398087742e-09	2.490863515366767e-11	-2.670778598279355e-10
1.264881033645748e-09	2.490863515366767e-11	-2.670778598279355e-10
1.274801669203754e-09	2.490863515366767e-11	-2.670778598279355e-10
1.284722304761759e-09	2.490863515366767e-11	-2.670778598279355e-10
1.294642940319765e-09	2.490863515366767e-11	-2.670778598279355e-10
1.304563575877771e-09	2.490863515366767e-11	-2.670778598279355e-10
1.314484211435777e-09	2.490863515366767e-11	-2.670778598279355e-10
1.324404846993783e-09	2.490863515366767e-11	-2.670778598279355e-10
1.334325482551789e-09	2.490863515366767e-11	-2.670778598279355e-10
1.344246118109795e-09	2.490863515366767e-11	-2.670778598279355e-10
1.3541667536678e-09	2.490863515366767e-11	-2.670778598279355e-10
1.364087389225806e-09	2.490863515366767e-11	-2.670778598279355e-10
1.374008024783812e-09	2.490863515366767e-11	-2.670778598279355e-10
1.383928660341818e-09	2.490863515366767e-11	-2.670778598279355e-10
1.393849295899824e-09	2.490863515366767e-11	-2.670778598279355e-10
1.40376993145783e-09	2.490863515366767e-11	-2.670778598279355e-10
1.413690567015836e-09	2.490863515366767e-11	-2.670778598279355e-10
1.423611202573842e-09	2.490863515366767e-11	-2.670778598279355e-10
1.433531838131847e-09	2.490863515366767e-11	-2.670778598279355e-10
1.443452473689853e-09	2.490863515366767e-11	-2.670778598279355e-10
1.453373109247859e-09	2.490863515366767e-11	-2.670778598279355e-10
1.463293744805865e-09	2.490863515366767e-11	-2.670778598279355e-10
1.473214380363871e-09	2.490863515366767e-11	-2.670778598279355e-10
1.483135015921877e-09	2.490863515366767e-11	-2.670778598279355e-10
1.493055651479883e-09	2.490863515366767e-11	-2.670778598279355e-10
1.502976287037888e-09	2.490863515366767e-11	-2.670778598279355e-10
1.512896922595894e-09	2.490863515366767e-11	-2.670778598279355e-10
1.5228175581539e-09	2.490863515366767e-11	-2.670778598279355e-10
1.532738193711906e-09	2.490863515366767e-11	-2.670778598279355e-10
1.542658829269912e-09	2.490863515366767e-11	-2.670778598279355e-10
1.552579464827918e-09	2.490863515366767e-11	-2.670778598279355e-10
1.562500100385924e-09	2.490863515366767e-11	-2.670778598279355e-10
1.572420735943929e-09	2.490863515366767e-11	-2.670778598279355e-10
1.582341371501935e-09	2.490863515366767e-11	-2.670778598279355e-10
1.592262007059941e-09	2.490863515366767e-11	-2.670778598279355e-10
1.602182642617947e-09	2.490863515366767e-11	-2.670778598279355e-10
1.612103278175953e-09	2.490863515366767e-11	-2.670778598279355e-10
1.622023913733959e-09	2.490863515366767e-11	-2.670778598279355e-10
1.631944549291965e-09	2.490863515366767e-11	-2.670778598279355e-10
1.641865184849971e-09	2.490863515366767e-11	-2.670778598279355e-10
1.651785820407976e-09	2.490863515366767e-11	-2.670778598279355e-10
1.661706455965982e-09	2.490863515366767e-11	-2.670778598279355e-10
1.671627091523988e-09	2.490863515366767e-11	-2.670778598279355e-10
1.681547727081994e-09	2.490863515366767e-11	-2.670778598279355e-10
1.69146836264e-09	2.490863515366767e-11	-2.670778598279355e-10
1.701388998198006e-09	2.490863515366767e-11	-2.670778598279355e-10
1.711309633756012e-09	2.490863515366767e-11	-2.670778598279355e-10
1.721230269314017e-09	2.490863515366767e-11	-2.670778598279355e-10
1.731150904872023e-09	2.490863515366767e-11	-2.670778598279355e-10
1.741071540430029e-09	2.490863515366767e-11	-2.670778598279355e-10
1.750992175988035e-09	2.490863515366767e-11	-2.670778598279355e-10
1.760912811546041e-09	2.490863515366767e-11	-2.670778598279355e-10
1.770833447104047e-09	2.490863515366767e-11	-2.670778598279355e-10
1.780754082662053e-09	2.490863515366767e-11	-2.670778598279355e-10
1.790674718220058e-09	2.490863515366767e-11	-2.670778598279355e-10
1.800595353778064e-09	2.490863515366767e-11	-2.670778598279355e-10
1.81051598933607e-09	2.490863515366767e-11	-2.670778598279355e-10
1.820436624894076e-09	2.490863515366767e-11	-2.670778598279355e-10
1.830357260452082e-09	2.490863515366767e-11	-2.670778598279355e-10
1.840277896010088e-09	2.490863515366767e-11	-2.670778598279355e-10
1.850198531568094e-09	2.490863515366767e-11	-2.670778598279355e-10
1.8601191671261e-09	2.490863515366767e-11	-2.670778598279355e-10
1.870039802684105e-09	2.490863515366767e-11	-2.670778598279355e-10
1.879960438242111e-09	2.490863515366767e-11	-2.670778598279355e-10
1.889881073800117e-09	2.490863515366767e-11	-2.670778598279355e-10
1.899801709358123e-09	2.490863515366767e-11	-2.670778598279355e-10
1.909722344916129e-09	2.490863515366767e-11	-2.670778598279355e-10
1.919642980474135e-09	2.490863515366767e-11	-2.670778598279355e-10
1.92956361603214e-09	2.490863515366767e-11	-2.670778598279355e-10
1.939484251590146e-09	2.490863515366767e-11	-2.670778598279355e-10
1.949404887148152e-09	2.490863515366767e-11	-2.670778598279355e-10
1.959325522706158e-09	2.490863515366767e-11	-2.670778598279355e-10
1.969246158264164e-09	2.490863515366767e-11	-2.670778598279355e-10
1.97916679382217e-09	2.490863515366767e-11	-2.670778598279355e-10
1.989087429380176e-09	2.490863515366767e-11	-2.670778598279355e-10
1.999008064938182e-09	2.490863515366767e-11	-2.670778598279355e-10
2.008928700496188e-09	2.490863515366767e-11	-2.670778598279355e-10
2.018849336054193e-09	2.490863515366767e-11	-2.670778598279355e-10
2.028769971612199e-09	2.490863515366767e-11	-2.670778598279355e-10
2.038690607170205e-09	2.490863515366767e-11	-2.670778598279355e-10
2.048611242728211e-09	2.490863515366767e-11	-2.670778598279355e-10
2.058531878286217e-09	2.490863515366767e-11	-2.670778598279355e-10
2.068452513844223e-09	2.490863515366767e-11	-2.670778598279355e-10
2.078373149402229e-09	2.490863515366767e-11	-2.670778598279355e-10
2.088293784960234e-09	2.490863515366767e-11	-2.670778598279355e-10
2.09821442051824e-09	2.490863515366767e-11	-2.670778598279355e-10
2.108135056076246e-09	2.490863515366767e-11	-2.670778598279355e-10
2.118055691634252e-09	2.490863515366767e-11	-2.670778598279355e-10
2.127976327192258e-09	2.490863515366767e-11	-2.670778598279355e-10
2.137896962750264e-09	2.490863515366767e-11	-2.670778598279355e-10
2.147817598308269e-09	2.490863515366767e-11	-2.670778598279355e-10
2.157738233866275e-09	2.490863515366767e-11	-2.670778598279355e-10
2.167658869424281e-09	2.490863515366767e-11	-2.670778598279355e-10
2.177579504982287e-09	2.490863515366767e-11	-2.670778598279355e-10
2.187500140540293e-09	2.490863515366767e-11	-2.670778598279355e-10
2.197420776098299e-09	2.490863515366767e-11	-2.670778598279355e-10
2.207341411656305e-09	2.490863515366767e-11	-2.670778598279355e-10
2.217262047214311e-09	2.490863515366767e-11	-2.670778598279355e-10
2.227182682772317e-09	2.490863515366767e-11	-2.670778598279355e-10
2.237103318330322e-09	2.490863515366767e-11	-2.670778598279355e-10
2.247023953888328e-09	2.490863515366767e-11	-2.670778598279355e-10
2.256944589446334e-09	2.490863515366767e-11	-2.670778598279355e-10
2.26686522500434e-09	2.490863515366767e-11	-2.670778598279355e-10
2.276785860562346e-09	2.490863515366767e-11	-2.670778598279355e-10
2.286706496120352e-09	2.490863515366767e-11	-2.670778598279355e-10
2.296627131678358e-09	2.490863515366767e-11	-2.670778598279355e-10
2.306547767236363e-09	2.490863515366767e-11	-2.670778598279355e-10
2.316468402794369e-09	2.490863515366767e-11	-2.670778598279355e-10
2.326389038352375e-09	2.490863515366767e-11	-2.670778598279355e-10
2.336309673910381e-09	2.490863515366767e-11	-2.670778598279355e-10
2.346230309468387e-09	2.490863515366767e-11	-2.670778598279355e-10
2.356150945026393e-09	2.490863515366767e-11	-2.670778598279355e-10
2.366071580584398e-09	2.490863515366767e-11	-2.670778598279355e-10
2.375992216142404e-09	2.490863515366767e-11	-2.670778598279355e-10
2.385912851700411e-09	2.490863515366767e-11	-2.670778598279355e-10
2.395833487258416e-09	2.490863515366767e-11	-2.670778598279355e-10
2.405754122816422e-09	2.490863515366767e-11	-2.670778598279355e-10
2.415674758374428e-09	2.490863515366767e-11	-2.670778598279355e-10
2.425595393932434e-09	2.490863515366767e-11	-2.670778598279355e-10
2.43551602949044e-09	2.490863515366767e-11	-2.670778598279355e-10
2.445436665048446e-09	2.490863515366767e-11	-2.670778598279355e-10
2.455357300606451e-09	2.490863515366767e-11	-2.670778598279355e-10
2.465277936164457e-09	2.490863515366767e-11	-2.670778598279355e-10
2.475198571722463e-09	2.490863515366767e-11	-2.670778598279355e-10
2.485119207280469e-09	2.490863515366767e-11	-2.670778598279355e-10
2.495039842838475e-09	2.490863515366767e-11	-2.670778598279355e-10
2.504960478396481e-09	2.490863515366767e-11	-2.670778598279355e-10
2.514881113954487e-09	2.490863515366767e-11	-2.670778598279355e-10
2.524801749512492e-09	2.490863515366767e-11	-2.670778598279355e-10
2.534722385070498e-09	2.490863515366767e-11	-2.670778598279355e-10
2.544643020628504e-09	2.490863515366767e-11	-2.670778598279355e-10
2.55456365618651e-09	2.490863515366767e-11	-2.670778598279355e-10
2.564484291744516e-09	2.490863515366767e-11	-2.670778598279355e-10
2.574404927302522e-09	2.490863515366767e-11	-2.670778598279355e-10
2.584325562860527e-09	2.490863515366767e-11	-2.670778598279355e-10
2.594246198418533e-09	2.490863515366767e-11	-2.670778598279355e-10
2.60416683397654e-09	2.490863515366767e-11	-2.670778598279355e-10
2.614087469534545e-09	2.490863515366767e-11	-2.670778598279355e-10
2.624008105092551e-09	2.490863515366767e-11	-2.670778598279355e-10
2.633928740650557e-09	2.490863515366767e-11	-2.670778598279355e-10
2.643849376208563e-09	2.490863515366767e-11	-2.670778598279355e-10
2.653770011766569e-09	2.490863515366767e-11	-2.670778598279355e-10
2.663690647324575e-09	2.490863515366767e-11	-2.670778598279355e-10
2.67361128288258e-09	2.490863515366767e-11	-2.670778598279355e-10
2.683531918440586e-09	2.490863515366767e-11	-2.670778598279355e-10
2.693452553998592e-09	2.490863515366767e-11	-2.670778598279355e-10
2.703373189556598e-09	2.490863515366767e-11	-2.670778598279355e-10
2.713293825114604e-09	2.490863515366767e-11	-2.670778598279355e-10
2.72321446067261e-09	2.490863515366767e-11	-2.670778598279355e-10
2.733135096230616e-09	2.490863515366767e-11	-2.670778598279355e-10
2.743055731788621e-09	2.490863515366767e-11	-2.670778598279355e-10
2.752976367346627e-09	2.490863515366767e-11	-2.670778598279355e-10
2.762897002904633e-09	2.490863515366767e-11	-2.670778598279355e-10
2.772817638462639e-09	2.490863515366767e-11	-2.670778598279355e-10
2.782738274020645e-09	2.490863515366767e-11	-2.670778598279355e-10
2.792658909578651e-09	2.490863515366767e-11	-2.670778598279355e-10
2.802579545136656e-09	2.490863515366767e-11	-2.670778598279355e-10
2.812500180694662e-09	2.490863515366767e-11	-2.670778598279355e-10
2.822420816252669e-09	2.490863515366767e-11	-2.670778598279355e-10
2.832341451810674e-09	2.490863515366767e-11	-2.670778598279355e-10
2.84226208736868e-09	2.490863515366767e-11	-2.670778598279355e-10
2.852182722926686e-09	2.490863515366767e-11	-2.670778598279355e-10
2.862103358484692e-09	2.490863515366767e-11	-2.670778598279355e-10
2.872023994042698e-09	2.490863515366767e-11	-2.670778598279355e-10
2.881944629600704e-09	2.490863515366767e-11	-2.670778598279355e-10
2.891865265158709e-09	2.490863515366767e-11	-2.670778598279355e-10
2.901785900716715e-09	2.490863515366767e-11	-2.670778598279355e-10
2.911706536274721e-09	2.490863515366767e-11	-2.670778598279355e-10
2.921627171832727e-09	2.490863515366767e-11	-2.670778598279355e-10
2.931547807390733e-09	2.490863515366767e-11	-2.670778598279355e-10
2.941468442948739e-09	2.490863515366767e-11	-2.670778598279355e-10
2.951389078506745e-09	2.490863515366767e-11	-2.670778598279355e-10
2.96130971406475e-09	2.490863515366767e-11	-2.670778598279355e-10
2.971230349622756e-09	2.490863515366767e-11	-2.670778598279355e-10
2.981150985180762e-09	2.490863515366767e-11	-2.670778598279355e-10
2.991071620738768e-09	2.490863515366767e-11	-2.670778598279355e-10
3.000992256296774e-09	2.490863515366767e-11	-2.670778598279355e-10
3.01091289185478e-09	2.490863515366767e-11	-2.670778598279355e-10
3.020833527412786e-09	2.490863515366767e-11	-2.670778598279355e-10
3.030754162970791e-09	2.490863515366767e-11	-2.670778598279355e-10
3.040674798528798e-09	2.490863515366767e-11	-2.670778598279355e-10
3.050595434086803e-09	2.490863515366767e-11	-2.670778598279355e-10
3.060516069644809e-09	2.490863515366767e-11	-2.670778598279355e-10
3.070436705202815e-09	2.490863515366767e-11	-2.670778598279355e-10
3.080357340760821e-09	2.490863515366767e-11	-2.670778598279355e-10
3.090277976318827e-09	2.490863515366767e-11	-2.670778598279355e-10
3.100198611876833e-09	2.490863515366767e-11	-2.670778598279355e-10
3.110119247434838e-09	2.490863515366767e-11	-2.670778598279355e-10
3.120039882992844e-09	2.490863515366767e-11	-2.670778598279355e-10
3.12996051855085e-09	2.490863515366767e-11	-2.670778598279355e-10
3.139881154108856e-09	2.490863515366767e-11	-2.670778598279355e-10
3.149801789666862e-09	2.490863515366767e-11	-2.670778598279355e-10
3.159722425224868e-09	2.490863515366767e-11	-2.670778598279355e-10
3.169643060782874e-09	2.490863515366767e-11	-2.670778598279355e-10
3.179563696340879e-09	2.490863515366767e-11	-2.670778598279355e-10
3.189484331898885e-09	2.490863515366767e-11	-2.670778598279355e-10
3.199404967456891e-09	2.490863515366767e-11	-2.670778598279355e-10
3.209325603014897e-09	2.490863515366767e-11	-2.670778598279355e-10
3.219246238572903e-09	2.490863515366767e-11	-2.670778598279355e-10
3.229166874130909e-09	2.490863515366767e-11	-2.670778598279355e-10
3.239087509688915e-09	2.490863515366767e-11	-2.670778598279355e-10
3.24900814524692e-09	2.490863515366767e-11	-2.670778598279355e-10
3.258928780804927e-09	2.490863515366767e-11	-2.670778598279355e-10
3.268849416362932e-09	2.490863515366767e-11	-2.670778598279355e-10
3.278770051920938e-09	2.490863515366767e-11	-2.670778598279355e-10
3.288690687478944e-09	2.490863515366767e-11	-2.670778598279355e-10
3.29861132303695e-09	2.490863515366767e-11	-2.670778598279355e-10
3.308531958594956e-09	2.490863515366767e-11	-2.670778598279355e-10
3.318452594152962e-09	2.490863515366767e-11	-2.670778598279355e-10
3.328373229710967e-09	2.490863515366767e-11	-2.670778598279355e-10
3.338293865268973e-09	2.490863515366767e-11	-2.670778598279355e-10
3.348214500826979e-09	2.490863515366767e-11	-2.670778598279355e-10
3.358135136384985e-09	2.490863515366767e-11	-2.670778598279355e-10
3.368055771942991e-09	2.490863515366767e-11	-2.670778598279355e-10
3.377976407500997e-09	2.490863515366767e-11	-2.670778598279355e-10
4.960317779002932e-12	3.487208921513473e-11	-2.670778598279355e-10
1.48809533370088e-11	3.487208921513473e-11	-2.670778598279355e-10
2.480158889501466e-11	3.487208921513473e-11	-2.670778598279355e-10
3.472222445302052e-11	3.487208921513473e-11	-2.670778598279355e-10
4.464286001102639e-11	3.487208921513473e-11	-2.670778598279355e-10
5.456349556903225e-11	3.487208921513473e-11	-2.670778598279355e-10
6.448413112703812e-11	3.487208921513473e-11	-2.670778598279355e-10
7.440476668504398e-11	3.487208921513473e-11	-2.670778598279355e-10
8.432540224304985e-11	3.487208921513473e-11	-2.670778598279355e-10
9.424603780105571e-11	3.487208921513473e-11	-2.670778598279355e-10
1.041666733590616e-10	3.487208921513473e-11	-2.670778598279355e-10
1.140873089170674e-10	3.487208921513473e-11	-2.670778598279355e-10
1.240079444750733e-10	3.487208921513473e-11	-2.670778598279355e-10
1.339285800330792e-10	3.487208921513473e-11	-2.670778598279355e-10
1.43849215591085e-10	3.487208921513473e-11	-2.670778598279355e-10
1.537698511490909e-10	3.487208921513473e-11	-2.670778598279355e-10
1.636904867070967e-10	3.487208921513473e-11	-2.670778598279355e-10
1.736111222651026e-10	3.487208921513473e-11	-2.670778598279355e-10
1.835317578231085e-10	3.487208921513473e-11	-2.670778598279355e-10
1.934523933811144e-10	3.487208921513473e-11	-2.670778598279355e-10
2.033730289391202e-10	3.487208921513473e-11	-2.670778598279355e-10
2.132936644971261e-10	3.487208921513473e-11	-2.670778598279355e-10
2.232143000551319e-10	3.487208921513473e-11	-2.670778598279355e-10
2.331349356131378e-10	3.487208921513473e-11	-2.670778598279355e-10
2.430555711711437e-10	3.487208921513473e-11	-2.670778598279355e-10
2.529762067291496e-10	3.487208921513473e-11	-2.670778598279355e-10
2.628968422871554e-10	3.487208921513473e-11	-2.670778598279355e-10
2.728174778451612e-10	3.487208921513473e-11	-2.670778598279355e-10
2.827381134031671e-10	3.487208921513473e-11	-2.670778598279355e-10
2.92658748961173e-10	3.487208921513473e-11	-2.670778598279355e-10
3.025793845191788e-10	3.487208921513473e-11	-2.670778598279355e-10
3.125000200771847e-10	3.487208921513473e-11	-2.670778598279355e-10
3.224206556351906e-10	3.487208921513473e-11	-2.670778598279355e-10
3.323412911931965e-10	3.487208921513473e-11	-2.670778598279355e-10
3.422619267512023e-10	3.487208921513473e-11	-2.670778598279355e-10
3.521825623092082e-10	3.487208921513473e-11	-2.670778598279355e-10
3.621031978672141e-10	3.487208921513473e-11	-2.670778598279355e-10
3.720238334252199e-10	3.487208921513473e-11	-2.670778598279355e-10
3.819444689832257e-10	3.487208921513473e-11	-2.670778598279355e-10
3.918651045412316e-10	3.487208921513473e-11	-2.670778598279355e-10
4.017857400992375e-10	3.487208921513473e-11	-2.670778598279355e-10
4.117063756572434e-10	3.487208921513473e-11	-2.670778598279355e-10
4.216270112152492e-10	3.487208921513473e-11	-2.670778598279355e-10
4.315476467732551e-10	3.487208921513473e-11	-2.670778598279355e-10
4.41468282331261e-10	3.487208921513473e-11	-2.670778598279355e-10
4.513889178892668e-10	3.487208921513473e-11	-2.670778598279355e-10
4.613095534472727e-10	3.487208921513473e-11	-2.670778598279355e-10
4.712301890052786e-10	3.487208921513473e-11	-2.670778598279355e-10
4.811508245632844e-10	3.487208921513473e-11	-2.670778598279355e-10
4.910714601212902e-10	3.487208921513473e-11	-2.670778598279355e-10
5.009920956792961e-10	3.487208921513473e-11	-2.670778598279355e-10
5.10912731237302e-10	3.487208921513473e-11	-2.670778598279355e-10
5.208333667953079e-10	3.487208921513473e-11	-2.670778598279355e-10
5.307540023533137e-10	3.487208921513473e-11	-2.670778598279355e-10
5.406746379113196e-10	3.487208921513473e-11	-2.670778598279355e-10
5.505952734693254e-10	3.487208921513473e-11	-2.670778598279355e-10
5.605159090273314e-10	3.487208921513473e-11	-2.670778598279355e-10
5.704365445853372e-10	3.487208921513473e-11	-2.670778598279355e-10
5.803571801433431e-10	3.487208921513473e-11	-2.670778598279355e-10
5.902778157013489e-10	3.487208921513473e-11	-2.670778598279355e-10
6.001984512593547e-10	3.487208921513473e-11	-2.670778598279355e-10
6.101190868173607e-10	3.487208921513473e-11	-2.670778598279355e-10
6.200397223753665e-10	3.487208921513473e-11	-2.670778598279355e-10
6.299603579333724e-10	3.487208921513473e-11	-2.670778598279355e-10
6.398809934913782e-10	3.487208921513473e-11	-2.670778598279355e-10
6.498016290493841e-10	3.487208921513473e-11	-2.670778598279355e-10
6.597222646073899e-10	3.487208921513473e-11	-2.670778598279355e-10
6.696429001653959e-10	3.487208921513473e-11	-2.670778598279355e-10
6.795635357234017e-10	3.487208921513473e-11	-2.670778598279355e-10
6.894841712814076e-10	3.487208921513473e-11	-2.670778598279355e-10
6.994048068394134e-10	3.487208921513473e-11	-2.670778598279355e-10
7.093254423974192e-10	3.487208921513473e-11	-2.670778598279355e-10
7.192460779554252e-10	3.487208921513473e-11	-2.670778598279355e-10
7.29166713513431e-10	3.487208921513473e-11	-2.670778598279355e-10
7.390873490714369e-10	3.487208921513473e-11	-2.670778598279355e-10
7.490079846294427e-10	3.487208921513473e-11	-2.670778598279355e-10
7.589286201874486e-10	3.487208921513473e-11	-2.670778598279355e-10
7.688492557454545e-10	3.487208921513473e-11	-2.670778598279355e-10
7.787698913034604e-10	3.487208921513473e-11	-2.670778598279355e-10
7.886905268614662e-10	3.487208921513473e-11	-2.670778598279355e-10
7.986111624194721e-10	3.487208921513473e-11	-2.670778598279355e-10
8.085317979774779e-10	3.487208921513473e-11	-2.670778598279355e-10
8.184524335354837e-10	3.487208921513473e-11	-2.670778598279355e-10
8.283730690934897e-10	3.487208921513473e-11	-2.670778598279355e-10
8.382937046514955e-10	3.487208921513473e-11	-2.670778598279355e-10
8.482143402095014e-10	3.487208921513473e-11	-2.670778598279355e-10
8.581349757675072e-10	3.487208921513473e-11	-2.670778598279355e-10
8.680556113255131e-10	3.487208921513473e-11	-2.670778598279355e-10
8.77976246883519e-10	3.487208921513473e-11	-2.670778598279355e-10
8.878968824415249e-10	3.487208921513473e-11	-2.670778598279355e-10
8.978175179995307e-10	3.487208921513473e-11	-2.670778598279355e-10
9.077381535575366e-10	3.487208921513473e-11	-2.670778598279355e-10
9.176587891155424e-10	3.487208921513473e-11	-2.670778598279355e-10
9.275794246735484e-10	3.487208921513473e-11	-2.670778598279355e-10
9.375000602315541e-10	3.487208921513473e-11	-2.670778598279355e-10
9.474206957895599e-10	3.487208921513473e-11	-2.670778598279355e-10
9.57341331347566e-10	3.487208921513473e-11	-2.670778598279355e-10
9.672619669055718e-10	3.487208921513473e-11	-2.670778598279355e-10
9.771826024635777e-10	3.487208921513473e-11	-2.670778598279355e-10
9.871032380215835e-10	3.487208921513473e-11	-2.670778598279355e-10
9.970238735795894e-10	3.487208921513473e-11	-2.670778598279355e-10
1.006944509137595e-09	3.487208921513473e-11	-2.670778598279355e-10
1.016865144695601e-09	3.487208921513473e-11	-2.670778598279355e-10
1.026785780253607e-09	3.487208921513473e-11	-2.670778598279355e-10
1.036706415811613e-09	3.487208921513473e-11	-2.670778598279355e-10
1.046627051369619e-09	3.487208921513473e-11	-2.670778598279355e-10
1.056547686927624e-09	3.487208921513473e-11	-2.670778598279355e-10
1.06646832248563e-09	3.487208921513473e-11	-2.670778598279355e-10
1.076388958043636e-09	3.487208921513473e-11	-2.670778598279355e-10
1.086309593601642e-09	3.487208921513473e-11	-2.670778598279355e-10
1.096230229159648e-09	3.487208921513473e-11	-2.670778598279355e-10
1.106150864717654e-09	3.487208921513473e-11	-2.670778598279355e-10
1.11607150027566e-09	3.487208921513473e-11	-2.670778598279355e-10
1.125992135833666e-09	3.487208921513473e-11	-2.670778598279355e-10
1.135912771391671e-09	3.487208921513473e-11	-2.670778598279355e-10
1.145833406949677e-09	3.487208921513473e-11	-2.670778598279355e-10
1.155754042507683e-09	3.487208921513473e-11	-2.670778598279355e-10
1.165674678065689e-09	3.487208921513473e-11	-2.670778598279355e-10
1.175595313623695e-09	3.487208921513473e-11	-2.670778598279355e-10
1.185515949181701e-09	3.487208921513473e-11	-2.670778598279355e-10
1.195436584739707e-09	3.487208921513473e-11	-2.670778598279355e-10
1.205357220297713e-09	3.487208921513473e-11	-2.670778598279355e-10
1.215277855855718e-09	3.487208921513473e-11	-2.670778598279355e-10
1.225198491413724e-09	3.487208921513473e-11	-2.670778598279355e-10
1.23511912697173e-09	3.487208921513473e-11	-2.670778598279355e-10
1.245039762529736e-09	3.487208921513473e-11	-2.670778598279355e-10
1.254960398087742e-09	3.487208921513473e-11	-2.670778598279355e-10
1.264881033645748e-09	3.487208921513473e-11	-2.670778598279355e-10
1.274801669203754e-09	3.487208921513473e-11	-2.670778598279355e-10
1.284722304761759e-09	3.487208921513473e-11	-2.670778598279355e-10
1.294642940319765e-09	3.487208921513473e-11	-2.670778598279355e-10
1.304563575877771e-09	3.487208921513473e-11	-2.670778598279355e-10
1.314484211435777e-09	3.487208921513473e-11	-2.670778598279355e-10
1.324404846993783e-09	3.487208921513473e-11	-2.670778598279355e-10
1.334325482551789e-09	3.487208921513473e-11	-2.670778598279355e-10
1.344246118109795e-09	3.487208921513473e-11	-2.670778598279355e-10
1.3541667536678e-09	3.487208921513473e-11	-2.670778598279355e-10
1.364087389225806e-09	3.487208921513473e-11	-2.670778598279355e-10
1.374008024783812e-09	3.487208921513473e-11	-2.670778598279355e-10
1.383928660341818e-09	3.487208921513473e-11	-2.670778598279355e-10
1.393849295899824e-09	3.487208921513473e-11	-2.670778598279355e-10
1.40376993145783e-09	3.487208921513473e-11	-2.670778598279355e-10
1.413690567015836e-09	3.487208921513473e-11	-2.670778598279355e-10
1.423611202573842e-09	3.487208921513473e-11	-2.670778598279355e-10
1.433531838131847e-09	3.487208921513473e-11	-2.670778598279355e-10
1.443452473689853e-09	3.487208921513473e-11	-2.670778598279355e-10
1.453373109247859e-09	3.487208921513473e-11	-2.670778598279355e-10
1.463293744805865e-09	3.487208921513473e-11	-2.670778598279355e-10
1.473214380363871e-09	3.487208921513473e-11	-2.670778598279355e-10
1.483135015921877e-09	3.487208921513473e-11	-2.670778598279355e-10
1.493055651479883e-09	3.487208921513473e-11	-2.670778598279355e-10
1.502976287037888e-09	3.487208921513473e-11	-2.670778598279355e-10
1.512896922595894e-09	3.487208921513473e-11	-2.670778598279355e-10
1.5228175581539e-09	3.487208921513473e-11	-2.670778598279355e-10
1.532738193711906e-09	3.487208921513473e-11	-2.670778598279355e-10
1.542658829269912e-09	3.487208921513473e-11	-2.670778598279355e-10
1.552579464827918e-09	3.487208921513473e-11	-2.670778598279355e-10
1.562500100385924e-09	3.487208921513473e-11	-2.670778598279355e-10
1.572420735943929e-09	3.487208921513473e-11	-2.670778598279355e-10
1.582341371501935e-09	3.487208921513473e-11	-2.670778598279355e-10
1.592262007059941e-09	3.487208921513473e-11	-2.670778598279355e-10
1.602182642617947e-09	3.487208921513473e-11	-2.670778598279355e-10
1.612103278175953e-09	3.487208921513473e-11	-2.670778598279355e-10
1.622023913733959e-09	3.487208921513473e-11	-2.670778598279355e-10
1.631944549291965e-09	3.487208921513473e-11	-2.670778598279355e-10
1.641865184849971e-09	3.487208921513473e-11	-2.670778598279355e-10
1.651785820407976e-09	3.487208921513473e-11	-2.670778598279355e-10
1.661706455965982e-09	3.487208921513473e-11	-2.670778598279355e-10
1.671627091523988e-09	3.487208921513473e-11	-2.670778598279355e-10
1.681547727081994e-09	3.487208921513473e-11	-2.670778598279355e-10
1.69146836264e-09	3.487208921513473e-11	-2.670778598279355e-10
1.701388998198006e-09	3.487208921513473e-11	-2.670778598279355e-10
1.711309633756012e-09	3.487208921513473e-11	-2.670778598279355e-10
1.721230269314017e-09	3.487208921513473e-11	-2.670778598279355e-10
1.731150904872023e-09	3.487208921513473e-11	-2.670778598279355e-10
1.741071540430029e-09	3.487208921513473e-11	-2.670778598279355e-10
1.750992175988035e-09	3.487208921513473e-11	-2.670778598279355e-10
1.760912811546041e-09	3.487208921513473e-11	-2.670778598279355e-10
1.770833447104047e-09	3.487208921513473e-11	-2.670778598279355e-10
1.780754082662053e-09	3.487208921513473e-11	-2.670778598279355e-10
1.790674718220058e-09	3.487208921513473e-11	-2.670778598279355e-10
1.800595353778064e-09	3.487208921513473e-11	-2.670778598279355e-10
1.81051598933607e-09	3.487208921513473e-11	-2.670778598279355e-10
1.820436624894076e-09	3.487208921513473e-11	-2.670778598279355e-10
1.830357260452082e-09	3.487208921513473e-11	-2.670778598279355e-10
1.840277896010088e-09	3.487208921513473e-11	-2.670778598279355e-10
1.850198531568094e-09	3.487208921513473e-11	-2.670778598279355e-10
1.8601191671261e-09	3.487208921513473e-11	-2.670778598279355e-10
1.870039802684105e-09	3.487208921513473e-11	-2.670778598279355e-10
1.879960438242111e-09	3.487208921513473e-11	-2.670778598279355e-10
1.889881073800117e-09	3.487208921513473e-11	-2.670778598279355e-10
1.899801709358123e-09	3.487208921513473e-11	-2.670778598279355e-10
1.909722344916129e-09	3.487208921513473e-11	-2.670778598279355e-10
1.919642980474135e-09	3.487208921513473e-11	-2.670778598279355e-10
1.92956361603214e-09	3.487208921513473e-11	-2.670778598279355e-10
1.939484251590146e-09	3.487208921513473e-11	-2.670778598279355e-10
1.949404887148152e-09	3.487208921513473e-11	-2.670778598279355e-10
1.959325522706158e-09	3.487208921513473e-11	-2.670778598279355e-10
1.969246158264164e-09	3.487208921513473e-11	-2.670778598279355e-10
1.97916679382217e-09	3.487208921513473e-11	-2.670778598279355e-10
1.989087429380176e-09	3.487208921513473e-11	-2.670778598279355e-10
1.999008064938182e-09	3.487208921513473e-11	-2.670778598279355e-10
2.008928700496188e-09	3.487208921513473e-11	-2.670778598279355e-10
2.018849336054193e-09	3.487208921513473e-11	-2.670778598279355e-10
2.028769971612199e-09	3.487208921513473e-11	-2.670778598279355e-10
2.038690607170205e-09	3.487208921513473e-11	-2.670778598279355e-10
2.048611242728211e-09	3.487208921513473e-11	-2.670778598279355e-10
2.058531878286217e-09	3.487208921513473e-11	-2.670778598279355e-10
2.068452513844223e-09	3.487208921513473e-11	-2.670778598279355e-10
2.078373149402229e-09	3.487208921513473e-11	-2.670778598279355e-10
2.088293784960234e-09	3.487208921513473e-11	-2.670778598279355e-10
2.09821442051824e-09	3.487208921513473e-11	-2.670778598279355e-10
2.108135056076246e-09	3.487208921513473e-11	-2.670778598279355e-10
2.118055691634252e-09	3.487208921513473e-11	-2.670778598279355e-10
2.127976327192258e-09	3.487208921513473e-11	-2.670778598279355e-10
2.137896962750264e-09	3.487208921513473e-11	-2.670778598279355e-10
2.147817598308269e-09	3.487208921513473e-11	-2.670778598279355e-10
2.157738233866275e-09	3.487208921513473e-11	-2.670778598279355e-10
2.167658869424281e-09	3.487208921513473e-11	-2.670778598279355e-10
2.177579504982287e-09	3.487208921513473e-11	-2.670778598279355e-10
2.187500140540293e-09	3.487208921513473e-11	-2.670778598279355e-10
2.197420776098299e-09	3.487208921513473e-11	-2.670778598279355e-10
2.207341411656305e-09	3.487208921513473e-11	-2.670778598279355e-10
2.217262047214311e-09	3.487208921513473e-11	-2.670778598279355e-10
2.227182682772317e-09	3.487208921513473e-11	-2.670778598279355e-10
2.237103318330322e-09	3.487208921513473e-11	-2.670778598279355e-10
2.247023953888328e-09	3.487208921513473e-11	-2.670778598279355e-10
2.256944589446334e-09	3.487208921513473e-11	-2.670778598279355e-10
2.26686522500434e-09	3.487208921513473e-11	-2.670778598279355e-10
2.276785860562346e-09	3.487208921513473e-11	-2.670778598279355e-10
2.286706496120352e-09	3.487208921513473e-11	-2.670778598279355e-10
2.296627131678358e-09	3.487208921513473e-11	-2.670778598279355e-10
2.306547767236363e-09	3.487208921513473e-11	-2.670778598279355e-10
2.316468402794369e-09	3.487208921513473e-11	-2.670778598279355e-10
2.326389038352375e-09	3.487208921513473e-11	-2.670778598279355e-10
2.336309673910381e-09	3.487208921513473e-11	-2.670778598279355e-10
2.346230309468387e-09	3.487208921513473e-11	-2.670778598279355e-10
2.356150945026393e-09	3.487208921513473e-11	-2.670778598279355e-10
2.366071580584398e-09	3.487208921513473e-11	-2.670778598279355e-10
2.375992216142404e-09	3.487208921513473e-11	-2.670778598279355e-10
2.385912851700411e-09	3.487208921513473e-11	-2.670778598279355e-10
2.395833487258416e-09	3.487208921513473e-11	-2.670778598279355e-10
2.405754122816422e-09	3.487208921513473e-11	-2.670778598279355e-10
2.415674758374428e-09	3.487208921513473e-11	-2.670778598279355e-10
2.425595393932434e-09	3.487208921513473e-11	-2.670778598279355e-10
2.43551602949044e-09	3.487208921513473e-11	-2.670778598279355e-10
2.445436665048446e-09	3.487208921513473e-11	-2.670778598279355e-10
2.455357300606451e-09	3.487208921513473e-11	-2.670778598279355e-10
2.465277936164457e-09	3.487208921513473e-11	-2.670778598279355e-10
2.475198571722463e-09	3.487208921513473e-11	-2.670778598279355e-10
2.485119207280469e-09	3.487208921513473e-11	-2.670778598279355e-10
2.495039842838475e-09	3.487208921513473e-11	-2.670778598279355e-10
2.504960478396481e-09	3.487208921513473e-11	-2.670778598279355e-10
2.514881113954487e-09	3.487208921513473e-11	-2.670778598279355e-10
2.524801749512492e-09	3.487208921513473e-11	-2.670778598279355e-10
2.534722385070498e-09	3.487208921513473e-11	-2.670778598279355e-10
2.544643020628504e-09	3.487208921513473e-11	-2.670778598279355e-10
2.55456365618651e-09	3.487208921513473e-11	-2.670778598279355e-10
2.564484291744516e-09	3.487208921513473e-11	-2.670778598279355e-10
2.574404927302522e-09	3.487208921513473e-11	-2.670778598279355e-10
2.584325562860527e-09	3.487208921513473e-11	-2.670778598279355e-10
2.594246198418533e-09	3.487208921513473e-11	-2.670778598279355e-10
2.60416683397654e-09	3.487208921513473e-11	-2.670778598279355e-10
2.614087469534545e-09	3.487208921513473e-11	-2.670778598279355e-10
2.624008105092551e-09	3.487208921513473e-11	-2.670778598279355e-10
2.633928740650557e-09	3.487208921513473e-11	-2.670778598279355e-10
2.643849376208563e-09	3.487208921513473e-11	-2.670778598279355e-10
2.653770011766569e-09	3.487208921513473e-11	-2.670778598279355e-10
2.663690647324575e-09	3.487208921513473e-11	-2.670778598279355e-10
2.67361128288258e-09	3.487208921513473e-11	-2.670778598279355e-10
2.683531918440586e-09	3.487208921513473e-11	-2.670778598279355e-10
2.693452553998592e-09	3.487208921513473e-11	-2.670778598279355e-10
2.703373189556598e-09	3.487208921513473e-11	-2.670778598279355e-10
2.713293825114604e-09	3.487208921513473e-11	-2.670778598279355e-10
2.72321446067261e-09	3.487208921513473e-11	-2.670778598279355e-10
2.733135096230616e-09	3.487208921513473e-11	-2.670778598279355e-10
2.743055731788621e-09	3.487208921513473e-11	-2.670778598279355e-10
2.752976367346627e-09	3.487208921513473e-11	-2.670778598279355e-10
2.762897002904633e-09	3.487208921513473e-11	-2.670778598279355e-10
2.772817638462639e-09	3.487208921513473e-11	-2.670778598279355e-10
2.782738274020645e-09	3.487208921513473e-11	-2.670778598279355e-10
2.792658909578651e-09	3.487208921513473e-11	-2.670778598279355e-10
2.802579545136656e-09	3.487208921513473e-11	-2.670778598279355e-10
2.812500180694662e-09	3.487208921513473e-11	-2.670778598279355e-10
2.822420816252669e-09	3.487208921513473e-11	-2.670778598279355e-10
2.832341451810674e-09	3.487208921513473e-11	-2.670778598279355e-10
2.84226208736868e-09	3.487208921513473e-11	-2.670778598279355e-10
2.852182722926686e-09	3.487208921513473e-11	-2.670778598279355e-10
2.862103358484692e-09	3.487208921513473e-11	-2.670778598279355e-10
2.872023994042698e-09	3.487208921513473e-11	-2.670778598279355e-10
2.881944629600704e-09	3.487208921513473e-11	-2.670778598279355e-10
2.891865265158709e-09	3.487208921513473e-11	-2.670778598279355e-10
2.901785900716715e-09	3.487208921513473e-11	-2.670778598279355e-10
2.911706536274721e-09	3.487208921513473e-11	-2.670778598279355e-10
2.921627171832727e-09	3.487208921513473e-11	-2.670778598279355e-10
2.931547807390733e-09	3.487208921513473e-11	-2.670778598279355e-10
2.941468442948739e-09	3.487208921513473e-11	-2.670778598279355e-10
2.951389078506745e-09	3.487208921513473e-11	-2.670778598279355e-10
2.96130971406475e-09	3.487208921513473e-11	-2.670778598279355e-10
2.971230349622756e-09	3.487208921513473e-11	-2.670778598279355e-10
2.981150985180762e-09	3.487208921513473e-11	-2.670778598279355e-10
2.991071620738768e-09	3.487208921513473e-11	-2.670778598279355e-10
3.000992256296774e-09	3.487208921513473e-11	-2.670778598279355e-10
3.01091289185478e-09	3.487208921513473e-11	-2.670778598279355e-10
3.020833527412786e-09	3.487208921513473e-11	-2.670778598279355e-10
3.030754162970791e-09	3.487208921513473e-11	-2.670778598279355e-10
3.040674798528798e-09	3.487208921513473e-11	-2.670778598279355e-10
3.050595434086803e-09	3.487208921513473e-11	-2.670778598279355e-10
3.060516069644809e-09	3.487208921513473e-11	-2.670778598279355e-10
3.070436705202815e-09	3.487208921513473e-11	-2.670778598279355e-10
3.080357340760821e-09	3.487208921513473e-11	-2.670778598279355e-10
3.090277976318827e-09	3.487208921513473e-11	-2.670778598279355e-10
3.100198611876833e-09	3.487208921513473e-11	-2.670778598279355e-10
3.110119247434838e-09	3.487208921513473e-11	-2.670778598279355e-10
3.120039882992844e-09	3.487208921513473e-11	-2.670778598279355e-10
3.12996051855085e-09	3.487208921513473e-11	-2.670778598279355e-10
3.139881154108856e-09	3.487208921513473e-11	-2.670778598279355e-10
3.149801789666862e-09	3.487208921513473e-11	-2.670778598279355e-10
3.159722425224868e-09	3.487208921513473e-11	-2.670778598279355e-10
3.169643060782874e-09	3.487208921513473e-11	-2.670778598279355e-10
3.179563696340879e-09	3.487208921513473e-11	-2.670778598279355e-10
3.189484331898885e-09	3.487208921513473e-11	-2.670778598279355e-10
3.199404967456891e-09	3.487208921513473e-11	-2.670778598279355e-10
3.209325603014897e-09	3.487208921513473e-11	-2.670778598279355e-10
3.219246238572903e-09	3.487208921513473e-11	-2.670778598279355e-10
3.229166874130909e-09	3.487208921513473e-11	-2.670778598279355e-10
3.239087509688915e-09	3.487208921513473e-11	-2.670778598279355e-10
3.24900814524692e-09	3.487208921513473e-11	-2.670778598279355e-10
3.258928780804927e-09	3.487208921513473e-11	-2.670778598279355e-10
3.268849416362932e-09	3.487208921513473e-11	-2.670778598279355e-10
3.278770051920938e-09	3.487208921513473e-11	-2.670778598279355e-10
3.288690687478944e-09	3.487208921513473e-11	-2.670778598279355e-10
3.29861132303695e-09	3.487208921513473e-11	-2.670778598279355e-10
3.308531958594956e-09	3.487208921513473e-11	-2.670778598279355e-10
3.318452594152962e-09	3.487208921513473e-11	-2.670778598279355e-10
3.328373229710967e-09	3.487208921513473e-11	-2.670778598279355e-10
3.338293865268973e-09	3.487208921513473e-11	-2.670778598279355e-10
3.348214500826979e-09	3.487208921513473e-11	-2.670778598279355e-10
3.358135136384985e-09	3.487208921513473e-11	-2.670778598279355e-10
3.368055771942991e-09	3.487208921513473e-11	-2.670778598279355e-10
3.377976407500997e-09	3.487208921513473e-11	-2.670778598279355e-10
4.960317779002932e-12	4.48355432766018e-11	-2.670778598279355e-10
1.48809533370088e-11	4.48355432766018e-11	-2.670778598279355e-10
2.480158889501466e-11	4.48355432766018e-11	-2.670778598279355e-10
3.472222445302052e-11	4.48355432766018e-11	-2.670778598279355e-10
4.464286001102639e-11	4.48355432766018e-11	-2.670778598279355e-10
5.456349556903225e-11	4.48355432766018e-11	-2.670778598279355e-10
6.448413112703812e-11	4.48355432766018e-11	-2.670778598279355e-10
7.440476668504398e-11	4.48355432766018e-11	-2.670778598279355e-10
8.432540224304985e-11	4.48355432766018e-11	-2.670778598279355e-10
9.424603780105571e-11	4.48355432766018e-11	-2.670778598279355e-10
1.041666733590616e-10	4.48355432766018e-11	-2.670778598279355e-10
1.140873089170674e-10	4.48355432766018e-11	-2.670778598279355e-10
1.240079444750733e-10	4.48355432766018e-11	-2.670778598279355e-10
1.339285800330792e-10	4.48355432766018e-11	-2.670778598279355e-10
1.43849215591085e-10	4.48355432766018e-11	-2.670778598279355e-10
1.537698511490909e-10	4.48355432766018e-11	-2.670778598279355e-10
1.636904867070967e-10	4.48355432766018e-11	-2.670778598279355e-10
1.736111222651026e-10	4.48355432766018e-11	-2.670778598279355e-10
1.835317578231085e-10	4.48355432766018e-11	-2.670778598279355e-10
1.934523933811144e-10	4.48355432766018e-11	-2.670778598279355e-10
2.033730289391202e-10	4.48355432766018e-11	-2.670778598279355e-10
2.132936644971261e-10	4.48355432766018e-11	-2.670778598279355e-10
2.232143000551319e-10	4.48355432766018e-11	-2.670778598279355e-10
2.331349356131378e-10	4.48355432766018e-11	-2.670778598279355e-10
2.430555711711437e-10	4.48355432766018e-11	-2.670778598279355e-10
2.529762067291496e-10	4.48355432766018e-11	-2.670778598279355e-10
2.628968422871554e-10	4.48355432766018e-11	-2.670778598279355e-10
2.728174778451612e-10	4.48355432766018e-11	-2.670778598279355e-10
2.827381134031671e-10	4.48355432766018e-11	-2.670778598279355e-10
2.92658748961173e-10	4.48355432766018e-11	-2.670778598279355e-10
3.025793845191788e-10	4.48355432766018e-11	-2.670778598279355e-10
3.125000200771847e-10	4.48355432766018e-11	-2.670778598279355e-10
3.224206556351906e-10	4.48355432766018e-11	-2.670778598279355e-10
3.323412911931965e-10	4.48355432766018e-11	-2.670778598279355e-10
3.422619267512023e-10	4.48355432766018e-11	-2.670778598279355e-10
3.521825623092082e-10	4.48355432766018e-11	-2.670778598279355e-10
3.621031978672141e-10	4.48355432766018e-11	-2.670778598279355e-10
3.720238334252199e-10	4.48355432766018e-11	-2.670778598279355e-10
3.819444689832257e-10	4.48355432766018e-11	-2.670778598279355e-10
3.918651045412316e-10	4.48355432766018e-11	-2.670778598279355e-10
4.017857400992375e-10	4.48355432766018e-11	-2.670778598279355e-10
4.117063756572434e-10	4.48355432766018e-11	-2.670778598279355e-10
4.216270112152492e-10	4.48355432766018e-11	-2.670778598279355e-10
4.315476467732551e-10	4.48355432766018e-11	-2.670778598279355e-10
4.41468282331261e-10	4.48355432766018e-11	-2.670778598279355e-10
4.513889178892668e-10	4.48355432766018e-11	-2.670778598279355e-10
4.613095534472727e-10	4.48355432766018e-11	-2.670778598279355e-10
4.712301890052786e-10	4.48355432766018e-11	-2.670778598279355e-10
4.811508245632844e-10	4.48355432766018e-11	-2.670778598279355e-10
4.910714601212902e-10	4.48355432766018e-11	-2.670778598279355e-10
5.009920956792961e-10	4.48355432766018e-11	-2.670778598279355e-10
5.10912731237302e-10	4.48355432766018e-11	-2.670778598279355e-10
5.208333667953079e-10	4.48355432766018e-11	-2.670778598279355e-10
5.307540023533137e-10	4.48355432766018e-11	-2.670778598279355e-10
5.406746379113196e-10	4.48355432766018e-11	-2.670778598279355e-10
5.505952734693254e-10	4.48355432766018e-11	-2.670778598279355e-10
5.605159090273314e-10	4.48355432766018e-11	-2.670778598279355e-10
5.704365445853372e-10	4.48355432766018e-11	-2.670778598279355e-10
5.803571801433431e-10	4.48355432766018e-11	-2.670778598279355e-10
5.902778157013489e-10	4.48355432766018e-11	-2.670778598279355e-10
6.001984512593547e-10	4.48355432766018e-11	-2.670778598279355e-10
6.101190868173607e-10	4.48355432766018e-11	-2.670778598279355e-10
6.200397223753665e-10	4.48355432766018e-11	-2.670778598279355e-10
6.299603579333724e-10	4.48355432766018e-11	-2.670778598279355e-10
6.398809934913782e-10	4.48355432766018e-11	-2.670778598279355e-10
6.498016290493841e-10	4.48355432766018e-11	-2.670778598279355e-10
6.597222646073899e-10	4.48355432766018e-11	-2.670778598279355e-10
6.696429001653959e-10	4.48355432766018e-11	-2.670778598279355e-10
6.795635357234017e-10	4.48355432766018e-11	-2.670778598279355e-10
6.894841712814076e-10	4.48355432766018e-11	-2.670778598279355e-10
6.994048068394134e-10	4.48355432766018e-11	-2.670778598279355e-10
7.093254423974192e-10	4.48355432766018e-11	-2.670778598279355e-10
7.192460779554252e-10	4.48355432766018e-11	-2.670778598279355e-10
7.29166713513431e-10	4.48355432766018e-11	-2.670778598279355e-10
7.390873490714369e-10	4.48355432766018e-11	-2.670778598279355e-10
7.490079846294427e-10	4.48355432766018e-11	-2.670778598279355e-10
7.589286201874486e-10	4.48355432766018e-11	-2.670778598279355e-10
7.688492557454545e-10	4.48355432766018e-11	-2.670778598279355e-10
7.787698913034604e-10	4.48355432766018e-11	-2.670778598279355e-10
7.886905268614662e-10	4.48355432766018e-11	-2.670778598279355e-10
7.986111624194721e-10	4.48355432766018e-11	-2.670778598279355e-10
8.085317979774779e-10	4.48355432766018e-11	-2.670778598279355e-10
8.184524335354837e-10	4.48355432766018e-11	-2.670778598279355e-10
8.283730690934897e-10	4.48355432766018e-11	-2.670778598279355e-10
8.382937046514955e-10	4.48355432766018e-11	-2.670778598279355e-10
8.482143402095014e-10	4.48355432766018e-11	-2.670778598279355e-10
8.581349757675072e-10	4.48355432766018e-11	-2.670778598279355e-10
8.680556113255131e-10	4.48355432766018e-11	-2.670778598279355e-10
8.77976246883519e-10	4.48355432766018e-11	-2.670778598279355e-10
8.878968824415249e-10	4.48355432766018e-11	-2.670778598279355e-10
8.978175179995307e-10	4.48355432766018e-11	-2.670778598279355e-10
9.077381535575366e-10	4.48355432766018e-11	-2.670778598279355e-10
9.176587891155424e-10	4.48355432766018e-11	-2.670778598279355e-10
9.275794246735484e-10	4.48355432766018e-11	-2.670778598279355e-10
9.375000602315541e-10	4.48355432766018e-11	-2.670778598279355e-10
9.474206957895599e-10	4.48355432766018e-11	-2.670778598279355e-10
9.57341331347566e-10	4.48355432766018e-11	-2.670778598279355e-10
9.672619669055718e-10	4.48355432766018e-11	-2.670778598279355e-10
9.771826024635777e-10	4.48355432766018e-11	-2.670778598279355e-10
9.871032380215835e-10	4.48355432766018e-11	-2.670778598279355e-10
9.970238735795894e-10	4.48355432766018e-11	-2.670778598279355e-10
1.006944509137595e-09	4.48355432766018e-11	-2.670778598279355e-10
1.016865144695601e-09	4.48355432766018e-11	-2.670778598279355e-10
1.026785780253607e-09	4.48355432766018e-11	-2.670778598279355e-10
1.036706415811613e-09	4.48355432766018e-11	-2.670778598279355e-10
1.046627051369619e-09	4.48355432766018e-11	-2.670778598279355e-10
1.056547686927624e-09	4.48355432766018e-11	-2.670778598279355e-10
1.06646832248563e-09	4.48355432766018e-11	-2.670778598279355e-10
1.076388958043636e-09	4.48355432766018e-11	-2.670778598279355e-10
1.086309593601642e-09	4.48355432766018e-11	-2.670778598279355e-10
1.096230229159648e-09	4.48355432766018e-11	-2.670778598279355e-10
1.106150864717654e-09	4.48355432766018e-11	-2.670778598279355e-10
1.11607150027566e-09	4.48355432766018e-11	-2.670778598279355e-10
1.125992135833666e-09	4.48355432766018e-11	-2.670778598279355e-10
1.135912771391671e-09	4.48355432766018e-11	-2.670778598279355e-10
1.145833406949677e-09	4.48355432766018e-11	-2.670778598279355e-10
1.155754042507683e-09	4.48355432766018e-11	-2.670778598279355e-10
1.165674678065689e-09	4.48355432766018e-11	-2.670778598279355e-10
1.175595313623695e-09	4.48355432766018e-11	-2.670778598279355e-10
1.185515949181701e-09	4.48355432766018e-11	-2.670778598279355e-10
1.195436584739707e-09	4.48355432766018e-11	-2.670778598279355e-10
1.205357220297713e-09	4.48355432766018e-11	-2.670778598279355e-10
1.215277855855718e-09	4.48355432766018e-11	-2.670778598279355e-10
1.225198491413724e-09	4.48355432766018e-11	-2.670778598279355e-10
1.23511912697173e-09	4.48355432766018e-11	-2.670778598279355e-10
1.245039762529736e-09	4.48355432766018e-11	-2.670778598279355e-10
1.254960398087742e-09	4.48355432766018e-11	-2.670778598279355e-10
1.264881033645748e-09	4.48355432766018e-11	-2.670778598279355e-10
1.274801669203754e-09	4.48355432766018e-11	-2.670778598279355e-10
1.284722304761759e-09	4.48355432766018e-11	-2.670778598279355e-10
1.294642940319765e-09	4.48355432766018e-11	-2.670778598279355e-10
1.304563575877771e-09	4.48355432766018e-11	-2.670778598279355e-10
1.314484211435777e-09	4.48355432766018e-11	-2.670778598279355e-10
1.324404846993783e-09	4.48355432766018e-11	-2.670778598279355e-10
1.334325482551789e-09	4.48355432766018e-11	-2.670778598279355e-10
1.344246118109795e-09	4.48355432766018e-11	-2.670778598279355e-10
1.3541667536678e-09	4.48355432766018e-11	-2.670778598279355e-10
1.364087389225806e-09	4.48355432766018e-11	-2.670778598279355e-10
1.374008024783812e-09	4.48355432766018e-11	-2.670778598279355e-10
1.383928660341818e-09	4.48355432766018e-11	-2.670778598279355e-10
1.393849295899824e-09	4.48355432766018e-11	-2.670778598279355e-10
1.40376993145783e-09	4.48355432766018e-11	-2.670778598279355e-10
1.413690567015836e-09	4.48355432766018e-11	-2.670778598279355e-10
1.423611202573842e-09	4.48355432766018e-11	-2.670778598279355e-10
1.433531838131847e-09	4.48355432766018e-11	-2.670778598279355e-10
1.443452473689853e-09	4.48355432766018e-11	-2.670778598279355e-10
1.453373109247859e-09	4.48355432766018e-11	-2.670778598279355e-10
1.463293744805865e-09	4.48355432766018e-11	-2.670778598279355e-10
1.473214380363871e-09	4.48355432766018e-11	-2.670778598279355e-10
1.483135015921877e-09	4.48355432766018e-11	-2.670778598279355e-10
1.493055651479883e-09	4.48355432766018e-11	-2.670778598279355e-10
1.502976287037888e-09	4.48355432766018e-11	-2.670778598279355e-10
1.512896922595894e-09	4.48355432766018e-11	-2.670778598279355e-10
1.5228175581539e-09	4.48355432766018e-11	-2.670778598279355e-10
1.532738193711906e-09	4.48355432766018e-11	-2.670778598279355e-10
1.542658829269912e-09	4.48355432766018e-11	-2.670778598279355e-10
1.552579464827918e-09	4.48355432766018e-11	-2.670778598279355e-10
1.562500100385924e-09	4.48355432766018e-11	-2.670778598279355e-10
1.572420735943929e-09	4.48355432766018e-11	-2.670778598279355e-10
1.582341371501935e-09	4.48355432766018e-11	-2.670778598279355e-10
1.592262007059941e-09	4.48355432766018e-11	-2.670778598279355e-10
1.602182642617947e-09	4.48355432766018e-11	-2.670778598279355e-10
1.612103278175953e-09	4.48355432766018e-11	-2.670778598279355e-10
1.622023913733959e-09	4.48355432766018e-11	-2.670778598279355e-10
1.631944549291965e-09	4.48355432766018e-11	-2.670778598279355e-10
1.641865184849971e-09	4.48355432766018e-11	-2.670778598279355e-10
1.651785820407976e-09	4.48355432766018e-11	-2.670778598279355e-10
1.661706455965982e-09	4.48355432766018e-11	-2.670778598279355e-10
1.671627091523988e-09	4.48355432766018e-11	-2.670778598279355e-10
1.681547727081994e-09	4.48355432766018e-11	-2.670778598279355e-10
1.69146836264e-09	4.48355432766018e-11	-2.670778598279355e-10
1.701388998198006e-09	4.48355432766018e-11	-2.670778598279355e-10
1.711309633756012e-09	4.48355432766018e-11	-2.670778598279355e-10
1.721230269314017e-09	4.48355432766018e-11	-2.670778598279355e-10
1.731150904872023e-09	4.48355432766018e-11	-2.670778598279355e-10
1.741071540430029e-09	4.48355432766018e-11	-2.670778598279355e-10
1.750992175988035e-09	4.48355432766018e-11	-2.670778598279355e-10
1.760912811546041e-09	4.48355432766018e-11	-2.670778598279355e-10
1.770833447104047e-09	4.48355432766018e-11	-2.670778598279355e-10
1.780754082662053e-09	4.48355432766018e-11	-2.670778598279355e-10
1.790674718220058e-09	4.48355432766018e-11	-2.670778598279355e-10
1.800595353778064e-09	4.48355432766018e-11	-2.670778598279355e-10
1.81051598933607e-09	4.48355432766018e-11	-2.670778598279355e-10
1.820436624894076e-09	4.48355432766018e-11	-2.670778598279355e-10
1.830357260452082e-09	4.48355432766018e-11	-2.670778598279355e-10
1.840277896010088e-09	4.48355432766018e-11	-2.670778598279355e-10
1.850198531568094e-09	4.48355432766018e-11	-2.670778598279355e-10
1.8601191671261e-09	4.48355432766018e-11	-2.670778598279355e-10
1.870039802684105e-09	4.48355432766018e-11	-2.670778598279355e-10
1.879960438242111e-09	4.48355432766018e-11	-2.670778598279355e-10
1.889881073800117e-09	4.48355432766018e-11	-2.670778598279355e-10
1.899801709358123e-09	4.48355432766018e-11	-2.670778598279355e-10
1.909722344916129e-09	4.48355432766018e-11	-2.670778598279355e-10
1.919642980474135e-09	4.48355432766018e-11	-2.670778598279355e-10
1.92956361603214e-09	4.48355432766018e-11	-2.670778598279355e-10
1.939484251590146e-09	4.48355432766018e-11	-2.670778598279355e-10
1.949404887148152e-09	4.48355432766018e-11	-2.670778598279355e-10
1.959325522706158e-09	4.48355432766018e-11	-2.670778598279355e-10
1.969246158264164e-09	4.48355432766018e-11	-2.670778598279355e-10
1.97916679382217e-09	4.48355432766018e-11	-2.670778598279355e-10
1.989087429380176e-09	4.48355432766018e-11	-2.670778598279355e-10
1.999008064938182e-09	4.48355432766018e-11	-2.670778598279355e-10
2.008928700496188e-09	4.48355432766018e-11	-2.670778598279355e-10
2.018849336054193e-09	4.48355432766018e-11	-2.670778598279355e-10
2.028769971612199e-09	4.48355432766018e-11	-2.670778598279355e-10
2.038690607170205e-09	4.48355432766018e-11	-2.670778598279355e-10
2.048611242728211e-09	4.48355432766018e-11	-2.670778598279355e-10
2.058531878286217e-09	4.48355432766018e-11	-2.670778598279355e-10
2.068452513844223e-09	4.48355432766018e-11	-2.670778598279355e-10
2.078373149402229e-09	4.48355432766018e-11	-2.670778598279355e-10
2.088293784960234e-09	4.48355432766018e-11	-2.670778598279355e-10
2.09821442051824e-09	4.48355432766018e-11	-2.670778598279355e-10
2.108135056076246e-09	4.48355432766018e-11	-2.670778598279355e-10
2.118055691634252e-09	4.48355432766018e-11	-2.670778598279355e-10
2.127976327192258e-09	4.48355432766018e-11	-2.670778598279355e-10
2.137896962750264e-09	4.48355432766018e-11	-2.670778598279355e-10
2.147817598308269e-09	4.48355432766018e-11	-2.670778598279355e-10
2.157738233866275e-09	4.48355432766018e-11	-2.670778598279355e-10
2.167658869424281e-09	4.48355432766018e-11	-2.670778598279355e-10
2.177579504982287e-09	4.48355432766018e-11	-2.670778598279355e-10
2.187500140540293e-09	4.48355432766018e-11	-2.670778598279355e-10
2.197420776098299e-09	4.48355432766018e-11	-2.670778598279355e-10
2.207341411656305e-09	4.48355432766018e-11	-2.670778598279355e-10
2.217262047214311e-09	4.48355432766018e-11	-2.670778598279355e-10
2.227182682772317e-09	4.48355432766018e-11	-2.670778598279355e-10
2.237103318330322e-09	4.48355432766018e-11	-2.670778598279355e-10
2.247023953888328e-09	4.48355432766018e-11	-2.670778598279355e-10
2.256944589446334e-09	4.48355432766018e-11	-2.670778598279355e-10
2.26686522500434e-09	4.48355432766018e-11	-2.670778598279355e-10
2.276785860562346e-09	4.48355432766018e-11	-2.670778598279355e-10
2.286706496120352e-09	4.48355432766018e-11	-2.670778598279355e-10
2.296627131678358e-09	4.48355432766018e-11	-2.670778598279355e-10
2.306547767236363e-09	4.48355432766018e-11	-2.670778598279355e-10
2.316468402794369e-09	4.48355432766018e-11	-2.670778598279355e-10
2.326389038352375e-09	4.48355432766018e-11	-2.670778598279355e-10
2.336309673910381e-09	4.48355432766018e-11	-2.670778598279355e-10
2.346230309468387e-09	4.48355432766018e-11	-2.670778598279355e-10
2.356150945026393e-09	4.48355432766018e-11	-2.670778598279355e-10
2.366071580584398e-09	4.48355432766018e-11	-2.670778598279355e-10
2.375992216142404e-09	4.48355432766018e-11	-2.670778598279355e-10
2.385912851700411e-09	4.48355432766018e-11	-2.670778598279355e-10
2.395833487258416e-09	4.48355432766018e-11	-2.670778598279355e-10
2.405754122816422e-09	4.48355432766018e-11	-2.670778598279355e-10
2.415674758374428e-09	4.48355432766018e-11	-2.670778598279355e-10
2.425595393932434e-09	4.48355432766018e-11	-2.670778598279355e-10
2.43551602949044e-09	4.48355432766018e-11	-2.670778598279355e-10
2.445436665048446e-09	4.48355432766018e-11	-2.670778598279355e-10
2.455357300606451e-09	4.48355432766018e-11	-2.670778598279355e-10
2.465277936164457e-09	4.48355432766018e-11	-2.670778598279355e-10
2.475198571722463e-09	4.48355432766018e-11	-2.670778598279355e-10
2.485119207280469e-09	4.48355432766018e-11	-2.670778598279355e-10
2.495039842838475e-09	4.48355432766018e-11	-2.670778598279355e-10
2.504960478396481e-09	4.48355432766018e-11	-2.670778598279355e-10
2.514881113954487e-09	4.48355432766018e-11	-2.670778598279355e-10
2.524801749512492e-09	4.48355432766018e-11	-2.670778598279355e-10
2.534722385070498e-09	4.48355432766018e-11	-2.670778598279355e-10
2.544643020628504e-09	4.48355432766018e-11	-2.670778598279355e-10
2.55456365618651e-09	4.48355432766018e-11	-2.670778598279355e-10
2.564484291744516e-09	4.48355432766018e-11	-2.670778598279355e-10
2.574404927302522e-09	4.48355432766018e-11	-2.670778598279355e-10
2.584325562860527e-09	4.48355432766018e-11	-2.670778598279355e-10
2.594246198418533e-09	4.48355432766018e-11	-2.670778598279355e-10
2.60416683397654e-09	4.48355432766018e-11	-2.670778598279355e-10
2.614087469534545e-09	4.48355432766018e-11	-2.670778598279355e-10
2.624008105092551e-09	4.48355432766018e-11	-2.670778598279355e-10
2.633928740650557e-09	4.48355432766018e-11	-2.670778598279355e-10
2.643849376208563e-09	4.48355432766018e-11	-2.670778598279355e-10
2.653770011766569e-09	4.48355432766018e-11	-2.670778598279355e-10
2.663690647324575e-09	4.48355432766018e-11	-2.670778598279355e-10
2.67361128288258e-09	4.48355432766018e-11	-2.670778598279355e-10
2.683531918440586e-09	4.48355432766018e-11	-2.670778598279355e-10
2.693452553998592e-09	4.48355432766018e-11	-2.670778598279355e-10
2.703373189556598e-09	4.48355432766018e-11	-2.670778598279355e-10
2.713293825114604e-09	4.48355432766018e-11	-2.670778598279355e-10
2.72321446067261e-09	4.48355432766018e-11	-2.670778598279355e-10
2.733135096230616e-09	4.48355432766018e-11	-2.670778598279355e-10
2.743055731788621e-09	4.48355432766018e-11	-2.670778598279355e-10
2.752976367346627e-09	4.48355432766018e-11	-2.670778598279355e-10
2.762897002904633e-09	4.48355432766018e-11	-2.670778598279355e-10
2.772817638462639e-09	4.48355432766018e-11	-2.670778598279355e-10
2.782738274020645e-09	4.48355432766018e-11	-2.670778598279355e-10
2.792658909578651e-09	4.48355432766018e-11	-2.670778598279355e-10
2.802579545136656e-09	4.48355432766018e-11	-2.670778598279355e-10
2.812500180694662e-09	4.48355432766018e-11	-2.670778598279355e-10
2.822420816252669e-09	4.48355432766018e-11	-2.670778598279355e-10
2.832341451810674e-09	4.48355432766018e-11	-2.670778598279355e-10
2.84226208736868e-09	4.48355432766018e-11	-2.670778598279355e-10
2.852182722926686e-09	4.48355432766018e-11	-2.670778598279355e-10
2.862103358484692e-09	4.48355432766018e-11	-2.670778598279355e-10
2.872023994042698e-09	4.48355432766018e-11	-2.670778598279355e-10
2.881944629600704e-09	4.48355432766018e-11	-2.670778598279355e-10
2.891865265158709e-09	4.48355432766018e-11	-2.670778598279355e-10
2.901785900716715e-09	4.48355432766018e-11	-2.670778598279355e-10
2.911706536274721e-09	4.48355432766018e-11	-2.670778598279355e-10
2.921627171832727e-09	4.48355432766018e-11	-2.670778598279355e-10
2.931547807390733e-09	4.48355432766018e-11	-2.670778598279355e-10
2.941468442948739e-09	4.48355432766018e-11	-2.670778598279355e-10
2.951389078506745e-09	4.48355432766018e-11	-2.670778598279355e-10
2.96130971406475e-09	4.48355432766018e-11	-2.670778598279355e-10
2.971230349622756e-09	4.48355432766018e-11	-2.670778598279355e-10
2.981150985180762e-09	4.48355432766018e-11	-2.670778598279355e-10
2.991071620738768e-09	4.48355432766018e-11	-2.670778598279355e-10
3.000992256296774e-09	4.48355432766018e-11	-2.670778598279355e-10
3.01091289185478e-09	4.48355432766018e-11	-2.670778598279355e-10
3.020833527412786e-09	4.48355432766018e-11	-2.670778598279355e-10
3.030754162970791e-09	4.48355432766018e-11	-2.670778598279355e-10
3.040674798528798e-09	4.48355432766018e-11	-2.670778598279355e-10
3.050595434086803e-09	4.48355432766018e-11	-2.670778598279355e-10
3.060516069644809e-09	4.48355432766018e-11	-2.670778598279355e-10
3.070436705202815e-09	4.48355432766018e-11	-2.670778598279355e-10
3.080357340760821e-09	4.48355432766018e-11	-2.670778598279355e-10
3.090277976318827e-09	4.48355432766018e-11	-2.670778598279355e-10
3.100198611876833e-09	4.48355432766018e-11	-2.670778598279355e-10
3.110119247434838e-09	4.48355432766018e-11	-2.670778598279355e-10
3.120039882992844e-09	4.48355432766018e-11	-2.670778598279355e-10
3.12996051855085e-09	4.48355432766018e-11	-2.670778598279355e-10
3.139881154108856e-09	4.48355432766018e-11	-2.670778598279355e-10
3.149801789666862e-09	4.48355432766018e-11	-2.670778598279355e-10
3.159722425224868e-09	4.48355432766018e-11	-2.670778598279355e-10
3.169643060782874e-09	4.48355432766018e-11	-2.670778598279355e-10
3.179563696340879e-09	4.48355432766018e-11	-2.670778598279355e-10
3.189484331898885e-09	4.48355432766018e-11	-2.670778598279355e-10
3.199404967456891e-09	4.48355432766018e-11	-2.670778598279355e-10
3.209325603014897e-09	4.48355432766018e-11	-2.670778598279355e-10
3.219246238572903e-09	4.48355432766018e-11	-2.670778598279355e-10
3.229166874130909e-09	4.48355432766018e-11	-2.670778598279355e-10
3.239087509688915e-09	4.48355432766018e-11	-2.670778598279355e-10
3.24900814524692e-09	4.48355432766018e-11	-2.670778598279355e-10
3.258928780804927e-09	4.48355432766018e-11	-2.670778598279355e-10
3.268849416362932e-09	4.48355432766018e-11	-2.670778598279355e-10
3.278770051920938e-09	4.48355432766018e-11	-2.670778598279355e-10
3.288690687478944e-09	4.48355432766018e-11	-2.670778598279355e-10
3.29861132303695e-09	4.48355432766018e-11	-2.670778598279355e-10
3.308531958594956e-09	4.48355432766018e-11	-2.670778598279355e-10
3.318452594152962e-09	4.48355432766018e-11	-2.670778598279355e-10
3.328373229710967e-09	4.48355432766018e-11	-2.670778598279355e-10
3.338293865268973e-09	4.48355432766018e-11	-2.670778598279355e-10
3.348214500826979e-09	4.48355432766018e-11	-2.670778598279355e-10
3.358135136384985e-09	4.48355432766018e-11	-2.670778598279355e-10
3.368055771942991e-09	4.48355432766018e-11	-2.670778598279355e-10
3.377976407500997e-09	4.48355432766018e-11	-2.670778598279355e-10
4.960317779002932e-12	5.479899733806887e-11	-2.670778598279355e-10
1.48809533370088e-11	5.479899733806887e-11	-2.670778598279355e-10
2.480158889501466e-11	5.479899733806887e-11	-2.670778598279355e-10
3.472222445302052e-11	5.479899733806887e-11	-2.670778598279355e-10
4.464286001102639e-11	5.479899733806887e-11	-2.670778598279355e-10
5.456349556903225e-11	5.479899733806887e-11	-2.670778598279355e-10
6.448413112703812e-11	5.479899733806887e-11	-2.670778598279355e-10
7.440476668504398e-11	5.479899733806887e-11	-2.670778598279355e-10
8.432540224304985e-11	5.479899733806887e-11	-2.670778598279355e-10
9.424603780105571e-11	5.479899733806887e-11	-2.670778598279355e-10
1.041666733590616e-10	5.479899733806887e-11	-2.670778598279355e-10
1.140873089170674e-10	5.479899733806887e-11	-2.670778598279355e-10
1.240079444750733e-10	5.479899733806887e-11	-2.670778598279355e-10
1.339285800330792e-10	5.479899733806887e-11	-2.670778598279355e-10
1.43849215591085e-10	5.479899733806887e-11	-2.670778598279355e-10
1.537698511490909e-10	5.479899733806887e-11	-2.670778598279355e-10
1.636904867070967e-10	5.479899733806887e-11	-2.670778598279355e-10
1.736111222651026e-10	5.479899733806887e-11	-2.670778598279355e-10
1.835317578231085e-10	5.479899733806887e-11	-2.670778598279355e-10
1.934523933811144e-10	5.479899733806887e-11	-2.670778598279355e-10
2.033730289391202e-10	5.479899733806887e-11	-2.670778598279355e-10
2.132936644971261e-10	5.479899733806887e-11	-2.670778598279355e-10
2.232143000551319e-10	5.479899733806887e-11	-2.670778598279355e-10
2.331349356131378e-10	5.479899733806887e-11	-2.670778598279355e-10
2.430555711711437e-10	5.479899733806887e-11	-2.670778598279355e-10
2.529762067291496e-10	5.479899733806887e-11	-2.670778598279355e-10
2.628968422871554e-10	5.479899733806887e-11	-2.670778598279355e-10
2.728174778451612e-10	5.479899733806887e-11	-2.670778598279355e-10
2.827381134031671e-10	5.479899733806887e-11	-2.670778598279355e-10
2.92658748961173e-10	5.479899733806887e-11	-2.670778598279355e-10
3.025793845191788e-10	5.479899733806887e-11	-2.670778598279355e-10
3.125000200771847e-10	5.479899733806887e-11	-2.670778598279355e-10
3.224206556351906e-10	5.479899733806887e-11	-2.670778598279355e-10
3.323412911931965e-10	5.479899733806887e-11	-2.670778598279355e-10
3.422619267512023e-10	5.479899733806887e-11	-2.670778598279355e-10
3.521825623092082e-10	5.479899733806887e-11	-2.670778598279355e-10
3.621031978672141e-10	5.479899733806887e-11	-2.670778598279355e-10
3.720238334252199e-10	5.479899733806887e-11	-2.670778598279355e-10
3.819444689832257e-10	5.479899733806887e-11	-2.670778598279355e-10
3.918651045412316e-10	5.479899733806887e-11	-2.670778598279355e-10
4.017857400992375e-10	5.479899733806887e-11	-2.670778598279355e-10
4.117063756572434e-10	5.479899733806887e-11	-2.670778598279355e-10
4.216270112152492e-10	5.479899733806887e-11	-2.670778598279355e-10
4.315476467732551e-10	5.479899733806887e-11	-2.670778598279355e-10
4.41468282331261e-10	5.479899733806887e-11	-2.670778598279355e-10
4.513889178892668e-10	5.479899733806887e-11	-2.670778598279355e-10
4.613095534472727e-10	5.479899733806887e-11	-2.670778598279355e-10
4.712301890052786e-10	5.479899733806887e-11	-2.670778598279355e-10
4.811508245632844e-10	5.479899733806887e-11	-2.670778598279355e-10
4.910714601212902e-10	5.479899733806887e-11	-2.670778598279355e-10
5.009920956792961e-10	5.479899733806887e-11	-2.670778598279355e-10
5.10912731237302e-10	5.479899733806887e-11	-2.670778598279355e-10
5.208333667953079e-10	5.479899733806887e-11	-2.670778598279355e-10
5.307540023533137e-10	5.479899733806887e-11	-2.670778598279355e-10
5.406746379113196e-10	5.479899733806887e-11	-2.670778598279355e-10
5.505952734693254e-10	5.479899733806887e-11	-2.670778598279355e-10
5.605159090273314e-10	5.479899733806887e-11	-2.670778598279355e-10
5.704365445853372e-10	5.479899733806887e-11	-2.670778598279355e-10
5.803571801433431e-10	5.479899733806887e-11	-2.670778598279355e-10
5.902778157013489e-10	5.479899733806887e-11	-2.670778598279355e-10
6.001984512593547e-10	5.479899733806887e-11	-2.670778598279355e-10
6.101190868173607e-10	5.479899733806887e-11	-2.670778598279355e-10
6.200397223753665e-10	5.479899733806887e-11	-2.670778598279355e-10
6.299603579333724e-10	5.479899733806887e-11	-2.670778598279355e-10
6.398809934913782e-10	5.479899733806887e-11	-2.670778598279355e-10
6.498016290493841e-10	5.479899733806887e-11	-2.670778598279355e-10
6.597222646073899e-10	5.479899733806887e-11	-2.670778598279355e-10
6.696429001653959e-10	5.479899733806887e-11	-2.670778598279355e-10
6.795635357234017e-10	5.479899733806887e-11	-2.670778598279355e-10
6.894841712814076e-10	5.479899733806887e-11	-2.670778598279355e-10
6.994048068394134e-10	5.479899733806887e-11	-2.670778598279355e-10
7.093254423974192e-10	5.479899733806887e-11	-2.670778598279355e-10
7.192460779554252e-10	5.479899733806887e-11	-2.670778598279355e-10
7.29166713513431e-10	5.479899733806887e-11	-2.670778598279355e-10
7.390873490714369e-10	5.479899733806887e-11	-2.670778598279355e-10
7.490079846294427e-10	5.479899733806887e-11	-2.670778598279355e-10
7.589286201874486e-10	5.479899733806887e-11	-2.670778598279355e-10
7.688492557454545e-10	5.479899733806887e-11	-2.670778598279355e-10
7.787698913034604e-10	5.479899733806887e-11	-2.670778598279355e-10
7.886905268614662e-10	5.479899733806887e-11	-2.670778598279355e-10
7.986111624194721e-10	5.479899733806887e-11	-2.670778598279355e-10
8.085317979774779e-10	5.479899733806887e-11	-2.670778598279355e-10
8.184524335354837e-10	5.479899733806887e-11	-2.670778598279355e-10
8.283730690934897e-10	5.479899733806887e-11	-2.670778598279355e-10
8.382937046514955e-10	5.479899733806887e-11	-2.670778598279355e-10
8.482143402095014e-10	5.479899733806887e-11	-2.670778598279355e-10
8.581349757675072e-10	5.479899733806887e-11	-2.670778598279355e-10
8.680556113255131e-10	5.479899733806887e-11	-2.670778598279355e-10
8.77976246883519e-10	5.479899733806887e-11	-2.670778598279355e-10
8.878968824415249e-10	5.479899733806887e-11	-2.670778598279355e-10
8.978175179995307e-10	5.479899733806887e-11	-2.670778598279355e-10
9.077381535575366e-10	5.479899733806887e-11	-2.670778598279355e-10
9.176587891155424e-10	5.479899733806887e-11	-2.670778598279355e-10
9.275794246735484e-10	5.479899733806887e-11	-2.670778598279355e-10
9.375000602315541e-10	5.479899733806887e-11	-2.670778598279355e-10
9.474206957895599e-10	5.479899733806887e-11	-2.670778598279355e-10
9.57341331347566e-10	5.479899733806887e-11	-2.670778598279355e-10
9.672619669055718e-10	5.479899733806887e-11	-2.670778598279355e-10
9.771826024635777e-10	5.479899733806887e-11	-2.670778598279355e-10
9.871032380215835e-10	5.479899733806887e-11	-2.670778598279355e-10
9.970238735795894e-10	5.479899733806887e-11	-2.670778598279355e-10
1.006944509137595e-09	5.479899733806887e-11	-2.670778598279355e-10
1.016865144695601e-09	5.479899733806887e-11	-2.670778598279355e-10
1.026785780253607e-09	5.479899733806887e-11	-2.670778598279355e-10
1.036706415811613e-09	5.479899733806887e-11	-2.670778598279355e-10
1.046627051369619e-09	5.479899733806887e-11	-2.670778598279355e-10
1.056547686927624e-09	5.479899733806887e-11	-2.670778598279355e-10
1.06646832248563e-09	5.479899733806887e-11	-2.670778598279355e-10
1.076388958043636e-09	5.479899733806887e-11	-2.670778598279355e-10
1.086309593601642e-09	5.479899733806887e-11	-2.670778598279355e-10
1.096230229159648e-09	5.479899733806887e-11	-2.670778598279355e-10
1.106150864717654e-09	5.479899733806887e-11	-2.670778598279355e-10
1.11607150027566e-09	5.479899733806887e-11	-2.670778598279355e-10
1.125992135833666e-09	5.479899733806887e-11	-2.670778598279355e-10
1.135912771391671e-09	5.479899733806887e-11	-2.670778598279355e-10
1.145833406949677e-09	5.479899733806887e-11	-2.670778598279355e-10
1.155754042507683e-09	5.479899733806887e-11	-2.670778598279355e-10
1.165674678065689e-09	5.479899733806887e-11	-2.670778598279355e-10
1.175595313623695e-09	5.479899733806887e-11	-2.670778598279355e-10
1.185515949181701e-09	5.479899733806887e-11	-2.670778598279355e-10
1.195436584739707e-09	5.479899733806887e-11	-2.670778598279355e-10
1.205357220297713e-09	5.479899733806887e-11	-2.670778598279355e-10
1.215277855855718e-09	5.479899733806887e-11	-2.670778598279355e-10
1.225198491413724e-09	5.479899733806887e-11	-2.670778598279355e-10
1.23511912697173e-09	5.479899733806887e-11	-2.670778598279355e-10
1.245039762529736e-09	5.479899733806887e-11	-2.670778598279355e-10
1.254960398087742e-09	5.479899733806887e-11	-2.670778598279355e-10
1.264881033645748e-09	5.479899733806887e-11	-2.670778598279355e-10
1.274801669203754e-09	5.479899733806887e-11	-2.670778598279355e-10
1.284722304761759e-09	5.479899733806887e-11	-2.670778598279355e-10
1.294642940319765e-09	5.479899733806887e-11	-2.670778598279355e-10
1.304563575877771e-09	5.479899733806887e-11	-2.670778598279355e-10
1.314484211435777e-09	5.479899733806887e-11	-2.670778598279355e-10
1.324404846993783e-09	5.479899733806887e-11	-2.670778598279355e-10
1.334325482551789e-09	5.479899733806887e-11	-2.670778598279355e-10
1.344246118109795e-09	5.479899733806887e-11	-2.670778598279355e-10
1.3541667536678e-09	5.479899733806887e-11	-2.670778598279355e-10
1.364087389225806e-09	5.479899733806887e-11	-2.670778598279355e-10
1.374008024783812e-09	5.479899733806887e-11	-2.670778598279355e-10
1.383928660341818e-09	5.479899733806887e-11	-2.670778598279355e-10
1.393849295899824e-09	5.479899733806887e-11	-2.670778598279355e-10
1.40376993145783e-09	5.479899733806887e-11	-2.670778598279355e-10
1.413690567015836e-09	5.479899733806887e-11	-2.670778598279355e-10
1.423611202573842e-09	5.479899733806887e-11	-2.670778598279355e-10
1.433531838131847e-09	5.479899733806887e-11	-2.670778598279355e-10
1.443452473689853e-09	5.479899733806887e-11	-2.670778598279355e-10
1.453373109247859e-09	5.479899733806887e-11	-2.670778598279355e-10
1.463293744805865e-09	5.479899733806887e-11	-2.670778598279355e-10
1.473214380363871e-09	5.479899733806887e-11	-2.670778598279355e-10
1.483135015921877e-09	5.479899733806887e-11	-2.670778598279355e-10
1.493055651479883e-09	5.479899733806887e-11	-2.670778598279355e-10
1.502976287037888e-09	5.479899733806887e-11	-2.670778598279355e-10
1.512896922595894e-09	5.479899733806887e-11	-2.670778598279355e-10
1.5228175581539e-09	5.479899733806887e-11	-2.670778598279355e-10
1.532738193711906e-09	5.479899733806887e-11	-2.670778598279355e-10
1.542658829269912e-09	5.479899733806887e-11	-2.670778598279355e-10
1.552579464827918e-09	5.479899733806887e-11	-2.670778598279355e-10
1.562500100385924e-09	5.479899733806887e-11	-2.670778598279355e-10
1.572420735943929e-09	5.479899733806887e-11	-2.670778598279355e-10
1.582341371501935e-09	5.479899733806887e-11	-2.670778598279355e-10
1.592262007059941e-09	5.479899733806887e-11	-2.670778598279355e-10
1.602182642617947e-09	5.479899733806887e-11	-2.670778598279355e-10
1.612103278175953e-09	5.479899733806887e-11	-2.670778598279355e-10
1.622023913733959e-09	5.479899733806887e-11	-2.670778598279355e-10
1.631944549291965e-09	5.479899733806887e-11	-2.670778598279355e-10
1.641865184849971e-09	5.479899733806887e-11	-2.670778598279355e-10
1.651785820407976e-09	5.479899733806887e-11	-2.670778598279355e-10
1.661706455965982e-09	5.479899733806887e-11	-2.670778598279355e-10
1.671627091523988e-09	5.479899733806887e-11	-2.670778598279355e-10
1.681547727081994e-09	5.479899733806887e-11	-2.670778598279355e-10
1.69146836264e-09	5.479899733806887e-11	-2.670778598279355e-10
1.701388998198006e-09	5.479899733806887e-11	-2.670778598279355e-10
1.711309633756012e-09	5.479899733806887e-11	-2.670778598279355e-10
1.721230269314017e-09	5.479899733806887e-11	-2.670778598279355e-10
1.731150904872023e-09	5.479899733806887e-11	-2.670778598279355e-10
1.741071540430029e-09	5.479899733806887e-11	-2.670778598279355e-10
1.750992175988035e-09	5.479899733806887e-11	-2.670778598279355e-10
1.760912811546041e-09	5.479899733806887e-11	-2.670778598279355e-10
1.770833447104047e-09	5.479899733806887e-11	-2.670778598279355e-10
1.780754082662053e-09	5.479899733806887e-11	-2.670778598279355e-10
1.790674718220058e-09	5.479899733806887e-11	-2.670778598279355e-10
1.800595353778064e-09	5.479899733806887e-11	-2.670778598279355e-10
1.81051598933607e-09	5.479899733806887e-11	-2.670778598279355e-10
1.820436624894076e-09	5.479899733806887e-11	-2.670778598279355e-10
1.830357260452082e-09	5.479899733806887e-11	-2.670778598279355e-10
1.840277896010088e-09	5.479899733806887e-11	-2.670778598279355e-10
1.850198531568094e-09	5.479899733806887e-11	-2.670778598279355e-10
1.8601191671261e-09	5.479899733806887e-11	-2.670778598279355e-10
1.870039802684105e-09	5.479899733806887e-11	-2.670778598279355e-10
1.879960438242111e-09	5.479899733806887e-11	-2.670778598279355e-10
1.889881073800117e-09	5.479899733806887e-11	-2.670778598279355e-10
1.899801709358123e-09	5.479899733806887e-11	-2.670778598279355e-10
1.909722344916129e-09	5.479899733806887e-11	-2.670778598279355e-10
1.919642980474135e-09	5.479899733806887e-11	-2.670778598279355e-10
1.92956361603214e-09	5.479899733806887e-11	-2.670778598279355e-10
1.939484251590146e-09	5.479899733806887e-11	-2.670778598279355e-10
1.949404887148152e-09	5.479899733806887e-11	-2.670778598279355e-10
1.959325522706158e-09	5.479899733806887e-11	-2.670778598279355e-10
1.969246158264164e-09	5.479899733806887e-11	-2.670778598279355e-10
1.97916679382217e-09	5.479899733806887e-11	-2.670778598279355e-10
1.989087429380176e-09	5.479899733806887e-11	-2.670778598279355e-10
1.999008064938182e-09	5.479899733806887e-11	-2.670778598279355e-10
2.008928700496188e-09	5.479899733806887e-11	-2.670778598279355e-10
2.018849336054193e-09	5.479899733806887e-11	-2.670778598279355e-10
2.028769971612199e-09	5.479899733806887e-11	-2.670778598279355e-10
2.038690607170205e-09	5.479899733806887e-11	-2.670778598279355e-10
2.048611242728211e-09	5.479899733806887e-11	-2.670778598279355e-10
2.058531878286217e-09	5.479899733806887e-11	-2.670778598279355e-10
2.068452513844223e-09	5.479899733806887e-11	-2.670778598279355e-10
2.078373149402229e-09	5.479899733806887e-11	-2.670778598279355e-10
2.088293784960234e-09	5.479899733806887e-11	-2.670778598279355e-10
2.09821442051824e-09	5.479899733806887e-11	-2.670778598279355e-10
2.108135056076246e-09	5.479899733806887e-11	-2.670778598279355e-10
2.118055691634252e-09	5.479899733806887e-11	-2.670778598279355e-10
2.127976327192258e-09	5.479899733806887e-11	-2.670778598279355e-10
2.137896962750264e-09	5.479899733806887e-11	-2.670778598279355e-10
2.147817598308269e-09	5.479899733806887e-11	-2.670778598279355e-10
2.157738233866275e-09	5.479899733806887e-11	-2.670778598279355e-10
2.167658869424281e-09	5.479899733806887e-11	-2.670778598279355e-10
2.177579504982287e-09	5.479899733806887e-11	-2.670778598279355e-10
2.187500140540293e-09	5.479899733806887e-11	-2.670778598279355e-10
2.197420776098299e-09	5.479899733806887e-11	-2.670778598279355e-10
2.207341411656305e-09	5.479899733806887e-11	-2.670778598279355e-10
2.217262047214311e-09	5.479899733806887e-11	-2.670778598279355e-10
2.227182682772317e-09	5.479899733806887e-11	-2.670778598279355e-10
2.237103318330322e-09	5.479899733806887e-11	-2.670778598279355e-10
2.247023953888328e-09	5.479899733806887e-11	-2.670778598279355e-10
2.256944589446334e-09	5.479899733806887e-11	-2.670778598279355e-10
2.26686522500434e-09	5.479899733806887e-11	-2.670778598279355e-10
2.276785860562346e-09	5.479899733806887e-11	-2.670778598279355e-10
2.286706496120352e-09	5.479899733806887e-11	-2.670778598279355e-10
2.296627131678358e-09	5.479899733806887e-11	-2.670778598279355e-10
2.306547767236363e-09	5.479899733806887e-11	-2.670778598279355e-10
2.316468402794369e-09	5.479899733806887e-11	-2.670778598279355e-10
2.326389038352375e-09	5.479899733806887e-11	-2.670778598279355e-10
2.336309673910381e-09	5.479899733806887e-11	-2.670778598279355e-10
2.346230309468387e-09	5.479899733806887e-11	-2.670778598279355e-10
2.356150945026393e-09	5.479899733806887e-11	-2.670778598279355e-10
2.366071580584398e-09	5.479899733806887e-11	-2.670778598279355e-10
2.375992216142404e-09	5.479899733806887e-11	-2.670778598279355e-10
2.385912851700411e-09	5.479899733806887e-11	-2.670778598279355e-10
2.395833487258416e-09	5.479899733806887e-11	-2.670778598279355e-10
2.405754122816422e-09	5.479899733806887e-11	-2.670778598279355e-10
2.415674758374428e-09	5.479899733806887e-11	-2.670778598279355e-10
2.425595393932434e-09	5.479899733806887e-11	-2.670778598279355e-10
2.43551602949044e-09	5.479899733806887e-11	-2.670778598279355e-10
2.445436665048446e-09	5.479899733806887e-11	-2.670778598279355e-10
2.455357300606451e-09	5.479899733806887e-11	-2.670778598279355e-10
2.465277936164457e-09	5.479899733806887e-11	-2.670778598279355e-10
2.475198571722463e-09	5.479899733806887e-11	-2.670778598279355e-10
2.485119207280469e-09	5.479899733806887e-11	-2.670778598279355e-10
2.495039842838475e-09	5.479899733806887e-11	-2.670778598279355e-10
2.504960478396481e-09	5.479899733806887e-11	-2.670778598279355e-10
2.514881113954487e-09	5.479899733806887e-11	-2.670778598279355e-10
2.524801749512492e-09	5.479899733806887e-11	-2.670778598279355e-10
2.534722385070498e-09	5.479899733806887e-11	-2.670778598279355e-10
2.544643020628504e-09	5.479899733806887e-11	-2.670778598279355e-10
2.55456365618651e-09	5.479899733806887e-11	-2.670778598279355e-10
2.564484291744516e-09	5.479899733806887e-11	-2.670778598279355e-10
2.574404927302522e-09	5.479899733806887e-11	-2.670778598279355e-10
2.584325562860527e-09	5.479899733806887e-11	-2.670778598279355e-10
2.594246198418533e-09	5.479899733806887e-11	-2.670778598279355e-10
2.60416683397654e-09	5.479899733806887e-11	-2.670778598279355e-10
2.614087469534545e-09	5.479899733806887e-11	-2.670778598279355e-10
2.624008105092551e-09	5.479899733806887e-11	-2.670778598279355e-10
2.633928740650557e-09	5.479899733806887e-11	-2.670778598279355e-10
2.643849376208563e-09	5.479899733806887e-11	-2.670778598279355e-10
2.653770011766569e-09	5.479899733806887e-11	-2.670778598279355e-10
2.663690647324575e-09	5.479899733806887e-11	-2.670778598279355e-10
2.67361128288258e-09	5.479899733806887e-11	-2.670778598279355e-10
2.683531918440586e-09	5.479899733806887e-11	-2.670778598279355e-10
2.693452553998592e-09	5.479899733806887e-11	-2.670778598279355e-10
2.703373189556598e-09	5.479899733806887e-11	-2.670778598279355e-10
2.713293825114604e-09	5.479899733806887e-11	-2.670778598279355e-10
2.72321446067261e-09	5.479899733806887e-11	-2.670778598279355e-10
2.733135096230616e-09	5.479899733806887e-11	-2.670778598279355e-10
2.743055731788621e-09	5.479899733806887e-11	-2.670778598279355e-10
2.752976367346627e-09	5.479899733806887e-11	-2.670778598279355e-10
2.762897002904633e-09	5.479899733806887e-11	-2.670778598279355e-10
2.772817638462639e-09	5.479899733806887e-11	-2.670778598279355e-10
2.782738274020645e-09	5.479899733806887e-11	-2.670778598279355e-10
2.792658909578651e-09	5.479899733806887e-11	-2.670778598279355e-10
2.802579545136656e-09	5.479899733806887e-11	-2.670778598279355e-10
2.812500180694662e-09	5.479899733806887e-11	-2.670778598279355e-10
2.822420816252669e-09	5.479899733806887e-11	-2.670778598279355e-10
2.832341451810674e-09	5.479899733806887e-11	-2.670778598279355e-10
2.84226208736868e-09	5.479899733806887e-11	-2.670778598279355e-10
2.852182722926686e-09	5.479899733806887e-11	-2.670778598279355e-10
2.862103358484692e-09	5.479899733806887e-11	-2.670778598279355e-10
2.872023994042698e-09	5.479899733806887e-11	-2.670778598279355e-10
2.881944629600704e-09	5.479899733806887e-11	-2.670778598279355e-10
2.891865265158709e-09	5.479899733806887e-11	-2.670778598279355e-10
2.901785900716715e-09	5.479899733806887e-11	-2.670778598279355e-10
2.911706536274721e-09	5.479899733806887e-11	-2.670778598279355e-10
[truncated: 111,895 more rows]
