# Supplementary material for: Cyclodehydrogenation of molecular nanographene precursors catalyzed by atomic hydrogen
Source: Nat Commun. 2025 Jan 15;16:691. doi: 10.1038/s41467-024-54774-1 (PMC11735845; doi:10.1038/s41467-024-54774-1)
Supplement: Supplementary file 4 — Source Data [file 41467_2024_54774_MOESM4_ESM.zip › Source Data/Figure_3 source data file/Figure_3c.txt]

X[nm]		Y[nm]		Z[nm]
0.000000	0.000000	0.146013
0.019502	0.000000	0.141778
0.039004	0.000000	0.141491
0.058506	0.000000	0.137256
0.078008	0.000000	0.136969
0.097510	0.000000	0.136682
0.117012	0.000000	0.136395
0.136514	0.000000	0.132161
0.156015	0.000000	0.131874
0.175517	0.000000	0.131587
0.195019	0.000000	0.1313
0.214521	0.000000	0.13496
0.234023	0.000000	0.134673
0.253525	0.000000	0.134386
0.273027	0.000000	0.134099
0.292529	0.000000	0.13776
0.312031	0.000000	0.141421
0.331533	0.000000	0.145082
0.351035	0.000000	0.148743
0.370537	0.000000	0.152403
0.390039	0.000000	0.156064
0.409541	0.000000	0.159725
0.429043	0.000000	0.167334
0.448545	0.000000	0.167047
0.468046	0.000000	0.170708
0.487548	0.000000	0.174368
0.507050	0.000000	0.181977
0.526552	0.000000	0.18169
0.546054	0.000000	0.185351
0.565556	0.000000	0.185064
0.585058	0.000000	0.188725
0.604560	0.000000	0.192385
0.624062	0.000000	0.192098
0.643564	0.000000	0.191811
0.663066	0.000000	0.195472
0.682568	0.000000	0.195185
0.702070	0.000000	0.194898
0.721572	0.000000	0.194611
0.741074	0.000000	0.194324
0.760575	0.000000	0.194037
0.780077	0.000000	0.19375
0.799579	0.000000	0.193463
0.819081	0.000000	0.189228
0.838583	0.000000	0.192889
0.858085	0.000000	0.188654
0.877587	0.000000	0.188367
0.897089	0.000000	0.184132
0.916591	0.000000	0.179898
0.936093	0.000000	0.179611
0.955595	0.000000	0.179324
0.975097	0.000000	0.175089
0.994599	0.000000	0.170854
1.014101	0.000000	0.166619
1.033603	0.000000	0.162384
1.053105	0.000000	0.15815
1.072606	0.000000	0.157863
1.092108	0.000000	0.153628
1.111610	0.000000	0.153341
1.131112	0.000000	0.153054
1.150614	0.000000	0.152767
1.170116	0.000000	0.15248
1.189618	0.000000	0.15614
1.209120	0.000000	0.155853
1.228622	0.000000	0.159514
1.248124	0.000000	0.159227
1.267626	0.000000	0.162888
1.287128	0.000000	0.166549
1.306630	0.000000	0.174158
1.326132	0.000000	0.17387
1.345634	0.000000	0.181479
1.365135	0.000000	0.18514
1.384637	0.000000	0.188801
1.404139	0.000000	0.196409
1.423641	0.000000	0.20007
1.443143	0.000000	0.199783
1.462645	0.000000	0.203444
1.482147	0.000000	0.207105
1.501649	0.000000	0.210766
1.521151	0.000000	0.214426
1.540653	0.000000	0.214139
1.560155	0.000000	0.2178
1.579657	0.000000	0.217513
1.599159	0.000000	0.221174
1.618661	0.000000	0.220887
1.638163	0.000000	0.2206
1.657665	0.000000	0.220313
1.677166	0.000000	0.220026
1.696668	0.000000	0.219739
1.716170	0.000000	0.219452
1.735672	0.000000	0.219165
1.755174	0.000000	0.218878
1.774676	0.000000	0.214643
1.794178	0.000000	0.214356
1.813680	0.000000	0.210121
1.833182	0.000000	0.205886
1.852684	0.000000	0.205599
1.872186	0.000000	0.201365
1.891688	0.000000	0.19713
1.911190	0.000000	0.188947
1.930692	0.000000	0.18866
1.950194	0.000000	0.180478
1.969695	0.000000	0.172295
1.989197	0.000000	0.16806
2.008699	0.000000	0.159877
2.028201	0.000000	0.155643
2.047703	0.000000	0.14746
2.067205	0.000000	0.139277
2.086707	0.000000	0.13899
2.106209	0.000000	0.134756
2.125711	0.000000	0.130521
2.145213	0.000000	0.130234
2.164715	0.000000	0.129947
2.184217	0.000000	0.12966
2.203719	0.000000	0.133321
2.223221	0.000000	0.136981
2.242723	0.000000	0.136694
2.262225	0.000000	0.140355
2.281726	0.000000	0.147964
2.301228	0.000000	0.147677
2.320730	0.000000	0.155285
2.340232	0.000000	0.158946
2.359734	0.000000	0.158659
2.379236	0.000000	0.166268
2.398738	0.000000	0.165981
2.418240	0.000000	0.169642
2.437742	0.000000	0.173302
2.457244	0.000000	0.176963
2.476746	0.000000	0.176676
2.496248	0.000000	0.176389
2.515750	0.000000	0.18005
2.535252	0.000000	0.179763
2.554754	0.000000	0.183424
2.574255	0.000000	0.179189
2.593757	0.000000	0.178902
2.613259	0.000000	0.178615
2.632761	0.000000	0.182276
2.652263	0.000000	0.178041
2.671765	0.000000	0.177754
2.691267	0.000000	0.177467
2.710769	0.000000	0.17718
2.730271	0.000000	0.176893
2.749773	0.000000	0.176606
2.769275	0.000000	0.172371
2.788777	0.000000	0.168136
2.808279	0.000000	0.167849
2.827781	0.000000	0.163614
2.847283	0.000000	0.163327
2.866785	0.000000	0.159093
2.886286	0.000000	0.154858
2.905788	0.000000	0.150623
2.925290	0.000000	0.150336
2.944792	0.000000	0.146101
2.964294	0.000000	0.145814
2.983796	0.000000	0.141579
3.003298	0.000000	0.137345
3.022800	0.000000	0.137058
3.042302	0.000000	0.136771
3.061804	0.000000	0.136484
3.081306	0.000000	0.136197
3.100808	0.000000	0.13591
3.120310	0.000000	0.135623
3.139812	0.000000	0.135336
3.159314	0.000000	0.135048
3.178815	0.000000	0.138709
3.198317	0.000000	0.14237
3.217819	0.000000	0.142083
3.237321	0.000000	0.141796
3.256823	0.000000	0.145457
3.276325	0.000000	0.149118
3.295827	0.000000	0.156726
3.315329	0.000000	0.156439
3.334831	0.000000	0.1601
3.354333	0.000000	0.163761
3.373835	0.000000	0.17137
3.393337	0.000000	0.171083
3.412839	0.000000	0.174743
3.432341	0.000000	0.178404
3.451843	0.000000	0.178117
3.471345	0.000000	0.181778
3.490846	0.000000	0.185439
3.510348	0.000000	0.185152
3.529850	0.000000	0.19276
3.549352	0.000000	0.192473
3.568854	0.000000	0.192186
3.588356	0.000000	0.195847
3.607858	0.000000	0.19556
3.627360	0.000000	0.195273
3.646862	0.000000	0.194986
3.666364	0.000000	0.194699
3.685866	0.000000	0.194412
3.705368	0.000000	0.198073
3.724870	0.000000	0.197786
3.744372	0.000000	0.193551
3.763874	0.000000	0.189316
3.783375	0.000000	0.189029
3.802877	0.000000	0.184795
3.822379	0.000000	0.184507
3.841881	0.000000	0.180273
3.861383	0.000000	0.176038
3.880885	0.000000	0.175751
3.900387	0.000000	0.171516
3.919889	0.000000	0.167281
3.939391	0.000000	0.166994
3.958893	0.000000	0.158812
3.978395	0.000000	0.154577
3.997897	0.000000	0.15429
4.017399	0.000000	0.150055
4.036901	0.000000	0.14582
4.056403	0.000000	0.145533
4.075905	0.000000	0.141298
4.095406	0.000000	0.141011
4.114908	0.000000	0.140724
4.134410	0.000000	0.136489
4.153912	0.000000	0.136202
4.173414	0.000000	0.131968
4.192916	0.000000	0.131681
4.212418	0.000000	0.139289
4.231920	0.000000	0.14295
0.000000	0.019540	0.140925
0.019502	0.019540	0.13669
0.039004	0.019540	0.136403
0.058506	0.019540	0.140064
0.078008	0.019540	0.139777
0.097510	0.019540	0.135542
0.117012	0.019540	0.135255
0.136514	0.019540	0.134968
0.156015	0.019540	0.134681
0.175517	0.019540	0.138342
0.195019	0.019540	0.134107
0.214521	0.019540	0.137767
0.234023	0.019540	0.13748
0.253525	0.019540	0.137193
0.273027	0.019540	0.140854
0.292529	0.019540	0.148463
0.312031	0.019540	0.148176
0.331533	0.019540	0.151837
0.351035	0.019540	0.155498
0.370537	0.019540	0.159158
0.390039	0.019540	0.162819
0.409541	0.019540	0.170428
0.429043	0.019540	0.170141
0.448545	0.019540	0.173802
0.468046	0.019540	0.177462
0.487548	0.019540	0.181123
0.507050	0.019540	0.184784
0.526552	0.019540	0.188445
0.546054	0.019540	0.188158
0.565556	0.019540	0.191819
0.585058	0.019540	0.195479
0.604560	0.019540	0.195192
0.624062	0.019540	0.194905
0.643564	0.019540	0.198566
0.663066	0.019540	0.194331
0.682568	0.019540	0.197992
0.702070	0.019540	0.197705
0.721572	0.019540	0.19347
0.741074	0.019540	0.197131
0.760575	0.019540	0.192896
0.780077	0.019540	0.192609
0.799579	0.019540	0.192322
0.819081	0.019540	0.192035
0.838583	0.019540	0.1878
0.858085	0.019540	0.187513
0.877587	0.019540	0.183279
0.897089	0.019540	0.179044
0.916591	0.019540	0.178757
0.936093	0.019540	0.17847
0.955595	0.019540	0.174235
0.975097	0.019540	0.17
0.994599	0.019540	0.165765
1.014101	0.019540	0.161531
1.033603	0.019540	0.161244
1.053105	0.019540	0.160957
1.072606	0.019540	0.156722
1.092108	0.019540	0.156435
1.111610	0.019540	0.156148
1.131112	0.019540	0.155861
1.150614	0.019540	0.155574
1.170116	0.019540	0.155287
1.189618	0.019540	0.155
1.209120	0.019540	0.158661
1.228622	0.019540	0.162321
1.248124	0.019540	0.165982
1.267626	0.019540	0.173591
1.287128	0.019540	0.173304
1.306630	0.019540	0.176965
1.326132	0.019540	0.184573
1.345634	0.019540	0.188234
1.365135	0.019540	0.191895
1.384637	0.019540	0.195556
1.404139	0.019540	0.199216
1.423641	0.019540	0.202877
1.443143	0.019540	0.206538
1.462645	0.019540	0.210199
1.482147	0.019540	0.21386
1.501649	0.019540	0.213573
1.521151	0.019540	0.213286
1.540653	0.019540	0.216946
1.560155	0.019540	0.220607
1.579657	0.019540	0.22032
1.599159	0.019540	0.220033
1.618661	0.019540	0.219746
1.638163	0.019540	0.219459
1.657665	0.019540	0.22312
1.677166	0.019540	0.222833
1.696668	0.019540	0.218598
1.716170	0.019540	0.218311
1.735672	0.019540	0.218024
1.755174	0.019540	0.213789
1.774676	0.019540	0.213502
1.794178	0.019540	0.213215
1.813680	0.019540	0.205033
1.833182	0.019540	0.204746
1.852684	0.019540	0.204459
1.872186	0.019540	0.200224
1.891688	0.019540	0.195989
1.911190	0.019540	0.187806
1.930692	0.019540	0.183572
1.950194	0.019540	0.179337
1.969695	0.019540	0.171154
1.989197	0.019540	0.166919
2.008699	0.019540	0.158737
2.028201	0.019540	0.150554
2.047703	0.019540	0.146319
2.067205	0.019540	0.142084
2.086707	0.019540	0.13785
2.106209	0.019540	0.133615
2.125711	0.019540	0.133328
2.145213	0.019540	0.129093
2.164715	0.019540	0.132754
2.184217	0.019540	0.136415
2.203719	0.019540	0.136128
2.223221	0.019540	0.139788
2.242723	0.019540	0.143449
2.262225	0.019540	0.143162
2.281726	0.019540	0.146823
2.301228	0.019540	0.154432
2.320730	0.019540	0.158092
2.340232	0.019540	0.161753
2.359734	0.019540	0.165414
2.379236	0.019540	0.169075
2.398738	0.019540	0.172736
2.418240	0.019540	0.176396
2.437742	0.019540	0.176109
2.457244	0.019540	0.17977
2.476746	0.019540	0.179483
2.496248	0.019540	0.179196
2.515750	0.019540	0.182857
2.535252	0.019540	0.18257
2.554754	0.019540	0.182283
2.574255	0.019540	0.181996
2.593757	0.019540	0.181709
2.613259	0.019540	0.181422
2.632761	0.019540	0.185083
2.652263	0.019540	0.180848
2.671765	0.019540	0.176613
2.691267	0.019540	0.176326
2.710769	0.019540	0.176039
2.730271	0.019540	0.175752
2.749773	0.019540	0.175465
2.769275	0.019540	0.17123
2.788777	0.019540	0.166996
2.808279	0.019540	0.166709
2.827781	0.019540	0.166422
2.847283	0.019540	0.162187
2.866785	0.019540	0.157952
2.886286	0.019540	0.153717
2.905788	0.019540	0.149482
2.925290	0.019540	0.149195
2.944792	0.019540	0.14496
2.964294	0.019540	0.144673
2.983796	0.019540	0.140439
3.003298	0.019540	0.136204
3.022800	0.019540	0.135917
3.042302	0.019540	0.139578
3.061804	0.019540	0.135343
3.081306	0.019540	0.135056
3.100808	0.019540	0.134769
3.120310	0.019540	0.134482
3.139812	0.019540	0.138143
3.159314	0.019540	0.141803
3.178815	0.019540	0.141516
3.198317	0.019540	0.141229
3.217819	0.019540	0.14489
3.237321	0.019540	0.148551
3.256823	0.019540	0.152212
3.276325	0.019540	0.155873
3.295827	0.019540	0.159533
3.315329	0.019540	0.159246
3.334831	0.019540	0.166855
3.354333	0.019540	0.166568
3.373835	0.019540	0.174177
3.393337	0.019540	0.177837
3.412839	0.019540	0.17755
3.432341	0.019540	0.181211
3.451843	0.019540	0.184872
3.471345	0.019540	0.188533
3.490846	0.019540	0.188246
3.510348	0.019540	0.191907
3.529850	0.019540	0.19162
3.549352	0.019540	0.19528
3.568854	0.019540	0.198941
3.588356	0.019540	0.198654
3.607858	0.019540	0.198367
3.627360	0.019540	0.19808
3.646862	0.019540	0.193845
3.666364	0.019540	0.197506
3.685866	0.019540	0.197219
3.705368	0.019540	0.196932
3.724870	0.019540	0.196645
3.744372	0.019540	0.19241
3.763874	0.019540	0.188176
3.783375	0.019540	0.191836
3.802877	0.019540	0.187602
3.822379	0.019540	0.183367
3.841881	0.019540	0.179132
3.861383	0.019540	0.174897
3.880885	0.019540	0.170662
3.900387	0.019540	0.170375
3.919889	0.019540	0.16614
3.939391	0.019540	0.157958
3.958893	0.019540	0.157671
3.978395	0.019540	0.153436
3.997897	0.019540	0.153149
4.017399	0.019540	0.15681
4.036901	0.019540	0.156523
4.056403	0.019540	0.140445
4.075905	0.019540	0.144105
4.095406	0.019540	0.139871
4.114908	0.019540	0.139584
4.134410	0.019540	0.139296
4.153912	0.019540	0.139009
4.173414	0.019540	0.138722
4.192916	0.019540	0.138435
4.212418	0.019540	0.142096
4.231920	0.019540	0.141809
0.000000	0.039080	0.135844
0.019502	0.039080	0.135557
0.039004	0.039080	0.13527
0.058506	0.039080	0.134983
0.078008	0.039080	0.134696
0.097510	0.039080	0.134409
0.117012	0.039080	0.134122
0.136514	0.039080	0.133835
0.156015	0.039080	0.133548
0.175517	0.039080	0.133261
0.195019	0.039080	0.136921
0.214521	0.039080	0.136634
0.234023	0.039080	0.140295
0.253525	0.039080	0.143956
0.273027	0.039080	0.143669
0.292529	0.039080	0.14733
0.312031	0.039080	0.150991
0.331533	0.039080	0.154651
0.351035	0.039080	0.158312
0.370537	0.039080	0.165921
0.390039	0.039080	0.165634
0.409541	0.039080	0.169295
0.429043	0.039080	0.176903
0.448545	0.039080	0.176616
0.468046	0.039080	0.180277
0.487548	0.039080	0.183938
0.507050	0.039080	0.187599
0.526552	0.039080	0.187312
0.546054	0.039080	0.190972
0.565556	0.039080	0.194633
0.585058	0.039080	0.194346
0.604560	0.039080	0.198007
0.624062	0.039080	0.19772
0.643564	0.039080	0.197433
0.663066	0.039080	0.197146
0.682568	0.039080	0.196859
0.702070	0.039080	0.196572
0.721572	0.039080	0.196285
0.741074	0.039080	0.19205
0.760575	0.039080	0.191763
0.780077	0.039080	0.191476
0.799579	0.039080	0.191189
0.819081	0.039080	0.190902
0.838583	0.039080	0.186667
0.858085	0.039080	0.182433
0.877587	0.039080	0.182146
0.897089	0.039080	0.177911
0.916591	0.039080	0.177624
0.936093	0.039080	0.173389
0.955595	0.039080	0.169154
0.975097	0.039080	0.164919
0.994599	0.039080	0.164632
1.014101	0.039080	0.164345
1.033603	0.039080	0.16011
1.053105	0.039080	0.155876
1.072606	0.039080	0.155589
1.092108	0.039080	0.151354
1.111610	0.039080	0.155015
1.131112	0.039080	0.154728
1.150614	0.039080	0.154441
1.170116	0.039080	0.158101
1.189618	0.039080	0.157814
1.209120	0.039080	0.161475
1.228622	0.039080	0.165136
1.248124	0.039080	0.168797
1.267626	0.039080	0.172458
1.287128	0.039080	0.180066
1.306630	0.039080	0.179779
1.326132	0.039080	0.18344
1.345634	0.039080	0.191049
1.365135	0.039080	0.194709
1.384637	0.039080	0.19837
1.404139	0.039080	0.202031
1.423641	0.039080	0.205692
1.443143	0.039080	0.209353
1.462645	0.039080	0.213013
1.482147	0.039080	0.216674
1.501649	0.039080	0.216387
1.521151	0.039080	0.220048
1.540653	0.039080	0.219761
1.560155	0.039080	0.219474
1.579657	0.039080	0.223135
1.599159	0.039080	0.222848
1.618661	0.039080	0.218613
1.638163	0.039080	0.222274
1.657665	0.039080	0.218039
1.677166	0.039080	0.217752
1.696668	0.039080	0.217465
1.716170	0.039080	0.21323
1.735672	0.039080	0.212943
1.755174	0.039080	0.212656
1.774676	0.039080	0.208421
1.794178	0.039080	0.208134
1.813680	0.039080	0.2039
1.833182	0.039080	0.199665
1.852684	0.039080	0.19543
1.872186	0.039080	0.195143
1.891688	0.039080	0.18696
1.911190	0.039080	0.182725
1.930692	0.039080	0.178491
1.950194	0.039080	0.170308
1.969695	0.039080	0.166073
1.989197	0.039080	0.161838
2.008699	0.039080	0.153656
2.028201	0.039080	0.149421
2.047703	0.039080	0.141238
2.067205	0.039080	0.137003
2.086707	0.039080	0.136716
2.106209	0.039080	0.132482
2.125711	0.039080	0.132195
2.145213	0.039080	0.131908
2.164715	0.039080	0.131621
2.184217	0.039080	0.135281
2.203719	0.039080	0.138942
2.223221	0.039080	0.142603
2.242723	0.039080	0.146264
2.262225	0.039080	0.149925
2.281726	0.039080	0.153585
2.301228	0.039080	0.157246
2.320730	0.039080	0.164855
2.340232	0.039080	0.164568
2.359734	0.039080	0.168229
2.379236	0.039080	0.17189
2.398738	0.039080	0.17555
2.418240	0.039080	0.179211
2.437742	0.039080	0.182872
2.457244	0.039080	0.182585
2.476746	0.039080	0.182298
2.496248	0.039080	0.185959
2.515750	0.039080	0.185672
2.535252	0.039080	0.185385
2.554754	0.039080	0.185098
2.574255	0.039080	0.184811
2.593757	0.039080	0.184524
2.613259	0.039080	0.184237
2.632761	0.039080	0.18395
2.652263	0.039080	0.179715
2.671765	0.039080	0.179428
2.691267	0.039080	0.175193
2.710769	0.039080	0.174906
2.730271	0.039080	0.174619
2.749773	0.039080	0.170384
2.769275	0.039080	0.166149
2.788777	0.039080	0.165862
2.808279	0.039080	0.161628
2.827781	0.039080	0.157393
2.847283	0.039080	0.157106
2.866785	0.039080	0.152871
2.886286	0.039080	0.148636
2.905788	0.039080	0.144401
2.925290	0.039080	0.140166
2.944792	0.039080	0.139879
2.964294	0.039080	0.139592
2.983796	0.039080	0.135358
3.003298	0.039080	0.135071
3.022800	0.039080	0.134784
3.042302	0.039080	0.134497
3.061804	0.039080	0.13421
3.081306	0.039080	0.133923
3.100808	0.039080	0.133636
3.120310	0.039080	0.137296
3.139812	0.039080	0.137009
3.159314	0.039080	0.14067
3.178815	0.039080	0.144331
3.198317	0.039080	0.147992
3.217819	0.039080	0.147705
3.237321	0.039080	0.151366
3.256823	0.039080	0.155026
3.276325	0.039080	0.158687
3.295827	0.039080	0.162348
3.315329	0.039080	0.166009
3.334831	0.039080	0.16967
3.354333	0.039080	0.17333
3.373835	0.039080	0.176991
3.393337	0.039080	0.180652
3.412839	0.039080	0.184313
3.432341	0.039080	0.184026
3.451843	0.039080	0.187687
3.471345	0.039080	0.191348
3.490846	0.039080	0.19106
3.510348	0.039080	0.194721
3.529850	0.039080	0.194434
3.549352	0.039080	0.194147
3.568854	0.039080	0.197808
3.588356	0.039080	0.197521
3.607858	0.039080	0.197234
3.627360	0.039080	0.196947
3.646862	0.039080	0.19666
3.666364	0.039080	0.196373
3.685866	0.039080	0.196086
3.705368	0.039080	0.195799
3.724870	0.039080	0.191564
3.744372	0.039080	0.191277
3.763874	0.039080	0.19099
3.783375	0.039080	0.186755
3.802877	0.039080	0.182521
3.822379	0.039080	0.178286
3.841881	0.039080	0.174051
3.861383	0.039080	0.173764
3.880885	0.039080	0.169529
3.900387	0.039080	0.165294
3.919889	0.039080	0.161059
3.939391	0.039080	0.160772
3.958893	0.039080	0.15259
3.978395	0.039080	0.152303
3.997897	0.039080	0.152016
4.017399	0.039080	0.147781
4.036901	0.039080	0.147494
4.056403	0.039080	0.143259
4.075905	0.039080	0.142972
4.095406	0.039080	0.142685
4.114908	0.039080	0.142398
4.134410	0.039080	0.138163
4.153912	0.039080	0.141824
4.173414	0.039080	0.141537
4.192916	0.039080	0.14125
4.212418	0.039080	0.144911
4.231920	0.039080	0.148572
0.000000	0.058621	0.134703
0.019502	0.058621	0.134416
0.039004	0.058621	0.130181
0.058506	0.058621	0.161477
0.078008	0.058621	0.169086
0.097510	0.058621	0.141164
0.117012	0.058621	0.132981
0.136514	0.058621	0.132694
0.156015	0.058621	0.132407
0.175517	0.058621	0.136068
0.195019	0.058621	0.135781
0.214521	0.058621	0.139442
0.234023	0.058621	0.143103
0.253525	0.058621	0.142816
0.273027	0.058621	0.166216
0.292529	0.058621	0.161981
0.312031	0.058621	0.153798
0.331533	0.058621	0.157459
0.351035	0.058621	0.16112
0.370537	0.058621	0.164781
0.390039	0.058621	0.168441
0.409541	0.058621	0.172102
0.429043	0.058621	0.175763
0.448545	0.058621	0.179424
0.468046	0.058621	0.183085
0.487548	0.058621	0.182798
0.507050	0.058621	0.186458
0.526552	0.058621	0.190119
0.546054	0.058621	0.189832
0.565556	0.058621	0.193493
0.585058	0.058621	0.193206
0.604560	0.058621	0.192919
0.624062	0.058621	0.19658
0.643564	0.058621	0.196293
0.663066	0.058621	0.196006
0.682568	0.058621	0.195719
0.702070	0.058621	0.195432
0.721572	0.058621	0.195145
0.741074	0.058621	0.194858
0.760575	0.058621	0.190623
0.780077	0.058621	0.186388
0.799579	0.058621	0.186101
0.819081	0.058621	0.185814
0.838583	0.058621	0.181579
0.858085	0.058621	0.181292
0.877587	0.058621	0.177057
0.897089	0.058621	0.172823
0.916591	0.058621	0.172536
0.936093	0.058621	0.168301
0.955595	0.058621	0.168014
0.975097	0.058621	0.163779
0.994599	0.058621	0.159544
1.014101	0.058621	0.159257
1.033603	0.058621	0.15897
1.053105	0.058621	0.154735
1.072606	0.058621	0.154448
1.092108	0.058621	0.154161
1.111610	0.058621	0.153874
1.131112	0.058621	0.153587
1.150614	0.058621	0.157248
1.170116	0.058621	0.156961
1.189618	0.058621	0.160622
1.209120	0.058621	0.164283
1.228622	0.058621	0.163996
1.248124	0.058621	0.171604
1.267626	0.058621	0.179213
1.287128	0.058621	0.182874
1.306630	0.058621	0.186535
1.326132	0.058621	0.190195
1.345634	0.058621	0.189908
1.365135	0.058621	0.197517
1.384637	0.058621	0.201178
1.404139	0.058621	0.200891
1.423641	0.058621	0.208499
1.443143	0.058621	0.208212
1.462645	0.058621	0.211873
1.482147	0.058621	0.215534
1.501649	0.058621	0.219195
1.521151	0.058621	0.218908
1.540653	0.058621	0.218621
1.560155	0.058621	0.222282
1.579657	0.058621	0.218047
1.599159	0.058621	0.221708
1.618661	0.058621	0.221421
1.638163	0.058621	0.221134
1.657665	0.058621	0.220847
1.677166	0.058621	0.216612
1.696668	0.058621	0.216325
1.716170	0.058621	0.216038
1.735672	0.058621	0.211803
1.755174	0.058621	0.207568
1.774676	0.058621	0.207281
1.794178	0.058621	0.203046
1.813680	0.058621	0.202759
1.833182	0.058621	0.198524
1.852684	0.058621	0.19429
1.872186	0.058621	0.190055
1.891688	0.058621	0.18582
1.911190	0.058621	0.181585
1.930692	0.058621	0.173403
1.950194	0.058621	0.169168
1.969695	0.058621	0.160985
1.989197	0.058621	0.15675
2.008699	0.058621	0.152515
2.028201	0.058621	0.144333
2.047703	0.058621	0.140098
2.067205	0.058621	0.139811
2.086707	0.058621	0.135576
2.106209	0.058621	0.131341
2.125711	0.058621	0.150793
2.145213	0.058621	0.166298
2.164715	0.058621	0.138376
2.184217	0.058621	0.134141
2.203719	0.058621	0.137802
2.223221	0.058621	0.145411
2.242723	0.058621	0.149071
2.262225	0.058621	0.152732
2.281726	0.058621	0.156393
2.301228	0.058621	0.164002
2.320730	0.058621	0.163715
2.340232	0.058621	0.171323
2.359734	0.058621	0.174984
2.379236	0.058621	0.174697
2.398738	0.058621	0.178358
2.418240	0.058621	0.182019
2.437742	0.058621	0.181732
2.457244	0.058621	0.185392
2.476746	0.058621	0.189053
2.496248	0.058621	0.184818
2.515750	0.058621	0.188479
2.535252	0.058621	0.188192
2.554754	0.058621	0.187905
2.574255	0.058621	0.187618
2.593757	0.058621	0.187331
2.613259	0.058621	0.183096
2.632761	0.058621	0.182809
2.652263	0.058621	0.182522
2.671765	0.058621	0.178288
2.691267	0.058621	0.178001
2.710769	0.058621	0.173766
2.730271	0.058621	0.169531
2.749773	0.058621	0.169244
2.769275	0.058621	0.165009
2.788777	0.058621	0.160774
2.808279	0.058621	0.160487
2.827781	0.058621	0.156252
2.847283	0.058621	0.152018
2.866785	0.058621	0.151731
2.886286	0.058621	0.147496
2.905788	0.058621	0.139313
2.925290	0.058621	0.139026
2.944792	0.058621	0.134791
2.964294	0.058621	0.134504
2.983796	0.058621	0.134217
3.003298	0.058621	0.129983
3.022800	0.058621	0.129696
3.042302	0.058621	0.133356
3.061804	0.058621	0.129122
3.081306	0.058621	0.128834
3.100808	0.058621	0.132495
3.120310	0.058621	0.132208
3.139812	0.058621	0.143765
3.159314	0.058621	0.13953
3.178815	0.058621	0.139243
3.198317	0.058621	0.142904
3.217819	0.058621	0.150512
3.237321	0.058621	0.150225
3.256823	0.058621	0.157834
3.276325	0.058621	0.161495
3.295827	0.058621	0.161208
3.315329	0.058621	0.168816
3.334831	0.058621	0.172477
3.354333	0.058621	0.17219
3.373835	0.058621	0.179799
3.393337	0.058621	0.18346
3.412839	0.058621	0.183173
3.432341	0.058621	0.186833
3.451843	0.058621	0.190494
3.471345	0.058621	0.190207
3.490846	0.058621	0.193868
3.510348	0.058621	0.193581
3.529850	0.058621	0.193294
3.549352	0.058621	0.196955
3.568854	0.058621	0.196668
3.588356	0.058621	0.196381
3.607858	0.058621	0.196094
3.627360	0.058621	0.195807
3.646862	0.058621	0.19552
3.666364	0.058621	0.195233
3.685866	0.058621	0.190998
3.705368	0.058621	0.190711
3.724870	0.058621	0.186476
3.744372	0.058621	0.186189
3.763874	0.058621	0.185902
3.783375	0.058621	0.181667
3.802877	0.058621	0.177432
3.822379	0.058621	0.173198
3.841881	0.058621	0.172911
3.861383	0.058621	0.168676
3.880885	0.058621	0.164441
3.900387	0.058621	0.160206
3.919889	0.058621	0.155971
3.939391	0.058621	0.155684
3.958893	0.058621	0.15145
3.978395	0.058621	0.147215
3.997897	0.058621	0.146928
4.017399	0.058621	0.142693
4.036901	0.058621	0.142406
4.056403	0.058621	0.142119
4.075905	0.058621	0.141832
4.095406	0.058621	0.137597
4.114908	0.058621	0.13731
4.134410	0.058621	0.137023
4.153912	0.058621	0.136736
4.173414	0.058621	0.140397
4.192916	0.058621	0.144058
4.212418	0.058621	0.143771
4.231920	0.058621	0.147431
0.000000	0.078161	0.129615
0.019502	0.078161	0.129328
0.039004	0.078161	0.125093
0.058506	0.078161	0.128754
0.078008	0.078161	0.132415
0.097510	0.078161	0.132128
0.117012	0.078161	0.131841
0.136514	0.078161	0.131554
0.156015	0.078161	0.131267
0.175517	0.078161	0.134928
0.195019	0.078161	0.138589
0.214521	0.078161	0.142249
0.234023	0.078161	0.141962
0.253525	0.078161	0.145623
0.273027	0.078161	0.149284
0.292529	0.078161	0.152945
0.312031	0.078161	0.156606
0.331533	0.078161	0.160266
0.351035	0.078161	0.163927
0.370537	0.078161	0.167588
0.390039	0.078161	0.171249
0.409541	0.078161	0.17491
0.429043	0.078161	0.17857
0.448545	0.078161	0.178283
0.468046	0.078161	0.181944
0.487548	0.078161	0.185605
0.507050	0.078161	0.189266
0.526552	0.078161	0.192927
0.546054	0.078161	0.19264
0.565556	0.078161	0.192353
0.585058	0.078161	0.192066
0.604560	0.078161	0.195726
0.624062	0.078161	0.195439
0.643564	0.078161	0.195152
0.663066	0.078161	0.194865
0.682568	0.078161	0.190631
0.702070	0.078161	0.194291
0.721572	0.078161	0.194004
0.741074	0.078161	0.18977
0.760575	0.078161	0.185535
0.780077	0.078161	0.1813
0.799579	0.078161	0.181013
0.819081	0.078161	0.184674
0.838583	0.078161	0.180439
0.858085	0.078161	0.172256
0.877587	0.078161	0.168021
0.897089	0.078161	0.163787
0.916591	0.078161	0.1635
0.936093	0.078161	0.16716
0.955595	0.078161	0.162926
0.975097	0.078161	0.154743
0.994599	0.078161	0.154456
1.014101	0.078161	0.154169
1.033603	0.078161	0.153882
1.053105	0.078161	0.153595
1.072606	0.078161	0.14936
1.092108	0.078161	0.149073
1.111610	0.078161	0.148786
1.131112	0.078161	0.152447
1.150614	0.078161	0.156108
1.170116	0.078161	0.159769
1.189618	0.078161	0.159482
1.209120	0.078161	0.163142
1.228622	0.078161	0.166803
1.248124	0.078161	0.174412
1.267626	0.078161	0.178073
1.287128	0.078161	0.185681
1.306630	0.078161	0.185394
1.326132	0.078161	0.189055
1.345634	0.078161	0.196664
1.365135	0.078161	0.200324
1.384637	0.078161	0.203985
1.404139	0.078161	0.207646
1.423641	0.078161	0.203411
1.443143	0.078161	0.21102
1.462645	0.078161	0.214681
1.482147	0.078161	0.214394
1.501649	0.078161	0.218055
1.521151	0.078161	0.217768
1.540653	0.078161	0.21748
1.560155	0.078161	0.217193
1.579657	0.078161	0.220854
1.599159	0.078161	0.220567
1.618661	0.078161	0.22028
1.638163	0.078161	0.216045
1.657665	0.078161	0.215758
1.677166	0.078161	0.215471
1.696668	0.078161	0.215184
1.716170	0.078161	0.21095
1.735672	0.078161	0.206715
1.755174	0.078161	0.20248
1.774676	0.078161	0.202193
1.794178	0.078161	0.201906
1.813680	0.078161	0.197671
1.833182	0.078161	0.189489
1.852684	0.078161	0.185254
1.872186	0.078161	0.181019
1.891688	0.078161	0.176784
1.911190	0.078161	0.172549
1.930692	0.078161	0.164367
1.950194	0.078161	0.160132
1.969695	0.078161	0.151949
1.989197	0.078161	0.147714
2.008699	0.078161	0.14348
2.028201	0.078161	0.139245
2.047703	0.078161	0.13501
2.067205	0.078161	0.130775
2.086707	0.078161	0.130488
2.106209	0.078161	0.130201
2.125711	0.078161	0.129914
2.145213	0.078161	0.133575
2.164715	0.078161	0.133288
2.184217	0.078161	0.136949
2.203719	0.078161	0.140609
2.223221	0.078161	0.14427
2.242723	0.078161	0.147931
2.262225	0.078161	0.15554
2.281726	0.078161	0.159201
2.301228	0.078161	0.162861
2.320730	0.078161	0.166522
2.340232	0.078161	0.170183
2.359734	0.078161	0.173844
2.379236	0.078161	0.177505
2.398738	0.078161	0.181165
2.418240	0.078161	0.180878
2.437742	0.078161	0.184539
2.457244	0.078161	0.184252
2.476746	0.078161	0.187913
2.496248	0.078161	0.187626
2.515750	0.078161	0.187339
2.535252	0.078161	0.187052
2.554754	0.078161	0.190713
2.574255	0.078161	0.18253
2.593757	0.078161	0.182243
2.613259	0.078161	0.185904
2.632761	0.078161	0.181669
2.652263	0.078161	0.177434
2.671765	0.078161	0.177147
2.691267	0.078161	0.172912
2.710769	0.078161	0.172625
2.730271	0.078161	0.168391
2.749773	0.078161	0.164156
2.769275	0.078161	0.159921
2.788777	0.078161	0.155686
2.808279	0.078161	0.151451
2.827781	0.078161	0.151164
2.847283	0.078161	0.14693
2.866785	0.078161	0.142695
2.886286	0.078161	0.13846
2.905788	0.078161	0.134225
2.925290	0.078161	0.133938
2.944792	0.078161	0.133651
2.964294	0.078161	0.129416
2.983796	0.078161	0.125181
3.003298	0.078161	0.124894
3.022800	0.078161	0.128555
3.042302	0.078161	0.128268
3.061804	0.078161	0.127981
3.081306	0.078161	0.127694
3.100808	0.078161	0.131355
3.120310	0.078161	0.135016
3.139812	0.078161	0.134729
3.159314	0.078161	0.13839
3.178815	0.078161	0.14205
3.198317	0.078161	0.141763
3.217819	0.078161	0.149372
3.237321	0.078161	0.153033
3.256823	0.078161	0.156694
3.276325	0.078161	0.164302
3.295827	0.078161	0.167963
3.315329	0.078161	0.167676
3.334831	0.078161	0.175285
3.354333	0.078161	0.178946
3.373835	0.078161	0.182606
3.393337	0.078161	0.182319
3.412839	0.078161	0.18598
3.432341	0.078161	0.185693
3.451843	0.078161	0.189354
3.471345	0.078161	0.193015
3.490846	0.078161	0.192728
3.510348	0.078161	0.192441
3.529850	0.078161	0.196102
3.549352	0.078161	0.191867
3.568854	0.078161	0.195528
3.588356	0.078161	0.19524
3.607858	0.078161	0.194953
3.627360	0.078161	0.194666
3.646862	0.078161	0.194379
3.666364	0.078161	0.190145
3.685866	0.078161	0.193805
3.705368	0.078161	0.189571
3.724870	0.078161	0.185336
3.744372	0.078161	0.185049
3.763874	0.078161	0.180814
3.783375	0.078161	0.180527
3.802877	0.078161	0.176292
3.822379	0.078161	0.172057
3.841881	0.078161	0.167823
3.861383	0.078161	0.167536
3.880885	0.078161	0.163301
3.900387	0.078161	0.159066
3.919889	0.078161	0.154831
3.939391	0.078161	0.154544
3.958893	0.078161	0.150309
3.978395	0.078161	0.150022
3.997897	0.078161	0.145787
4.017399	0.078161	0.1455
4.036901	0.078161	0.145213
4.056403	0.078161	0.140979
4.075905	0.078161	0.140692
4.095406	0.078161	0.140405
4.114908	0.078161	0.140118
4.134410	0.078161	0.139831
4.153912	0.078161	0.139544
4.173414	0.078161	0.139257
4.192916	0.078161	0.142917
4.212418	0.078161	0.150526
4.231920	0.078161	0.150239
0.000000	0.097701	0.132429
0.019502	0.097701	0.128195
0.039004	0.097701	0.127908
0.058506	0.097701	0.127621
0.078008	0.097701	0.131281
0.097510	0.097701	0.134942
0.117012	0.097701	0.134655
0.136514	0.097701	0.134368
0.156015	0.097701	0.138029
0.175517	0.097701	0.137742
0.195019	0.097701	0.141403
0.214521	0.097701	0.145064
0.234023	0.097701	0.148724
0.253525	0.097701	0.148437
0.273027	0.097701	0.152098
0.292529	0.097701	0.159707
0.312031	0.097701	0.163368
0.331533	0.097701	0.167028
0.351035	0.097701	0.166741
0.370537	0.097701	0.170402
0.390039	0.097701	0.174063
0.409541	0.097701	0.177724
0.429043	0.097701	0.181385
0.448545	0.097701	0.185045
0.468046	0.097701	0.184758
0.487548	0.097701	0.188419
0.507050	0.097701	0.19208
0.526552	0.097701	0.195741
0.546054	0.097701	0.195454
0.565556	0.097701	0.195167
0.585058	0.097701	0.19488
0.604560	0.097701	0.194593
0.624062	0.097701	0.198254
0.643564	0.097701	0.197967
0.663066	0.097701	0.193732
0.682568	0.097701	0.193445
0.702070	0.097701	0.18921
0.721572	0.097701	0.192871
0.741074	0.097701	0.192584
0.760575	0.097701	0.188349
0.780077	0.097701	0.184114
0.799579	0.097701	0.179879
0.819081	0.097701	0.175645
0.838583	0.097701	0.179305
0.858085	0.097701	0.175071
0.877587	0.097701	0.170836
0.897089	0.097701	0.166601
0.916591	0.097701	0.166314
0.936093	0.097701	0.162079
0.955595	0.097701	0.161792
0.975097	0.097701	0.157557
0.994599	0.097701	0.153322
1.014101	0.097701	0.153035
1.033603	0.097701	0.156696
1.053105	0.097701	0.156409
1.072606	0.097701	0.156122
1.092108	0.097701	0.155835
1.111610	0.097701	0.1516
1.131112	0.097701	0.155261
1.150614	0.097701	0.16287
1.170116	0.097701	0.162583
1.189618	0.097701	0.166244
1.209120	0.097701	0.169904
1.228622	0.097701	0.173565
1.248124	0.097701	0.181174
1.267626	0.097701	0.184835
1.287128	0.097701	0.188495
1.306630	0.097701	0.192156
1.326132	0.097701	0.191869
1.345634	0.097701	0.19553
1.365135	0.097701	0.203139
1.384637	0.097701	0.206799
1.404139	0.097701	0.206512
1.423641	0.097701	0.210173
1.443143	0.097701	0.213834
1.462645	0.097701	0.217495
1.482147	0.097701	0.221156
1.501649	0.097701	0.216921
1.521151	0.097701	0.216634
1.540653	0.097701	0.220295
1.560155	0.097701	0.220008
1.579657	0.097701	0.223668
1.599159	0.097701	0.223381
1.618661	0.097701	0.219147
1.638163	0.097701	0.214912
1.657665	0.097701	0.218573
1.677166	0.097701	0.214338
1.696668	0.097701	0.214051
1.716170	0.097701	0.209816
1.735672	0.097701	0.205581
1.755174	0.097701	0.201346
1.774676	0.097701	0.201059
1.794178	0.097701	0.196825
1.813680	0.097701	0.196538
1.833182	0.097701	0.188355
1.852684	0.097701	0.180172
1.872186	0.097701	0.175937
1.891688	0.097701	0.17565
1.911190	0.097701	0.171416
1.930692	0.097701	0.163233
1.950194	0.097701	0.15505
1.969695	0.097701	0.146868
1.989197	0.097701	0.146581
2.008699	0.097701	0.142346
2.028201	0.097701	0.138111
2.047703	0.097701	0.133876
2.067205	0.097701	0.129641
2.086707	0.097701	0.129354
2.106209	0.097701	0.133015
2.125711	0.097701	0.132728
2.145213	0.097701	0.132441
2.164715	0.097701	0.136102
2.184217	0.097701	0.139763
2.203719	0.097701	0.143424
2.223221	0.097701	0.151032
2.242723	0.097701	0.154693
2.262225	0.097701	0.158354
2.281726	0.097701	0.162015
2.301228	0.097701	0.165676
2.320730	0.097701	0.173284
2.340232	0.097701	0.176945
2.359734	0.097701	0.176658
2.379236	0.097701	0.180319
2.398738	0.097701	0.18398
2.418240	0.097701	0.18764
2.437742	0.097701	0.187353
2.457244	0.097701	0.191014
2.476746	0.097701	0.190727
2.496248	0.097701	0.19044
2.515750	0.097701	0.190153
2.535252	0.097701	0.189866
2.554754	0.097701	0.189579
2.574255	0.097701	0.189292
2.593757	0.097701	0.185057
2.613259	0.097701	0.18477
2.632761	0.097701	0.184483
2.652263	0.097701	0.180248
2.671765	0.097701	0.176014
2.691267	0.097701	0.171779
2.710769	0.097701	0.167544
2.730271	0.097701	0.167257
2.749773	0.097701	0.163022
2.769275	0.097701	0.158787
2.788777	0.097701	0.154553
2.808279	0.097701	0.150318
2.827781	0.097701	0.146083
2.847283	0.097701	0.141848
2.866785	0.097701	0.141561
2.886286	0.097701	0.137326
2.905788	0.097701	0.133091
2.925290	0.097701	0.128857
2.944792	0.097701	0.12857
2.964294	0.097701	0.128283
2.983796	0.097701	0.127996
3.003298	0.097701	0.123761
3.022800	0.097701	0.127422
3.042302	0.097701	0.127135
3.061804	0.097701	0.126848
3.081306	0.097701	0.130508
3.100808	0.097701	0.130221
3.120310	0.097701	0.133882
3.139812	0.097701	0.137543
3.159314	0.097701	0.141204
3.178815	0.097701	0.144865
3.198317	0.097701	0.148525
3.217819	0.097701	0.152186
3.237321	0.097701	0.155847
3.256823	0.097701	0.163456
3.276325	0.097701	0.167116
3.295827	0.097701	0.170777
3.315329	0.097701	0.174438
3.334831	0.097701	0.178099
3.354333	0.097701	0.18176
3.373835	0.097701	0.185421
3.393337	0.097701	0.189081
3.412839	0.097701	0.188794
3.432341	0.097701	0.192455
3.451843	0.097701	0.192168
3.471345	0.097701	0.191881
3.490846	0.097701	0.195542
3.510348	0.097701	0.195255
3.529850	0.097701	0.194968
3.549352	0.097701	0.194681
3.568854	0.097701	0.194394
3.588356	0.097701	0.194107
3.607858	0.097701	0.19382
3.627360	0.097701	0.189585
3.646862	0.097701	0.189298
3.666364	0.097701	0.189011
3.685866	0.097701	0.188724
3.705368	0.097701	0.188437
3.724870	0.097701	0.184202
3.744372	0.097701	0.179967
3.763874	0.097701	0.175733
3.783375	0.097701	0.175446
3.802877	0.097701	0.171211
3.822379	0.097701	0.170924
3.841881	0.097701	0.162741
3.861383	0.097701	0.158506
3.880885	0.097701	0.158219
3.900387	0.097701	0.157932
3.919889	0.097701	0.153697
3.939391	0.097701	0.149463
3.958893	0.097701	0.149176
3.978395	0.097701	0.144941
3.997897	0.097701	0.148602
4.017399	0.097701	0.144367
4.036901	0.097701	0.14408
4.056403	0.097701	0.139845
4.075905	0.097701	0.139558
4.095406	0.097701	0.139271
4.114908	0.097701	0.142932
4.134410	0.097701	0.142645
4.153912	0.097701	0.142358
4.173414	0.097701	0.146019
4.192916	0.097701	0.145732
4.212418	0.097701	0.149392
4.231920	0.097701	0.153053
0.000000	0.117241	0.123393
0.019502	0.117241	0.127054
0.039004	0.117241	0.122819
0.058506	0.117241	0.12648
0.078008	0.117241	0.130141
0.097510	0.117241	0.129854
0.117012	0.117241	0.133515
0.136514	0.117241	0.137176
0.156015	0.117241	0.136889
0.175517	0.117241	0.140549
0.195019	0.117241	0.14421
0.214521	0.117241	0.147871
0.234023	0.117241	0.151532
0.253525	0.117241	0.159141
0.273027	0.117241	0.158854
0.292529	0.117241	0.166462
0.312031	0.117241	0.170123
0.331533	0.117241	0.169836
0.351035	0.117241	0.173497
0.370537	0.117241	0.177158
0.390039	0.117241	0.176871
0.409541	0.117241	0.184479
0.429043	0.117241	0.184192
0.448545	0.117241	0.183905
0.468046	0.117241	0.187566
0.487548	0.117241	0.191227
0.507050	0.117241	0.19094
0.526552	0.117241	0.194601
0.546054	0.117241	0.194314
0.565556	0.117241	0.194027
0.585058	0.117241	0.197687
0.604560	0.117241	0.1974
0.624062	0.117241	0.197113
0.643564	0.117241	0.196826
0.663066	0.117241	0.192592
0.682568	0.117241	0.192305
0.702070	0.117241	0.192018
0.721572	0.117241	0.191731
0.741074	0.117241	0.187496
0.760575	0.117241	0.187209
0.780077	0.117241	0.179026
0.799579	0.117241	0.174791
0.819081	0.117241	0.178452
0.838583	0.117241	0.174217
0.858085	0.117241	0.169982
0.877587	0.117241	0.165748
0.897089	0.117241	0.161513
0.916591	0.117241	0.161226
0.936093	0.117241	0.160939
0.955595	0.117241	0.156704
0.975097	0.117241	0.156417
0.994599	0.117241	0.15613
1.014101	0.117241	0.151895
1.033603	0.117241	0.155556
1.053105	0.117241	0.155269
1.072606	0.117241	0.154982
1.092108	0.117241	0.154695
1.111610	0.117241	0.158356
1.131112	0.117241	0.158069
1.150614	0.117241	0.165677
1.170116	0.117241	0.169338
1.189618	0.117241	0.169051
1.209120	0.117241	0.17666
1.228622	0.117241	0.180321
1.248124	0.117241	0.183981
1.267626	0.117241	0.187642
1.287128	0.117241	0.191303
1.306630	0.117241	0.194964
1.326132	0.117241	0.198625
1.345634	0.117241	0.202285
1.365135	0.117241	0.205946
1.384637	0.117241	0.209607
1.404139	0.117241	0.20932
1.423641	0.117241	0.212981
1.443143	0.117241	0.216642
1.462645	0.117241	0.216355
1.482147	0.117241	0.216068
1.501649	0.117241	0.219728
1.521151	0.117241	0.219441
1.540653	0.117241	0.219154
1.560155	0.117241	0.222815
1.579657	0.117241	0.21858
1.599159	0.117241	0.218293
1.618661	0.117241	0.218006
1.638163	0.117241	0.217719
1.657665	0.117241	0.213485
1.677166	0.117241	0.213198
1.696668	0.117241	0.208963
1.716170	0.117241	0.204728
1.735672	0.117241	0.204441
1.755174	0.117241	0.200206
1.774676	0.117241	0.195971
1.794178	0.117241	0.195684
1.813680	0.117241	0.187502
1.833182	0.117241	0.183267
1.852684	0.117241	0.18298
1.872186	0.117241	0.174797
1.891688	0.117241	0.170562
1.911190	0.117241	0.166328
1.930692	0.117241	0.158145
1.950194	0.117241	0.15391
1.969695	0.117241	0.149675
1.989197	0.117241	0.14544
2.008699	0.117241	0.141206
2.028201	0.117241	0.136971
2.047703	0.117241	0.132736
2.067205	0.117241	0.132449
2.086707	0.117241	0.13611
2.106209	0.117241	0.135823
2.125711	0.117241	0.135536
2.145213	0.117241	0.139197
2.164715	0.117241	0.142857
2.184217	0.117241	0.146518
2.203719	0.117241	0.150179
2.223221	0.117241	0.15384
2.242723	0.117241	0.157501
2.262225	0.117241	0.165109
2.281726	0.117241	0.164822
2.301228	0.117241	0.172431
2.320730	0.117241	0.176092
2.340232	0.117241	0.175805
2.359734	0.117241	0.183413
2.379236	0.117241	0.183126
2.398738	0.117241	0.186787
2.418240	0.117241	0.190448
2.437742	0.117241	0.190161
2.457244	0.117241	0.189874
2.476746	0.117241	0.193535
2.496248	0.117241	0.193248
2.515750	0.117241	0.192961
2.535252	0.117241	0.192674
2.554754	0.117241	0.192387
2.574255	0.117241	0.188152
2.593757	0.117241	0.187865
2.613259	0.117241	0.18363
2.632761	0.117241	0.183343
2.652263	0.117241	0.179108
2.671765	0.117241	0.174873
2.691267	0.117241	0.170639
2.710769	0.117241	0.170352
2.730271	0.117241	0.166117
2.749773	0.117241	0.157934
2.769275	0.117241	0.157647
2.788777	0.117241	0.149464
2.808279	0.117241	0.14523
2.827781	0.117241	0.144943
2.847283	0.117241	0.140708
2.866785	0.117241	0.136473
2.886286	0.117241	0.136186
2.905788	0.117241	0.128003
2.925290	0.117241	0.127716
2.944792	0.117241	0.131377
2.964294	0.117241	0.127142
2.983796	0.117241	0.126855
3.003298	0.117241	0.126568
3.022800	0.117241	0.126281
3.042302	0.117241	0.129942
3.061804	0.117241	0.129655
3.081306	0.117241	0.129368
3.100808	0.117241	0.136977
3.120310	0.117241	0.140638
3.139812	0.117241	0.140351
3.159314	0.117241	0.144011
3.178815	0.117241	0.15162
3.198317	0.117241	0.151333
3.217819	0.117241	0.158942
3.237321	0.117241	0.162602
3.256823	0.117241	0.166263
3.276325	0.117241	0.169924
3.295827	0.117241	0.173585
3.315329	0.117241	0.177246
3.334831	0.117241	0.180906
3.354333	0.117241	0.184567
3.373835	0.117241	0.18428
3.393337	0.117241	0.187941
3.412839	0.117241	0.191602
3.432341	0.117241	0.191315
3.451843	0.117241	0.194976
3.471345	0.117241	0.198636
3.490846	0.117241	0.194402
3.510348	0.117241	0.198062
3.529850	0.117241	0.197775
3.549352	0.117241	0.197488
3.568854	0.117241	0.197201
3.588356	0.117241	0.192967
3.607858	0.117241	0.19268
3.627360	0.117241	0.192393
3.646862	0.117241	0.192106
3.666364	0.117241	0.187871
3.685866	0.117241	0.187584
3.705368	0.117241	0.183349
3.724870	0.117241	0.179114
3.744372	0.117241	0.178827
3.763874	0.117241	0.174592
3.783375	0.117241	0.174305
3.802877	0.117241	0.17007
3.822379	0.117241	0.165836
3.841881	0.117241	0.161601
3.861383	0.117241	0.161314
3.880885	0.117241	0.157079
3.900387	0.117241	0.152844
3.919889	0.117241	0.152557
3.939391	0.117241	0.15227
3.958893	0.117241	0.151983
3.978395	0.117241	0.147748
3.997897	0.117241	0.147461
4.017399	0.117241	0.147174
4.036901	0.117241	0.146887
4.056403	0.117241	0.142652
4.075905	0.117241	0.142365
4.095406	0.117241	0.146026
4.114908	0.117241	0.141791
4.134410	0.117241	0.145452
4.153912	0.117241	0.149113
4.173414	0.117241	0.148826
4.192916	0.117241	0.152487
4.212418	0.117241	0.156148
4.231920	0.117241	0.155861
0.000000	0.136781	0.122253
0.019502	0.136781	0.121966
0.039004	0.136781	0.125627
0.058506	0.136781	0.129288
0.078008	0.136781	0.129001
0.097510	0.136781	0.132662
0.117012	0.136781	0.136322
0.136514	0.136781	0.136035
0.156015	0.136781	0.143644
0.175517	0.136781	0.143357
0.195019	0.136781	0.147018
0.214521	0.136781	0.154626
0.234023	0.136781	0.154339
0.253525	0.136781	0.158
0.273027	0.136781	0.165609
0.292529	0.136781	0.165322
0.312031	0.136781	0.168983
0.331533	0.136781	0.172643
0.351035	0.136781	0.176304
0.370537	0.136781	0.176017
0.390039	0.136781	0.183626
0.409541	0.136781	0.183339
0.429043	0.136781	0.187
0.448545	0.136781	0.186713
0.468046	0.136781	0.190373
0.487548	0.136781	0.190086
0.507050	0.136781	0.193747
0.526552	0.136781	0.19346
0.546054	0.136781	0.193173
0.565556	0.136781	0.196834
0.585058	0.136781	0.196547
0.604560	0.136781	0.19626
0.624062	0.136781	0.195973
0.643564	0.136781	0.191738
0.663066	0.136781	0.191451
0.682568	0.136781	0.191164
0.702070	0.136781	0.190877
0.721572	0.136781	0.19059
0.741074	0.136781	0.186355
0.760575	0.136781	0.182121
0.780077	0.136781	0.181834
0.799579	0.136781	0.177599
0.819081	0.136781	0.173364
0.838583	0.136781	0.169129
0.858085	0.136781	0.164894
0.877587	0.136781	0.164607
0.897089	0.136781	0.160372
0.916591	0.136781	0.160085
0.936093	0.136781	0.155851
0.955595	0.136781	0.155564
0.975097	0.136781	0.151329
0.994599	0.136781	0.151042
1.014101	0.136781	0.154703
1.033603	0.136781	0.154416
1.053105	0.136781	0.154129
1.072606	0.136781	0.153842
1.092108	0.136781	0.157502
1.111610	0.136781	0.161163
1.131112	0.136781	0.164824
1.150614	0.136781	0.164537
1.170116	0.136781	0.168198
1.189618	0.136781	0.175806
1.209120	0.136781	0.175519
1.228622	0.136781	0.17918
1.248124	0.136781	0.186789
1.267626	0.136781	0.19045
1.287128	0.136781	0.19411
1.306630	0.136781	0.197771
1.326132	0.136781	0.201432
1.345634	0.136781	0.205093
1.365135	0.136781	0.208754
1.384637	0.136781	0.208467
1.404139	0.136781	0.212128
1.423641	0.136781	0.215788
1.443143	0.136781	0.215501
1.462645	0.136781	0.219162
1.482147	0.136781	0.218875
1.501649	0.136781	0.218588
1.521151	0.136781	0.218301
1.540653	0.136781	0.221962
1.560155	0.136781	0.217727
1.579657	0.136781	0.221388
1.599159	0.136781	0.217153
1.618661	0.136781	0.216866
1.638163	0.136781	0.216579
1.657665	0.136781	0.212344
1.677166	0.136781	0.208109
1.696668	0.136781	0.207822
1.716170	0.136781	0.203588
1.735672	0.136781	0.199353
1.755174	0.136781	0.195118
1.774676	0.136781	0.190883
1.794178	0.136781	0.186648
1.813680	0.136781	0.182414
1.833182	0.136781	0.178179
1.852684	0.136781	0.173944
1.872186	0.136781	0.169709
1.891688	0.136781	0.161526
1.911190	0.136781	0.157292
1.930692	0.136781	0.153057
1.950194	0.136781	0.148822
1.969695	0.136781	0.144587
1.989197	0.136781	0.140352
2.008699	0.136781	0.136117
2.028201	0.136781	0.131883
2.047703	0.136781	0.131596
2.067205	0.136781	0.131309
2.086707	0.136781	0.131022
2.106209	0.136781	0.134682
2.125711	0.136781	0.134395
2.145213	0.136781	0.138056
2.164715	0.136781	0.145665
2.184217	0.136781	0.149326
2.203719	0.136781	0.152987
2.223221	0.136781	0.156647
2.242723	0.136781	0.160308
2.262225	0.136781	0.163969
2.281726	0.136781	0.171578
2.301228	0.136781	0.171291
2.320730	0.136781	0.174951
2.340232	0.136781	0.178612
2.359734	0.136781	0.182273
2.379236	0.136781	0.185934
2.398738	0.136781	0.189595
2.418240	0.136781	0.189308
2.437742	0.136781	0.189021
2.457244	0.136781	0.192681
2.476746	0.136781	0.192394
2.496248	0.136781	0.192107
2.515750	0.136781	0.19182
2.535252	0.136781	0.191533
2.554754	0.136781	0.191246
2.574255	0.136781	0.190959
2.593757	0.136781	0.186725
2.613259	0.136781	0.186438
2.632761	0.136781	0.182203
2.652263	0.136781	0.17402
2.671765	0.136781	0.173733
2.691267	0.136781	0.169498
2.710769	0.136781	0.165263
2.730271	0.136781	0.161029
2.749773	0.136781	0.152846
2.769275	0.136781	0.148611
2.788777	0.136781	0.144376
2.808279	0.136781	0.144089
2.827781	0.136781	0.135907
2.847283	0.136781	0.131672
2.866785	0.136781	0.135333
2.886286	0.136781	0.135046
2.905788	0.136781	0.138706
2.925290	0.136781	0.134472
2.944792	0.136781	0.14208
2.964294	0.136781	0.118106
2.983796	0.136781	0.121767
3.003298	0.136781	0.12148
3.022800	0.136781	0.125141
3.042302	0.136781	0.124854
3.061804	0.136781	0.124567
3.081306	0.136781	0.128228
3.100808	0.136781	0.127941
3.120310	0.136781	0.135549
3.139812	0.136781	0.13921
3.159314	0.136781	0.142871
3.178815	0.136781	0.146532
3.198317	0.136781	0.150193
3.217819	0.136781	0.157801
3.237321	0.136781	0.161462
3.256823	0.136781	0.165123
3.276325	0.136781	0.164836
3.295827	0.136781	0.172444
3.315329	0.136781	0.176105
3.334831	0.136781	0.179766
3.354333	0.136781	0.183427
3.373835	0.136781	0.187088
3.393337	0.136781	0.190749
3.412839	0.136781	0.190462
3.432341	0.136781	0.194122
3.451843	0.136781	0.193835
3.471345	0.136781	0.197496
3.490846	0.136781	0.197209
3.510348	0.136781	0.192974
3.529850	0.136781	0.196635
3.549352	0.136781	0.196348
3.568854	0.136781	0.196061
3.588356	0.136781	0.191826
3.607858	0.136781	0.191539
3.627360	0.136781	0.187304
3.646862	0.136781	0.187017
3.666364	0.136781	0.18673
3.685866	0.136781	0.178548
3.705368	0.136781	0.178261
3.724870	0.136781	0.174026
3.744372	0.136781	0.173739
3.763874	0.136781	0.173452
3.783375	0.136781	0.169217
3.802877	0.136781	0.161035
3.822379	0.136781	0.160748
3.841881	0.136781	0.156513
3.861383	0.136781	0.152278
3.880885	0.136781	0.155939
3.900387	0.136781	0.151704
3.919889	0.136781	0.147469
3.939391	0.136781	0.147182
3.958893	0.136781	0.146895
3.978395	0.136781	0.146608
3.997897	0.136781	0.146321
4.017399	0.136781	0.142086
4.036901	0.136781	0.141799
4.056403	0.136781	0.14546
4.075905	0.136781	0.145173
4.095406	0.136781	0.144886
4.114908	0.136781	0.144599
4.134410	0.136781	0.144312
4.153912	0.136781	0.147973
4.173414	0.136781	0.151634
4.192916	0.136781	0.151347
4.212418	0.136781	0.155007
4.231920	0.136781	0.158668
0.000000	0.156322	0.12112
0.019502	0.156322	0.12478
0.039004	0.156322	0.124493
0.058506	0.156322	0.128154
0.078008	0.156322	0.131815
0.097510	0.156322	0.131528
0.117012	0.156322	0.135189
0.136514	0.156322	0.13885
0.156015	0.156322	0.14251
0.175517	0.156322	0.146171
0.195019	0.156322	0.15378
0.214521	0.156322	0.153493
0.234023	0.156322	0.157154
0.253525	0.156322	0.160814
0.273027	0.156322	0.164475
0.292529	0.156322	0.176032
0.312031	0.156322	0.175745
0.331533	0.156322	0.175458
0.351035	0.156322	0.179118
0.370537	0.156322	0.178831
0.390039	0.156322	0.182492
0.409541	0.156322	0.186153
0.429043	0.156322	0.185866
0.448545	0.156322	0.189527
0.468046	0.156322	0.18924
0.487548	0.156322	0.188953
0.507050	0.156322	0.192614
0.526552	0.156322	0.192327
0.546054	0.156322	0.19204
0.565556	0.156322	0.191753
0.585058	0.156322	0.195413
0.604560	0.156322	0.195126
0.624062	0.156322	0.194839
0.643564	0.156322	0.190605
0.663066	0.156322	0.18637
0.682568	0.156322	0.186083
0.702070	0.156322	0.185796
0.721572	0.156322	0.185509
0.741074	0.156322	0.181274
0.760575	0.156322	0.180987
0.780077	0.156322	0.172804
0.799579	0.156322	0.172517
0.819081	0.156322	0.17223
0.838583	0.156322	0.167995
0.858085	0.156322	0.163761
0.877587	0.156322	0.159526
0.897089	0.156322	0.155291
0.916591	0.156322	0.158952
0.936093	0.156322	0.158665
0.955595	0.156322	0.15443
0.975097	0.156322	0.150195
0.994599	0.156322	0.149908
1.014101	0.156322	0.149621
1.033603	0.156322	0.153282
1.053105	0.156322	0.152995
1.072606	0.156322	0.152708
1.092108	0.156322	0.156369
1.111610	0.156322	0.16003
1.131112	0.156322	0.16369
1.150614	0.156322	0.167351
1.170116	0.156322	0.171012
1.189618	0.156322	0.174673
1.209120	0.156322	0.182281
1.228622	0.156322	0.181994
1.248124	0.156322	0.185655
1.267626	0.156322	0.193264
1.287128	0.156322	0.192977
1.306630	0.156322	0.196638
1.326132	0.156322	0.200298
1.345634	0.156322	0.203959
1.365135	0.156322	0.20762
1.384637	0.156322	0.211281
1.404139	0.156322	0.210994
1.423641	0.156322	0.214655
1.443143	0.156322	0.218316
1.462645	0.156322	0.218029
1.482147	0.156322	0.217741
1.501649	0.156322	0.221402
1.521151	0.156322	0.217167
1.540653	0.156322	0.21688
1.560155	0.156322	0.220541
1.579657	0.156322	0.216306
1.599159	0.156322	0.216019
1.618661	0.156322	0.215732
1.638163	0.156322	0.211498
1.657665	0.156322	0.211211
1.677166	0.156322	0.206976
1.696668	0.156322	0.206689
1.716170	0.156322	0.202454
1.735672	0.156322	0.198219
1.755174	0.156322	0.190037
1.774676	0.156322	0.18975
1.794178	0.156322	0.185515
1.813680	0.156322	0.177332
1.833182	0.156322	0.173097
1.852684	0.156322	0.168862
1.872186	0.156322	0.164628
1.891688	0.156322	0.160393
1.911190	0.156322	0.156158
1.930692	0.156322	0.147975
1.950194	0.156322	0.143741
1.969695	0.156322	0.143454
1.989197	0.156322	0.139219
2.008699	0.156322	0.138932
2.028201	0.156322	0.134697
2.047703	0.156322	0.130462
2.067205	0.156322	0.134123
2.086707	0.156322	0.133836
2.106209	0.156322	0.137497
2.125711	0.156322	0.141157
2.145213	0.156322	0.144818
2.164715	0.156322	0.148479
2.184217	0.156322	0.15214
2.203719	0.156322	0.159749
2.223221	0.156322	0.159462
2.242723	0.156322	0.16707
2.262225	0.156322	0.170731
2.281726	0.156322	0.170444
2.301228	0.156322	0.174105
2.320730	0.156322	0.177766
2.340232	0.156322	0.181426
2.359734	0.156322	0.185087
2.379236	0.156322	0.1848
2.398738	0.156322	0.188461
2.418240	0.156322	0.192122
2.437742	0.156322	0.191835
2.457244	0.156322	0.191548
2.476746	0.156322	0.191261
2.496248	0.156322	0.190974
2.515750	0.156322	0.190687
2.535252	0.156322	0.1904
2.554754	0.156322	0.190113
2.574255	0.156322	0.185878
2.593757	0.156322	0.185591
2.613259	0.156322	0.181356
2.632761	0.156322	0.181069
2.652263	0.156322	0.176834
2.671765	0.156322	0.172599
2.691267	0.156322	0.168365
2.710769	0.156322	0.16413
2.730271	0.156322	0.155947
2.749773	0.156322	0.151712
2.769275	0.156322	0.151425
2.788777	0.156322	0.143243
2.808279	0.156322	0.139008
2.827781	0.156322	0.134773
2.847283	0.156322	0.12659
2.866785	0.156322	0.126303
2.886286	0.156322	0.126016
2.905788	0.156322	0.121782
2.925290	0.156322	0.121495
2.944792	0.156322	0.121208
2.964294	0.156322	0.120921
2.983796	0.156322	0.124581
3.003298	0.156322	0.124294
3.022800	0.156322	0.124007
3.042302	0.156322	0.127668
3.061804	0.156322	0.131329
3.081306	0.156322	0.13499
3.100808	0.156322	0.138651
3.120310	0.156322	0.142311
3.139812	0.156322	0.145972
3.159314	0.156322	0.149633
3.178815	0.156322	0.153294
3.198317	0.156322	0.156955
3.217819	0.156322	0.164563
3.237321	0.156322	0.168224
3.256823	0.156322	0.167937
3.276325	0.156322	0.175546
3.295827	0.156322	0.179207
3.315329	0.156322	0.182867
3.334831	0.156322	0.190476
3.354333	0.156322	0.190189
3.373835	0.156322	0.189902
3.393337	0.156322	0.193563
3.412839	0.156322	0.193276
3.432341	0.156322	0.196937
3.451843	0.156322	0.200597
3.471345	0.156322	0.196363
3.490846	0.156322	0.196076
3.510348	0.156322	0.195789
3.529850	0.156322	0.195501
3.549352	0.156322	0.195214
3.568854	0.156322	0.194927
3.588356	0.156322	0.190693
3.607858	0.156322	0.190406
3.627360	0.156322	0.186171
3.646862	0.156322	0.185884
3.666364	0.156322	0.181649
3.685866	0.156322	0.181362
3.705368	0.156322	0.173179
3.724870	0.156322	0.172892
3.744372	0.156322	0.168658
3.763874	0.156322	0.168371
3.783375	0.156322	0.164136
3.802877	0.156322	0.159901
3.822379	0.156322	0.155666
3.841881	0.156322	0.155379
3.861383	0.156322	0.155092
3.880885	0.156322	0.154805
3.900387	0.156322	0.154518
3.919889	0.156322	0.150283
3.939391	0.156322	0.149996
3.958893	0.156322	0.149709
3.978395	0.156322	0.149422
3.997897	0.156322	0.149135
4.017399	0.156322	0.148848
4.036901	0.156322	0.148561
4.056403	0.156322	0.144326
4.075905	0.156322	0.147987
4.095406	0.156322	0.1477
4.114908	0.156322	0.147413
4.134410	0.156322	0.151074
4.153912	0.156322	0.150787
4.173414	0.156322	0.1505
4.192916	0.156322	0.158109
4.212418	0.156322	0.161769
4.231920	0.156322	0.161482
0.000000	0.175862	0.119979
0.019502	0.175862	0.119692
0.039004	0.175862	0.123353
0.058506	0.175862	0.127014
0.078008	0.175862	0.130675
0.097510	0.175862	0.134335
0.117012	0.175862	0.134048
0.136514	0.175862	0.141657
0.156015	0.175862	0.149266
0.175517	0.175862	0.148979
0.195019	0.175862	0.15264
0.214521	0.175862	0.1563
0.234023	0.175862	0.159961
0.253525	0.175862	0.16757
0.273027	0.175862	0.171231
0.292529	0.175862	0.174891
0.312031	0.175862	0.178552
0.331533	0.175862	0.178265
0.351035	0.175862	0.181926
0.370537	0.175862	0.185587
0.390039	0.175862	0.189248
0.409541	0.175862	0.188961
0.429043	0.175862	0.188674
0.448545	0.175862	0.188387
0.468046	0.175862	0.192047
0.487548	0.175862	0.195708
0.507050	0.175862	0.195421
0.526552	0.175862	0.191186
0.546054	0.175862	0.194847
0.565556	0.175862	0.190612
0.585058	0.175862	0.190325
0.604560	0.175862	0.193986
0.624062	0.175862	0.189751
0.643564	0.175862	0.185517
0.663066	0.175862	0.189177
0.682568	0.175862	0.184942
0.702070	0.175862	0.184655
[truncated: 31,355 more rows]
