# Supplementary material for: Cyclodehydrogenation of molecular nanographene precursors catalyzed by atomic hydrogen
Source: Nat Commun. 2025 Jan 15;16:691. doi: 10.1038/s41467-024-54774-1 (PMC11735845; doi:10.1038/s41467-024-54774-1)
Supplement: Supplementary file 4 — Source Data [file 41467_2024_54774_MOESM4_ESM.zip › Source Data/Figure_3 source data file/Figure_3e.txt]

X[nm]		Y[nm]		Z[nm]
0.000000	0.000000	0.0342085
0.016463	0.000000	0.0316644
0.032926	0.000000	0.0318515
0.049389	0.000000	0.03477
0.065852	0.000000	0.0349571
0.082315	0.000000	0.0351443
0.098778	0.000000	0.0380704
0.115241	0.000000	0.0382575
0.131705	0.000000	0.0384446
0.148168	0.000000	0.0358928
0.164631	0.000000	0.0388189
0.181094	0.000000	0.0390061
0.197557	0.000000	0.0391932
0.214020	0.000000	0.0393804
0.230483	0.000000	0.0422988
0.246946	0.000000	0.0452249
0.263409	0.000000	0.0426731
0.279872	0.000000	0.0455992
0.296335	0.000000	0.0457864
0.312798	0.000000	0.0459735
0.329261	0.000000	0.048892
0.345724	0.000000	0.0463478
0.362187	0.000000	0.0465349
0.378650	0.000000	0.0494534
0.395114	0.000000	0.0551108
0.411577	0.000000	0.0826493
0.428040	0.000000	0.0636943
0.444503	0.000000	0.050202
0.460966	0.000000	0.0503891
0.477429	0.000000	0.0505763
0.493892	0.000000	0.0507634
0.510355	0.000000	0.0509506
0.526818	0.000000	0.0538766
0.543281	0.000000	0.0540638
0.559744	0.000000	0.0542509
0.576207	0.000000	0.0763192
0.592670	0.000000	0.0847079
0.609133	0.000000	0.0821637
0.625596	0.000000	0.0686714
0.642059	0.000000	0.0524477
0.658523	0.000000	0.0553738
0.674986	0.000000	0.0555609
0.691449	0.000000	0.0557481
0.707912	0.000000	0.0559352
0.724375	0.000000	0.0588537
0.740838	0.000000	0.0563095
0.757301	0.000000	0.0564967
0.773764	0.000000	0.0566838
0.790227	0.000000	0.054132
0.806690	0.000000	0.0570581
0.823153	0.000000	0.0627155
0.839616	0.000000	0.0601637
0.856079	0.000000	0.0548806
0.872542	0.000000	0.0578067
0.889005	0.000000	0.0689344
0.905468	0.000000	0.0609123
0.921932	0.000000	0.0610994
0.938395	0.000000	0.0585553
0.954858	0.000000	0.0587424
0.971321	0.000000	0.0616609
0.987784	0.000000	0.061848
1.004247	0.000000	0.0620352
1.020710	0.000000	0.0622223
1.037173	0.000000	0.0651484
1.053636	0.000000	0.0680669
1.070099	0.000000	0.068254
1.086562	0.000000	0.0684411
1.103025	0.000000	0.0713672
1.119488	0.000000	0.0715544
1.135951	0.000000	0.0717415
1.152414	0.000000	0.0719287
1.168877	0.000000	0.0748471
1.185341	0.000000	0.072303
1.201804	0.000000	0.0724901
1.218267	0.000000	0.0699383
1.234730	0.000000	0.0728644
1.251193	0.000000	0.0757829
1.267656	0.000000	0.07597
1.284119	0.000000	0.0734258
1.300582	0.000000	0.0763443
1.317045	0.000000	0.0765314
1.333508	0.000000	0.0767186
1.349971	0.000000	0.0796447
1.366434	0.000000	0.0798318
1.382897	0.000000	0.080019
1.399360	0.000000	0.0856764
1.415823	0.000000	0.0831246
1.432286	0.000000	0.0833117
1.448750	0.000000	0.0834989
1.465213	0.000000	0.083686
1.481676	0.000000	0.0866121
1.498139	0.000000	0.0867993
1.514602	0.000000	0.0869864
1.531065	0.000000	0.0871735
1.547528	0.000000	0.092831
1.563991	0.000000	0.0902792
1.580454	0.000000	0.0904663
1.596917	0.000000	0.0933924
1.613380	0.000000	0.0935795
1.629843	0.000000	0.0937667
1.646306	0.000000	0.0966852
1.662769	0.000000	0.094141
1.679232	0.000000	0.0943281
1.695695	0.000000	0.0972466
1.712159	0.000000	0.0974337
1.728622	0.000000	0.0976209
1.745085	0.000000	0.097808
1.761548	0.000000	0.0952638
1.778011	0.000000	0.0981823
1.794474	0.000000	0.0983694
1.810937	0.000000	0.0985566
1.827400	0.000000	0.0987437
1.843863	0.000000	0.0989309
1.860326	0.000000	0.099118
1.876789	0.000000	0.102044
1.893252	0.000000	0.104963
1.909715	0.000000	0.102418
1.926178	0.000000	0.105337
1.942641	0.000000	0.102793
1.959104	0.000000	0.10298
1.975568	0.000000	0.105898
1.992031	0.000000	0.106085
2.008494	0.000000	0.103541
2.024957	0.000000	0.103728
2.041420	0.000000	0.103916
2.057883	0.000000	0.104103
2.074346	0.000000	0.10976
2.090809	0.000000	0.109947
2.107272	0.000000	0.104664
2.123735	0.000000	0.107583
2.140198	0.000000	0.105038
2.156661	0.000000	0.105226
2.173124	0.000000	0.105413
2.189587	0.000000	0.1056
2.206050	0.000000	0.105787
2.222513	0.000000	0.105974
2.238977	0.000000	0.106161
2.255440	0.000000	0.106348
2.271903	0.000000	0.103797
2.288366	0.000000	0.101252
2.304829	0.000000	0.10144
2.321292	0.000000	0.104358
2.337755	0.000000	0.107284
2.354218	0.000000	0.107471
2.370681	0.000000	0.107658
2.387144	0.000000	0.107846
2.403607	0.000000	0.108033
2.420070	0.000000	0.10822
2.436533	0.000000	0.108407
2.452996	0.000000	0.108594
2.469459	0.000000	0.111513
2.485922	0.000000	0.0980279
2.502386	0.000000	0.0954761
2.518849	0.000000	0.0984022
2.535312	0.000000	0.0958504
2.551775	0.000000	0.0987765
2.568238	0.000000	0.0989636
2.584701	0.000000	0.0991508
2.601164	0.000000	0.102069
2.617627	0.000000	0.102256
2.634090	0.000000	0.102444
2.650553	0.000000	0.102631
2.667016	0.000000	0.100086
2.683479	0.000000	0.100274
2.699942	0.000000	0.100461
2.716405	0.000000	0.103379
2.732868	0.000000	0.100835
2.749331	0.000000	0.101022
2.765795	0.000000	0.103941
2.782258	0.000000	0.101396
2.798721	0.000000	0.101584
2.815184	0.000000	0.101771
2.831647	0.000000	0.099219
2.848110	0.000000	0.102145
2.864573	0.000000	0.0995933
2.881036	0.000000	0.0997804
2.897499	0.000000	0.0999676
2.913962	0.000000	0.100155
2.930425	0.000000	0.0976105
2.946888	0.000000	0.0977977
2.963351	0.000000	0.0979848
2.979814	0.000000	0.0981719
2.996277	0.000000	0.0983591
3.012740	0.000000	0.0958073
3.029204	0.000000	0.0932631
3.045667	0.000000	0.0961816
3.062130	0.000000	0.0963687
3.078593	0.000000	0.0938245
3.095056	0.000000	0.096743
3.111519	0.000000	0.0941988
3.127982	0.000000	0.094386
3.144445	0.000000	0.0973044
3.160908	0.000000	0.0947603
3.177371	0.000000	0.0949474
3.193834	0.000000	0.0978659
3.210297	0.000000	0.100792
3.226760	0.000000	0.0982402
3.243223	0.000000	0.101166
3.259686	0.000000	0.101353
3.276149	0.000000	0.104272
3.292613	0.000000	0.107198
3.309076	0.000000	0.104646
3.325539	0.000000	0.107572
3.342002	0.000000	0.107759
3.358465	0.000000	0.110678
3.374928	0.000000	0.110865
3.391391	0.000000	0.111052
3.407854	0.000000	0.111239
3.424317	0.000000	0.114165
3.440780	0.000000	0.117084
3.457243	0.000000	0.117271
3.473706	0.000000	0.120197
3.490169	0.000000	0.120384
3.506632	0.000000	0.120571
3.523095	0.000000	0.12349
3.539558	0.000000	0.123677
3.556022	0.000000	0.123864
3.572485	0.000000	0.12679
3.588948	0.000000	0.129709
3.605411	0.000000	0.129896
3.621874	0.000000	0.132822
3.638337	0.000000	0.133009
3.654800	0.000000	0.135928
3.671263	0.000000	0.136115
3.687726	0.000000	0.139041
3.704189	0.000000	0.139228
3.720652	0.000000	0.142146
3.737115	0.000000	0.142334
3.753578	0.000000	0.142521
3.770041	0.000000	0.145447
3.786504	0.000000	0.145634
3.802967	0.000000	0.145821
3.819431	0.000000	0.143269
3.835894	0.000000	0.143456
3.852357	0.000000	0.143644
3.868820	0.000000	0.14657
3.885283	0.000000	0.144018
3.901746	0.000000	0.144205
3.918209	0.000000	0.144392
3.934672	0.000000	0.141848
3.951135	0.000000	0.144766
3.967598	0.000000	0.144954
3.984061	0.000000	0.142409
4.000524	0.000000	0.139858
4.016987	0.000000	0.140045
4.033450	0.000000	0.140232
4.049913	0.000000	0.140419
4.066376	0.000000	0.143345
4.082840	0.000000	0.140793
4.099303	0.000000	0.14098
4.115766	0.000000	0.141168
4.132229	0.000000	0.141355
4.148692	0.000000	0.144281
4.165155	0.000000	0.141729
4.181618	0.000000	0.139185
4.198081	0.000000	0.142103
4.214544	0.000000	0.14229
4.231007	0.000000	0.142478
4.247470	0.000000	0.139933
4.263933	0.000000	0.140121
4.280396	0.000000	0.137569
4.296859	0.000000	0.137756
4.313322	0.000000	0.137943
4.329785	0.000000	0.135399
4.346249	0.000000	0.135586
4.362712	0.000000	0.135773
4.379175	0.000000	0.133221
4.395638	0.000000	0.133408
4.412101	0.000000	0.133596
4.428564	0.000000	0.133783
4.445027	0.000000	0.13397
4.461490	0.000000	0.131426
0.000000	0.016475	0.0308058
0.016463	0.016475	0.0337243
0.032926	0.016475	0.0339114
0.049389	0.016475	0.0340986
0.065852	0.016475	0.0342857
0.082315	0.016475	0.0344729
0.098778	0.016475	0.0319287
0.115241	0.016475	0.0348471
0.131705	0.016475	0.032303
0.148168	0.016475	0.0352214
0.164631	0.016475	0.0354086
0.181094	0.016475	0.0355957
0.197557	0.016475	0.0357829
0.214020	0.016475	0.038709
0.230483	0.016475	0.0361572
0.246946	0.016475	0.0390832
0.263409	0.016475	0.0420017
0.279872	0.016475	0.0394575
0.296335	0.016475	0.042376
0.312798	0.016475	0.0425631
0.329261	0.016475	0.0454892
0.345724	0.016475	0.0456764
0.362187	0.016475	0.0485949
0.378650	0.016475	0.0460507
0.395114	0.016475	0.0489691
0.411577	0.016475	0.0518952
0.428040	0.016475	0.0493434
0.444503	0.016475	0.0495306
0.460966	0.016475	0.0524567
0.477429	0.016475	0.0499049
0.493892	0.016475	0.052831
0.510355	0.016475	0.0530181
0.526818	0.016475	0.0532052
0.543281	0.016475	0.0533924
0.559744	0.016475	0.0535795
0.576207	0.016475	0.0510277
0.592670	0.016475	0.0539538
0.609133	0.016475	0.054141
0.625596	0.016475	0.0515892
0.642059	0.016475	0.0545153
0.658523	0.016475	0.0519635
0.674986	0.016475	0.0521506
0.691449	0.016475	0.0550767
0.707912	0.016475	0.0525249
0.724375	0.016475	0.052712
0.740838	0.016475	0.0556381
0.757301	0.016475	0.0530863
0.773764	0.016475	0.0532735
0.790227	0.016475	0.0561996
0.806690	0.016475	0.0563867
0.823153	0.016475	0.0565738
0.839616	0.016475	0.056761
0.856079	0.016475	0.0569481
0.872542	0.016475	0.0598666
0.889005	0.016475	0.0600537
0.905468	0.016475	0.0602409
0.921932	0.016475	0.0576967
0.938395	0.016475	0.0606152
0.954858	0.016475	0.0608023
0.971321	0.016475	0.0609895
0.987784	0.016475	0.0639156
1.004247	0.016475	0.0613638
1.020710	0.016475	0.0642898
1.037173	0.016475	0.064477
1.053636	0.016475	0.0646641
1.070099	0.016475	0.0675826
1.086562	0.016475	0.0650384
1.103025	0.016475	0.0652256
1.119488	0.016475	0.068144
1.135951	0.016475	0.0683312
1.152414	0.016475	0.0685183
1.168877	0.016475	0.0714444
1.185341	0.016475	0.0716316
1.201804	0.016475	0.0690798
1.218267	0.016475	0.0720059
1.234730	0.016475	0.0749243
1.251193	0.016475	0.0723801
1.267656	0.016475	0.0752986
1.284119	0.016475	0.0754858
1.300582	0.016475	0.0756729
1.317045	0.016475	0.078599
1.333508	0.016475	0.0787861
1.349971	0.016475	0.0789733
1.366434	0.016475	0.0818917
1.382897	0.016475	0.0820789
1.399360	0.016475	0.082266
1.415823	0.016475	0.0851921
1.432286	0.016475	0.0826403
1.448750	0.016475	0.0828275
1.465213	0.016475	0.0857536
1.481676	0.016475	0.0859407
1.498139	0.016475	0.0861279
1.514602	0.016475	0.0890463
1.531065	0.016475	0.0892335
1.547528	0.016475	0.0866893
1.563991	0.016475	0.0923467
1.580454	0.016475	0.0897949
1.596917	0.016475	0.089982
1.613380	0.016475	0.0929081
1.629843	0.016475	0.0930953
1.646306	0.016475	0.0932824
1.662769	0.016475	0.0962009
1.679232	0.016475	0.096388
1.695695	0.016475	0.0938439
1.712159	0.016475	0.0967623
1.728622	0.016475	0.0969495
1.745085	0.016475	0.0971366
1.761548	0.016475	0.100063
1.778011	0.016475	0.0975109
1.794474	0.016475	0.097698
1.810937	0.016475	0.100624
1.827400	0.016475	0.0980723
1.843863	0.016475	0.0982595
1.860326	0.016475	0.101186
1.876789	0.016475	0.0986338
1.893252	0.016475	0.10156
1.909715	0.016475	0.101747
1.926178	0.016475	0.0991952
1.942641	0.016475	0.102121
1.959104	0.016475	0.102308
1.975568	0.016475	0.0997566
1.992031	0.016475	0.102683
2.008494	0.016475	0.10287
2.024957	0.016475	0.100318
2.041420	0.016475	0.100505
2.057883	0.016475	0.103431
2.074346	0.016475	0.100879
2.090809	0.016475	0.101067
2.107272	0.016475	0.103993
2.123735	0.016475	0.0987096
2.140198	0.016475	0.101628
2.156661	0.016475	0.101815
2.173124	0.016475	0.099271
2.189587	0.016475	0.10219
2.206050	0.016475	0.0996453
2.222513	0.016475	0.0998325
2.238977	0.016475	0.10002
2.255440	0.016475	0.100207
2.271903	0.016475	0.097655
2.288366	0.016475	0.0978421
2.304829	0.016475	0.100768
2.321292	0.016475	0.0982164
2.337755	0.016475	0.101142
2.354218	0.016475	0.0985907
2.370681	0.016475	0.0987778
2.387144	0.016475	0.098965
2.403607	0.016475	0.0964208
2.420070	0.016475	0.0966079
2.436533	0.016475	0.0967951
2.452996	0.016475	0.0969822
2.469459	0.016475	0.0971694
2.485922	0.016475	0.0973565
2.502386	0.016475	0.0975436
2.518849	0.016475	0.0977308
2.535312	0.016475	0.100649
2.551775	0.016475	0.0981051
2.568238	0.016475	0.0982922
2.584701	0.016475	0.0984794
2.601164	0.016475	0.0986665
2.617627	0.016475	0.0961147
2.634090	0.016475	0.101772
2.650553	0.016475	0.101959
2.667016	0.016475	0.0994151
2.683479	0.016475	0.102334
2.699942	0.016475	0.0970504
2.716405	0.016475	0.0999765
2.732868	0.016475	0.100164
2.749331	0.016475	0.100351
2.765795	0.016475	0.097799
2.782258	0.016475	0.100725
2.798721	0.016475	0.0981733
2.815184	0.016475	0.0983604
2.831647	0.016475	0.0985476
2.848110	0.016475	0.0960034
2.864573	0.016475	0.0961905
2.881036	0.016475	0.0963777
2.897499	0.016475	0.0938259
2.913962	0.016475	0.096752
2.930425	0.016475	0.0969391
2.946888	0.016475	0.0943873
2.963351	0.016475	0.0945745
2.979814	0.016475	0.0947616
2.996277	0.016475	0.0949487
3.012740	0.016475	0.0951359
3.029204	0.016475	0.095323
3.045667	0.016475	0.0955102
3.062130	0.016475	0.092966
3.078593	0.016475	0.0958845
3.095056	0.016475	0.0933403
3.111519	0.016475	0.0962587
3.127982	0.016475	0.0964459
3.144445	0.016475	0.0939017
3.160908	0.016475	0.0968202
3.177371	0.016475	0.0970073
3.193834	0.016475	0.0971945
3.210297	0.016475	0.0973816
3.226760	0.016475	0.0975688
3.243223	0.016475	0.0977559
3.259686	0.016475	0.100682
3.276149	0.016475	0.100869
3.292613	0.016475	0.103788
3.309076	0.016475	0.106714
3.325539	0.016475	0.104162
3.342002	0.016475	0.104349
3.358465	0.016475	0.107275
3.374928	0.016475	0.110194
3.391391	0.016475	0.110381
3.407854	0.016475	0.113307
3.424317	0.016475	0.110755
3.440780	0.016475	0.113681
3.457243	0.016475	0.119339
3.473706	0.016475	0.116787
3.490169	0.016475	0.119713
3.506632	0.016475	0.122631
3.523095	0.016475	0.120087
3.539558	0.016475	0.125745
3.556022	0.016475	0.125932
3.572485	0.016475	0.126119
3.588948	0.016475	0.126306
3.605411	0.016475	0.131963
3.621874	0.016475	0.132151
3.638337	0.016475	0.132338
3.654800	0.016475	0.135256
3.671263	0.016475	0.132712
3.687726	0.016475	0.13563
3.704189	0.016475	0.138557
3.720652	0.016475	0.138744
3.737115	0.016475	0.138931
3.753578	0.016475	0.141849
3.770041	0.016475	0.139305
3.786504	0.016475	0.142224
3.802967	0.016475	0.142411
3.819431	0.016475	0.139867
3.835894	0.016475	0.142785
3.852357	0.016475	0.145711
3.868820	0.016475	0.143159
3.885283	0.016475	0.143346
3.901746	0.016475	0.143534
3.918209	0.016475	0.143721
3.934672	0.016475	0.143908
3.951135	0.016475	0.144095
3.967598	0.016475	0.141551
3.984061	0.016475	0.144469
4.000524	0.016475	0.144656
4.016987	0.016475	0.142112
4.033450	0.016475	0.145031
4.049913	0.016475	0.145218
4.066376	0.016475	0.142674
4.082840	0.016475	0.142861
4.099303	0.016475	0.143048
4.115766	0.016475	0.143235
4.132229	0.016475	0.143422
4.148692	0.016475	0.14087
4.165155	0.016475	0.141058
4.181618	0.016475	0.141245
4.198081	0.016475	0.141432
4.214544	0.016475	0.141619
4.231007	0.016475	0.141806
4.247470	0.016475	0.139262
4.263933	0.016475	0.139449
4.280396	0.016475	0.142368
4.296859	0.016475	0.139823
4.313322	0.016475	0.140011
4.329785	0.016475	0.140198
4.346249	0.016475	0.140385
4.362712	0.016475	0.140572
4.379175	0.016475	0.140759
4.395638	0.016475	0.138207
4.412101	0.016475	0.138395
4.428564	0.016475	0.141321
4.445027	0.016475	0.138769
4.461490	0.016475	0.138956
0.000000	0.032951	0.0328657
0.016463	0.032951	0.0303216
0.032926	0.032951	0.03324
0.049389	0.032951	0.0334272
0.065852	0.032951	0.0336143
0.082315	0.032951	0.0338015
0.098778	0.032951	0.0339886
0.115241	0.032951	0.0341757
0.131705	0.032951	0.0343629
0.148168	0.032951	0.037289
0.164631	0.032951	0.0374761
0.181094	0.032951	0.0376633
0.197557	0.032951	0.0378504
0.214020	0.032951	0.0380376
0.230483	0.032951	0.040956
0.246946	0.032951	0.0411432
0.263409	0.032951	0.0413303
0.279872	0.032951	0.0415175
0.296335	0.032951	0.0444436
0.312798	0.032951	0.047362
0.329261	0.032951	0.0530194
0.345724	0.032951	0.045005
0.362187	0.032951	0.0479235
0.378650	0.032951	0.0535809
0.395114	0.032951	0.056507
0.411577	0.032951	0.0566941
0.428040	0.032951	0.0568813
0.444503	0.032951	0.0543295
0.460966	0.032951	0.0545166
0.477429	0.032951	0.0656443
0.493892	0.032951	0.0658314
0.510355	0.032951	0.057817
0.526818	0.032951	0.0662057
0.543281	0.032951	0.0636615
0.559744	0.032951	0.0583784
0.576207	0.032951	0.0585656
0.592670	0.032951	0.061484
0.609133	0.032951	0.0589398
0.625596	0.032951	0.059127
0.642059	0.032951	0.0620455
0.658523	0.032951	0.0622326
0.674986	0.032951	0.0624197
0.691449	0.032951	0.0598756
0.707912	0.032951	0.0573238
0.724375	0.032951	0.0575109
0.740838	0.032951	0.057698
0.757301	0.032951	0.0578852
0.773764	0.032951	0.0580723
0.790227	0.032951	0.0555282
0.806690	0.032951	0.0584466
0.823153	0.032951	0.0586338
0.839616	0.032951	0.0588209
0.856079	0.032951	0.0590081
0.872542	0.032951	0.0591952
0.889005	0.032951	0.0593823
0.905468	0.032951	0.0623084
0.921932	0.032951	0.0624956
0.938395	0.032951	0.0654141
0.954858	0.032951	0.0683401
0.971321	0.032951	0.0685273
0.987784	0.032951	0.0659755
1.004247	0.032951	0.0661626
1.020710	0.032951	0.0663498
1.037173	0.032951	0.0665369
1.053636	0.032951	0.069463
1.070099	0.032951	0.0669112
1.086562	0.032951	0.064367
1.103025	0.032951	0.0672855
1.119488	0.032951	0.0674726
1.135951	0.032951	0.0676598
1.152414	0.032951	0.0705859
1.168877	0.032951	0.070773
1.185341	0.032951	0.0709602
1.201804	0.032951	0.0738786
1.218267	0.032951	0.0713345
1.234730	0.032951	0.0715216
1.251193	0.032951	0.0744401
1.267656	0.032951	0.0746272
1.284119	0.032951	0.0748144
1.300582	0.032951	0.0777405
1.317045	0.032951	0.0779276
1.333508	0.032951	0.0808461
1.349971	0.032951	0.0810332
1.366434	0.032951	0.078489
1.382897	0.032951	0.0814075
1.399360	0.032951	0.0843336
1.415823	0.032951	0.0845207
1.432286	0.032951	0.0847079
1.448750	0.032951	0.084895
1.465213	0.032951	0.0850822
1.481676	0.032951	0.0880006
1.498139	0.032951	0.0909267
1.514602	0.032951	0.0938452
1.531065	0.032951	0.0967713
1.547528	0.032951	0.0996898
1.563991	0.032951	0.0998769
1.580454	0.032951	0.102803
1.596917	0.032951	0.10299
1.613380	0.032951	0.097707
1.629843	0.032951	0.0978942
1.646306	0.032951	0.0980813
1.662769	0.032951	0.0955295
1.679232	0.032951	0.0984556
1.695695	0.032951	0.101374
1.712159	0.032951	0.0988299
1.728622	0.032951	0.101748
1.745085	0.032951	0.101935
1.761548	0.032951	0.0993913
1.778011	0.032951	0.10231
1.794474	0.032951	0.102497
1.810937	0.032951	0.0999527
1.827400	0.032951	0.102871
1.843863	0.032951	0.103058
1.860326	0.032951	0.103246
1.876789	0.032951	0.103433
1.893252	0.032951	0.10362
1.909715	0.032951	0.103807
1.926178	0.032951	0.103994
1.942641	0.032951	0.104181
1.959104	0.032951	0.104368
1.975568	0.032951	0.107294
1.992031	0.032951	0.104743
2.008494	0.032951	0.10493
2.024957	0.032951	0.105117
2.041420	0.032951	0.105304
2.057883	0.032951	0.105491
2.074346	0.032951	0.105678
2.090809	0.032951	0.103134
2.107272	0.032951	0.103321
2.123735	0.032951	0.103508
2.140198	0.032951	0.103696
2.156661	0.032951	0.101144
2.173124	0.032951	0.101331
2.189587	0.032951	0.101518
2.206050	0.032951	0.101705
2.222513	0.032951	0.101892
2.238977	0.032951	0.0993482
2.255440	0.032951	0.102267
2.271903	0.032951	0.102454
2.288366	0.032951	0.0999096
2.304829	0.032951	0.100097
2.321292	0.032951	0.103015
2.337755	0.032951	0.100471
2.354218	0.032951	0.100658
2.370681	0.032951	0.103577
2.387144	0.032951	0.101033
2.403607	0.032951	0.10122
2.420070	0.032951	0.101407
2.436533	0.032951	0.101594
2.452996	0.032951	0.101781
2.469459	0.032951	0.101968
2.485922	0.032951	0.0994164
2.502386	0.032951	0.102343
2.518849	0.032951	0.10253
2.535312	0.032951	0.0999779
2.551775	0.032951	0.102904
2.568238	0.032951	0.103091
2.584701	0.032951	0.100539
2.601164	0.032951	0.103465
2.617627	0.032951	0.100914
2.634090	0.032951	0.101101
2.650553	0.032951	0.104027
2.667016	0.032951	0.101475
2.683479	0.032951	0.101662
2.699942	0.032951	0.101849
2.716405	0.032951	0.0993051
2.732868	0.032951	0.102224
2.749331	0.032951	0.102411
2.765795	0.032951	0.102598
2.782258	0.032951	0.102785
2.798721	0.032951	0.102972
2.815184	0.032951	0.100428
2.831647	0.032951	0.100615
2.848110	0.032951	0.103534
2.864573	0.032951	0.100989
2.881036	0.032951	0.101177
2.897499	0.032951	0.101364
2.913962	0.032951	0.101551
2.930425	0.032951	0.098999
2.946888	0.032951	0.0964549
2.963351	0.032951	0.0939031
2.979814	0.032951	0.0940902
2.996277	0.032951	0.0970163
3.012740	0.032951	0.0944645
3.029204	0.032951	0.0946516
3.045667	0.032951	0.0948388
3.062130	0.032951	0.0950259
3.078593	0.032951	0.0952131
3.095056	0.032951	0.0954002
3.111519	0.032951	0.0955873
3.127982	0.032951	0.0985134
3.144445	0.032951	0.0959616
3.160908	0.032951	0.0934175
3.177371	0.032951	0.0963359
3.193834	0.032951	0.099262
3.210297	0.032951	0.0994492
3.226760	0.032951	0.0996363
3.243223	0.032951	0.0998235
3.259686	0.032951	0.102742
3.276149	0.032951	0.102929
3.292613	0.032951	0.105855
3.309076	0.032951	0.103303
3.325539	0.032951	0.106229
3.342002	0.032951	0.106417
3.358465	0.032951	0.106604
3.374928	0.032951	0.109522
3.391391	0.032951	0.109709
3.407854	0.032951	0.109896
3.424317	0.032951	0.112823
3.440780	0.032951	0.11301
3.457243	0.032951	0.115928
3.473706	0.032951	0.118854
3.490169	0.032951	0.119041
3.506632	0.032951	0.119229
3.523095	0.032951	0.119416
3.539558	0.032951	0.122334
3.556022	0.032951	0.12526
3.572485	0.032951	0.128179
3.588948	0.032951	0.128366
3.605411	0.032951	0.128553
3.621874	0.032951	0.131479
3.638337	0.032951	0.131666
3.654800	0.032951	0.131853
3.671263	0.032951	0.132041
3.687726	0.032951	0.134959
3.704189	0.032951	0.135146
3.720652	0.032951	0.138072
3.737115	0.032951	0.13552
3.753578	0.032951	0.138447
3.770041	0.032951	0.138634
3.786504	0.032951	0.138821
3.802967	0.032951	0.139008
3.819431	0.032951	0.139195
3.835894	0.032951	0.139382
3.852357	0.032951	0.139569
3.868820	0.032951	0.142488
3.885283	0.032951	0.139944
3.901746	0.032951	0.140131
3.918209	0.032951	0.140318
3.934672	0.032951	0.140505
3.951135	0.032951	0.140692
3.967598	0.032951	0.140879
3.984061	0.032951	0.138328
4.000524	0.032951	0.141254
4.016987	0.032951	0.141441
4.033450	0.032951	0.138889
4.049913	0.032951	0.141815
4.066376	0.032951	0.142002
4.082840	0.032951	0.139451
4.099303	0.032951	0.142377
4.115766	0.032951	0.142564
4.132229	0.032951	0.140012
4.148692	0.032951	0.140199
4.165155	0.032951	0.140386
4.181618	0.032951	0.137842
4.198081	0.032951	0.140761
4.214544	0.032951	0.140948
4.231007	0.032951	0.141135
4.247470	0.032951	0.141322
4.263933	0.032951	0.138778
4.280396	0.032951	0.138965
4.296859	0.032951	0.139152
4.313322	0.032951	0.139339
4.329785	0.032951	0.139526
4.346249	0.032951	0.139713
4.362712	0.032951	0.139901
4.379175	0.032951	0.140088
4.395638	0.032951	0.140275
4.412101	0.032951	0.137723
4.428564	0.032951	0.13791
4.445027	0.032951	0.140836
4.461490	0.032951	0.138285
0.000000	0.049426	0.0321981
0.016463	0.049426	0.0323853
0.032926	0.049426	0.0325724
0.049389	0.049426	0.0327596
0.065852	0.049426	0.0329467
0.082315	0.049426	0.0304025
0.098778	0.049426	0.033321
0.115241	0.049426	0.0362471
0.131705	0.049426	0.0336953
0.148168	0.049426	0.0366214
0.164631	0.049426	0.0368085
0.181094	0.049426	0.0369957
0.197557	0.049426	0.0371828
0.214020	0.049426	0.0401013
0.230483	0.049426	0.0402884
0.246946	0.049426	0.0432145
0.263409	0.049426	0.0434017
0.279872	0.049426	0.0408499
0.296335	0.049426	0.041037
0.312798	0.049426	0.0439631
0.329261	0.049426	0.0468816
0.345724	0.049426	0.0470687
0.362187	0.049426	0.0472559
0.378650	0.049426	0.0447117
0.395114	0.049426	0.0476302
0.411577	0.049426	0.0505563
0.428040	0.049426	0.0480044
0.444503	0.049426	0.0509305
0.460966	0.049426	0.0483787
0.477429	0.049426	0.0513048
0.493892	0.049426	0.0542233
0.510355	0.049426	0.0544104
0.526818	0.049426	0.0518663
0.543281	0.049426	0.0547847
0.559744	0.049426	0.0549719
0.576207	0.049426	0.055159
0.592670	0.049426	0.0553462
0.609133	0.049426	0.0555333
0.625596	0.049426	0.0557205
0.642059	0.049426	0.0559076
0.658523	0.049426	0.0533634
0.674986	0.049426	0.0562819
0.691449	0.049426	0.056469
0.707912	0.049426	0.0566562
0.724375	0.049426	0.054112
0.740838	0.049426	0.0542991
0.757301	0.049426	0.0544863
0.773764	0.049426	0.0546734
0.790227	0.049426	0.0575919
0.806690	0.049426	0.0550477
0.823153	0.049426	0.0552349
0.839616	0.049426	0.0581533
0.856079	0.049426	0.0556091
0.872542	0.049426	0.0585276
0.889005	0.049426	0.0587148
0.905468	0.049426	0.0616409
0.921932	0.049426	0.061828
0.938395	0.049426	0.0620151
0.954858	0.049426	0.0622023
0.971321	0.049426	0.0623894
0.987784	0.049426	0.0653079
1.004247	0.049426	0.0627637
1.020710	0.049426	0.0656822
1.037173	0.049426	0.0658693
1.053636	0.049426	0.0687954
1.070099	0.049426	0.0689826
1.086562	0.049426	0.0691697
1.103025	0.049426	0.0666179
1.119488	0.049426	0.069544
1.135951	0.049426	0.0724625
1.152414	0.049426	0.0726496
1.168877	0.049426	0.0728368
1.185341	0.049426	0.0730239
1.201804	0.049426	0.073211
1.218267	0.049426	0.0733982
1.234730	0.049426	0.0763243
1.251193	0.049426	0.0737725
1.267656	0.049426	0.0766986
1.284119	0.049426	0.0768857
1.300582	0.049426	0.0770729
1.317045	0.049426	0.07726
1.333508	0.049426	0.0801785
1.349971	0.049426	0.0803656
1.366434	0.049426	0.0832917
1.382897	0.049426	0.0834789
1.399360	0.049426	0.083666
1.415823	0.049426	0.0865845
1.432286	0.049426	0.0840403
1.448750	0.049426	0.0869588
1.465213	0.049426	0.0871459
1.481676	0.049426	0.090072
1.498139	0.049426	0.0902591
1.514602	0.049426	0.0904463
1.531065	0.049426	0.0906334
1.547528	0.049426	0.0908206
1.563991	0.049426	0.093739
1.580454	0.049426	0.0939262
1.596917	0.049426	0.0941133
1.613380	0.049426	0.0943005
1.629843	0.049426	0.0944876
1.646306	0.049426	0.0974137
1.662769	0.049426	0.0948619
1.679232	0.049426	0.0950491
1.695695	0.049426	0.0979752
1.712159	0.049426	0.0981623
1.728622	0.049426	0.0956105
1.745085	0.049426	0.0985366
1.761548	0.049426	0.0987237
1.778011	0.049426	0.0989109
1.794474	0.049426	0.099098
1.810937	0.049426	0.102016
1.827400	0.049426	0.102204
1.843863	0.049426	0.102391
1.860326	0.049426	0.102578
1.876789	0.049426	0.100034
1.893252	0.049426	0.102952
1.909715	0.049426	0.103139
1.926178	0.049426	0.103326
1.942641	0.049426	0.103514
1.959104	0.049426	0.103701
1.975568	0.049426	0.103888
1.992031	0.049426	0.106814
2.008494	0.049426	0.107001
2.024957	0.049426	0.104449
2.041420	0.049426	0.104637
2.057883	0.049426	0.104824
2.074346	0.049426	0.102279
2.090809	0.049426	0.105198
2.107272	0.049426	0.102654
2.123735	0.049426	0.102841
2.140198	0.049426	0.105759
2.156661	0.049426	0.103215
2.173124	0.049426	0.100663
2.189587	0.049426	0.103589
2.206050	0.049426	0.101038
2.222513	0.049426	0.101225
2.238977	0.049426	0.101412
2.255440	0.049426	0.0988678
2.271903	0.049426	0.0990549
2.288366	0.049426	0.101973
2.304829	0.049426	0.0994292
2.321292	0.049426	0.0996164
2.337755	0.049426	0.0998035
2.354218	0.049426	0.0999906
2.370681	0.049426	0.100178
2.387144	0.049426	0.100365
2.403607	0.049426	0.0978131
2.420070	0.049426	0.0980003
2.436533	0.049426	0.100926
2.452996	0.049426	0.0983746
2.469459	0.049426	0.0985617
2.485922	0.049426	0.0987488
2.502386	0.049426	0.098936
2.518849	0.049426	0.0991231
2.535312	0.049426	0.0993103
2.551775	0.049426	0.0994974
2.568238	0.049426	0.0996846
2.584701	0.049426	0.0998717
2.601164	0.049426	0.0973275
2.617627	0.049426	0.0975147
2.634090	0.049426	0.100433
2.650553	0.049426	0.10062
2.667016	0.049426	0.100807
2.683479	0.049426	0.0982632
2.699942	0.049426	0.0984504
2.716405	0.049426	0.0986375
2.732868	0.049426	0.0988247
2.749331	0.049426	0.0990118
2.765795	0.049426	0.099199
2.782258	0.049426	0.0993861
2.798721	0.049426	0.0995733
2.815184	0.049426	0.0997604
2.831647	0.049426	0.0972086
2.848110	0.049426	0.0946644
2.864573	0.049426	0.0948516
2.881036	0.049426	0.0950387
2.897499	0.049426	0.0924869
2.913962	0.049426	0.095413
2.930425	0.049426	0.0956001
2.946888	0.049426	0.0930483
2.963351	0.049426	0.0932355
2.979814	0.049426	0.0906913
2.996277	0.049426	0.0936098
3.012740	0.049426	0.0937969
3.029204	0.049426	0.0912527
3.045667	0.049426	0.0914399
3.062130	0.049426	0.0943583
3.078593	0.049426	0.0945455
3.095056	0.049426	0.0947326
3.111519	0.049426	0.0976587
3.127982	0.049426	0.0951069
3.144445	0.049426	0.0952941
3.160908	0.049426	0.0982201
3.177371	0.049426	0.0984073
3.193834	0.049426	0.0985944
3.210297	0.049426	0.101513
3.226760	0.049426	0.0989687
3.243223	0.049426	0.0991559
3.259686	0.049426	0.099343
3.276149	0.049426	0.0995302
3.292613	0.049426	0.105188
3.309076	0.049426	0.105375
3.325539	0.049426	0.102823
3.342002	0.049426	0.105749
3.358465	0.049426	0.105936
3.374928	0.049426	0.108855
3.391391	0.049426	0.109042
3.407854	0.049426	0.106498
3.424317	0.049426	0.106685
3.440780	0.049426	0.112342
3.457243	0.049426	0.115261
3.473706	0.049426	0.115448
3.490169	0.049426	0.118374
3.506632	0.049426	0.118561
3.523095	0.049426	0.116009
3.539558	0.049426	0.121667
3.556022	0.049426	0.124593
3.572485	0.049426	0.12478
3.588948	0.049426	0.124967
3.605411	0.049426	0.125154
3.621874	0.049426	0.125341
3.638337	0.049426	0.130999
3.654800	0.049426	0.131186
3.671263	0.049426	0.131373
3.687726	0.049426	0.13156
3.704189	0.049426	0.129008
3.720652	0.049426	0.131934
3.737115	0.049426	0.137592
3.753578	0.049426	0.13504
3.770041	0.049426	0.132496
3.786504	0.049426	0.132683
3.802967	0.049426	0.13287
3.819431	0.049426	0.135789
3.835894	0.049426	0.138715
3.852357	0.049426	0.136163
3.868820	0.049426	0.13635
3.885283	0.049426	0.136537
3.901746	0.049426	0.136724
3.918209	0.049426	0.13965
3.934672	0.049426	0.139838
3.951135	0.049426	0.140025
3.967598	0.049426	0.140212
3.984061	0.049426	0.140399
4.000524	0.049426	0.140586
4.016987	0.049426	0.143505
4.033450	0.049426	0.143692
4.049913	0.049426	0.138409
4.066376	0.049426	0.138596
4.082840	0.049426	0.141522
4.099303	0.049426	0.141709
4.115766	0.049426	0.141896
4.132229	0.049426	0.142083
4.148692	0.049426	0.139531
4.165155	0.049426	0.139719
4.181618	0.049426	0.142645
4.198081	0.049426	0.140093
4.214544	0.049426	0.14028
4.231007	0.049426	0.137736
4.247470	0.049426	0.137923
4.263933	0.049426	0.13811
4.280396	0.049426	0.141029
4.296859	0.049426	0.141216
4.313322	0.049426	0.138672
4.329785	0.049426	0.138859
4.346249	0.049426	0.136307
4.362712	0.049426	0.139233
4.379175	0.049426	0.13942
4.395638	0.049426	0.136868
4.412101	0.049426	0.137056
4.428564	0.049426	0.137243
4.445027	0.049426	0.134698
4.461490	0.049426	0.137617
0.000000	0.065902	0.0315191
0.016463	0.065902	0.0317063
0.032926	0.065902	0.0318934
0.049389	0.065902	0.0293492
0.065852	0.065902	0.0295364
0.082315	0.065902	0.0324548
0.098778	0.065902	0.032642
0.115241	0.065902	0.0328291
0.131705	0.065902	0.0357552
0.148168	0.065902	0.0332034
0.164631	0.065902	0.0333906
0.181094	0.065902	0.0363167
0.197557	0.065902	0.0365038
0.214020	0.065902	0.0366909
0.230483	0.065902	0.0396094
0.246946	0.065902	0.0370652
0.263409	0.065902	0.0399837
0.279872	0.065902	0.0401708
0.296335	0.065902	0.040358
0.312798	0.065902	0.0432841
0.329261	0.065902	0.0434712
0.345724	0.065902	0.0436584
0.362187	0.065902	0.0438455
0.378650	0.065902	0.046764
0.395114	0.065902	0.0442198
0.411577	0.065902	0.0471383
0.428040	0.065902	0.0500644
0.444503	0.065902	0.0502515
0.460966	0.065902	0.05317
0.477429	0.065902	0.0533571
0.493892	0.065902	0.0535443
0.510355	0.065902	0.0537314
0.526818	0.065902	0.0539186
0.543281	0.065902	0.0513744
0.559744	0.065902	0.0542928
0.576207	0.065902	0.05448
0.592670	0.065902	0.0546671
0.609133	0.065902	0.0548543
0.625596	0.065902	0.0550414
0.642059	0.065902	0.0552286
0.658523	0.065902	0.0554157
0.674986	0.065902	0.0528715
0.691449	0.065902	0.0530587
0.707912	0.065902	0.0532458
0.724375	0.065902	0.053433
0.740838	0.065902	0.0536201
0.757301	0.065902	0.0538073
0.773764	0.065902	0.0539944
0.790227	0.065902	0.0541815
0.806690	0.065902	0.0571
0.823153	0.065902	0.0545558
0.839616	0.065902	0.054743
0.856079	0.065902	0.0576614
0.872542	0.065902	0.0578486
0.889005	0.065902	0.0580357
0.905468	0.065902	0.0609618
0.921932	0.065902	0.061149
0.938395	0.065902	0.0640674
0.954858	0.065902	0.0669935
0.971321	0.065902	0.0644417
0.987784	0.065902	0.0673678
1.004247	0.065902	0.067555
1.020710	0.065902	0.0650032
1.037173	0.065902	0.0679293
1.053636	0.065902	0.0681164
1.070099	0.065902	0.0683035
1.086562	0.065902	0.071222
1.103025	0.065902	0.0686778
1.119488	0.065902	0.068865
1.135951	0.065902	0.0690521
1.152414	0.065902	0.0719706
1.168877	0.065902	0.0694264
1.185341	0.065902	0.0696136
1.201804	0.065902	0.072532
1.218267	0.065902	0.0699878
1.234730	0.065902	0.0756453
1.251193	0.065902	0.0730935
1.267656	0.065902	0.0732806
1.284119	0.065902	0.0762067
1.300582	0.065902	0.0791252
1.317045	0.065902	0.0793123
1.333508	0.065902	0.0794994
1.349971	0.065902	0.0796866
1.366434	0.065902	0.0826127
1.382897	0.065902	0.0855312
1.399360	0.065902	0.0857183
1.415823	0.065902	0.0859054
1.432286	0.065902	0.0888315
1.448750	0.065902	0.0890187
1.465213	0.065902	0.0864669
1.481676	0.065902	0.089393
1.498139	0.065902	0.0895801
1.514602	0.065902	0.0897673
1.531065	0.065902	0.0899544
1.547528	0.065902	0.0901415
1.563991	0.065902	0.0903287
1.580454	0.065902	0.0905158
1.596917	0.065902	0.090703
1.613380	0.065902	0.0908901
1.629843	0.065902	0.0938086
1.646306	0.065902	0.0939957
1.662769	0.065902	0.0941829
1.679232	0.065902	0.09437
1.695695	0.065902	0.0945572
1.712159	0.065902	0.0947443
1.728622	0.065902	0.0976704
1.745085	0.065902	0.0978576
1.761548	0.065902	0.0980447
1.778011	0.065902	0.100963
1.794474	0.065902	0.10115
1.810937	0.065902	0.101337
1.827400	0.065902	0.104264
1.843863	0.065902	0.101712
1.860326	0.065902	0.104638
1.876789	0.065902	0.104825
1.893252	0.065902	0.105012
1.909715	0.065902	0.105199
1.926178	0.065902	0.105386
1.942641	0.065902	0.105574
1.959104	0.065902	0.103022
1.975568	0.065902	0.103209
1.992031	0.065902	0.100665
2.008494	0.065902	0.100852
2.024957	0.065902	0.10377
2.041420	0.065902	0.101226
2.057883	0.065902	0.101413
2.074346	0.065902	0.1016
2.090809	0.065902	0.0990486
2.107272	0.065902	0.101975
2.123735	0.065902	0.0994229
2.140198	0.065902	0.0996101
2.156661	0.065902	0.0997972
2.173124	0.065902	0.0999843
2.189587	0.065902	0.0974402
2.206050	0.065902	0.0976273
2.222513	0.065902	0.0978145
2.238977	0.065902	0.0980016
2.255440	0.065902	0.0981887
2.271903	0.065902	0.0983759
2.288366	0.065902	0.098563
2.304829	0.065902	0.101482
2.321292	0.065902	0.0989373
2.337755	0.065902	0.0991245
2.354218	0.065902	0.0993116
2.370681	0.065902	0.0967598
2.387144	0.065902	0.0969469
2.403607	0.065902	0.099873
2.420070	0.065902	0.0973212
2.436533	0.065902	0.0975084
2.452996	0.065902	0.0976955
2.469459	0.065902	0.0978827
2.485922	0.065902	0.0953385
2.502386	0.065902	0.098257
2.518849	0.065902	0.0957128
2.535312	0.065902	0.0958999
2.551775	0.065902	0.0988184
2.568238	0.065902	0.0962742
2.584701	0.065902	0.0964614
2.601164	0.065902	0.0993798
2.617627	0.065902	0.099567
2.634090	0.065902	0.0970228
2.650553	0.065902	0.0972099
2.667016	0.065902	0.0973971
2.683479	0.065902	0.0975842
2.699942	0.065902	0.100503
2.716405	0.065902	0.0979585
2.732868	0.065902	0.0981456
2.749331	0.065902	0.0983328
2.765795	0.065902	0.095781
2.782258	0.065902	0.0959681
2.798721	0.065902	0.0988942
2.815184	0.065902	0.0963424
2.831647	0.065902	0.0965296
2.848110	0.065902	0.0939854
2.864573	0.065902	0.0941725
2.881036	0.065902	0.097091
2.897499	0.065902	0.0972781
2.913962	0.065902	0.094734
2.930425	0.065902	0.0921821
2.946888	0.065902	0.0951082
2.963351	0.065902	0.0925564
2.979814	0.065902	0.0954825
2.996277	0.065902	0.0956697
3.012740	0.065902	0.0931179
3.029204	0.065902	0.093305
3.045667	0.065902	0.0962311
3.062130	0.065902	0.0964183
3.078593	0.065902	0.0966054
3.095056	0.065902	0.0940536
3.111519	0.065902	0.0942407
3.127982	0.065902	0.0971668
3.144445	0.065902	0.097354
3.160908	0.065902	0.0975411
3.177371	0.065902	0.10046
3.193834	0.065902	0.0979154
3.210297	0.065902	0.0953636
3.226760	0.065902	0.0982897
3.243223	0.065902	0.0984768
3.259686	0.065902	0.101395
3.276149	0.065902	0.104321
3.292613	0.065902	0.10177
3.309076	0.065902	0.101957
3.325539	0.065902	0.104883
3.342002	0.065902	0.10507
3.358465	0.065902	0.105257
3.374928	0.065902	0.108176
3.391391	0.065902	0.108363
3.407854	0.065902	0.105819
3.424317	0.065902	0.111476
3.440780	0.065902	0.111663
3.457243	0.065902	0.11185
3.473706	0.065902	0.114769
3.490169	0.065902	0.114956
3.506632	0.065902	0.115143
3.523095	0.065902	0.1208
3.539558	0.065902	0.120988
3.556022	0.065902	0.121175
3.572485	0.065902	0.121362
3.588948	0.065902	0.121549
3.605411	0.065902	0.124475
3.621874	0.065902	0.127394
3.638337	0.065902	0.127581
3.654800	0.065902	0.125037
3.671263	0.065902	0.127955
3.687726	0.065902	0.130881
3.704189	0.065902	0.1338
3.720652	0.065902	0.133987
3.737115	0.065902	0.128704
3.753578	0.065902	0.13163
3.770041	0.065902	0.134548
3.786504	0.065902	0.134735
3.802967	0.065902	0.134922
3.819431	0.065902	0.13511
3.835894	0.065902	0.135297
3.852357	0.065902	0.135484
3.868820	0.065902	0.13841
3.885283	0.065902	0.138597
3.901746	0.065902	0.138784
3.918209	0.065902	0.138971
3.934672	0.065902	0.13642
3.951135	0.065902	0.139346
3.967598	0.065902	0.139533
3.984061	0.065902	0.13972
4.000524	0.065902	0.139907
4.016987	0.065902	0.137355
4.033450	0.065902	0.137542
4.049913	0.065902	0.140469
4.066376	0.065902	0.137917
4.082840	0.065902	0.135373
4.099303	0.065902	0.138291
4.115766	0.065902	0.138478
4.132229	0.065902	0.138665
4.148692	0.065902	0.138852
4.165155	0.065902	0.136308
4.181618	0.065902	0.136495
4.198081	0.065902	0.139414
4.214544	0.065902	0.13687
4.231007	0.065902	0.137057
4.247470	0.065902	0.139975
4.263933	0.065902	0.140162
4.280396	0.065902	0.14035
4.296859	0.065902	0.140537
4.313322	0.065902	0.137993
4.329785	0.065902	0.13818
4.346249	0.065902	0.141098
4.362712	0.065902	0.138554
4.379175	0.065902	0.138741
4.395638	0.065902	0.138928
4.412101	0.065902	0.139115
4.428564	0.065902	0.136564
4.445027	0.065902	0.13949
4.461490	0.065902	0.136938
0.000000	0.082377	0.0308477
0.016463	0.082377	0.0310349
0.032926	0.082377	0.031222
0.049389	0.082377	0.0341481
0.065852	0.082377	0.0343352
0.082315	0.082377	0.0317834
0.098778	0.082377	0.0347095
0.115241	0.082377	0.0321577
0.131705	0.082377	0.0350838
0.148168	0.082377	0.035271
0.164631	0.082377	0.0354581
0.181094	0.082377	0.0356453
0.197557	0.082377	0.0358324
0.214020	0.082377	0.0387509
0.230483	0.082377	0.0362067
0.246946	0.082377	0.0391252
0.263409	0.082377	0.0393123
0.279872	0.082377	0.0394994
0.296335	0.082377	0.0396866
0.312798	0.082377	0.0398737
0.329261	0.082377	0.0400609
0.345724	0.082377	0.042987
0.362187	0.082377	0.0431741
0.378650	0.082377	0.0433613
0.395114	0.082377	0.0462797
0.411577	0.082377	0.0464669
0.428040	0.082377	0.046654
0.444503	0.082377	0.0495801
0.460966	0.082377	0.0497673
0.477429	0.082377	0.0499544
0.493892	0.082377	0.0528729
0.510355	0.082377	0.05306
0.526818	0.082377	0.0532472
0.543281	0.082377	0.0534343
0.559744	0.082377	0.0536214
0.576207	0.082377	0.0538086
0.592670	0.082377	0.0539957
0.609133	0.082377	0.0514516
0.625596	0.082377	0.0516387
0.642059	0.082377	0.0545572
0.658523	0.082377	0.052013
0.674986	0.082377	0.0522001
0.691449	0.082377	0.0523873
0.707912	0.082377	0.0525744
0.724375	0.082377	0.0527616
0.740838	0.082377	0.0529487
0.757301	0.082377	0.0531359
0.773764	0.082377	0.053323
0.790227	0.082377	0.0562415
0.806690	0.082377	0.0536973
0.823153	0.082377	0.0538844
0.839616	0.082377	0.0568029
0.856079	0.082377	0.05699
0.872542	0.082377	0.0571772
0.889005	0.082377	0.0573643
0.905468	0.082377	0.0575515
0.921932	0.082377	0.0604776
0.938395	0.082377	0.063396
0.954858	0.082377	0.0608519
0.971321	0.082377	0.0637703
0.987784	0.082377	0.0639575
1.004247	0.082377	0.0641446
1.020710	0.082377	0.0670707
1.037173	0.082377	0.0645189
1.053636	0.082377	0.064706
1.070099	0.082377	0.0676321
1.086562	0.082377	0.0678193
1.103025	0.082377	0.0652675
1.119488	0.082377	0.0681936
1.135951	0.082377	0.0683807
1.152414	0.082377	0.0685679
1.168877	0.082377	0.0714863
1.185341	0.082377	0.0689422
1.201804	0.082377	0.0691293
1.218267	0.082377	0.0720478
1.234730	0.082377	0.0722349
1.251193	0.082377	0.0724221
1.267656	0.082377	0.0753481
1.284119	0.082377	0.0755353
1.300582	0.082377	0.0784538
1.317045	0.082377	0.0786409
1.333508	0.082377	0.078828
1.349971	0.082377	0.0817541
1.366434	0.082377	0.0819413
1.382897	0.082377	0.0821284
1.399360	0.082377	0.0850469
1.415823	0.082377	0.085234
1.432286	0.082377	0.0854212
1.448750	0.082377	0.0856083
1.465213	0.082377	0.0857955
1.481676	0.082377	0.0859826
1.498139	0.082377	0.0889087
1.514602	0.082377	0.0890959
1.531065	0.082377	0.0865441
1.547528	0.082377	0.0867312
1.563991	0.082377	0.0896573
1.580454	0.082377	0.0898444
1.596917	0.082377	0.0927629
1.613380	0.082377	0.0902187
1.629843	0.082377	0.0904059
1.646306	0.082377	0.0933243
1.662769	0.082377	0.0935115
1.679232	0.082377	0.0936986
1.695695	0.082377	0.0966247
1.712159	0.082377	0.0968119
1.728622	0.082377	0.096999
1.745085	0.082377	0.0999175
1.761548	0.082377	0.100105
1.778011	0.082377	0.100292
1.794474	0.082377	0.103218
1.810937	0.082377	0.100666
1.827400	0.082377	0.100853
1.843863	0.082377	0.10104
1.860326	0.082377	0.103966
1.876789	0.082377	0.101415
1.893252	0.082377	0.104341
1.909715	0.082377	0.104528
1.926178	0.082377	0.101976
1.942641	0.082377	0.104902
1.959104	0.082377	0.105089
1.975568	0.082377	0.102537
1.992031	0.082377	0.102725
2.008494	0.082377	0.102912
2.024957	0.082377	0.100368
2.041420	0.082377	0.103286
2.057883	0.082377	0.100742
2.074346	0.082377	0.100929
2.090809	0.082377	0.101116
2.107272	0.082377	0.101303
2.123735	0.082377	0.10149
2.140198	0.082377	0.101678
2.156661	0.082377	0.101865
2.173124	0.082377	0.102052
2.189587	0.082377	0.102239
2.206050	0.082377	0.0996872
2.222513	0.082377	0.102613
2.238977	0.082377	0.1028
2.255440	0.082377	0.100249
2.271903	0.082377	0.100436
2.288366	0.082377	0.100623
2.304829	0.082377	0.10081
2.321292	0.082377	0.103736
2.337755	0.082377	0.101184
2.354218	0.082377	0.0986402
2.370681	0.082377	0.0988274
2.387144	0.082377	0.0990145
2.403607	0.082377	0.0992016
2.420070	0.082377	0.0993888
2.436533	0.082377	0.0995759
2.452996	0.082377	0.0970241
2.469459	0.082377	0.0999502
2.485922	0.082377	0.0973984
2.502386	0.082377	0.0975856
2.518849	0.082377	0.100512
2.535312	0.082377	0.0979598
2.551775	0.082377	0.0954157
2.568238	0.082377	0.0983341
2.584701	0.082377	0.0985213
2.601164	0.082377	0.0987084
2.617627	0.082377	0.0988956
2.634090	0.082377	0.0963514
2.650553	0.082377	0.0965385
2.667016	0.082377	0.099457
2.683479	0.082377	0.0996441
2.699942	0.082377	0.0971
2.716405	0.082377	0.0972871
2.732868	0.082377	0.0974742
2.749331	0.082377	0.0976614
2.765795	0.082377	0.0978485
2.782258	0.082377	0.0952967
2.798721	0.082377	0.0954839
2.815184	0.082377	0.095671
2.831647	0.082377	0.0931268
2.848110	0.082377	0.093314
2.864573	0.082377	0.0935011
2.881036	0.082377	0.0936883
2.897499	0.082377	0.0938754
2.913962	0.082377	0.0913236
2.930425	0.082377	0.0915107
2.946888	0.082377	0.0944368
2.963351	0.082377	0.094624
2.979814	0.082377	0.0920722
2.996277	0.082377	0.0922593
3.012740	0.082377	0.0951854
3.029204	0.082377	0.0926336
3.045667	0.082377	0.0955597
3.062130	0.082377	0.0957469
3.078593	0.082377	0.093195
3.095056	0.082377	0.0961211
3.111519	0.082377	0.0963083
3.127982	0.082377	0.0964954
3.144445	0.082377	0.0966826
3.160908	0.082377	0.0968697
3.177371	0.082377	0.0970569
3.193834	0.082377	0.097244
3.210297	0.082377	0.0974312
3.226760	0.082377	0.0976183
3.243223	0.082377	0.100537
3.259686	0.082377	0.100724
3.276149	0.082377	0.0981797
3.292613	0.082377	0.101098
3.309076	0.082377	0.104024
3.325539	0.082377	0.104211
3.342002	0.082377	0.104399
3.358465	0.082377	0.101847
3.374928	0.082377	0.104773
3.391391	0.082377	0.107691
3.407854	0.082377	0.107878
3.424317	0.082377	0.108066
3.440780	0.082377	0.110992
3.457243	0.082377	0.111179
3.473706	0.082377	0.114097
3.490169	0.082377	0.117023
3.506632	0.082377	0.117211
3.523095	0.082377	0.117398
3.539558	0.082377	0.120316
3.556022	0.082377	0.120503
3.572485	0.082377	0.123429
3.588948	0.082377	0.126348
3.605411	0.082377	0.123804
3.621874	0.082377	0.123991
3.638337	0.082377	0.126909
3.654800	0.082377	0.127096
3.671263	0.082377	0.130023
3.687726	0.082377	0.13021
3.704189	0.082377	0.127658
3.720652	0.082377	0.130584
3.737115	0.082377	0.130771
3.753578	0.082377	0.130958
3.770041	0.082377	0.133877
3.786504	0.082377	0.134064
3.802967	0.082377	0.13152
3.819431	0.082377	0.134438
3.835894	0.082377	0.134625
3.852357	0.082377	0.134812
3.868820	0.082377	0.137739
3.885283	0.082377	0.137926
3.901746	0.082377	0.135374
3.918209	0.082377	0.135561
3.934672	0.082377	0.138487
3.951135	0.082377	0.138674
3.967598	0.082377	0.141593
3.984061	0.082377	0.139049
4.000524	0.082377	0.136497
4.016987	0.082377	0.139423
4.033450	0.082377	0.13961
4.049913	0.082377	0.139797
4.066376	0.082377	0.137245
4.082840	0.082377	0.137432
4.099303	0.082377	0.13762
4.115766	0.082377	0.140546
4.132229	0.082377	0.137994
4.148692	0.082377	0.138181
4.165155	0.082377	0.138368
4.181618	0.082377	0.138555
4.198081	0.082377	0.138743
4.214544	0.082377	0.13893
4.231007	0.082377	0.139117
4.247470	0.082377	0.139304
4.263933	0.082377	0.139491
4.280396	0.082377	0.139678
4.296859	0.082377	0.139865
4.313322	0.082377	0.142791
4.329785	0.082377	0.14024
4.346249	0.082377	0.140427
4.362712	0.082377	0.140614
4.379175	0.082377	0.140801
4.395638	0.082377	0.140988
4.412101	0.082377	0.141175
4.428564	0.082377	0.135892
4.445027	0.082377	0.138818
4.461490	0.082377	0.139005
0.000000	0.098853	0.0301763
0.016463	0.098853	0.0303635
0.032926	0.098853	0.0332896
0.049389	0.098853	0.0307378
0.065852	0.098853	0.0281936
0.082315	0.098853	0.031112
0.098778	0.098853	0.0312992
0.115241	0.098853	0.0342253
0.131705	0.098853	0.0344124
0.148168	0.098853	0.0318606
0.164631	0.098853	0.0347867
0.181094	0.098853	0.0349739
0.197557	0.098853	0.035161
0.214020	0.098853	0.0380795
0.230483	0.098853	0.0382666
0.246946	0.098853	0.0384538
0.263409	0.098853	0.0413799
0.279872	0.098853	0.0442983
0.296335	0.098853	0.0417541
0.312798	0.098853	0.0446726
0.329261	0.098853	0.0448598
0.345724	0.098853	0.0450469
0.362187	0.098853	0.047973
0.378650	0.098853	0.0481601
0.395114	0.098853	0.0483473
0.411577	0.098853	0.0485344
0.428040	0.098853	0.0487216
0.444503	0.098853	0.0489087
0.460966	0.098853	0.0518272
0.477429	0.098853	0.0520143
0.493892	0.098853	0.0522015
0.510355	0.098853	0.0523886
0.526818	0.098853	0.0498444
0.543281	0.098853	0.0500316
0.559744	0.098853	0.05295
0.576207	0.098853	0.0531372
0.592670	0.098853	0.0533243
0.609133	0.098853	0.0562504
0.625596	0.098853	0.0536986
0.642059	0.098853	0.0538858
0.658523	0.098853	0.0568119
0.674986	0.098853	0.0542601
0.691449	0.098853	0.0571862
0.707912	0.098853	0.0573733
0.724375	0.098853	0.0548215
0.740838	0.098853	0.0577476
0.757301	0.098853	0.0579347
0.773764	0.098853	0.0581219
0.790227	0.098853	0.058309
0.806690	0.098853	0.0584962
0.823153	0.098853	0.0586833
0.839616	0.098853	0.0588705
0.856079	0.098853	0.0590576
0.872542	0.098853	0.0592447
0.889005	0.098853	0.0594319
0.905468	0.098853	0.0623503
0.921932	0.098853	0.0625375
0.938395	0.098853	0.0627246
0.954858	0.098853	0.0629118
0.971321	0.098853	0.0630989
0.987784	0.098853	0.066025
1.004247	0.098853	0.0662122
1.020710	0.098853	0.0663993
1.037173	0.098853	0.0665865
1.053636	0.098853	0.0667736
1.070099	0.098853	0.0669607
1.086562	0.098853	0.0698792
1.103025	0.098853	0.0700664
1.119488	0.098853	0.0702535
1.135951	0.098853	0.0731796
1.152414	0.098853	0.0733667
1.168877	0.098853	0.0735539
1.185341	0.098853	0.0764724
1.201804	0.098853	0.0766595
1.218267	0.098853	0.0741153
1.234730	0.098853	0.0770338
1.251193	0.098853	0.0772209
1.267656	0.098853	0.0746767
1.284119	0.098853	0.0775952
1.300582	0.098853	0.0777824
1.317045	0.098853	0.0779695
1.333508	0.098853	0.0808956
1.349971	0.098853	0.0783438
1.366434	0.098853	0.0785309
1.382897	0.098853	0.081457
1.399360	0.098853	0.0816442
1.415823	0.098853	0.0845626
1.432286	0.098853	0.0847498
1.448750	0.098853	0.0849369
1.465213	0.098853	0.087863
1.481676	0.098853	0.0907815
1.498139	0.098853	0.0909686
1.514602	0.098853	0.0911558
1.531065	0.098853	0.0913429
1.547528	0.098853	0.094269
1.563991	0.098853	0.0944562
1.580454	0.098853	0.0973746
1.596917	0.098853	0.0948305
1.613380	0.098853	0.0950176
1.629843	0.098853	0.0979361
1.646306	0.098853	0.0981232
1.662769	0.098853	0.0983104
1.679232	0.098853	0.0984975
1.695695	0.098853	0.0986846
1.712159	0.098853	0.0988718
1.728622	0.098853	0.0990589
1.745085	0.098853	0.0992461
1.761548	0.098853	0.0994332
1.778011	0.098853	0.102359
1.794474	0.098853	0.0998075
1.810937	0.098853	0.0999947
1.827400	0.098853	0.102921
1.843863	0.098853	0.100369
1.860326	0.098853	0.103295
1.876789	0.098853	0.100743
1.893252	0.098853	0.103669
1.909715	0.098853	0.103856
1.926178	0.098853	0.106775
1.942641	0.098853	0.104231
1.959104	0.098853	0.104418
1.975568	0.098853	0.104605
1.992031	0.098853	0.104792
2.008494	0.098853	0.107711
2.024957	0.098853	0.105166
2.041420	0.098853	0.102615
2.057883	0.098853	0.105541
2.074346	0.098853	0.102989
2.090809	0.098853	0.103176
2.107272	0.098853	0.103363
2.123735	0.098853	0.10355
2.140198	0.098853	0.103738
2.156661	0.098853	0.103925
2.173124	0.098853	0.101381
2.189587	0.098853	0.101568
2.206050	0.098853	0.101755
2.222513	0.098853	0.101942
2.238977	0.098853	0.0993901
2.255440	0.098853	0.0995773
2.271903	0.098853	0.0997644
2.288366	0.098853	0.0999516
2.304829	0.098853	0.100139
2.321292	0.098853	0.0975945
2.337755	0.098853	0.0977817
2.354218	0.098853	0.0979688
2.370681	0.098853	0.098156
2.387144	0.098853	0.101074
2.403607	0.098853	0.0985302
2.420070	0.098853	0.0959784
2.436533	0.098853	0.0989045
2.452996	0.098853	0.0990917
2.469459	0.098853	0.0992788
2.485922	0.098853	0.099466
2.502386	0.098853	0.0996531
2.518849	0.098853	0.0971013
2.535312	0.098853	0.0972884
2.551775	0.098853	0.100215
2.568238	0.098853	0.0976627
2.584701	0.098853	0.0978499
2.601164	0.098853	0.098037
2.617627	0.098853	0.0954928
2.634090	0.098853	0.0984113
2.650553	0.098853	0.0985985
2.667016	0.098853	0.0960543
2.683479	0.098853	0.0962414
2.699942	0.098853	0.0964286
2.716405	0.098853	0.0938768
2.732868	0.098853	0.0968028
2.749331	0.098853	0.09699
2.765795	0.098853	0.0944382
2.782258	0.098853	0.0946253
2.798721	0.098853	0.0948125
2.815184	0.098853	0.0949996
2.831647	0.098853	0.0951868
2.848110	0.098853	0.0953739
2.864573	0.098853	0.0928297
2.881036	0.098853	0.0957482
2.897499	0.098853	0.093204
2.913962	0.098853	0.0933912
2.930425	0.098853	0.0963096
2.946888	0.098853	0.0937654
2.963351	0.098853	0.0939526
2.979814	0.098853	0.0941397
2.996277	0.098853	0.0943269
3.012740	0.098853	0.094514
3.029204	0.098853	0.0947012
3.045667	0.098853	0.0948883
3.062130	0.098853	0.0950755
3.078593	0.098853	0.0952626
3.095056	0.098853	0.0954497
3.111519	0.098853	0.0928979
3.127982	0.098853	0.095824
3.144445	0.098853	0.0932722
3.160908	0.098853	0.0934594
3.177371	0.098853	0.0936465
3.193834	0.098853	0.0938337
3.210297	0.098853	0.0967598
3.226760	0.098853	0.0969469
3.243223	0.098853	0.0943951
3.259686	0.098853	0.0973212
3.276149	0.098853	0.10024
3.292613	0.098853	0.0976955
3.309076	0.098853	0.100614
3.325539	0.098853	0.100801
3.342002	0.098853	0.100988
3.358465	0.098853	0.103914
3.374928	0.098853	0.106833
3.391391	0.098853	0.104289
3.407854	0.098853	0.107207
3.424317	0.098853	0.110133
3.440780	0.098853	0.11032
3.457243	0.098853	0.113239
3.473706	0.098853	0.113426
3.490169	0.098853	0.110882
3.506632	0.098853	0.116539
3.523095	0.098853	0.116726
3.539558	0.098853	0.116913
3.556022	0.098853	0.119832
3.572485	0.098853	0.120019
3.588948	0.098853	0.117475
3.605411	0.098853	0.120393
3.621874	0.098853	0.120581
3.638337	0.098853	0.120768
3.654800	0.098853	0.123694
3.671263	0.098853	0.123881
3.687726	0.098853	0.124068
3.704189	0.098853	0.124255
3.720652	0.098853	0.127174
3.737115	0.098853	0.127361
3.753578	0.098853	0.130287
3.770041	0.098853	0.127735
3.786504	0.098853	0.127922
3.802967	0.098853	0.130848
3.819431	0.098853	0.131035
3.835894	0.098853	0.131223
3.852357	0.098853	0.134141
3.868820	0.098853	0.131597
3.885283	0.098853	0.131784
3.901746	0.098853	0.134703
3.918209	0.098853	0.13489
3.934672	0.098853	0.135077
3.951135	0.098853	0.138003
3.967598	0.098853	0.135451
3.984061	0.098853	0.135638
4.000524	0.098853	0.135825
4.016987	0.098853	0.133281
4.033450	0.098853	0.133468
4.049913	0.098853	0.133655
4.066376	0.098853	0.131104
4.082840	0.098853	0.13403
4.099303	0.098853	0.134217
4.115766	0.098853	0.134404
4.132229	0.098853	0.134591
4.148692	0.098853	0.134778
4.165155	0.098853	0.132227
4.181618	0.098853	0.135153
4.198081	0.098853	0.138071
4.214544	0.098853	0.135527
4.231007	0.098853	0.135714
4.247470	0.098853	0.138633
4.263933	0.098853	0.136088
4.280396	0.098853	0.139007
4.296859	0.098853	0.139194
4.313322	0.098853	0.13665
4.329785	0.098853	0.139568
4.346249	0.098853	0.137024
4.362712	0.098853	0.137211
4.379175	0.098853	0.14013
4.395638	0.098853	0.137586
4.412101	0.098853	0.137773
4.428564	0.098853	0.13796
4.445027	0.098853	0.138147
4.461490	0.098853	0.135595
0.000000	0.115328	0.0322439
0.016463	0.115328	0.0296921
0.032926	0.115328	0.0271479
0.049389	0.115328	0.0300664
0.065852	0.115328	0.0302535
0.082315	0.115328	0.0304406
0.098778	0.115328	0.0333667
0.115241	0.115328	0.0280836
0.131705	0.115328	0.0310021
0.148168	0.115328	0.0339282
0.164631	0.115328	0.0341153
0.181094	0.115328	0.0343025
0.197557	0.115328	0.0344896
0.214020	0.115328	0.0346767
0.230483	0.115328	0.0375952
0.246946	0.115328	0.0377824
0.263409	0.115328	0.0379695
0.279872	0.115328	0.0408956
0.296335	0.115328	0.0410827
0.312798	0.115328	0.0412699
0.329261	0.115328	0.041457
0.345724	0.115328	0.0443755
0.362187	0.115328	0.0445626
0.378650	0.115328	0.0447498
0.395114	0.115328	0.0449369
0.411577	0.115328	0.0451241
0.428040	0.115328	0.0480502
0.444503	0.115328	0.0482373
0.460966	0.115328	0.0456855
0.477429	0.115328	0.0486116
0.493892	0.115328	0.0487987
0.510355	0.115328	0.0489859
0.526818	0.115328	0.0519044
0.543281	0.115328	0.0520915
0.559744	0.115328	0.0495473
0.576207	0.115328	0.0524658
0.592670	0.115328	0.0526529
0.609133	0.115328	0.0528401
0.625596	0.115328	0.0557662
0.642059	0.115328	0.0532144
0.658523	0.115328	0.0534015
0.674986	0.115328	0.0563276
0.691449	0.115328	0.0565148
0.707912	0.115328	0.0539629
0.724375	0.115328	0.056889
0.740838	0.115328	0.0570762
0.757301	0.115328	0.0545244
0.773764	0.115328	0.0574505
0.790227	0.115328	0.0576376
0.806690	0.115328	0.0578248
0.823153	0.115328	0.0607432
0.839616	0.115328	0.0581991
0.856079	0.115328	0.0556472
0.872542	0.115328	0.0585733
0.889005	0.115328	0.0587605
0.905468	0.115328	0.0589476
0.921932	0.115328	0.0618661
0.938395	0.115328	0.0593219
0.954858	0.115328	0.0622404
0.971321	0.115328	0.0651665
0.987784	0.115328	0.0653536
1.004247	0.115328	0.0655408
1.020710	0.115328	0.0657279
1.037173	0.115328	0.0659151
1.053636	0.115328	0.0661022
1.070099	0.115328	0.0717596
1.086562	0.115328	0.0692078
1.103025	0.115328	0.0721339
1.119488	0.115328	0.0723211
1.135951	0.115328	0.0725082
1.152414	0.115328	0.0754267
1.168877	0.115328	0.0756138
1.185341	0.115328	0.075801
1.201804	0.115328	0.0759881
1.218267	0.115328	0.0761752
1.234730	0.115328	0.0763624
1.251193	0.115328	0.0765495
1.267656	0.115328	0.0794756
1.284119	0.115328	0.0796628
1.300582	0.115328	0.0798499
1.317045	0.115328	0.0800371
1.333508	0.115328	0.0802242
1.349971	0.115328	0.0831427
1.366434	0.115328	0.0833298
1.382897	0.115328	0.083517
1.399360	0.115328	0.0837041
1.415823	0.115328	0.0866302
1.432286	0.115328	0.0840784
1.448750	0.115328	0.0870045
1.465213	0.115328	0.0871916
1.481676	0.115328	0.0873788
1.498139	0.115328	0.0902972
1.514602	0.115328	0.0904844
1.531065	0.115328	0.0906715
1.547528	0.115328	0.0935976
[truncated: 59,473 more rows]
