# Supplementary material for: Cyclodehydrogenation of molecular nanographene precursors catalyzed by atomic hydrogen
Source: Nat Commun. 2025 Jan 15;16:691. doi: 10.1038/s41467-024-54774-1 (PMC11735845; doi:10.1038/s41467-024-54774-1)
Supplement: Supplementary file 4 — Source Data [file 41467_2024_54774_MOESM4_ESM.zip › Source Data/Figure_3 source data file/Figure_3f.txt]

X[nm]		Y[nm]		Z[nm]
0.000000	0.000000	0.571744
0.019569	0.000000	0.56974
0.039139	0.000000	0.56606
0.058708	0.000000	0.565405
0.078278	0.000000	0.56309
0.097847	0.000000	0.558801
0.117417	0.000000	0.558409
0.136986	0.000000	0.555946
0.156556	0.000000	0.551558
0.176125	0.000000	0.548848
0.195695	0.000000	0.549772
0.215264	0.000000	0.549249
0.234834	0.000000	0.548117
0.254403	0.000000	0.545917
0.273973	0.000000	0.545542
0.293542	0.000000	0.546154
0.313112	0.000000	0.54642
0.332681	0.000000	0.547213
0.352250	0.000000	0.546986
0.371820	0.000000	0.548519
0.391389	0.000000	0.547881
0.410959	0.000000	0.550466
0.430528	0.000000	0.552377
0.450098	0.000000	0.552759
0.469667	0.000000	0.554769
0.489237	0.000000	0.556696
0.508806	0.000000	0.556782
0.528376	0.000000	0.558973
0.547945	0.000000	0.559091
0.567515	0.000000	0.559045
0.587084	0.000000	0.560232
0.606654	0.000000	0.560154
0.626223	0.000000	0.561308
0.645793	0.000000	0.56044
0.665362	0.000000	0.559752
0.684932	0.000000	0.561302
0.704501	0.000000	0.560285
0.724070	0.000000	0.559565
0.743640	0.000000	0.558285
0.763209	0.000000	0.558568
0.782779	0.000000	0.557717
0.802348	0.000000	0.558049
0.821918	0.000000	0.555026
0.841487	0.000000	0.55373
0.861057	0.000000	0.552336
0.880626	0.000000	0.552339
0.900196	0.000000	0.549102
0.919765	0.000000	0.548069
0.939335	0.000000	0.546658
0.958904	0.000000	0.543915
0.978474	0.000000	0.542406
0.998043	0.000000	0.541652
1.017613	0.000000	0.541031
1.037182	0.000000	0.538616
1.056751	0.000000	0.536663
1.076321	0.000000	0.536255
1.095890	0.000000	0.53491
1.115460	0.000000	0.534156
1.135029	0.000000	0.534801
1.154599	0.000000	0.534377
1.174168	0.000000	0.534775
1.193738	0.000000	0.535962
1.213307	0.000000	0.538383
1.232877	0.000000	0.538847
1.252446	0.000000	0.53936
1.272016	0.000000	0.540597
1.291585	0.000000	0.544268
1.311155	0.000000	0.545439
1.330724	0.000000	0.546429
1.350294	0.000000	0.547551
1.369863	0.000000	0.548393
1.389432	0.000000	0.551307
1.409002	0.000000	0.552823
1.428571	0.000000	0.554044
1.448141	0.000000	0.554606
1.467710	0.000000	0.555432
1.487280	0.000000	0.555485
1.506849	0.000000	0.557905
1.526419	0.000000	0.55707
1.545988	0.000000	0.557567
1.565558	0.000000	0.55757
1.585127	0.000000	0.557935
1.604697	0.000000	0.55687
1.624266	0.000000	0.558238
1.643836	0.000000	0.558192
1.663405	0.000000	0.557833
1.682975	0.000000	0.557771
1.702544	0.000000	0.55687
1.722114	0.000000	0.555672
1.741683	0.000000	0.555084
1.761252	0.000000	0.554659
1.780822	0.000000	0.554137
1.800391	0.000000	0.551887
1.819961	0.000000	0.550213
1.839530	0.000000	0.550397
1.859100	0.000000	0.548821
1.878669	0.000000	0.549038
1.898239	0.000000	0.549108
1.917808	0.000000	0.549325
1.937378	0.000000	0.549591
1.956947	0.000000	0.548197
1.976517	0.000000	0.549039
1.996086	0.000000	0.549206
2.015656	0.000000	0.549868
2.035225	0.000000	0.551483
2.054795	0.000000	0.550516
2.074364	0.000000	0.550897
2.093933	0.000000	0.552134
2.113503	0.000000	0.553798
2.133072	0.000000	0.556581
2.152642	0.000000	0.555631
2.172211	0.000000	0.555946
2.191781	0.000000	0.555835
2.211350	0.000000	0.557006
2.230920	0.000000	0.557108
2.250489	0.000000	0.555976
2.270059	0.000000	0.55542
2.289628	0.000000	0.555276
2.309198	0.000000	0.555871
2.328767	0.000000	0.553819
2.348337	0.000000	0.552095
2.367906	0.000000	0.549911
2.387476	0.000000	0.549766
2.407045	0.000000	0.548651
2.426614	0.000000	0.548342
2.446184	0.000000	0.547392
2.465753	0.000000	0.545898
2.485323	0.000000	0.545836
2.504892	0.000000	0.545296
2.524462	0.000000	0.544264
2.544031	0.000000	0.544744
2.563601	0.000000	0.543547
2.583170	0.000000	0.54429
2.602740	0.000000	0.54357
2.622309	0.000000	0.544889
2.641879	0.000000	0.546208
2.661448	0.000000	0.547806
2.681018	0.000000	0.549619
2.700587	0.000000	0.55153
2.720157	0.000000	0.55423
2.739726	0.000000	0.557063
2.759295	0.000000	0.559664
2.778865	0.000000	0.56373
2.798434	0.000000	0.567664
2.818004	0.000000	0.571088
2.837573	0.000000	0.574265
2.857143	0.000000	0.576752
2.876712	0.000000	0.575522
2.896282	0.000000	0.578551
2.915851	0.000000	0.580676
2.935421	0.000000	0.581995
2.954990	0.000000	0.583035
2.974560	0.000000	0.584913
2.994129	0.000000	0.586725
3.013699	0.000000	0.587929
3.033268	0.000000	0.588229
3.052838	0.000000	0.588117
3.072407	0.000000	0.587035
3.091977	0.000000	0.587219
3.111546	0.000000	0.586795
3.131115	0.000000	0.587209
3.150685	0.000000	0.58514
3.170254	0.000000	0.582315
3.189824	0.000000	0.581101
3.209393	0.000000	0.581039
3.228963	0.000000	0.577292
3.248532	0.000000	0.573053
3.268102	0.000000	0.570408
3.287671	0.000000	0.567879
3.307241	0.000000	0.564214
3.326810	0.000000	0.560649
3.346380	0.000000	0.553844
3.365949	0.000000	0.550887
3.385519	0.000000	0.544196
3.405088	0.000000	0.541289
3.424658	0.000000	0.535092
3.444227	0.000000	0.531888
3.463796	0.000000	0.527977
3.483366	0.000000	0.521205
3.502935	0.000000	0.515945
3.522505	0.000000	0.512758
3.542074	0.000000	0.509291
3.561644	0.000000	0.505463
3.581213	0.000000	0.502325
3.600783	0.000000	0.50093
3.620352	0.000000	0.499881
3.639922	0.000000	0.499259
3.659491	0.000000	0.498901
3.679061	0.000000	0.496552
3.698630	0.000000	0.496687
3.718200	0.000000	0.49896
3.737769	0.000000	0.501365
3.757339	0.000000	0.502601
3.776908	0.000000	0.502967
3.796477	0.000000	0.503858
3.816047	0.000000	0.507052
3.835616	0.000000	0.507845
3.855186	0.000000	0.509279
3.874755	0.000000	0.51017
3.894325	0.000000	0.512821
3.913894	0.000000	0.514864
3.933464	0.000000	0.517055
3.953033	0.000000	0.51867
3.972603	0.000000	0.520219
3.992172	0.000000	0.523067
4.011742	0.000000	0.524979
4.031311	0.000000	0.526955
4.050881	0.000000	0.529245
4.070450	0.000000	0.530334
4.090020	0.000000	0.5331
4.109589	0.000000	0.536113
4.129159	0.000000	0.540507
4.148728	0.000000	0.543389
4.168297	0.000000	0.546418
4.187867	0.000000	0.550484
4.207436	0.000000	0.552888
4.227006	0.000000	0.556148
4.246575	0.000000	0.560624
4.266145	0.000000	0.564378
4.285714	0.000000	0.567029
4.305284	0.000000	0.570042
4.324853	0.000000	0.573811
4.344423	0.000000	0.57518
4.363992	0.000000	0.579163
4.383562	0.000000	0.581041
4.403131	0.000000	0.583281
4.422701	0.000000	0.586771
4.442270	0.000000	0.587153
4.461840	0.000000	0.588373
4.481409	0.000000	0.590564
4.500978	0.000000	0.591077
4.520548	0.000000	0.592001
4.540117	0.000000	0.590343
4.559687	0.000000	0.591481
4.579256	0.000000	0.590005
4.598826	0.000000	0.590699
4.618395	0.000000	0.589765
4.637965	0.000000	0.587959
4.657534	0.000000	0.586844
4.677104	0.000000	0.58563
4.696673	0.000000	0.582624
4.716243	0.000000	0.580078
4.735812	0.000000	0.580295
4.755382	0.000000	0.577864
4.774951	0.000000	0.57147
4.794521	0.000000	0.567395
4.814090	0.000000	0.56276
4.833659	0.000000	0.558652
4.853229	0.000000	0.553754
4.872798	0.000000	0.552064
4.892368	0.000000	0.544814
4.911937	0.000000	0.539851
4.931507	0.000000	0.535134
4.951076	0.000000	0.530023
4.970646	0.000000	0.524106
4.990215	0.000000	0.518122
5.009785	0.000000	0.513175
5.029354	0.000000	0.50887
5.048924	0.000000	0.503709
5.068493	0.000000	0.498203
5.088063	0.000000	0.492779
5.107632	0.000000	0.48826
5.127202	0.000000	0.484448
5.146771	0.000000	0.479632
5.166341	0.000000	0.477678
5.185910	0.000000	0.473537
5.205479	0.000000	0.469807
5.225049	0.000000	0.467722
5.244618	0.000000	0.465423
5.264188	0.000000	0.464407
5.283757	0.000000	0.462502
5.303327	0.000000	0.459989
5.322896	0.000000	0.459565
5.342466	0.000000	0.459601
5.362035	0.000000	0.458963
5.381605	0.000000	0.459558
5.401174	0.000000	0.459644
5.420744	0.000000	0.459631
5.440313	0.000000	0.462397
5.459883	0.000000	0.464078
5.479452	0.000000	0.464344
5.499022	0.000000	0.464496
5.518591	0.000000	0.46639
5.538160	0.000000	0.46863
5.557730	0.000000	0.470032
5.577299	0.000000	0.472634
5.596869	0.000000	0.473032
5.616438	0.000000	0.47463
5.636008	0.000000	0.477166
5.655577	0.000000	0.477729
5.675147	0.000000	0.479689
5.694716	0.000000	0.480942
5.714286	0.000000	0.481636
5.733855	0.000000	0.48284
5.753425	0.000000	0.483156
5.772994	0.000000	0.483275
5.792564	0.000000	0.483081
5.812133	0.000000	0.484054
5.831703	0.000000	0.483301
5.851272	0.000000	0.484571
5.870841	0.000000	0.485758
5.890411	0.000000	0.48341
5.909980	0.000000	0.481522
5.929550	0.000000	0.483482
5.949119	0.000000	0.483387
5.968689	0.000000	0.481055
5.988258	0.000000	0.481157
6.007828	0.000000	0.478923
6.027397	0.000000	0.478664
6.046967	0.000000	0.478009
6.066536	0.000000	0.477766
6.086106	0.000000	0.47596
6.105675	0.000000	0.474319
6.125245	0.000000	0.473549
6.144814	0.000000	0.472631
6.164384	0.000000	0.472717
6.183953	0.000000	0.473378
6.203523	0.000000	0.470257
6.223092	0.000000	0.471181
6.242661	0.000000	0.469819
6.262231	0.000000	0.471401
6.281800	0.000000	0.470895
6.301370	0.000000	0.470306
6.320939	0.000000	0.471543
6.340509	0.000000	0.473734
6.360078	0.000000	0.474855
6.379648	0.000000	0.475911
6.399217	0.000000	0.476112
6.418787	0.000000	0.477431
6.438356	0.000000	0.480049
6.457926	0.000000	0.480743
6.477495	0.000000	0.482046
6.497065	0.000000	0.483069
6.516634	0.000000	0.482825
6.536204	0.000000	0.485296
6.555773	0.000000	0.486878
6.575342	0.000000	0.487523
6.594912	0.000000	0.487805
6.614481	0.000000	0.48873
6.634051	0.000000	0.489029
6.653620	0.000000	0.490299
6.673190	0.000000	0.49096
6.692759	0.000000	0.490404
6.712329	0.000000	0.491296
6.731898	0.000000	0.489885
6.751468	0.000000	0.491204
6.771037	0.000000	0.490746
6.790607	0.000000	0.490848
6.810176	0.000000	0.490194
6.829746	0.000000	0.489178
6.849315	0.000000	0.490102
6.868885	0.000000	0.488872
6.888454	0.000000	0.487642
6.908023	0.000000	0.486379
6.927593	0.000000	0.485576
6.947162	0.000000	0.485366
6.966732	0.000000	0.484366
6.986301	0.000000	0.482757
7.005871	0.000000	0.481116
7.025440	0.000000	0.479573
7.045010	0.000000	0.478573
7.064579	0.000000	0.476653
7.084149	0.000000	0.476212
7.103718	0.000000	0.472794
7.123288	0.000000	0.471038
7.142857	0.000000	0.469972
7.162427	0.000000	0.468035
7.181996	0.000000	0.467709
7.201566	0.000000	0.466446
7.221135	0.000000	0.465085
7.240705	0.000000	0.463608
7.260274	0.000000	0.463364
7.279843	0.000000	0.463894
7.299413	0.000000	0.462039
7.318982	0.000000	0.463062
7.338552	0.000000	0.462358
7.358121	0.000000	0.461424
7.377691	0.000000	0.463023
7.397260	0.000000	0.462089
7.416830	0.000000	0.46275
7.436399	0.000000	0.462687
7.455969	0.000000	0.46348
7.475538	0.000000	0.462513
7.495108	0.000000	0.46301
7.514677	0.000000	0.462865
7.534247	0.000000	0.462227
7.553816	0.000000	0.462707
7.573386	0.000000	0.462727
7.592955	0.000000	0.462286
7.612524	0.000000	0.461517
7.632094	0.000000	0.461504
7.651663	0.000000	0.461803
7.671233	0.000000	0.461708
7.690802	0.000000	0.461662
7.710372	0.000000	0.462487
7.729941	0.000000	0.463033
7.749511	0.000000	0.463283
7.769080	0.000000	0.464076
7.788650	0.000000	0.463964
7.808219	0.000000	0.46451
7.827789	0.000000	0.466306
7.847358	0.000000	0.467806
7.866928	0.000000	0.468566
7.886497	0.000000	0.470296
7.906067	0.000000	0.471451
7.925636	0.000000	0.471355
7.945205	0.000000	0.471704
7.964775	0.000000	0.47447
7.984344	0.000000	0.475345
8.003914	0.000000	0.474691
8.023483	0.000000	0.475401
8.043053	0.000000	0.475059
8.062622	0.000000	0.47572
8.082192	0.000000	0.477122
8.101761	0.000000	0.475908
8.121331	0.000000	0.474629
8.140900	0.000000	0.474023
8.160470	0.000000	0.474027
8.180039	0.000000	0.473191
8.199609	0.000000	0.472882
8.219178	0.000000	0.469695
8.238748	0.000000	0.469583
8.258317	0.000000	0.46906
8.277886	0.000000	0.46783
8.297456	0.000000	0.467011
8.317025	0.000000	0.465518
8.336595	0.000000	0.463498
8.356164	0.000000	0.462498
8.375734	0.000000	0.460512
8.395303	0.000000	0.459923
8.414873	0.000000	0.458693
8.434442	0.000000	0.458828
8.454012	0.000000	0.457943
8.473581	0.000000	0.456614
8.493151	0.000000	0.453131
8.512720	0.000000	0.452328
8.532290	0.000000	0.450671
8.551859	0.000000	0.45023
8.571429	0.000000	0.448885
8.590998	0.000000	0.449069
8.610568	0.000000	0.450174
8.630137	0.000000	0.449339
8.649706	0.000000	0.448618
8.669276	0.000000	0.450184
8.688845	0.000000	0.448822
8.708415	0.000000	0.450339
8.727984	0.000000	0.450293
8.747554	0.000000	0.451053
8.767123	0.000000	0.452733
8.786693	0.000000	0.452029
8.806262	0.000000	0.452658
8.825832	0.000000	0.453171
8.845401	0.000000	0.452714
8.864971	0.000000	0.450924
8.884540	0.000000	0.452211
8.904110	0.000000	0.452049
8.923679	0.000000	0.451527
8.943249	0.000000	0.450675
8.962818	0.000000	0.449428
8.982387	0.000000	0.450073
9.001957	0.000000	0.448152
9.021526	0.000000	0.447563
9.041096	0.000000	0.446465
9.060665	0.000000	0.44604
9.080235	0.000000	0.443758
9.099804	0.000000	0.442774
9.119374	0.000000	0.44082
9.138943	0.000000	0.439459
9.158513	0.000000	0.438097
9.178082	0.000000	0.43787
9.197652	0.000000	0.434107
9.217221	0.000000	0.432334
9.236791	0.000000	0.430134
9.256360	0.000000	0.427933
9.275930	0.000000	0.426078
9.295499	0.000000	0.422842
9.315068	0.000000	0.421102
9.334638	0.000000	0.417339
9.354207	0.000000	0.414859
9.373777	0.000000	0.412182
9.393346	0.000000	0.410491
9.412916	0.000000	0.4088
9.432485	0.000000	0.406024
9.452055	0.000000	0.40486
9.471624	0.000000	0.404337
9.491194	0.000000	0.4036
9.510763	0.000000	0.403242
9.530333	0.000000	0.401798
9.549902	0.000000	0.401324
9.569472	0.000000	0.401804
9.589041	0.000000	0.403206
9.608611	0.000000	0.404936
9.628180	0.000000	0.404791
9.647750	0.000000	0.404285
9.667319	0.000000	0.406048
9.686888	0.000000	0.407959
9.706458	0.000000	0.408735
9.726027	0.000000	0.408558
9.745597	0.000000	0.409926
9.765166	0.000000	0.409074
9.784736	0.000000	0.410755
9.804305	0.000000	0.41163
9.823875	0.000000	0.411847
9.843444	0.000000	0.410666
9.863014	0.000000	0.411311
9.882583	0.000000	0.410574
9.902153	0.000000	0.410281
9.921722	0.000000	0.409775
9.941292	0.000000	0.406999
9.960861	0.000000	0.404996
9.980431	0.000000	0.403799
10.000000	0.000000	0.403522
0.000000	0.019579	0.572585
0.019569	0.019579	0.573197
0.039139	0.019579	0.570125
0.058708	0.019579	0.567957
0.078278	0.019579	0.564885
0.097847	0.019579	0.561632
0.117417	0.019579	0.559645
0.136986	0.019579	0.556162
0.156556	0.019579	0.554241
0.176125	0.019579	0.549985
0.195695	0.019579	0.548722
0.215264	0.019579	0.546045
0.234834	0.019579	0.547117
0.254403	0.019579	0.545722
0.273973	0.019579	0.544969
0.293542	0.019579	0.544972
0.313112	0.019579	0.547097
0.332681	0.019579	0.548071
0.352250	0.019579	0.549357
0.371820	0.019579	0.547206
0.391389	0.019579	0.548739
0.410959	0.019579	0.550716
0.430528	0.019579	0.553071
0.450098	0.019579	0.554735
0.469667	0.019579	0.55441
0.489237	0.019579	0.554248
0.508806	0.019579	0.556752
0.528376	0.019579	0.557248
0.547945	0.019579	0.559768
0.567515	0.019579	0.559656
0.587084	0.019579	0.560005
0.606654	0.019579	0.560584
0.626223	0.019579	0.560028
0.645793	0.019579	0.561413
0.665362	0.019579	0.559673
0.684932	0.019579	0.558525
0.704501	0.019579	0.557854
0.724070	0.019579	0.558285
0.743640	0.019579	0.558485
0.763209	0.019579	0.557124
0.782779	0.019579	0.55591
0.802348	0.019579	0.555535
0.821918	0.019579	0.553499
0.841487	0.019579	0.553453
0.861057	0.019579	0.552338
0.880626	0.019579	0.549891
0.900196	0.019579	0.548118
0.919765	0.019579	0.546395
0.939335	0.019579	0.544375
0.958904	0.019579	0.544329
0.978474	0.019579	0.541981
0.998043	0.019579	0.537593
1.017613	0.019579	0.537366
1.037182	0.019579	0.535708
1.056751	0.019579	0.534988
1.076321	0.019579	0.534103
1.095890	0.019579	0.532824
1.115460	0.019579	0.532942
1.135029	0.019579	0.532847
1.154599	0.019579	0.532636
1.174168	0.019579	0.53333
1.193738	0.019579	0.532297
1.213307	0.019579	0.534093
1.232877	0.019579	0.53584
1.252446	0.019579	0.538787
1.272016	0.019579	0.539267
1.291585	0.019579	0.540142
1.311155	0.019579	0.540689
1.330724	0.019579	0.542929
1.350294	0.019579	0.546139
1.369863	0.019579	0.547885
1.389432	0.019579	0.548251
1.409002	0.019579	0.549438
1.428571	0.019579	0.550214
1.448141	0.019579	0.552981
1.467710	0.019579	0.553527
1.487280	0.019579	0.552412
1.506849	0.019579	0.553287
1.526419	0.019579	0.554523
1.545988	0.019579	0.5553
1.565558	0.019579	0.554612
1.585127	0.019579	0.556392
1.604697	0.019579	0.553517
1.624266	0.019579	0.55533
1.643836	0.019579	0.554642
1.663405	0.019579	0.55504
1.682975	0.019579	0.554567
1.702544	0.019579	0.552136
1.722114	0.019579	0.551284
1.741683	0.019579	0.551682
1.761252	0.019579	0.55134
1.780822	0.019579	0.550192
1.800391	0.019579	0.548156
1.819961	0.019579	0.546663
1.839530	0.019579	0.548541
1.859100	0.019579	0.547936
1.878669	0.019579	0.546508
1.898239	0.019579	0.546396
1.917808	0.019579	0.546745
1.937378	0.019579	0.547406
1.956947	0.019579	0.548462
1.976517	0.019579	0.548959
1.996086	0.019579	0.547647
2.015656	0.019579	0.548176
2.035225	0.019579	0.549347
2.054795	0.019579	0.550222
2.074364	0.019579	0.551146
2.093933	0.019579	0.549324
2.113503	0.019579	0.549081
2.133072	0.019579	0.550038
2.152642	0.019579	0.552048
2.172211	0.019579	0.551344
2.191781	0.019579	0.550509
2.211350	0.019579	0.550759
2.230920	0.019579	0.550778
2.250489	0.019579	0.550617
2.270059	0.019579	0.549996
2.289628	0.019579	0.549045
2.309198	0.019579	0.54816
2.328767	0.019579	0.548608
2.348337	0.019579	0.548085
2.367906	0.019579	0.548335
2.387476	0.019579	0.547055
2.407045	0.019579	0.544805
2.426614	0.019579	0.544036
2.446184	0.019579	0.545437
2.465753	0.019579	0.545079
2.485323	0.019579	0.542072
2.504892	0.019579	0.543013
2.524462	0.019579	0.541454
2.544031	0.019579	0.54098
2.563601	0.019579	0.542349
2.583170	0.019579	0.542089
2.602740	0.019579	0.542372
2.622309	0.019579	0.542244
2.641879	0.019579	0.546046
2.661448	0.019579	0.547414
2.681018	0.019579	0.54898
2.700587	0.019579	0.551977
2.720157	0.019579	0.555401
2.739726	0.019579	0.558792
2.759295	0.019579	0.562578
2.778865	0.019579	0.566084
2.798434	0.019579	0.567568
2.818004	0.019579	0.570679
2.837573	0.019579	0.573627
2.857143	0.019579	0.577396
2.876712	0.019579	0.579554
2.896282	0.019579	0.58186
2.915851	0.019579	0.583294
2.935421	0.019579	0.584942
2.954990	0.019579	0.586672
2.974560	0.019579	0.588583
2.994129	0.019579	0.590494
3.013699	0.019579	0.590662
3.033268	0.019579	0.591257
3.052838	0.019579	0.591359
3.072407	0.019579	0.593254
3.091977	0.019579	0.589343
3.111546	0.019579	0.589133
3.131115	0.019579	0.587294
3.150685	0.019579	0.585406
3.170254	0.019579	0.585475
3.189824	0.019579	0.584344
3.209393	0.019579	0.579693
3.228963	0.019579	0.57764
3.248532	0.019579	0.575736
3.268102	0.019579	0.571266
3.287671	0.019579	0.570529
3.307241	0.019579	0.564727
3.326810	0.019579	0.558826
3.346380	0.019579	0.555968
3.365949	0.019579	0.552024
3.385519	0.019579	0.546205
3.405088	0.019579	0.541374
3.424658	0.019579	0.536213
3.444227	0.019579	0.531151
3.463796	0.019579	0.526549
3.483366	0.019579	0.522227
3.502935	0.019579	0.516425
3.522505	0.019579	0.510656
3.542074	0.019579	0.508422
3.561644	0.019579	0.50484
3.581213	0.019579	0.502739
3.600783	0.019579	0.499091
3.620352	0.019579	0.498535
3.639922	0.019579	0.496795
3.659491	0.019579	0.496963
3.679061	0.019579	0.498413
3.698630	0.019579	0.497874
3.718200	0.019579	0.498025
3.737769	0.019579	0.498423
3.757339	0.019579	0.500844
3.776908	0.019579	0.502048
3.796477	0.019579	0.503943
3.816047	0.019579	0.504966
3.835616	0.019579	0.50617
3.855186	0.019579	0.508673
3.874755	0.019579	0.512196
3.894325	0.019579	0.512051
3.913894	0.019579	0.513534
3.933464	0.019579	0.514294
3.953033	0.019579	0.517389
3.972603	0.019579	0.520139
3.992172	0.019579	0.522215
4.011742	0.019579	0.523435
4.031311	0.019579	0.523981
4.050881	0.019579	0.527192
4.070450	0.019579	0.53129
4.090020	0.019579	0.534402
4.109589	0.019579	0.536444
4.129159	0.019579	0.537632
4.148728	0.019579	0.540678
4.168297	0.019579	0.545352
4.187867	0.019579	0.549532
4.207436	0.019579	0.552726
4.227006	0.019579	0.554111
4.246575	0.019579	0.557946
4.266145	0.019579	0.562999
4.285714	0.019579	0.567656
4.305284	0.019579	0.569863
4.324853	0.019579	0.572695
4.344423	0.019579	0.575116
4.363992	0.019579	0.577636
4.383562	0.019579	0.580978
4.403131	0.019579	0.582395
4.422701	0.019579	0.585474
4.442270	0.019579	0.58505
4.461840	0.019579	0.586912
4.481409	0.019579	0.588116
4.500978	0.019579	0.589714
4.520548	0.019579	0.589964
4.540117	0.019579	0.589639
4.559687	0.019579	0.589428
4.579256	0.019579	0.590418
4.598826	0.019579	0.590257
4.618395	0.019579	0.587563
4.637965	0.019579	0.585807
4.657534	0.019579	0.585712
4.677104	0.019579	0.584136
4.696673	0.019579	0.581294
4.716243	0.019579	0.578633
4.735812	0.019579	0.574903
4.755382	0.019579	0.571535
4.774951	0.019579	0.569022
4.794521	0.019579	0.566608
4.814090	0.019579	0.561875
4.833659	0.019579	0.555513
4.853229	0.019579	0.551405
4.872798	0.019579	0.548251
4.892368	0.019579	0.543929
4.911937	0.019579	0.537732
4.931507	0.019579	0.531272
4.951076	0.019579	0.526013
4.970646	0.019579	0.522579
4.990215	0.019579	0.516842
5.009785	0.019579	0.513671
5.029354	0.019579	0.505485
5.048924	0.019579	0.500488
5.068493	0.019579	0.49666
5.088063	0.019579	0.491351
5.107632	0.019579	0.487818
5.127202	0.019579	0.482329
5.146771	0.019579	0.478089
5.166341	0.019579	0.476513
5.185910	0.019579	0.472339
5.205479	0.019579	0.470402
5.225049	0.019579	0.467725
5.244618	0.019579	0.46258
5.264188	0.019579	0.46186
5.283757	0.019579	0.461288
5.303327	0.019579	0.461077
5.322896	0.019579	0.458745
5.342466	0.019579	0.456857
5.362035	0.019579	0.456844
5.381605	0.019579	0.458344
5.401174	0.019579	0.458578
5.420744	0.019579	0.458482
5.440313	0.019579	0.458666
5.459883	0.019579	0.460117
5.479452	0.019579	0.46267
5.499022	0.019579	0.464827
5.518591	0.019579	0.465653
5.538160	0.019579	0.465525
5.557730	0.019579	0.466729
5.577299	0.019579	0.469594
5.596869	0.019579	0.471784
5.616438	0.019579	0.472791
5.636008	0.019579	0.47263
5.655577	0.019579	0.47362
5.675147	0.019579	0.475942
5.694716	0.019579	0.480123
5.714286	0.019579	0.478251
5.733855	0.019579	0.475442
5.753425	0.019579	0.474969
5.772994	0.019579	0.47836
5.792564	0.019579	0.478791
5.812133	0.019579	0.477906
5.831703	0.019579	0.478205
5.851272	0.019579	0.476794
5.870841	0.019579	0.477357
5.890411	0.019579	0.477656
5.909980	0.019579	0.47687
5.929550	0.019579	0.475919
5.949119	0.019579	0.474673
5.968689	0.019579	0.474923
5.988258	0.019579	0.475699
6.007828	0.019579	0.473861
6.027397	0.019579	0.472532
6.046967	0.019579	0.470183
6.066536	0.019579	0.471124
6.086106	0.019579	0.470206
6.105675	0.019579	0.470374
6.125245	0.019579	0.466694
6.144814	0.019579	0.466549
6.164384	0.019579	0.464464
6.183953	0.019579	0.464977
6.203523	0.019579	0.465638
6.223092	0.019579	0.465822
6.242661	0.019579	0.462076
6.262231	0.019579	0.462605
6.281800	0.019579	0.464286
6.301370	0.019579	0.465704
6.320939	0.019579	0.465937
6.340509	0.019579	0.466138
6.360078	0.019579	0.46578
6.379648	0.019579	0.469878
6.399217	0.019579	0.470029
6.418787	0.019579	0.471151
6.438356	0.019579	0.471154
6.457926	0.019579	0.47221
6.477495	0.019579	0.475569
6.497065	0.019579	0.47743
6.516634	0.019579	0.479276
6.536204	0.019579	0.478506
6.555773	0.019579	0.479463
6.575342	0.019579	0.48098
6.594912	0.019579	0.482776
6.614481	0.019579	0.483568
6.634051	0.019579	0.484049
6.653620	0.019579	0.482983
6.673190	0.019579	0.482871
6.692759	0.019579	0.485522
6.712329	0.019579	0.485937
6.731898	0.019579	0.484164
6.751468	0.019579	0.485039
6.771037	0.019579	0.484417
6.790607	0.019579	0.484667
6.810176	0.019579	0.484177
6.829746	0.019579	0.483983
6.849315	0.019579	0.483065
6.868885	0.019579	0.482608
6.888454	0.019579	0.481181
6.908023	0.019579	0.483043
6.927593	0.019579	0.482158
6.947162	0.019579	0.481059
6.966732	0.019579	0.478777
6.986301	0.019579	0.479734
7.005871	0.019579	0.479836
7.025440	0.019579	0.476073
7.045010	0.019579	0.474761
7.064579	0.019579	0.473859
7.084149	0.019579	0.470327
7.103718	0.019579	0.468685
7.123288	0.019579	0.467505
7.142857	0.019579	0.464959
7.162427	0.019579	0.463778
7.181996	0.019579	0.462712
7.201566	0.019579	0.461762
7.221135	0.019579	0.461041
7.240705	0.019579	0.459778
7.260274	0.019579	0.459552
7.279843	0.019579	0.457565
7.299413	0.019579	0.45969
7.318982	0.019579	0.459233
7.338552	0.019579	0.457542
7.358121	0.019579	0.457759
7.377691	0.019579	0.457549
7.397260	0.019579	0.459262
7.416830	0.019579	0.460154
7.436399	0.019579	0.460026
7.455969	0.019579	0.458943
7.475538	0.019579	0.457976
7.495108	0.019579	0.460019
7.514677	0.019579	0.460088
7.534247	0.019579	0.460634
7.553816	0.019579	0.458023
7.573386	0.019579	0.458404
7.592955	0.019579	0.458539
7.612524	0.019579	0.458855
7.632094	0.019579	0.459944
7.651663	0.019579	0.459092
7.671233	0.019579	0.458569
7.690802	0.019579	0.457931
7.710372	0.019579	0.460927
7.729941	0.019579	0.460733
7.749511	0.019579	0.461066
7.769080	0.019579	0.460411
7.788650	0.019579	0.46196
7.808219	0.019579	0.463345
7.827789	0.019579	0.463513
7.847358	0.019579	0.466197
7.866928	0.019579	0.466003
7.886497	0.019579	0.467026
7.906067	0.019579	0.468756
7.925636	0.019579	0.471687
7.945205	0.019579	0.471591
7.964775	0.019579	0.471167
7.984344	0.019579	0.471746
8.003914	0.019579	0.473164
8.023483	0.019579	0.47417
8.043053	0.019579	0.473647
8.062622	0.019579	0.473388
8.082192	0.019579	0.473703
8.101761	0.019579	0.473608
8.121331	0.019579	0.473562
8.140900	0.019579	0.473664
8.160470	0.019579	0.472319
8.180039	0.019579	0.470168
8.199609	0.019579	0.470303
8.219178	0.019579	0.469369
8.238748	0.019579	0.469421
8.258317	0.019579	0.466398
8.277886	0.019579	0.465497
8.297456	0.019579	0.464432
8.317025	0.019579	0.464106
8.336595	0.019579	0.463599
8.356164	0.019579	0.461103
8.375734	0.019579	0.459297
8.395303	0.019579	0.458001
8.414873	0.019579	0.457297
8.434442	0.019579	0.455377
8.454012	0.019579	0.452896
8.473581	0.019579	0.452653
8.493151	0.019579	0.450699
8.512720	0.019579	0.450472
8.532290	0.019579	0.449177
8.551859	0.019579	0.446828
8.571429	0.019579	0.446387
8.590998	0.019579	0.446029
8.610568	0.019579	0.446279
8.630137	0.019579	0.446792
8.649706	0.019579	0.447091
8.669276	0.019579	0.445746
8.688845	0.019579	0.446226
8.708415	0.019579	0.448384
8.727984	0.019579	0.447911
8.747554	0.019579	0.449082
8.767123	0.019579	0.448526
8.786693	0.019579	0.448397
8.806262	0.019579	0.44924
8.825832	0.019579	0.450361
8.845401	0.019579	0.451269
8.864971	0.019579	0.449759
8.884540	0.019579	0.449236
8.904110	0.019579	0.449306
8.923679	0.019579	0.45069
8.943249	0.019579	0.449493
8.962818	0.019579	0.447276
8.982387	0.019579	0.446655
9.001957	0.019579	0.447168
9.021526	0.019579	0.446431
9.041096	0.019579	0.44451
9.060665	0.019579	0.443181
9.080235	0.019579	0.441359
9.099804	0.019579	0.439899
9.119374	0.019579	0.438619
9.138943	0.019579	0.437159
9.158513	0.019579	0.435764
9.178082	0.019579	0.431821
9.197652	0.019579	0.43036
9.217221	0.019579	0.428176
9.236791	0.019579	0.426272
9.256360	0.019579	0.422344
9.275930	0.019579	0.419815
9.295499	0.019579	0.417236
9.315068	0.019579	0.414871
9.334638	0.019579	0.41351
9.354207	0.019579	0.41052
9.373777	0.019579	0.407497
9.393346	0.019579	0.405198
9.412916	0.019579	0.403984
9.432485	0.019579	0.40407
9.452055	0.019579	0.401047
9.471624	0.019579	0.397893
9.491194	0.019579	0.3976
9.510763	0.019579	0.395613
9.530333	0.019579	0.396883
9.549902	0.019579	0.397906
9.569472	0.019579	0.398255
9.589041	0.019579	0.39811
9.608611	0.019579	0.398771
9.628180	0.019579	0.399679
9.647750	0.019579	0.400176
9.667319	0.019579	0.399554
9.686888	0.019579	0.400117
9.706458	0.019579	0.402274
9.726027	0.019579	0.402755
9.745597	0.019579	0.404616
9.765166	0.019579	0.404554
9.784736	0.019579	0.403028
9.804305	0.019579	0.404857
9.823875	0.019579	0.40588
9.843444	0.019579	0.406524
9.863014	0.019579	0.406034
9.882583	0.019579	0.403883
9.902153	0.019579	0.404067
9.921722	0.019579	0.404942
9.941292	0.019579	0.402265
9.960861	0.019579	0.403091
9.980431	0.019579	0.401449
10.000000	0.019579	0.398624
0.000000	0.039159	0.567226
0.019569	0.039159	0.564532
0.039139	0.039159	0.563368
0.058708	0.039159	0.560378
0.078278	0.039159	0.557964
0.097847	0.039159	0.554135
0.117417	0.039159	0.552691
0.136986	0.039159	0.551412
0.156556	0.039159	0.549014
0.176125	0.039159	0.547833
0.195695	0.039159	0.545797
0.215264	0.039159	0.544731
0.234834	0.039159	0.54189
0.254403	0.039159	0.539755
0.273973	0.039159	0.541436
0.293542	0.039159	0.541702
0.313112	0.039159	0.541936
0.332681	0.039159	0.5411
0.352250	0.039159	0.540495
0.371820	0.039159	0.542587
0.391389	0.039159	0.543429
0.410959	0.039159	0.545472
0.430528	0.039159	0.545245
0.450098	0.039159	0.546153
0.469667	0.039159	0.547817
0.489237	0.039159	0.549761
0.508806	0.039159	0.552478
0.528376	0.039159	0.551116
0.547945	0.039159	0.550725
0.567515	0.039159	0.552439
0.587084	0.039159	0.554333
0.606654	0.039159	0.555439
0.626223	0.039159	0.555179
0.645793	0.039159	0.55385
0.665362	0.039159	0.553968
0.684932	0.039159	0.555912
0.704501	0.039159	0.555209
0.724070	0.039159	0.553238
0.743640	0.039159	0.555133
0.763209	0.039159	0.552373
0.782779	0.039159	0.552574
0.802348	0.039159	0.552216
0.821918	0.039159	0.550837
0.841487	0.039159	0.547996
0.861057	0.039159	0.54841
0.880626	0.039159	0.546111
0.900196	0.039159	0.544601
0.919765	0.039159	0.542368
0.939335	0.039159	0.540907
0.958904	0.039159	0.540549
0.978474	0.039159	0.53746
0.998043	0.039159	0.537151
1.017613	0.039159	0.535378
1.037182	0.039159	0.534362
1.056751	0.039159	0.532671
1.076321	0.039159	0.530356
1.095890	0.039159	0.530672
1.115460	0.039159	0.529869
1.135029	0.039159	0.530267
1.154599	0.039159	0.528593
1.174168	0.039159	0.528909
1.193738	0.039159	0.530639
1.213307	0.039159	0.531728
1.232877	0.039159	0.531073
1.252446	0.039159	0.531734
1.272016	0.039159	0.534205
1.291585	0.039159	0.535918
1.311155	0.039159	0.537007
1.330724	0.039159	0.538589
1.350294	0.039159	0.540468
1.369863	0.039159	0.542395
1.389432	0.039159	0.544224
1.409002	0.039159	0.545971
1.428571	0.039159	0.545053
1.448141	0.039159	0.546405
1.467710	0.039159	0.54779
1.487280	0.039159	0.549602
1.506849	0.039159	0.550148
1.526419	0.039159	0.550414
1.545988	0.039159	0.551487
1.565558	0.039159	0.550355
1.585127	0.039159	0.551115
1.604697	0.039159	0.550839
1.624266	0.039159	0.551023
1.643836	0.039159	0.551191
1.663405	0.039159	0.548777
1.682975	0.039159	0.549257
1.702544	0.039159	0.549474
1.722114	0.039159	0.547652
1.741683	0.039159	0.548099
1.761252	0.039159	0.546705
1.780822	0.039159	0.545738
1.800391	0.039159	0.546629
1.819961	0.039159	0.546386
1.839530	0.039159	0.544202
1.859100	0.039159	0.544567
1.878669	0.039159	0.544077
1.898239	0.039159	0.543981
1.917808	0.039159	0.545037
1.937378	0.039159	0.544827
1.956947	0.039159	0.543942
1.976517	0.039159	0.544735
1.996086	0.039159	0.544771
2.015656	0.039159	0.546156
2.035225	0.039159	0.546735
2.054795	0.039159	0.546705
2.074364	0.039159	0.546791
2.093933	0.039159	0.548192
2.113503	0.039159	0.548343
2.133072	0.039159	0.547722
2.152642	0.039159	0.547807
2.172211	0.039159	0.54712
2.191781	0.039159	0.547206
2.211350	0.039159	0.546699
2.230920	0.039159	0.545814
2.250489	0.039159	0.546081
2.270059	0.039159	0.545459
2.289628	0.039159	0.545232
2.309198	0.039159	0.544134
2.328767	0.039159	0.545683
2.348337	0.039159	0.544042
2.367906	0.039159	0.542466
2.387476	0.039159	0.542108
2.407045	0.039159	0.542571
2.426614	0.039159	0.541654
2.446184	0.039159	0.54141
2.465753	0.039159	0.54023
2.485323	0.039159	0.539065
2.504892	0.039159	0.53943
2.524462	0.039159	0.538085
2.544031	0.039159	0.538746
2.563601	0.039159	0.537862
2.583170	0.039159	0.539806
2.602740	0.039159	0.540056
2.622309	0.039159	0.54075
2.641879	0.039159	0.542381
2.661448	0.039159	0.543421
2.681018	0.039159	0.545759
2.700587	0.039159	0.548739
2.720157	0.039159	0.549285
2.739726	0.039159	0.551016
2.759295	0.039159	0.557235
2.778865	0.039159	0.561153
2.798434	0.039159	0.563689
2.818004	0.039159	0.567541
2.837573	0.039159	0.569567
2.857143	0.039159	0.572564
2.876712	0.039159	0.575725
2.896282	0.039159	0.577915
2.915851	0.039159	0.58027
2.935421	0.039159	0.581672
2.954990	0.039159	0.584652
2.974560	0.039159	0.586349
2.994129	0.039159	0.586582
3.013699	0.039159	0.587523
3.033268	0.039159	0.587362
3.052838	0.039159	0.587382
3.072407	0.039159	0.586431
3.091977	0.039159	0.587043
3.111546	0.039159	0.586241
3.131115	0.039159	0.585849
3.150685	0.039159	0.584965
3.170254	0.039159	0.583685
3.189824	0.039159	0.582027
3.209393	0.039159	0.57912
3.228963	0.039159	0.577709
3.248532	0.039159	0.574291
3.268102	0.039159	0.570347
3.287671	0.039159	0.568854
3.307241	0.039159	0.563776
3.326810	0.039159	0.558549
3.346380	0.039159	0.554457
3.365949	0.039159	0.549593
3.385519	0.039159	0.545501
3.405088	0.039159	0.539633
3.424658	0.039159	0.534488
3.444227	0.039159	0.529558
3.463796	0.039159	0.525285
3.483366	0.039159	0.519302
3.502935	0.039159	0.515391
3.522505	0.039159	0.510609
3.542074	0.039159	0.506122
3.561644	0.039159	0.502688
3.581213	0.039159	0.499863
3.600783	0.039159	0.497663
3.620352	0.039159	0.495479
3.639922	0.039159	0.49466
3.659491	0.039159	0.493364
3.679061	0.039159	0.493827
3.698630	0.039159	0.493946
3.718200	0.039159	0.494854
3.737769	0.039159	0.495581
3.757339	0.039159	0.496834
3.776908	0.039159	0.498252
3.796477	0.039159	0.500541
3.816047	0.039159	0.502715
3.835616	0.039159	0.504034
3.855186	0.039159	0.504876
3.874755	0.039159	0.506459
3.894325	0.039159	0.50883
3.913894	0.039159	0.511119
3.933464	0.039159	0.51382
3.953033	0.039159	0.515698
3.972603	0.039159	0.517593
3.992172	0.039159	0.518122
4.011742	0.039159	0.51977
4.031311	0.039159	0.522372
4.050881	0.039159	0.526092
4.070450	0.039159	0.527082
4.090020	0.039159	0.529849
4.109589	0.039159	0.532385
4.129159	0.039159	0.535332
4.148728	0.039159	0.538378
4.168297	0.039159	0.54241
4.187867	0.039159	0.545539
4.207436	0.039159	0.549176
4.227006	0.039159	0.552798
4.246575	0.039159	0.55609
4.266145	0.039159	0.558627
4.285714	0.039159	0.563843
4.305284	0.039159	0.565804
4.324853	0.039159	0.569376
4.344423	0.039159	0.572537
4.363992	0.039159	0.575994
4.383562	0.039159	0.577296
4.403131	0.039159	0.578796
4.422701	0.039159	0.58125
4.442270	0.039159	0.583145
4.461840	0.039159	0.584283
4.481409	0.039159	0.585816
4.500978	0.039159	0.585786
4.520548	0.039159	0.585954
4.540117	0.039159	0.586681
4.559687	0.039159	0.586125
4.579256	0.039159	0.586474
4.598826	0.039159	0.585046
4.618395	0.039159	0.58449
4.637965	0.039159	0.583293
4.657534	0.039159	0.581504
4.677104	0.039159	0.580208
4.696673	0.039159	0.576297
4.716243	0.039159	0.574261
4.735812	0.039159	0.572653
4.755382	0.039159	0.569926
4.774951	0.039159	0.566081
4.794521	0.039159	0.561545
4.814090	0.039159	0.557042
4.833659	0.039159	0.552589
4.853229	0.039159	0.549253
4.872798	0.039159	0.544257
4.892368	0.039159	0.538784
4.911937	0.039159	0.534445
4.931507	0.039159	0.528331
4.951076	0.039159	0.523647
4.970646	0.039159	0.519226
4.990215	0.039159	0.512618
5.009785	0.039159	0.506125
5.029354	0.039159	0.501968
5.048924	0.039159	0.496544
5.068493	0.039159	0.492534
5.088063	0.039159	0.486617
5.107632	0.039159	0.482772
5.127202	0.039159	0.479256
5.146771	0.039159	0.475624
5.166341	0.039159	0.473144
5.185910	0.039159	0.467869
5.205479	0.039159	0.465767
5.225049	0.039159	0.462958
5.244618	0.039159	0.460099
5.264188	0.039159	0.458113
5.283757	0.039159	0.45731
5.303327	0.039159	0.454436
5.322896	0.039159	0.453534
5.342466	0.039159	0.452238
5.362035	0.039159	0.453311
5.381605	0.039159	0.453363
5.401174	0.039159	0.453087
5.420744	0.039159	0.453485
5.440313	0.039159	0.455215
5.459883	0.039159	0.456617
5.479452	0.039159	0.457327
5.499022	0.039159	0.45784
5.518591	0.039159	0.459538
5.538160	0.039159	0.46181
5.557730	0.039159	0.46382
5.577299	0.039159	0.464202
5.596869	0.039159	0.46654
5.616438	0.039159	0.46633
5.636008	0.039159	0.46857
5.655577	0.039159	0.471271
5.675147	0.039159	0.472606
5.694716	0.039159	0.473497
5.714286	0.039159	0.472958
5.733855	0.039159	0.474951
5.753425	0.039159	0.475645
5.772994	0.039159	0.47583
5.792564	0.039159	0.475751
5.812133	0.039159	0.475047
5.831703	0.039159	0.476136
5.851272	0.039159	0.47609
5.870841	0.039159	0.476126
5.890411	0.039159	0.47534
5.909980	0.039159	0.474471
5.929550	0.039159	0.475412
5.949119	0.039159	0.473689
5.968689	0.039159	0.473577
5.988258	0.039159	0.47187
6.007828	0.039159	0.470689
6.027397	0.039159	0.469442
6.046967	0.039159	0.469939
6.066536	0.039159	0.469827
6.086106	0.039159	0.467693
6.105675	0.039159	0.466627
6.125245	0.039159	0.464854
6.144814	0.039159	0.464907
6.164384	0.039159	0.465173
6.183953	0.039159	0.46197
6.203523	0.039159	0.462927
6.223092	0.039159	0.462355
6.242661	0.039159	0.46198
6.262231	0.039159	0.461884
6.281800	0.039159	0.462496
6.301370	0.039159	0.462286
6.320939	0.039159	0.463259
6.340509	0.039159	0.464677
6.360078	0.039159	0.46542
6.379648	0.039159	0.466526
6.399217	0.039159	0.466545
6.418787	0.039159	0.467782
6.438356	0.039159	0.470384
6.457926	0.039159	0.471456
6.477495	0.039159	0.47345
6.497065	0.039159	0.473881
6.516634	0.039159	0.474788
6.536204	0.039159	0.474611
6.555773	0.039159	0.478249
6.575342	0.039159	0.478351
6.594912	0.039159	0.47939
6.614481	0.039159	0.480134
6.634051	0.039159	0.480696
6.653620	0.039159	0.48167
6.673190	0.039159	0.482183
6.692759	0.039159	0.482236
6.712329	0.039159	0.481614
6.731898	0.039159	0.481535
6.751468	0.039159	0.48218
6.771037	0.039159	0.482496
6.790607	0.039159	0.481561
6.810176	0.039159	0.480989
6.829746	0.039159	0.480055
6.849315	0.039159	0.479795
6.868885	0.039159	0.479486
6.888454	0.039159	0.479045
6.908023	0.039159	0.477749
6.927593	0.039159	0.476536
6.947162	0.039159	0.476309
6.966732	0.039159	0.47475
6.986301	0.039159	0.473816
7.005871	0.039159	0.471829
7.025440	0.039159	0.470237
7.045010	0.039159	0.469254
7.064579	0.039159	0.468155
7.084149	0.039159	0.466251
7.103718	0.039159	0.465547
7.123288	0.039159	0.4643
7.142857	0.039159	0.463925
7.162427	0.039159	0.462284
7.181996	0.039159	0.461268
7.201566	0.039159	0.461255
7.221135	0.039159	0.459465
7.240705	0.039159	0.458432
7.260274	0.039159	0.45791
7.279843	0.039159	0.457518
7.299413	0.039159	0.458212
7.318982	0.039159	0.455518
7.338552	0.039159	0.454601
7.358121	0.039159	0.454686
7.377691	0.039159	0.455594
7.397260	0.039159	0.45637
7.416830	0.039159	0.454729
7.436399	0.039159	0.456344
7.455969	0.039159	0.456084
7.475538	0.039159	0.456861
7.495108	0.039159	0.456255
7.514677	0.039159	0.457278
7.534247	0.039159	0.456163
7.553816	0.039159	0.455279
7.573386	0.039159	0.456894
7.592955	0.039159	0.455516
7.612524	0.039159	0.455683
7.632094	0.039159	0.454815
7.651663	0.039159	0.454621
7.671233	0.039159	0.455085
7.690802	0.039159	0.456486
7.710372	0.039159	0.455519
7.729941	0.039159	0.457118
7.749511	0.039159	0.45495
7.769080	0.039159	0.45742
7.788650	0.039159	0.459118
7.808219	0.039159	0.459285
7.827789	0.039159	0.460966
7.847358	0.039159	0.46194
7.866928	0.039159	0.463818
7.886497	0.039159	0.464183
7.906067	0.039159	0.465683
7.925636	0.039159	0.467594
7.945205	0.039159	0.468223
7.964775	0.039159	0.46918
7.984344	0.039159	0.469216
8.003914	0.039159	0.470519
8.023483	0.039159	0.471492
8.043053	0.039159	0.47194
8.062622	0.039159	0.470726
8.082192	0.039159	0.471338
8.101761	0.039159	0.472131
8.121331	0.039159	0.471476
8.140900	0.039159	0.470493
8.160470	0.039159	0.470627
8.180039	0.039159	0.468559
8.199609	0.039159	0.468233
8.219178	0.039159	0.467217
8.238748	0.039159	0.466266
8.258317	0.039159	0.464937
8.277886	0.039159	0.463806
8.297456	0.039159	0.461786
8.317025	0.039159	0.460556
8.336595	0.039159	0.460247
8.356164	0.039159	0.457487
8.375734	0.039159	0.455928
8.395303	0.039159	0.454632
8.414873	0.039159	0.453353
8.434442	0.039159	0.45186
8.454012	0.039159	0.450646
8.473581	0.039159	0.449761
8.493151	0.039159	0.448465
8.512720	0.039159	0.447005
8.532290	0.039159	0.445758
8.551859	0.039159	0.44466
8.571429	0.039159	0.444351
8.590998	0.039159	0.443449
8.610568	0.039159	0.443699
8.630137	0.039159	0.442848
8.649706	0.039159	0.443673
8.669276	0.039159	0.445272
8.688845	0.039159	0.445472
8.708415	0.039159	0.445591
8.727984	0.039159	0.444755
8.747554	0.039159	0.446502
8.767123	0.039159	0.447574
8.786693	0.039159	0.447923
8.806262	0.039159	0.447285
8.825832	0.039159	0.446302
8.845401	0.039159	0.447555
8.864971	0.039159	0.448035
8.884540	0.039159	0.447973
8.904110	0.039159	0.447894
8.923679	0.039159	0.446039
8.943249	0.039159	0.446174
8.962818	0.039159	0.445651
8.982387	0.039159	0.445572
9.001957	0.039159	0.444424
9.021526	0.039159	0.442996
9.041096	0.039159	0.443033
9.060665	0.039159	0.440059
9.080235	0.039159	0.439454
9.099804	0.039159	0.437073
9.119374	0.039159	0.435777
9.138943	0.039159	0.433313
9.158513	0.039159	0.430701
9.178082	0.039159	0.43003
9.197652	0.039159	0.427205
9.217221	0.039159	0.424265
9.236791	0.039159	0.423232
9.256360	0.039159	0.421475
9.275930	0.039159	0.418995
9.295499	0.039159	0.415101
9.315068	0.039159	0.412489
9.334638	0.039159	0.410124
9.354207	0.039159	0.407809
9.373777	0.039159	0.404819
9.393346	0.039159	0.401434
9.412916	0.039159	0.399497
9.432485	0.039159	0.397675
9.452055	0.039159	0.397135
9.471624	0.039159	0.395116
9.491194	0.039159	0.394988
9.510763	0.039159	0.394399
9.530333	0.039159	0.392297
9.549902	0.039159	0.394077
9.569472	0.039159	0.395396
9.589041	0.039159	0.393771
9.608611	0.039159	0.394432
9.628180	0.039159	0.394057
9.647750	0.039159	0.395491
9.667319	0.039159	0.39607
9.686888	0.039159	0.398557
9.706458	0.039159	0.398494
9.726027	0.039159	0.398679
9.745597	0.039159	0.398978
9.765166	0.039159	0.399919
9.784736	0.039159	0.401994
9.804305	0.039159	0.400501
9.823875	0.039159	0.402461
9.843444	0.039159	0.402744
9.863014	0.039159	0.402008
9.882583	0.039159	0.4016
9.902153	0.039159	0.401899
9.921722	0.039159	0.400636
9.941292	0.039159	0.399061
9.960861	0.039159	0.398603
9.980431	0.039159	0.39813
10.000000	0.039159	0.395436
0.000000	0.058738	0.561999
0.019569	0.058738	0.561443
0.039139	0.058738	0.560262
0.058708	0.058738	0.558374
0.078278	0.058738	0.554562
0.097847	0.058738	0.553628
0.117417	0.058738	0.550539
0.136986	0.058738	0.5475
0.156556	0.058738	0.545629
0.176125	0.058738	0.544135
0.195695	0.058738	0.542954
0.215264	0.058738	0.54003
0.234834	0.058738	0.539853
0.254403	0.058738	0.537718
0.273973	0.058738	0.537573
0.293542	0.058738	0.5383
0.313112	0.058738	0.536972
0.332681	0.058738	0.537139
0.352250	0.058738	0.538327
0.371820	0.058738	0.53833
0.391389	0.058738	0.539139
0.410959	0.058738	0.540409
0.430528	0.058738	0.542386
0.450098	0.058738	0.543656
0.469667	0.058738	0.545353
0.489237	0.058738	0.5458
0.508806	0.058738	0.546264
0.528376	0.058738	0.547928
0.547945	0.058738	0.548573
0.567515	0.058738	0.550534
0.587084	0.058738	0.550734
0.606654	0.058738	0.549488
0.626223	0.058738	0.5513
0.645793	0.058738	0.551632
0.665362	0.058738	0.551619
0.684932	0.058738	0.550636
0.704501	0.058738	0.551001
0.724070	0.058738	0.550363
0.743640	0.058738	0.551929
0.763209	0.058738	0.549514
0.782779	0.058738	0.548679
0.802348	0.058738	0.548255
0.821918	0.058738	0.546284
0.841487	0.058738	0.546189
0.861057	0.058738	0.544268
0.880626	0.058738	0.54289
0.900196	0.058738	0.540838
0.919765	0.058738	0.539969
0.939335	0.058738	0.537604
0.958904	0.058738	0.536604
0.978474	0.058738	0.533763
0.998043	0.058738	0.531233
1.017613	0.058738	0.531796
1.037182	0.058738	0.528855
1.056751	0.058738	0.527526
1.076321	0.058738	0.527776
1.095890	0.058738	0.524458
1.115460	0.058738	0.525086
1.135029	0.058738	0.524497
1.154599	0.058738	0.524714
1.174168	0.058738	0.525145
1.193738	0.058738	0.525741
1.213307	0.058738	0.525366
1.232877	0.058738	0.527359
1.252446	0.058738	0.529056
1.272016	0.058738	0.531
1.291585	0.058738	0.531826
1.311155	0.058738	0.533392
1.330724	0.058738	0.535171
1.350294	0.058738	0.53603
1.369863	0.058738	0.539487
1.389432	0.058738	0.539786
1.409002	0.058738	0.54071
1.428571	0.058738	0.54152
1.448141	0.058738	0.542987
1.467710	0.058738	0.544865
1.487280	0.058738	0.546233
1.506849	0.058738	0.545924
1.526419	0.058738	0.54619
1.545988	0.058738	0.547312
1.565558	0.058738	0.547463
1.585127	0.058738	0.547335
1.604697	0.058738	0.546779
1.624266	0.058738	0.547917
1.643836	0.058738	0.547082
1.663405	0.058738	0.545951
1.682975	0.058738	0.546233
1.702544	0.058738	0.545546
1.722114	0.058738	0.54453
1.741683	0.058738	0.545158
1.761252	0.058738	0.544487
1.780822	0.058738	0.542616
1.800391	0.058738	0.542635
1.819961	0.058738	0.540879
1.839530	0.058738	0.542001
1.859100	0.058738	0.541247
1.878669	0.058738	0.541004
1.898239	0.058738	0.540086
1.917808	0.058738	0.540221
1.937378	0.058738	0.540915
1.956947	0.058738	0.541905
1.976517	0.058738	0.541448
1.996086	0.058738	0.541665
2.015656	0.058738	0.541767
2.035225	0.058738	0.541738
2.054795	0.058738	0.543172
2.074364	0.058738	0.543537
2.093933	0.058738	0.54428
2.113503	0.058738	0.543593
2.133072	0.058738	0.544073
2.152642	0.058738	0.545031
2.172211	0.058738	0.543274
2.191781	0.058738	0.54405
2.211350	0.058738	0.54259
2.230920	0.058738	0.543909
2.250489	0.058738	0.541922
2.270059	0.058738	0.543455
2.289628	0.058738	0.54234
2.309198	0.058738	0.541423
2.328767	0.058738	0.53965
2.348337	0.058738	0.540755
2.367906	0.058738	0.539541
2.387476	0.058738	0.539002
2.407045	0.058738	0.536851
2.426614	0.058738	0.535982
2.446184	0.058738	0.537565
2.465753	0.058738	0.536762
2.485323	0.058738	0.535877
2.504892	0.058738	0.534877
2.524462	0.058738	0.533993
2.544031	0.058738	0.534588
2.563601	0.058738	0.5352
2.583170	0.058738	0.535713
2.602740	0.058738	0.535355
2.622309	0.058738	0.538236
2.641879	0.058738	0.539242
2.661448	0.058738	0.541532
2.681018	0.058738	0.54369
2.700587	0.058738	0.54616
2.720157	0.058738	0.54812
2.739726	0.058738	0.550525
2.759295	0.058738	0.555034
2.778865	0.058738	0.559577
2.798434	0.058738	0.560715
2.818004	0.058738	0.564616
2.837573	0.058738	0.567547
2.857143	0.058738	0.57278
2.876712	0.058738	0.574888
2.896282	0.058738	0.576947
2.915851	0.058738	0.578776
2.935421	0.058738	0.579799
2.954990	0.058738	0.58171
2.974560	0.058738	0.584427
2.994129	0.058738	0.585763
3.013699	0.058738	0.585306
3.033268	0.058738	0.58475
3.052838	0.058738	0.586924
3.072407	0.058738	0.588424
3.091977	0.058738	0.586437
3.111546	0.058738	0.586145
3.131115	0.058738	0.584602
3.150685	0.058738	0.583536
3.170254	0.058738	0.582158
3.189824	0.058738	0.581076
3.209393	0.058738	0.576326
3.228963	0.058738	0.574356
3.248532	0.058738	0.572485
3.268102	0.058738	0.569577
3.287671	0.058738	0.565863
3.307241	0.058738	0.562495
3.326810	0.058738	0.557335
3.346380	0.058738	0.552256
3.365949	0.058738	0.549546
3.385519	0.058738	0.543941
3.405088	0.058738	0.537136
3.424658	0.058738	0.532452
3.444227	0.058738	0.526666
3.463796	0.058738	0.522508
3.483366	0.058738	0.517611
3.502935	0.058738	0.513272
3.522505	0.058738	0.507569
3.542074	0.058738	0.502984
3.561644	0.058738	0.500323
3.581213	0.058738	0.499175
3.600783	0.058738	0.496563
3.620352	0.058738	0.492307
3.639922	0.058738	0.492327
3.659491	0.058738	0.492347
3.679061	0.058738	0.492333
3.698630	0.058738	0.493093
3.718200	0.058738	0.493228
3.737769	0.058738	0.492393
3.757339	0.058738	0.494995
3.776908	0.058738	0.497021
3.796477	0.058738	0.49931
3.816047	0.058738	0.498606
3.835616	0.058738	0.500386
3.855186	0.058738	0.502001
3.874755	0.058738	0.50508
3.894325	0.058738	0.506333
3.913894	0.058738	0.508441
3.933464	0.058738	0.509843
3.953033	0.058738	0.511655
3.972603	0.058738	0.516247
3.992172	0.058738	0.518141
4.011742	0.058738	0.520628
4.031311	0.058738	0.52147
4.050881	0.058738	0.525075
4.070450	0.058738	0.528203
4.090020	0.058738	0.532039
4.109589	0.058738	0.532437
4.129159	0.058738	0.533805
4.148728	0.058738	0.538068
4.168297	0.058738	0.542035
4.187867	0.058738	0.546725
4.207436	0.058738	0.548636
4.227006	0.058738	0.552176
4.246575	0.058738	0.555929
4.266145	0.058738	0.559649
4.285714	0.058738	0.563895
4.305284	0.058738	0.566415
4.324853	0.058738	0.568013
4.344423	0.058738	0.571158
4.363992	0.058738	0.574697
4.383562	0.058738	0.578713
4.403131	0.058738	0.579095
4.422701	0.058738	0.580102
4.442270	0.058738	0.582177
4.461840	0.058738	0.58417
4.481409	0.058738	0.585374
4.500978	0.058738	0.586529
4.520548	0.058738	0.585068
4.540117	0.058738	0.585549
4.559687	0.058738	0.586292
4.579256	0.058738	0.586674
4.598826	0.058738	0.585279
4.618395	0.058738	0.584049
4.637965	0.058738	0.581799
4.657534	0.058738	0.580717
4.677104	0.058738	0.579355
4.696673	0.058738	0.576826
4.716243	0.058738	0.574872
4.735812	0.058738	0.569827
4.755382	0.058738	0.568218
4.774951	0.058738	0.565393
4.794521	0.058738	0.561104
4.814090	0.058738	0.556815
4.833659	0.058738	0.551752
4.853229	0.058738	0.548088
4.872798	0.058738	0.544589
4.892368	0.058738	0.539165
4.911937	0.058738	0.53277
4.931507	0.058738	0.527379
4.951076	0.058738	0.522071
4.970646	0.058738	0.51742
4.990215	0.058738	0.512062
5.009785	0.058738	0.50621
5.029354	0.058738	0.499454
5.048924	0.058738	0.496513
5.068493	0.058738	0.493145
5.088063	0.058738	0.488149
5.107632	0.058738	0.48289
5.127202	0.058738	0.479489
5.146771	0.058738	0.475479
5.166341	0.058738	0.472473
5.185910	0.058738	0.467888
5.205479	0.058738	0.46697
5.225049	0.058738	0.462319
5.244618	0.058738	0.459707
5.264188	0.058738	0.457934
5.283757	0.058738	0.457264
5.303327	0.058738	0.453764
5.322896	0.058738	0.452534
5.342466	0.058738	0.449708
5.362035	0.058738	0.450189
5.381605	0.058738	0.452412
5.401174	0.058738	0.454405
5.420744	0.058738	0.454113
5.440313	0.058738	0.452965
5.459883	0.058738	0.454218
5.479452	0.058738	0.455767
5.499022	0.058738	0.458188
5.518591	0.058738	0.459162
5.538160	0.058738	0.458984
5.557730	0.058738	0.461159
5.577299	0.058738	0.462922
5.596869	0.058738	0.465162
5.616438	0.058738	0.466514
5.636008	0.058738	0.466073
5.655577	0.058738	0.468033
5.675147	0.058738	0.469418
5.694716	0.058738	0.471181
5.714286	0.058738	0.472517
5.733855	0.058738	0.470661
5.753425	0.058738	0.469464
5.772994	0.058738	0.47103
5.792564	0.058738	0.47179
5.812133	0.058738	0.471448
5.831703	0.058738	0.472356
5.851272	0.058738	0.472178
5.870841	0.058738	0.473201
5.890411	0.058738	0.474027
5.909980	0.058738	0.474079
5.929550	0.058738	0.473655
5.949119	0.058738	0.471471
5.968689	0.058738	0.469682
5.988258	0.058738	0.471872
6.007828	0.058738	0.469804
6.027397	0.058738	0.468886
6.046967	0.058738	0.466883
6.066536	0.058738	0.465422
6.086106	0.058738	0.464653
6.105675	0.058738	0.465873
6.125245	0.058738	0.464248
6.144814	0.058738	0.462294
6.164384	0.058738	0.460752
6.183953	0.058738	0.460969
6.203523	0.058738	0.462008
6.223092	0.058738	0.460663
6.242661	0.058738	0.459894
6.262231	0.058738	0.458861
6.281800	0.058738	0.459588
6.301370	0.058738	0.459673
6.320939	0.058738	0.459348
6.340509	0.058738	0.460815
6.360078	0.058738	0.460834
6.379648	0.058738	0.462482
6.399217	0.058738	0.464048
6.418787	0.058738	0.466041
6.438356	0.058738	0.466275
6.457926	0.058738	0.467561
6.477495	0.058738	0.470097
6.497065	0.058738	0.470841
6.516634	0.058738	0.473393
6.536204	0.058738	0.473758
6.555773	0.058738	0.473301
6.575342	0.058738	0.474176
6.594912	0.058738	0.476745
6.614481	0.058738	0.478196
6.634051	0.058738	0.478791
6.653620	0.058738	0.479732
6.673190	0.058738	0.479521
6.692759	0.058738	0.480939
6.712329	0.058738	0.481255
6.731898	0.058738	0.481011
6.751468	0.058738	0.479831
6.771037	0.058738	0.479225
6.790607	0.058738	0.479936
6.810176	0.058738	0.480219
6.829746	0.058738	0.4794
6.849315	0.058738	0.477413
6.868885	0.058738	0.477203
6.888454	0.058738	0.47668
6.908023	0.058738	0.476716
6.927593	0.058738	0.475864
6.947162	0.058738	0.473236
6.966732	0.058738	0.472285
6.986301	0.058738	0.471302
7.005871	0.058738	0.471124
7.025440	0.058738	0.469565
7.045010	0.058738	0.467233
7.064579	0.058738	0.464622
7.084149	0.058738	0.464576
7.103718	0.058738	0.463609
7.123288	0.058738	0.462494
7.142857	0.058738	0.459537
7.162427	0.058738	0.45806
7.181996	0.058738	0.457307
7.201566	0.058738	0.457277
7.221135	0.058738	0.456623
7.240705	0.058738	0.455968
7.260274	0.058738	0.454228
7.279843	0.058738	0.454445
7.299413	0.058738	0.454991
7.318982	0.058738	0.454764
7.338552	0.058738	0.453518
7.358121	0.058738	0.453669
7.377691	0.058738	0.454413
7.397260	0.058738	0.455403
7.416830	0.058738	0.456113
7.436399	0.058738	0.456133
7.455969	0.058738	0.454557
7.475538	0.058738	0.455597
7.495108	0.058738	0.456176
7.514677	0.058738	0.457429
7.534247	0.058738	0.455936
7.553816	0.058738	0.456317
7.573386	0.058738	0.454808
7.592955	0.058738	0.457097
7.612524	0.058738	0.456788
7.632094	0.058738	0.456725
7.651663	0.058738	0.455726
7.671233	0.058738	0.455548
7.690802	0.058738	0.457393
7.710372	0.058738	0.457742
7.729941	0.058738	0.458518
7.749511	0.058738	0.45617
7.769080	0.058738	0.455581
7.788650	0.058738	0.456686
7.808219	0.058738	0.458564
7.827789	0.058738	0.460936
7.847358	0.058738	0.460495
7.866928	0.058738	0.460433
7.886497	0.058738	0.4619
7.906067	0.058738	0.464469
7.925636	0.058738	0.465804
7.945205	0.058738	0.46788
7.964775	0.058738	0.468031
7.984344	0.058738	0.468051
8.003914	0.058738	0.469304
8.023483	0.058738	0.470837
8.043053	0.058738	0.471021
8.062622	0.058738	0.469084
8.082192	0.058738	0.471028
8.101761	0.058738	0.470719
8.121331	0.058738	0.470294
8.140900	0.058738	0.469739
8.160470	0.058738	0.469429
8.180039	0.058738	0.467032
8.199609	0.058738	0.467101
8.219178	0.058738	0.46666
8.238748	0.058738	0.465117
8.258317	0.058738	0.463937
8.277886	0.058738	0.462427
8.297456	0.058738	0.460555
8.317025	0.058738	0.460789
8.336595	0.058738	0.459806
8.356164	0.058738	0.457194
8.375734	0.058738	0.455421
8.395303	0.058738	0.452892
8.414873	0.058738	0.452698
8.434442	0.058738	0.451944
8.454012	0.058738	0.449366
8.473581	0.058738	0.447609
8.493151	0.058738	0.446461
8.512720	0.058738	0.445346
8.532290	0.058738	0.445843
8.551859	0.058738	0.444218
8.571429	0.058738	0.442215
8.590998	0.058738	0.44189
8.610568	0.058738	0.443307
8.630137	0.058738	0.443968
8.649706	0.058738	0.442508
8.669276	0.058738	0.4421
8.688845	0.058738	0.441199
8.708415	0.058738	0.442469
8.727984	0.058738	0.444166
8.747554	0.058738	0.444235
8.767123	0.058738	0.445258
8.786693	0.058738	0.443781
8.806262	0.058738	0.444738
8.825832	0.058738	0.445877
8.845401	0.058738	0.445025
8.864971	0.058738	0.445193
8.884540	0.058738	0.444604
8.904110	0.058738	0.44487
8.923679	0.058738	0.444693
8.943249	0.058738	0.443939
8.962818	0.058738	0.444074
8.982387	0.058738	0.441578
9.001957	0.058738	0.440117
9.021526	0.058738	0.441634
9.041096	0.058738	0.43968
[truncated: 206,385 more rows]
