# Supplementary material for: Cyclodehydrogenation of molecular nanographene precursors catalyzed by atomic hydrogen
Source: Nat Commun. 2025 Jan 15;16:691. doi: 10.1038/s41467-024-54774-1 (PMC11735845; doi:10.1038/s41467-024-54774-1)
Supplement: Supplementary file 4 — Source Data [file 41467_2024_54774_MOESM4_ESM.zip › Source Data/Figure_3 source data file/Figure_3g.txt]

Position x[m]	Position y[m]	Position z[m]
4.972734683899756e-12	4.974378048601036e-12	-2.10792300281426e-10
1.491820405169927e-11	4.974378048601036e-12	-2.10792300281426e-10
2.486367341949878e-11	4.974378048601036e-12	-2.10792300281426e-10
3.480914278729829e-11	4.974378048601036e-12	-2.10792300281426e-10
4.475461215509781e-11	4.974378048601036e-12	-2.10792300281426e-10
5.470008152289732e-11	4.974378048601036e-12	-2.10792300281426e-10
6.464555089069683e-11	4.974378048601036e-12	-2.10792300281426e-10
7.459102025849634e-11	4.974378048601036e-12	-2.10792300281426e-10
8.453648962629585e-11	4.974378048601036e-12	-2.10792300281426e-10
9.448195899409536e-11	4.974378048601036e-12	-2.10792300281426e-10
1.044274283618949e-10	4.974378048601036e-12	-2.10792300281426e-10
1.143728977296944e-10	4.974378048601036e-12	-2.10792300281426e-10
1.243183670974939e-10	4.974378048601036e-12	-2.10792300281426e-10
1.342638364652934e-10	4.974378048601036e-12	-2.10792300281426e-10
1.442093058330929e-10	4.974378048601036e-12	-2.10792300281426e-10
1.541547752008924e-10	4.974378048601036e-12	-2.10792300281426e-10
1.641002445686919e-10	4.974378048601036e-12	-2.10792300281426e-10
1.740457139364915e-10	4.974378048601036e-12	-2.10792300281426e-10
1.83991183304291e-10	4.974378048601036e-12	-2.10792300281426e-10
1.939366526720905e-10	4.974378048601036e-12	-2.10792300281426e-10
2.0388212203989e-10	4.974378048601036e-12	-2.10792300281426e-10
2.138275914076895e-10	4.974378048601036e-12	-2.10792300281426e-10
2.23773060775489e-10	4.974378048601036e-12	-2.10792300281426e-10
2.337185301432885e-10	4.974378048601036e-12	-2.10792300281426e-10
2.43663999511088e-10	4.974378048601036e-12	-2.10792300281426e-10
2.536094688788876e-10	4.974378048601036e-12	-2.10792300281426e-10
2.635549382466871e-10	4.974378048601036e-12	-2.10792300281426e-10
2.735004076144866e-10	4.974378048601036e-12	-2.10792300281426e-10
2.834458769822861e-10	4.974378048601036e-12	-2.10792300281426e-10
2.933913463500856e-10	4.974378048601036e-12	-2.10792300281426e-10
3.033368157178851e-10	4.974378048601036e-12	-2.10792300281426e-10
3.132822850856846e-10	4.974378048601036e-12	-2.10792300281426e-10
3.232277544534842e-10	4.974378048601036e-12	-2.10792300281426e-10
3.331732238212836e-10	4.974378048601036e-12	-2.10792300281426e-10
3.431186931890832e-10	4.974378048601036e-12	-2.10792300281426e-10
3.530641625568827e-10	4.974378048601036e-12	-2.10792300281426e-10
3.630096319246822e-10	4.974378048601036e-12	-2.10792300281426e-10
3.729551012924817e-10	4.974378048601036e-12	-2.10792300281426e-10
3.829005706602812e-10	4.974378048601036e-12	-2.10792300281426e-10
3.928460400280807e-10	4.974378048601036e-12	-2.10792300281426e-10
4.027915093958802e-10	4.974378048601036e-12	-2.10792300281426e-10
4.127369787636797e-10	4.974378048601036e-12	-2.10792300281426e-10
4.226824481314793e-10	4.974378048601036e-12	-2.10792300281426e-10
4.326279174992788e-10	4.974378048601036e-12	-2.10792300281426e-10
4.425733868670783e-10	4.974378048601036e-12	-2.10792300281426e-10
4.525188562348778e-10	4.974378048601036e-12	-2.10792300281426e-10
4.624643256026773e-10	4.974378048601036e-12	-2.10792300281426e-10
4.724097949704768e-10	4.974378048601036e-12	-2.10792300281426e-10
4.823552643382764e-10	4.974378048601036e-12	-2.10792300281426e-10
4.923007337060758e-10	4.974378048601036e-12	-2.10792300281426e-10
5.022462030738754e-10	4.974378048601036e-12	-2.10792300281426e-10
5.121916724416749e-10	4.974378048601036e-12	-2.10792300281426e-10
5.221371418094743e-10	4.974378048601036e-12	-2.10792300281426e-10
5.320826111772739e-10	4.974378048601036e-12	-2.10792300281426e-10
5.420280805450734e-10	4.974378048601036e-12	-2.10792300281426e-10
5.51973549912873e-10	4.974378048601036e-12	-2.10792300281426e-10
5.619190192806724e-10	4.974378048601036e-12	-2.10792300281426e-10
5.718644886484719e-10	4.974378048601036e-12	-2.10792300281426e-10
5.818099580162715e-10	4.974378048601036e-12	-2.10792300281426e-10
5.917554273840709e-10	4.974378048601036e-12	-2.10792300281426e-10
6.017008967518705e-10	4.974378048601036e-12	-2.10792300281426e-10
6.1164636611967e-10	4.974378048601036e-12	-2.10792300281426e-10
6.215918354874695e-10	4.974378048601036e-12	-2.10792300281426e-10
6.31537304855269e-10	4.974378048601036e-12	-2.10792300281426e-10
6.414827742230685e-10	4.974378048601036e-12	-2.10792300281426e-10
6.514282435908681e-10	4.974378048601036e-12	-2.10792300281426e-10
6.613737129586675e-10	4.974378048601036e-12	-2.10792300281426e-10
6.713191823264671e-10	4.974378048601036e-12	-2.10792300281426e-10
6.812646516942666e-10	4.974378048601036e-12	-2.10792300281426e-10
6.91210121062066e-10	4.974378048601036e-12	-2.10792300281426e-10
7.011555904298656e-10	4.974378048601036e-12	-2.10792300281426e-10
7.111010597976651e-10	4.974378048601036e-12	-2.10792300281426e-10
7.210465291654646e-10	4.974378048601036e-12	-2.10792300281426e-10
7.309919985332641e-10	4.974378048601036e-12	-2.10792300281426e-10
7.409374679010637e-10	4.974378048601036e-12	-2.10792300281426e-10
7.508829372688632e-10	4.974378048601036e-12	-2.10792300281426e-10
7.608284066366626e-10	4.974378048601036e-12	-2.10792300281426e-10
7.707738760044622e-10	4.974378048601036e-12	-2.10792300281426e-10
7.807193453722617e-10	4.974378048601036e-12	-2.10792300281426e-10
7.906648147400612e-10	4.974378048601036e-12	-2.10792300281426e-10
8.006102841078607e-10	4.974378048601036e-12	-2.10792300281426e-10
8.105557534756602e-10	4.974378048601036e-12	-2.10792300281426e-10
8.205012228434598e-10	4.974378048601036e-12	-2.10792300281426e-10
8.304466922112592e-10	4.974378048601036e-12	-2.10792300281426e-10
8.403921615790588e-10	4.974378048601036e-12	-2.10792300281426e-10
8.503376309468583e-10	4.974378048601036e-12	-2.10792300281426e-10
8.602831003146578e-10	4.974378048601036e-12	-2.10792300281426e-10
8.702285696824573e-10	4.974378048601036e-12	-2.10792300281426e-10
8.801740390502568e-10	4.974378048601036e-12	-2.10792300281426e-10
8.901195084180563e-10	4.974378048601036e-12	-2.10792300281426e-10
9.000649777858558e-10	4.974378048601036e-12	-2.10792300281426e-10
9.100104471536554e-10	4.974378048601036e-12	-2.10792300281426e-10
9.199559165214549e-10	4.974378048601036e-12	-2.10792300281426e-10
9.299013858892543e-10	4.974378048601036e-12	-2.10792300281426e-10
9.398468552570538e-10	4.974378048601036e-12	-2.10792300281426e-10
9.497923246248533e-10	4.974378048601036e-12	-2.10792300281426e-10
9.597377939926529e-10	4.974378048601036e-12	-2.10792300281426e-10
9.696832633604524e-10	4.974378048601036e-12	-2.10792300281426e-10
9.79628732728252e-10	4.974378048601036e-12	-2.10792300281426e-10
9.895742020960515e-10	4.974378048601036e-12	-2.10792300281426e-10
9.99519671463851e-10	4.974378048601036e-12	-2.10792300281426e-10
1.00946514083165e-09	4.974378048601036e-12	-2.10792300281426e-10
1.01941061019945e-09	4.974378048601036e-12	-2.10792300281426e-10
1.029356079567249e-09	4.974378048601036e-12	-2.10792300281426e-10
1.039301548935049e-09	4.974378048601036e-12	-2.10792300281426e-10
1.049247018302849e-09	4.974378048601036e-12	-2.10792300281426e-10
1.059192487670648e-09	4.974378048601036e-12	-2.10792300281426e-10
1.069137957038448e-09	4.974378048601036e-12	-2.10792300281426e-10
1.079083426406247e-09	4.974378048601036e-12	-2.10792300281426e-10
1.089028895774047e-09	4.974378048601036e-12	-2.10792300281426e-10
1.098974365141846e-09	4.974378048601036e-12	-2.10792300281426e-10
1.108919834509646e-09	4.974378048601036e-12	-2.10792300281426e-10
1.118865303877445e-09	4.974378048601036e-12	-2.10792300281426e-10
1.128810773245245e-09	4.974378048601036e-12	-2.10792300281426e-10
1.138756242613044e-09	4.974378048601036e-12	-2.10792300281426e-10
1.148701711980844e-09	4.974378048601036e-12	-2.10792300281426e-10
1.158647181348643e-09	4.974378048601036e-12	-2.10792300281426e-10
1.168592650716443e-09	4.974378048601036e-12	-2.10792300281426e-10
1.178538120084242e-09	4.974378048601036e-12	-2.10792300281426e-10
1.188483589452042e-09	4.974378048601036e-12	-2.10792300281426e-10
1.198429058819841e-09	4.974378048601036e-12	-2.10792300281426e-10
1.208374528187641e-09	4.974378048601036e-12	-2.10792300281426e-10
1.21831999755544e-09	4.974378048601036e-12	-2.10792300281426e-10
1.22826546692324e-09	4.974378048601036e-12	-2.10792300281426e-10
1.238210936291039e-09	4.974378048601036e-12	-2.10792300281426e-10
1.248156405658839e-09	4.974378048601036e-12	-2.10792300281426e-10
1.258101875026638e-09	4.974378048601036e-12	-2.10792300281426e-10
1.268047344394438e-09	4.974378048601036e-12	-2.10792300281426e-10
1.277992813762237e-09	4.974378048601036e-12	-2.10792300281426e-10
1.287938283130037e-09	4.974378048601036e-12	-2.10792300281426e-10
1.297883752497836e-09	4.974378048601036e-12	-2.10792300281426e-10
1.307829221865636e-09	4.974378048601036e-12	-2.10792300281426e-10
1.317774691233435e-09	4.974378048601036e-12	-2.10792300281426e-10
1.327720160601235e-09	4.974378048601036e-12	-2.10792300281426e-10
1.337665629969034e-09	4.974378048601036e-12	-2.10792300281426e-10
1.347611099336834e-09	4.974378048601036e-12	-2.10792300281426e-10
1.357556568704633e-09	4.974378048601036e-12	-2.10792300281426e-10
1.367502038072433e-09	4.974378048601036e-12	-2.10792300281426e-10
1.377447507440232e-09	4.974378048601036e-12	-2.10792300281426e-10
1.387392976808032e-09	4.974378048601036e-12	-2.10792300281426e-10
1.397338446175832e-09	4.974378048601036e-12	-2.10792300281426e-10
1.407283915543631e-09	4.974378048601036e-12	-2.10792300281426e-10
1.41722938491143e-09	4.974378048601036e-12	-2.10792300281426e-10
1.42717485427923e-09	4.974378048601036e-12	-2.10792300281426e-10
1.437120323647029e-09	4.974378048601036e-12	-2.10792300281426e-10
1.447065793014829e-09	4.974378048601036e-12	-2.10792300281426e-10
1.457011262382629e-09	4.974378048601036e-12	-2.10792300281426e-10
1.466956731750428e-09	4.974378048601036e-12	-2.10792300281426e-10
1.476902201118227e-09	4.974378048601036e-12	-2.10792300281426e-10
1.486847670486027e-09	4.974378048601036e-12	-2.10792300281426e-10
1.496793139853827e-09	4.974378048601036e-12	-2.10792300281426e-10
1.506738609221626e-09	4.974378048601036e-12	-2.10792300281426e-10
1.516684078589426e-09	4.974378048601036e-12	-2.10792300281426e-10
1.526629547957225e-09	4.974378048601036e-12	-2.10792300281426e-10
1.536575017325025e-09	4.974378048601036e-12	-2.10792300281426e-10
1.546520486692824e-09	4.974378048601036e-12	-2.10792300281426e-10
1.556465956060624e-09	4.974378048601036e-12	-2.10792300281426e-10
1.566411425428423e-09	4.974378048601036e-12	-2.10792300281426e-10
1.576356894796223e-09	4.974378048601036e-12	-2.10792300281426e-10
1.586302364164022e-09	4.974378048601036e-12	-2.10792300281426e-10
1.596247833531822e-09	4.974378048601036e-12	-2.10792300281426e-10
1.606193302899621e-09	4.974378048601036e-12	-2.10792300281426e-10
1.616138772267421e-09	4.974378048601036e-12	-2.10792300281426e-10
1.62608424163522e-09	4.974378048601036e-12	-2.10792300281426e-10
1.63602971100302e-09	4.974378048601036e-12	-2.10792300281426e-10
1.645975180370819e-09	4.974378048601036e-12	-2.10792300281426e-10
1.655920649738619e-09	4.974378048601036e-12	-2.10792300281426e-10
1.665866119106418e-09	4.974378048601036e-12	-2.10792300281426e-10
1.675811588474218e-09	4.974378048601036e-12	-2.10792300281426e-10
1.685757057842017e-09	4.974378048601036e-12	-2.10792300281426e-10
1.695702527209817e-09	4.974378048601036e-12	-2.10792300281426e-10
1.705647996577616e-09	4.974378048601036e-12	-2.10792300281426e-10
1.715593465945416e-09	4.974378048601036e-12	-2.10792300281426e-10
1.725538935313215e-09	4.974378048601036e-12	-2.10792300281426e-10
1.735484404681015e-09	4.974378048601036e-12	-2.10792300281426e-10
1.745429874048814e-09	4.974378048601036e-12	-2.10792300281426e-10
1.755375343416614e-09	4.974378048601036e-12	-2.10792300281426e-10
1.765320812784413e-09	4.974378048601036e-12	-2.10792300281426e-10
1.775266282152213e-09	4.974378048601036e-12	-2.10792300281426e-10
1.785211751520012e-09	4.974378048601036e-12	-2.10792300281426e-10
1.795157220887812e-09	4.974378048601036e-12	-2.10792300281426e-10
1.805102690255612e-09	4.974378048601036e-12	-2.10792300281426e-10
1.815048159623411e-09	4.974378048601036e-12	-2.10792300281426e-10
1.82499362899121e-09	4.974378048601036e-12	-2.10792300281426e-10
1.83493909835901e-09	4.974378048601036e-12	-2.10792300281426e-10
1.844884567726809e-09	4.974378048601036e-12	-2.10792300281426e-10
1.854830037094609e-09	4.974378048601036e-12	-2.10792300281426e-10
1.864775506462409e-09	4.974378048601036e-12	-2.10792300281426e-10
1.874720975830208e-09	4.974378048601036e-12	-2.10792300281426e-10
1.884666445198008e-09	4.974378048601036e-12	-2.10792300281426e-10
1.894611914565807e-09	4.974378048601036e-12	-2.10792300281426e-10
1.904557383933607e-09	4.974378048601036e-12	-2.10792300281426e-10
1.914502853301406e-09	4.974378048601036e-12	-2.10792300281426e-10
1.924448322669205e-09	4.974378048601036e-12	-2.10792300281426e-10
1.934393792037005e-09	4.974378048601036e-12	-2.10792300281426e-10
1.944339261404804e-09	4.974378048601036e-12	-2.10792300281426e-10
1.954284730772604e-09	4.974378048601036e-12	-2.10792300281426e-10
1.964230200140404e-09	4.974378048601036e-12	-2.10792300281426e-10
1.974175669508203e-09	4.974378048601036e-12	-2.10792300281426e-10
1.984121138876003e-09	4.974378048601036e-12	-2.10792300281426e-10
1.994066608243802e-09	4.974378048601036e-12	-2.10792300281426e-10
2.004012077611602e-09	4.974378048601036e-12	-2.10792300281426e-10
2.013957546979401e-09	4.974378048601036e-12	-2.10792300281426e-10
2.023903016347201e-09	4.974378048601036e-12	-2.10792300281426e-10
2.033848485715e-09	4.974378048601036e-12	-2.10792300281426e-10
2.0437939550828e-09	4.974378048601036e-12	-2.10792300281426e-10
2.053739424450599e-09	4.974378048601036e-12	-2.10792300281426e-10
2.063684893818399e-09	4.974378048601036e-12	-2.10792300281426e-10
2.073630363186198e-09	4.974378048601036e-12	-2.10792300281426e-10
2.083575832553998e-09	4.974378048601036e-12	-2.10792300281426e-10
2.093521301921797e-09	4.974378048601036e-12	-2.10792300281426e-10
2.103466771289597e-09	4.974378048601036e-12	-2.10792300281426e-10
2.113412240657396e-09	4.974378048601036e-12	-2.10792300281426e-10
2.123357710025196e-09	4.974378048601036e-12	-2.10792300281426e-10
2.133303179392995e-09	4.974378048601036e-12	-2.10792300281426e-10
2.143248648760795e-09	4.974378048601036e-12	-2.10792300281426e-10
2.153194118128594e-09	4.974378048601036e-12	-2.10792300281426e-10
2.163139587496394e-09	4.974378048601036e-12	-2.10792300281426e-10
2.173085056864193e-09	4.974378048601036e-12	-2.10792300281426e-10
2.183030526231993e-09	4.974378048601036e-12	-2.10792300281426e-10
2.192975995599792e-09	4.974378048601036e-12	-2.10792300281426e-10
2.202921464967592e-09	4.974378048601036e-12	-2.10792300281426e-10
2.212866934335392e-09	4.974378048601036e-12	-2.10792300281426e-10
2.222812403703191e-09	4.974378048601036e-12	-2.10792300281426e-10
2.232757873070991e-09	4.974378048601036e-12	-2.10792300281426e-10
2.24270334243879e-09	4.974378048601036e-12	-2.10792300281426e-10
2.252648811806589e-09	4.974378048601036e-12	-2.10792300281426e-10
2.262594281174389e-09	4.974378048601036e-12	-2.10792300281426e-10
2.272539750542188e-09	4.974378048601036e-12	-2.10792300281426e-10
2.282485219909988e-09	4.974378048601036e-12	-2.10792300281426e-10
2.292430689277787e-09	4.974378048601036e-12	-2.10792300281426e-10
2.302376158645587e-09	4.974378048601036e-12	-2.10792300281426e-10
2.312321628013387e-09	4.974378048601036e-12	-2.10792300281426e-10
2.322267097381186e-09	4.974378048601036e-12	-2.10792300281426e-10
2.332212566748986e-09	4.974378048601036e-12	-2.10792300281426e-10
2.342158036116785e-09	4.974378048601036e-12	-2.10792300281426e-10
2.352103505484585e-09	4.974378048601036e-12	-2.10792300281426e-10
2.362048974852384e-09	4.974378048601036e-12	-2.10792300281426e-10
2.371994444220184e-09	4.974378048601036e-12	-2.10792300281426e-10
2.381939913587983e-09	4.974378048601036e-12	-2.10792300281426e-10
2.391885382955782e-09	4.974378048601036e-12	-2.10792300281426e-10
2.401830852323582e-09	4.974378048601036e-12	-2.10792300281426e-10
2.411776321691382e-09	4.974378048601036e-12	-2.10792300281426e-10
2.421721791059181e-09	4.974378048601036e-12	-2.10792300281426e-10
2.431667260426981e-09	4.974378048601036e-12	-2.10792300281426e-10
2.44161272979478e-09	4.974378048601036e-12	-2.10792300281426e-10
2.45155819916258e-09	4.974378048601036e-12	-2.10792300281426e-10
2.461503668530379e-09	4.974378048601036e-12	-2.10792300281426e-10
2.471449137898179e-09	4.974378048601036e-12	-2.10792300281426e-10
2.481394607265978e-09	4.974378048601036e-12	-2.10792300281426e-10
2.491340076633778e-09	4.974378048601036e-12	-2.10792300281426e-10
2.501285546001577e-09	4.974378048601036e-12	-2.10792300281426e-10
2.511231015369377e-09	4.974378048601036e-12	-2.10792300281426e-10
2.521176484737176e-09	4.974378048601036e-12	-2.10792300281426e-10
2.531121954104976e-09	4.974378048601036e-12	-2.10792300281426e-10
2.541067423472775e-09	4.974378048601036e-12	-2.10792300281426e-10
2.551012892840575e-09	4.974378048601036e-12	-2.10792300281426e-10
2.560958362208374e-09	4.974378048601036e-12	-2.10792300281426e-10
2.570903831576174e-09	4.974378048601036e-12	-2.10792300281426e-10
2.580849300943973e-09	4.974378048601036e-12	-2.10792300281426e-10
2.590794770311773e-09	4.974378048601036e-12	-2.10792300281426e-10
2.600740239679572e-09	4.974378048601036e-12	-2.10792300281426e-10
2.610685709047372e-09	4.974378048601036e-12	-2.10792300281426e-10
2.620631178415171e-09	4.974378048601036e-12	-2.10792300281426e-10
2.630576647782971e-09	4.974378048601036e-12	-2.10792300281426e-10
2.64052211715077e-09	4.974378048601036e-12	-2.10792300281426e-10
2.65046758651857e-09	4.974378048601036e-12	-2.10792300281426e-10
2.66041305588637e-09	4.974378048601036e-12	-2.10792300281426e-10
2.670358525254169e-09	4.974378048601036e-12	-2.10792300281426e-10
2.680303994621969e-09	4.974378048601036e-12	-2.10792300281426e-10
2.690249463989768e-09	4.974378048601036e-12	-2.10792300281426e-10
2.700194933357568e-09	4.974378048601036e-12	-2.10792300281426e-10
2.710140402725367e-09	4.974378048601036e-12	-2.10792300281426e-10
2.720085872093166e-09	4.974378048601036e-12	-2.10792300281426e-10
2.730031341460966e-09	4.974378048601036e-12	-2.10792300281426e-10
2.739976810828765e-09	4.974378048601036e-12	-2.10792300281426e-10
2.749922280196565e-09	4.974378048601036e-12	-2.10792300281426e-10
2.759867749564365e-09	4.974378048601036e-12	-2.10792300281426e-10
2.769813218932164e-09	4.974378048601036e-12	-2.10792300281426e-10
2.779758688299964e-09	4.974378048601036e-12	-2.10792300281426e-10
2.789704157667763e-09	4.974378048601036e-12	-2.10792300281426e-10
2.799649627035563e-09	4.974378048601036e-12	-2.10792300281426e-10
2.809595096403362e-09	4.974378048601036e-12	-2.10792300281426e-10
2.819540565771162e-09	4.974378048601036e-12	-2.10792300281426e-10
2.829486035138961e-09	4.974378048601036e-12	-2.10792300281426e-10
2.839431504506761e-09	4.974378048601036e-12	-2.10792300281426e-10
2.84937697387456e-09	4.974378048601036e-12	-2.10792300281426e-10
2.85932244324236e-09	4.974378048601036e-12	-2.10792300281426e-10
2.869267912610159e-09	4.974378048601036e-12	-2.10792300281426e-10
2.879213381977959e-09	4.974378048601036e-12	-2.10792300281426e-10
2.889158851345758e-09	4.974378048601036e-12	-2.10792300281426e-10
2.899104320713558e-09	4.974378048601036e-12	-2.10792300281426e-10
2.909049790081357e-09	4.974378048601036e-12	-2.10792300281426e-10
2.918995259449157e-09	4.974378048601036e-12	-2.10792300281426e-10
2.928940728816956e-09	4.974378048601036e-12	-2.10792300281426e-10
2.938886198184756e-09	4.974378048601036e-12	-2.10792300281426e-10
2.948831667552555e-09	4.974378048601036e-12	-2.10792300281426e-10
2.958777136920355e-09	4.974378048601036e-12	-2.10792300281426e-10
2.968722606288154e-09	4.974378048601036e-12	-2.10792300281426e-10
2.978668075655954e-09	4.974378048601036e-12	-2.10792300281426e-10
2.988613545023753e-09	4.974378048601036e-12	-2.10792300281426e-10
2.998559014391553e-09	4.974378048601036e-12	-2.10792300281426e-10
3.008504483759352e-09	4.974378048601036e-12	-2.10792300281426e-10
3.018449953127152e-09	4.974378048601036e-12	-2.10792300281426e-10
3.028395422494952e-09	4.974378048601036e-12	-2.10792300281426e-10
3.038340891862751e-09	4.974378048601036e-12	-2.10792300281426e-10
3.048286361230551e-09	4.974378048601036e-12	-2.10792300281426e-10
3.05823183059835e-09	4.974378048601036e-12	-2.10792300281426e-10
3.068177299966149e-09	4.974378048601036e-12	-2.10792300281426e-10
3.078122769333949e-09	4.974378048601036e-12	-2.10792300281426e-10
3.088068238701748e-09	4.974378048601036e-12	-2.10792300281426e-10
3.098013708069548e-09	4.974378048601036e-12	-2.10792300281426e-10
3.107959177437347e-09	4.974378048601036e-12	-2.10792300281426e-10
3.117904646805147e-09	4.974378048601036e-12	-2.10792300281426e-10
3.127850116172947e-09	4.974378048601036e-12	-2.10792300281426e-10
3.137795585540746e-09	4.974378048601036e-12	-2.10792300281426e-10
3.147741054908546e-09	4.974378048601036e-12	-2.10792300281426e-10
3.157686524276345e-09	4.974378048601036e-12	-2.10792300281426e-10
3.167631993644145e-09	4.974378048601036e-12	-2.10792300281426e-10
3.177577463011944e-09	4.974378048601036e-12	-2.10792300281426e-10
3.187522932379743e-09	4.974378048601036e-12	-2.10792300281426e-10
3.197468401747543e-09	4.974378048601036e-12	-2.10792300281426e-10
3.207413871115342e-09	4.974378048601036e-12	-2.10792300281426e-10
3.217359340483142e-09	4.974378048601036e-12	-2.10792300281426e-10
3.227304809850942e-09	4.974378048601036e-12	-2.10792300281426e-10
3.237250279218741e-09	4.974378048601036e-12	-2.10792300281426e-10
3.247195748586541e-09	4.974378048601036e-12	-2.10792300281426e-10
3.25714121795434e-09	4.974378048601036e-12	-2.10792300281426e-10
3.26708668732214e-09	4.974378048601036e-12	-2.10792300281426e-10
3.277032156689939e-09	4.974378048601036e-12	-2.10792300281426e-10
3.286977626057739e-09	4.974378048601036e-12	-2.10792300281426e-10
3.296923095425538e-09	4.974378048601036e-12	-2.10792300281426e-10
3.306868564793338e-09	4.974378048601036e-12	-2.10792300281426e-10
3.316814034161137e-09	4.974378048601036e-12	-2.10792300281426e-10
3.326759503528937e-09	4.974378048601036e-12	-2.10792300281426e-10
3.336704972896736e-09	4.974378048601036e-12	-2.10792300281426e-10
3.346650442264536e-09	4.974378048601036e-12	-2.10792300281426e-10
3.356595911632335e-09	4.974378048601036e-12	-2.10792300281426e-10
3.366541381000135e-09	4.974378048601036e-12	-2.10792300281426e-10
3.376486850367935e-09	4.974378048601036e-12	-2.10792300281426e-10
3.386432319735734e-09	4.974378048601036e-12	-2.10792300281426e-10
3.396377789103533e-09	4.974378048601036e-12	-2.10792300281426e-10
3.406323258471333e-09	4.974378048601036e-12	-2.10792300281426e-10
3.416268727839132e-09	4.974378048601036e-12	-2.10792300281426e-10
3.426214197206932e-09	4.974378048601036e-12	-2.10792300281426e-10
3.436159666574731e-09	4.974378048601036e-12	-2.10792300281426e-10
3.446105135942531e-09	4.974378048601036e-12	-2.10792300281426e-10
3.45605060531033e-09	4.974378048601036e-12	-2.10792300281426e-10
3.46599607467813e-09	4.974378048601036e-12	-2.10792300281426e-10
3.47594154404593e-09	4.974378048601036e-12	-2.10792300281426e-10
3.485887013413729e-09	4.974378048601036e-12	-2.10792300281426e-10
3.495832482781529e-09	4.974378048601036e-12	-2.10792300281426e-10
3.505777952149328e-09	4.974378048601036e-12	-2.10792300281426e-10
3.515723421517128e-09	4.974378048601036e-12	-2.10792300281426e-10
3.525668890884927e-09	4.974378048601036e-12	-2.10792300281426e-10
3.535614360252726e-09	4.974378048601036e-12	-2.10792300281426e-10
3.545559829620526e-09	4.974378048601036e-12	-2.10792300281426e-10
3.555505298988325e-09	4.974378048601036e-12	-2.10792300281426e-10
3.565450768356125e-09	4.974378048601036e-12	-2.10792300281426e-10
3.575396237723925e-09	4.974378048601036e-12	-2.10792300281426e-10
3.585341707091724e-09	4.974378048601036e-12	-2.10792300281426e-10
3.595287176459524e-09	4.974378048601036e-12	-2.10792300281426e-10
3.605232645827323e-09	4.974378048601036e-12	-2.10792300281426e-10
3.615178115195123e-09	4.974378048601036e-12	-2.10792300281426e-10
3.625123584562922e-09	4.974378048601036e-12	-2.10792300281426e-10
3.635069053930722e-09	4.974378048601036e-12	-2.10792300281426e-10
3.645014523298521e-09	4.974378048601036e-12	-2.10792300281426e-10
3.65495999266632e-09	4.974378048601036e-12	-2.10792300281426e-10
3.66490546203412e-09	4.974378048601036e-12	-2.10792300281426e-10
3.67485093140192e-09	4.974378048601036e-12	-2.10792300281426e-10
3.684796400769719e-09	4.974378048601036e-12	-2.10792300281426e-10
3.694741870137519e-09	4.974378048601036e-12	-2.10792300281426e-10
3.704687339505318e-09	4.974378048601036e-12	-2.10792300281426e-10
3.714632808873118e-09	4.974378048601036e-12	-2.10792300281426e-10
3.724578278240917e-09	4.974378048601036e-12	-2.10792300281426e-10
3.734523747608716e-09	4.974378048601036e-12	-2.10792300281426e-10
3.744469216976517e-09	4.974378048601036e-12	-2.10792300281426e-10
3.754414686344316e-09	4.974378048601036e-12	-2.10792300281426e-10
3.764360155712115e-09	4.974378048601036e-12	-2.10792300281426e-10
3.774305625079915e-09	4.974378048601036e-12	-2.10792300281426e-10
3.784251094447715e-09	4.974378048601036e-12	-2.10792300281426e-10
3.794196563815514e-09	4.974378048601036e-12	-2.10792300281426e-10
3.804142033183313e-09	4.974378048601036e-12	-2.10792300281426e-10
3.814087502551113e-09	4.974378048601036e-12	-2.10792300281426e-10
3.824032971918912e-09	4.974378048601036e-12	-2.10792300281426e-10
3.833978441286712e-09	4.974378048601036e-12	-2.10792300281426e-10
3.843923910654512e-09	4.974378048601036e-12	-2.10792300281426e-10
3.853869380022311e-09	4.974378048601036e-12	-2.10792300281426e-10
3.86381484939011e-09	4.974378048601036e-12	-2.10792300281426e-10
3.87376031875791e-09	4.974378048601036e-12	-2.10792300281426e-10
3.88370578812571e-09	4.974378048601036e-12	-2.10792300281426e-10
3.893651257493509e-09	4.974378048601036e-12	-2.10792300281426e-10
3.903596726861308e-09	4.974378048601036e-12	-2.10792300281426e-10
3.913542196229108e-09	4.974378048601036e-12	-2.10792300281426e-10
3.923487665596907e-09	4.974378048601036e-12	-2.10792300281426e-10
3.933433134964707e-09	4.974378048601036e-12	-2.10792300281426e-10
3.943378604332507e-09	4.974378048601036e-12	-2.10792300281426e-10
3.953324073700306e-09	4.974378048601036e-12	-2.10792300281426e-10
3.963269543068105e-09	4.974378048601036e-12	-2.10792300281426e-10
3.973215012435905e-09	4.974378048601036e-12	-2.10792300281426e-10
3.983160481803705e-09	4.974378048601036e-12	-2.10792300281426e-10
3.993105951171504e-09	4.974378048601036e-12	-2.10792300281426e-10
4.003051420539303e-09	4.974378048601036e-12	-2.10792300281426e-10
4.012996889907103e-09	4.974378048601036e-12	-2.10792300281426e-10
4.022942359274903e-09	4.974378048601036e-12	-2.10792300281426e-10
4.032887828642702e-09	4.974378048601036e-12	-2.10792300281426e-10
4.042833298010502e-09	4.974378048601036e-12	-2.10792300281426e-10
4.052778767378301e-09	4.974378048601036e-12	-2.10792300281426e-10
4.0627242367461e-09	4.974378048601036e-12	-2.10792300281426e-10
4.972734683899756e-12	1.492313414580311e-11	-2.10792300281426e-10
1.491820405169927e-11	1.492313414580311e-11	-2.10792300281426e-10
2.486367341949878e-11	1.492313414580311e-11	-2.10792300281426e-10
3.480914278729829e-11	1.492313414580311e-11	-2.10792300281426e-10
4.475461215509781e-11	1.492313414580311e-11	-2.10792300281426e-10
5.470008152289732e-11	1.492313414580311e-11	-2.10792300281426e-10
6.464555089069683e-11	1.492313414580311e-11	-2.10792300281426e-10
7.459102025849634e-11	1.492313414580311e-11	-2.10792300281426e-10
8.453648962629585e-11	1.492313414580311e-11	-2.10792300281426e-10
9.448195899409536e-11	1.492313414580311e-11	-2.10792300281426e-10
1.044274283618949e-10	1.492313414580311e-11	-2.10792300281426e-10
1.143728977296944e-10	1.492313414580311e-11	-2.10792300281426e-10
1.243183670974939e-10	1.492313414580311e-11	-2.10792300281426e-10
1.342638364652934e-10	1.492313414580311e-11	-2.10792300281426e-10
1.442093058330929e-10	1.492313414580311e-11	-2.10792300281426e-10
1.541547752008924e-10	1.492313414580311e-11	-2.10792300281426e-10
1.641002445686919e-10	1.492313414580311e-11	-2.10792300281426e-10
1.740457139364915e-10	1.492313414580311e-11	-2.10792300281426e-10
1.83991183304291e-10	1.492313414580311e-11	-2.10792300281426e-10
1.939366526720905e-10	1.492313414580311e-11	-2.10792300281426e-10
2.0388212203989e-10	1.492313414580311e-11	-2.10792300281426e-10
2.138275914076895e-10	1.492313414580311e-11	-2.10792300281426e-10
2.23773060775489e-10	1.492313414580311e-11	-2.10792300281426e-10
2.337185301432885e-10	1.492313414580311e-11	-2.10792300281426e-10
2.43663999511088e-10	1.492313414580311e-11	-2.10792300281426e-10
2.536094688788876e-10	1.492313414580311e-11	-2.10792300281426e-10
2.635549382466871e-10	1.492313414580311e-11	-2.10792300281426e-10
2.735004076144866e-10	1.492313414580311e-11	-2.10792300281426e-10
2.834458769822861e-10	1.492313414580311e-11	-2.10792300281426e-10
2.933913463500856e-10	1.492313414580311e-11	-2.10792300281426e-10
3.033368157178851e-10	1.492313414580311e-11	-2.10792300281426e-10
3.132822850856846e-10	1.492313414580311e-11	-2.10792300281426e-10
3.232277544534842e-10	1.492313414580311e-11	-2.10792300281426e-10
3.331732238212836e-10	1.492313414580311e-11	-2.10792300281426e-10
3.431186931890832e-10	1.492313414580311e-11	-2.10792300281426e-10
3.530641625568827e-10	1.492313414580311e-11	-2.10792300281426e-10
3.630096319246822e-10	1.492313414580311e-11	-2.10792300281426e-10
3.729551012924817e-10	1.492313414580311e-11	-2.10792300281426e-10
3.829005706602812e-10	1.492313414580311e-11	-2.10792300281426e-10
3.928460400280807e-10	1.492313414580311e-11	-2.10792300281426e-10
4.027915093958802e-10	1.492313414580311e-11	-2.10792300281426e-10
4.127369787636797e-10	1.492313414580311e-11	-2.10792300281426e-10
4.226824481314793e-10	1.492313414580311e-11	-2.10792300281426e-10
4.326279174992788e-10	1.492313414580311e-11	-2.10792300281426e-10
4.425733868670783e-10	1.492313414580311e-11	-2.10792300281426e-10
4.525188562348778e-10	1.492313414580311e-11	-2.10792300281426e-10
4.624643256026773e-10	1.492313414580311e-11	-2.10792300281426e-10
4.724097949704768e-10	1.492313414580311e-11	-2.10792300281426e-10
4.823552643382764e-10	1.492313414580311e-11	-2.10792300281426e-10
4.923007337060758e-10	1.492313414580311e-11	-2.10792300281426e-10
5.022462030738754e-10	1.492313414580311e-11	-2.10792300281426e-10
5.121916724416749e-10	1.492313414580311e-11	-2.10792300281426e-10
5.221371418094743e-10	1.492313414580311e-11	-2.10792300281426e-10
5.320826111772739e-10	1.492313414580311e-11	-2.10792300281426e-10
5.420280805450734e-10	1.492313414580311e-11	-2.10792300281426e-10
5.51973549912873e-10	1.492313414580311e-11	-2.10792300281426e-10
5.619190192806724e-10	1.492313414580311e-11	-2.10792300281426e-10
5.718644886484719e-10	1.492313414580311e-11	-2.10792300281426e-10
5.818099580162715e-10	1.492313414580311e-11	-2.10792300281426e-10
5.917554273840709e-10	1.492313414580311e-11	-2.10792300281426e-10
6.017008967518705e-10	1.492313414580311e-11	-2.10792300281426e-10
6.1164636611967e-10	1.492313414580311e-11	-2.10792300281426e-10
6.215918354874695e-10	1.492313414580311e-11	-2.10792300281426e-10
6.31537304855269e-10	1.492313414580311e-11	-2.10792300281426e-10
6.414827742230685e-10	1.492313414580311e-11	-2.10792300281426e-10
6.514282435908681e-10	1.492313414580311e-11	-2.10792300281426e-10
6.613737129586675e-10	1.492313414580311e-11	-2.10792300281426e-10
6.713191823264671e-10	1.492313414580311e-11	-2.10792300281426e-10
6.812646516942666e-10	1.492313414580311e-11	-2.10792300281426e-10
6.91210121062066e-10	1.492313414580311e-11	-2.10792300281426e-10
7.011555904298656e-10	1.492313414580311e-11	-2.10792300281426e-10
7.111010597976651e-10	1.492313414580311e-11	-2.10792300281426e-10
7.210465291654646e-10	1.492313414580311e-11	-2.10792300281426e-10
7.309919985332641e-10	1.492313414580311e-11	-2.10792300281426e-10
7.409374679010637e-10	1.492313414580311e-11	-2.10792300281426e-10
7.508829372688632e-10	1.492313414580311e-11	-2.10792300281426e-10
7.608284066366626e-10	1.492313414580311e-11	-2.10792300281426e-10
7.707738760044622e-10	1.492313414580311e-11	-2.10792300281426e-10
7.807193453722617e-10	1.492313414580311e-11	-2.10792300281426e-10
7.906648147400612e-10	1.492313414580311e-11	-2.10792300281426e-10
8.006102841078607e-10	1.492313414580311e-11	-2.10792300281426e-10
8.105557534756602e-10	1.492313414580311e-11	-2.10792300281426e-10
8.205012228434598e-10	1.492313414580311e-11	-2.10792300281426e-10
8.304466922112592e-10	1.492313414580311e-11	-2.10792300281426e-10
8.403921615790588e-10	1.492313414580311e-11	-2.10792300281426e-10
8.503376309468583e-10	1.492313414580311e-11	-2.10792300281426e-10
8.602831003146578e-10	1.492313414580311e-11	-2.10792300281426e-10
8.702285696824573e-10	1.492313414580311e-11	-2.10792300281426e-10
8.801740390502568e-10	1.492313414580311e-11	-2.10792300281426e-10
8.901195084180563e-10	1.492313414580311e-11	-2.10792300281426e-10
9.000649777858558e-10	1.492313414580311e-11	-2.10792300281426e-10
9.100104471536554e-10	1.492313414580311e-11	-2.10792300281426e-10
9.199559165214549e-10	1.492313414580311e-11	-2.10792300281426e-10
9.299013858892543e-10	1.492313414580311e-11	-2.10792300281426e-10
9.398468552570538e-10	1.492313414580311e-11	-2.10792300281426e-10
9.497923246248533e-10	1.492313414580311e-11	-2.10792300281426e-10
9.597377939926529e-10	1.492313414580311e-11	-2.10792300281426e-10
9.696832633604524e-10	1.492313414580311e-11	-2.10792300281426e-10
9.79628732728252e-10	1.492313414580311e-11	-2.10792300281426e-10
9.895742020960515e-10	1.492313414580311e-11	-2.10792300281426e-10
9.99519671463851e-10	1.492313414580311e-11	-2.10792300281426e-10
1.00946514083165e-09	1.492313414580311e-11	-2.10792300281426e-10
1.01941061019945e-09	1.492313414580311e-11	-2.10792300281426e-10
1.029356079567249e-09	1.492313414580311e-11	-2.10792300281426e-10
1.039301548935049e-09	1.492313414580311e-11	-2.10792300281426e-10
1.049247018302849e-09	1.492313414580311e-11	-2.10792300281426e-10
1.059192487670648e-09	1.492313414580311e-11	-2.10792300281426e-10
1.069137957038448e-09	1.492313414580311e-11	-2.10792300281426e-10
1.079083426406247e-09	1.492313414580311e-11	-2.10792300281426e-10
1.089028895774047e-09	1.492313414580311e-11	-2.10792300281426e-10
1.098974365141846e-09	1.492313414580311e-11	-2.10792300281426e-10
1.108919834509646e-09	1.492313414580311e-11	-2.10792300281426e-10
1.118865303877445e-09	1.492313414580311e-11	-2.10792300281426e-10
1.128810773245245e-09	1.492313414580311e-11	-2.10792300281426e-10
1.138756242613044e-09	1.492313414580311e-11	-2.10792300281426e-10
1.148701711980844e-09	1.492313414580311e-11	-2.10792300281426e-10
1.158647181348643e-09	1.492313414580311e-11	-2.10792300281426e-10
1.168592650716443e-09	1.492313414580311e-11	-2.10792300281426e-10
1.178538120084242e-09	1.492313414580311e-11	-2.10792300281426e-10
1.188483589452042e-09	1.492313414580311e-11	-2.10792300281426e-10
1.198429058819841e-09	1.492313414580311e-11	-2.10792300281426e-10
1.208374528187641e-09	1.492313414580311e-11	-2.10792300281426e-10
1.21831999755544e-09	1.492313414580311e-11	-2.10792300281426e-10
1.22826546692324e-09	1.492313414580311e-11	-2.10792300281426e-10
1.238210936291039e-09	1.492313414580311e-11	-2.10792300281426e-10
1.248156405658839e-09	1.492313414580311e-11	-2.10792300281426e-10
1.258101875026638e-09	1.492313414580311e-11	-2.10792300281426e-10
1.268047344394438e-09	1.492313414580311e-11	-2.10792300281426e-10
1.277992813762237e-09	1.492313414580311e-11	-2.10792300281426e-10
1.287938283130037e-09	1.492313414580311e-11	-2.10792300281426e-10
1.297883752497836e-09	1.492313414580311e-11	-2.10792300281426e-10
1.307829221865636e-09	1.492313414580311e-11	-2.10792300281426e-10
1.317774691233435e-09	1.492313414580311e-11	-2.10792300281426e-10
1.327720160601235e-09	1.492313414580311e-11	-2.10792300281426e-10
1.337665629969034e-09	1.492313414580311e-11	-2.10792300281426e-10
1.347611099336834e-09	1.492313414580311e-11	-2.10792300281426e-10
1.357556568704633e-09	1.492313414580311e-11	-2.10792300281426e-10
1.367502038072433e-09	1.492313414580311e-11	-2.10792300281426e-10
1.377447507440232e-09	1.492313414580311e-11	-2.10792300281426e-10
1.387392976808032e-09	1.492313414580311e-11	-2.10792300281426e-10
1.397338446175832e-09	1.492313414580311e-11	-2.10792300281426e-10
1.407283915543631e-09	1.492313414580311e-11	-2.10792300281426e-10
1.41722938491143e-09	1.492313414580311e-11	-2.10792300281426e-10
1.42717485427923e-09	1.492313414580311e-11	-2.10792300281426e-10
1.437120323647029e-09	1.492313414580311e-11	-2.10792300281426e-10
1.447065793014829e-09	1.492313414580311e-11	-2.10792300281426e-10
1.457011262382629e-09	1.492313414580311e-11	-2.10792300281426e-10
1.466956731750428e-09	1.492313414580311e-11	-2.10792300281426e-10
1.476902201118227e-09	1.492313414580311e-11	-2.10792300281426e-10
1.486847670486027e-09	1.492313414580311e-11	-2.10792300281426e-10
1.496793139853827e-09	1.492313414580311e-11	-2.10792300281426e-10
1.506738609221626e-09	1.492313414580311e-11	-2.10792300281426e-10
1.516684078589426e-09	1.492313414580311e-11	-2.10792300281426e-10
1.526629547957225e-09	1.492313414580311e-11	-2.10792300281426e-10
1.536575017325025e-09	1.492313414580311e-11	-2.10792300281426e-10
1.546520486692824e-09	1.492313414580311e-11	-2.10792300281426e-10
1.556465956060624e-09	1.492313414580311e-11	-2.10792300281426e-10
1.566411425428423e-09	1.492313414580311e-11	-2.10792300281426e-10
1.576356894796223e-09	1.492313414580311e-11	-2.10792300281426e-10
1.586302364164022e-09	1.492313414580311e-11	-2.10792300281426e-10
1.596247833531822e-09	1.492313414580311e-11	-2.10792300281426e-10
1.606193302899621e-09	1.492313414580311e-11	-2.10792300281426e-10
1.616138772267421e-09	1.492313414580311e-11	-2.10792300281426e-10
1.62608424163522e-09	1.492313414580311e-11	-2.10792300281426e-10
1.63602971100302e-09	1.492313414580311e-11	-2.10792300281426e-10
1.645975180370819e-09	1.492313414580311e-11	-2.10792300281426e-10
1.655920649738619e-09	1.492313414580311e-11	-2.10792300281426e-10
1.665866119106418e-09	1.492313414580311e-11	-2.10792300281426e-10
1.675811588474218e-09	1.492313414580311e-11	-2.10792300281426e-10
1.685757057842017e-09	1.492313414580311e-11	-2.10792300281426e-10
1.695702527209817e-09	1.492313414580311e-11	-2.10792300281426e-10
1.705647996577616e-09	1.492313414580311e-11	-2.10792300281426e-10
1.715593465945416e-09	1.492313414580311e-11	-2.10792300281426e-10
1.725538935313215e-09	1.492313414580311e-11	-2.10792300281426e-10
1.735484404681015e-09	1.492313414580311e-11	-2.10792300281426e-10
1.745429874048814e-09	1.492313414580311e-11	-2.10792300281426e-10
1.755375343416614e-09	1.492313414580311e-11	-2.10792300281426e-10
1.765320812784413e-09	1.492313414580311e-11	-2.10792300281426e-10
1.775266282152213e-09	1.492313414580311e-11	-2.10792300281426e-10
1.785211751520012e-09	1.492313414580311e-11	-2.10792300281426e-10
1.795157220887812e-09	1.492313414580311e-11	-2.10792300281426e-10
1.805102690255612e-09	1.492313414580311e-11	-2.10792300281426e-10
1.815048159623411e-09	1.492313414580311e-11	-2.10792300281426e-10
1.82499362899121e-09	1.492313414580311e-11	-2.10792300281426e-10
1.83493909835901e-09	1.492313414580311e-11	-2.10792300281426e-10
1.844884567726809e-09	1.492313414580311e-11	-2.10792300281426e-10
1.854830037094609e-09	1.492313414580311e-11	-2.10792300281426e-10
1.864775506462409e-09	1.492313414580311e-11	-2.10792300281426e-10
1.874720975830208e-09	1.492313414580311e-11	-2.10792300281426e-10
1.884666445198008e-09	1.492313414580311e-11	-2.10792300281426e-10
1.894611914565807e-09	1.492313414580311e-11	-2.10792300281426e-10
1.904557383933607e-09	1.492313414580311e-11	-2.10792300281426e-10
1.914502853301406e-09	1.492313414580311e-11	-2.10792300281426e-10
1.924448322669205e-09	1.492313414580311e-11	-2.10792300281426e-10
1.934393792037005e-09	1.492313414580311e-11	-2.10792300281426e-10
1.944339261404804e-09	1.492313414580311e-11	-2.10792300281426e-10
1.954284730772604e-09	1.492313414580311e-11	-2.10792300281426e-10
1.964230200140404e-09	1.492313414580311e-11	-2.10792300281426e-10
1.974175669508203e-09	1.492313414580311e-11	-2.10792300281426e-10
1.984121138876003e-09	1.492313414580311e-11	-2.10792300281426e-10
1.994066608243802e-09	1.492313414580311e-11	-2.10792300281426e-10
2.004012077611602e-09	1.492313414580311e-11	-2.10792300281426e-10
2.013957546979401e-09	1.492313414580311e-11	-2.10792300281426e-10
2.023903016347201e-09	1.492313414580311e-11	-2.10792300281426e-10
2.033848485715e-09	1.492313414580311e-11	-2.10792300281426e-10
2.0437939550828e-09	1.492313414580311e-11	-2.10792300281426e-10
2.053739424450599e-09	1.492313414580311e-11	-2.10792300281426e-10
2.063684893818399e-09	1.492313414580311e-11	-2.10792300281426e-10
2.073630363186198e-09	1.492313414580311e-11	-2.10792300281426e-10
2.083575832553998e-09	1.492313414580311e-11	-2.10792300281426e-10
2.093521301921797e-09	1.492313414580311e-11	-2.10792300281426e-10
2.103466771289597e-09	1.492313414580311e-11	-2.10792300281426e-10
2.113412240657396e-09	1.492313414580311e-11	-2.10792300281426e-10
2.123357710025196e-09	1.492313414580311e-11	-2.10792300281426e-10
2.133303179392995e-09	1.492313414580311e-11	-2.10792300281426e-10
2.143248648760795e-09	1.492313414580311e-11	-2.10792300281426e-10
2.153194118128594e-09	1.492313414580311e-11	-2.10792300281426e-10
2.163139587496394e-09	1.492313414580311e-11	-2.10792300281426e-10
2.173085056864193e-09	1.492313414580311e-11	-2.10792300281426e-10
2.183030526231993e-09	1.492313414580311e-11	-2.10792300281426e-10
2.192975995599792e-09	1.492313414580311e-11	-2.10792300281426e-10
2.202921464967592e-09	1.492313414580311e-11	-2.10792300281426e-10
2.212866934335392e-09	1.492313414580311e-11	-2.10792300281426e-10
2.222812403703191e-09	1.492313414580311e-11	-2.10792300281426e-10
2.232757873070991e-09	1.492313414580311e-11	-2.10792300281426e-10
2.24270334243879e-09	1.492313414580311e-11	-2.10792300281426e-10
2.252648811806589e-09	1.492313414580311e-11	-2.10792300281426e-10
2.262594281174389e-09	1.492313414580311e-11	-2.10792300281426e-10
2.272539750542188e-09	1.492313414580311e-11	-2.10792300281426e-10
2.282485219909988e-09	1.492313414580311e-11	-2.10792300281426e-10
2.292430689277787e-09	1.492313414580311e-11	-2.10792300281426e-10
2.302376158645587e-09	1.492313414580311e-11	-2.10792300281426e-10
2.312321628013387e-09	1.492313414580311e-11	-2.10792300281426e-10
2.322267097381186e-09	1.492313414580311e-11	-2.10792300281426e-10
2.332212566748986e-09	1.492313414580311e-11	-2.10792300281426e-10
2.342158036116785e-09	1.492313414580311e-11	-2.10792300281426e-10
2.352103505484585e-09	1.492313414580311e-11	-2.10792300281426e-10
2.362048974852384e-09	1.492313414580311e-11	-2.10792300281426e-10
2.371994444220184e-09	1.492313414580311e-11	-2.10792300281426e-10
2.381939913587983e-09	1.492313414580311e-11	-2.10792300281426e-10
2.391885382955782e-09	1.492313414580311e-11	-2.10792300281426e-10
2.401830852323582e-09	1.492313414580311e-11	-2.10792300281426e-10
2.411776321691382e-09	1.492313414580311e-11	-2.10792300281426e-10
2.421721791059181e-09	1.492313414580311e-11	-2.10792300281426e-10
2.431667260426981e-09	1.492313414580311e-11	-2.10792300281426e-10
2.44161272979478e-09	1.492313414580311e-11	-2.10792300281426e-10
2.45155819916258e-09	1.492313414580311e-11	-2.10792300281426e-10
2.461503668530379e-09	1.492313414580311e-11	-2.10792300281426e-10
2.471449137898179e-09	1.492313414580311e-11	-2.10792300281426e-10
2.481394607265978e-09	1.492313414580311e-11	-2.10792300281426e-10
2.491340076633778e-09	1.492313414580311e-11	-2.10792300281426e-10
2.501285546001577e-09	1.492313414580311e-11	-2.10792300281426e-10
2.511231015369377e-09	1.492313414580311e-11	-2.10792300281426e-10
2.521176484737176e-09	1.492313414580311e-11	-2.10792300281426e-10
2.531121954104976e-09	1.492313414580311e-11	-2.10792300281426e-10
2.541067423472775e-09	1.492313414580311e-11	-2.10792300281426e-10
2.551012892840575e-09	1.492313414580311e-11	-2.10792300281426e-10
2.560958362208374e-09	1.492313414580311e-11	-2.10792300281426e-10
2.570903831576174e-09	1.492313414580311e-11	-2.10792300281426e-10
2.580849300943973e-09	1.492313414580311e-11	-2.10792300281426e-10
2.590794770311773e-09	1.492313414580311e-11	-2.10792300281426e-10
2.600740239679572e-09	1.492313414580311e-11	-2.10792300281426e-10
2.610685709047372e-09	1.492313414580311e-11	-2.10792300281426e-10
2.620631178415171e-09	1.492313414580311e-11	-2.10792300281426e-10
2.630576647782971e-09	1.492313414580311e-11	-2.10792300281426e-10
2.64052211715077e-09	1.492313414580311e-11	-2.10792300281426e-10
2.65046758651857e-09	1.492313414580311e-11	-2.10792300281426e-10
2.66041305588637e-09	1.492313414580311e-11	-2.10792300281426e-10
2.670358525254169e-09	1.492313414580311e-11	-2.10792300281426e-10
2.680303994621969e-09	1.492313414580311e-11	-2.10792300281426e-10
2.690249463989768e-09	1.492313414580311e-11	-2.10792300281426e-10
2.700194933357568e-09	1.492313414580311e-11	-2.10792300281426e-10
2.710140402725367e-09	1.492313414580311e-11	-2.10792300281426e-10
2.720085872093166e-09	1.492313414580311e-11	-2.10792300281426e-10
2.730031341460966e-09	1.492313414580311e-11	-2.10792300281426e-10
2.739976810828765e-09	1.492313414580311e-11	-2.10792300281426e-10
2.749922280196565e-09	1.492313414580311e-11	-2.10792300281426e-10
2.759867749564365e-09	1.492313414580311e-11	-2.10792300281426e-10
2.769813218932164e-09	1.492313414580311e-11	-2.10792300281426e-10
2.779758688299964e-09	1.492313414580311e-11	-2.10792300281426e-10
2.789704157667763e-09	1.492313414580311e-11	-2.10792300281426e-10
2.799649627035563e-09	1.492313414580311e-11	-2.10792300281426e-10
2.809595096403362e-09	1.492313414580311e-11	-2.10792300281426e-10
2.819540565771162e-09	1.492313414580311e-11	-2.10792300281426e-10
2.829486035138961e-09	1.492313414580311e-11	-2.10792300281426e-10
2.839431504506761e-09	1.492313414580311e-11	-2.10792300281426e-10
2.84937697387456e-09	1.492313414580311e-11	-2.10792300281426e-10
2.85932244324236e-09	1.492313414580311e-11	-2.10792300281426e-10
2.869267912610159e-09	1.492313414580311e-11	-2.10792300281426e-10
2.879213381977959e-09	1.492313414580311e-11	-2.10792300281426e-10
2.889158851345758e-09	1.492313414580311e-11	-2.10792300281426e-10
2.899104320713558e-09	1.492313414580311e-11	-2.10792300281426e-10
2.909049790081357e-09	1.492313414580311e-11	-2.10792300281426e-10
2.918995259449157e-09	1.492313414580311e-11	-2.10792300281426e-10
2.928940728816956e-09	1.492313414580311e-11	-2.10792300281426e-10
2.938886198184756e-09	1.492313414580311e-11	-2.10792300281426e-10
2.948831667552555e-09	1.492313414580311e-11	-2.10792300281426e-10
2.958777136920355e-09	1.492313414580311e-11	-2.10792300281426e-10
2.968722606288154e-09	1.492313414580311e-11	-2.10792300281426e-10
2.978668075655954e-09	1.492313414580311e-11	-2.10792300281426e-10
2.988613545023753e-09	1.492313414580311e-11	-2.10792300281426e-10
2.998559014391553e-09	1.492313414580311e-11	-2.10792300281426e-10
3.008504483759352e-09	1.492313414580311e-11	-2.10792300281426e-10
3.018449953127152e-09	1.492313414580311e-11	-2.10792300281426e-10
3.028395422494952e-09	1.492313414580311e-11	-2.10792300281426e-10
3.038340891862751e-09	1.492313414580311e-11	-2.10792300281426e-10
3.048286361230551e-09	1.492313414580311e-11	-2.10792300281426e-10
3.05823183059835e-09	1.492313414580311e-11	-2.10792300281426e-10
3.068177299966149e-09	1.492313414580311e-11	-2.10792300281426e-10
3.078122769333949e-09	1.492313414580311e-11	-2.10792300281426e-10
3.088068238701748e-09	1.492313414580311e-11	-2.10792300281426e-10
3.098013708069548e-09	1.492313414580311e-11	-2.10792300281426e-10
3.107959177437347e-09	1.492313414580311e-11	-2.10792300281426e-10
3.117904646805147e-09	1.492313414580311e-11	-2.10792300281426e-10
3.127850116172947e-09	1.492313414580311e-11	-2.10792300281426e-10
3.137795585540746e-09	1.492313414580311e-11	-2.10792300281426e-10
3.147741054908546e-09	1.492313414580311e-11	-2.10792300281426e-10
3.157686524276345e-09	1.492313414580311e-11	-2.10792300281426e-10
3.167631993644145e-09	1.492313414580311e-11	-2.10792300281426e-10
3.177577463011944e-09	1.492313414580311e-11	-2.10792300281426e-10
3.187522932379743e-09	1.492313414580311e-11	-2.10792300281426e-10
3.197468401747543e-09	1.492313414580311e-11	-2.10792300281426e-10
3.207413871115342e-09	1.492313414580311e-11	-2.10792300281426e-10
3.217359340483142e-09	1.492313414580311e-11	-2.10792300281426e-10
3.227304809850942e-09	1.492313414580311e-11	-2.10792300281426e-10
3.237250279218741e-09	1.492313414580311e-11	-2.10792300281426e-10
3.247195748586541e-09	1.492313414580311e-11	-2.10792300281426e-10
3.25714121795434e-09	1.492313414580311e-11	-2.10792300281426e-10
3.26708668732214e-09	1.492313414580311e-11	-2.10792300281426e-10
3.277032156689939e-09	1.492313414580311e-11	-2.10792300281426e-10
3.286977626057739e-09	1.492313414580311e-11	-2.10792300281426e-10
3.296923095425538e-09	1.492313414580311e-11	-2.10792300281426e-10
3.306868564793338e-09	1.492313414580311e-11	-2.10792300281426e-10
3.316814034161137e-09	1.492313414580311e-11	-2.10792300281426e-10
3.326759503528937e-09	1.492313414580311e-11	-2.10792300281426e-10
3.336704972896736e-09	1.492313414580311e-11	-2.10792300281426e-10
3.346650442264536e-09	1.492313414580311e-11	-2.10792300281426e-10
3.356595911632335e-09	1.492313414580311e-11	-2.10792300281426e-10
3.366541381000135e-09	1.492313414580311e-11	-2.10792300281426e-10
3.376486850367935e-09	1.492313414580311e-11	-2.10792300281426e-10
3.386432319735734e-09	1.492313414580311e-11	-2.10792300281426e-10
3.396377789103533e-09	1.492313414580311e-11	-2.10792300281426e-10
3.406323258471333e-09	1.492313414580311e-11	-2.10792300281426e-10
3.416268727839132e-09	1.492313414580311e-11	-2.10792300281426e-10
3.426214197206932e-09	1.492313414580311e-11	-2.10792300281426e-10
3.436159666574731e-09	1.492313414580311e-11	-2.10792300281426e-10
3.446105135942531e-09	1.492313414580311e-11	-2.10792300281426e-10
3.45605060531033e-09	1.492313414580311e-11	-2.10792300281426e-10
3.46599607467813e-09	1.492313414580311e-11	-2.10792300281426e-10
3.47594154404593e-09	1.492313414580311e-11	-2.10792300281426e-10
3.485887013413729e-09	1.492313414580311e-11	-2.10792300281426e-10
3.495832482781529e-09	1.492313414580311e-11	-2.10792300281426e-10
3.505777952149328e-09	1.492313414580311e-11	-2.10792300281426e-10
3.515723421517128e-09	1.492313414580311e-11	-2.10792300281426e-10
3.525668890884927e-09	1.492313414580311e-11	-2.10792300281426e-10
3.535614360252726e-09	1.492313414580311e-11	-2.10792300281426e-10
3.545559829620526e-09	1.492313414580311e-11	-2.10792300281426e-10
3.555505298988325e-09	1.492313414580311e-11	-2.10792300281426e-10
3.565450768356125e-09	1.492313414580311e-11	-2.10792300281426e-10
3.575396237723925e-09	1.492313414580311e-11	-2.10792300281426e-10
3.585341707091724e-09	1.492313414580311e-11	-2.10792300281426e-10
3.595287176459524e-09	1.492313414580311e-11	-2.10792300281426e-10
3.605232645827323e-09	1.492313414580311e-11	-2.10792300281426e-10
3.615178115195123e-09	1.492313414580311e-11	-2.10792300281426e-10
3.625123584562922e-09	1.492313414580311e-11	-2.10792300281426e-10
3.635069053930722e-09	1.492313414580311e-11	-2.10792300281426e-10
3.645014523298521e-09	1.492313414580311e-11	-2.10792300281426e-10
3.65495999266632e-09	1.492313414580311e-11	-2.10792300281426e-10
3.66490546203412e-09	1.492313414580311e-11	-2.10792300281426e-10
3.67485093140192e-09	1.492313414580311e-11	-2.10792300281426e-10
3.684796400769719e-09	1.492313414580311e-11	-2.10792300281426e-10
3.694741870137519e-09	1.492313414580311e-11	-2.10792300281426e-10
3.704687339505318e-09	1.492313414580311e-11	-2.10792300281426e-10
3.714632808873118e-09	1.492313414580311e-11	-2.10792300281426e-10
3.724578278240917e-09	1.492313414580311e-11	-2.10792300281426e-10
3.734523747608716e-09	1.492313414580311e-11	-2.10792300281426e-10
3.744469216976517e-09	1.492313414580311e-11	-2.10792300281426e-10
3.754414686344316e-09	1.492313414580311e-11	-2.10792300281426e-10
3.764360155712115e-09	1.492313414580311e-11	-2.10792300281426e-10
3.774305625079915e-09	1.492313414580311e-11	-2.10792300281426e-10
3.784251094447715e-09	1.492313414580311e-11	-2.10792300281426e-10
3.794196563815514e-09	1.492313414580311e-11	-2.10792300281426e-10
3.804142033183313e-09	1.492313414580311e-11	-2.10792300281426e-10
3.814087502551113e-09	1.492313414580311e-11	-2.10792300281426e-10
3.824032971918912e-09	1.492313414580311e-11	-2.10792300281426e-10
3.833978441286712e-09	1.492313414580311e-11	-2.10792300281426e-10
3.843923910654512e-09	1.492313414580311e-11	-2.10792300281426e-10
3.853869380022311e-09	1.492313414580311e-11	-2.10792300281426e-10
3.86381484939011e-09	1.492313414580311e-11	-2.10792300281426e-10
3.87376031875791e-09	1.492313414580311e-11	-2.10792300281426e-10
3.88370578812571e-09	1.492313414580311e-11	-2.10792300281426e-10
3.893651257493509e-09	1.492313414580311e-11	-2.10792300281426e-10
3.903596726861308e-09	1.492313414580311e-11	-2.10792300281426e-10
3.913542196229108e-09	1.492313414580311e-11	-2.10792300281426e-10
3.923487665596907e-09	1.492313414580311e-11	-2.10792300281426e-10
3.933433134964707e-09	1.492313414580311e-11	-2.10792300281426e-10
3.943378604332507e-09	1.492313414580311e-11	-2.10792300281426e-10
3.953324073700306e-09	1.492313414580311e-11	-2.10792300281426e-10
3.963269543068105e-09	1.492313414580311e-11	-2.10792300281426e-10
3.973215012435905e-09	1.492313414580311e-11	-2.10792300281426e-10
3.983160481803705e-09	1.492313414580311e-11	-2.10792300281426e-10
3.993105951171504e-09	1.492313414580311e-11	-2.10792300281426e-10
4.003051420539303e-09	1.492313414580311e-11	-2.10792300281426e-10
4.012996889907103e-09	1.492313414580311e-11	-2.10792300281426e-10
4.022942359274903e-09	1.492313414580311e-11	-2.10792300281426e-10
4.032887828642702e-09	1.492313414580311e-11	-2.10792300281426e-10
4.042833298010502e-09	1.492313414580311e-11	-2.10792300281426e-10
4.052778767378301e-09	1.492313414580311e-11	-2.10792300281426e-10
4.0627242367461e-09	1.492313414580311e-11	-2.10792300281426e-10
4.972734683899756e-12	2.487189024300518e-11	-2.10792300281426e-10
1.491820405169927e-11	2.487189024300518e-11	-2.10792300281426e-10
2.486367341949878e-11	2.487189024300518e-11	-2.10792300281426e-10
3.480914278729829e-11	2.487189024300518e-11	-2.10792300281426e-10
4.475461215509781e-11	2.487189024300518e-11	-2.10792300281426e-10
5.470008152289732e-11	2.487189024300518e-11	-2.10792300281426e-10
6.464555089069683e-11	2.487189024300518e-11	-2.10792300281426e-10
7.459102025849634e-11	2.487189024300518e-11	-2.10792300281426e-10
8.453648962629585e-11	2.487189024300518e-11	-2.10792300281426e-10
9.448195899409536e-11	2.487189024300518e-11	-2.10792300281426e-10
1.044274283618949e-10	2.487189024300518e-11	-2.10792300281426e-10
1.143728977296944e-10	2.487189024300518e-11	-2.10792300281426e-10
1.243183670974939e-10	2.487189024300518e-11	-2.10792300281426e-10
1.342638364652934e-10	2.487189024300518e-11	-2.10792300281426e-10
1.442093058330929e-10	2.487189024300518e-11	-2.10792300281426e-10
1.541547752008924e-10	2.487189024300518e-11	-2.10792300281426e-10
1.641002445686919e-10	2.487189024300518e-11	-2.10792300281426e-10
1.740457139364915e-10	2.487189024300518e-11	-2.10792300281426e-10
1.83991183304291e-10	2.487189024300518e-11	-2.10792300281426e-10
1.939366526720905e-10	2.487189024300518e-11	-2.10792300281426e-10
2.0388212203989e-10	2.487189024300518e-11	-2.10792300281426e-10
2.138275914076895e-10	2.487189024300518e-11	-2.10792300281426e-10
2.23773060775489e-10	2.487189024300518e-11	-2.10792300281426e-10
2.337185301432885e-10	2.487189024300518e-11	-2.10792300281426e-10
2.43663999511088e-10	2.487189024300518e-11	-2.10792300281426e-10
2.536094688788876e-10	2.487189024300518e-11	-2.10792300281426e-10
2.635549382466871e-10	2.487189024300518e-11	-2.10792300281426e-10
2.735004076144866e-10	2.487189024300518e-11	-2.10792300281426e-10
2.834458769822861e-10	2.487189024300518e-11	-2.10792300281426e-10
2.933913463500856e-10	2.487189024300518e-11	-2.10792300281426e-10
3.033368157178851e-10	2.487189024300518e-11	-2.10792300281426e-10
3.132822850856846e-10	2.487189024300518e-11	-2.10792300281426e-10
3.232277544534842e-10	2.487189024300518e-11	-2.10792300281426e-10
3.331732238212836e-10	2.487189024300518e-11	-2.10792300281426e-10
3.431186931890832e-10	2.487189024300518e-11	-2.10792300281426e-10
3.530641625568827e-10	2.487189024300518e-11	-2.10792300281426e-10
3.630096319246822e-10	2.487189024300518e-11	-2.10792300281426e-10
3.729551012924817e-10	2.487189024300518e-11	-2.10792300281426e-10
3.829005706602812e-10	2.487189024300518e-11	-2.10792300281426e-10
3.928460400280807e-10	2.487189024300518e-11	-2.10792300281426e-10
4.027915093958802e-10	2.487189024300518e-11	-2.10792300281426e-10
4.127369787636797e-10	2.487189024300518e-11	-2.10792300281426e-10
4.226824481314793e-10	2.487189024300518e-11	-2.10792300281426e-10
4.326279174992788e-10	2.487189024300518e-11	-2.10792300281426e-10
4.425733868670783e-10	2.487189024300518e-11	-2.10792300281426e-10
4.525188562348778e-10	2.487189024300518e-11	-2.10792300281426e-10
4.624643256026773e-10	2.487189024300518e-11	-2.10792300281426e-10
4.724097949704768e-10	2.487189024300518e-11	-2.10792300281426e-10
4.823552643382764e-10	2.487189024300518e-11	-2.10792300281426e-10
4.923007337060758e-10	2.487189024300518e-11	-2.10792300281426e-10
5.022462030738754e-10	2.487189024300518e-11	-2.10792300281426e-10
5.121916724416749e-10	2.487189024300518e-11	-2.10792300281426e-10
5.221371418094743e-10	2.487189024300518e-11	-2.10792300281426e-10
5.320826111772739e-10	2.487189024300518e-11	-2.10792300281426e-10
5.420280805450734e-10	2.487189024300518e-11	-2.10792300281426e-10
5.51973549912873e-10	2.487189024300518e-11	-2.10792300281426e-10
5.619190192806724e-10	2.487189024300518e-11	-2.10792300281426e-10
5.718644886484719e-10	2.487189024300518e-11	-2.10792300281426e-10
5.818099580162715e-10	2.487189024300518e-11	-2.10792300281426e-10
5.917554273840709e-10	2.487189024300518e-11	-2.10792300281426e-10
6.017008967518705e-10	2.487189024300518e-11	-2.10792300281426e-10
6.1164636611967e-10	2.487189024300518e-11	-2.10792300281426e-10
6.215918354874695e-10	2.487189024300518e-11	-2.10792300281426e-10
6.31537304855269e-10	2.487189024300518e-11	-2.10792300281426e-10
6.414827742230685e-10	2.487189024300518e-11	-2.10792300281426e-10
6.514282435908681e-10	2.487189024300518e-11	-2.10792300281426e-10
6.613737129586675e-10	2.487189024300518e-11	-2.10792300281426e-10
6.713191823264671e-10	2.487189024300518e-11	-2.10792300281426e-10
6.812646516942666e-10	2.487189024300518e-11	-2.10792300281426e-10
6.91210121062066e-10	2.487189024300518e-11	-2.10792300281426e-10
7.011555904298656e-10	2.487189024300518e-11	-2.10792300281426e-10
7.111010597976651e-10	2.487189024300518e-11	-2.10792300281426e-10
7.210465291654646e-10	2.487189024300518e-11	-2.10792300281426e-10
7.309919985332641e-10	2.487189024300518e-11	-2.10792300281426e-10
7.409374679010637e-10	2.487189024300518e-11	-2.10792300281426e-10
7.508829372688632e-10	2.487189024300518e-11	-2.10792300281426e-10
7.608284066366626e-10	2.487189024300518e-11	-2.10792300281426e-10
7.707738760044622e-10	2.487189024300518e-11	-2.10792300281426e-10
7.807193453722617e-10	2.487189024300518e-11	-2.10792300281426e-10
7.906648147400612e-10	2.487189024300518e-11	-2.10792300281426e-10
8.006102841078607e-10	2.487189024300518e-11	-2.10792300281426e-10
8.105557534756602e-10	2.487189024300518e-11	-2.10792300281426e-10
8.205012228434598e-10	2.487189024300518e-11	-2.10792300281426e-10
8.304466922112592e-10	2.487189024300518e-11	-2.10792300281426e-10
8.403921615790588e-10	2.487189024300518e-11	-2.10792300281426e-10
8.503376309468583e-10	2.487189024300518e-11	-2.10792300281426e-10
8.602831003146578e-10	2.487189024300518e-11	-2.10792300281426e-10
8.702285696824573e-10	2.487189024300518e-11	-2.10792300281426e-10
8.801740390502568e-10	2.487189024300518e-11	-2.10792300281426e-10
8.901195084180563e-10	2.487189024300518e-11	-2.10792300281426e-10
9.000649777858558e-10	2.487189024300518e-11	-2.10792300281426e-10
9.100104471536554e-10	2.487189024300518e-11	-2.10792300281426e-10
9.199559165214549e-10	2.487189024300518e-11	-2.10792300281426e-10
9.299013858892543e-10	2.487189024300518e-11	-2.10792300281426e-10
9.398468552570538e-10	2.487189024300518e-11	-2.10792300281426e-10
9.497923246248533e-10	2.487189024300518e-11	-2.10792300281426e-10
9.597377939926529e-10	2.487189024300518e-11	-2.10792300281426e-10
9.696832633604524e-10	2.487189024300518e-11	-2.10792300281426e-10
9.79628732728252e-10	2.487189024300518e-11	-2.10792300281426e-10
9.895742020960515e-10	2.487189024300518e-11	-2.10792300281426e-10
9.99519671463851e-10	2.487189024300518e-11	-2.10792300281426e-10
1.00946514083165e-09	2.487189024300518e-11	-2.10792300281426e-10
1.01941061019945e-09	2.487189024300518e-11	-2.10792300281426e-10
1.029356079567249e-09	2.487189024300518e-11	-2.10792300281426e-10
1.039301548935049e-09	2.487189024300518e-11	-2.10792300281426e-10
1.049247018302849e-09	2.487189024300518e-11	-2.10792300281426e-10
1.059192487670648e-09	2.487189024300518e-11	-2.10792300281426e-10
1.069137957038448e-09	2.487189024300518e-11	-2.10792300281426e-10
1.079083426406247e-09	2.487189024300518e-11	-2.10792300281426e-10
1.089028895774047e-09	2.487189024300518e-11	-2.10792300281426e-10
1.098974365141846e-09	2.487189024300518e-11	-2.10792300281426e-10
1.108919834509646e-09	2.487189024300518e-11	-2.10792300281426e-10
1.118865303877445e-09	2.487189024300518e-11	-2.10792300281426e-10
1.128810773245245e-09	2.487189024300518e-11	-2.10792300281426e-10
1.138756242613044e-09	2.487189024300518e-11	-2.10792300281426e-10
1.148701711980844e-09	2.487189024300518e-11	-2.10792300281426e-10
1.158647181348643e-09	2.487189024300518e-11	-2.10792300281426e-10
1.168592650716443e-09	2.487189024300518e-11	-2.10792300281426e-10
1.178538120084242e-09	2.487189024300518e-11	-2.10792300281426e-10
1.188483589452042e-09	2.487189024300518e-11	-2.10792300281426e-10
1.198429058819841e-09	2.487189024300518e-11	-2.10792300281426e-10
1.208374528187641e-09	2.487189024300518e-11	-2.10792300281426e-10
1.21831999755544e-09	2.487189024300518e-11	-2.10792300281426e-10
1.22826546692324e-09	2.487189024300518e-11	-2.10792300281426e-10
1.238210936291039e-09	2.487189024300518e-11	-2.10792300281426e-10
1.248156405658839e-09	2.487189024300518e-11	-2.10792300281426e-10
1.258101875026638e-09	2.487189024300518e-11	-2.10792300281426e-10
1.268047344394438e-09	2.487189024300518e-11	-2.10792300281426e-10
1.277992813762237e-09	2.487189024300518e-11	-2.10792300281426e-10
1.287938283130037e-09	2.487189024300518e-11	-2.10792300281426e-10
1.297883752497836e-09	2.487189024300518e-11	-2.10792300281426e-10
1.307829221865636e-09	2.487189024300518e-11	-2.10792300281426e-10
1.317774691233435e-09	2.487189024300518e-11	-2.10792300281426e-10
1.327720160601235e-09	2.487189024300518e-11	-2.10792300281426e-10
1.337665629969034e-09	2.487189024300518e-11	-2.10792300281426e-10
1.347611099336834e-09	2.487189024300518e-11	-2.10792300281426e-10
1.357556568704633e-09	2.487189024300518e-11	-2.10792300281426e-10
1.367502038072433e-09	2.487189024300518e-11	-2.10792300281426e-10
1.377447507440232e-09	2.487189024300518e-11	-2.10792300281426e-10
1.387392976808032e-09	2.487189024300518e-11	-2.10792300281426e-10
1.397338446175832e-09	2.487189024300518e-11	-2.10792300281426e-10
1.407283915543631e-09	2.487189024300518e-11	-2.10792300281426e-10
1.41722938491143e-09	2.487189024300518e-11	-2.10792300281426e-10
1.42717485427923e-09	2.487189024300518e-11	-2.10792300281426e-10
1.437120323647029e-09	2.487189024300518e-11	-2.10792300281426e-10
1.447065793014829e-09	2.487189024300518e-11	-2.10792300281426e-10
1.457011262382629e-09	2.487189024300518e-11	-2.10792300281426e-10
1.466956731750428e-09	2.487189024300518e-11	-2.10792300281426e-10
1.476902201118227e-09	2.487189024300518e-11	-2.10792300281426e-10
1.486847670486027e-09	2.487189024300518e-11	-2.10792300281426e-10
1.496793139853827e-09	2.487189024300518e-11	-2.10792300281426e-10
1.506738609221626e-09	2.487189024300518e-11	-2.10792300281426e-10
1.516684078589426e-09	2.487189024300518e-11	-2.10792300281426e-10
1.526629547957225e-09	2.487189024300518e-11	-2.10792300281426e-10
1.536575017325025e-09	2.487189024300518e-11	-2.10792300281426e-10
1.546520486692824e-09	2.487189024300518e-11	-2.10792300281426e-10
1.556465956060624e-09	2.487189024300518e-11	-2.10792300281426e-10
1.566411425428423e-09	2.487189024300518e-11	-2.10792300281426e-10
1.576356894796223e-09	2.487189024300518e-11	-2.10792300281426e-10
1.586302364164022e-09	2.487189024300518e-11	-2.10792300281426e-10
1.596247833531822e-09	2.487189024300518e-11	-2.10792300281426e-10
1.606193302899621e-09	2.487189024300518e-11	-2.10792300281426e-10
1.616138772267421e-09	2.487189024300518e-11	-2.10792300281426e-10
1.62608424163522e-09	2.487189024300518e-11	-2.10792300281426e-10
1.63602971100302e-09	2.487189024300518e-11	-2.10792300281426e-10
1.645975180370819e-09	2.487189024300518e-11	-2.10792300281426e-10
1.655920649738619e-09	2.487189024300518e-11	-2.10792300281426e-10
1.665866119106418e-09	2.487189024300518e-11	-2.10792300281426e-10
1.675811588474218e-09	2.487189024300518e-11	-2.10792300281426e-10
1.685757057842017e-09	2.487189024300518e-11	-2.10792300281426e-10
1.695702527209817e-09	2.487189024300518e-11	-2.10792300281426e-10
1.705647996577616e-09	2.487189024300518e-11	-2.10792300281426e-10
1.715593465945416e-09	2.487189024300518e-11	-2.10792300281426e-10
1.725538935313215e-09	2.487189024300518e-11	-2.10792300281426e-10
1.735484404681015e-09	2.487189024300518e-11	-2.10792300281426e-10
1.745429874048814e-09	2.487189024300518e-11	-2.10792300281426e-10
1.755375343416614e-09	2.487189024300518e-11	-2.10792300281426e-10
1.765320812784413e-09	2.487189024300518e-11	-2.10792300281426e-10
1.775266282152213e-09	2.487189024300518e-11	-2.10792300281426e-10
1.785211751520012e-09	2.487189024300518e-11	-2.10792300281426e-10
1.795157220887812e-09	2.487189024300518e-11	-2.10792300281426e-10
1.805102690255612e-09	2.487189024300518e-11	-2.10792300281426e-10
1.815048159623411e-09	2.487189024300518e-11	-2.10792300281426e-10
1.82499362899121e-09	2.487189024300518e-11	-2.10792300281426e-10
1.83493909835901e-09	2.487189024300518e-11	-2.10792300281426e-10
1.844884567726809e-09	2.487189024300518e-11	-2.10792300281426e-10
1.854830037094609e-09	2.487189024300518e-11	-2.10792300281426e-10
1.864775506462409e-09	2.487189024300518e-11	-2.10792300281426e-10
1.874720975830208e-09	2.487189024300518e-11	-2.10792300281426e-10
1.884666445198008e-09	2.487189024300518e-11	-2.10792300281426e-10
1.894611914565807e-09	2.487189024300518e-11	-2.10792300281426e-10
1.904557383933607e-09	2.487189024300518e-11	-2.10792300281426e-10
1.914502853301406e-09	2.487189024300518e-11	-2.10792300281426e-10
1.924448322669205e-09	2.487189024300518e-11	-2.10792300281426e-10
1.934393792037005e-09	2.487189024300518e-11	-2.10792300281426e-10
1.944339261404804e-09	2.487189024300518e-11	-2.10792300281426e-10
1.954284730772604e-09	2.487189024300518e-11	-2.10792300281426e-10
1.964230200140404e-09	2.487189024300518e-11	-2.10792300281426e-10
1.974175669508203e-09	2.487189024300518e-11	-2.10792300281426e-10
1.984121138876003e-09	2.487189024300518e-11	-2.10792300281426e-10
1.994066608243802e-09	2.487189024300518e-11	-2.10792300281426e-10
2.004012077611602e-09	2.487189024300518e-11	-2.10792300281426e-10
2.013957546979401e-09	2.487189024300518e-11	-2.10792300281426e-10
2.023903016347201e-09	2.487189024300518e-11	-2.10792300281426e-10
2.033848485715e-09	2.487189024300518e-11	-2.10792300281426e-10
2.0437939550828e-09	2.487189024300518e-11	-2.10792300281426e-10
2.053739424450599e-09	2.487189024300518e-11	-2.10792300281426e-10
2.063684893818399e-09	2.487189024300518e-11	-2.10792300281426e-10
2.073630363186198e-09	2.487189024300518e-11	-2.10792300281426e-10
2.083575832553998e-09	2.487189024300518e-11	-2.10792300281426e-10
2.093521301921797e-09	2.487189024300518e-11	-2.10792300281426e-10
2.103466771289597e-09	2.487189024300518e-11	-2.10792300281426e-10
2.113412240657396e-09	2.487189024300518e-11	-2.10792300281426e-10
2.123357710025196e-09	2.487189024300518e-11	-2.10792300281426e-10
2.133303179392995e-09	2.487189024300518e-11	-2.10792300281426e-10
2.143248648760795e-09	2.487189024300518e-11	-2.10792300281426e-10
2.153194118128594e-09	2.487189024300518e-11	-2.10792300281426e-10
2.163139587496394e-09	2.487189024300518e-11	-2.10792300281426e-10
2.173085056864193e-09	2.487189024300518e-11	-2.10792300281426e-10
2.183030526231993e-09	2.487189024300518e-11	-2.10792300281426e-10
2.192975995599792e-09	2.487189024300518e-11	-2.10792300281426e-10
2.202921464967592e-09	2.487189024300518e-11	-2.10792300281426e-10
2.212866934335392e-09	2.487189024300518e-11	-2.10792300281426e-10
2.222812403703191e-09	2.487189024300518e-11	-2.10792300281426e-10
2.232757873070991e-09	2.487189024300518e-11	-2.10792300281426e-10
2.24270334243879e-09	2.487189024300518e-11	-2.10792300281426e-10
2.252648811806589e-09	2.487189024300518e-11	-2.10792300281426e-10
2.262594281174389e-09	2.487189024300518e-11	-2.10792300281426e-10
2.272539750542188e-09	2.487189024300518e-11	-2.10792300281426e-10
2.282485219909988e-09	2.487189024300518e-11	-2.10792300281426e-10
2.292430689277787e-09	2.487189024300518e-11	-2.10792300281426e-10
2.302376158645587e-09	2.487189024300518e-11	-2.10792300281426e-10
2.312321628013387e-09	2.487189024300518e-11	-2.10792300281426e-10
2.322267097381186e-09	2.487189024300518e-11	-2.10792300281426e-10
2.332212566748986e-09	2.487189024300518e-11	-2.10792300281426e-10
2.342158036116785e-09	2.487189024300518e-11	-2.10792300281426e-10
2.352103505484585e-09	2.487189024300518e-11	-2.10792300281426e-10
2.362048974852384e-09	2.487189024300518e-11	-2.10792300281426e-10
2.371994444220184e-09	2.487189024300518e-11	-2.10792300281426e-10
2.381939913587983e-09	2.487189024300518e-11	-2.10792300281426e-10
2.391885382955782e-09	2.487189024300518e-11	-2.10792300281426e-10
2.401830852323582e-09	2.487189024300518e-11	-2.10792300281426e-10
2.411776321691382e-09	2.487189024300518e-11	-2.10792300281426e-10
2.421721791059181e-09	2.487189024300518e-11	-2.10792300281426e-10
2.431667260426981e-09	2.487189024300518e-11	-2.10792300281426e-10
2.44161272979478e-09	2.487189024300518e-11	-2.10792300281426e-10
2.45155819916258e-09	2.487189024300518e-11	-2.10792300281426e-10
2.461503668530379e-09	2.487189024300518e-11	-2.10792300281426e-10
2.471449137898179e-09	2.487189024300518e-11	-2.10792300281426e-10
2.481394607265978e-09	2.487189024300518e-11	-2.10792300281426e-10
2.491340076633778e-09	2.487189024300518e-11	-2.10792300281426e-10
2.501285546001577e-09	2.487189024300518e-11	-2.10792300281426e-10
2.511231015369377e-09	2.487189024300518e-11	-2.10792300281426e-10
2.521176484737176e-09	2.487189024300518e-11	-2.10792300281426e-10
2.531121954104976e-09	2.487189024300518e-11	-2.10792300281426e-10
2.541067423472775e-09	2.487189024300518e-11	-2.10792300281426e-10
2.551012892840575e-09	2.487189024300518e-11	-2.10792300281426e-10
2.560958362208374e-09	2.487189024300518e-11	-2.10792300281426e-10
2.570903831576174e-09	2.487189024300518e-11	-2.10792300281426e-10
2.580849300943973e-09	2.487189024300518e-11	-2.10792300281426e-10
2.590794770311773e-09	2.487189024300518e-11	-2.10792300281426e-10
2.600740239679572e-09	2.487189024300518e-11	-2.10792300281426e-10
2.610685709047372e-09	2.487189024300518e-11	-2.10792300281426e-10
2.620631178415171e-09	2.487189024300518e-11	-2.10792300281426e-10
2.630576647782971e-09	2.487189024300518e-11	-2.10792300281426e-10
2.64052211715077e-09	2.487189024300518e-11	-2.10792300281426e-10
2.65046758651857e-09	2.487189024300518e-11	-2.10792300281426e-10
2.66041305588637e-09	2.487189024300518e-11	-2.10792300281426e-10
2.670358525254169e-09	2.487189024300518e-11	-2.10792300281426e-10
2.680303994621969e-09	2.487189024300518e-11	-2.10792300281426e-10
2.690249463989768e-09	2.487189024300518e-11	-2.10792300281426e-10
2.700194933357568e-09	2.487189024300518e-11	-2.10792300281426e-10
2.710140402725367e-09	2.487189024300518e-11	-2.10792300281426e-10
2.720085872093166e-09	2.487189024300518e-11	-2.10792300281426e-10
2.730031341460966e-09	2.487189024300518e-11	-2.10792300281426e-10
2.739976810828765e-09	2.487189024300518e-11	-2.10792300281426e-10
2.749922280196565e-09	2.487189024300518e-11	-2.10792300281426e-10
2.759867749564365e-09	2.487189024300518e-11	-2.10792300281426e-10
2.769813218932164e-09	2.487189024300518e-11	-2.10792300281426e-10
2.779758688299964e-09	2.487189024300518e-11	-2.10792300281426e-10
2.789704157667763e-09	2.487189024300518e-11	-2.10792300281426e-10
2.799649627035563e-09	2.487189024300518e-11	-2.10792300281426e-10
2.809595096403362e-09	2.487189024300518e-11	-2.10792300281426e-10
2.819540565771162e-09	2.487189024300518e-11	-2.10792300281426e-10
2.829486035138961e-09	2.487189024300518e-11	-2.10792300281426e-10
2.839431504506761e-09	2.487189024300518e-11	-2.10792300281426e-10
2.84937697387456e-09	2.487189024300518e-11	-2.10792300281426e-10
2.85932244324236e-09	2.487189024300518e-11	-2.10792300281426e-10
2.869267912610159e-09	2.487189024300518e-11	-2.10792300281426e-10
2.879213381977959e-09	2.487189024300518e-11	-2.10792300281426e-10
2.889158851345758e-09	2.487189024300518e-11	-2.10792300281426e-10
2.899104320713558e-09	2.487189024300518e-11	-2.10792300281426e-10
2.909049790081357e-09	2.487189024300518e-11	-2.10792300281426e-10
2.918995259449157e-09	2.487189024300518e-11	-2.10792300281426e-10
2.928940728816956e-09	2.487189024300518e-11	-2.10792300281426e-10
2.938886198184756e-09	2.487189024300518e-11	-2.10792300281426e-10
2.948831667552555e-09	2.487189024300518e-11	-2.10792300281426e-10
2.958777136920355e-09	2.487189024300518e-11	-2.10792300281426e-10
2.968722606288154e-09	2.487189024300518e-11	-2.10792300281426e-10
2.978668075655954e-09	2.487189024300518e-11	-2.10792300281426e-10
2.988613545023753e-09	2.487189024300518e-11	-2.10792300281426e-10
2.998559014391553e-09	2.487189024300518e-11	-2.10792300281426e-10
3.008504483759352e-09	2.487189024300518e-11	-2.10792300281426e-10
3.018449953127152e-09	2.487189024300518e-11	-2.10792300281426e-10
3.028395422494952e-09	2.487189024300518e-11	-2.10792300281426e-10
3.038340891862751e-09	2.487189024300518e-11	-2.10792300281426e-10
3.048286361230551e-09	2.487189024300518e-11	-2.10792300281426e-10
3.05823183059835e-09	2.487189024300518e-11	-2.10792300281426e-10
3.068177299966149e-09	2.487189024300518e-11	-2.10792300281426e-10
3.078122769333949e-09	2.487189024300518e-11	-2.10792300281426e-10
3.088068238701748e-09	2.487189024300518e-11	-2.10792300281426e-10
3.098013708069548e-09	2.487189024300518e-11	-2.10792300281426e-10
3.107959177437347e-09	2.487189024300518e-11	-2.10792300281426e-10
3.117904646805147e-09	2.487189024300518e-11	-2.10792300281426e-10
3.127850116172947e-09	2.487189024300518e-11	-2.10792300281426e-10
3.137795585540746e-09	2.487189024300518e-11	-2.10792300281426e-10
3.147741054908546e-09	2.487189024300518e-11	-2.10792300281426e-10
3.157686524276345e-09	2.487189024300518e-11	-2.10792300281426e-10
3.167631993644145e-09	2.487189024300518e-11	-2.10792300281426e-10
3.177577463011944e-09	2.487189024300518e-11	-2.10792300281426e-10
3.187522932379743e-09	2.487189024300518e-11	-2.10792300281426e-10
3.197468401747543e-09	2.487189024300518e-11	-2.10792300281426e-10
3.207413871115342e-09	2.487189024300518e-11	-2.10792300281426e-10
3.217359340483142e-09	2.487189024300518e-11	-2.10792300281426e-10
3.227304809850942e-09	2.487189024300518e-11	-2.10792300281426e-10
3.237250279218741e-09	2.487189024300518e-11	-2.10792300281426e-10
3.247195748586541e-09	2.487189024300518e-11	-2.10792300281426e-10
3.25714121795434e-09	2.487189024300518e-11	-2.10792300281426e-10
3.26708668732214e-09	2.487189024300518e-11	-2.10792300281426e-10
3.277032156689939e-09	2.487189024300518e-11	-2.10792300281426e-10
3.286977626057739e-09	2.487189024300518e-11	-2.10792300281426e-10
3.296923095425538e-09	2.487189024300518e-11	-2.10792300281426e-10
3.306868564793338e-09	2.487189024300518e-11	-2.10792300281426e-10
3.316814034161137e-09	2.487189024300518e-11	-2.10792300281426e-10
3.326759503528937e-09	2.487189024300518e-11	-2.10792300281426e-10
3.336704972896736e-09	2.487189024300518e-11	-2.10792300281426e-10
3.346650442264536e-09	2.487189024300518e-11	-2.10792300281426e-10
3.356595911632335e-09	2.487189024300518e-11	-2.10792300281426e-10
3.366541381000135e-09	2.487189024300518e-11	-2.10792300281426e-10
3.376486850367935e-09	2.487189024300518e-11	-2.10792300281426e-10
3.386432319735734e-09	2.487189024300518e-11	-2.10792300281426e-10
3.396377789103533e-09	2.487189024300518e-11	-2.10792300281426e-10
3.406323258471333e-09	2.487189024300518e-11	-2.10792300281426e-10
3.416268727839132e-09	2.487189024300518e-11	-2.10792300281426e-10
3.426214197206932e-09	2.487189024300518e-11	-2.10792300281426e-10
3.436159666574731e-09	2.487189024300518e-11	-2.10792300281426e-10
3.446105135942531e-09	2.487189024300518e-11	-2.10792300281426e-10
3.45605060531033e-09	2.487189024300518e-11	-2.10792300281426e-10
3.46599607467813e-09	2.487189024300518e-11	-2.10792300281426e-10
3.47594154404593e-09	2.487189024300518e-11	-2.10792300281426e-10
3.485887013413729e-09	2.487189024300518e-11	-2.10792300281426e-10
3.495832482781529e-09	2.487189024300518e-11	-2.10792300281426e-10
3.505777952149328e-09	2.487189024300518e-11	-2.10792300281426e-10
3.515723421517128e-09	2.487189024300518e-11	-2.10792300281426e-10
3.525668890884927e-09	2.487189024300518e-11	-2.10792300281426e-10
3.535614360252726e-09	2.487189024300518e-11	-2.10792300281426e-10
3.545559829620526e-09	2.487189024300518e-11	-2.10792300281426e-10
3.555505298988325e-09	2.487189024300518e-11	-2.10792300281426e-10
3.565450768356125e-09	2.487189024300518e-11	-2.10792300281426e-10
3.575396237723925e-09	2.487189024300518e-11	-2.10792300281426e-10
3.585341707091724e-09	2.487189024300518e-11	-2.10792300281426e-10
3.595287176459524e-09	2.487189024300518e-11	-2.10792300281426e-10
3.605232645827323e-09	2.487189024300518e-11	-2.10792300281426e-10
3.615178115195123e-09	2.487189024300518e-11	-2.10792300281426e-10
3.625123584562922e-09	2.487189024300518e-11	-2.10792300281426e-10
3.635069053930722e-09	2.487189024300518e-11	-2.10792300281426e-10
3.645014523298521e-09	2.487189024300518e-11	-2.10792300281426e-10
3.65495999266632e-09	2.487189024300518e-11	-2.10792300281426e-10
3.66490546203412e-09	2.487189024300518e-11	-2.10792300281426e-10
3.67485093140192e-09	2.487189024300518e-11	-2.10792300281426e-10
3.684796400769719e-09	2.487189024300518e-11	-2.10792300281426e-10
3.694741870137519e-09	2.487189024300518e-11	-2.10792300281426e-10
3.704687339505318e-09	2.487189024300518e-11	-2.10792300281426e-10
3.714632808873118e-09	2.487189024300518e-11	-2.10792300281426e-10
3.724578278240917e-09	2.487189024300518e-11	-2.10792300281426e-10
3.734523747608716e-09	2.487189024300518e-11	-2.10792300281426e-10
3.744469216976517e-09	2.487189024300518e-11	-2.10792300281426e-10
3.754414686344316e-09	2.487189024300518e-11	-2.10792300281426e-10
3.764360155712115e-09	2.487189024300518e-11	-2.10792300281426e-10
3.774305625079915e-09	2.487189024300518e-11	-2.10792300281426e-10
3.784251094447715e-09	2.487189024300518e-11	-2.10792300281426e-10
3.794196563815514e-09	2.487189024300518e-11	-2.10792300281426e-10
3.804142033183313e-09	2.487189024300518e-11	-2.10792300281426e-10
3.814087502551113e-09	2.487189024300518e-11	-2.10792300281426e-10
3.824032971918912e-09	2.487189024300518e-11	-2.10792300281426e-10
3.833978441286712e-09	2.487189024300518e-11	-2.10792300281426e-10
3.843923910654512e-09	2.487189024300518e-11	-2.10792300281426e-10
3.853869380022311e-09	2.487189024300518e-11	-2.10792300281426e-10
3.86381484939011e-09	2.487189024300518e-11	-2.10792300281426e-10
3.87376031875791e-09	2.487189024300518e-11	-2.10792300281426e-10
3.88370578812571e-09	2.487189024300518e-11	-2.10792300281426e-10
3.893651257493509e-09	2.487189024300518e-11	-2.10792300281426e-10
3.903596726861308e-09	2.487189024300518e-11	-2.10792300281426e-10
3.913542196229108e-09	2.487189024300518e-11	-2.10792300281426e-10
3.923487665596907e-09	2.487189024300518e-11	-2.10792300281426e-10
3.933433134964707e-09	2.487189024300518e-11	-2.10792300281426e-10
3.943378604332507e-09	2.487189024300518e-11	-2.10792300281426e-10
3.953324073700306e-09	2.487189024300518e-11	-2.10792300281426e-10
3.963269543068105e-09	2.487189024300518e-11	-2.10792300281426e-10
3.973215012435905e-09	2.487189024300518e-11	-2.10792300281426e-10
3.983160481803705e-09	2.487189024300518e-11	-2.10792300281426e-10
3.993105951171504e-09	2.487189024300518e-11	-2.10792300281426e-10
4.003051420539303e-09	2.487189024300518e-11	-2.10792300281426e-10
4.012996889907103e-09	2.487189024300518e-11	-2.10792300281426e-10
4.022942359274903e-09	2.487189024300518e-11	-2.10792300281426e-10
4.032887828642702e-09	2.487189024300518e-11	-2.10792300281426e-10
4.042833298010502e-09	2.487189024300518e-11	-2.10792300281426e-10
4.052778767378301e-09	2.487189024300518e-11	-2.10792300281426e-10
4.0627242367461e-09	2.487189024300518e-11	-2.10792300281426e-10
4.972734683899756e-12	3.482064634020725e-11	-2.10792300281426e-10
1.491820405169927e-11	3.482064634020725e-11	-2.10792300281426e-10
2.486367341949878e-11	3.482064634020725e-11	-2.10792300281426e-10
3.480914278729829e-11	3.482064634020725e-11	-2.10792300281426e-10
4.475461215509781e-11	3.482064634020725e-11	-2.10792300281426e-10
5.470008152289732e-11	3.482064634020725e-11	-2.10792300281426e-10
6.464555089069683e-11	3.482064634020725e-11	-2.10792300281426e-10
7.459102025849634e-11	3.482064634020725e-11	-2.10792300281426e-10
8.453648962629585e-11	3.482064634020725e-11	-2.10792300281426e-10
9.448195899409536e-11	3.482064634020725e-11	-2.10792300281426e-10
1.044274283618949e-10	3.482064634020725e-11	-2.10792300281426e-10
1.143728977296944e-10	3.482064634020725e-11	-2.10792300281426e-10
1.243183670974939e-10	3.482064634020725e-11	-2.10792300281426e-10
1.342638364652934e-10	3.482064634020725e-11	-2.10792300281426e-10
1.442093058330929e-10	3.482064634020725e-11	-2.10792300281426e-10
1.541547752008924e-10	3.482064634020725e-11	-2.10792300281426e-10
1.641002445686919e-10	3.482064634020725e-11	-2.10792300281426e-10
1.740457139364915e-10	3.482064634020725e-11	-2.10792300281426e-10
1.83991183304291e-10	3.482064634020725e-11	-2.10792300281426e-10
1.939366526720905e-10	3.482064634020725e-11	-2.10792300281426e-10
2.0388212203989e-10	3.482064634020725e-11	-2.10792300281426e-10
2.138275914076895e-10	3.482064634020725e-11	-2.10792300281426e-10
2.23773060775489e-10	3.482064634020725e-11	-2.10792300281426e-10
2.337185301432885e-10	3.482064634020725e-11	-2.10792300281426e-10
2.43663999511088e-10	3.482064634020725e-11	-2.10792300281426e-10
2.536094688788876e-10	3.482064634020725e-11	-2.10792300281426e-10
2.635549382466871e-10	3.482064634020725e-11	-2.10792300281426e-10
2.735004076144866e-10	3.482064634020725e-11	-2.10792300281426e-10
2.834458769822861e-10	3.482064634020725e-11	-2.10792300281426e-10
2.933913463500856e-10	3.482064634020725e-11	-2.10792300281426e-10
3.033368157178851e-10	3.482064634020725e-11	-2.10792300281426e-10
3.132822850856846e-10	3.482064634020725e-11	-2.10792300281426e-10
3.232277544534842e-10	3.482064634020725e-11	-2.10792300281426e-10
3.331732238212836e-10	3.482064634020725e-11	-2.10792300281426e-10
3.431186931890832e-10	3.482064634020725e-11	-2.10792300281426e-10
3.530641625568827e-10	3.482064634020725e-11	-2.10792300281426e-10
3.630096319246822e-10	3.482064634020725e-11	-2.10792300281426e-10
3.729551012924817e-10	3.482064634020725e-11	-2.10792300281426e-10
3.829005706602812e-10	3.482064634020725e-11	-2.10792300281426e-10
3.928460400280807e-10	3.482064634020725e-11	-2.10792300281426e-10
4.027915093958802e-10	3.482064634020725e-11	-2.10792300281426e-10
4.127369787636797e-10	3.482064634020725e-11	-2.10792300281426e-10
4.226824481314793e-10	3.482064634020725e-11	-2.10792300281426e-10
4.326279174992788e-10	3.482064634020725e-11	-2.10792300281426e-10
4.425733868670783e-10	3.482064634020725e-11	-2.10792300281426e-10
4.525188562348778e-10	3.482064634020725e-11	-2.10792300281426e-10
4.624643256026773e-10	3.482064634020725e-11	-2.10792300281426e-10
4.724097949704768e-10	3.482064634020725e-11	-2.10792300281426e-10
4.823552643382764e-10	3.482064634020725e-11	-2.10792300281426e-10
4.923007337060758e-10	3.482064634020725e-11	-2.10792300281426e-10
5.022462030738754e-10	3.482064634020725e-11	-2.10792300281426e-10
5.121916724416749e-10	3.482064634020725e-11	-2.10792300281426e-10
5.221371418094743e-10	3.482064634020725e-11	-2.10792300281426e-10
5.320826111772739e-10	3.482064634020725e-11	-2.10792300281426e-10
5.420280805450734e-10	3.482064634020725e-11	-2.10792300281426e-10
5.51973549912873e-10	3.482064634020725e-11	-2.10792300281426e-10
5.619190192806724e-10	3.482064634020725e-11	-2.10792300281426e-10
5.718644886484719e-10	3.482064634020725e-11	-2.10792300281426e-10
5.818099580162715e-10	3.482064634020725e-11	-2.10792300281426e-10
5.917554273840709e-10	3.482064634020725e-11	-2.10792300281426e-10
6.017008967518705e-10	3.482064634020725e-11	-2.10792300281426e-10
6.1164636611967e-10	3.482064634020725e-11	-2.10792300281426e-10
6.215918354874695e-10	3.482064634020725e-11	-2.10792300281426e-10
6.31537304855269e-10	3.482064634020725e-11	-2.10792300281426e-10
6.414827742230685e-10	3.482064634020725e-11	-2.10792300281426e-10
6.514282435908681e-10	3.482064634020725e-11	-2.10792300281426e-10
6.613737129586675e-10	3.482064634020725e-11	-2.10792300281426e-10
6.713191823264671e-10	3.482064634020725e-11	-2.10792300281426e-10
6.812646516942666e-10	3.482064634020725e-11	-2.10792300281426e-10
6.91210121062066e-10	3.482064634020725e-11	-2.10792300281426e-10
7.011555904298656e-10	3.482064634020725e-11	-2.10792300281426e-10
7.111010597976651e-10	3.482064634020725e-11	-2.10792300281426e-10
7.210465291654646e-10	3.482064634020725e-11	-2.10792300281426e-10
7.309919985332641e-10	3.482064634020725e-11	-2.10792300281426e-10
7.409374679010637e-10	3.482064634020725e-11	-2.10792300281426e-10
7.508829372688632e-10	3.482064634020725e-11	-2.10792300281426e-10
7.608284066366626e-10	3.482064634020725e-11	-2.10792300281426e-10
7.707738760044622e-10	3.482064634020725e-11	-2.10792300281426e-10
7.807193453722617e-10	3.482064634020725e-11	-2.10792300281426e-10
7.906648147400612e-10	3.482064634020725e-11	-2.10792300281426e-10
8.006102841078607e-10	3.482064634020725e-11	-2.10792300281426e-10
8.105557534756602e-10	3.482064634020725e-11	-2.10792300281426e-10
8.205012228434598e-10	3.482064634020725e-11	-2.10792300281426e-10
8.304466922112592e-10	3.482064634020725e-11	-2.10792300281426e-10
8.403921615790588e-10	3.482064634020725e-11	-2.10792300281426e-10
8.503376309468583e-10	3.482064634020725e-11	-2.10792300281426e-10
8.602831003146578e-10	3.482064634020725e-11	-2.10792300281426e-10
8.702285696824573e-10	3.482064634020725e-11	-2.10792300281426e-10
8.801740390502568e-10	3.482064634020725e-11	-2.10792300281426e-10
8.901195084180563e-10	3.482064634020725e-11	-2.10792300281426e-10
9.000649777858558e-10	3.482064634020725e-11	-2.10792300281426e-10
9.100104471536554e-10	3.482064634020725e-11	-2.10792300281426e-10
9.199559165214549e-10	3.482064634020725e-11	-2.10792300281426e-10
9.299013858892543e-10	3.482064634020725e-11	-2.10792300281426e-10
9.398468552570538e-10	3.482064634020725e-11	-2.10792300281426e-10
9.497923246248533e-10	3.482064634020725e-11	-2.10792300281426e-10
9.597377939926529e-10	3.482064634020725e-11	-2.10792300281426e-10
9.696832633604524e-10	3.482064634020725e-11	-2.10792300281426e-10
9.79628732728252e-10	3.482064634020725e-11	-2.10792300281426e-10
9.895742020960515e-10	3.482064634020725e-11	-2.10792300281426e-10
9.99519671463851e-10	3.482064634020725e-11	-2.10792300281426e-10
1.00946514083165e-09	3.482064634020725e-11	-2.10792300281426e-10
1.01941061019945e-09	3.482064634020725e-11	-2.10792300281426e-10
1.029356079567249e-09	3.482064634020725e-11	-2.10792300281426e-10
1.039301548935049e-09	3.482064634020725e-11	-2.10792300281426e-10
1.049247018302849e-09	3.482064634020725e-11	-2.10792300281426e-10
1.059192487670648e-09	3.482064634020725e-11	-2.10792300281426e-10
1.069137957038448e-09	3.482064634020725e-11	-2.10792300281426e-10
1.079083426406247e-09	3.482064634020725e-11	-2.10792300281426e-10
1.089028895774047e-09	3.482064634020725e-11	-2.10792300281426e-10
1.098974365141846e-09	3.482064634020725e-11	-2.10792300281426e-10
1.108919834509646e-09	3.482064634020725e-11	-2.10792300281426e-10
1.118865303877445e-09	3.482064634020725e-11	-2.10792300281426e-10
1.128810773245245e-09	3.482064634020725e-11	-2.10792300281426e-10
1.138756242613044e-09	3.482064634020725e-11	-2.10792300281426e-10
1.148701711980844e-09	3.482064634020725e-11	-2.10792300281426e-10
1.158647181348643e-09	3.482064634020725e-11	-2.10792300281426e-10
1.168592650716443e-09	3.482064634020725e-11	-2.10792300281426e-10
1.178538120084242e-09	3.482064634020725e-11	-2.10792300281426e-10
1.188483589452042e-09	3.482064634020725e-11	-2.10792300281426e-10
1.198429058819841e-09	3.482064634020725e-11	-2.10792300281426e-10
1.208374528187641e-09	3.482064634020725e-11	-2.10792300281426e-10
1.21831999755544e-09	3.482064634020725e-11	-2.10792300281426e-10
1.22826546692324e-09	3.482064634020725e-11	-2.10792300281426e-10
1.238210936291039e-09	3.482064634020725e-11	-2.10792300281426e-10
1.248156405658839e-09	3.482064634020725e-11	-2.10792300281426e-10
1.258101875026638e-09	3.482064634020725e-11	-2.10792300281426e-10
1.268047344394438e-09	3.482064634020725e-11	-2.10792300281426e-10
1.277992813762237e-09	3.482064634020725e-11	-2.10792300281426e-10
1.287938283130037e-09	3.482064634020725e-11	-2.10792300281426e-10
1.297883752497836e-09	3.482064634020725e-11	-2.10792300281426e-10
1.307829221865636e-09	3.482064634020725e-11	-2.10792300281426e-10
1.317774691233435e-09	3.482064634020725e-11	-2.10792300281426e-10
1.327720160601235e-09	3.482064634020725e-11	-2.10792300281426e-10
1.337665629969034e-09	3.482064634020725e-11	-2.10792300281426e-10
1.347611099336834e-09	3.482064634020725e-11	-2.10792300281426e-10
1.357556568704633e-09	3.482064634020725e-11	-2.10792300281426e-10
1.367502038072433e-09	3.482064634020725e-11	-2.10792300281426e-10
1.377447507440232e-09	3.482064634020725e-11	-2.10792300281426e-10
1.387392976808032e-09	3.482064634020725e-11	-2.10792300281426e-10
1.397338446175832e-09	3.482064634020725e-11	-2.10792300281426e-10
1.407283915543631e-09	3.482064634020725e-11	-2.10792300281426e-10
1.41722938491143e-09	3.482064634020725e-11	-2.10792300281426e-10
1.42717485427923e-09	3.482064634020725e-11	-2.10792300281426e-10
1.437120323647029e-09	3.482064634020725e-11	-2.10792300281426e-10
1.447065793014829e-09	3.482064634020725e-11	-2.10792300281426e-10
1.457011262382629e-09	3.482064634020725e-11	-2.10792300281426e-10
1.466956731750428e-09	3.482064634020725e-11	-2.10792300281426e-10
1.476902201118227e-09	3.482064634020725e-11	-2.10792300281426e-10
1.486847670486027e-09	3.482064634020725e-11	-2.10792300281426e-10
1.496793139853827e-09	3.482064634020725e-11	-2.10792300281426e-10
1.506738609221626e-09	3.482064634020725e-11	-2.10792300281426e-10
1.516684078589426e-09	3.482064634020725e-11	-2.10792300281426e-10
1.526629547957225e-09	3.482064634020725e-11	-2.10792300281426e-10
1.536575017325025e-09	3.482064634020725e-11	-2.10792300281426e-10
1.546520486692824e-09	3.482064634020725e-11	-2.10792300281426e-10
1.556465956060624e-09	3.482064634020725e-11	-2.10792300281426e-10
1.566411425428423e-09	3.482064634020725e-11	-2.10792300281426e-10
1.576356894796223e-09	3.482064634020725e-11	-2.10792300281426e-10
1.586302364164022e-09	3.482064634020725e-11	-2.10792300281426e-10
1.596247833531822e-09	3.482064634020725e-11	-2.10792300281426e-10
1.606193302899621e-09	3.482064634020725e-11	-2.10792300281426e-10
1.616138772267421e-09	3.482064634020725e-11	-2.10792300281426e-10
1.62608424163522e-09	3.482064634020725e-11	-2.10792300281426e-10
1.63602971100302e-09	3.482064634020725e-11	-2.10792300281426e-10
1.645975180370819e-09	3.482064634020725e-11	-2.10792300281426e-10
1.655920649738619e-09	3.482064634020725e-11	-2.10792300281426e-10
1.665866119106418e-09	3.482064634020725e-11	-2.10792300281426e-10
1.675811588474218e-09	3.482064634020725e-11	-2.10792300281426e-10
1.685757057842017e-09	3.482064634020725e-11	-2.10792300281426e-10
1.695702527209817e-09	3.482064634020725e-11	-2.10792300281426e-10
1.705647996577616e-09	3.482064634020725e-11	-2.10792300281426e-10
1.715593465945416e-09	3.482064634020725e-11	-2.10792300281426e-10
1.725538935313215e-09	3.482064634020725e-11	-2.10792300281426e-10
1.735484404681015e-09	3.482064634020725e-11	-2.10792300281426e-10
1.745429874048814e-09	3.482064634020725e-11	-2.10792300281426e-10
1.755375343416614e-09	3.482064634020725e-11	-2.10792300281426e-10
1.765320812784413e-09	3.482064634020725e-11	-2.10792300281426e-10
1.775266282152213e-09	3.482064634020725e-11	-2.10792300281426e-10
1.785211751520012e-09	3.482064634020725e-11	-2.10792300281426e-10
1.795157220887812e-09	3.482064634020725e-11	-2.10792300281426e-10
1.805102690255612e-09	3.482064634020725e-11	-2.10792300281426e-10
1.815048159623411e-09	3.482064634020725e-11	-2.10792300281426e-10
1.82499362899121e-09	3.482064634020725e-11	-2.10792300281426e-10
1.83493909835901e-09	3.482064634020725e-11	-2.10792300281426e-10
1.844884567726809e-09	3.482064634020725e-11	-2.10792300281426e-10
1.854830037094609e-09	3.482064634020725e-11	-2.10792300281426e-10
1.864775506462409e-09	3.482064634020725e-11	-2.10792300281426e-10
1.874720975830208e-09	3.482064634020725e-11	-2.10792300281426e-10
1.884666445198008e-09	3.482064634020725e-11	-2.10792300281426e-10
1.894611914565807e-09	3.482064634020725e-11	-2.10792300281426e-10
1.904557383933607e-09	3.482064634020725e-11	-2.10792300281426e-10
1.914502853301406e-09	3.482064634020725e-11	-2.10792300281426e-10
1.924448322669205e-09	3.482064634020725e-11	-2.10792300281426e-10
1.934393792037005e-09	3.482064634020725e-11	-2.10792300281426e-10
1.944339261404804e-09	3.482064634020725e-11	-2.10792300281426e-10
1.954284730772604e-09	3.482064634020725e-11	-2.10792300281426e-10
1.964230200140404e-09	3.482064634020725e-11	-2.10792300281426e-10
1.974175669508203e-09	3.482064634020725e-11	-2.10792300281426e-10
1.984121138876003e-09	3.482064634020725e-11	-2.10792300281426e-10
1.994066608243802e-09	3.482064634020725e-11	-2.10792300281426e-10
2.004012077611602e-09	3.482064634020725e-11	-2.10792300281426e-10
2.013957546979401e-09	3.482064634020725e-11	-2.10792300281426e-10
2.023903016347201e-09	3.482064634020725e-11	-2.10792300281426e-10
2.033848485715e-09	3.482064634020725e-11	-2.10792300281426e-10
2.0437939550828e-09	3.482064634020725e-11	-2.10792300281426e-10
2.053739424450599e-09	3.482064634020725e-11	-2.10792300281426e-10
2.063684893818399e-09	3.482064634020725e-11	-2.10792300281426e-10
2.073630363186198e-09	3.482064634020725e-11	-2.10792300281426e-10
2.083575832553998e-09	3.482064634020725e-11	-2.10792300281426e-10
2.093521301921797e-09	3.482064634020725e-11	-2.10792300281426e-10
2.103466771289597e-09	3.482064634020725e-11	-2.10792300281426e-10
2.113412240657396e-09	3.482064634020725e-11	-2.10792300281426e-10
2.123357710025196e-09	3.482064634020725e-11	-2.10792300281426e-10
2.133303179392995e-09	3.482064634020725e-11	-2.10792300281426e-10
2.143248648760795e-09	3.482064634020725e-11	-2.10792300281426e-10
2.153194118128594e-09	3.482064634020725e-11	-2.10792300281426e-10
2.163139587496394e-09	3.482064634020725e-11	-2.10792300281426e-10
2.173085056864193e-09	3.482064634020725e-11	-2.10792300281426e-10
2.183030526231993e-09	3.482064634020725e-11	-2.10792300281426e-10
2.192975995599792e-09	3.482064634020725e-11	-2.10792300281426e-10
2.202921464967592e-09	3.482064634020725e-11	-2.10792300281426e-10
2.212866934335392e-09	3.482064634020725e-11	-2.10792300281426e-10
2.222812403703191e-09	3.482064634020725e-11	-2.10792300281426e-10
2.232757873070991e-09	3.482064634020725e-11	-2.10792300281426e-10
2.24270334243879e-09	3.482064634020725e-11	-2.10792300281426e-10
2.252648811806589e-09	3.482064634020725e-11	-2.10792300281426e-10
2.262594281174389e-09	3.482064634020725e-11	-2.10792300281426e-10
2.272539750542188e-09	3.482064634020725e-11	-2.10792300281426e-10
2.282485219909988e-09	3.482064634020725e-11	-2.10792300281426e-10
2.292430689277787e-09	3.482064634020725e-11	-2.10792300281426e-10
2.302376158645587e-09	3.482064634020725e-11	-2.10792300281426e-10
2.312321628013387e-09	3.482064634020725e-11	-2.10792300281426e-10
2.322267097381186e-09	3.482064634020725e-11	-2.10792300281426e-10
2.332212566748986e-09	3.482064634020725e-11	-2.10792300281426e-10
2.342158036116785e-09	3.482064634020725e-11	-2.10792300281426e-10
2.352103505484585e-09	3.482064634020725e-11	-2.10792300281426e-10
2.362048974852384e-09	3.482064634020725e-11	-2.10792300281426e-10
2.371994444220184e-09	3.482064634020725e-11	-2.10792300281426e-10
2.381939913587983e-09	3.482064634020725e-11	-2.10792300281426e-10
2.391885382955782e-09	3.482064634020725e-11	-2.10792300281426e-10
2.401830852323582e-09	3.482064634020725e-11	-2.10792300281426e-10
2.411776321691382e-09	3.482064634020725e-11	-2.10792300281426e-10
2.421721791059181e-09	3.482064634020725e-11	-2.10792300281426e-10
2.431667260426981e-09	3.482064634020725e-11	-2.10792300281426e-10
2.44161272979478e-09	3.482064634020725e-11	-2.10792300281426e-10
2.45155819916258e-09	3.482064634020725e-11	-2.10792300281426e-10
2.461503668530379e-09	3.482064634020725e-11	-2.10792300281426e-10
2.471449137898179e-09	3.482064634020725e-11	-2.10792300281426e-10
2.481394607265978e-09	3.482064634020725e-11	-2.10792300281426e-10
2.491340076633778e-09	3.482064634020725e-11	-2.10792300281426e-10
2.501285546001577e-09	3.482064634020725e-11	-2.10792300281426e-10
2.511231015369377e-09	3.482064634020725e-11	-2.10792300281426e-10
2.521176484737176e-09	3.482064634020725e-11	-2.10792300281426e-10
2.531121954104976e-09	3.482064634020725e-11	-2.10792300281426e-10
2.541067423472775e-09	3.482064634020725e-11	-2.10792300281426e-10
2.551012892840575e-09	3.482064634020725e-11	-2.10792300281426e-10
2.560958362208374e-09	3.482064634020725e-11	-2.10792300281426e-10
2.570903831576174e-09	3.482064634020725e-11	-2.10792300281426e-10
2.580849300943973e-09	3.482064634020725e-11	-2.10792300281426e-10
2.590794770311773e-09	3.482064634020725e-11	-2.10792300281426e-10
2.600740239679572e-09	3.482064634020725e-11	-2.10792300281426e-10
2.610685709047372e-09	3.482064634020725e-11	-2.10792300281426e-10
2.620631178415171e-09	3.482064634020725e-11	-2.10792300281426e-10
2.630576647782971e-09	3.482064634020725e-11	-2.10792300281426e-10
2.64052211715077e-09	3.482064634020725e-11	-2.10792300281426e-10
2.65046758651857e-09	3.482064634020725e-11	-2.10792300281426e-10
2.66041305588637e-09	3.482064634020725e-11	-2.10792300281426e-10
2.670358525254169e-09	3.482064634020725e-11	-2.10792300281426e-10
2.680303994621969e-09	3.482064634020725e-11	-2.10792300281426e-10
2.690249463989768e-09	3.482064634020725e-11	-2.10792300281426e-10
2.700194933357568e-09	3.482064634020725e-11	-2.10792300281426e-10
2.710140402725367e-09	3.482064634020725e-11	-2.10792300281426e-10
2.720085872093166e-09	3.482064634020725e-11	-2.10792300281426e-10
2.730031341460966e-09	3.482064634020725e-11	-2.10792300281426e-10
2.739976810828765e-09	3.482064634020725e-11	-2.10792300281426e-10
2.749922280196565e-09	3.482064634020725e-11	-2.10792300281426e-10
2.759867749564365e-09	3.482064634020725e-11	-2.10792300281426e-10
2.769813218932164e-09	3.482064634020725e-11	-2.10792300281426e-10
2.779758688299964e-09	3.482064634020725e-11	-2.10792300281426e-10
2.789704157667763e-09	3.482064634020725e-11	-2.10792300281426e-10
2.799649627035563e-09	3.482064634020725e-11	-2.10792300281426e-10
2.809595096403362e-09	3.482064634020725e-11	-2.10792300281426e-10
2.819540565771162e-09	3.482064634020725e-11	-2.10792300281426e-10
2.829486035138961e-09	3.482064634020725e-11	-2.10792300281426e-10
2.839431504506761e-09	3.482064634020725e-11	-2.10792300281426e-10
2.84937697387456e-09	3.482064634020725e-11	-2.10792300281426e-10
2.85932244324236e-09	3.482064634020725e-11	-2.10792300281426e-10
2.869267912610159e-09	3.482064634020725e-11	-2.10792300281426e-10
2.879213381977959e-09	3.482064634020725e-11	-2.10792300281426e-10
2.889158851345758e-09	3.482064634020725e-11	-2.10792300281426e-10
2.899104320713558e-09	3.482064634020725e-11	-2.10792300281426e-10
2.909049790081357e-09	3.482064634020725e-11	-2.10792300281426e-10
2.918995259449157e-09	3.482064634020725e-11	-2.10792300281426e-10
2.928940728816956e-09	3.482064634020725e-11	-2.10792300281426e-10
2.938886198184756e-09	3.482064634020725e-11	-2.10792300281426e-10
2.948831667552555e-09	3.482064634020725e-11	-2.10792300281426e-10
2.958777136920355e-09	3.482064634020725e-11	-2.10792300281426e-10
2.968722606288154e-09	3.482064634020725e-11	-2.10792300281426e-10
2.978668075655954e-09	3.482064634020725e-11	-2.10792300281426e-10
2.988613545023753e-09	3.482064634020725e-11	-2.10792300281426e-10
2.998559014391553e-09	3.482064634020725e-11	-2.10792300281426e-10
3.008504483759352e-09	3.482064634020725e-11	-2.10792300281426e-10
3.018449953127152e-09	3.482064634020725e-11	-2.10792300281426e-10
3.028395422494952e-09	3.482064634020725e-11	-2.10792300281426e-10
3.038340891862751e-09	3.482064634020725e-11	-2.10792300281426e-10
3.048286361230551e-09	3.482064634020725e-11	-2.10792300281426e-10
3.05823183059835e-09	3.482064634020725e-11	-2.10792300281426e-10
3.068177299966149e-09	3.482064634020725e-11	-2.10792300281426e-10
3.078122769333949e-09	3.482064634020725e-11	-2.10792300281426e-10
3.088068238701748e-09	3.482064634020725e-11	-2.10792300281426e-10
3.098013708069548e-09	3.482064634020725e-11	-2.10792300281426e-10
3.107959177437347e-09	3.482064634020725e-11	-2.10792300281426e-10
3.117904646805147e-09	3.482064634020725e-11	-2.10792300281426e-10
3.127850116172947e-09	3.482064634020725e-11	-2.10792300281426e-10
3.137795585540746e-09	3.482064634020725e-11	-2.10792300281426e-10
3.147741054908546e-09	3.482064634020725e-11	-2.10792300281426e-10
3.157686524276345e-09	3.482064634020725e-11	-2.10792300281426e-10
3.167631993644145e-09	3.482064634020725e-11	-2.10792300281426e-10
3.177577463011944e-09	3.482064634020725e-11	-2.10792300281426e-10
3.187522932379743e-09	3.482064634020725e-11	-2.10792300281426e-10
3.197468401747543e-09	3.482064634020725e-11	-2.10792300281426e-10
3.207413871115342e-09	3.482064634020725e-11	-2.10792300281426e-10
3.217359340483142e-09	3.482064634020725e-11	-2.10792300281426e-10
3.227304809850942e-09	3.482064634020725e-11	-2.10792300281426e-10
3.237250279218741e-09	3.482064634020725e-11	-2.10792300281426e-10
3.247195748586541e-09	3.482064634020725e-11	-2.10792300281426e-10
3.25714121795434e-09	3.482064634020725e-11	-2.10792300281426e-10
3.26708668732214e-09	3.482064634020725e-11	-2.10792300281426e-10
3.277032156689939e-09	3.482064634020725e-11	-2.10792300281426e-10
3.286977626057739e-09	3.482064634020725e-11	-2.10792300281426e-10
3.296923095425538e-09	3.482064634020725e-11	-2.10792300281426e-10
3.306868564793338e-09	3.482064634020725e-11	-2.10792300281426e-10
3.316814034161137e-09	3.482064634020725e-11	-2.10792300281426e-10
3.326759503528937e-09	3.482064634020725e-11	-2.10792300281426e-10
3.336704972896736e-09	3.482064634020725e-11	-2.10792300281426e-10
3.346650442264536e-09	3.482064634020725e-11	-2.10792300281426e-10
3.356595911632335e-09	3.482064634020725e-11	-2.10792300281426e-10
3.366541381000135e-09	3.482064634020725e-11	-2.10792300281426e-10
3.376486850367935e-09	3.482064634020725e-11	-2.10792300281426e-10
3.386432319735734e-09	3.482064634020725e-11	-2.10792300281426e-10
3.396377789103533e-09	3.482064634020725e-11	-2.10792300281426e-10
3.406323258471333e-09	3.482064634020725e-11	-2.10792300281426e-10
3.416268727839132e-09	3.482064634020725e-11	-2.10792300281426e-10
3.426214197206932e-09	3.482064634020725e-11	-2.10792300281426e-10
3.436159666574731e-09	3.482064634020725e-11	-2.10792300281426e-10
3.446105135942531e-09	3.482064634020725e-11	-2.10792300281426e-10
3.45605060531033e-09	3.482064634020725e-11	-2.10792300281426e-10
3.46599607467813e-09	3.482064634020725e-11	-2.10792300281426e-10
3.47594154404593e-09	3.482064634020725e-11	-2.10792300281426e-10
3.485887013413729e-09	3.482064634020725e-11	-2.10792300281426e-10
3.495832482781529e-09	3.482064634020725e-11	-2.10792300281426e-10
3.505777952149328e-09	3.482064634020725e-11	-2.10792300281426e-10
3.515723421517128e-09	3.482064634020725e-11	-2.10792300281426e-10
3.525668890884927e-09	3.482064634020725e-11	-2.10792300281426e-10
3.535614360252726e-09	3.482064634020725e-11	-2.10792300281426e-10
3.545559829620526e-09	3.482064634020725e-11	-2.10792300281426e-10
3.555505298988325e-09	3.482064634020725e-11	-2.10792300281426e-10
3.565450768356125e-09	3.482064634020725e-11	-2.10792300281426e-10
3.575396237723925e-09	3.482064634020725e-11	-2.10792300281426e-10
3.585341707091724e-09	3.482064634020725e-11	-2.10792300281426e-10
3.595287176459524e-09	3.482064634020725e-11	-2.10792300281426e-10
3.605232645827323e-09	3.482064634020725e-11	-2.10792300281426e-10
3.615178115195123e-09	3.482064634020725e-11	-2.10792300281426e-10
3.625123584562922e-09	3.482064634020725e-11	-2.10792300281426e-10
3.635069053930722e-09	3.482064634020725e-11	-2.10792300281426e-10
3.645014523298521e-09	3.482064634020725e-11	-2.10792300281426e-10
3.65495999266632e-09	3.482064634020725e-11	-2.10792300281426e-10
3.66490546203412e-09	3.482064634020725e-11	-2.10792300281426e-10
3.67485093140192e-09	3.482064634020725e-11	-2.10792300281426e-10
3.684796400769719e-09	3.482064634020725e-11	-2.10792300281426e-10
3.694741870137519e-09	3.482064634020725e-11	-2.10792300281426e-10
3.704687339505318e-09	3.482064634020725e-11	-2.10792300281426e-10
3.714632808873118e-09	3.482064634020725e-11	-2.10792300281426e-10
3.724578278240917e-09	3.482064634020725e-11	-2.10792300281426e-10
3.734523747608716e-09	3.482064634020725e-11	-2.10792300281426e-10
3.744469216976517e-09	3.482064634020725e-11	-2.10792300281426e-10
3.754414686344316e-09	3.482064634020725e-11	-2.10792300281426e-10
3.764360155712115e-09	3.482064634020725e-11	-2.10792300281426e-10
3.774305625079915e-09	3.482064634020725e-11	-2.10792300281426e-10
3.784251094447715e-09	3.482064634020725e-11	-2.10792300281426e-10
3.794196563815514e-09	3.482064634020725e-11	-2.10792300281426e-10
3.804142033183313e-09	3.482064634020725e-11	-2.10792300281426e-10
3.814087502551113e-09	3.482064634020725e-11	-2.10792300281426e-10
3.824032971918912e-09	3.482064634020725e-11	-2.10792300281426e-10
3.833978441286712e-09	3.482064634020725e-11	-2.10792300281426e-10
3.843923910654512e-09	3.482064634020725e-11	-2.10792300281426e-10
3.853869380022311e-09	3.482064634020725e-11	-2.10792300281426e-10
3.86381484939011e-09	3.482064634020725e-11	-2.10792300281426e-10
3.87376031875791e-09	3.482064634020725e-11	-2.10792300281426e-10
3.88370578812571e-09	3.482064634020725e-11	-2.10792300281426e-10
3.893651257493509e-09	3.482064634020725e-11	-2.10792300281426e-10
3.903596726861308e-09	3.482064634020725e-11	-2.10792300281426e-10
3.913542196229108e-09	3.482064634020725e-11	-2.10792300281426e-10
3.923487665596907e-09	3.482064634020725e-11	-2.10792300281426e-10
3.933433134964707e-09	3.482064634020725e-11	-2.10792300281426e-10
3.943378604332507e-09	3.482064634020725e-11	-2.10792300281426e-10
3.953324073700306e-09	3.482064634020725e-11	-2.10792300281426e-10
3.963269543068105e-09	3.482064634020725e-11	-2.10792300281426e-10
3.973215012435905e-09	3.482064634020725e-11	-2.10792300281426e-10
3.983160481803705e-09	3.482064634020725e-11	-2.10792300281426e-10
3.993105951171504e-09	3.482064634020725e-11	-2.10792300281426e-10
4.003051420539303e-09	3.482064634020725e-11	-2.10792300281426e-10
4.012996889907103e-09	3.482064634020725e-11	-2.10792300281426e-10
4.022942359274903e-09	3.482064634020725e-11	-2.10792300281426e-10
4.032887828642702e-09	3.482064634020725e-11	-2.10792300281426e-10
4.042833298010502e-09	3.482064634020725e-11	-2.10792300281426e-10
4.052778767378301e-09	3.482064634020725e-11	-2.10792300281426e-10
4.0627242367461e-09	3.482064634020725e-11	-2.10792300281426e-10
4.972734683899756e-12	4.476940243740933e-11	-2.10792300281426e-10
1.491820405169927e-11	4.476940243740933e-11	-2.10792300281426e-10
2.486367341949878e-11	4.476940243740933e-11	-2.10792300281426e-10
3.480914278729829e-11	4.476940243740933e-11	-2.10792300281426e-10
4.475461215509781e-11	4.476940243740933e-11	-2.10792300281426e-10
5.470008152289732e-11	4.476940243740933e-11	-2.10792300281426e-10
6.464555089069683e-11	4.476940243740933e-11	-2.10792300281426e-10
7.459102025849634e-11	4.476940243740933e-11	-2.10792300281426e-10
8.453648962629585e-11	4.476940243740933e-11	-2.10792300281426e-10
9.448195899409536e-11	4.476940243740933e-11	-2.10792300281426e-10
1.044274283618949e-10	4.476940243740933e-11	-2.10792300281426e-10
1.143728977296944e-10	4.476940243740933e-11	-2.10792300281426e-10
1.243183670974939e-10	4.476940243740933e-11	-2.10792300281426e-10
1.342638364652934e-10	4.476940243740933e-11	-2.10792300281426e-10
1.442093058330929e-10	4.476940243740933e-11	-2.10792300281426e-10
1.541547752008924e-10	4.476940243740933e-11	-2.10792300281426e-10
1.641002445686919e-10	4.476940243740933e-11	-2.10792300281426e-10
1.740457139364915e-10	4.476940243740933e-11	-2.10792300281426e-10
1.83991183304291e-10	4.476940243740933e-11	-2.10792300281426e-10
1.939366526720905e-10	4.476940243740933e-11	-2.10792300281426e-10
2.0388212203989e-10	4.476940243740933e-11	-2.10792300281426e-10
2.138275914076895e-10	4.476940243740933e-11	-2.10792300281426e-10
2.23773060775489e-10	4.476940243740933e-11	-2.10792300281426e-10
2.337185301432885e-10	4.476940243740933e-11	-2.10792300281426e-10
2.43663999511088e-10	4.476940243740933e-11	-2.10792300281426e-10
2.536094688788876e-10	4.476940243740933e-11	-2.10792300281426e-10
2.635549382466871e-10	4.476940243740933e-11	-2.10792300281426e-10
2.735004076144866e-10	4.476940243740933e-11	-2.10792300281426e-10
2.834458769822861e-10	4.476940243740933e-11	-2.10792300281426e-10
2.933913463500856e-10	4.476940243740933e-11	-2.10792300281426e-10
3.033368157178851e-10	4.476940243740933e-11	-2.10792300281426e-10
3.132822850856846e-10	4.476940243740933e-11	-2.10792300281426e-10
3.232277544534842e-10	4.476940243740933e-11	-2.10792300281426e-10
3.331732238212836e-10	4.476940243740933e-11	-2.10792300281426e-10
3.431186931890832e-10	4.476940243740933e-11	-2.10792300281426e-10
3.530641625568827e-10	4.476940243740933e-11	-2.10792300281426e-10
3.630096319246822e-10	4.476940243740933e-11	-2.10792300281426e-10
3.729551012924817e-10	4.476940243740933e-11	-2.10792300281426e-10
3.829005706602812e-10	4.476940243740933e-11	-2.10792300281426e-10
3.928460400280807e-10	4.476940243740933e-11	-2.10792300281426e-10
4.027915093958802e-10	4.476940243740933e-11	-2.10792300281426e-10
4.127369787636797e-10	4.476940243740933e-11	-2.10792300281426e-10
4.226824481314793e-10	4.476940243740933e-11	-2.10792300281426e-10
4.326279174992788e-10	4.476940243740933e-11	-2.10792300281426e-10
4.425733868670783e-10	4.476940243740933e-11	-2.10792300281426e-10
4.525188562348778e-10	4.476940243740933e-11	-2.10792300281426e-10
4.624643256026773e-10	4.476940243740933e-11	-2.10792300281426e-10
4.724097949704768e-10	4.476940243740933e-11	-2.10792300281426e-10
4.823552643382764e-10	4.476940243740933e-11	-2.10792300281426e-10
4.923007337060758e-10	4.476940243740933e-11	-2.10792300281426e-10
5.022462030738754e-10	4.476940243740933e-11	-2.10792300281426e-10
5.121916724416749e-10	4.476940243740933e-11	-2.10792300281426e-10
5.221371418094743e-10	4.476940243740933e-11	-2.10792300281426e-10
5.320826111772739e-10	4.476940243740933e-11	-2.10792300281426e-10
5.420280805450734e-10	4.476940243740933e-11	-2.10792300281426e-10
5.51973549912873e-10	4.476940243740933e-11	-2.10792300281426e-10
5.619190192806724e-10	4.476940243740933e-11	-2.10792300281426e-10
5.718644886484719e-10	4.476940243740933e-11	-2.10792300281426e-10
5.818099580162715e-10	4.476940243740933e-11	-2.10792300281426e-10
5.917554273840709e-10	4.476940243740933e-11	-2.10792300281426e-10
6.017008967518705e-10	4.476940243740933e-11	-2.10792300281426e-10
6.1164636611967e-10	4.476940243740933e-11	-2.10792300281426e-10
6.215918354874695e-10	4.476940243740933e-11	-2.10792300281426e-10
6.31537304855269e-10	4.476940243740933e-11	-2.10792300281426e-10
6.414827742230685e-10	4.476940243740933e-11	-2.10792300281426e-10
6.514282435908681e-10	4.476940243740933e-11	-2.10792300281426e-10
6.613737129586675e-10	4.476940243740933e-11	-2.10792300281426e-10
6.713191823264671e-10	4.476940243740933e-11	-2.10792300281426e-10
6.812646516942666e-10	4.476940243740933e-11	-2.10792300281426e-10
6.91210121062066e-10	4.476940243740933e-11	-2.10792300281426e-10
7.011555904298656e-10	4.476940243740933e-11	-2.10792300281426e-10
7.111010597976651e-10	4.476940243740933e-11	-2.10792300281426e-10
7.210465291654646e-10	4.476940243740933e-11	-2.10792300281426e-10
7.309919985332641e-10	4.476940243740933e-11	-2.10792300281426e-10
7.409374679010637e-10	4.476940243740933e-11	-2.10792300281426e-10
7.508829372688632e-10	4.476940243740933e-11	-2.10792300281426e-10
7.608284066366626e-10	4.476940243740933e-11	-2.10792300281426e-10
7.707738760044622e-10	4.476940243740933e-11	-2.10792300281426e-10
7.807193453722617e-10	4.476940243740933e-11	-2.10792300281426e-10
7.906648147400612e-10	4.476940243740933e-11	-2.10792300281426e-10
8.006102841078607e-10	4.476940243740933e-11	-2.10792300281426e-10
8.105557534756602e-10	4.476940243740933e-11	-2.10792300281426e-10
8.205012228434598e-10	4.476940243740933e-11	-2.10792300281426e-10
8.304466922112592e-10	4.476940243740933e-11	-2.10792300281426e-10
8.403921615790588e-10	4.476940243740933e-11	-2.10792300281426e-10
8.503376309468583e-10	4.476940243740933e-11	-2.10792300281426e-10
8.602831003146578e-10	4.476940243740933e-11	-2.10792300281426e-10
8.702285696824573e-10	4.476940243740933e-11	-2.10792300281426e-10
8.801740390502568e-10	4.476940243740933e-11	-2.10792300281426e-10
8.901195084180563e-10	4.476940243740933e-11	-2.10792300281426e-10
9.000649777858558e-10	4.476940243740933e-11	-2.10792300281426e-10
9.100104471536554e-10	4.476940243740933e-11	-2.10792300281426e-10
9.199559165214549e-10	4.476940243740933e-11	-2.10792300281426e-10
9.299013858892543e-10	4.476940243740933e-11	-2.10792300281426e-10
9.398468552570538e-10	4.476940243740933e-11	-2.10792300281426e-10
9.497923246248533e-10	4.476940243740933e-11	-2.10792300281426e-10
9.597377939926529e-10	4.476940243740933e-11	-2.10792300281426e-10
9.696832633604524e-10	4.476940243740933e-11	-2.10792300281426e-10
9.79628732728252e-10	4.476940243740933e-11	-2.10792300281426e-10
9.895742020960515e-10	4.476940243740933e-11	-2.10792300281426e-10
9.99519671463851e-10	4.476940243740933e-11	-2.10792300281426e-10
1.00946514083165e-09	4.476940243740933e-11	-2.10792300281426e-10
1.01941061019945e-09	4.476940243740933e-11	-2.10792300281426e-10
1.029356079567249e-09	4.476940243740933e-11	-2.10792300281426e-10
1.039301548935049e-09	4.476940243740933e-11	-2.10792300281426e-10
1.049247018302849e-09	4.476940243740933e-11	-2.10792300281426e-10
1.059192487670648e-09	4.476940243740933e-11	-2.10792300281426e-10
1.069137957038448e-09	4.476940243740933e-11	-2.10792300281426e-10
1.079083426406247e-09	4.476940243740933e-11	-2.10792300281426e-10
1.089028895774047e-09	4.476940243740933e-11	-2.10792300281426e-10
1.098974365141846e-09	4.476940243740933e-11	-2.10792300281426e-10
1.108919834509646e-09	4.476940243740933e-11	-2.10792300281426e-10
1.118865303877445e-09	4.476940243740933e-11	-2.10792300281426e-10
1.128810773245245e-09	4.476940243740933e-11	-2.10792300281426e-10
1.138756242613044e-09	4.476940243740933e-11	-2.10792300281426e-10
1.148701711980844e-09	4.476940243740933e-11	-2.10792300281426e-10
1.158647181348643e-09	4.476940243740933e-11	-2.10792300281426e-10
1.168592650716443e-09	4.476940243740933e-11	-2.10792300281426e-10
1.178538120084242e-09	4.476940243740933e-11	-2.10792300281426e-10
1.188483589452042e-09	4.476940243740933e-11	-2.10792300281426e-10
1.198429058819841e-09	4.476940243740933e-11	-2.10792300281426e-10
1.208374528187641e-09	4.476940243740933e-11	-2.10792300281426e-10
1.21831999755544e-09	4.476940243740933e-11	-2.10792300281426e-10
1.22826546692324e-09	4.476940243740933e-11	-2.10792300281426e-10
1.238210936291039e-09	4.476940243740933e-11	-2.10792300281426e-10
1.248156405658839e-09	4.476940243740933e-11	-2.10792300281426e-10
1.258101875026638e-09	4.476940243740933e-11	-2.10792300281426e-10
1.268047344394438e-09	4.476940243740933e-11	-2.10792300281426e-10
1.277992813762237e-09	4.476940243740933e-11	-2.10792300281426e-10
1.287938283130037e-09	4.476940243740933e-11	-2.10792300281426e-10
1.297883752497836e-09	4.476940243740933e-11	-2.10792300281426e-10
1.307829221865636e-09	4.476940243740933e-11	-2.10792300281426e-10
1.317774691233435e-09	4.476940243740933e-11	-2.10792300281426e-10
1.327720160601235e-09	4.476940243740933e-11	-2.10792300281426e-10
1.337665629969034e-09	4.476940243740933e-11	-2.10792300281426e-10
1.347611099336834e-09	4.476940243740933e-11	-2.10792300281426e-10
1.357556568704633e-09	4.476940243740933e-11	-2.10792300281426e-10
1.367502038072433e-09	4.476940243740933e-11	-2.10792300281426e-10
1.377447507440232e-09	4.476940243740933e-11	-2.10792300281426e-10
1.387392976808032e-09	4.476940243740933e-11	-2.10792300281426e-10
1.397338446175832e-09	4.476940243740933e-11	-2.10792300281426e-10
1.407283915543631e-09	4.476940243740933e-11	-2.10792300281426e-10
1.41722938491143e-09	4.476940243740933e-11	-2.10792300281426e-10
1.42717485427923e-09	4.476940243740933e-11	-2.10792300281426e-10
1.437120323647029e-09	4.476940243740933e-11	-2.10792300281426e-10
1.447065793014829e-09	4.476940243740933e-11	-2.10792300281426e-10
1.457011262382629e-09	4.476940243740933e-11	-2.10792300281426e-10
1.466956731750428e-09	4.476940243740933e-11	-2.10792300281426e-10
1.476902201118227e-09	4.476940243740933e-11	-2.10792300281426e-10
1.486847670486027e-09	4.476940243740933e-11	-2.10792300281426e-10
1.496793139853827e-09	4.476940243740933e-11	-2.10792300281426e-10
1.506738609221626e-09	4.476940243740933e-11	-2.10792300281426e-10
1.516684078589426e-09	4.476940243740933e-11	-2.10792300281426e-10
1.526629547957225e-09	4.476940243740933e-11	-2.10792300281426e-10
1.536575017325025e-09	4.476940243740933e-11	-2.10792300281426e-10
1.546520486692824e-09	4.476940243740933e-11	-2.10792300281426e-10
1.556465956060624e-09	4.476940243740933e-11	-2.10792300281426e-10
1.566411425428423e-09	4.476940243740933e-11	-2.10792300281426e-10
1.576356894796223e-09	4.476940243740933e-11	-2.10792300281426e-10
1.586302364164022e-09	4.476940243740933e-11	-2.10792300281426e-10
1.596247833531822e-09	4.476940243740933e-11	-2.10792300281426e-10
1.606193302899621e-09	4.476940243740933e-11	-2.10792300281426e-10
1.616138772267421e-09	4.476940243740933e-11	-2.10792300281426e-10
1.62608424163522e-09	4.476940243740933e-11	-2.10792300281426e-10
1.63602971100302e-09	4.476940243740933e-11	-2.10792300281426e-10
1.645975180370819e-09	4.476940243740933e-11	-2.10792300281426e-10
1.655920649738619e-09	4.476940243740933e-11	-2.10792300281426e-10
1.665866119106418e-09	4.476940243740933e-11	-2.10792300281426e-10
1.675811588474218e-09	4.476940243740933e-11	-2.10792300281426e-10
1.685757057842017e-09	4.476940243740933e-11	-2.10792300281426e-10
1.695702527209817e-09	4.476940243740933e-11	-2.10792300281426e-10
1.705647996577616e-09	4.476940243740933e-11	-2.10792300281426e-10
1.715593465945416e-09	4.476940243740933e-11	-2.10792300281426e-10
1.725538935313215e-09	4.476940243740933e-11	-2.10792300281426e-10
1.735484404681015e-09	4.476940243740933e-11	-2.10792300281426e-10
1.745429874048814e-09	4.476940243740933e-11	-2.10792300281426e-10
1.755375343416614e-09	4.476940243740933e-11	-2.10792300281426e-10
1.765320812784413e-09	4.476940243740933e-11	-2.10792300281426e-10
1.775266282152213e-09	4.476940243740933e-11	-2.10792300281426e-10
1.785211751520012e-09	4.476940243740933e-11	-2.10792300281426e-10
1.795157220887812e-09	4.476940243740933e-11	-2.10792300281426e-10
1.805102690255612e-09	4.476940243740933e-11	-2.10792300281426e-10
1.815048159623411e-09	4.476940243740933e-11	-2.10792300281426e-10
1.82499362899121e-09	4.476940243740933e-11	-2.10792300281426e-10
1.83493909835901e-09	4.476940243740933e-11	-2.10792300281426e-10
1.844884567726809e-09	4.476940243740933e-11	-2.10792300281426e-10
1.854830037094609e-09	4.476940243740933e-11	-2.10792300281426e-10
1.864775506462409e-09	4.476940243740933e-11	-2.10792300281426e-10
1.874720975830208e-09	4.476940243740933e-11	-2.10792300281426e-10
1.884666445198008e-09	4.476940243740933e-11	-2.10792300281426e-10
1.894611914565807e-09	4.476940243740933e-11	-2.10792300281426e-10
1.904557383933607e-09	4.476940243740933e-11	-2.10792300281426e-10
1.914502853301406e-09	4.476940243740933e-11	-2.10792300281426e-10
1.924448322669205e-09	4.476940243740933e-11	-2.10792300281426e-10
1.934393792037005e-09	4.476940243740933e-11	-2.10792300281426e-10
1.944339261404804e-09	4.476940243740933e-11	-2.10792300281426e-10
1.954284730772604e-09	4.476940243740933e-11	-2.10792300281426e-10
1.964230200140404e-09	4.476940243740933e-11	-2.10792300281426e-10
1.974175669508203e-09	4.476940243740933e-11	-2.10792300281426e-10
1.984121138876003e-09	4.476940243740933e-11	-2.10792300281426e-10
1.994066608243802e-09	4.476940243740933e-11	-2.10792300281426e-10
2.004012077611602e-09	4.476940243740933e-11	-2.10792300281426e-10
2.013957546979401e-09	4.476940243740933e-11	-2.10792300281426e-10
2.023903016347201e-09	4.476940243740933e-11	-2.10792300281426e-10
2.033848485715e-09	4.476940243740933e-11	-2.10792300281426e-10
2.0437939550828e-09	4.476940243740933e-11	-2.10792300281426e-10
2.053739424450599e-09	4.476940243740933e-11	-2.10792300281426e-10
2.063684893818399e-09	4.476940243740933e-11	-2.10792300281426e-10
2.073630363186198e-09	4.476940243740933e-11	-2.10792300281426e-10
2.083575832553998e-09	4.476940243740933e-11	-2.10792300281426e-10
2.093521301921797e-09	4.476940243740933e-11	-2.10792300281426e-10
2.103466771289597e-09	4.476940243740933e-11	-2.10792300281426e-10
2.113412240657396e-09	4.476940243740933e-11	-2.10792300281426e-10
2.123357710025196e-09	4.476940243740933e-11	-2.10792300281426e-10
2.133303179392995e-09	4.476940243740933e-11	-2.10792300281426e-10
2.143248648760795e-09	4.476940243740933e-11	-2.10792300281426e-10
2.153194118128594e-09	4.476940243740933e-11	-2.10792300281426e-10
2.163139587496394e-09	4.476940243740933e-11	-2.10792300281426e-10
2.173085056864193e-09	4.476940243740933e-11	-2.10792300281426e-10
2.183030526231993e-09	4.476940243740933e-11	-2.10792300281426e-10
2.192975995599792e-09	4.476940243740933e-11	-2.10792300281426e-10
2.202921464967592e-09	4.476940243740933e-11	-2.10792300281426e-10
2.212866934335392e-09	4.476940243740933e-11	-2.10792300281426e-10
2.222812403703191e-09	4.476940243740933e-11	-2.10792300281426e-10
2.232757873070991e-09	4.476940243740933e-11	-2.10792300281426e-10
2.24270334243879e-09	4.476940243740933e-11	-2.10792300281426e-10
2.252648811806589e-09	4.476940243740933e-11	-2.10792300281426e-10
2.262594281174389e-09	4.476940243740933e-11	-2.10792300281426e-10
2.272539750542188e-09	4.476940243740933e-11	-2.10792300281426e-10
2.282485219909988e-09	4.476940243740933e-11	-2.10792300281426e-10
2.292430689277787e-09	4.476940243740933e-11	-2.10792300281426e-10
2.302376158645587e-09	4.476940243740933e-11	-2.10792300281426e-10
2.312321628013387e-09	4.476940243740933e-11	-2.10792300281426e-10
2.322267097381186e-09	4.476940243740933e-11	-2.10792300281426e-10
2.332212566748986e-09	4.476940243740933e-11	-2.10792300281426e-10
2.342158036116785e-09	4.476940243740933e-11	-2.10792300281426e-10
2.352103505484585e-09	4.476940243740933e-11	-2.10792300281426e-10
2.362048974852384e-09	4.476940243740933e-11	-2.10792300281426e-10
2.371994444220184e-09	4.476940243740933e-11	-2.10792300281426e-10
2.381939913587983e-09	4.476940243740933e-11	-2.10792300281426e-10
2.391885382955782e-09	4.476940243740933e-11	-2.10792300281426e-10
2.401830852323582e-09	4.476940243740933e-11	-2.10792300281426e-10
2.411776321691382e-09	4.476940243740933e-11	-2.10792300281426e-10
2.421721791059181e-09	4.476940243740933e-11	-2.10792300281426e-10
2.431667260426981e-09	4.476940243740933e-11	-2.10792300281426e-10
2.44161272979478e-09	4.476940243740933e-11	-2.10792300281426e-10
2.45155819916258e-09	4.476940243740933e-11	-2.10792300281426e-10
2.461503668530379e-09	4.476940243740933e-11	-2.10792300281426e-10
2.471449137898179e-09	4.476940243740933e-11	-2.10792300281426e-10
2.481394607265978e-09	4.476940243740933e-11	-2.10792300281426e-10
2.491340076633778e-09	4.476940243740933e-11	-2.10792300281426e-10
2.501285546001577e-09	4.476940243740933e-11	-2.10792300281426e-10
2.511231015369377e-09	4.476940243740933e-11	-2.10792300281426e-10
2.521176484737176e-09	4.476940243740933e-11	-2.10792300281426e-10
2.531121954104976e-09	4.476940243740933e-11	-2.10792300281426e-10
2.541067423472775e-09	4.476940243740933e-11	-2.10792300281426e-10
2.551012892840575e-09	4.476940243740933e-11	-2.10792300281426e-10
2.560958362208374e-09	4.476940243740933e-11	-2.10792300281426e-10
2.570903831576174e-09	4.476940243740933e-11	-2.10792300281426e-10
2.580849300943973e-09	4.476940243740933e-11	-2.10792300281426e-10
2.590794770311773e-09	4.476940243740933e-11	-2.10792300281426e-10
2.600740239679572e-09	4.476940243740933e-11	-2.10792300281426e-10
2.610685709047372e-09	4.476940243740933e-11	-2.10792300281426e-10
2.620631178415171e-09	4.476940243740933e-11	-2.10792300281426e-10
2.630576647782971e-09	4.476940243740933e-11	-2.10792300281426e-10
2.64052211715077e-09	4.476940243740933e-11	-2.10792300281426e-10
2.65046758651857e-09	4.476940243740933e-11	-2.10792300281426e-10
2.66041305588637e-09	4.476940243740933e-11	-2.10792300281426e-10
2.670358525254169e-09	4.476940243740933e-11	-2.10792300281426e-10
2.680303994621969e-09	4.476940243740933e-11	-2.10792300281426e-10
2.690249463989768e-09	4.476940243740933e-11	-2.10792300281426e-10
2.700194933357568e-09	4.476940243740933e-11	-2.10792300281426e-10
2.710140402725367e-09	4.476940243740933e-11	-2.10792300281426e-10
2.720085872093166e-09	4.476940243740933e-11	-2.10792300281426e-10
2.730031341460966e-09	4.476940243740933e-11	-2.10792300281426e-10
2.739976810828765e-09	4.476940243740933e-11	-2.10792300281426e-10
2.749922280196565e-09	4.476940243740933e-11	-2.10792300281426e-10
2.759867749564365e-09	4.476940243740933e-11	-2.10792300281426e-10
2.769813218932164e-09	4.476940243740933e-11	-2.10792300281426e-10
2.779758688299964e-09	4.476940243740933e-11	-2.10792300281426e-10
2.789704157667763e-09	4.476940243740933e-11	-2.10792300281426e-10
2.799649627035563e-09	4.476940243740933e-11	-2.10792300281426e-10
2.809595096403362e-09	4.476940243740933e-11	-2.10792300281426e-10
2.819540565771162e-09	4.476940243740933e-11	-2.10792300281426e-10
2.829486035138961e-09	4.476940243740933e-11	-2.10792300281426e-10
2.839431504506761e-09	4.476940243740933e-11	-2.10792300281426e-10
2.84937697387456e-09	4.476940243740933e-11	-2.10792300281426e-10
2.85932244324236e-09	4.476940243740933e-11	-2.10792300281426e-10
2.869267912610159e-09	4.476940243740933e-11	-2.10792300281426e-10
2.879213381977959e-09	4.476940243740933e-11	-2.10792300281426e-10
2.889158851345758e-09	4.476940243740933e-11	-2.10792300281426e-10
2.899104320713558e-09	4.476940243740933e-11	-2.10792300281426e-10
2.909049790081357e-09	4.476940243740933e-11	-2.10792300281426e-10
2.918995259449157e-09	4.476940243740933e-11	-2.10792300281426e-10
2.928940728816956e-09	4.476940243740933e-11	-2.10792300281426e-10
2.938886198184756e-09	4.476940243740933e-11	-2.10792300281426e-10
2.948831667552555e-09	4.476940243740933e-11	-2.10792300281426e-10
2.958777136920355e-09	4.476940243740933e-11	-2.10792300281426e-10
2.968722606288154e-09	4.476940243740933e-11	-2.10792300281426e-10
2.978668075655954e-09	4.476940243740933e-11	-2.10792300281426e-10
2.988613545023753e-09	4.476940243740933e-11	-2.10792300281426e-10
2.998559014391553e-09	4.476940243740933e-11	-2.10792300281426e-10
3.008504483759352e-09	4.476940243740933e-11	-2.10792300281426e-10
3.018449953127152e-09	4.476940243740933e-11	-2.10792300281426e-10
3.028395422494952e-09	4.476940243740933e-11	-2.10792300281426e-10
3.038340891862751e-09	4.476940243740933e-11	-2.10792300281426e-10
3.048286361230551e-09	4.476940243740933e-11	-2.10792300281426e-10
3.05823183059835e-09	4.476940243740933e-11	-2.10792300281426e-10
3.068177299966149e-09	4.476940243740933e-11	-2.10792300281426e-10
3.078122769333949e-09	4.476940243740933e-11	-2.10792300281426e-10
3.088068238701748e-09	4.476940243740933e-11	-2.10792300281426e-10
3.098013708069548e-09	4.476940243740933e-11	-2.10792300281426e-10
3.107959177437347e-09	4.476940243740933e-11	-2.10792300281426e-10
3.117904646805147e-09	4.476940243740933e-11	-2.10792300281426e-10
3.127850116172947e-09	4.476940243740933e-11	-2.10792300281426e-10
3.137795585540746e-09	4.476940243740933e-11	-2.10792300281426e-10
3.147741054908546e-09	4.476940243740933e-11	-2.10792300281426e-10
3.157686524276345e-09	4.476940243740933e-11	-2.10792300281426e-10
3.167631993644145e-09	4.476940243740933e-11	-2.10792300281426e-10
3.177577463011944e-09	4.476940243740933e-11	-2.10792300281426e-10
3.187522932379743e-09	4.476940243740933e-11	-2.10792300281426e-10
3.197468401747543e-09	4.476940243740933e-11	-2.10792300281426e-10
3.207413871115342e-09	4.476940243740933e-11	-2.10792300281426e-10
3.217359340483142e-09	4.476940243740933e-11	-2.10792300281426e-10
3.227304809850942e-09	4.476940243740933e-11	-2.10792300281426e-10
3.237250279218741e-09	4.476940243740933e-11	-2.10792300281426e-10
3.247195748586541e-09	4.476940243740933e-11	-2.10792300281426e-10
3.25714121795434e-09	4.476940243740933e-11	-2.10792300281426e-10
3.26708668732214e-09	4.476940243740933e-11	-2.10792300281426e-10
3.277032156689939e-09	4.476940243740933e-11	-2.10792300281426e-10
3.286977626057739e-09	4.476940243740933e-11	-2.10792300281426e-10
3.296923095425538e-09	4.476940243740933e-11	-2.10792300281426e-10
3.306868564793338e-09	4.476940243740933e-11	-2.10792300281426e-10
3.316814034161137e-09	4.476940243740933e-11	-2.10792300281426e-10
3.326759503528937e-09	4.476940243740933e-11	-2.10792300281426e-10
3.336704972896736e-09	4.476940243740933e-11	-2.10792300281426e-10
3.346650442264536e-09	4.476940243740933e-11	-2.10792300281426e-10
3.356595911632335e-09	4.476940243740933e-11	-2.10792300281426e-10
3.366541381000135e-09	4.476940243740933e-11	-2.10792300281426e-10
3.376486850367935e-09	4.476940243740933e-11	-2.10792300281426e-10
3.386432319735734e-09	4.476940243740933e-11	-2.10792300281426e-10
3.396377789103533e-09	4.476940243740933e-11	-2.10792300281426e-10
3.406323258471333e-09	4.476940243740933e-11	-2.10792300281426e-10
3.416268727839132e-09	4.476940243740933e-11	-2.10792300281426e-10
3.426214197206932e-09	4.476940243740933e-11	-2.10792300281426e-10
3.436159666574731e-09	4.476940243740933e-11	-2.10792300281426e-10
3.446105135942531e-09	4.476940243740933e-11	-2.10792300281426e-10
3.45605060531033e-09	4.476940243740933e-11	-2.10792300281426e-10
3.46599607467813e-09	4.476940243740933e-11	-2.10792300281426e-10
3.47594154404593e-09	4.476940243740933e-11	-2.10792300281426e-10
3.485887013413729e-09	4.476940243740933e-11	-2.10792300281426e-10
3.495832482781529e-09	4.476940243740933e-11	-2.10792300281426e-10
3.505777952149328e-09	4.476940243740933e-11	-2.10792300281426e-10
3.515723421517128e-09	4.476940243740933e-11	-2.10792300281426e-10
3.525668890884927e-09	4.476940243740933e-11	-2.10792300281426e-10
3.535614360252726e-09	4.476940243740933e-11	-2.10792300281426e-10
3.545559829620526e-09	4.476940243740933e-11	-2.10792300281426e-10
3.555505298988325e-09	4.476940243740933e-11	-2.10792300281426e-10
3.565450768356125e-09	4.476940243740933e-11	-2.10792300281426e-10
3.575396237723925e-09	4.476940243740933e-11	-2.10792300281426e-10
3.585341707091724e-09	4.476940243740933e-11	-2.10792300281426e-10
3.595287176459524e-09	4.476940243740933e-11	-2.10792300281426e-10
3.605232645827323e-09	4.476940243740933e-11	-2.10792300281426e-10
[truncated: 155,875 more rows]
