# Supplementary material for: Cyclodehydrogenation of molecular nanographene precursors catalyzed by atomic hydrogen
Source: Nat Commun. 2025 Jan 15;16:691. doi: 10.1038/s41467-024-54774-1 (PMC11735845; doi:10.1038/s41467-024-54774-1)
Supplement: Supplementary file 4 — Source Data [file 41467_2024_54774_MOESM4_ESM.zip › Source Data/Figure_3 source data file/Figure_3h.txt]

X[nm]		Y[nm]		Z[nm]
0.000000	0.000000	0.202528
0.008690	0.000000	0.201735
0.017379	0.000000	0.200038
0.026069	0.000000	0.199245
0.034759	0.000000	0.196644
0.043448	0.000000	0.194947
0.052138	0.000000	0.195058
0.060827	0.000000	0.192457
0.069517	0.000000	0.191664
0.078207	0.000000	0.190871
0.086896	0.000000	0.189174
0.095586	0.000000	0.187476
0.104276	0.000000	0.186683
0.112965	0.000000	0.184082
0.121655	0.000000	0.182385
0.130344	0.000000	0.181592
0.139034	0.000000	0.178991
0.147724	0.000000	0.180006
0.156413	0.000000	0.178309
0.165103	0.000000	0.177516
0.173793	0.000000	0.176723
0.182482	0.000000	0.175026
0.191172	0.000000	0.174233
0.199861	0.000000	0.172536
0.208551	0.000000	0.171743
0.217241	0.000000	0.17095
0.225930	0.000000	0.169253
0.234620	0.000000	0.167556
0.243310	0.000000	0.167667
0.251999	0.000000	0.166874
0.260689	0.000000	0.166985
0.269378	0.000000	0.166192
0.278068	0.000000	0.165399
0.286758	0.000000	0.163702
0.295447	0.000000	0.163813
0.304137	0.000000	0.16302
0.312827	0.000000	0.160419
0.321516	0.000000	0.16053
0.330206	0.000000	0.159737
0.338895	0.000000	0.156232
0.347585	0.000000	0.155439
0.356275	0.000000	0.153742
0.364964	0.000000	0.152045
0.373654	0.000000	0.150348
0.382344	0.000000	0.148651
0.391033	0.000000	0.14605
0.399723	0.000000	0.149777
0.408413	0.000000	0.144464
0.417102	0.000000	0.142767
0.425792	0.000000	0.146494
0.434481	0.000000	0.154742
0.443171	0.000000	0.15847
0.451861	0.000000	0.16943
0.460550	0.000000	0.171349
0.469240	0.000000	0.184118
0.477930	0.000000	0.195982
0.486619	0.000000	0.191573
0.495309	0.000000	0.203437
0.503998	0.000000	0.222534
0.512688	0.000000	0.225358
0.521378	0.000000	0.229085
0.530067	0.000000	0.231909
0.538757	0.000000	0.218458
0.547447	0.000000	0.236651
0.556136	0.000000	0.235858
0.564826	0.000000	0.236873
0.573515	0.000000	0.233368
0.582205	0.000000	0.236192
0.590895	0.000000	0.236303
0.599584	0.000000	0.236414
0.608274	0.000000	0.234717
0.616964	0.000000	0.235732
0.625653	0.000000	0.234035
0.634343	0.000000	0.233242
0.643032	0.000000	0.232449
0.651722	0.000000	0.230752
0.660412	0.000000	0.229959
0.669101	0.000000	0.23007
0.677791	0.000000	0.228373
0.686481	0.000000	0.22758
0.695170	0.000000	0.229499
0.703860	0.000000	0.226898
0.712550	0.000000	0.227009
0.721239	0.000000	0.226216
0.729929	0.000000	0.224519
0.738618	0.000000	0.22463
0.747308	0.000000	0.225646
0.755998	0.000000	0.224853
0.764687	0.000000	0.227676
0.773377	0.000000	0.227787
0.782067	0.000000	0.226994
0.790756	0.000000	0.229817
0.799446	0.000000	0.22812
0.808135	0.000000	0.226423
0.816825	0.000000	0.232863
0.825515	0.000000	0.235687
0.834204	0.000000	0.229469
0.842894	0.000000	0.232292
0.851584	0.000000	0.23602
0.860273	0.000000	0.237939
0.868963	0.000000	0.238954
0.877652	0.000000	0.239066
0.886342	0.000000	0.240985
0.895032	0.000000	0.242
0.903721	0.000000	0.240303
0.912411	0.000000	0.241318
0.921101	0.000000	0.242333
0.929790	0.000000	0.242445
0.938480	0.000000	0.242556
0.947169	0.000000	0.243571
0.955859	0.000000	0.243682
0.964549	0.000000	0.245601
0.973238	0.000000	0.248425
0.981928	0.000000	0.246728
0.990618	0.000000	0.248647
0.999307	0.000000	0.247854
1.007997	0.000000	0.248869
1.016686	0.000000	0.250789
1.025376	0.000000	0.251804
1.034066	0.000000	0.251011
1.042755	0.000000	0.250218
1.051445	0.000000	0.250329
1.060135	0.000000	0.249536
1.068824	0.000000	0.248743
1.077514	0.000000	0.249758
1.086204	0.000000	0.248965
1.094893	0.000000	0.24546
1.103583	0.000000	0.246475
1.112272	0.000000	0.248394
1.120962	0.000000	0.246697
1.129652	0.000000	0.247713
1.138341	0.000000	0.247824
1.147031	0.000000	0.250647
1.155721	0.000000	0.257087
1.164410	0.000000	0.25539
1.173100	0.000000	0.262734
1.181789	0.000000	0.262845
1.190479	0.000000	0.266572
1.199169	0.000000	0.267588
1.207858	0.000000	0.266795
1.216548	0.000000	0.268714
1.225238	0.000000	0.268825
1.233927	0.000000	0.272553
1.242617	0.000000	0.272664
1.251306	0.000000	0.270967
1.259996	0.000000	0.272886
1.268686	0.000000	0.272093
1.277375	0.000000	0.272204
1.286065	0.000000	0.275027
1.294755	0.000000	0.276947
1.303444	0.000000	0.276154
1.312134	0.000000	0.279881
1.320823	0.000000	0.280896
1.329513	0.000000	0.280103
1.338203	0.000000	0.289256
1.346892	0.000000	0.292079
1.355582	0.000000	0.293094
1.364272	0.000000	0.296822
1.372961	0.000000	0.298741
1.381651	0.000000	0.301564
1.390341	0.000000	0.308004
1.399030	0.000000	0.310828
1.407720	0.000000	0.311843
1.416409	0.000000	0.31105
1.425099	0.000000	0.312065
1.433789	0.000000	0.314889
1.442478	0.000000	0.317712
1.451168	0.000000	0.319631
1.459858	0.000000	0.326071
1.468547	0.000000	0.327086
1.477237	0.000000	0.325389
1.485926	0.000000	0.328213
1.494616	0.000000	0.33194
1.503306	0.000000	0.332955
1.511995	0.000000	0.334875
1.520685	0.000000	0.336794
1.529375	0.000000	0.337809
1.538064	0.000000	0.339728
1.546754	0.000000	0.33984
1.555443	0.000000	0.342663
1.564133	0.000000	0.345486
1.572823	0.000000	0.341981
1.581512	0.000000	0.3439
1.590202	0.000000	0.344012
1.598892	0.000000	0.344123
1.607581	0.000000	0.344234
1.616271	0.000000	0.346153
1.624960	0.000000	0.348072
1.633650	0.000000	0.348184
1.642340	0.000000	0.348295
1.651029	0.000000	0.34931
1.659719	0.000000	0.346709
1.668409	0.000000	0.349532
1.677098	0.000000	0.349643
1.685788	0.000000	0.34885
1.694477	0.000000	0.349865
1.703167	0.000000	0.348168
1.711857	0.000000	0.34828
1.720546	0.000000	0.348391
1.729236	0.000000	0.348502
1.737926	0.000000	0.348613
1.746615	0.000000	0.349628
1.755305	0.000000	0.350643
1.763995	0.000000	0.352563
1.772684	0.000000	0.352674
1.781374	0.000000	0.351881
1.790063	0.000000	0.351088
1.798753	0.000000	0.352103
1.807443	0.000000	0.35131
1.816132	0.000000	0.350517
1.824822	0.000000	0.351532
1.833512	0.000000	0.350739
1.842201	0.000000	0.35085
1.850891	0.000000	0.351866
1.859580	0.000000	0.350169
1.868270	0.000000	0.35028
1.876960	0.000000	0.350391
1.885649	0.000000	0.348694
1.894339	0.000000	0.349709
1.903029	0.000000	0.348012
1.911718	0.000000	0.345411
1.920408	0.000000	0.345522
1.929097	0.000000	0.343825
1.937787	0.000000	0.341224
1.946477	0.000000	0.342239
1.955166	0.000000	0.339638
1.963856	0.000000	0.337036
1.972546	0.000000	0.337147
1.981235	0.000000	0.33545
1.989925	0.000000	0.331945
1.998614	0.000000	0.332056
2.007304	0.000000	0.329455
2.015994	0.000000	0.327758
2.024683	0.000000	0.326965
2.033373	0.000000	0.325268
2.042063	0.000000	0.324475
2.050752	0.000000	0.322778
2.059442	0.000000	0.321081
2.068132	0.000000	0.320288
2.076821	0.000000	0.318591
2.085511	0.000000	0.316894
2.094200	0.000000	0.316101
2.102890	0.000000	0.315308
2.111580	0.000000	0.313611
2.120269	0.000000	0.312818
2.128959	0.000000	0.311121
2.137649	0.000000	0.309424
2.146338	0.000000	0.309535
2.155028	0.000000	0.307838
2.163717	0.000000	0.305236
2.172407	0.000000	0.305348
2.181097	0.000000	0.30365
2.189786	0.000000	0.301953
2.198476	0.000000	0.300256
2.207166	0.000000	0.297655
2.215855	0.000000	0.296862
2.224545	0.000000	0.296069
2.233234	0.000000	0.293468
2.241924	0.000000	0.291771
2.250614	0.000000	0.290074
2.259303	0.000000	0.287473
2.267993	0.000000	0.28668
2.276683	0.000000	0.284983
2.285372	0.000000	0.282381
2.294062	0.000000	0.282493
2.302751	0.000000	0.280795
2.311441	0.000000	0.279098
2.320131	0.000000	0.281018
2.328820	0.000000	0.281129
2.337510	0.000000	0.280336
2.346200	0.000000	0.284063
2.354889	0.000000	0.28327
2.363579	0.000000	0.28519
2.372268	0.000000	0.287109
2.380958	0.000000	0.286316
2.389648	0.000000	0.286427
2.398337	0.000000	0.287442
2.407027	0.000000	0.287553
2.415717	0.000000	0.288569
2.424406	0.000000	0.290488
2.433096	0.000000	0.288791
2.441786	0.000000	0.289806
2.450475	0.000000	0.290821
2.459165	0.000000	0.289124
2.467854	0.000000	0.29014
2.476544	0.000000	0.290251
2.485234	0.000000	0.288554
2.493923	0.000000	0.288665
2.502613	0.000000	0.286968
2.511303	0.000000	0.285271
2.519992	0.000000	0.286286
2.528682	0.000000	0.285493
2.537371	0.000000	0.282892
2.546061	0.000000	0.284811
2.554751	0.000000	0.284018
2.563440	0.000000	0.283225
2.572130	0.000000	0.283336
2.580820	0.000000	0.281639
2.589509	0.000000	0.279942
2.598199	0.000000	0.279149
2.606888	0.000000	0.277452
2.615578	0.000000	0.276659
2.624268	0.000000	0.27677
2.632957	0.000000	0.275977
2.641647	0.000000	0.275184
2.650337	0.000000	0.275295
2.659026	0.000000	0.275406
2.667716	0.000000	0.275517
2.676405	0.000000	0.276533
2.685095	0.000000	0.274836
2.693785	0.000000	0.273138
2.702474	0.000000	0.272345
2.711164	0.000000	0.271552
2.719854	0.000000	0.27076
2.728543	0.000000	0.269967
2.737233	0.000000	0.270078
2.745923	0.000000	0.270189
2.754612	0.000000	0.268492
2.763302	0.000000	0.268603
2.771991	0.000000	0.268714
2.780681	0.000000	0.266113
2.789371	0.000000	0.264416
2.798060	0.000000	0.262719
2.806750	0.000000	0.260117
2.815440	0.000000	0.25842
2.824129	0.000000	0.257627
2.832819	0.000000	0.255026
2.841508	0.000000	0.253329
2.850198	0.000000	0.251632
2.858888	0.000000	0.250839
2.867577	0.000000	0.249142
2.876267	0.000000	0.253774
2.884957	0.000000	0.255693
2.893646	0.000000	0.255804
2.902336	0.000000	0.255011
2.911025	0.000000	0.256026
2.919715	0.000000	0.257041
2.928405	0.000000	0.257153
2.937094	0.000000	0.25636
2.945784	0.000000	0.259183
2.954474	0.000000	0.259294
2.963163	0.000000	0.261213
2.971853	0.000000	0.262229
2.980542	0.000000	0.259628
2.989232	0.000000	0.257026
2.997922	0.000000	0.255329
3.006611	0.000000	0.252728
3.015301	0.000000	0.252839
3.023991	0.000000	0.251142
3.032680	0.000000	0.248541
3.041370	0.000000	0.247748
3.050059	0.000000	0.245147
3.058749	0.000000	0.24345
3.067439	0.000000	0.243561
3.076128	0.000000	0.24096
3.084818	0.000000	0.238359
3.093508	0.000000	0.236661
3.102197	0.000000	0.234964
3.110887	0.000000	0.234171
3.119577	0.000000	0.232474
3.128266	0.000000	0.230777
3.136956	0.000000	0.229984
3.145645	0.000000	0.230095
3.154335	0.000000	0.231111
3.163025	0.000000	0.231222
3.171714	0.000000	0.225004
3.180404	0.000000	0.23054
3.189094	0.000000	0.227939
3.197783	0.000000	0.229858
3.206473	0.000000	0.229969
3.215162	0.000000	0.224656
3.223852	0.000000	0.228383
3.232542	0.000000	0.22759
3.241231	0.000000	0.23403
3.249921	0.000000	0.234141
3.258611	0.000000	0.237869
3.267300	0.000000	0.23798
3.275990	0.000000	0.236283
3.284679	0.000000	0.234586
3.293369	0.000000	0.233793
3.302059	0.000000	0.233904
3.310748	0.000000	0.234015
3.319438	0.000000	0.231414
3.328128	0.000000	0.229717
3.336817	0.000000	0.228924
3.345507	0.000000	0.226322
3.354196	0.000000	0.224625
3.362886	0.000000	0.223832
3.371576	0.000000	0.220327
3.380265	0.000000	0.21863
3.388955	0.000000	0.217837
3.397645	0.000000	0.217044
3.406334	0.000000	0.216251
3.415024	0.000000	0.215458
3.423714	0.000000	0.214665
3.432403	0.000000	0.213872
3.441093	0.000000	0.213983
3.449782	0.000000	0.212286
3.458472	0.000000	0.212397
3.467162	0.000000	0.212508
3.475851	0.000000	0.211715
3.484541	0.000000	0.212731
3.493231	0.000000	0.212842
3.501920	0.000000	0.212953
3.510610	0.000000	0.213968
3.519299	0.000000	0.214079
3.527989	0.000000	0.213286
3.536679	0.000000	0.213397
3.545368	0.000000	0.212604
3.554058	0.000000	0.212716
3.562748	0.000000	0.214635
3.571437	0.000000	0.213842
3.580127	0.000000	0.213953
3.588816	0.000000	0.215872
3.597506	0.000000	0.215983
3.606196	0.000000	0.216095
3.614885	0.000000	0.21711
3.623575	0.000000	0.216317
3.632265	0.000000	0.216428
3.640954	0.000000	0.214731
3.649644	0.000000	0.213938
3.658333	0.000000	0.214953
3.667023	0.000000	0.215064
3.675713	0.000000	0.214271
3.684402	0.000000	0.215286
3.693092	0.000000	0.214493
3.701782	0.000000	0.214605
3.710471	0.000000	0.217428
3.719161	0.000000	0.217539
3.727850	0.000000	0.216746
3.736540	0.000000	0.219569
3.745230	0.000000	0.218776
3.753919	0.000000	0.217984
3.762609	0.000000	0.218999
3.771299	0.000000	0.220918
3.779988	0.000000	0.221933
3.788678	0.000000	0.222948
3.797368	0.000000	0.222155
3.806057	0.000000	0.224075
3.814747	0.000000	0.22509
3.823436	0.000000	0.225201
3.832126	0.000000	0.22712
3.840816	0.000000	0.22904
3.849505	0.000000	0.230055
3.858195	0.000000	0.231974
3.866885	0.000000	0.232085
3.875574	0.000000	0.233101
3.884264	0.000000	0.233212
3.892953	0.000000	0.232419
3.901643	0.000000	0.23253
3.910333	0.000000	0.232641
3.919022	0.000000	0.230944
3.927712	0.000000	0.230151
3.936402	0.000000	0.229358
3.945091	0.000000	0.228565
3.953781	0.000000	0.227772
3.962470	0.000000	0.225171
3.971160	0.000000	0.223474
3.979850	0.000000	0.222681
3.988539	0.000000	0.222792
3.997229	0.000000	0.221999
4.005919	0.000000	0.22211
4.014608	0.000000	0.222221
4.023298	0.000000	0.223236
4.031987	0.000000	0.22606
4.040677	0.000000	0.227075
4.049367	0.000000	0.227186
4.058056	0.000000	0.23001
4.066746	0.000000	0.230121
4.075436	0.000000	0.231136
4.084125	0.000000	0.233959
4.092815	0.000000	0.23407
4.101505	0.000000	0.23599
4.110194	0.000000	0.237909
4.118884	0.000000	0.238924
4.127573	0.000000	0.239939
4.136263	0.000000	0.241859
4.144953	0.000000	0.241066
4.153642	0.000000	0.242985
4.162332	0.000000	0.243096
4.171022	0.000000	0.241399
4.179711	0.000000	0.242414
4.188401	0.000000	0.241621
4.197090	0.000000	0.240828
4.205780	0.000000	0.24094
4.214470	0.000000	0.239242
4.223159	0.000000	0.237545
4.231849	0.000000	0.236752
4.240539	0.000000	0.234151
4.249228	0.000000	0.232454
4.257918	0.000000	0.229853
4.266607	0.000000	0.226348
4.275297	0.000000	0.223747
4.283987	0.000000	0.219337
4.292676	0.000000	0.215832
4.301366	0.000000	0.213231
4.310056	0.000000	0.21063
4.318745	0.000000	0.203508
4.327435	0.000000	0.200907
4.336124	0.000000	0.198306
4.344814	0.000000	0.193896
4.353504	0.000000	0.189487
4.362193	0.000000	0.185077
4.370883	0.000000	0.179764
4.379573	0.000000	0.176259
4.388262	0.000000	0.171849
4.396952	0.000000	0.170152
4.405641	0.000000	0.168455
4.414331	0.000000	0.16495
4.423021	0.000000	0.163253
4.431710	0.000000	0.161556
4.440400	0.000000	0.159859
0.000000	0.008701	0.206192
0.008690	0.008701	0.204495
0.017379	0.008701	0.203702
0.026069	0.008701	0.202909
0.034759	0.008701	0.202116
0.043448	0.008701	0.201323
0.052138	0.008701	0.20053
0.060827	0.008701	0.197929
0.069517	0.008701	0.19804
0.078207	0.008701	0.196343
0.086896	0.008701	0.194646
0.095586	0.008701	0.194757
0.104276	0.008701	0.19306
0.112965	0.008701	0.192267
0.121655	0.008701	0.19057
0.130344	0.008701	0.188873
0.139034	0.008701	0.188984
0.147724	0.008701	0.187287
0.156413	0.008701	0.18559
0.165103	0.008701	0.184797
0.173793	0.008701	0.184004
0.182482	0.008701	0.184115
0.191172	0.008701	0.183322
0.199861	0.008701	0.181625
0.208551	0.008701	0.181736
0.217241	0.008701	0.180943
0.225930	0.008701	0.18015
0.234620	0.008701	0.182069
0.243310	0.008701	0.180372
0.251999	0.008701	0.182291
0.260689	0.008701	0.181499
0.269378	0.008701	0.180706
0.278068	0.008701	0.180817
0.286758	0.008701	0.180928
0.295447	0.008701	0.181039
0.304137	0.008701	0.180246
0.312827	0.008701	0.179453
0.321516	0.008701	0.180468
0.330206	0.008701	0.177867
0.338895	0.008701	0.177978
0.347585	0.008701	0.184418
0.356275	0.008701	0.180913
0.364964	0.008701	0.178311
0.373654	0.008701	0.187464
0.382344	0.008701	0.188479
0.391033	0.008701	0.205768
0.399723	0.008701	0.210399
0.408413	0.008701	0.207798
0.417102	0.008701	0.204293
0.425792	0.008701	0.208924
0.434481	0.008701	0.209036
0.443171	0.008701	0.208243
0.451861	0.008701	0.21197
0.460550	0.008701	0.212081
0.469240	0.008701	0.211288
0.477930	0.008701	0.214112
0.486619	0.008701	0.218743
0.495309	0.008701	0.220663
0.503998	0.008701	0.220774
0.512688	0.008701	0.224501
0.521378	0.008701	0.219188
0.530067	0.008701	0.230148
0.538757	0.008701	0.231163
0.547447	0.008701	0.232178
0.556136	0.008701	0.231385
0.564826	0.008701	0.244154
0.573515	0.008701	0.236128
0.582205	0.008701	0.233527
0.590895	0.008701	0.23635
0.599584	0.008701	0.233749
0.608274	0.008701	0.232956
0.616964	0.008701	0.23578
0.625653	0.008701	0.232274
0.634343	0.008701	0.231481
0.643032	0.008701	0.234305
0.651722	0.008701	0.228991
0.660412	0.008701	0.230007
0.669101	0.008701	0.231926
0.677791	0.008701	0.227517
0.686481	0.008701	0.227628
0.695170	0.008701	0.228643
0.703860	0.008701	0.226946
0.712550	0.008701	0.226153
0.721239	0.008701	0.227168
0.729929	0.008701	0.225471
0.738618	0.008701	0.226486
0.747308	0.008701	0.228406
0.755998	0.008701	0.226708
0.764687	0.008701	0.228628
0.773377	0.008701	0.228739
0.782067	0.008701	0.229754
0.790756	0.008701	0.231673
0.799446	0.008701	0.232689
0.808135	0.008701	0.233704
0.816825	0.008701	0.236527
0.825515	0.008701	0.237542
0.834204	0.008701	0.238558
0.842894	0.008701	0.241381
0.851584	0.008701	0.241492
0.860273	0.008701	0.239795
0.868963	0.008701	0.241714
0.877652	0.008701	0.240921
0.886342	0.008701	0.242841
0.895032	0.008701	0.245664
0.903721	0.008701	0.244871
0.912411	0.008701	0.244982
0.921101	0.008701	0.245998
0.929790	0.008701	0.247013
0.938480	0.008701	0.248932
0.947169	0.008701	0.249043
0.955859	0.008701	0.24825
0.964549	0.008701	0.25017
0.973238	0.008701	0.249377
0.981928	0.008701	0.251296
0.990618	0.008701	0.255023
0.999307	0.008701	0.256039
1.007997	0.008701	0.257054
1.016686	0.008701	0.258069
1.025376	0.008701	0.259084
1.034066	0.008701	0.258291
1.042755	0.008701	0.257498
1.051445	0.008701	0.258513
1.060135	0.008701	0.25772
1.068824	0.008701	0.256023
1.077514	0.008701	0.258847
1.086204	0.008701	0.25715
1.094893	0.008701	0.258165
1.103583	0.008701	0.260988
1.112272	0.008701	0.261099
1.120962	0.008701	0.263019
1.129652	0.008701	0.26313
1.138341	0.008701	0.268666
1.147031	0.008701	0.269681
1.155721	0.008701	0.272504
1.164410	0.008701	0.274424
1.173100	0.008701	0.272726
1.181789	0.008701	0.27555
1.190479	0.008701	0.275661
1.199169	0.008701	0.27758
1.207858	0.008701	0.280404
1.216548	0.008701	0.278707
1.225238	0.008701	0.278818
1.233927	0.008701	0.279833
1.242617	0.008701	0.279944
1.251306	0.008701	0.279151
1.259996	0.008701	0.28107
1.268686	0.008701	0.282086
1.277375	0.008701	0.280389
1.286065	0.008701	0.284116
1.294755	0.008701	0.281515
1.303444	0.008701	0.284338
1.312134	0.008701	0.290778
1.320823	0.008701	0.291793
1.329513	0.008701	0.291
1.338203	0.008701	0.295632
1.346892	0.008701	0.295743
1.355582	0.008701	0.297662
1.364272	0.008701	0.30591
1.372961	0.008701	0.30783
1.381651	0.008701	0.307037
1.390341	0.008701	0.311668
1.399030	0.008701	0.313588
1.407720	0.008701	0.318219
1.416409	0.008701	0.321043
1.425099	0.008701	0.318441
1.433789	0.008701	0.321265
1.442478	0.008701	0.326801
1.451168	0.008701	0.326008
1.459858	0.008701	0.328831
1.468547	0.008701	0.33075
1.477237	0.008701	0.333574
1.485926	0.008701	0.337301
1.494616	0.008701	0.339221
1.503306	0.008701	0.337523
1.511995	0.008701	0.338539
1.520685	0.008701	0.34317
1.529375	0.008701	0.342377
1.538064	0.008701	0.342488
1.546754	0.008701	0.343504
1.555443	0.008701	0.344519
1.564133	0.008701	0.346438
1.572823	0.008701	0.348357
1.581512	0.008701	0.34666
1.590202	0.008701	0.346772
1.598892	0.008701	0.347787
1.607581	0.008701	0.346994
1.616271	0.008701	0.348009
1.624960	0.008701	0.34812
1.633650	0.008701	0.349135
1.642340	0.008701	0.349246
1.651029	0.008701	0.348453
1.659719	0.008701	0.349469
1.668409	0.008701	0.350484
1.677098	0.008701	0.350595
1.685788	0.008701	0.350706
1.694477	0.008701	0.350817
1.703167	0.008701	0.34912
1.711857	0.008701	0.349231
1.720546	0.008701	0.352055
1.729236	0.008701	0.35307
1.737926	0.008701	0.352277
1.746615	0.008701	0.351484
1.755305	0.008701	0.350691
1.763995	0.008701	0.350802
1.772684	0.008701	0.352721
1.781374	0.008701	0.351928
1.790063	0.008701	0.35204
1.798753	0.008701	0.353055
1.807443	0.008701	0.352262
1.816132	0.008701	0.352373
1.824822	0.008701	0.353388
1.833512	0.008701	0.352595
1.842201	0.008701	0.352706
1.850891	0.008701	0.352817
1.859580	0.008701	0.35112
1.868270	0.008701	0.352136
1.876960	0.008701	0.352247
1.885649	0.008701	0.348741
1.894339	0.008701	0.349757
1.903029	0.008701	0.34806
1.911718	0.008701	0.346362
1.920408	0.008701	0.346474
1.929097	0.008701	0.344776
1.937787	0.008701	0.343079
1.946477	0.008701	0.341382
1.955166	0.008701	0.339685
1.963856	0.008701	0.337988
1.972546	0.008701	0.337195
1.981235	0.008701	0.335498
1.989925	0.008701	0.332897
1.998614	0.008701	0.332104
2.007304	0.008701	0.329503
2.015994	0.008701	0.327806
2.024683	0.008701	0.327917
2.033373	0.008701	0.325316
2.042063	0.008701	0.325427
2.050752	0.008701	0.32373
2.059442	0.008701	0.322033
2.068132	0.008701	0.322144
2.076821	0.008701	0.320447
2.085511	0.008701	0.317846
2.094200	0.008701	0.317053
2.102890	0.008701	0.315355
2.111580	0.008701	0.313658
2.120269	0.008701	0.313769
2.128959	0.008701	0.311168
2.137649	0.008701	0.310375
2.146338	0.008701	0.309582
2.155028	0.008701	0.306077
2.163717	0.008701	0.305284
2.172407	0.008701	0.304491
2.181097	0.008701	0.302794
2.189786	0.008701	0.301097
2.198476	0.008701	0.2994
2.207166	0.008701	0.297703
2.215855	0.008701	0.296006
2.224545	0.008701	0.294309
2.233234	0.008701	0.291708
2.241924	0.008701	0.29001
2.250614	0.008701	0.288313
2.259303	0.008701	0.286616
2.267993	0.008701	0.286727
2.276683	0.008701	0.28503
2.285372	0.008701	0.284237
2.294062	0.008701	0.285253
2.302751	0.008701	0.285364
2.311441	0.008701	0.284571
2.320131	0.008701	0.284682
2.328820	0.008701	0.284793
2.337510	0.008701	0.285808
2.346200	0.008701	0.286823
2.354889	0.008701	0.285126
2.363579	0.008701	0.286142
2.372268	0.008701	0.288061
2.380958	0.008701	0.288172
2.389648	0.008701	0.288283
2.398337	0.008701	0.290202
2.407027	0.008701	0.289409
2.415717	0.008701	0.291329
2.424406	0.008701	0.290536
2.433096	0.008701	0.289743
2.441786	0.008701	0.292566
2.450475	0.008701	0.291773
2.459165	0.008701	0.290076
2.467854	0.008701	0.291091
2.476544	0.008701	0.290298
2.485234	0.008701	0.289505
2.493923	0.008701	0.288712
2.502613	0.008701	0.287919
2.511303	0.008701	0.287126
2.519992	0.008701	0.289046
2.528682	0.008701	0.286445
2.537371	0.008701	0.284747
2.546061	0.008701	0.284859
2.554751	0.008701	0.282257
2.563440	0.008701	0.282369
2.572130	0.008701	0.28248
2.580820	0.008701	0.280783
2.589509	0.008701	0.280894
2.598199	0.008701	0.280101
2.606888	0.008701	0.278404
2.615578	0.008701	0.277611
2.624268	0.008701	0.277722
2.632957	0.008701	0.276929
2.641647	0.008701	0.277944
2.650337	0.008701	0.277151
2.659026	0.008701	0.27907
2.667716	0.008701	0.277373
2.676405	0.008701	0.275676
2.685095	0.008701	0.275787
2.693785	0.008701	0.274994
2.702474	0.008701	0.274201
2.711164	0.008701	0.274312
2.719854	0.008701	0.27352
2.728543	0.008701	0.272727
2.737233	0.008701	0.271934
2.745923	0.008701	0.270236
2.754612	0.008701	0.268539
2.763302	0.008701	0.267746
2.771991	0.008701	0.266953
2.780681	0.008701	0.264352
2.789371	0.008701	0.263559
2.798060	0.008701	0.261862
2.806750	0.008701	0.261069
2.815440	0.008701	0.260276
2.824129	0.008701	0.258579
2.832819	0.008701	0.256882
2.841508	0.008701	0.255185
2.850198	0.008701	0.257104
2.858888	0.008701	0.257215
2.867577	0.008701	0.257327
2.876267	0.008701	0.257438
2.884957	0.008701	0.258453
2.893646	0.008701	0.258564
2.902336	0.008701	0.257771
2.911025	0.008701	0.256978
2.919715	0.008701	0.255281
2.928405	0.008701	0.254488
2.937094	0.008701	0.254599
2.945784	0.008701	0.252902
2.954474	0.008701	0.253013
2.963163	0.008701	0.254028
2.971853	0.008701	0.252331
2.980542	0.008701	0.251538
2.989232	0.008701	0.250745
2.997922	0.008701	0.24724
3.006611	0.008701	0.246447
3.015301	0.008701	0.245654
3.023991	0.008701	0.243053
3.032680	0.008701	0.240452
3.041370	0.008701	0.237851
3.050059	0.008701	0.236154
3.058749	0.008701	0.234456
3.067439	0.008701	0.232759
3.076128	0.008701	0.229254
3.084818	0.008701	0.227557
3.093508	0.008701	0.22586
3.102197	0.008701	0.223259
3.110887	0.008701	0.220658
3.119577	0.008701	0.218056
3.128266	0.008701	0.215455
3.136956	0.008701	0.213758
3.145645	0.008701	0.212061
3.154335	0.008701	0.210364
3.163025	0.008701	0.208667
3.171714	0.008701	0.206066
3.180404	0.008701	0.220642
3.189094	0.008701	0.235219
3.197783	0.008701	0.236234
3.206473	0.008701	0.230921
3.215162	0.008701	0.231032
3.223852	0.008701	0.235664
3.232542	0.008701	0.231254
3.241231	0.008701	0.233174
3.249921	0.008701	0.234189
3.258611	0.008701	0.236108
3.267300	0.008701	0.236219
3.275990	0.008701	0.23633
3.284679	0.008701	0.23825
3.293369	0.008701	0.236553
3.302059	0.008701	0.234855
3.310748	0.008701	0.233158
3.319438	0.008701	0.231461
3.328128	0.008701	0.229764
3.336817	0.008701	0.228067
3.345507	0.008701	0.227274
3.354196	0.008701	0.225577
3.362886	0.008701	0.22388
3.371576	0.008701	0.223087
3.380265	0.008701	0.22139
3.388955	0.008701	0.219693
3.397645	0.008701	0.2189
3.406334	0.008701	0.217203
3.415024	0.008701	0.215506
3.423714	0.008701	0.213809
3.432403	0.008701	0.21392
3.441093	0.008701	0.212223
3.449782	0.008701	0.21143
3.458472	0.008701	0.213349
3.467162	0.008701	0.212556
3.475851	0.008701	0.212667
3.484541	0.008701	0.213682
3.493231	0.008701	0.211985
3.501920	0.008701	0.213001
3.510610	0.008701	0.214016
3.519299	0.008701	0.213223
3.527989	0.008701	0.214238
3.536679	0.008701	0.215253
3.545368	0.008701	0.21446
3.554058	0.008701	0.217284
3.562748	0.008701	0.218299
3.571437	0.008701	0.216602
3.580127	0.008701	0.215809
3.588816	0.008701	0.216824
3.597506	0.008701	0.216935
3.606196	0.008701	0.217046
3.614885	0.008701	0.217157
3.623575	0.008701	0.218173
3.632265	0.008701	0.218284
3.640954	0.008701	0.217491
3.649644	0.008701	0.217602
3.658333	0.008701	0.216809
3.667023	0.008701	0.216016
3.675713	0.008701	0.217031
3.684402	0.008701	0.21895
3.693092	0.008701	0.218157
3.701782	0.008701	0.219173
3.710471	0.008701	0.220188
3.719161	0.008701	0.218491
3.727850	0.008701	0.218602
3.736540	0.008701	0.219617
3.745230	0.008701	0.218824
3.753919	0.008701	0.220744
3.762609	0.008701	0.222663
3.771299	0.008701	0.223678
3.779988	0.008701	0.225597
3.788678	0.008701	0.225708
3.797368	0.008701	0.22582
3.806057	0.008701	0.226835
3.814747	0.008701	0.22785
3.823436	0.008701	0.228865
3.832126	0.008701	0.230785
3.840816	0.008701	0.2318
3.849505	0.008701	0.231911
3.858195	0.008701	0.234734
3.866885	0.008701	0.234845
3.875574	0.008701	0.235861
3.884264	0.008701	0.235972
3.892953	0.008701	0.236083
3.901643	0.008701	0.236194
3.910333	0.008701	0.235401
3.919022	0.008701	0.233704
3.927712	0.008701	0.233815
3.936402	0.008701	0.231214
3.945091	0.008701	0.228613
3.953781	0.008701	0.228724
3.962470	0.008701	0.226123
3.971160	0.008701	0.22533
3.979850	0.008701	0.225441
3.988539	0.008701	0.224648
3.997229	0.008701	0.224759
4.005919	0.008701	0.225774
4.014608	0.008701	0.226789
4.023298	0.008701	0.227805
4.031987	0.008701	0.229724
4.040677	0.008701	0.230739
4.049367	0.008701	0.231754
4.058056	0.008701	0.233674
4.066746	0.008701	0.233785
4.075436	0.008701	0.236608
4.084125	0.008701	0.238527
4.092815	0.008701	0.238639
4.101505	0.008701	0.240558
4.110194	0.008701	0.241573
4.118884	0.008701	0.241684
4.127573	0.008701	0.244508
4.136263	0.008701	0.243715
4.144953	0.008701	0.243826
4.153642	0.008701	0.245745
4.162332	0.008701	0.244048
4.171022	0.008701	0.244159
4.179711	0.008701	0.246078
4.188401	0.008701	0.243477
4.197090	0.008701	0.242684
4.205780	0.008701	0.242795
4.214470	0.008701	0.240194
4.223159	0.008701	0.239401
4.231849	0.008701	0.238608
4.240539	0.008701	0.234199
4.249228	0.008701	0.232502
4.257918	0.008701	0.229901
4.266607	0.008701	0.225491
4.275297	0.008701	0.22289
4.283987	0.008701	0.219385
4.292676	0.008701	0.214071
4.301366	0.008701	0.210566
4.310056	0.008701	0.207061
4.318745	0.008701	0.201747
4.327435	0.008701	0.197338
4.336124	0.008701	0.193833
4.344814	0.008701	0.189423
4.353504	0.008701	0.185014
4.362193	0.008701	0.181509
4.370883	0.008701	0.178003
4.379573	0.008701	0.174498
4.388262	0.008701	0.171897
4.396952	0.008701	0.169296
4.405641	0.008701	0.166695
4.414331	0.008701	0.164094
4.423021	0.008701	0.162396
4.431710	0.008701	0.162508
4.440400	0.008701	0.16081
0.000000	0.017401	0.216185
0.008690	0.017401	0.214488
0.017379	0.017401	0.215503
0.026069	0.017401	0.215614
0.034759	0.017401	0.214821
0.043448	0.017401	0.215836
0.052138	0.017401	0.214139
0.060827	0.017401	0.21425
0.069517	0.017401	0.215265
0.078207	0.017401	0.214473
0.086896	0.017401	0.215488
0.095586	0.017401	0.215599
0.104276	0.017401	0.21571
0.112965	0.017401	0.207684
0.121655	0.017401	0.181577
0.130344	0.017401	0.178975
0.139034	0.017401	0.178182
0.147724	0.017401	0.177389
0.156413	0.017401	0.175692
0.165103	0.017401	0.174899
0.173793	0.017401	0.174106
0.182482	0.017401	0.172409
0.191172	0.017401	0.171616
0.199861	0.017401	0.170823
0.208551	0.017401	0.169126
0.217241	0.017401	0.168333
0.225930	0.017401	0.168444
0.234620	0.017401	0.167651
0.243310	0.017401	0.166858
0.251999	0.017401	0.166065
0.260689	0.017401	0.166177
0.269378	0.017401	0.165384
0.278068	0.017401	0.164591
0.286758	0.017401	0.163798
0.295447	0.017401	0.163005
0.304137	0.017401	0.160403
0.312827	0.017401	0.15961
0.321516	0.017401	0.157913
0.330206	0.017401	0.155312
0.338895	0.017401	0.155423
0.347585	0.017401	0.152822
0.356275	0.017401	0.150221
0.364964	0.017401	0.150332
0.373654	0.017401	0.149539
0.382344	0.017401	0.14513
0.391033	0.017401	0.146145
0.399723	0.017401	0.152585
0.408413	0.017401	0.1536
0.417102	0.017401	0.157328
0.425792	0.017401	0.15563
0.434481	0.017401	0.211796
0.443171	0.017401	0.229989
0.451861	0.017401	0.222867
0.460550	0.017401	0.190431
0.469240	0.017401	0.186925
0.477930	0.017401	0.180708
0.486619	0.017401	0.185339
0.495309	0.017401	0.184546
0.503998	0.017401	0.188274
0.512688	0.017401	0.205563
0.521378	0.017401	0.201154
0.530067	0.017401	0.202169
0.538757	0.017401	0.232115
0.547447	0.017401	0.234938
0.556136	0.017401	0.23505
0.564826	0.017401	0.234257
0.573515	0.017401	0.235272
0.582205	0.017401	0.234479
0.590895	0.017401	0.235494
0.599584	0.017401	0.232893
0.608274	0.017401	0.2321
0.616964	0.017401	0.233115
0.625653	0.017401	0.230514
0.634343	0.017401	0.229721
0.643032	0.017401	0.230736
0.651722	0.017401	0.228135
0.660412	0.017401	0.227342
0.669101	0.017401	0.227453
0.677791	0.017401	0.225756
0.686481	0.017401	0.225867
0.695170	0.017401	0.225978
0.703860	0.017401	0.225185
0.712550	0.017401	0.224392
0.721239	0.017401	0.224503
0.729929	0.017401	0.224615
0.738618	0.017401	0.22563
0.747308	0.017401	0.225741
0.755998	0.017401	0.225852
0.764687	0.017401	0.227771
0.773377	0.017401	0.226978
0.782067	0.017401	0.229802
0.790756	0.017401	0.231721
0.799446	0.017401	0.231832
0.808135	0.017401	0.233752
0.816825	0.017401	0.234767
0.825515	0.017401	0.234878
0.834204	0.017401	0.236797
0.842894	0.017401	0.237812
0.851584	0.017401	0.238828
0.860273	0.017401	0.239843
0.868963	0.017401	0.239954
0.877652	0.017401	0.240969
0.886342	0.017401	0.24108
0.895032	0.017401	0.242095
0.903721	0.017401	0.242207
0.912411	0.017401	0.242318
0.921101	0.017401	0.243333
0.929790	0.017401	0.244348
0.938480	0.017401	0.244459
0.947169	0.017401	0.24457
0.955859	0.017401	0.245586
0.964549	0.017401	0.245697
0.973238	0.017401	0.247616
0.981928	0.017401	0.248631
0.990618	0.017401	0.249646
0.999307	0.017401	0.250662
1.007997	0.017401	0.252581
1.016686	0.017401	0.251788
1.025376	0.017401	0.252803
1.034066	0.017401	0.25201
1.042755	0.017401	0.253025
1.051445	0.017401	0.253137
1.060135	0.017401	0.252344
1.068824	0.017401	0.249742
1.077514	0.017401	0.250758
1.086204	0.017401	0.249061
1.094893	0.017401	0.248268
1.103583	0.017401	0.252899
1.112272	0.017401	0.251202
1.120962	0.017401	0.252217
1.129652	0.017401	0.251424
1.138341	0.017401	0.251535
1.147031	0.017401	0.258879
1.155721	0.017401	0.25899
1.164410	0.017401	0.261814
1.173100	0.017401	0.265541
1.181789	0.017401	0.264748
1.190479	0.017401	0.265764
1.199169	0.017401	0.268587
1.207858	0.017401	0.268698
1.216548	0.017401	0.269713
1.225238	0.017401	0.269824
1.233927	0.017401	0.271744
1.242617	0.017401	0.272759
1.251306	0.017401	0.27287
1.259996	0.017401	0.273885
1.268686	0.017401	0.275805
1.277375	0.017401	0.275916
1.286065	0.017401	0.276931
1.294755	0.017401	0.277042
1.303444	0.017401	0.278961
1.312134	0.017401	0.282689
1.320823	0.017401	0.280992
1.329513	0.017401	0.283815
1.338203	0.017401	0.289351
1.346892	0.017401	0.289462
1.355582	0.017401	0.292286
1.364272	0.017401	0.295109
1.372961	0.017401	0.294316
1.381651	0.017401	0.300756
1.390341	0.017401	0.304483
1.399030	0.017401	0.305498
1.407720	0.017401	0.31013
1.416409	0.017401	0.312953
1.425099	0.017401	0.314873
1.433789	0.017401	0.317696
1.442478	0.017401	0.319616
1.451168	0.017401	0.323343
1.459858	0.017401	0.326166
1.468547	0.017401	0.327182
1.477237	0.017401	0.330005
1.485926	0.017401	0.33102
1.494616	0.017401	0.332035
1.503306	0.017401	0.334859
1.511995	0.017401	0.336778
1.520685	0.017401	0.336889
1.529375	0.017401	0.339713
1.538064	0.017401	0.339824
1.546754	0.017401	0.340839
1.555443	0.017401	0.343662
1.564133	0.017401	0.343774
1.572823	0.017401	0.342981
1.581512	0.017401	0.3449
1.590202	0.017401	0.345011
1.598892	0.017401	0.344218
1.607581	0.017401	0.346137
1.616271	0.017401	0.346248
1.624960	0.017401	0.34636
1.633650	0.017401	0.346471
1.642340	0.017401	0.346582
1.651029	0.017401	0.346693
1.659719	0.017401	0.346804
1.668409	0.017401	0.346915
1.677098	0.017401	0.347026
1.685788	0.017401	0.347137
1.694477	0.017401	0.348153
1.703167	0.017401	0.348264
1.711857	0.017401	0.348375
1.720546	0.017401	0.34939
1.729236	0.017401	0.348597
1.737926	0.017401	0.349612
1.746615	0.017401	0.349723
1.755305	0.017401	0.349835
1.763995	0.017401	0.35085
1.772684	0.017401	0.350961
1.781374	0.017401	0.350168
1.790063	0.017401	0.350279
1.798753	0.017401	0.351294
1.807443	0.017401	0.351405
1.816132	0.017401	0.351517
1.824822	0.017401	0.351628
1.833512	0.017401	0.350835
1.842201	0.017401	0.350946
1.850891	0.017401	0.351057
1.859580	0.017401	0.350264
1.868270	0.017401	0.350375
1.876960	0.017401	0.349582
1.885649	0.017401	0.347885
1.894339	0.017401	0.347996
1.903029	0.017401	0.346299
1.911718	0.017401	0.345506
1.920408	0.017401	0.344713
1.929097	0.017401	0.342112
1.937787	0.017401	0.339511
1.946477	0.017401	0.339622
1.955166	0.017401	0.337021
1.963856	0.017401	0.337132
1.972546	0.017401	0.335435
1.981235	0.017401	0.333738
1.989925	0.017401	0.332945
1.998614	0.017401	0.330343
2.007304	0.017401	0.327742
2.015994	0.017401	0.327853
2.024683	0.017401	0.326156
2.033373	0.017401	0.324459
2.042063	0.017401	0.323666
2.050752	0.017401	0.321969
2.059442	0.017401	0.320272
2.068132	0.017401	0.319479
2.076821	0.017401	0.317782
2.085511	0.017401	0.316085
2.094200	0.017401	0.314388
2.102890	0.017401	0.313595
2.111580	0.017401	0.312802
2.120269	0.017401	0.312913
2.128959	0.017401	0.310312
2.137649	0.017401	0.309519
2.146338	0.017401	0.307822
2.155028	0.017401	0.306125
2.163717	0.017401	0.306236
2.172407	0.017401	0.303635
2.181097	0.017401	0.301034
2.189786	0.017401	0.300241
2.198476	0.017401	0.297639
2.207166	0.017401	0.295942
2.215855	0.017401	0.296053
2.224545	0.017401	0.292548
2.233234	0.017401	0.290851
2.241924	0.017401	0.290058
2.250614	0.017401	0.287457
2.259303	0.017401	0.28576
2.267993	0.017401	0.285871
2.276683	0.017401	0.284174
2.285372	0.017401	0.283381
2.294062	0.017401	0.284396
2.302751	0.017401	0.282699
2.311441	0.017401	0.283714
2.320131	0.017401	0.28473
2.328820	0.017401	0.283937
2.337510	0.017401	0.284952
2.346200	0.017401	0.285967
2.354889	0.017401	0.285174
2.363579	0.017401	0.287997
2.372268	0.017401	0.288109
2.380958	0.017401	0.28822
2.389648	0.017401	0.289235
2.398337	0.017401	0.288442
2.407027	0.017401	0.288553
2.415717	0.017401	0.291376
2.424406	0.017401	0.289679
2.433096	0.017401	0.290695
2.441786	0.017401	0.29171
2.450475	0.017401	0.290013
2.459165	0.017401	0.291028
2.467854	0.017401	0.292043
2.476544	0.017401	0.290346
2.485234	0.017401	0.290457
2.493923	0.017401	0.290568
2.502613	0.017401	0.288871
2.511303	0.017401	0.288982
2.519992	0.017401	0.288189
2.528682	0.017401	0.287396
2.537371	0.017401	0.287507
2.546061	0.017401	0.28581
2.554751	0.017401	0.284113
2.563440	0.017401	0.28332
2.572130	0.017401	0.282527
2.580820	0.017401	0.28083
2.589509	0.017401	0.280037
2.598199	0.017401	0.280148
2.606888	0.017401	0.279355
2.615578	0.017401	0.279467
2.624268	0.017401	0.278674
2.632957	0.017401	0.278785
2.641647	0.017401	0.277992
2.650337	0.017401	0.277199
2.659026	0.017401	0.27731
2.667716	0.017401	0.276517
2.676405	0.017401	0.275724
2.685095	0.017401	0.275835
2.693785	0.017401	0.275042
2.702474	0.017401	0.273345
2.711164	0.017401	0.273456
2.719854	0.017401	0.272663
2.728543	0.017401	0.270966
2.737233	0.017401	0.271077
2.745923	0.017401	0.26938
2.754612	0.017401	0.268587
2.763302	0.017401	0.267794
2.771991	0.017401	0.267001
2.780681	0.017401	0.266208
2.789371	0.017401	0.265415
2.798060	0.017401	0.263718
2.806750	0.017401	0.262021
2.815440	0.017401	0.260324
2.824129	0.017401	0.258627
2.832819	0.017401	0.25693
2.841508	0.017401	0.255233
2.850198	0.017401	0.25444
2.858888	0.017401	0.258167
2.867577	0.017401	0.257374
2.876267	0.017401	0.255677
2.884957	0.017401	0.257597
2.893646	0.017401	0.254995
2.902336	0.017401	0.255106
2.911025	0.017401	0.256122
2.919715	0.017401	0.253521
2.928405	0.017401	0.253632
2.937094	0.017401	0.254647
2.945784	0.017401	0.251142
2.954474	0.017401	0.251253
2.963163	0.017401	0.251364
2.971853	0.017401	0.247859
2.980542	0.017401	0.248874
2.989232	0.017401	0.248985
2.997922	0.017401	0.244575
3.006611	0.017401	0.244687
3.015301	0.017401	0.24299
3.023991	0.017401	0.239484
3.032680	0.017401	0.238691
3.041370	0.017401	0.237898
3.050059	0.017401	0.234393
3.058749	0.017401	0.232696
3.067439	0.017401	0.229191
3.076128	0.017401	0.227494
3.084818	0.017401	0.225797
3.093508	0.017401	0.222291
3.102197	0.017401	0.220594
3.110887	0.017401	0.217089
3.119577	0.017401	0.214488
3.128266	0.017401	0.212791
3.136956	0.017401	0.21019
3.145645	0.017401	0.206684
3.154335	0.017401	0.204987
3.163025	0.017401	0.205098
3.171714	0.017401	0.219675
3.180404	0.017401	0.223402
3.189094	0.017401	0.225322
3.197783	0.017401	0.219104
3.206473	0.017401	0.223736
3.215162	0.017401	0.224751
3.223852	0.017401	0.231191
3.232542	0.017401	0.224973
3.241231	0.017401	0.232317
3.249921	0.017401	0.233332
3.258611	0.017401	0.236156
3.267300	0.017401	0.235363
3.275990	0.017401	0.23457
3.284679	0.017401	0.234681
3.293369	0.017401	0.232984
3.302059	0.017401	0.231287
3.310748	0.017401	0.22959
3.319438	0.017401	0.228797
3.328128	0.017401	0.2271
3.336817	0.017401	0.225403
3.345507	0.017401	0.223706
3.354196	0.017401	0.222008
3.362886	0.017401	0.219407
3.371576	0.017401	0.218614
3.380265	0.017401	0.216917
3.388955	0.017401	0.216124
3.397645	0.017401	0.216235
3.406334	0.017401	0.214538
3.415024	0.017401	0.213745
3.423714	0.017401	0.212048
3.432403	0.017401	0.212159
3.441093	0.017401	0.210462
3.449782	0.017401	0.210573
3.458472	0.017401	0.211589
3.467162	0.017401	0.210796
3.475851	0.017401	0.210907
3.484541	0.017401	0.212826
3.493231	0.017401	0.211129
3.501920	0.017401	0.212144
3.510610	0.017401	0.213159
3.519299	0.017401	0.212366
3.527989	0.017401	0.214286
3.536679	0.017401	0.214397
3.545368	0.017401	0.2127
3.554058	0.017401	0.215523
3.562748	0.017401	0.21473
3.571437	0.017401	0.214841
3.580127	0.017401	0.209528
3.588816	0.017401	0.207831
3.597506	0.017401	0.207942
3.606196	0.017401	0.208957
3.614885	0.017401	0.209068
3.623575	0.017401	0.210083
3.632265	0.017401	0.211099
3.640954	0.017401	0.21121
3.649644	0.017401	0.211321
3.658333	0.017401	0.21324
3.667023	0.017401	0.212447
3.675713	0.017401	0.213462
3.684402	0.017401	0.213574
3.693092	0.017401	0.214589
3.701782	0.017401	0.215604
3.710471	0.017401	0.216619
3.719161	0.017401	0.215826
3.727850	0.017401	0.217746
3.736540	0.017401	0.217857
3.745230	0.017401	0.21616
3.753919	0.017401	0.219887
3.762609	0.017401	0.220902
3.771299	0.017401	0.220109
3.779988	0.017401	0.222029
3.788678	0.017401	0.22214
3.797368	0.017401	0.223155
3.806057	0.017401	0.225074
3.814747	0.017401	0.225185
3.823436	0.017401	0.226201
3.832126	0.017401	0.22812
3.840816	0.017401	0.228231
3.849505	0.017401	0.23015
3.858195	0.017401	0.231166
3.866885	0.017401	0.232181
3.875574	0.017401	0.233196
3.884264	0.017401	0.232403
3.892953	0.017401	0.233418
3.901643	0.017401	0.233529
3.910333	0.017401	0.232736
3.919022	0.017401	0.231943
3.927712	0.017401	0.23115
3.936402	0.017401	0.229453
3.945091	0.017401	0.227756
3.953781	0.017401	0.226963
3.962470	0.017401	0.225266
3.971160	0.017401	0.223569
3.979850	0.017401	0.222776
3.988539	0.017401	0.221983
3.997229	0.017401	0.222094
4.005919	0.017401	0.224014
4.014608	0.017401	0.224125
4.023298	0.017401	0.22514
4.031987	0.017401	0.227059
4.040677	0.017401	0.22717
4.049367	0.017401	0.229994
4.058056	0.017401	0.231913
4.066746	0.017401	0.232024
4.075436	0.017401	0.233944
4.084125	0.017401	0.235863
4.092815	0.017401	0.236878
4.101505	0.017401	0.239701
4.110194	0.017401	0.239813
4.118884	0.017401	0.241732
4.127573	0.017401	0.242747
4.136263	0.017401	0.241954
4.144953	0.017401	0.242969
4.153642	0.017401	0.244889
4.162332	0.017401	0.243192
4.171022	0.017401	0.244207
4.179711	0.017401	0.244318
4.188401	0.017401	0.241717
4.197090	0.017401	0.243636
4.205780	0.017401	0.242843
4.214470	0.017401	0.240242
4.223159	0.017401	0.239449
4.231849	0.017401	0.238656
4.240539	0.017401	0.235151
4.249228	0.017401	0.233454
4.257918	0.017401	0.231757
4.266607	0.017401	0.227347
4.275297	0.017401	0.22565
4.283987	0.017401	0.222145
4.292676	0.017401	0.216831
4.301366	0.017401	0.213326
4.310056	0.017401	0.209821
4.318745	0.017401	0.204507
4.327435	0.017401	0.200098
4.336124	0.017401	0.196593
4.344814	0.017401	0.192183
4.353504	0.017401	0.187774
4.362193	0.017401	0.183365
4.370883	0.017401	0.179859
4.379573	0.017401	0.176354
4.388262	0.017401	0.172849
4.396952	0.017401	0.171152
4.405641	0.017401	0.167646
4.414331	0.017401	0.164141
4.423021	0.017401	0.163348
4.431710	0.017401	0.160747
4.440400	0.017401	0.158146
0.000000	0.026102	0.204479
0.008690	0.026102	0.203686
0.017379	0.026102	0.204701
0.026069	0.026102	0.201196
0.034759	0.026102	0.201307
0.043448	0.026102	0.201418
0.052138	0.026102	0.198817
0.060827	0.026102	0.198928
0.069517	0.026102	0.198135
0.078207	0.026102	0.195534
0.086896	0.026102	0.195645
0.095586	0.026102	0.193948
0.104276	0.026102	0.193155
0.112965	0.026102	0.192362
0.121655	0.026102	0.190665
0.130344	0.026102	0.189872
0.139034	0.026102	0.189079
0.147724	0.026102	0.188286
0.156413	0.026102	0.187493
0.165103	0.026102	0.1867
0.173793	0.026102	0.185907
0.182482	0.026102	0.18421
0.191172	0.026102	0.183417
0.199861	0.026102	0.183528
0.208551	0.026102	0.182735
0.217241	0.026102	0.182847
0.225930	0.026102	0.182958
0.234620	0.026102	0.181261
0.243310	0.026102	0.182276
0.251999	0.026102	0.181483
0.260689	0.026102	0.181594
0.269378	0.026102	0.182609
0.278068	0.026102	0.180912
0.286758	0.026102	0.181023
0.295447	0.026102	0.18023
0.304137	0.026102	0.178533
0.312827	0.026102	0.179548
0.321516	0.026102	0.177851
0.330206	0.026102	0.176154
0.338895	0.026102	0.176265
0.347585	0.026102	0.174568
0.356275	0.026102	0.171967
0.364964	0.026102	0.172982
0.373654	0.026102	0.172189
0.382344	0.026102	0.16778
0.391033	0.026102	0.166987
0.399723	0.026102	0.16981
0.408413	0.026102	0.170826
0.417102	0.026102	0.170033
0.425792	0.026102	0.188226
0.434481	0.026102	0.200994
0.443171	0.026102	0.20653
0.451861	0.026102	0.208449
0.460550	0.026102	0.207656
0.469240	0.026102	0.205055
0.477930	0.026102	0.211495
0.486619	0.026102	0.214318
0.495309	0.026102	0.218046
0.503998	0.026102	0.218157
0.512688	0.026102	0.224597
0.521378	0.026102	0.225612
0.530067	0.026102	0.228435
0.538757	0.026102	0.231259
0.547447	0.026102	0.23137
0.556136	0.026102	0.238714
0.564826	0.026102	0.234304
0.573515	0.026102	0.240744
0.582205	0.026102	0.243567
0.590895	0.026102	0.243679
0.599584	0.026102	0.232036
0.608274	0.026102	0.233052
0.616964	0.026102	0.232259
0.625653	0.026102	0.229658
0.634343	0.026102	0.24333
0.643032	0.026102	0.242537
0.651722	0.026102	0.227279
0.660412	0.026102	0.22739
0.669101	0.026102	0.225693
0.677791	0.026102	0.225804
0.686481	0.026102	0.225011
0.695170	0.026102	0.225122
0.703860	0.026102	0.224329
0.712550	0.026102	0.226248
0.721239	0.026102	0.224551
0.729929	0.026102	0.225566
0.738618	0.026102	0.226582
0.747308	0.026102	0.224885
0.755998	0.026102	0.227708
0.764687	0.026102	0.228723
0.773377	0.026102	0.228834
0.782067	0.026102	0.230754
0.790756	0.026102	0.232673
0.799446	0.026102	0.232784
0.808135	0.026102	0.233799
0.816825	0.026102	0.236623
0.825515	0.026102	0.234926
0.834204	0.026102	0.238653
0.842894	0.026102	0.239668
0.851584	0.026102	0.238875
0.860273	0.026102	0.240795
0.868963	0.026102	0.242714
0.877652	0.026102	0.251866
0.886342	0.026102	0.255594
0.895032	0.026102	0.243951
0.903721	0.026102	0.243158
0.912411	0.026102	0.244174
0.921101	0.026102	0.244285
0.929790	0.026102	0.246204
0.938480	0.026102	0.245411
0.947169	0.026102	0.24733
0.955859	0.026102	0.248346
0.964549	0.026102	0.248457
0.973238	0.026102	0.250376
0.981928	0.026102	0.251391
0.990618	0.026102	0.252406
0.999307	0.026102	0.253422
1.007997	0.026102	0.254437
1.016686	0.026102	0.256356
1.025376	0.026102	0.257371
1.034066	0.026102	0.257483
1.042755	0.026102	0.258498
1.051445	0.026102	0.257705
1.060135	0.026102	0.25872
1.068824	0.026102	0.258831
1.077514	0.026102	0.26075
1.086204	0.026102	0.259957
1.094893	0.026102	0.261877
1.103583	0.026102	0.261988
1.112272	0.026102	0.262099
1.120962	0.026102	0.263114
1.129652	0.026102	0.267746
1.138341	0.026102	0.269665
1.147031	0.026102	0.272489
1.155721	0.026102	0.269887
1.164410	0.026102	0.270903
1.173100	0.026102	0.27463
1.181789	0.026102	0.274741
1.190479	0.026102	0.273948
1.199169	0.026102	0.277676
1.207858	0.026102	0.277787
1.216548	0.026102	0.278802
1.225238	0.026102	0.278009
1.233927	0.026102	0.277216
1.242617	0.026102	0.276423
1.251306	0.026102	0.279247
1.259996	0.026102	0.278454
1.268686	0.026102	0.277661
1.277375	0.026102	0.281388
1.286065	0.026102	0.281499
1.294755	0.026102	0.28161
1.303444	0.026102	0.286242
1.312134	0.026102	0.286353
1.320823	0.026102	0.28556
1.329513	0.026102	0.291096
1.338203	0.026102	0.293919
1.346892	0.026102	0.293126
1.355582	0.026102	0.299566
1.364272	0.026102	0.302389
1.372961	0.026102	0.302501
1.381651	0.026102	0.30894
1.390341	0.026102	0.31086
1.399030	0.026102	0.312779
1.407720	0.026102	0.316506
1.416409	0.026102	0.317522
1.425099	0.026102	0.319441
1.433789	0.026102	0.323168
1.442478	0.026102	0.325088
1.451168	0.026102	0.326103
1.459858	0.026102	0.329831
1.468547	0.026102	0.330846
1.477237	0.026102	0.332765
1.485926	0.026102	0.334684
1.494616	0.026102	0.336604
1.503306	0.026102	0.338523
1.511995	0.026102	0.339538
1.520685	0.026102	0.341458
1.529375	0.026102	0.341569
1.538064	0.026102	0.343488
1.546754	0.026102	0.344503
1.555443	0.026102	0.345518
1.564133	0.026102	0.345629
1.572823	0.026102	0.345741
1.581512	0.026102	0.345852
1.590202	0.026102	0.346867
1.598892	0.026102	0.346978
1.607581	0.026102	0.347089
1.616271	0.026102	0.348104
1.624960	0.026102	0.347311
1.633650	0.026102	0.348327
1.642340	0.026102	0.348438
1.651029	0.026102	0.348549
1.659719	0.026102	0.34866
1.668409	0.026102	0.348771
1.677098	0.026102	0.349786
1.685788	0.026102	0.348993
1.694477	0.026102	0.350009
1.703167	0.026102	0.35012
1.711857	0.026102	0.350231
1.720546	0.026102	0.35215
1.729236	0.026102	0.351357
1.737926	0.026102	0.352372
1.746615	0.026102	0.352483
1.755305	0.026102	0.352595
1.763995	0.026102	0.35361
1.772684	0.026102	0.352817
1.781374	0.026102	0.352928
1.790063	0.026102	0.354847
1.798753	0.026102	0.354054
1.807443	0.026102	0.353261
1.816132	0.026102	0.355181
1.824822	0.026102	0.353484
1.833512	0.026102	0.353595
1.842201	0.026102	0.355514
1.850891	0.026102	0.353817
1.859580	0.026102	0.353024
1.868270	0.026102	0.353135
1.876960	0.026102	0.351438
1.885649	0.026102	0.351549
1.894339	0.026102	0.350756
1.903029	0.026102	0.349963
1.911718	0.026102	0.34917
1.920408	0.026102	0.347473
1.929097	0.026102	0.345776
1.937787	0.026102	0.344983
1.946477	0.026102	0.342382
1.955166	0.026102	0.340685
1.963856	0.026102	0.339892
1.972546	0.026102	0.337291
1.981235	0.026102	0.335594
1.989925	0.026102	0.334801
1.998614	0.026102	0.332199
2.007304	0.026102	0.330502
2.015994	0.026102	0.330613
2.024683	0.026102	0.327108
2.033373	0.026102	0.326315
2.042063	0.026102	0.325522
2.050752	0.026102	0.322921
2.059442	0.026102	0.322128
2.068132	0.026102	0.322239
2.076821	0.026102	0.318734
2.085511	0.026102	0.317941
2.094200	0.026102	0.317148
2.102890	0.026102	0.315451
2.111580	0.026102	0.314658
2.120269	0.026102	0.312961
2.128959	0.026102	0.311264
2.137649	0.026102	0.310471
2.146338	0.026102	0.309678
2.155028	0.026102	0.308885
2.163717	0.026102	0.307188
2.172407	0.026102	0.304587
2.181097	0.026102	0.303794
2.189786	0.026102	0.302096
2.198476	0.026102	0.300399
2.207166	0.026102	0.299606
2.215855	0.026102	0.297909
2.224545	0.026102	0.294404
2.233234	0.026102	0.293611
2.241924	0.026102	0.291914
2.250614	0.026102	0.289313
2.259303	0.026102	0.289424
2.267993	0.026102	0.287727
2.276683	0.026102	0.285126
2.285372	0.026102	0.286141
2.294062	0.026102	0.285348
2.302751	0.026102	0.283651
2.311441	0.026102	0.28557
2.320131	0.026102	0.285681
2.328820	0.026102	0.284888
2.337510	0.026102	0.286808
2.346200	0.026102	0.286919
2.354889	0.026102	0.287934
2.363579	0.026102	0.289853
2.372268	0.026102	0.289964
2.380958	0.026102	0.290076
2.389648	0.026102	0.291091
2.398337	0.026102	0.290298
2.407027	0.026102	0.292217
2.415717	0.026102	0.293232
2.424406	0.026102	0.291535
2.433096	0.026102	0.293455
2.441786	0.026102	0.293566
2.450475	0.026102	0.292773
2.459165	0.026102	0.293788
2.467854	0.026102	0.293899
2.476544	0.026102	0.291298
2.485234	0.026102	0.292313
2.493923	0.026102	0.29152
2.502613	0.026102	0.289823
2.511303	0.026102	0.290838
2.519992	0.026102	0.289141
2.528682	0.026102	0.287444
2.537371	0.026102	0.288459
2.546061	0.026102	0.286762
2.554751	0.026102	0.285969
2.563440	0.026102	0.28608
2.572130	0.026102	0.285287
2.580820	0.026102	0.28359
2.589509	0.026102	0.282797
2.598199	0.026102	0.282004
2.606888	0.026102	0.281211
2.615578	0.026102	0.281322
2.624268	0.026102	0.279625
2.632957	0.026102	0.279736
2.641647	0.026102	0.278944
2.650337	0.026102	0.278151
2.659026	0.026102	0.278262
2.667716	0.026102	0.277469
2.676405	0.026102	0.276676
2.685095	0.026102	0.275883
2.693785	0.026102	0.27509
2.702474	0.026102	0.274297
2.711164	0.026102	0.274408
2.719854	0.026102	0.272711
2.728543	0.026102	0.271918
2.737233	0.026102	0.272029
2.745923	0.026102	0.270332
2.754612	0.026102	0.268635
2.763302	0.026102	0.268746
2.771991	0.026102	0.267049
2.780681	0.026102	0.265352
2.789371	0.026102	0.263655
2.798060	0.026102	0.262862
2.806750	0.026102	0.262069
2.815440	0.026102	0.260372
2.824129	0.026102	0.260483
2.832819	0.026102	0.261498
2.841508	0.026102	0.258897
2.850198	0.026102	0.259008
2.858888	0.026102	0.260927
2.867577	0.026102	0.258326
2.876267	0.026102	0.259341
2.884957	0.026102	0.261261
2.893646	0.026102	0.258659
2.902336	0.026102	0.258771
2.911025	0.026102	0.259786
2.919715	0.026102	0.257185
2.928405	0.026102	0.256392
2.937094	0.026102	0.257407
2.945784	0.026102	0.254806
2.954474	0.026102	0.254917
2.963163	0.026102	0.255028
2.971853	0.026102	0.252427
2.980542	0.026102	0.252538
2.989232	0.026102	0.250841
2.997922	0.026102	0.24824
3.006611	0.026102	0.247447
3.015301	0.026102	0.244845
3.023991	0.026102	0.242244
3.032680	0.026102	0.241451
3.041370	0.026102	0.23885
3.050059	0.026102	0.236249
3.058749	0.026102	0.233648
3.067439	0.026102	0.231951
3.076128	0.026102	0.22935
3.084818	0.026102	0.227652
3.093508	0.026102	0.224147
3.102197	0.026102	0.22245
3.110887	0.026102	0.219849
3.119577	0.026102	0.216344
3.128266	0.026102	0.215551
3.136956	0.026102	0.212949
3.145645	0.026102	0.209444
3.154335	0.026102	0.209555
3.163025	0.026102	0.20605
3.171714	0.026102	0.203449
3.180404	0.026102	0.221642
3.189094	0.026102	0.228986
3.197783	0.026102	0.233617
3.206473	0.026102	0.235537
3.215162	0.026102	0.232032
3.223852	0.026102	0.232143
3.232542	0.026102	0.23587
3.241231	0.026102	0.238694
3.249921	0.026102	0.238805
3.258611	0.026102	0.23982
3.267300	0.026102	0.239931
3.275990	0.026102	0.239138
3.284679	0.026102	0.238345
3.293369	0.026102	0.237552
3.302059	0.026102	0.235855
3.310748	0.026102	0.234158
3.319438	0.026102	0.232461
3.328128	0.026102	0.230764
3.336817	0.026102	0.229067
3.345507	0.026102	0.22737
3.354196	0.026102	0.225673
3.362886	0.026102	0.223975
3.371576	0.026102	0.222278
3.380265	0.026102	0.222389
3.388955	0.026102	0.220692
3.397645	0.026102	0.218091
3.406334	0.026102	0.218202
3.415024	0.026102	0.216505
3.423714	0.026102	0.216616
3.432403	0.026102	0.215823
3.441093	0.026102	0.21503
3.449782	0.026102	0.214237
3.458472	0.026102	0.215253
3.467162	0.026102	0.21446
3.475851	0.026102	0.214571
3.484541	0.026102	0.214682
3.493231	0.026102	0.214793
3.501920	0.026102	0.214904
3.510610	0.026102	0.215015
3.519299	0.026102	0.216031
3.527989	0.026102	0.217046
3.536679	0.026102	0.216253
3.545368	0.026102	0.217268
3.554058	0.026102	0.217379
3.562748	0.026102	0.21749
3.571437	0.026102	0.217601
3.580127	0.026102	0.219521
3.588816	0.026102	0.217824
3.597506	0.026102	0.217935
3.606196	0.026102	0.218046
3.614885	0.026102	0.217253
3.623575	0.026102	0.218268
3.632265	0.026102	0.218379
3.640954	0.026102	0.217586
3.649644	0.026102	0.218601
3.658333	0.026102	0.218713
3.667023	0.026102	0.21792
3.675713	0.026102	0.218935
3.684402	0.026102	0.219046
3.693092	0.026102	0.218253
3.701782	0.026102	0.219268
3.710471	0.026102	0.219379
3.719161	0.026102	0.220394
3.727850	0.026102	0.22141
3.736540	0.026102	0.221521
3.745230	0.026102	0.221632
3.753919	0.026102	0.222647
3.762609	0.026102	0.223662
3.771299	0.026102	0.224678
3.779988	0.026102	0.224789
3.788678	0.026102	0.225804
3.797368	0.026102	0.226819
3.806057	0.026102	0.229642
3.814747	0.026102	0.22885
3.823436	0.026102	0.229865
3.832126	0.026102	0.231784
3.840816	0.026102	0.232799
3.849505	0.026102	0.234719
3.858195	0.026102	0.235734
3.866885	0.026102	0.234941
3.875574	0.026102	0.23686
3.884264	0.026102	0.236971
3.892953	0.026102	0.236178
3.901643	0.026102	0.235385
3.910333	0.026102	0.234592
3.919022	0.026102	0.233799
3.927712	0.026102	0.23391
3.936402	0.026102	0.233117
3.945091	0.026102	0.232324
3.953781	0.026102	0.231531
3.962470	0.026102	0.229834
3.971160	0.026102	0.229946
3.979850	0.026102	0.228248
3.988539	0.026102	0.226551
3.997229	0.026102	0.227567
4.005919	0.026102	0.226774
4.014608	0.026102	0.227789
[truncated: 156,721 more rows]
