# Supplementary material for: Cyclodehydrogenation of molecular nanographene precursors catalyzed by atomic hydrogen
Source: Nat Commun. 2025 Jan 15;16:691. doi: 10.1038/s41467-024-54774-1 (PMC11735845; doi:10.1038/s41467-024-54774-1)
Supplement: Supplementary file 4 — Source Data [file 41467_2024_54774_MOESM4_ESM.zip › Source Data/Figure_3 source data file/Figure_3j.txt]

X[nm]		Y[nm]		Z[nm]
0.000000	0.000000	0.000962722
0.100226	0.000000	0.00157563
0.200452	0.000000	0.00132691
0.300678	0.000000	0.00252093
0.400904	0.000000	0.00552542
0.501130	0.000000	0.0070325
0.601356	0.000000	0.00623607
0.701582	0.000000	0.00503981
0.801808	0.000000	0.0042961
0.902034	0.000000	0.00353405
1.002261	0.000000	0.00299432
1.102487	0.000000	0.00346176
1.202713	0.000000	0.00556067
1.302939	0.000000	0.00777819
1.403165	0.000000	0.00845402
1.503391	0.000000	0.0090778
1.603617	0.000000	0.0124024
1.703843	0.000000	0.0182566
1.804069	0.000000	0.0264231
1.904295	0.000000	0.0380898
2.004521	0.000000	0.0522637
2.104747	0.000000	0.065726
2.204973	0.000000	0.0766297
2.305199	0.000000	0.0839353
2.405425	0.000000	0.0872519
2.505651	0.000000	0.0862597
2.605877	0.000000	0.0799137
2.706103	0.000000	0.0692516
2.806329	0.000000	0.0576085
2.906556	0.000000	0.045582
3.006782	0.000000	0.0338368
3.107008	0.000000	0.0254179
3.207234	0.000000	0.0202805
3.307460	0.000000	0.0161274
3.407686	0.000000	0.0137909
3.507912	0.000000	0.0142624
3.608138	0.000000	0.0158851
3.708364	0.000000	0.0173747
3.808590	0.000000	0.0190047
0.000000	0.099876	0
0.100226	0.099876	0.00118532
0.200452	0.099876	0.00195797
0.300678	0.099876	0.00320794
0.400904	0.099876	0.00502998
0.501130	0.099876	0.00618979
0.601356	0.099876	0.0065904
0.701582	0.099876	0.00644876
0.801808	0.099876	0.00521015
0.902034	0.099876	0.00410868
1.002261	0.099876	0.00509403
1.102487	0.099876	0.00725223
1.202713	0.099876	0.00941349
1.302939	0.099876	0.0116744
1.403165	0.099876	0.012745
1.503391	0.099876	0.0125639
1.603617	0.099876	0.0138059
1.703843	0.099876	0.0176008
1.804069	0.099876	0.0238779
1.904295	0.099876	0.033412
2.004521	0.099876	0.0453356
2.104747	0.099876	0.057818
2.204973	0.099876	0.0691881
2.305199	0.099876	0.0765391
2.405425	0.099876	0.0787508
2.505651	0.099876	0.0777781
2.605877	0.099876	0.0732187
2.706103	0.099876	0.0637195
2.806329	0.099876	0.0523619
2.906556	0.099876	0.0423588
3.006782	0.099876	0.0339605
3.107008	0.099876	0.0277895
3.207234	0.099876	0.0237181
3.307460	0.099876	0.0205774
3.407686	0.099876	0.0195475
3.507912	0.099876	0.0205354
3.608138	0.099876	0.0208411
3.708364	0.099876	0.0205268
3.808590	0.099876	0.021485
0.000000	0.199751	0.00228815
0.100226	0.199751	0.00291288
0.200452	0.199751	0.00350589
0.300678	0.199751	0.00448955
0.400904	0.199751	0.00599428
0.501130	0.199751	0.00682773
0.601356	0.199751	0.00688613
0.701582	0.199751	0.00724442
0.801808	0.199751	0.00715643
0.902034	0.199751	0.00684161
1.002261	0.199751	0.00878172
1.102487	0.199751	0.0124817
1.202713	0.199751	0.0155273
1.302939	0.199751	0.0175336
1.403165	0.199751	0.0180617
1.503391	0.199751	0.0172406
1.603617	0.199751	0.0173678
1.703843	0.199751	0.019478
1.804069	0.199751	0.0235117
1.904295	0.199751	0.0305983
2.004521	0.199751	0.0402648
2.104747	0.199751	0.0503308
2.204973	0.199751	0.0594705
2.305199	0.199751	0.0659021
2.405425	0.199751	0.0683878
2.505651	0.199751	0.067556
2.605877	0.199751	0.0632802
2.706103	0.199751	0.0552727
2.806329	0.199751	0.0461954
2.906556	0.199751	0.0383823
3.006782	0.199751	0.0320189
3.107008	0.199751	0.0277051
3.207234	0.199751	0.0254388
3.307460	0.199751	0.0238338
3.407686	0.199751	0.0234827
3.507912	0.199751	0.0244603
3.608138	0.199751	0.02438
3.708364	0.199751	0.0231385
3.808590	0.199751	0.0227359
0.000000	0.299627	0.00611932
0.100226	0.299627	0.00632216
0.200452	0.299627	0.00624859
0.300678	0.299627	0.006382
0.400904	0.299627	0.00752581
0.501130	0.299627	0.00828112
0.601356	0.299627	0.00777512
0.701582	0.299627	0.00799905
0.801808	0.299627	0.00922384
0.902034	0.299627	0.0104562
1.002261	0.299627	0.0130403
1.102487	0.299627	0.0171911
1.202713	0.299627	0.0208423
1.302939	0.299627	0.0229012
1.403165	0.299627	0.0228606
1.503391	0.299627	0.0212295
1.603617	0.299627	0.0207903
1.703843	0.299627	0.0223637
1.804069	0.299627	0.0247014
1.904295	0.299627	0.0288732
2.004521	0.299627	0.0357684
2.104747	0.299627	0.0429475
2.204973	0.299627	0.0487277
2.305199	0.299627	0.0528211
2.405425	0.299627	0.055011
2.505651	0.299627	0.0547202
2.605877	0.299627	0.0511624
2.706103	0.299627	0.0446884
2.806329	0.299627	0.0382649
2.906556	0.299627	0.0332075
3.006782	0.299627	0.0286016
3.107008	0.299627	0.0251246
3.207234	0.299627	0.0241405
3.307460	0.299627	0.0242098
3.407686	0.299627	0.024272
3.507912	0.299627	0.0246385
3.608138	0.299627	0.0245249
3.708364	0.299627	0.0233789
3.808590	0.299627	0.0222033
0.000000	0.399503	0.00827853
0.100226	0.399503	0.00833548
0.200452	0.399503	0.00841714
0.300678	0.399503	0.00818026
0.400904	0.399503	0.00853944
0.501130	0.399503	0.00930911
0.601356	0.399503	0.00913385
0.701582	0.399503	0.00906584
0.801808	0.399503	0.0102896
0.902034	0.399503	0.0124623
1.002261	0.399503	0.0158438
1.102487	0.399503	0.0199576
1.202713	0.399503	0.0232008
1.302939	0.399503	0.0252157
1.403165	0.399503	0.0254125
1.503391	0.399503	0.0234145
1.603617	0.399503	0.022201
1.703843	0.399503	0.0235153
1.804069	0.399503	0.0253606
1.904295	0.399503	0.0276383
2.004521	0.399503	0.0317154
2.104747	0.399503	0.0359518
2.204973	0.399503	0.039031
2.305199	0.399503	0.0409533
2.405425	0.399503	0.0415514
2.505651	0.399503	0.0412479
2.605877	0.399503	0.0397436
2.706103	0.399503	0.0357148
2.806329	0.399503	0.0310724
2.906556	0.399503	0.0279782
3.006782	0.399503	0.0251246
3.107008	0.399503	0.0220039
3.207234	0.399503	0.0209062
3.307460	0.399503	0.0216145
3.407686	0.399503	0.022141
3.507912	0.399503	0.0221729
3.608138	0.399503	0.0218288
3.708364	0.399503	0.0207644
3.808590	0.399503	0.0195279
0.000000	0.499378	0.00971493
0.100226	0.499378	0.00900275
0.200452	0.499378	0.00974449
0.300678	0.499378	0.0103319
0.400904	0.499378	0.0105643
0.501130	0.499378	0.0113028
0.601356	0.499378	0.0116171
0.701582	0.499378	0.0118082
0.801808	0.499378	0.0129026
0.902034	0.499378	0.0149042
1.002261	0.499378	0.0182339
1.102487	0.499378	0.0225313
1.202713	0.499378	0.0256347
1.302939	0.499378	0.0272304
1.403165	0.499378	0.0277709
1.503391	0.499378	0.0263958
1.603617	0.499378	0.0246558
1.703843	0.499378	0.0250818
1.804069	0.499378	0.026598
1.904295	0.499378	0.0282039
2.004521	0.499378	0.030368
2.104747	0.499378	0.0319205
2.204973	0.499378	0.032586
2.305199	0.499378	0.0329997
2.405425	0.499378	0.0322308
2.505651	0.499378	0.0312354
2.605877	0.499378	0.0313755
2.706103	0.499378	0.0304939
2.806329	0.499378	0.0275571
2.906556	0.499378	0.0246952
3.006782	0.499378	0.0223245
3.107008	0.499378	0.0197991
3.207234	0.499378	0.0183467
3.307460	0.499378	0.0182607
3.407686	0.499378	0.0186139
3.507912	0.499378	0.0190819
3.608138	0.499378	0.0187996
3.708364	0.499378	0.0171901
3.808590	0.499378	0.0154222
0.000000	0.599254	0.0117334
0.100226	0.599254	0.0107761
0.200452	0.599254	0.0120665
0.300678	0.599254	0.0136907
0.400904	0.599254	0.0148032
0.501130	0.599254	0.0160829
0.601356	0.599254	0.016663
0.701582	0.599254	0.0172125
0.801808	0.599254	0.0187226
0.902034	0.599254	0.020446
1.002261	0.599254	0.0228992
1.102487	0.599254	0.0270093
1.202713	0.599254	0.0305645
1.302939	0.599254	0.0320125
1.403165	0.599254	0.0324597
1.503391	0.599254	0.0318226
1.603617	0.599254	0.0303245
1.703843	0.599254	0.0297702
1.804069	0.599254	0.0300078
1.904295	0.599254	0.0302466
2.004521	0.599254	0.0310043
2.104747	0.599254	0.031132
2.204973	0.599254	0.0299244
2.305199	0.599254	0.0289285
2.405425	0.599254	0.0282138
2.505651	0.599254	0.0275717
2.605877	0.599254	0.0281889
2.706103	0.599254	0.0290165
2.806329	0.599254	0.0278725
2.906556	0.599254	0.0252006
3.006782	0.599254	0.022246
3.107008	0.599254	0.0195219
3.207234	0.599254	0.0179586
3.307460	0.599254	0.0172673
3.407686	0.599254	0.0168933
3.507912	0.599254	0.0172524
3.608138	0.599254	0.0174398
3.708364	0.599254	0.0160624
3.808590	0.599254	0.0139141
0.000000	0.699130	0.012396
0.100226	0.699130	0.0125632
0.200452	0.699130	0.0147133
0.300678	0.699130	0.0169532
0.400904	0.699130	0.0186861
0.501130	0.699130	0.0207976
0.601356	0.699130	0.0222106
0.701582	0.699130	0.0232233
0.801808	0.699130	0.025265
0.902034	0.699130	0.0277188
1.002261	0.699130	0.0305716
1.102487	0.699130	0.0348275
1.202713	0.699130	0.0388488
1.302939	0.699130	0.0404166
1.403165	0.699130	0.0405414
1.503391	0.699130	0.0398222
1.603617	0.699130	0.0380658
1.703843	0.699130	0.0361296
1.804069	0.699130	0.0343932
1.904295	0.699130	0.0325483
2.004521	0.699130	0.031882
2.104747	0.699130	0.0315116
2.204973	0.699130	0.0295992
2.305199	0.699130	0.0278077
2.405425	0.699130	0.0279703
2.505651	0.699130	0.0288421
2.605877	0.699130	0.0298281
2.706103	0.699130	0.0307425
2.806329	0.699130	0.030517
2.906556	0.699130	0.0286666
3.006782	0.699130	0.0254895
3.107008	0.699130	0.021749
3.207234	0.699130	0.019496
3.307460	0.699130	0.0189615
3.407686	0.699130	0.01848
3.507912	0.699130	0.0179455
3.608138	0.699130	0.0181298
3.708364	0.699130	0.0180376
3.808590	0.699130	0.016953
0.000000	0.799005	0.0128723
0.100226	0.799005	0.0135358
0.200452	0.799005	0.0161518
0.300678	0.799005	0.0185349
0.400904	0.799005	0.0200038
0.501130	0.799005	0.0226517
0.601356	0.799005	0.0256979
0.701582	0.799005	0.0277846
0.801808	0.799005	0.0307419
0.902034	0.799005	0.0354605
1.002261	0.799005	0.0411141
1.102487	0.799005	0.047043
1.202713	0.799005	0.0518292
1.302939	0.799005	0.0538656
1.403165	0.799005	0.0538189
1.503391	0.799005	0.0519982
1.603617	0.799005	0.0483189
1.703843	0.799005	0.0441969
1.804069	0.799005	0.0406797
1.904295	0.799005	0.0369969
2.004521	0.799005	0.0341278
2.104747	0.799005	0.0324689
2.204973	0.799005	0.0305097
2.305199	0.799005	0.0289545
2.405425	0.799005	0.0296248
2.505651	0.799005	0.0313336
2.605877	0.799005	0.0328716
2.706103	0.799005	0.0338485
2.806329	0.799005	0.0335021
2.906556	0.799005	0.0317291
3.006782	0.799005	0.0288603
3.107008	0.799005	0.0248831
3.207234	0.799005	0.0218312
3.307460	0.799005	0.0211688
3.407686	0.799005	0.021014
3.507912	0.799005	0.0200666
3.608138	0.799005	0.0200614
3.708364	0.799005	0.0212158
3.808590	0.799005	0.0219817
0.000000	0.898881	0.0146684
0.100226	0.898881	0.0145769
0.200452	0.898881	0.0162774
0.300678	0.898881	0.0181312
0.400904	0.898881	0.0194418
0.501130	0.898881	0.0223853
0.601356	0.898881	0.0267044
0.701582	0.898881	0.0307578
0.801808	0.898881	0.0364197
0.902034	0.898881	0.0449251
1.002261	0.898881	0.0545602
1.102487	0.898881	0.0633853
1.202713	0.898881	0.0700875
1.302939	0.898881	0.0733361
1.403165	0.898881	0.0730602
1.503391	0.898881	0.0694449
1.603617	0.898881	0.0632739
1.703843	0.898881	0.0568976
1.804069	0.898881	0.051548
1.904295	0.898881	0.0457929
2.004521	0.898881	0.0402409
2.104747	0.898881	0.0366221
2.204973	0.898881	0.0342887
2.305199	0.898881	0.0329198
2.405425	0.898881	0.0335035
2.505651	0.898881	0.0351006
2.605877	0.898881	0.0367319
2.706103	0.898881	0.0376537
2.806329	0.898881	0.0366132
2.906556	0.898881	0.0338704
3.006782	0.898881	0.0310506
3.107008	0.898881	0.0279309
3.207234	0.898881	0.0249471
3.307460	0.898881	0.0236011
3.407686	0.898881	0.023261
3.507912	0.898881	0.0227419
3.608138	0.898881	0.0231818
3.708364	0.898881	0.0248495
3.808590	0.898881	0.0263932
0.000000	0.998757	0.0168508
0.100226	0.998757	0.016422
0.200452	0.998757	0.0168025
0.300678	0.998757	0.0174762
0.400904	0.998757	0.0187099
0.501130	0.998757	0.0219134
0.601356	0.998757	0.0269747
0.701582	0.998757	0.0336285
0.801808	0.998757	0.0437703
0.902034	0.998757	0.0574269
1.002261	0.998757	0.0716842
1.102487	0.998757	0.0840993
1.202713	0.998757	0.0934366
1.302939	0.998757	0.0979009
1.403165	0.998757	0.0969586
1.503391	0.998757	0.0917139
1.603617	0.998757	0.0838806
1.703843	0.998757	0.0756508
1.804069	0.998757	0.0681729
1.904295	0.998757	0.0602646
2.004521	0.998757	0.052484
2.104747	0.998757	0.0467673
2.204973	0.998757	0.0430836
2.305199	0.998757	0.0411528
2.405425	0.998757	0.0416014
2.505651	0.998757	0.042787
2.605877	0.998757	0.0434211
2.706103	0.998757	0.0434008
2.806329	0.998757	0.0417197
2.906556	0.998757	0.038125
3.006782	0.998757	0.0346237
3.107008	0.998757	0.0315601
3.207234	0.998757	0.0287273
3.307460	0.998757	0.0270045
3.407686	0.998757	0.0259751
3.507912	0.998757	0.0251661
3.608138	0.998757	0.0259986
3.708364	0.998757	0.0282173
3.808590	0.998757	0.0299679
0.000000	1.098633	0.0177273
0.100226	1.098633	0.0176558
0.200452	1.098633	0.0174696
0.300678	1.098633	0.0171854
0.400904	1.098633	0.0177238
0.501130	1.098633	0.020761
0.601356	1.098633	0.027231
0.701582	1.098633	0.0376175
0.801808	1.098633	0.0531112
0.902034	1.098633	0.0725559
1.002261	1.098633	0.0916594
1.102487	1.098633	0.107627
1.202713	1.098633	0.119486
1.302939	1.098633	0.125065
1.403165	1.098633	0.123865
1.503391	1.098633	0.118161
1.603617	1.098633	0.109573
1.703843	1.098633	0.0995726
1.804069	1.098633	0.0899233
1.904295	1.098633	0.0805331
2.004521	1.098633	0.0714369
2.104747	1.098633	0.0638116
2.204973	1.098633	0.0580443
2.305199	1.098633	0.0546066
2.405425	1.098633	0.0542981
2.505651	1.098633	0.0548354
2.605877	1.098633	0.0539833
2.706103	1.098633	0.0522619
2.806329	1.098633	0.0496458
2.906556	1.098633	0.0454066
3.006782	1.098633	0.0408087
3.107008	1.098633	0.0365112
3.207234	1.098633	0.0327247
3.307460	1.098633	0.0304461
3.407686	1.098633	0.0288353
3.507912	1.098633	0.0270906
3.608138	1.098633	0.0274006
3.708364	1.098633	0.0300368
3.808590	1.098633	0.0325372
0.000000	1.198508	0.0191415
0.100226	1.198508	0.0188412
0.200452	1.198508	0.0181153
0.300678	1.198508	0.0174458
0.400904	1.198508	0.0175751
0.501130	1.198508	0.0205588
0.601356	1.198508	0.0291933
0.701582	1.198508	0.044379
0.801808	1.198508	0.0655014
0.902034	1.198508	0.0902314
1.002261	1.198508	0.113498
1.102487	1.198508	0.132054
1.202713	1.198508	0.145668
1.302939	1.198508	0.15285
1.403165	1.198508	0.15269
1.503391	1.198508	0.147459
1.603617	1.198508	0.138548
1.703843	1.198508	0.127214
1.804069	1.198508	0.116269
1.904295	1.198508	0.106301
2.004521	1.198508	0.0965955
2.104747	1.198508	0.0878699
2.204973	1.198508	0.0804799
2.305199	1.198508	0.0747991
2.405425	1.198508	0.0722984
2.505651	1.198508	0.0715715
2.605877	1.198508	0.0696626
2.706103	1.198508	0.0662809
2.806329	1.198508	0.0618409
2.906556	1.198508	0.0559725
3.006782	1.198508	0.0497867
3.107008	1.198508	0.0438478
3.207234	1.198508	0.0380374
3.307460	1.198508	0.0339842
3.407686	1.198508	0.0317113
3.507912	1.198508	0.0297425
3.608138	1.198508	0.0293913
3.708364	1.198508	0.0313706
3.808590	1.198508	0.0336545
0.000000	1.298384	0.0205356
0.100226	1.298384	0.0199788
0.200452	1.298384	0.0184616
0.300678	1.298384	0.0177276
0.400904	1.298384	0.0185259
0.501130	1.298384	0.0222889
0.601356	1.298384	0.0333667
0.701582	1.298384	0.0535854
0.801808	1.298384	0.0801172
0.902034	1.298384	0.108892
1.002261	1.298384	0.134863
1.102487	1.298384	0.155067
1.202713	1.298384	0.169979
1.302939	1.298384	0.178754
1.403165	1.298384	0.180001
1.503391	1.298384	0.175562
1.603617	1.298384	0.166936
1.703843	1.298384	0.155339
1.804069	1.298384	0.144438
1.904295	1.298384	0.135376
2.004521	1.298384	0.126731
2.104747	1.298384	0.118498
2.204973	1.298384	0.11051
2.305199	1.298384	0.10249
2.405425	1.298384	0.096834
2.505651	1.298384	0.0938122
2.605877	1.298384	0.0902951
2.706103	1.298384	0.0851461
2.806329	1.298384	0.0786038
2.906556	1.298384	0.0701482
3.006782	1.298384	0.0611529
3.107008	1.298384	0.053097
3.207234	1.298384	0.0452234
3.307460	1.298384	0.0388863
3.407686	1.298384	0.03541
3.507912	1.298384	0.0334272
3.608138	1.298384	0.0323955
3.708364	1.298384	0.032654
3.808590	1.298384	0.0331068
0.000000	1.398260	0.0190171
0.100226	1.398260	0.019411
0.200452	1.398260	0.0179128
0.300678	1.398260	0.0172558
0.400904	1.398260	0.0191658
0.501130	1.398260	0.0248541
0.601356	1.398260	0.0389177
0.701582	1.398260	0.0633523
0.801808	1.398260	0.0939197
0.902034	1.398260	0.125359
1.002261	1.398260	0.152911
1.102487	1.398260	0.174035
1.202713	1.398260	0.1895
1.302939	1.398260	0.199001
1.403165	1.398260	0.201084
1.503391	1.398260	0.197306
1.603617	1.398260	0.189571
1.703843	1.398260	0.179184
1.804069	1.398260	0.169822
1.904295	1.398260	0.16333
2.004521	1.398260	0.157582
2.104747	1.398260	0.150941
2.204973	1.398260	0.142977
2.305199	1.398260	0.133459
2.405425	1.398260	0.124956
2.505651	1.398260	0.118979
2.605877	1.398260	0.113138
2.706103	1.398260	0.106174
2.806329	1.398260	0.0981278
2.906556	1.398260	0.0876296
3.006782	1.398260	0.0752546
3.107008	1.398260	0.0635901
3.207234	1.398260	0.0532399
3.307460	1.398260	0.0451307
3.407686	1.398260	0.0400694
3.507912	1.398260	0.0366752
3.608138	1.398260	0.034151
3.708364	1.398260	0.0330295
3.808590	1.398260	0.0325766
0.000000	1.498135	0.0155584
0.100226	1.498135	0.0172439
0.200452	1.498135	0.0169105
0.300678	1.498135	0.016873
0.400904	1.498135	0.0195931
0.501130	1.498135	0.0272909
0.601356	1.498135	0.0445709
0.701582	1.498135	0.0724561
0.801808	1.498135	0.105543
0.902034	1.498135	0.13821
1.002261	1.498135	0.166393
1.102487	1.498135	0.187563
1.202713	1.498135	0.2024
1.302939	1.498135	0.211464
1.403165	1.498135	0.213756
1.503391	1.498135	0.210454
1.603617	1.498135	0.203872
1.703843	1.498135	0.19565
1.804069	1.498135	0.188921
1.904295	1.498135	0.185585
2.004521	1.498135	0.182874
2.104747	1.498135	0.177968
2.204973	1.498135	0.17078
2.305199	1.498135	0.161451
2.405425	1.498135	0.151946
2.505651	1.498135	0.144404
2.605877	1.498135	0.137272
2.706103	1.498135	0.129299
2.806329	1.498135	0.120706
2.906556	1.498135	0.109323
3.006782	1.498135	0.0939249
3.107008	1.498135	0.0774546
3.207234	1.498135	0.0631401
3.307460	1.498135	0.0526893
3.407686	1.498135	0.0458763
3.507912	1.498135	0.0404694
3.608138	1.498135	0.0356676
3.708364	1.498135	0.0330313
3.808590	1.498135	0.0326488
0.000000	1.598011	0.0132214
0.100226	1.598011	0.0154639
0.200452	1.598011	0.0160409
0.300678	1.598011	0.0169104
0.400904	1.598011	0.0205488
0.501130	1.598011	0.029411
0.601356	1.598011	0.0484465
0.701582	1.598011	0.078838
0.801808	1.598011	0.113649
0.902034	1.598011	0.146283
1.002261	1.598011	0.173979
1.102487	1.598011	0.194653
1.202713	1.598011	0.208226
1.302939	1.598011	0.215967
1.403165	1.598011	0.217924
1.503391	1.598011	0.215177
1.603617	1.598011	0.210037
1.703843	1.598011	0.204185
1.804069	1.598011	0.200122
1.904295	1.598011	0.199296
2.004521	1.598011	0.198634
2.104747	1.598011	0.195226
2.204973	1.598011	0.189629
2.305199	1.598011	0.182328
2.405425	1.598011	0.17444
2.505651	1.598011	0.16789
2.605877	1.598011	0.161676
2.706103	1.598011	0.154775
2.806329	1.598011	0.147096
2.906556	1.598011	0.135508
3.006782	1.598011	0.117428
3.107008	1.598011	0.0963088
3.207234	1.598011	0.0771255
3.307460	1.598011	0.0621682
3.407686	1.598011	0.0517687
3.507912	1.598011	0.0444607
3.608138	1.598011	0.0381938
3.708364	1.598011	0.0336351
3.808590	1.598011	0.0316926
0.000000	1.697887	0.011938
0.100226	1.697887	0.0149864
0.200452	1.697887	0.0161597
0.300678	1.697887	0.0173044
0.400904	1.697887	0.0213512
0.501130	1.697887	0.0305975
0.601356	1.697887	0.0497421
0.701582	1.697887	0.0806699
0.801808	1.697887	0.116033
0.902034	1.697887	0.148067
1.002261	1.697887	0.174526
1.102487	1.697887	0.19411
1.202713	1.697887	0.20655
1.302939	1.697887	0.213222
1.403165	1.697887	0.214799
1.503391	1.697887	0.212674
1.603617	1.697887	0.20929
1.703843	1.697887	0.20574
1.804069	1.697887	0.203288
1.904295	1.697887	0.203411
2.004521	1.697887	0.204176
2.104747	1.697887	0.20277
2.204973	1.697887	0.199468
2.305199	1.697887	0.195362
2.405425	1.697887	0.191249
2.505651	1.697887	0.188061
2.605877	1.697887	0.184761
2.706103	1.697887	0.180331
2.806329	1.697887	0.174145
2.906556	1.697887	0.162883
3.006782	1.697887	0.143469
3.107008	1.697887	0.119132
3.207234	1.697887	0.0950859
3.307460	1.697887	0.07413
3.407686	1.697887	0.0583517
3.507912	1.697887	0.0481858
3.608138	1.697887	0.0407653
3.708364	1.697887	0.0349325
3.808590	1.697887	0.031177
0.000000	1.797762	0.0128518
0.100226	1.797762	0.0170718
0.200452	1.797762	0.0190736
0.300678	1.797762	0.0198537
0.400904	1.797762	0.0230945
0.501130	1.797762	0.0317374
0.601356	1.797762	0.0494334
0.701582	1.797762	0.0781614
0.801808	1.797762	0.112049
0.902034	1.797762	0.143294
1.002261	1.797762	0.168869
1.102487	1.797762	0.18735
1.202713	1.797762	0.198895
1.302939	1.797762	0.205381
1.403165	1.797762	0.207399
1.503391	1.797762	0.205712
1.603617	1.797762	0.203136
1.703843	1.797762	0.200953
1.804069	1.797762	0.199021
1.904295	1.797762	0.198636
2.004521	1.797762	0.200042
2.104747	1.797762	0.201253
2.204973	1.797762	0.201651
2.305199	1.797762	0.201941
2.405425	1.797762	0.202544
2.505651	1.797762	0.203966
2.605877	1.797762	0.204813
2.706103	1.797762	0.202819
2.806329	1.797762	0.197306
2.906556	1.797762	0.186617
3.006782	1.797762	0.167713
3.107008	1.797762	0.141817
3.207234	1.797762	0.113458
3.307460	1.797762	0.0869748
3.407686	1.797762	0.0660919
3.507912	1.797762	0.051983
3.608138	1.797762	0.0424802
3.708364	1.797762	0.0361802
3.808590	1.797762	0.0323975
0.000000	1.897638	0.0160008
0.100226	1.897638	0.0203652
0.200452	1.897638	0.0228703
0.300678	1.897638	0.023572
0.400904	1.897638	0.0256532
0.501130	1.897638	0.032573
0.601356	1.897638	0.047577
0.701582	1.897638	0.0724165
0.801808	1.897638	0.10285
0.902034	1.897638	0.13238
1.002261	1.897638	0.157761
1.102487	1.897638	0.176615
1.202713	1.897638	0.188223
1.302939	1.897638	0.194956
1.403165	1.897638	0.198013
1.503391	1.897638	0.197063
1.603617	1.897638	0.194234
1.703843	1.897638	0.191412
1.804069	1.897638	0.188711
1.904295	1.897638	0.187536
2.004521	1.897638	0.189081
2.104747	1.897638	0.192423
2.204973	1.897638	0.197223
2.305199	1.897638	0.202948
2.405425	1.897638	0.208304
2.505651	1.897638	0.213725
2.605877	1.897638	0.218236
2.706103	1.897638	0.218439
2.806329	1.897638	0.213378
2.906556	1.897638	0.202949
3.006782	1.897638	0.184725
3.107008	1.897638	0.158375
3.207234	1.897638	0.127455
3.307460	1.897638	0.0972651
3.407686	1.897638	0.0726315
3.507912	1.897638	0.0551514
3.608138	1.897638	0.043352
3.708364	1.897638	0.0363538
3.808590	1.897638	0.0330831
0.000000	1.997514	0.0204334
0.100226	1.997514	0.0239385
0.200452	1.997514	0.02586
0.300678	1.997514	0.0263024
0.400904	1.997514	0.0281086
0.501130	1.997514	0.0341949
0.601356	1.997514	0.0470345
0.701582	1.997514	0.0682615
0.801808	1.997514	0.0947676
0.902034	1.997514	0.121515
1.002261	1.997514	0.146265
1.102487	1.997514	0.166444
1.202713	1.997514	0.179436
1.302939	1.997514	0.186787
1.403165	1.997514	0.190465
1.503391	1.997514	0.189992
1.603617	1.997514	0.186663
1.703843	1.997514	0.182655
1.804069	1.997514	0.178794
1.904295	1.997514	0.177058
2.004521	1.997514	0.178901
2.104747	1.997514	0.183612
2.204973	1.997514	0.191203
2.305199	1.997514	0.200807
2.405425	1.997514	0.209511
2.505651	1.997514	0.216894
2.605877	1.997514	0.223122
2.706103	1.997514	0.225268
2.806329	1.997514	0.221232
2.906556	1.997514	0.21091
3.006782	1.997514	0.192905
3.107008	1.997514	0.166837
3.207234	1.997514	0.135423
3.307460	1.997514	0.103308
3.407686	1.997514	0.0759967
3.507912	1.997514	0.0569308
3.608138	1.997514	0.0446274
3.708364	1.997514	0.0368512
3.808590	1.997514	0.0323802
0.000000	2.097389	0.0236343
0.100226	2.097389	0.026433
0.200452	2.097389	0.0276233
0.300678	2.097389	0.0274058
0.400904	2.097389	0.029118
0.501130	2.097389	0.0356604
0.601356	2.097389	0.0480492
0.701582	2.097389	0.0670204
0.801808	2.097389	0.0907602
0.902034	2.097389	0.115836
1.002261	2.097389	0.140505
1.102487	2.097389	0.162041
1.202713	2.097389	0.176621
1.302939	2.097389	0.184608
1.403165	2.097389	0.188027
1.503391	2.097389	0.186966
1.603617	2.097389	0.183021
1.703843	2.097389	0.17878
1.804069	2.097389	0.174648
1.904295	2.097389	0.172386
2.004521	2.097389	0.174342
2.104747	2.097389	0.179767
2.204973	2.097389	0.187584
2.305199	2.097389	0.197495
2.405425	2.097389	0.207037
2.505651	2.097389	0.214786
2.605877	2.097389	0.221084
2.706103	2.097389	0.223906
2.806329	2.097389	0.220612
2.906556	2.097389	0.210837
3.006782	2.097389	0.193417
3.107008	2.097389	0.167914
3.207234	2.097389	0.137048
3.307460	2.097389	0.104982
3.407686	2.097389	0.0769761
3.507912	2.097389	0.0579021
3.608138	2.097389	0.0466571
3.708364	2.097389	0.0391037
3.808590	2.097389	0.033165
0.000000	2.197265	0.0248677
0.100226	2.197265	0.0271151
0.200452	2.197265	0.0283565
0.300678	2.197265	0.0282141
0.400904	2.197265	0.0298134
0.501130	2.197265	0.0367666
0.601356	2.197265	0.049264
0.701582	2.197265	0.0670733
0.801808	2.197265	0.0901446
0.902034	2.197265	0.116476
1.002261	2.197265	0.14305
1.102487	2.197265	0.16596
1.202713	2.197265	0.181286
1.302939	2.197265	0.189047
1.403165	2.197265	0.191321
1.503391	2.197265	0.188913
1.603617	2.197265	0.183972
1.703843	2.197265	0.179672
1.804069	2.197265	0.176131
1.904295	2.197265	0.173792
2.004521	2.197265	0.175283
2.104747	2.197265	0.180402
2.204973	2.197265	0.187022
2.305199	2.197265	0.194718
2.405425	2.197265	0.202351
2.505651	2.197265	0.208778
2.605877	2.197265	0.214011
2.706103	2.197265	0.216
2.806329	2.197265	0.212195
2.906556	2.197265	0.202689
3.006782	2.197265	0.186317
3.107008	2.197265	0.161392
3.207234	2.197265	0.130976
3.307460	2.197265	0.10075
3.407686	2.197265	0.075364
3.507912	2.197265	0.058259
3.608138	2.197265	0.0487221
3.708364	2.197265	0.0424084
3.808590	2.197265	0.0365302
0.000000	2.297141	0.0242161
0.100226	2.297141	0.0256177
0.200452	2.297141	0.0273382
0.300678	2.297141	0.028302
0.400904	2.297141	0.0303453
0.501130	2.297141	0.0372893
0.601356	2.297141	0.0497016
0.701582	2.297141	0.0672925
0.801808	2.297141	0.0915453
0.902034	2.297141	0.120908
1.002261	2.297141	0.150256
1.102487	2.297141	0.174393
1.202713	2.297141	0.189812
1.302939	2.297141	0.196505
1.403165	2.297141	0.197399
1.503391	2.297141	0.194178
1.603617	2.297141	0.188476
1.703843	2.297141	0.183605
1.804069	2.297141	0.180668
1.904295	2.297141	0.179066
2.004521	2.297141	0.180237
2.104747	2.297141	0.184213
2.204973	2.297141	0.189007
2.305199	2.297141	0.193987
2.405425	2.297141	0.198492
2.505651	2.297141	0.201673
2.605877	2.297141	0.203904
2.706103	2.297141	0.203639
2.806329	2.297141	0.198244
2.906556	2.297141	0.187838
3.006782	2.297141	0.171656
3.107008	2.297141	0.147306
3.207234	2.297141	0.118111
3.307460	2.297141	0.0914828
3.407686	2.297141	0.0713623
3.507912	2.297141	0.058372
3.608138	2.297141	0.0510048
3.708364	2.297141	0.045945
3.808590	2.297141	0.0411322
0.000000	2.397016	0.0238153
0.100226	2.397016	0.024439
0.200452	2.397016	0.0258892
0.300678	2.397016	0.0274486
0.400904	2.397016	0.0303432
0.501130	2.397016	0.0372908
0.601356	2.397016	0.0489058
0.701582	2.397016	0.0663265
0.801808	2.397016	0.0923558
0.902034	2.397016	0.124509
1.002261	2.397016	0.155502
1.102487	2.397016	0.180069
1.202713	2.397016	0.195675
1.302939	2.397016	0.202105
1.403165	2.397016	0.20254
1.503391	2.397016	0.199463
1.603617	2.397016	0.194052
1.703843	2.397016	0.189172
1.804069	2.397016	0.186806
1.904295	2.397016	0.186151
2.004521	2.397016	0.187292
2.104747	2.397016	0.190111
2.204973	2.397016	0.193197
2.305199	2.397016	0.195901
2.405425	2.397016	0.197493
2.505651	2.397016	0.196432
2.605877	2.397016	0.193324
2.706103	2.397016	0.188692
2.806329	2.397016	0.180579
2.906556	2.397016	0.167828
3.006782	2.397016	0.149871
3.107008	2.397016	0.126404
3.207234	2.397016	0.101347
3.307460	2.397016	0.0805482
3.407686	2.397016	0.0660515
3.507912	2.397016	0.0576687
3.608138	2.397016	0.0533327
3.708364	2.397016	0.0496952
3.808590	2.397016	0.045301
0.000000	2.496892	0.0226318
0.100226	2.496892	0.0233587
0.200452	2.496892	0.0243877
0.300678	2.496892	0.0257302
0.400904	2.496892	0.0287983
0.501130	2.496892	0.0354332
0.601356	2.496892	0.0457607
0.701582	2.496892	0.0617893
0.801808	2.496892	0.087508
0.902034	2.496892	0.120542
1.002261	2.496892	0.15191
1.102487	2.496892	0.176122
1.202713	2.496892	0.192307
1.302939	2.496892	0.200436
1.403165	2.496892	0.202149
1.503391	2.496892	0.200136
1.603617	2.496892	0.196257
1.703843	2.496892	0.192819
1.804069	2.496892	0.191433
1.904295	2.496892	0.191272
2.004521	2.496892	0.192372
2.104747	2.496892	0.195051
2.204973	2.496892	0.19764
2.305199	2.496892	0.198849
2.405425	2.496892	0.198214
2.505651	2.496892	0.193523
2.605877	2.496892	0.184333
2.706103	2.496892	0.172747
2.806329	2.496892	0.159328
2.906556	2.496892	0.143126
3.006782	2.496892	0.123373
3.107008	2.496892	0.101666
3.207234	2.496892	0.0823644
3.307460	2.496892	0.0683878
3.407686	2.496892	0.0589441
3.507912	2.496892	0.0538179
3.608138	2.496892	0.0520514
3.708364	2.496892	0.0503357
3.808590	2.496892	0.0467047
0.000000	2.596768	0.0230851
0.100226	2.596768	0.024069
0.200452	2.596768	0.0254142
0.300678	2.596768	0.0269657
0.400904	2.596768	0.029327
0.501130	2.596768	0.0345626
0.601356	2.596768	0.0435123
0.701582	2.596768	0.057311
0.801808	2.596768	0.0796706
0.902034	2.596768	0.10998
1.002261	2.596768	0.139911
1.102487	2.596768	0.163596
1.202713	2.596768	0.180827
1.302939	2.596768	0.191614
1.403165	2.596768	0.196231
1.503391	2.596768	0.196988
1.603617	2.596768	0.195813
1.703843	2.596768	0.194702
1.804069	2.596768	0.194777
1.904295	2.596768	0.195068
2.004521	2.596768	0.19632
2.104747	2.596768	0.20003
2.204973	2.596768	0.203665
2.305199	2.596768	0.204462
2.405425	2.596768	0.202027
2.505651	2.596768	0.194355
2.605877	2.596768	0.17982
2.706103	2.596768	0.160446
2.806329	2.596768	0.13965
2.906556	2.596768	0.119376
3.006782	2.596768	0.0996734
3.107008	2.596768	0.0810009
3.207234	2.596768	0.0660483
3.307460	2.596768	0.0567012
3.407686	2.596768	0.0512378
3.507912	2.596768	0.0480354
3.608138	2.596768	0.0470473
3.708364	2.596768	0.0465282
3.808590	2.596768	0.04431
0.000000	2.696643	0.0271962
0.100226	2.696643	0.0279854
0.200452	2.696643	0.0295531
0.300678	2.696643	0.0313947
0.400904	2.696643	0.0326467
0.501130	2.696643	0.035629
0.601356	2.696643	0.0431773
0.701582	2.696643	0.055725
0.801808	2.696643	0.0748512
0.902034	2.696643	0.100582
1.002261	2.696643	0.127302
1.102487	2.696643	0.15026
1.202713	2.696643	0.168549
1.302939	2.696643	0.181484
1.403165	2.696643	0.189494
1.503391	2.696643	0.194544
1.603617	2.696643	0.196751
1.703843	2.696643	0.197006
1.804069	2.696643	0.197267
1.904295	2.696643	0.197907
2.004521	2.696643	0.199758
2.104747	2.696643	0.20434
2.204973	2.696643	0.208932
2.305199	2.696643	0.209937
2.405425	2.696643	0.206031
2.505651	2.696643	0.195227
2.605877	2.696643	0.176354
2.706103	2.696643	0.151827
2.806329	2.696643	0.126161
2.906556	2.696643	0.103476
3.006782	2.696643	0.0854597
3.107008	2.696643	0.0707526
3.207234	2.696643	0.0588938
3.307460	2.696643	0.0512778
3.407686	2.696643	0.0474976
3.507912	2.696643	0.0451481
3.608138	2.696643	0.0437861
3.708364	2.696643	0.0433044
3.808590	2.696643	0.0424115
0.000000	2.796519	0.0313514
0.100226	2.796519	0.0320956
0.200452	2.796519	0.0331377
0.300678	2.796519	0.0345339
0.400904	2.796519	0.035107
0.501130	2.796519	0.0364027
0.601356	2.796519	0.0426345
0.701582	2.796519	0.0555444
0.801808	2.796519	0.0748873
0.902034	2.796519	0.09873
1.002261	2.796519	0.122844
1.102487	2.796519	0.144419
1.202713	2.796519	0.162765
1.302939	2.796519	0.176707
1.403165	2.796519	0.186594
1.503391	2.796519	0.194351
1.603617	2.796519	0.199036
1.703843	2.796519	0.199715
1.804069	2.796519	0.198937
1.904295	2.796519	0.199042
2.004521	2.796519	0.200612
2.104747	2.796519	0.204315
2.204973	2.796519	0.208059
2.305199	2.796519	0.2084
2.405425	2.796519	0.20304
2.505651	2.796519	0.189136
2.605877	2.796519	0.166491
2.706103	2.796519	0.140036
2.806329	2.796519	0.11499
2.906556	2.796519	0.0943759
3.006782	2.796519	0.0796826
3.107008	2.796519	0.06903
3.207234	2.796519	0.0600447
3.307460	2.796519	0.0531191
3.407686	2.796519	0.0490025
3.507912	2.796519	0.0462986
3.608138	2.796519	0.0445107
3.708364	2.796519	0.0438514
3.808590	2.796519	0.0435874
0.000000	2.896395	0.0308072
0.100226	2.896395	0.032361
0.200452	2.896395	0.032867
0.300678	2.896395	0.0333085
0.400904	2.896395	0.0333794
0.501130	2.896395	0.0339544
0.601356	2.896395	0.0394312
0.701582	2.896395	0.0528388
0.801808	2.896395	0.073745
0.902034	2.896395	0.0987822
1.002261	2.896395	0.122627
1.102487	2.896395	0.142887
1.202713	2.896395	0.160421
1.302939	2.896395	0.174498
1.403165	2.896395	0.184496
1.503391	2.896395	0.192553
1.603617	2.896395	0.198386
1.703843	2.896395	0.199891
1.804069	2.896395	0.198622
1.904295	2.896395	0.197306
2.004521	2.896395	0.196673
2.104747	2.896395	0.197295
2.204973	2.896395	0.197525
2.305199	2.896395	0.194526
2.405425	2.896395	0.186581
2.505651	2.896395	0.170788
2.605877	2.896395	0.147022
2.706103	2.896395	0.122302
2.806329	2.896395	0.102716
2.906556	2.896395	0.0884755
3.006782	2.896395	0.0783614
3.107008	2.896395	0.0708503
3.207234	2.896395	0.0641618
3.307460	2.896395	0.0581169
3.407686	2.896395	0.0532692
3.507912	2.896395	0.0493647
3.608138	2.896395	0.0469637
3.708364	2.896395	0.046363
3.808590	2.896395	0.046447
0.000000	2.996270	0.0275832
0.100226	2.996270	0.0302467
0.200452	2.996270	0.03071
0.300678	2.996270	0.0301927
0.400904	2.996270	0.0298006
0.501130	2.996270	0.0306809
0.601356	2.996270	0.0361294
0.701582	2.996270	0.0486447
0.801808	2.996270	0.0686025
0.902034	2.996270	0.093798
1.002261	2.996270	0.118095
1.102487	2.996270	0.137921
1.202713	2.996270	0.15527
1.302939	2.996270	0.170485
1.403165	2.996270	0.18157
1.503391	2.996270	0.189927
1.603617	2.996270	0.196209
1.703843	2.996270	0.198434
1.804069	2.996270	0.196904
1.904295	2.996270	0.193672
2.004521	2.996270	0.189608
2.104747	2.996270	0.185835
2.204973	2.996270	0.181158
2.305199	2.996270	0.17291
2.405425	2.996270	0.160968
2.505651	2.996270	0.145171
2.605877	2.996270	0.125417
2.706103	2.996270	0.106657
2.806329	2.996270	0.0938761
2.906556	2.996270	0.085819
3.006782	2.996270	0.0795018
3.107008	2.996270	0.0739991
3.207234	2.996270	0.0687419
3.307460	2.996270	0.063491
3.407686	2.996270	0.0585508
3.507912	2.996270	0.0538765
3.608138	2.996270	0.0506056
3.708364	2.996270	0.0498138
3.808590	2.996270	0.0503662
0.000000	3.096146	0.0250588
0.100226	3.096146	0.0280709
0.200452	3.096146	0.0287649
0.300678	3.096146	0.0277961
0.400904	3.096146	0.0271666
0.501130	3.096146	0.0287419
0.601356	3.096146	0.0343894
0.701582	3.096146	0.0450261
0.801808	3.096146	0.0614074
0.902034	3.096146	0.0837329
1.002261	3.096146	0.10765
1.102487	3.096146	0.128589
1.202713	3.096146	0.147779
1.302939	3.096146	0.166275
1.403165	3.096146	0.181051
1.503391	3.096146	0.191198
1.603617	3.096146	0.197453
1.703843	3.096146	0.199145
1.804069	3.096146	0.196622
1.904295	3.096146	0.191182
2.004521	3.096146	0.183358
2.104747	3.096146	0.175091
2.204973	3.096146	0.166532
2.305199	3.096146	0.154719
2.405425	3.096146	0.139968
2.505651	3.096146	0.125485
2.605877	3.096146	0.111993
2.706103	3.096146	0.100344
2.806329	3.096146	0.092512
2.906556	3.096146	0.0875991
3.006782	3.096146	0.0835066
3.107008	3.096146	0.0796828
3.207234	3.096146	0.0753744
3.307460	3.096146	0.0702959
3.407686	3.096146	0.0655372
3.507912	3.096146	0.0612022
3.608138	3.096146	0.0575105
3.708364	3.096146	0.0559873
3.808590	3.096146	0.0566094
0.000000	3.196022	0.0244468
0.100226	3.196022	0.0261685
0.200452	3.196022	0.0269446
0.300678	3.196022	0.0265898
0.400904	3.196022	0.0260494
0.501130	3.196022	0.0273169
0.601356	3.196022	0.0323742
0.701582	3.196022	0.0412464
0.801808	3.196022	0.0535559
0.902034	3.196022	0.0712848
1.002261	3.196022	0.094211
1.102487	3.196022	0.118074
1.202713	3.196022	0.140942
1.302939	3.196022	0.162986
1.403165	3.196022	0.1816
1.503391	3.196022	0.194263
1.603617	3.196022	0.200562
1.703843	3.196022	0.200822
1.804069	3.196022	0.19675
1.904295	3.196022	0.189426
2.004521	3.196022	0.178285
2.104747	3.196022	0.16584
2.204973	3.196022	0.15481
2.305199	3.196022	0.142779
2.405425	3.196022	0.128705
2.505651	3.196022	0.11668
2.605877	3.196022	0.108501
2.706103	3.196022	0.102393
2.806329	3.196022	0.0976061
2.906556	3.196022	0.0940547
3.006782	3.196022	0.0911826
3.107008	3.196022	0.0884144
3.207234	3.196022	0.0844331
3.307460	3.196022	0.0791511
3.407686	3.196022	0.0746204
3.507912	3.196022	0.0709506
3.608138	3.196022	0.0668784
3.708364	3.196022	0.0641077
3.808590	3.196022	0.0641867
0.000000	3.295898	0.0231304
0.100226	3.295898	0.0235703
0.200452	3.295898	0.0239171
0.300678	3.295898	0.024116
0.400904	3.295898	0.0241101
0.501130	3.295898	0.0247911
0.601356	3.295898	0.0282758
0.701582	3.295898	0.0350514
0.801808	3.295898	0.0439192
0.902034	3.295898	0.0570923
1.002261	3.295898	0.0776731
1.102487	3.295898	0.103307
1.202713	3.295898	0.129296
1.302939	3.295898	0.153478
1.403165	3.295898	0.174014
1.503391	3.295898	0.188684
1.603617	3.295898	0.19564
1.703843	3.295898	0.19456
1.804069	3.295898	0.188354
1.904295	3.295898	0.179295
2.004521	3.295898	0.166073
2.104747	3.295898	0.150522
2.204973	3.295898	0.137905
2.305199	3.295898	0.128215
2.405425	3.295898	0.118694
2.505651	3.295898	0.111357
2.605877	3.295898	0.108246
2.706103	3.295898	0.106932
2.806329	3.295898	0.105389
2.906556	3.295898	0.103681
3.006782	3.295898	0.101551
3.107008	3.295898	0.0987725
3.207234	3.295898	0.0948415
3.307460	3.295898	0.0897986
3.407686	3.295898	0.0853612
3.507912	3.295898	0.0816542
3.608138	3.295898	0.0770012
3.708364	3.295898	0.0729206
3.808590	3.295898	0.0715118
0.000000	3.395773	0.0204936
0.100226	3.395773	0.0211632
0.200452	3.395773	0.0211195
0.300678	3.395773	0.0211686
0.400904	3.395773	0.022044
0.501130	3.395773	0.0230004
0.601356	3.395773	0.0246594
0.701582	3.395773	0.0288156
0.801808	3.395773	0.0351382
0.902034	3.395773	0.0443604
1.002261	3.395773	0.0600325
1.102487	3.395773	0.0825689
1.202713	3.395773	0.108146
1.302939	3.395773	0.132874
1.403165	3.395773	0.153668
1.503391	3.395773	0.16856
1.603617	3.395773	0.176244
1.703843	3.395773	0.175146
1.804069	3.395773	0.166857
1.904295	3.395773	0.155546
2.004521	3.395773	0.142316
2.104747	3.395773	0.127809
2.204973	3.395773	0.116768
2.305199	3.395773	0.111388
2.405425	3.395773	0.108955
2.505651	3.395773	0.108635
2.605877	3.395773	0.110911
2.706103	3.395773	0.113505
2.806329	3.395773	0.115096
2.906556	3.395773	0.115592
3.006782	3.395773	0.11408
3.107008	3.395773	0.110953
3.207234	3.395773	0.107283
3.307460	3.395773	0.102989
3.407686	3.395773	0.0986619
3.507912	3.395773	0.0946772
3.608138	3.395773	0.0897829
3.708364	3.395773	0.0843662
3.808590	3.395773	0.079992
0.000000	3.495649	0.0194159
0.100226	3.495649	0.0212715
0.200452	3.495649	0.0218436
0.300678	3.495649	0.0216288
0.400904	3.495649	0.0225787
0.501130	3.495649	0.0239741
0.601356	3.495649	0.0245007
0.701582	3.495649	0.0262803
0.801808	3.495649	0.0306382
0.902034	3.495649	0.0368147
1.002261	3.495649	0.0463451
1.102487	3.495649	0.0614358
1.202713	3.495649	0.0819089
1.302939	3.495649	0.104562
1.403165	3.495649	0.123872
1.503391	3.495649	0.136954
1.603617	3.495649	0.144542
1.703843	3.495649	0.144882
1.804069	3.495649	0.136575
1.904295	3.495649	0.124648
2.004521	3.495649	0.114373
2.104747	3.495649	0.105947
2.204973	3.495649	0.100516
2.305199	3.495649	0.100363
2.405425	3.495649	0.104517
2.505651	3.495649	0.11065
2.605877	3.495649	0.117257
2.706103	3.495649	0.122417
2.806329	3.495649	0.126145
2.906556	3.495649	0.128429
3.006782	3.495649	0.127845
3.107008	3.495649	0.124982
3.207234	3.495649	0.121923
3.307460	3.495649	0.11846
3.407686	3.495649	0.114415
3.507912	3.495649	0.110368
3.608138	3.495649	0.105318
3.708364	3.495649	0.0985515
3.808590	3.495649	0.0911994
0.000000	3.595525	0.0212454
0.100226	3.595525	0.0234208
0.200452	3.595525	0.0249007
0.300678	3.595525	0.0247298
0.400904	3.595525	0.0250389
0.501130	3.595525	0.0266193
0.601356	3.595525	0.0272042
0.701582	3.595525	0.0275847
0.801808	3.595525	0.0300708
0.902034	3.595525	0.034018
1.002261	3.595525	0.0391107
1.102487	3.595525	0.0468999
1.202713	3.595525	0.059399
1.302939	3.595525	0.076343
1.403165	3.595525	0.0921169
1.503391	3.595525	0.102062
1.603617	3.595525	0.107936
1.703843	3.595525	0.109993
1.804069	3.595525	0.105155
1.904295	3.595525	0.0966166
2.004521	3.595525	0.0911398
2.104747	3.595525	0.0896288
2.204973	3.595525	0.0905244
2.305199	3.595525	0.0948324
2.405425	3.595525	0.102907
2.505651	3.595525	0.113041
2.605877	3.595525	0.123021
2.706103	3.595525	0.13045
2.806329	3.595525	0.135653
2.906556	3.595525	0.139264
3.006782	3.595525	0.139768
3.107008	3.595525	0.137477
3.207234	3.595525	0.135185
3.307460	3.595525	0.133028
3.407686	3.595525	0.129956
3.507912	3.595525	0.126049
3.608138	3.595525	0.120711
3.708364	3.595525	0.113138
3.808590	3.595525	0.104296
0.000000	3.695400	0.0244065
0.100226	3.695400	0.0254795
0.200452	3.695400	0.0269522
0.300678	3.695400	0.0269061
0.400904	3.695400	0.0268582
0.501130	3.695400	0.0284613
0.601356	3.695400	0.0295211
0.701582	3.695400	0.02954
0.801808	3.695400	0.0306756
0.902034	3.695400	0.0329433
1.002261	3.695400	0.0359241
1.102487	3.695400	0.0397212
1.202713	3.695400	0.0452958
1.302939	3.695400	0.0546161
1.403165	3.695400	0.0654892
1.503391	3.695400	0.0726576
1.603617	3.695400	0.0765385
1.703843	3.695400	0.0794616
1.804069	3.695400	0.0794756
1.904295	3.695400	0.0769301
2.004521	3.695400	0.0760782
2.104747	3.695400	0.0783487
2.204973	3.695400	0.0829252
2.305199	3.695400	0.0902669
2.405425	3.695400	0.100217
2.505651	3.695400	0.112138
2.605877	3.695400	0.124567
2.706103	3.695400	0.134304
2.806329	3.695400	0.140701
2.906556	3.695400	0.14523
3.006782	3.695400	0.147008
3.107008	3.695400	0.145937
3.207234	3.695400	0.144692
3.307460	3.695400	0.144014
3.407686	3.695400	0.142427
3.507912	3.695400	0.139394
3.608138	3.695400	0.134407
3.708364	3.695400	0.12671
3.808590	3.695400	0.117292
0.000000	3.795276	0.0270352
0.100226	3.795276	0.0260781
0.200452	3.795276	0.0266255
0.300678	3.795276	0.0270509
0.400904	3.795276	0.0274965
0.501130	3.795276	0.0288862
0.601356	3.795276	0.0300379
0.701582	3.795276	0.0305325
0.801808	3.795276	0.0313277
0.902034	3.795276	0.0323887
1.002261	3.795276	0.0342865
1.102487	3.795276	0.0369737
1.202713	3.795276	0.0391791
1.302939	3.795276	0.0424359
1.403165	3.795276	0.048455
1.503391	3.795276	0.0538512
1.603617	3.795276	0.056939
1.703843	3.795276	0.0598951
1.804069	3.795276	0.0630075
1.904295	3.795276	0.0654532
2.004521	3.795276	0.0680854
2.104747	3.795276	0.071598
2.204973	3.795276	0.0770878
2.305199	3.795276	0.0857554
2.405425	3.795276	0.0966322
2.505651	3.795276	0.1089
2.605877	3.795276	0.122232
2.706103	3.795276	0.133624
2.806329	3.795276	0.14085
2.906556	3.795276	0.145683
3.006782	3.795276	0.148995
3.107008	3.795276	0.150102
3.207234	3.795276	0.150278
3.307460	3.795276	0.150848
3.407686	3.795276	0.150873
3.507912	3.795276	0.149395
3.608138	3.795276	0.145414
3.708364	3.795276	0.13827
3.808590	3.795276	0.129342
0.000000	3.895152	0.0304959
0.100226	3.895152	0.0280422
0.200452	3.895152	0.0274336
0.300678	3.895152	0.0276642
0.400904	3.895152	0.0279781
0.501130	3.895152	0.0286701
0.601356	3.895152	0.0295149
0.701582	3.895152	0.0302495
0.801808	3.895152	0.0308582
0.902034	3.895152	0.0311272
1.002261	3.895152	0.0320882
1.102487	3.895152	0.0344032
1.202713	3.895152	0.0359573
1.302939	3.895152	0.0365099
1.403165	3.895152	0.0393068
1.503391	3.895152	0.0434724
1.603617	3.895152	0.0466067
1.703843	3.895152	0.0500416
1.804069	3.895152	0.0549583
1.904295	3.895152	0.0601516
2.004521	3.895152	0.064993
2.104747	3.895152	0.0690828
2.204973	3.895152	0.0739859
2.305199	3.895152	0.0822074
2.405425	3.895152	0.0929475
2.505651	3.895152	0.104244
2.605877	3.895152	0.116626
2.706103	3.895152	0.128623
2.806329	3.895152	0.136572
2.906556	3.895152	0.141524
3.006782	3.895152	0.146058
3.107008	3.895152	0.149377
3.207234	3.895152	0.151339
3.307460	3.895152	0.153563
3.407686	3.895152	0.155409
3.507912	3.895152	0.155705
3.608138	3.895152	0.153538
3.708364	3.895152	0.148459
3.808590	3.895152	0.141669
0.000000	3.995027	0.0373255
0.100226	3.995027	0.0347291
0.200452	3.995027	0.0331418
0.300678	3.995027	0.0319547
0.400904	3.995027	0.0307371
0.501130	3.995027	0.0301817
0.601356	3.995027	0.0303402
0.701582	3.995027	0.0304121
0.801808	3.995027	0.0304339
0.902034	3.995027	0.0303704
1.002261	3.995027	0.0305446
1.102487	3.995027	0.0319482
1.202713	3.995027	0.0334828
1.302939	3.995027	0.0338034
1.403165	3.995027	0.0352717
1.503391	3.995027	0.0382835
1.603617	3.995027	0.0414694
1.703843	3.995027	0.0460469
1.804069	3.995027	0.052644
1.904295	3.995027	0.059369
2.004521	3.995027	0.0657167
2.104747	3.995027	0.0708615
2.204973	3.995027	0.0751916
2.305199	3.995027	0.0816396
2.405425	3.995027	0.0908501
2.505651	3.995027	0.100727
2.605877	3.995027	0.111406
2.706103	3.995027	0.122704
2.806329	3.995027	0.131328
2.906556	3.995027	0.137161
3.006782	3.995027	0.142617
3.107008	3.995027	0.147293
3.207234	3.995027	0.150832
3.307460	3.995027	0.154866
3.407686	3.995027	0.158667
3.507912	3.995027	0.161509
3.608138	3.995027	0.163388
3.708364	3.995027	0.16304
3.808590	3.995027	0.160267
0.000000	4.094903	0.0447951
0.100226	4.094903	0.0431282
0.200452	4.094903	0.0412464
0.300678	4.094903	0.038626
0.400904	4.094903	0.035527
0.501130	4.094903	0.0335229
0.601356	4.094903	0.032764
0.701582	4.094903	0.0318068
0.801808	4.094903	0.0311802
0.902034	4.094903	0.0312944
1.002261	4.094903	0.0312393
1.102487	4.094903	0.0315714
1.202713	4.094903	0.032767
1.302939	4.094903	0.0336593
1.403165	4.094903	0.0349009
1.503391	4.094903	0.0371024
1.603617	4.094903	0.0402512
1.703843	4.094903	0.0456062
1.804069	4.094903	0.0533679
1.904295	4.094903	0.0614079
2.004521	4.094903	0.069284
2.104747	4.094903	0.0762023
2.204973	4.094903	0.0809637
2.305199	4.094903	0.0854958
2.405425	4.094903	0.0925554
2.505651	4.094903	0.101578
2.605877	4.094903	0.111245
2.706103	4.094903	0.121085
2.806329	4.094903	0.129914
2.906556	4.094903	0.137272
3.006782	4.094903	0.143739
3.107008	4.094903	0.148738
3.207234	4.094903	0.152779
3.307460	4.094903	0.158092
3.407686	4.094903	0.164439
3.507912	4.094903	0.171597
3.608138	4.094903	0.179869
3.708364	4.094903	0.186196
3.808590	4.094903	0.188641
0.000000	4.194779	0.0491234
0.100226	4.194779	0.0480212
0.200452	4.194779	0.0463092
0.300678	4.194779	0.0431659
0.400904	4.194779	0.0389527
0.501130	4.194779	0.0358076
0.601356	4.194779	0.0343822
0.701582	4.194779	0.0331975
0.801808	4.194779	0.0325311
0.902034	4.194779	0.0328406
1.002261	4.194779	0.0329993
1.102487	4.194779	0.0331939
1.202713	4.194779	0.0342191
1.302939	4.194779	0.0352732
1.403165	4.194779	0.0364607
1.503391	4.194779	0.0385736
1.603617	4.194779	0.0417815
1.703843	4.194779	0.0471159
1.804069	4.194779	0.0554299
1.904295	4.194779	0.0651589
2.004521	4.194779	0.0751664
2.104747	4.194779	0.084386
2.204973	4.194779	0.0905227
2.305199	4.194779	0.094182
2.405425	4.194779	0.0994988
2.505651	4.194779	0.107667
2.605877	4.194779	0.116836
2.706103	4.194779	0.126021
2.806329	4.194779	0.135133
2.906556	4.194779	0.143641
3.006782	4.194779	0.150886
3.107008	4.194779	0.155952
3.207234	4.194779	0.160334
3.307460	4.194779	0.167114
3.407686	4.194779	0.176826
3.507912	4.194779	0.189291
3.608138	4.194779	0.204134
3.708364	4.194779	0.216414
3.808590	4.194779	0.223002
0.000000	4.294654	0.0509707
0.100226	4.294654	0.049674
0.200452	4.294654	0.0479459
0.300678	4.294654	0.0447221
0.400904	4.294654	0.040174
0.501130	4.294654	0.0364349
0.601356	4.294654	0.0348579
0.701582	4.294654	0.0344221
0.801808	4.294654	0.0344076
0.902034	4.294654	0.0348998
1.002261	4.294654	0.0354317
1.102487	4.294654	0.0361679
1.202713	4.294654	0.037293
1.302939	4.294654	0.0380435
1.403165	4.294654	0.0390864
1.503391	4.294654	0.0415609
1.603617	4.294654	0.0448334
1.703843	4.294654	0.0497373
1.804069	4.294654	0.0586664
1.904295	4.294654	0.0710952
2.004521	4.294654	0.0846549
2.104747	4.294654	0.0972184
2.204973	4.294654	0.105616
2.305199	4.294654	0.109468
2.405425	4.294654	0.113314
2.505651	4.294654	0.119819
2.605877	4.294654	0.128068
2.706103	4.294654	0.137318
2.806329	4.294654	0.146948
2.906556	4.294654	0.156222
3.006782	4.294654	0.16469
3.107008	4.294654	0.171117
3.207234	4.294654	0.176629
3.307460	4.294654	0.185003
3.407686	4.294654	0.19786
3.507912	4.294654	0.214481
3.608138	4.294654	0.233321
3.708364	4.294654	0.248961
3.808590	4.294654	0.257559
0.000000	4.394530	0.0524326
0.100226	4.394530	0.0505991
0.200452	4.394530	0.048053
0.300678	4.394530	0.0449603
0.400904	4.394530	0.0411065
0.501130	4.394530	0.0373144
0.601356	4.394530	0.0357951
0.701582	4.394530	0.0364225
0.801808	4.394530	0.0373901
0.902034	4.394530	0.0385864
1.002261	4.394530	0.0398129
1.102487	4.394530	0.0408738
1.202713	4.394530	0.0418975
1.302939	4.394530	0.0425677
1.403165	4.394530	0.0435443
1.503391	4.394530	0.0459003
1.603617	4.394530	0.0487772
1.703843	4.394530	0.0532974
1.804069	4.394530	0.0633343
1.904295	4.394530	0.0792168
2.004521	4.394530	0.0974006
2.104747	4.394530	0.11467
2.204973	4.394530	0.126457
2.305199	4.394530	0.130625
2.405425	4.394530	0.132551
2.505651	4.394530	0.13727
2.605877	4.394530	0.144537
2.706103	4.394530	0.153513
2.806329	4.394530	0.16346
2.906556	4.394530	0.173774
3.006782	4.394530	0.184752
3.107008	4.394530	0.194226
3.207234	4.394530	0.201141
3.307460	4.394530	0.210335
3.407686	4.394530	0.225403
3.507912	4.394530	0.244266
3.608138	4.394530	0.262736
3.708364	4.394530	0.276453
3.808590	4.394530	0.283386
