# Supplementary material for: Cyclodehydrogenation of molecular nanographene precursors catalyzed by atomic hydrogen
Source: Nat Commun. 2025 Jan 15;16:691. doi: 10.1038/s41467-024-54774-1 (PMC11735845; doi:10.1038/s41467-024-54774-1)
Supplement: Supplementary file 4 — Source Data [file 41467_2024_54774_MOESM4_ESM.zip › Source Data/Figure_4 source data file/Figure_4a.txt]

X[nm]		Y[nm]		Z[nm]
0.000000	0.000000	0.162164
0.097976	0.000000	0.154474
0.195953	0.000000	0.153902
0.293929	0.000000	0.154201
0.391906	0.000000	0.155517
0.489882	0.000000	0.168234
0.587858	0.000000	0.179209
0.685835	0.000000	0.204781
0.783811	0.000000	0.204499
0.881788	0.000000	0.214385
0.979764	0.000000	0.212287
1.077740	0.000000	0.22101
1.175717	0.000000	0.221164
1.273693	0.000000	0.225094
1.371670	0.000000	0.222997
1.469646	0.000000	0.241887
1.567622	0.000000	0.259616
1.665599	0.000000	0.302182
1.763575	0.000000	0.315336
1.861551	0.000000	0.337131
1.959528	0.000000	0.339464
2.057504	0.000000	0.338819
2.155481	0.000000	0.3198
2.253457	0.000000	0.301362
2.351433	0.000000	0.256416
2.449410	0.000000	0.220912
2.547386	0.000000	0.198116
2.645363	0.000000	0.198125
2.743339	0.000000	0.206267
2.841315	0.000000	0.214555
2.939292	0.000000	0.215144
3.037268	0.000000	0.21646
3.135245	0.000000	0.218938
3.233221	0.000000	0.220762
3.331197	0.000000	0.216268
3.429174	0.000000	0.215913
3.527150	0.000000	0.206844
3.625127	0.000000	0.217237
3.723103	0.000000	0.215576
3.821079	0.000000	0.205489
3.919056	0.000000	0.188213
4.017032	0.000000	0.164401
4.115009	0.000000	0.162594
4.212985	0.000000	0.159407
4.310961	0.000000	0.159634
4.408938	0.000000	0.15986
4.506914	0.000000	0.170036
4.604890	0.000000	0.187474
4.702867	0.000000	0.205203
4.800843	0.000000	0.211239
4.898820	0.000000	0.217784
4.996796	0.000000	0.215541
5.094772	0.000000	0.222594
5.192749	0.000000	0.219988
5.290725	0.000000	0.22174
5.388702	0.000000	0.222838
5.486678	0.000000	0.217399
5.584654	0.000000	0.21886
5.682631	0.000000	0.226567
5.780607	0.000000	0.218078
5.878584	0.000000	0.205378
5.976560	0.000000	0.179823
6.074536	0.000000	0.173005
6.172513	0.000000	0.168728
6.270489	0.000000	0.17215
6.368466	0.000000	0.176661
6.466442	0.000000	0.195189
6.564418	0.000000	0.24342
6.662395	0.000000	0.295282
6.760371	0.000000	0.334725
6.858348	0.000000	0.362766
6.956324	0.000000	0.375775
7.054300	0.000000	0.385369
7.152277	0.000000	0.377099
7.250253	0.000000	0.365996
7.348230	0.000000	0.335212
7.446206	0.000000	0.293752
7.544182	0.000000	0.253454
7.642159	0.000000	0.254262
7.740135	0.000000	0.293996
7.838111	0.000000	0.356097
7.936088	0.000000	0.413261
8.034064	0.000000	0.45147
8.132041	0.000000	0.469634
8.230017	0.000000	0.482207
8.327993	0.000000	0.537627
8.425970	0.000000	0.606193
8.523946	0.000000	0.63329
8.621923	0.000000	0.650292
8.719899	0.000000	0.63338
8.817875	0.000000	0.630193
8.915852	0.000000	0.628821
9.013828	0.000000	0.621204
9.111805	0.000000	0.60037
9.209781	0.000000	0.629428
9.307757	0.000000	0.659357
9.405734	0.000000	0.66474
9.503710	0.000000	0.661045
9.601687	0.000000	0.642098
9.699663	0.000000	0.602454
9.797639	0.000000	0.581329
9.895616	0.000000	0.595209
9.993592	0.000000	0.629351
10.091569	0.000000	0.638437
10.189545	0.000000	0.636122
10.287521	0.000000	0.594372
10.385498	0.000000	0.561554
10.483474	0.000000	0.524597
10.581450	0.000000	0.497081
10.679427	0.000000	0.449158
10.777403	0.000000	0.429413
10.875380	0.000000	0.404366
10.973356	0.000000	0.390358
11.071332	0.000000	0.35115
11.169309	0.000000	0.338158
11.267285	0.000000	0.344413
11.365262	0.000000	0.321908
11.463238	0.000000	0.292721
11.561214	0.000000	0.258306
11.659191	0.000000	0.230355
11.757167	0.000000	0.217654
11.855144	0.000000	0.199506
11.953120	0.000000	0.179253
12.051096	0.000000	0.174977
12.149073	0.000000	0.173823
12.247049	0.000000	0.176809
12.345026	0.000000	0.165634
12.443002	0.000000	0.174865
12.540978	0.000000	0.187293
12.638955	0.000000	0.207708
12.736931	0.000000	0.210985
12.834908	0.000000	0.218837
12.932884	0.000000	0.219063
13.030860	0.000000	0.223066
13.128837	0.000000	0.229175
13.226813	0.000000	0.241384
13.324790	0.000000	0.231807
13.422766	0.000000	0.238351
13.520742	0.000000	0.236472
13.618719	0.000000	0.245921
13.716695	0.000000	0.234673
13.814671	0.000000	0.21914
13.912648	0.000000	0.203171
14.010624	0.000000	0.19323
14.108601	0.000000	0.188954
14.206577	0.000000	0.192812
14.304553	0.000000	0.17982
14.402530	0.000000	0.185639
14.500506	0.000000	0.195669
14.598483	0.000000	0.207806
14.696459	0.000000	0.216747
14.794435	0.000000	0.220024
14.892412	0.000000	0.222284
14.990388	0.000000	0.225706
15.088365	0.000000	0.233122
15.186341	0.000000	0.243443
15.284317	0.000000	0.23982
15.382294	0.000000	0.240773
15.480270	0.000000	0.241072
15.578247	0.000000	0.248924
15.676223	0.000000	0.242324
15.774199	0.000000	0.227517
15.872176	0.000000	0.20995
15.970152	0.000000	0.195289
16.068129	0.000000	0.194498
16.166105	0.000000	0.198719
16.264081	0.000000	0.19132
16.362058	0.000000	0.185809
16.460034	0.000000	0.192644
16.558010	0.000000	0.207613
16.655987	0.000000	0.215029
16.753963	0.000000	0.21925
16.851940	0.000000	0.221801
16.949916	0.000000	0.225513
17.047892	0.000000	0.232639
17.145869	0.000000	0.243468
17.243845	0.000000	0.246309
17.341822	0.000000	0.245301
17.439798	0.000000	0.245745
17.537774	0.000000	0.249602
17.635751	0.000000	0.249902
17.733727	0.000000	0.230737
17.831704	0.000000	0.215132
17.929680	0.000000	0.197783
18.027656	0.000000	0.199607
18.125633	0.000000	0.195476
18.223609	0.000000	0.193088
18.321586	0.000000	0.1846
18.419562	0.000000	0.19601
18.517538	0.000000	0.203499
18.615515	0.000000	0.220719
18.713491	0.000000	0.217895
18.811468	0.000000	0.228289
18.909444	0.000000	0.229242
19.007420	0.000000	0.239272
19.105397	0.000000	0.251336
19.203373	0.000000	0.253959
19.301350	0.000000	0.252298
19.399326	0.000000	0.255792
19.497302	0.000000	0.261538
19.595279	0.000000	0.257697
19.693255	0.000000	0.238315
19.791231	0.000000	0.222782
19.889208	0.000000	0.20754
19.987184	0.000000	0.210526
20.085161	0.000000	0.215473
20.183137	0.000000	0.200376
20.281113	0.000000	0.190217
20.379090	0.000000	0.195454
20.477066	0.000000	0.205485
20.575043	0.000000	0.219292
20.673019	0.000000	0.222714
20.770995	0.000000	0.230057
20.868972	0.000000	0.233406
20.966948	0.000000	0.245761
21.064925	0.000000	0.260367
21.162901	0.000000	0.261973
21.260877	0.000000	0.263507
21.358854	0.000000	0.261845
21.456830	0.000000	0.267591
21.554807	0.000000	0.266437
21.652783	0.000000	0.252429
21.750759	0.000000	0.240745
21.848736	0.000000	0.220855
21.946712	0.000000	0.219193
22.044689	0.000000	0.226101
22.142665	0.000000	0.214562
22.240641	0.000000	0.206945
22.338618	0.000000	0.203976
22.436594	0.000000	0.217711
22.534570	0.000000	0.23406
22.632547	0.000000	0.256436
22.730523	0.000000	0.285204
22.828500	0.000000	0.324284
22.926476	0.000000	0.357264
23.024452	0.000000	0.39126
23.122429	0.000000	0.403687
23.220405	0.000000	0.418584
23.318382	0.000000	0.408643
23.416358	0.000000	0.396233
23.514334	0.000000	0.364069
23.612311	0.000000	0.315202
23.710287	0.000000	0.272071
23.808264	0.000000	0.24746
23.906240	0.000000	0.241369
24.004216	0.000000	0.242249
24.102193	0.000000	0.227297
24.200169	0.000000	0.213071
24.298146	0.000000	0.204364
24.396122	0.000000	0.212216
24.494098	0.000000	0.217962
24.592075	0.000000	0.219133
24.690051	0.000000	0.226767
24.788028	0.000000	0.23077
24.886004	0.000000	0.246174
24.983980	0.000000	0.259836
25.081957	0.000000	0.26885
25.179933	0.000000	0.266607
25.277910	0.000000	0.270174
25.375886	0.000000	0.271998
25.473862	0.000000	0.280141
25.571839	0.000000	0.263155
25.669815	0.000000	0.254376
25.767791	0.000000	0.236229
25.865768	0.000000	0.235439
25.963744	0.000000	0.240095
26.061721	0.000000	0.229065
26.159697	0.000000	0.215202
26.257673	0.000000	0.200831
26.355650	0.000000	0.202147
26.453626	0.000000	0.208837
26.551603	0.000000	0.213348
26.649579	0.000000	0.21982
26.747555	0.000000	0.226147
26.845532	0.000000	0.241479
26.943508	0.000000	0.263275
27.041485	0.000000	0.271635
27.139461	0.000000	0.279922
27.237437	0.000000	0.283126
27.335414	0.000000	0.290543
27.433390	0.000000	0.297378
27.531367	0.000000	0.299202
27.629343	0.000000	0.312864
27.727319	0.000000	0.314252
27.825296	0.000000	0.320869
27.923272	0.000000	0.321967
28.021249	0.000000	0.31268
28.119225	0.000000	0.295622
28.217201	0.000000	0.27072
28.315178	0.000000	0.241026
28.413154	0.000000	0.223241
28.511130	0.000000	0.212284
28.609107	0.000000	0.220499
28.707083	0.000000	0.224501
28.805060	0.000000	0.24332
28.903036	0.000000	0.262501
29.001012	0.000000	0.27195
29.098989	0.000000	0.26978
29.196965	0.000000	0.270878
29.294942	0.000000	0.27568
29.392918	0.000000	0.276632
29.490894	0.000000	0.267127
29.588871	0.000000	0.258566
29.686847	0.000000	0.243106
29.784824	0.000000	0.24079
29.882800	0.000000	0.250821
0.000000	0.098128	0.168738
0.097976	0.098128	0.168529
0.195953	0.098128	0.167738
0.293929	0.098128	0.161428
0.391906	0.098128	0.158242
0.489882	0.098128	0.161591
0.587858	0.098128	0.17656
0.685835	0.098128	0.19349
0.783811	0.098128	0.197492
0.881788	0.098128	0.207015
0.979764	0.098128	0.20361
1.077740	0.098128	0.213495
1.175717	0.098128	0.222582
1.273693	0.098128	0.237987
1.371670	0.098128	0.247436
1.469646	0.098128	0.278382
1.567622	0.098128	0.320585
1.665599	0.098128	0.349498
1.763575	0.098128	0.370205
1.861551	0.098128	0.383939
1.959528	0.098128	0.383802
2.057504	0.098128	0.377129
2.155481	0.098128	0.357965
2.253457	0.098128	0.326528
2.351433	0.098128	0.282236
2.449410	0.098128	0.235474
2.547386	0.098128	0.205271
2.645363	0.098128	0.192062
2.743339	0.098128	0.190328
2.841315	0.098128	0.195347
2.939292	0.098128	0.197389
3.037268	0.098128	0.200158
3.135245	0.098128	0.207356
3.233221	0.098128	0.218331
3.331197	0.098128	0.221317
3.429174	0.098128	0.220889
3.527150	0.098128	0.217485
3.625127	0.098128	0.228169
3.723103	0.098128	0.215686
3.821079	0.098128	0.208941
3.919056	0.098128	0.185637
4.017032	0.098128	0.171847
4.115009	0.098128	0.169313
4.212985	0.098128	0.169976
4.310961	0.098128	0.167805
4.408938	0.098128	0.156339
4.506914	0.098128	0.164554
4.604890	0.098128	0.176982
4.702867	0.098128	0.184035
4.800843	0.098128	0.195009
4.898820	0.098128	0.194655
4.996796	0.098128	0.201417
5.094772	0.098128	0.209487
5.192749	0.098128	0.21821
5.290725	0.098128	0.229258
5.388702	0.098128	0.224037
5.486678	0.098128	0.228476
5.584654	0.098128	0.230518
5.682631	0.098128	0.230599
5.780607	0.098128	0.22153
5.878584	0.098128	0.205488
5.976560	0.098128	0.190536
6.074536	0.098128	0.185606
6.172513	0.098128	0.186123
6.270489	0.098128	0.188456
6.368466	0.098128	0.18004
6.466442	0.098128	0.205902
6.564418	0.098128	0.262703
6.662395	0.098128	0.309263
6.760371	0.098128	0.343986
6.858348	0.098128	0.363458
6.956324	0.098128	0.378136
7.054300	0.098128	0.379162
7.152277	0.098128	0.374014
7.250253	0.098128	0.352162
7.348230	0.098128	0.318764
7.446206	0.098128	0.275634
7.544182	0.098128	0.253783
7.642159	0.098128	0.262942
7.740135	0.098128	0.308195
7.838111	0.098128	0.362962
7.936088	0.098128	0.418818
8.034064	0.098128	0.443591
8.132041	0.098128	0.463063
8.230017	0.098128	0.516305
8.327993	0.098128	0.564027
8.425970	0.098128	0.615018
8.523946	0.098128	0.636378
8.621923	0.098128	0.634571
8.719899	0.098128	0.632691
8.817875	0.098128	0.632554
8.915852	0.098128	0.633507
9.013828	0.098128	0.613471
9.111805	0.098128	0.617256
9.209781	0.098128	0.658806
9.307757	0.098128	0.673775
9.405734	0.098128	0.680828
9.503710	0.098128	0.672993
9.601687	0.098128	0.65608
9.699663	0.098128	0.631832
9.797639	0.098128	0.613322
9.895616	0.098128	0.634028
9.993592	0.098128	0.650885
10.091569	0.098128	0.657067
10.189545	0.098128	0.642914
10.287521	0.098128	0.621353
10.385498	0.098128	0.594999
10.483474	0.098128	0.572712
10.581450	0.098128	0.523118
10.679427	0.098128	0.488993
10.777403	0.098128	0.471427
10.875380	0.098128	0.47405
10.973356	0.098128	0.480449
11.071332	0.098128	0.48024
11.169309	0.098128	0.466668
11.267285	0.098128	0.43661
11.365262	0.098128	0.382078
11.463238	0.098128	0.353909
11.561214	0.098128	0.307147
11.659191	0.098128	0.255738
11.757167	0.098128	0.220161
11.855144	0.098128	0.213633
11.953120	0.098128	0.200352
12.051096	0.098128	0.205081
12.149073	0.098128	0.201022
12.247049	0.098128	0.187958
12.345026	0.098128	0.172716
12.443002	0.098128	0.16706
12.540978	0.098128	0.171208
12.638955	0.098128	0.18073
12.736931	0.098128	0.184951
12.834908	0.098128	0.192512
12.932884	0.098128	0.202398
13.030860	0.098128	0.218674
13.128837	0.098128	0.23771
13.226813	0.098128	0.242003
13.324790	0.098128	0.24252
13.422766	0.098128	0.248847
13.520742	0.098128	0.249218
13.618719	0.098128	0.254964
13.716695	0.098128	0.240593
13.814671	0.098128	0.237697
13.912648	0.098128	0.219041
14.010624	0.098128	0.223843
14.108601	0.098128	0.224142
14.206577	0.098128	0.210279
14.304553	0.098128	0.193584
14.402530	0.098128	0.185822
14.500506	0.098128	0.190478
14.598483	0.098128	0.195207
14.696459	0.098128	0.19616
14.794435	0.098128	0.199001
14.892412	0.098128	0.208668
14.990388	0.098128	0.221677
15.088365	0.098128	0.24369
15.186341	0.098128	0.248129
15.284317	0.098128	0.245886
15.382294	0.098128	0.244369
15.480270	0.098128	0.251204
15.578247	0.098128	0.249397
15.676223	0.098128	0.2404
15.774199	0.098128	0.225303
15.872176	0.098128	0.219139
15.970152	0.098128	0.209634
16.068129	0.098128	0.223368
16.166105	0.098128	0.208852
16.264081	0.098128	0.193464
16.362058	0.098128	0.180909
16.460034	0.098128	0.182442
16.558010	0.098128	0.188188
16.655987	0.098128	0.191319
16.753963	0.098128	0.197283
16.851940	0.098128	0.2039
16.949916	0.098128	0.222283
17.047892	0.098128	0.238632
17.145869	0.098128	0.249461
17.243845	0.098128	0.247581
17.341822	0.098128	0.24926
17.439798	0.098128	0.249414
17.537774	0.098128	0.256176
17.635751	0.098128	0.242314
17.733727	0.098128	0.237529
17.831704	0.098128	0.224247
17.929680	0.098128	0.224183
18.027656	0.098128	0.228622
18.125633	0.098128	0.218318
18.223609	0.098128	0.199807
18.321586	0.098128	0.189648
18.419562	0.098128	0.185227
18.517538	0.098128	0.195258
18.615515	0.098128	0.194177
18.713491	0.098128	0.201811
18.811468	0.098128	0.207774
18.909444	0.098128	0.22652
19.007420	0.098128	0.243522
19.105397	0.098128	0.255078
19.203373	0.098128	0.253489
19.301350	0.098128	0.259816
19.399326	0.098128	0.254232
19.497302	0.098128	0.265134
19.595279	0.098128	0.251562
19.693255	0.098128	0.245325
19.791231	0.098128	0.235675
19.889208	0.098128	0.233577
19.987184	0.098128	0.236418
20.085161	0.098128	0.236281
20.183137	0.098128	0.220966
20.281113	0.098128	0.209355
20.379090	0.098128	0.194185
20.477066	0.098128	0.202109
20.575043	0.098128	0.197034
20.673019	0.098128	0.206629
20.770995	0.098128	0.210269
20.868972	0.098128	0.229014
20.966948	0.098128	0.242821
21.064925	0.098128	0.259533
21.162901	0.098128	0.259832
21.260877	0.098128	0.26507
21.358854	0.098128	0.262609
21.456830	0.098128	0.27155
21.554807	0.098128	0.259939
21.652783	0.098128	0.261836
21.750759	0.098128	0.250224
21.848736	0.098128	0.24682
21.946712	0.098128	0.257722
22.044689	0.098128	0.249814
22.142665	0.098128	0.231304
22.240641	0.098128	0.21381
22.338618	0.098128	0.204522
22.436594	0.098128	0.210849
22.534570	0.098128	0.220444
22.632547	0.098128	0.237083
22.730523	0.098128	0.269845
22.828500	0.098128	0.311032
22.926476	0.098128	0.35171
23.024452	0.098128	0.378516
23.122429	0.098128	0.39777
23.220405	0.098128	0.399449
23.318382	0.098128	0.388564
23.416358	0.098128	0.365405
23.514334	0.098128	0.32765
23.612311	0.098128	0.286698
23.710287	0.098128	0.275668
23.808264	0.098128	0.27023
23.906240	0.098128	0.275757
24.004216	0.098128	0.275403
24.102193	0.098128	0.266333
24.200169	0.098128	0.246806
24.298146	0.098128	0.235558
24.396122	0.098128	0.231209
24.494098	0.098128	0.229692
24.592075	0.098128	0.222075
24.690051	0.098128	0.224916
24.788028	0.098128	0.229427
24.886004	0.098128	0.244614
24.983980	0.098128	0.253774
25.081957	0.098128	0.265039
25.179933	0.098128	0.267226
25.277910	0.098128	0.273553
25.375886	0.098128	0.271818
25.473862	0.098128	0.277637
25.571839	0.098128	0.278371
25.669815	0.098128	0.289637
25.767791	0.098128	0.276137
25.865768	0.098128	0.282754
25.963744	0.098128	0.281819
26.061721	0.098128	0.285168
26.159697	0.098128	0.26368
26.257673	0.098128	0.249091
26.355650	0.098128	0.233413
26.453626	0.098128	0.227902
26.551603	0.098128	0.233139
26.649579	0.098128	0.231478
26.747555	0.098128	0.230469
26.845532	0.098128	0.243042
26.943508	0.098128	0.252273
27.041485	0.098128	0.265427
27.139461	0.098128	0.277128
27.237437	0.098128	0.285779
27.335414	0.098128	0.302491
27.433390	0.098128	0.315935
27.531367	0.098128	0.352691
27.629343	0.098128	0.37681
27.727319	0.098128	0.404416
27.825296	0.098128	0.422653
27.923272	0.098128	0.426801
28.021249	0.098128	0.420709
28.119225	0.098128	0.406992
28.217201	0.098128	0.376498
28.315178	0.098128	0.338379
28.413154	0.098128	0.287479
28.511130	0.098128	0.253862
28.609107	0.098128	0.23724
28.707083	0.098128	0.231366
28.805060	0.098128	0.235223
28.903036	0.098128	0.248014
29.001012	0.098128	0.253687
29.098989	0.098128	0.260885
29.196965	0.098128	0.25995
29.294942	0.098128	0.265042
29.392918	0.098128	0.261419
29.490894	0.098128	0.266076
29.588871	0.098128	0.265866
29.686847	0.098128	0.268852
29.784824	0.098128	0.265448
29.882800	0.098128	0.270758
0.000000	0.196256	0.225931
0.097976	0.196256	0.210906
0.195953	0.196256	0.231685
0.293929	0.196256	0.213175
0.391906	0.196256	0.217468
0.489882	0.196256	0.186248
0.587858	0.196256	0.184151
0.685835	0.196256	0.176098
0.783811	0.196256	0.186056
0.881788	0.196256	0.182215
0.979764	0.196256	0.196168
1.077740	0.196256	0.202422
1.175717	0.196256	0.2301
1.273693	0.196256	0.247611
1.371670	0.196256	0.285892
1.469646	0.196256	0.310084
1.567622	0.196256	0.353813
1.665599	0.196256	0.37648
1.763575	0.196256	0.403286
1.861551	0.196256	0.414842
1.959528	0.196256	0.43032
2.057504	0.196256	0.424591
2.155481	0.196256	0.415231
2.253457	0.196256	0.383357
2.351433	0.196256	0.346763
2.449410	0.196256	0.290779
2.547386	0.196256	0.246923
2.645363	0.196256	0.217446
2.743339	0.196256	0.198717
2.841315	0.196256	0.186525
2.939292	0.196256	0.183629
3.037268	0.196256	0.199905
3.135245	0.196256	0.203036
3.233221	0.196256	0.219095
3.331197	0.196256	0.222734
3.429174	0.196256	0.230296
3.527150	0.196256	0.225802
3.625127	0.196256	0.232927
3.723103	0.196256	0.226182
3.821079	0.196256	0.231347
3.919056	0.196256	0.215523
4.017032	0.196256	0.225118
4.115009	0.196256	0.212054
4.212985	0.196256	0.231599
4.310961	0.196256	0.218317
4.408938	0.196256	0.203946
4.506914	0.196256	0.184419
4.604890	0.196256	0.184572
4.702867	0.196256	0.174849
4.800843	0.196256	0.187422
4.898820	0.196256	0.176609
4.996796	0.196256	0.198695
5.094772	0.196256	0.196235
5.192749	0.196256	0.22384
5.290725	0.196256	0.217894
5.388702	0.196256	0.23693
5.486678	0.196256	0.228369
5.584654	0.196256	0.241377
5.682631	0.196256	0.233034
5.780607	0.196256	0.244081
5.878584	0.196256	0.227822
5.976560	0.196256	0.236836
6.074536	0.196256	0.223409
6.172513	0.196256	0.246657
6.270489	0.196256	0.232358
6.368466	0.196256	0.23854
6.466442	0.196256	0.228309
6.564418	0.196256	0.270221
6.662395	0.196256	0.305089
6.760371	0.196256	0.331024
6.858348	0.196256	0.347446
6.956324	0.196256	0.362415
7.054300	0.196256	0.358574
7.152277	0.196256	0.355097
7.250253	0.196256	0.329396
7.348230	0.196256	0.299702
7.446206	0.196256	0.262817
7.544182	0.196256	0.251133
7.642159	0.196256	0.264287
7.740135	0.196256	0.286083
7.838111	0.196256	0.327196
7.936088	0.196256	0.364316
8.034064	0.196256	0.389016
8.132041	0.196256	0.42875
8.230017	0.196256	0.502181
8.327993	0.196256	0.555859
8.425970	0.196256	0.587822
8.523946	0.196256	0.598797
8.621923	0.196256	0.607375
8.719899	0.196256	0.60426
8.817875	0.196256	0.61204
8.915852	0.196256	0.604495
9.013828	0.196256	0.603124
9.111805	0.196256	0.629204
9.209781	0.196256	0.692614
9.307757	0.196256	0.703007
9.405734	0.196256	0.751456
9.503710	0.196256	0.737376
9.601687	0.196256	0.757501
9.699663	0.196256	0.724175
9.797639	0.196256	0.694916
9.895616	0.196256	0.669869
9.993592	0.196256	0.683386
10.091569	0.196256	0.653837
10.189545	0.196256	0.669895
10.287521	0.196256	0.638094
10.385498	0.196256	0.646454
10.483474	0.196256	0.58437
10.581450	0.196256	0.548792
10.679427	0.196256	0.519388
10.777403	0.196256	0.551351
10.875380	0.196256	0.533639
10.973356	0.196256	0.542072
11.071332	0.196256	0.520221
11.169309	0.196256	0.518341
11.267285	0.196256	0.463374
11.365262	0.196256	0.416975
11.463238	0.196256	0.372248
11.561214	0.196256	0.351486
11.659191	0.196256	0.283881
11.757167	0.196256	0.235668
11.855144	0.196256	0.234078
11.953120	0.196256	0.227333
12.051096	0.196256	0.22676
12.149073	0.196256	0.226842
12.247049	0.196256	0.197002
12.345026	0.196256	0.187351
12.443002	0.196256	0.166444
12.540978	0.196256	0.167905
12.638955	0.196256	0.171545
12.736931	0.196256	0.173732
12.834908	0.196256	0.181874
12.932884	0.196256	0.197061
13.030860	0.196256	0.219656
13.128837	0.196256	0.229251
13.226813	0.196256	0.23536
13.324790	0.196256	0.23762
13.422766	0.196256	0.246125
13.520742	0.196256	0.244245
13.618719	0.196256	0.252896
13.716695	0.196256	0.244045
13.814671	0.196256	0.243182
13.912648	0.196256	0.232877
14.010624	0.196256	0.244143
14.108601	0.196256	0.235582
14.206577	0.196256	0.220266
14.304553	0.196256	0.202192
14.402530	0.196256	0.20525
14.500506	0.196256	0.201846
14.598483	0.196256	0.20948
14.696459	0.196256	0.196561
14.794435	0.196256	0.205865
14.892412	0.196256	0.210522
14.990388	0.196256	0.230139
15.088365	0.196256	0.236248
15.186341	0.196256	0.2372
15.284317	0.196256	0.236192
15.382294	0.196256	0.240703
15.480270	0.196256	0.239695
15.578247	0.196256	0.243625
15.676223	0.196256	0.237461
15.774199	0.196256	0.238196
15.872176	0.196256	0.230724
15.970152	0.196256	0.242207
16.068129	0.196256	0.236042
16.166105	0.196256	0.224722
16.264081	0.196256	0.203669
16.362058	0.196256	0.188427
16.460034	0.196256	0.184877
16.558010	0.196256	0.185902
16.655987	0.196256	0.184313
16.753963	0.196256	0.18679
16.851940	0.196256	0.197475
16.949916	0.196256	0.217382
17.047892	0.196256	0.231915
17.145869	0.196256	0.234538
17.243845	0.196256	0.239776
17.341822	0.196256	0.24189
17.439798	0.196256	0.241899
17.537774	0.196256	0.247064
17.635751	0.196256	0.246491
17.733727	0.196256	0.244829
17.831704	0.196256	0.244112
17.929680	0.196256	0.245863
18.027656	0.196256	0.252989
18.125633	0.196256	0.23535
18.223609	0.196256	0.226861
18.321586	0.196256	0.205301
18.419562	0.196256	0.200734
18.517538	0.196256	0.201105
18.615515	0.196256	0.203365
18.713491	0.196256	0.196329
18.811468	0.196256	0.204326
18.909444	0.196256	0.218351
19.007420	0.196256	0.233683
19.105397	0.196256	0.238049
19.203373	0.196256	0.241907
19.301350	0.196256	0.246709
19.399326	0.196256	0.247153
19.497302	0.196256	0.255077
19.595279	0.196256	0.255086
19.693255	0.196256	0.257999
19.791231	0.196256	0.250818
19.889208	0.196256	0.260994
19.987184	0.196256	0.260785
20.085161	0.196256	0.248592
20.183137	0.196256	0.236763
20.281113	0.196256	0.213823
20.379090	0.196256	0.202066
20.477066	0.196256	0.21108
20.575043	0.196256	0.203536
20.673019	0.196256	0.203254
20.770995	0.196256	0.204642
20.868972	0.196256	0.223896
20.966948	0.196256	0.233854
21.064925	0.196256	0.243013
21.162901	0.196256	0.247379
21.260877	0.196256	0.252181
21.358854	0.196256	0.253787
21.456830	0.196256	0.262655
21.554807	0.196256	0.261139
21.652783	0.196256	0.269572
21.750759	0.196256	0.258759
21.848736	0.196256	0.273946
21.946712	0.196256	0.269162
22.044689	0.196256	0.262634
22.142665	0.196256	0.242235
22.240641	0.196256	0.228227
22.338618	0.196256	0.216253
22.436594	0.196256	0.221708
22.534570	0.196256	0.220845
22.632547	0.196256	0.226809
22.730523	0.196256	0.249185
22.828500	0.196256	0.28202
22.926476	0.196256	0.322771
23.024452	0.196256	0.344639
23.122429	0.196256	0.362585
23.220405	0.196256	0.359979
23.318382	0.196256	0.343139
23.416358	0.196256	0.315478
23.514334	0.196256	0.28847
23.612311	0.196256	0.284485
23.710287	0.196256	0.281951
23.808264	0.196256	0.283848
23.906240	0.196256	0.291046
24.004216	0.196256	0.277983
24.102193	0.196256	0.266662
24.200169	0.196256	0.25062
24.298146	0.196256	0.246417
24.396122	0.196256	0.236912
24.494098	0.196256	0.225228
24.592075	0.196256	0.216812
24.690051	0.196256	0.215077
24.788028	0.196256	0.217265
24.886004	0.196256	0.232016
24.983980	0.196256	0.235946
25.081957	0.196256	0.245468
25.179933	0.196256	0.245259
25.277910	0.196256	0.257468
25.375886	0.196256	0.264013
25.473862	0.196256	0.275569
25.571839	0.196256	0.275504
25.669815	0.196256	0.274641
25.767791	0.196256	0.274868
25.865768	0.196256	0.284898
25.963744	0.196256	0.271108
26.061721	0.196256	0.265234
26.159697	0.196256	0.240623
26.257673	0.196256	0.235185
26.355650	0.196256	0.229529
26.453626	0.196256	0.233822
26.551603	0.196256	0.223446
26.649579	0.196256	0.211762
26.747555	0.196256	0.21896
26.845532	0.196256	0.229717
26.943508	0.196256	0.24149
27.041485	0.196256	0.253046
27.139461	0.196256	0.270993
27.237437	0.196256	0.293878
27.335414	0.196256	0.343271
27.433390	0.196256	0.375161
27.531367	0.196256	0.415185
27.629343	0.196256	0.427249
27.727319	0.196256	0.448391
27.825296	0.196256	0.444696
27.923272	0.196256	0.433593
28.021249	0.196256	0.411161
28.119225	0.196256	0.378634
28.217201	0.196256	0.326789
28.315178	0.196256	0.28562
28.413154	0.196256	0.254836
28.511130	0.196256	0.240973
28.609107	0.196256	0.213748
28.707083	0.196256	0.214991
28.805060	0.196256	0.223206
28.903036	0.196256	0.231058
29.001012	0.196256	0.232591
29.098989	0.196256	0.243784
29.196965	0.196256	0.243429
29.294942	0.196256	0.267404
29.392918	0.196256	0.270898
29.490894	0.196256	0.279476
29.588871	0.196256	0.269681
29.686847	0.196256	0.280946
29.784824	0.196256	0.279139
29.882800	0.196256	0.27646
0.000000	0.294384	0.215656
0.097976	0.294384	0.208257
0.195953	0.294384	0.206958
0.293929	0.294384	0.176537
0.391906	0.294384	0.162384
0.489882	0.294384	0.15208
0.587858	0.294384	0.160295
0.685835	0.294384	0.152025
0.783811	0.294384	0.161329
0.881788	0.294384	0.1686
0.979764	0.294384	0.191049
1.077740	0.294384	0.217347
1.175717	0.294384	0.234786
1.273693	0.294384	0.265514
1.371670	0.294384	0.306337
1.469646	0.294384	0.352607
1.567622	0.294384	0.385805
1.665599	0.294384	0.412902
1.763575	0.294384	0.418212
1.861551	0.294384	0.429477
1.959528	0.294384	0.409732
2.057504	0.294384	0.394344
2.155481	0.294384	0.350052
2.253457	0.294384	0.304308
2.351433	0.294384	0.248251
2.449410	0.294384	0.222986
2.547386	0.294384	0.190023
2.645363	0.294384	0.162507
2.743339	0.294384	0.162661
2.841315	0.294384	0.164994
2.939292	0.294384	0.179019
3.037268	0.294384	0.199725
3.135245	0.294384	0.211499
3.233221	0.294384	0.215647
3.331197	0.294384	0.217471
3.429174	0.294384	0.216027
3.527150	0.294384	0.224242
3.625127	0.294384	0.21648
3.723103	0.294384	0.22818
3.821079	0.294384	0.208145
3.919056	0.294384	0.220863
4.017032	0.294384	0.21586
4.115009	0.294384	0.222986
4.212985	0.294384	0.200844
4.310961	0.294384	0.182987
4.408938	0.294384	0.167454
4.506914	0.294384	0.166591
4.604890	0.294384	0.160426
4.702867	0.294384	0.163195
4.800843	0.294384	0.159136
4.898820	0.294384	0.169385
4.996796	0.294384	0.19365
5.094772	0.294384	0.204987
5.192749	0.294384	0.214728
5.290725	0.294384	0.211541
5.388702	0.294384	0.217577
5.486678	0.294384	0.218965
5.584654	0.294384	0.225437
5.682631	0.294384	0.225301
5.780607	0.294384	0.225237
5.878584	0.294384	0.217692
5.976560	0.294384	0.227578
6.074536	0.294384	0.229402
6.172513	0.294384	0.223092
6.270489	0.294384	0.198699
6.368466	0.294384	0.182585
6.466442	0.294384	0.196319
6.564418	0.294384	0.23155
6.662395	0.294384	0.288351
6.760371	0.294384	0.315303
6.858348	0.294384	0.33935
6.956324	0.294384	0.339068
7.054300	0.294384	0.335155
7.152277	0.294384	0.306404
7.250253	0.294384	0.272788
7.348230	0.294384	0.233144
7.446206	0.294384	0.236202
7.544182	0.294384	0.231635
7.642159	0.294384	0.245878
7.740135	0.294384	0.240803
7.838111	0.294384	0.261945
7.936088	0.294384	0.293763
8.034064	0.294384	0.331536
8.132041	0.294384	0.387973
8.230017	0.294384	0.458717
8.327993	0.294384	0.482837
8.425970	0.294384	0.511169
8.523946	0.294384	0.523233
8.621923	0.294384	0.530794
8.719899	0.294384	0.556584
8.817875	0.294384	0.56676
8.915852	0.294384	0.558925
9.013828	0.294384	0.621245
9.111805	0.294384	0.726849
9.209781	0.294384	0.742762
9.307757	0.294384	0.7984
9.405734	0.294384	0.776694
9.503710	0.294384	0.772273
9.601687	0.294384	0.748461
9.699663	0.294384	0.710632
9.797639	0.294384	0.689725
9.895616	0.294384	0.675354
9.993592	0.294384	0.655246
10.091569	0.294384	0.654092
10.189545	0.294384	0.661508
10.287521	0.294384	0.636099
10.385498	0.294384	0.604879
10.483474	0.294384	0.556229
10.581450	0.294384	0.545489
10.679427	0.294384	0.550291
10.777403	0.294384	0.572813
10.875380	0.294384	0.550671
10.973356	0.294384	0.555255
11.071332	0.294384	0.538996
11.169309	0.294384	0.516273
11.267285	0.294384	0.481277
11.365262	0.294384	0.443957
11.463238	0.294384	0.397486
11.561214	0.294384	0.37302
11.659191	0.294384	0.283992
11.757167	0.294384	0.242096
11.855144	0.294384	0.248714
11.953120	0.294384	0.236521
12.051096	0.294384	0.247932
12.149073	0.294384	0.22274
12.247049	0.294384	0.206626
12.345026	0.294384	0.185138
12.443002	0.294384	0.17999
12.540978	0.294384	0.180362
12.638955	0.294384	0.180661
12.736931	0.294384	0.165926
12.834908	0.294384	0.178717
12.932884	0.294384	0.187222
13.030860	0.294384	0.210688
13.128837	0.294384	0.210915
13.226813	0.294384	0.220219
13.324790	0.294384	0.226183
13.422766	0.294384	0.233091
13.520742	0.294384	0.253434
13.618719	0.294384	0.254677
13.716695	0.294384	0.256283
13.814671	0.294384	0.244599
13.912648	0.294384	0.255792
14.010624	0.294384	0.249337
14.108601	0.294384	0.249854
14.206577	0.294384	0.227421
14.304553	0.294384	0.235854
14.402530	0.294384	0.228455
14.500506	0.294384	0.246184
14.598483	0.294384	0.223897
14.696459	0.294384	0.228118
14.794435	0.294384	0.226674
14.892412	0.294384	0.243894
14.990388	0.294384	0.238311
15.088365	0.294384	0.233816
15.186341	0.294384	0.223803
15.284317	0.294384	0.223376
15.382294	0.294384	0.227959
15.480270	0.294384	0.23632
15.578247	0.294384	0.25078
15.676223	0.294384	0.245705
15.774199	0.294384	0.249127
15.872176	0.294384	0.24456
15.970152	0.294384	0.2612
16.068129	0.294384	0.240365
16.166105	0.294384	0.233474
16.264081	0.294384	0.208791
16.362058	0.294384	0.199649
16.460034	0.294384	0.199657
16.558010	0.294384	0.204749
16.655987	0.294384	0.186965
16.753963	0.294384	0.185521
16.851940	0.294384	0.190105
16.949916	0.294384	0.205292
17.047892	0.294384	0.212708
17.145869	0.294384	0.218526
17.243845	0.294384	0.223255
17.341822	0.294384	0.222683
17.439798	0.294384	0.247601
17.537774	0.294384	0.244342
17.635751	0.294384	0.257205
17.733727	0.294384	0.246174
17.831704	0.294384	0.259618
17.929680	0.294384	0.254834
18.027656	0.294384	0.256585
18.125633	0.294384	0.231175
18.223609	0.294384	0.225519
18.321586	0.294384	0.203741
18.419562	0.294384	0.217475
18.517538	0.294384	0.206735
18.615515	0.294384	0.200861
18.713491	0.294384	0.187943
18.811468	0.294384	0.195141
18.909444	0.294384	0.21011
19.007420	0.294384	0.212079
19.105397	0.294384	0.224143
19.203373	0.294384	0.22299
19.301350	0.294384	0.233166
19.399326	0.294384	0.2408
19.497302	0.294384	0.263104
19.595279	0.294384	0.256358
19.693255	0.294384	0.265445
19.791231	0.294384	0.254415
19.889208	0.294384	0.275992
19.987184	0.294384	0.256392
20.085161	0.294384	0.255965
20.183137	0.294384	0.231863
20.281113	0.294384	0.22076
20.379090	0.294384	0.226578
20.477066	0.294384	0.226441
20.575043	0.294384	0.2165
20.673019	0.294384	0.200822
20.770995	0.294384	0.202646
20.868972	0.294384	0.210208
20.966948	0.294384	0.214792
21.064925	0.294384	0.218576
21.162901	0.294384	0.232456
21.260877	0.294384	0.229197
21.358854	0.294384	0.257819
21.456830	0.294384	0.256302
21.554807	0.294384	0.276282
21.652783	0.294384	0.265615
21.750759	0.294384	0.276953
21.848736	0.294384	0.271733
21.946712	0.294384	0.279294
22.044689	0.294384	0.257515
22.142665	0.294384	0.250479
22.240641	0.294384	0.234365
22.338618	0.294384	0.239966
22.436594	0.294384	0.242298
22.534570	0.294384	0.230469
22.632547	0.294384	0.222852
22.730523	0.294384	0.231285
22.828500	0.294384	0.262086
22.926476	0.294384	0.2841
23.024452	0.294384	0.306549
23.122429	0.294384	0.310842
23.220405	0.294384	0.304242
23.318382	0.294384	0.287692
23.416358	0.294384	0.285159
23.514334	0.294384	0.282844
23.612311	0.294384	0.290405
23.710287	0.294384	0.286782
23.808264	0.294384	0.296523
23.906240	0.294384	0.287453
24.004216	0.294384	0.283612
24.102193	0.294384	0.270258
24.200169	0.294384	0.259228
24.298146	0.294384	0.258002
24.396122	0.294384	0.238765
24.494098	0.294384	0.225338
24.592075	0.294384	0.213146
24.690051	0.294384	0.214534
24.788028	0.294384	0.208805
24.886004	0.294384	0.209903
24.983980	0.294384	0.21013
25.081957	0.294384	0.226769
25.179933	0.294384	0.226051
25.277910	0.294384	0.255836
25.375886	0.294384	0.260202
25.473862	0.294384	0.279528
25.571839	0.294384	0.270168
25.669815	0.294384	0.27526
25.767791	0.294384	0.279408
25.865768	0.294384	0.277383
25.963744	0.294384	0.267588
26.061721	0.294384	0.255976
26.159697	0.294384	0.245237
26.257673	0.294384	0.240815
26.355650	0.294384	0.253896
26.453626	0.294384	0.232989
26.551603	0.294384	0.221668
26.649579	0.294384	0.199236
26.747555	0.294384	0.218199
26.845532	0.294384	0.208912
26.943508	0.294384	0.228456
27.041485	0.294384	0.236453
27.139461	0.294384	0.278438
27.237437	0.294384	0.331026
27.335414	0.294384	0.388771
27.433390	0.294384	0.417175
27.531367	0.294384	0.44725
27.629343	0.294384	0.456264
27.727319	0.294384	0.466948
27.825296	0.294384	0.457007
27.923272	0.294384	0.437553
28.021249	0.294384	0.399361
28.119225	0.294384	0.349332
28.217201	0.294384	0.307
28.315178	0.294384	0.276362
28.413154	0.294384	0.264678
28.511130	0.294384	0.226196
28.609107	0.294384	0.211897
28.707083	0.294384	0.202537
28.805060	0.294384	0.211551
28.903036	0.294384	0.206403
29.001012	0.294384	0.220065
29.098989	0.294384	0.221236
29.196965	0.294384	0.248406
29.294942	0.294384	0.260542
29.392918	0.294384	0.275148
29.490894	0.294384	0.271816
29.588871	0.294384	0.271461
29.686847	0.294384	0.280403
29.784824	0.294384	0.275981
29.882800	0.294384	0.274174
0.000000	0.392512	0.230001
0.097976	0.392512	0.222021
0.195953	0.392512	0.205544
0.293929	0.392512	0.187687
0.391906	0.392512	0.16736
0.489882	0.392512	0.17238
0.587858	0.392512	0.168539
0.685835	0.392512	0.165353
0.783811	0.392512	0.155484
0.881788	0.392512	0.164789
0.979764	0.392512	0.183461
1.077740	0.392512	0.203151
1.175717	0.392512	0.22807
1.273693	0.392512	0.272669
1.371670	0.392512	0.318721
1.469646	0.392512	0.367606
1.567622	0.392512	0.397245
1.665599	0.392512	0.419113
1.763575	0.392512	0.428563
1.861551	0.392512	0.419493
1.959528	0.392512	0.40701
2.057504	0.392512	0.373975
2.155481	0.392512	0.326197
2.253457	0.392512	0.271229
2.351433	0.392512	0.236088
2.449410	0.392512	0.212276
2.547386	0.392512	0.194637
2.645363	0.392512	0.181064
2.743339	0.392512	0.181509
2.841315	0.392512	0.170115
2.939292	0.392512	0.183704
3.037268	0.392512	0.184003
3.135245	0.392512	0.192582
3.233221	0.392512	0.196076
3.331197	0.392512	0.197755
3.429174	0.392512	0.207713
3.527150	0.392512	0.216436
3.625127	0.392512	0.22821
3.723103	0.392512	0.228291
3.821079	0.392512	0.228517
3.919056	0.392512	0.22671
4.017032	0.392512	0.236523
4.115009	0.392512	0.224258
4.212985	0.392512	0.219328
4.310961	0.392512	0.193846
4.408938	0.392512	0.190731
4.506914	0.392512	0.184785
4.604890	0.392512	0.188788
4.702867	0.392512	0.177685
4.800843	0.392512	0.169705
4.898820	0.392512	0.168406
4.996796	0.392512	0.179816
5.094772	0.392512	0.187668
5.192749	0.392512	0.193051
5.290725	0.392512	0.192987
5.388702	0.392512	0.204906
5.486678	0.392512	0.214646
5.584654	0.392512	0.224967
5.682631	0.392512	0.234925
5.780607	0.392512	0.224476
5.878584	0.392512	0.239445
5.976560	0.392512	0.228923
6.074536	0.392512	0.239244
6.172513	0.392512	0.219571
6.270489	0.392512	0.211664
6.368466	0.392512	0.197728
6.466442	0.392512	0.210591
6.564418	0.392512	0.221203
6.662395	0.392512	0.254183
6.760371	0.392512	0.273364
6.858348	0.392512	0.289931
6.956324	0.392512	0.285727
7.054300	0.392512	0.270194
7.152277	0.392512	0.239337
7.250253	0.392512	0.208481
7.348230	0.392512	0.203115
7.446206	0.392512	0.216704
7.544182	0.392512	0.23407
7.642159	0.392512	0.238654
7.740135	0.392512	0.243238
7.838111	0.392512	0.255447
7.936088	0.392512	0.28298
8.034064	0.392512	0.296279
8.132041	0.392512	0.343057
8.230017	0.392512	0.406176
8.327993	0.392512	0.431602
8.425970	0.392512	0.427835
8.523946	0.392512	0.450574
8.621923	0.392512	0.470119
8.719899	0.392512	0.4763
8.817875	0.392512	0.492504
8.915852	0.392512	0.612995
9.013828	0.392512	0.733632
9.111805	0.392512	0.76712
9.209781	0.392512	0.802351
9.307757	0.392512	0.814561
9.405734	0.392512	0.823647
9.503710	0.392512	0.800925
9.601687	0.392512	0.786771
9.699663	0.392512	0.736742
9.797639	0.392512	0.709008
9.895616	0.392512	0.68004
9.993592	0.392512	0.656446
10.091569	0.392512	0.650208
10.189545	0.392512	0.647239
10.287521	0.392512	0.616092
10.385498	0.392512	0.584509
10.483474	0.392512	0.548642
10.581450	0.392512	0.568259
10.679427	0.392512	0.589401
10.777403	0.392512	0.608727
10.875380	0.392512	0.608736
10.973356	0.392512	0.610051
11.071332	0.392512	0.608462
11.169309	0.392512	0.590533
11.267285	0.392512	0.556408
11.365262	0.392512	0.498099
11.463238	0.392512	0.46441
11.561214	0.392512	0.417359
11.659191	0.392512	0.325716
11.757167	0.392512	0.266681
11.855144	0.392512	0.28165
11.953120	0.392512	0.254788
12.051096	0.392512	0.260388
12.149073	0.392512	0.227934
12.247049	0.392512	0.219228
12.345026	0.392512	0.202605
12.443002	0.392512	0.212418
12.540978	0.392512	0.207633
12.638955	0.392512	0.192681
12.736931	0.392512	0.175841
12.834908	0.392512	0.170621
12.932884	0.392512	0.182031
13.030860	0.392512	0.17928
13.128837	0.392512	0.189383
13.226813	0.392512	0.196001
13.324790	0.392512	0.216053
13.422766	0.392512	0.235961
13.520742	0.392512	0.257756
13.618719	0.392512	0.25486
13.716695	0.392512	0.258645
13.814671	0.392512	0.247833
13.912648	0.392512	0.259679
14.010624	0.392512	0.249738
14.108601	0.392512	0.249674
14.206577	0.392512	0.251788
14.304553	0.392512	0.261093
14.402530	0.392512	0.267419
14.500506	0.392512	0.263216
14.598483	0.392512	0.25204
14.696459	0.392512	0.260909
14.794435	0.392512	0.277403
14.892412	0.392512	0.275596
14.990388	0.392512	0.265728
15.088365	0.392512	0.238357
15.186341	0.392512	0.22769
15.284317	0.392512	0.216224
15.382294	0.392512	0.225238
15.480270	0.392512	0.239916
15.578247	0.392512	0.248204
15.676223	0.392512	0.24567
15.774199	0.392512	0.248947
15.872176	0.392512	0.24881
15.970152	0.392512	0.25383
16.068129	0.392512	0.241274
16.166105	0.392512	0.235328
16.264081	0.392512	0.224661
16.362058	0.392512	0.224524
16.460034	0.392512	0.236661
16.558010	0.392512	0.216988
16.655987	0.392512	0.201528
16.753963	0.392512	0.183162
16.851940	0.392512	0.186947
16.949916	0.392512	0.185866
17.047892	0.392512	0.189216
17.145869	0.392512	0.190967
17.243845	0.392512	0.207461
17.341822	0.392512	0.221995
17.439798	0.392512	0.247204
17.537774	0.392512	0.245106
17.635751	0.392512	0.253975
17.733727	0.392512	0.250352
17.831704	0.392512	0.257913
17.929680	0.392512	0.253637
18.027656	0.392512	0.249724
18.125633	0.392512	0.243777
18.223609	0.392512	0.237758
18.321586	0.392512	0.24118
18.419562	0.392512	0.243585
18.517538	0.392512	0.238147
18.615515	0.392512	0.22334
18.713491	0.392512	0.20541
18.811468	0.392512	0.193363
18.909444	0.392512	0.200925
19.007420	0.392512	0.193598
19.105397	0.392512	0.206098
19.203373	0.392512	0.206905
19.301350	0.392512	0.231533
19.399326	0.392512	0.245413
19.497302	0.392512	0.256388
19.595279	0.392512	0.259229
19.693255	0.392512	0.259891
19.791231	0.392512	0.261787
19.889208	0.392512	0.262813
19.987184	0.392512	0.257302
20.085161	0.392512	0.253534
20.183137	0.392512	0.247733
20.281113	0.392512	0.243529
20.379090	0.392512	0.256101
20.477066	0.392512	0.244708
20.575043	0.392512	0.23513
20.673019	0.392512	0.216619
20.770995	0.392512	0.207114
20.868972	0.392512	0.20262
20.966948	0.392512	0.205606
21.064925	0.392512	0.208011
21.162901	0.392512	0.218623
21.260877	0.392512	0.232866
21.358854	0.392512	0.256622
21.456830	0.392512	0.258083
21.554807	0.392512	0.267969
21.652783	0.392512	0.265145
21.750759	0.392512	0.268784
21.848736	0.392512	0.272424
21.946712	0.392512	0.264662
22.044689	0.392512	0.266341
22.142665	0.392512	0.25531
22.240641	0.392512	0.260475
22.338618	0.392512	0.263171
22.436594	0.392512	0.257297
22.534570	0.392512	0.239077
22.632547	0.392512	0.224488
22.730523	0.392512	0.228636
22.828500	0.392512	0.246292
22.926476	0.392512	0.25044
23.024452	0.392512	0.263303
23.122429	0.392512	0.258518
23.220405	0.392512	0.25889
23.318382	0.392512	0.266524
23.416358	0.392512	0.276773
23.514334	0.392512	0.280267
23.612311	0.392512	0.280929
23.710287	0.392512	0.286021
23.808264	0.392512	0.285667
23.906240	0.392512	0.28277
24.004216	0.392512	0.283796
24.102193	0.392512	0.282206
24.200169	0.392512	0.275534
24.298146	0.392512	0.26719
24.396122	0.392512	0.24592
24.494098	0.392512	0.233655
24.592075	0.392512	0.213765
24.690051	0.392512	0.216969
24.788028	0.392512	0.209424
24.886004	0.392512	0.21379
24.983980	0.392512	0.208279
25.081957	0.392512	0.213952
25.179933	0.392512	0.224274
25.277910	0.392512	0.251298
25.375886	0.392512	0.258787
25.473862	0.392512	0.266421
25.571839	0.392512	0.26643
25.669815	0.392512	0.266801
25.767791	0.392512	0.274508
25.865768	0.392512	0.26907
25.963744	0.392512	0.277212
26.061721	0.392512	0.268506
26.159697	0.392512	0.269967
26.257673	0.392512	0.273534
26.355650	0.392512	0.272671
26.453626	0.392512	0.260624
26.551603	0.392512	0.244437
26.649579	0.392512	0.222513
26.747555	0.392512	0.224628
26.845532	0.392512	0.218027
26.943508	0.392512	0.232561
27.041485	0.392512	0.249854
27.139461	0.392512	0.310794
27.237437	0.392512	0.368538
27.335414	0.392512	0.411395
27.433390	0.392512	0.446844
27.531367	0.392512	0.462539
27.629343	0.392512	0.477871
27.727319	0.392512	0.477154
27.825296	0.392512	0.469609
27.923272	0.392512	0.454004
28.021249	0.392512	0.420678
28.119225	0.392512	0.372101
28.217201	0.392512	0.327736
28.315178	0.392512	0.296807
28.413154	0.392512	0.286575
28.511130	0.392512	0.256736
28.609107	0.392512	0.238515
28.707083	0.392512	0.22153
28.805060	0.392512	0.224371
28.903036	0.392512	0.228809
29.001012	0.392512	0.222863
29.098989	0.392512	0.225413
29.196965	0.392512	0.239656
29.294942	0.392512	0.249541
29.392918	0.392512	0.256231
29.490894	0.392512	0.258782
29.588871	0.392512	0.262203
29.686847	0.392512	0.266351
29.784824	0.392512	0.269628
29.882800	0.392512	0.281837
0.000000	0.490640	0.225028
0.097976	0.490640	0.21683
0.195953	0.490640	0.214151
0.293929	0.490640	0.203266
0.391906	0.490640	0.196303
0.489882	0.490640	0.200886
0.587858	0.490640	0.19494
0.685835	0.490640	0.198216
0.783811	0.490640	0.172516
0.881788	0.490640	0.164028
0.979764	0.490640	0.170209
1.077740	0.490640	0.185687
1.175717	0.490640	0.221353
1.273693	0.490640	0.272634
1.371670	0.490640	0.321083
1.469646	0.490640	0.361543
1.567622	0.490640	0.381378
1.665599	0.490640	0.400922
1.763575	0.490640	0.405724
1.861551	0.490640	0.397308
1.959528	0.490640	0.374513
2.057504	0.490640	0.337991
2.155481	0.490640	0.29123
2.253457	0.490640	0.242435
2.351433	0.490640	0.223489
2.449410	0.490640	0.218414
2.547386	0.490640	0.214936
2.645363	0.490640	0.213783
2.743339	0.490640	0.208054
2.841315	0.490640	0.204795
2.939292	0.490640	0.200954
3.037268	0.490640	0.189996
3.135245	0.490640	0.17853
3.233221	0.490640	0.182025
3.331197	0.490640	0.189223
3.429174	0.490640	0.200851
3.527150	0.490640	0.212552
3.625127	0.490640	0.221712
3.723103	0.490640	0.223899
3.821079	0.490640	0.222382
3.919056	0.490640	0.227184
4.017032	0.490640	0.227773
4.115009	0.490640	0.221754
4.212985	0.490640	0.219148
4.310961	0.490640	0.206593
4.408938	0.490640	0.213864
4.506914	0.490640	0.210314
4.604890	0.490640	0.211484
4.702867	0.490640	0.185639
4.800843	0.490640	0.170977
4.898820	0.490640	0.164232
4.996796	0.490640	0.167218
5.094772	0.490640	0.164902
5.192749	0.490640	0.168469
5.290725	0.490640	0.174215
5.388702	0.490640	0.195575
5.486678	0.490640	0.209309
5.584654	0.490640	0.227692
5.682631	0.490640	0.222617
5.780607	0.490640	0.226256
5.878584	0.490640	0.23084
5.976560	0.490640	0.228016
6.074536	0.490640	0.23093
6.172513	0.490640	0.220117
6.270489	0.490640	0.218165
6.368466	0.490640	0.216431
6.466442	0.490640	0.21978
6.564418	0.490640	0.227051
6.662395	0.490640	0.217836
6.760371	0.490640	0.217481
6.858348	0.490640	0.218942
6.956324	0.490640	0.209365
7.054300	0.490640	0.193977
7.152277	0.490640	0.178153
7.250253	0.490640	0.176274
7.348230	0.490640	0.19088
7.446206	0.490640	0.206212
7.544182	0.490640	0.226482
7.642159	0.490640	0.222714
7.740135	0.490640	0.230784
7.838111	0.490640	0.238999
7.936088	0.490640	0.255203
8.034064	0.490640	0.264798
8.132041	0.490640	0.275627
8.230017	0.490640	0.302361
8.327993	0.490640	0.323576
8.425970	0.490640	0.34421
8.523946	0.490640	0.383145
8.621923	0.490640	0.405013
8.719899	0.490640	0.426663
8.817875	0.490640	0.53263
8.915852	0.490640	0.634022
9.013828	0.490640	0.748703
9.111805	0.490640	0.793303
9.209781	0.490640	0.821272
9.307757	0.490640	0.834643
9.405734	0.490640	0.826517
9.503710	0.490640	0.809459
9.601687	0.490640	0.770832
9.699663	0.490640	0.733003
9.797639	0.490640	0.696337
9.895616	0.490640	0.676737
9.993592	0.490640	0.631501
10.091569	0.490640	0.621705
10.189545	0.490640	0.612781
10.287521	0.490640	0.586209
10.385498	0.490640	0.56719
10.483474	0.490640	0.581433
10.581450	0.490640	0.600396
10.679427	0.490640	0.631415
10.777403	0.490640	0.652339
10.875380	0.490640	0.654091
10.973356	0.490640	0.659328
11.071332	0.490640	0.646555
11.169309	0.490640	0.618385
11.267285	0.490640	0.581574
11.365262	0.490640	0.522684
11.463238	0.490640	0.485219
11.561214	0.490640	0.433664
11.659191	0.490640	0.355021
11.757167	0.490640	0.341231
11.855144	0.490640	0.324318
11.953120	0.490640	0.302467
12.051096	0.490640	0.272191
12.149073	0.490640	0.250921
12.247049	0.490640	0.240617
12.345026	0.490640	0.226972
12.443002	0.490640	0.229305
12.540978	0.490640	0.224811
12.638955	0.490640	0.203032
12.736931	0.490640	0.190041
12.834908	0.490640	0.174653
12.932884	0.490640	0.180835
13.030860	0.490640	0.173145
13.128837	0.490640	0.179036
13.226813	0.490640	0.185508
13.324790	0.490640	0.207376
13.422766	0.490640	0.229027
13.520742	0.490640	0.23746
13.618719	0.490640	0.241753
13.716695	0.490640	0.246192
13.814671	0.490640	0.246273
13.912648	0.490640	0.251437
14.010624	0.490640	0.248468
14.108601	0.490640	0.25879
14.206577	0.490640	0.272161
14.304553	0.490640	0.279214
14.402530	0.490640	0.282708
14.500506	0.490640	0.28032
14.598483	0.490640	0.280837
14.696459	0.490640	0.294717
14.794435	0.490640	0.302859
14.892412	0.490640	0.306717
14.990388	0.490640	0.297575
15.088365	0.490640	0.285237
15.186341	0.490640	0.260263
15.284317	0.490640	0.23311
15.382294	0.490640	0.222225
15.480270	0.490640	0.22768
15.578247	0.490640	0.224421
15.676223	0.490640	0.231692
15.774199	0.490640	0.231047
15.872176	0.490640	0.238027
15.970152	0.490640	0.241304
16.068129	0.490640	0.241675
16.166105	0.490640	0.241176
16.264081	0.490640	0.241475
16.362058	0.490640	0.247801
16.460034	0.490640	0.246285
16.558010	0.490640	0.225305
16.655987	0.490640	0.214275
16.753963	0.490640	0.195256
16.851940	0.490640	0.19984
16.949916	0.490640	0.193167
17.047892	0.490640	0.192739
17.145869	0.490640	0.190497
17.243845	0.490640	0.195807
17.341822	0.490640	0.213027
17.439798	0.490640	0.222985
17.537774	0.490640	0.228005
17.635751	0.490640	0.233896
17.733727	0.490640	0.235066
17.831704	0.490640	0.241102
17.929680	0.490640	0.245178
18.027656	0.490640	0.2486
18.125633	0.490640	0.247955
18.223609	0.490640	0.242807
18.321586	0.490640	0.253055
18.419562	0.490640	0.251539
18.517538	0.490640	0.239564
18.615515	0.490640	0.226791
18.713491	0.490640	0.205158
18.811468	0.490640	0.202624
18.909444	0.490640	0.20256
19.007420	0.490640	0.203004
19.105397	0.490640	0.202505
19.203373	0.490640	0.200117
19.301350	0.490640	0.216974
19.399326	0.490640	0.226641
19.497302	0.490640	0.235365
19.595279	0.490640	0.240965
19.693255	0.490640	0.238795
19.791231	0.490640	0.249189
19.889208	0.490640	0.253264
19.987184	0.490640	0.266781
20.085161	0.490640	0.266281
20.183137	0.490640	0.263094
20.281113	0.490640	0.269784
20.379090	0.490640	0.2711
20.477066	0.490640	0.256874
20.575043	0.490640	0.24795
20.673019	0.490640	0.226607
20.770995	0.490640	0.219716
20.868972	0.490640	0.216892
20.966948	0.490640	0.212979
21.064925	0.490640	0.207032
21.162901	0.490640	0.208784
21.260877	0.490640	0.223172
21.358854	0.490640	0.235091
21.456830	0.490640	0.240328
21.554807	0.490640	0.243677
21.652783	0.490640	0.24739
21.750759	0.490640	0.254515
21.848736	0.490640	0.264691
21.946712	0.490640	0.270582
22.044689	0.490640	0.267541
22.142665	0.490640	0.264208
22.240641	0.490640	0.276563
22.338618	0.490640	0.272795
22.436594	0.490640	0.265323
22.534570	0.490640	0.24398
22.632547	0.490640	0.229464
22.730523	0.490640	0.23216
22.828500	0.490640	0.238777
22.926476	0.490640	0.234791
23.024452	0.490640	0.228264
23.122429	0.490640	0.223479
23.220405	0.490640	0.231549
23.318382	0.490640	0.243831
23.416358	0.490640	0.250303
23.514334	0.490640	0.259825
23.612311	0.490640	0.257873
23.710287	0.490640	0.265507
23.808264	0.490640	0.267549
23.906240	0.490640	0.281356
24.004216	0.490640	0.281582
24.102193	0.490640	0.279485
24.200169	0.490640	0.276152
24.298146	0.490640	0.271949
24.396122	0.490640	0.260555
24.494098	0.490640	0.25105
24.592075	0.490640	0.231377
24.690051	0.490640	0.227827
24.788028	0.490640	0.240255
24.886004	0.490640	0.233291
24.983980	0.490640	0.233518
25.081957	0.490640	0.212393
25.179933	0.490640	0.218066
25.277910	0.490640	0.223957
25.375886	0.490640	0.232027
25.473862	0.490640	0.236683
25.571839	0.490640	0.241848
25.669815	0.490640	0.248029
25.767791	0.490640	0.262054
25.865768	0.490640	0.269761
25.963744	0.490640	0.277177
26.061721	0.490640	0.270432
26.159697	0.490640	0.277339
26.257673	0.490640	0.275242
26.355650	0.490640	0.270239
26.453626	0.490640	0.257539
26.551603	0.490640	0.238084
26.649579	0.490640	0.230757
26.747555	0.490640	0.229241
26.845532	0.490640	0.231864
26.943508	0.490640	0.229548
27.041485	0.490640	0.253378
27.139461	0.490640	0.326083
27.237437	0.490640	0.38862
27.335414	0.490640	0.423053
27.433390	0.490640	0.45734
27.531367	0.490640	0.468968
27.629343	0.490640	0.47682
27.727319	0.490640	0.463901
27.825296	0.490640	0.448586
27.923272	0.490640	0.413372
28.021249	0.490640	0.359857
28.119225	0.490640	0.31738
28.217201	0.490640	0.292842
28.315178	0.490640	0.280214
28.413154	0.490640	0.257201
28.511130	0.490640	0.238109
28.609107	0.490640	0.233179
28.707083	0.490640	0.231808
28.805060	0.490640	0.227967
28.903036	0.490640	0.216138
29.001012	0.490640	0.202929
29.098989	0.490640	0.212669
29.196965	0.490640	0.213622
29.294942	0.490640	0.223144
29.392918	0.490640	0.227074
29.490894	0.490640	0.233764
29.588871	0.490640	0.246918
29.686847	0.490640	0.261524
29.784824	0.490640	0.271409
29.882800	0.490640	0.276646
0.000000	0.588768	0.218892
0.097976	0.588768	0.214471
0.195953	0.588768	0.216731
0.293929	0.588768	0.205991
0.391906	0.588768	0.215005
0.489882	0.588768	0.215667
0.587858	0.588768	0.204709
0.685835	0.588768	0.185255
0.783811	0.588768	0.165146
0.881788	0.588768	0.161451
0.979764	0.588768	0.162331
1.077740	0.588768	0.169747
1.175717	0.588768	0.193867
1.273693	0.588768	0.242243
1.371670	0.588768	0.30006
1.469646	0.588768	0.348
1.567622	0.588768	0.365075
1.665599	0.588768	0.38157
1.763575	0.588768	0.373081
1.861551	0.588768	0.363358
1.959528	0.588768	0.330177
2.057504	0.588768	0.284215
2.155481	0.588768	0.241012
2.253457	0.588768	0.230999
2.351433	0.588768	0.230571
2.449410	0.588768	0.235301
2.547386	0.588768	0.232404
2.645363	0.588768	0.2351
2.743339	0.588768	0.229661
2.841315	0.588768	0.22691
2.939292	0.588768	0.215008
3.037268	0.588768	0.198023
3.135245	0.588768	0.197959
3.233221	0.588768	0.188962
3.331197	0.588768	0.190278
3.429174	0.588768	0.192538
3.527150	0.588768	0.207724
3.625127	0.588768	0.20737
3.723103	0.588768	0.211954
3.821079	0.588768	0.210219
3.919056	0.588768	0.218071
4.017032	0.588768	0.219677
4.115009	0.588768	0.2292
4.212985	0.588768	0.218024
4.310961	0.588768	0.219412
4.408938	0.588768	0.225449
4.506914	0.588768	0.220882
4.604890	0.588768	0.21479
4.702867	0.588768	0.187129
4.800843	0.588768	0.175808
4.898820	0.588768	0.164923
4.996796	0.588768	0.171613
5.094772	0.588768	0.164141
5.192749	0.588768	0.16553
5.290725	0.588768	0.165974
5.388702	0.588768	0.191473
5.486678	0.588768	0.198163
5.584654	0.588768	0.211898
5.682631	0.588768	0.207839
5.780607	0.588768	0.21482
5.878584	0.588768	0.217443
5.976560	0.588768	0.222971
6.074536	0.588768	0.22966
6.172513	0.588768	0.228943
6.270489	0.588768	0.227426
6.368466	0.588768	0.233971
6.466442	0.588768	0.2387
6.564418	0.588768	0.228251
6.662395	0.588768	0.212863
6.760371	0.588768	0.196604
6.858348	0.588768	0.19102
6.956324	0.588768	0.182895
7.054300	0.588768	0.187769
7.152277	0.588768	0.171437
7.250253	0.588768	0.17239
7.348230	0.588768	0.179951
7.446206	0.588768	0.194557
7.544182	0.588768	0.20437
7.642159	0.588768	0.208663
7.740135	0.588768	0.213029
7.838111	0.588768	0.221099
7.936088	0.588768	0.232437
8.034064	0.588768	0.241233
8.132041	0.588768	0.24342
8.230017	0.588768	0.244445
8.327993	0.588768	0.255493
8.425970	0.588768	0.266976
8.523946	0.588768	0.304386
8.621923	0.588768	0.34775
8.719899	0.588768	0.494895
8.817875	0.588768	0.589242
8.915852	0.588768	0.622222
9.013828	0.588768	0.745183
9.111805	0.588768	0.80438
9.209781	0.588768	0.817533
9.307757	0.588768	0.835189
9.405734	0.588768	0.819511
9.503710	0.588768	0.801509
9.601687	0.588768	0.748066
9.699663	0.588768	0.693679
9.797639	0.588768	0.673716
9.895616	0.588768	0.648597
9.993592	0.588768	0.647879
10.091569	0.588768	0.63496
10.189545	0.588768	0.631701
10.287521	0.588768	0.625246
10.385498	0.588768	0.612981
10.483474	0.588768	0.60914
10.581450	0.588768	0.628757
10.679427	0.588768	0.646196
10.777403	0.588768	0.670243
10.875380	0.588768	0.667346
10.973356	0.588768	0.673964
11.071332	0.588768	0.640057
11.169309	0.588768	0.600195
11.267285	0.588768	0.54559
11.365262	0.588768	0.506672
11.463238	0.588768	0.467246
11.561214	0.588768	0.400876
11.659191	0.588768	0.37641
11.757167	0.588768	0.347079
11.855144	0.588768	0.312446
11.953120	0.588768	0.310203
12.051096	0.588768	0.273972
12.149073	0.588768	0.244859
12.247049	0.588768	0.246537
12.345026	0.588768	0.231803
12.443002	0.588768	0.247063
12.540978	0.588768	0.221508
12.638955	0.588768	0.213673
12.736931	0.588768	0.190079
12.834908	0.588768	0.193573
12.932884	0.588768	0.196704
13.030860	0.588768	0.191774
13.128837	0.588768	0.174063
13.226813	0.588768	0.179809
13.324790	0.588768	0.191582
13.422766	0.588768	0.208004
13.520742	0.588768	0.220286
13.618719	0.588768	0.228501
13.716695	0.588768	0.238967
13.814671	0.588768	0.240501
13.912648	0.588768	0.246537
14.010624	0.588768	0.249886
14.108601	0.588768	0.272335
14.206577	0.588768	0.283383
14.304553	0.588768	0.295447
14.402530	0.588768	0.295383
14.500506	0.588768	0.296916
14.598483	0.588768	0.310578
14.696459	0.588768	0.337458
14.794435	0.588768	0.353225
14.892412	0.588768	0.367831
14.990388	0.588768	0.354695
15.088365	0.588768	0.327252
15.186341	0.588768	0.289786
15.284317	0.588768	0.24622
15.382294	0.588768	0.230615
15.480270	0.588768	0.207093
15.578247	0.588768	0.202309
15.676223	0.588768	0.206093
15.774199	0.588768	0.220772
15.872176	0.588768	0.232691
[truncated: 61,649 more rows]
