# Supplementary material for: Cyclodehydrogenation of molecular nanographene precursors catalyzed by atomic hydrogen
Source: Nat Commun. 2025 Jan 15;16:691. doi: 10.1038/s41467-024-54774-1 (PMC11735845; doi:10.1038/s41467-024-54774-1)
Supplement: Supplementary file 4 — Source Data [file 41467_2024_54774_MOESM4_ESM.zip › Source Data/Figure_4 source data file/Figure_4b.txt]

X[nm]		Y[nm]		Z[nm]
0.000000	0.000000	0.308038
0.098057	0.000000	0.279749
0.196113	0.000000	0.253045
0.294170	0.000000	0.235341
0.392226	0.000000	0.216557
0.490283	0.000000	0.188197
0.588339	0.000000	0.161709
0.686396	0.000000	0.142205
0.784452	0.000000	0.127885
0.882509	0.000000	0.111045
0.980566	0.000000	0.0934848
1.078622	0.000000	0.0799568
1.176679	0.000000	0.070029
1.274735	0.000000	0.0666532
1.372792	0.000000	0.0676695
1.470848	0.000000	0.0637178
1.568905	0.000000	0.0511979
1.666961	0.000000	0.0381739
1.765018	0.000000	0.0294701
1.863075	0.000000	0.0308464
1.961131	0.000000	0.0367588
2.059188	0.000000	0.0454793
2.157244	0.000000	0.0527597
2.255301	0.000000	0.0580241
2.353357	0.000000	0.0568804
2.451414	0.000000	0.0587608
2.549470	0.000000	0.0609291
2.647527	0.000000	0.0601454
2.745584	0.000000	0.0578497
2.843640	0.000000	0.0519539
2.941697	0.000000	0.0498741
3.039753	0.000000	0.0443384
3.137810	0.000000	0.0349865
3.235866	0.000000	0.0220346
3.333923	0.000000	0.0162108
3.431980	0.000000	0.012907
3.530036	0.000000	0.0162994
3.628093	0.000000	0.0218518
3.726149	0.000000	0.0408684
3.824206	0.000000	0.0606051
3.922262	0.000000	0.0808458
4.020319	0.000000	0.100726
4.118375	0.000000	0.113551
4.216432	0.000000	0.119391
4.314489	0.000000	0.116952
4.412545	0.000000	0.106304
4.510602	0.000000	0.0924878
4.608658	0.000000	0.0755758
4.706715	0.000000	0.0597439
4.804771	0.000000	0.048736
4.902828	0.000000	0.0450002
5.000884	0.000000	0.0411925
5.098941	0.000000	0.0338566
5.196998	0.000000	0.0186727
5.295054	0.000000	0.0100408
5.393111	0.000000	0.0114172
5.491167	0.000000	0.0132255
5.589224	0.000000	0.0203619
5.687280	0.000000	0.0282904
5.785337	0.000000	0.0377308
5.883393	0.000000	0.0451553
5.981450	0.000000	0.0550998
6.079507	0.000000	0.0625242
6.177563	0.000000	0.0616685
6.275620	0.000000	0.0626128
6.373676	0.000000	0.0619011
6.471733	0.000000	0.0639975
6.569789	0.000000	0.0628538
6.667846	0.000000	0.056598
6.765902	0.000000	0.0507742
6.863959	0.000000	0.0487664
6.962016	0.000000	0.0463267
7.060072	0.000000	0.0426629
7.158129	0.000000	0.0410152
7.256185	0.000000	0.0482956
7.354242	0.000000	0.0565121
7.452298	0.000000	0.0595445
7.550355	0.000000	0.0594088
7.648411	0.000000	0.057689
7.746468	0.000000	0.0547453
7.844525	0.000000	0.0559056
7.942581	0.000000	0.059658
8.040638	0.000000	0.0632664
8.138694	0.000000	0.0634907
8.236751	0.000000	0.0608349
8.334807	0.000000	0.0616353
8.432864	0.000000	0.0596275
8.530920	0.000000	0.0535877
8.628977	0.000000	0.0463959
8.727034	0.000000	0.0403561
8.825090	0.000000	0.0399324
8.923147	0.000000	0.0364847
9.021203	0.000000	0.0286448
9.119260	0.000000	0.023253
9.217316	0.000000	0.0318295
9.315373	0.000000	0.040334
9.413430	0.000000	0.0479024
9.511486	0.000000	0.0515108
9.609543	0.000000	0.0549031
9.707599	0.000000	0.0563515
9.805656	0.000000	0.0594558
9.903712	0.000000	0.0646482
10.001769	0.000000	0.0676086
10.099825	0.000000	0.0666809
10.197882	0.000000	0.0638091
10.295939	0.000000	0.0616574
10.393995	0.000000	0.0592177
10.492052	0.000000	0.0531059
10.590108	0.000000	0.040874
10.688165	0.000000	0.0311621
10.786221	0.000000	0.0288664
10.884278	0.000000	0.0250586
10.982334	0.000000	0.0229789
11.080391	0.000000	0.0232032
11.178448	0.000000	0.0294036
11.276504	0.000000	0.035316
11.374561	0.000000	0.0422365
11.472617	0.000000	0.0481489
11.570674	0.000000	0.0537013
11.668730	0.000000	0.0532056
11.766787	0.000000	0.057822
11.864843	0.000000	0.0609983
11.962900	0.000000	0.0643187
12.060957	0.000000	0.0609429
12.159013	0.000000	0.0561272
12.257070	0.000000	0.0537594
12.355126	0.000000	0.0486556
12.453183	0.000000	0.0420398
12.551239	0.000000	0.0276479
12.649296	0.000000	0.0232641
12.747352	0.000000	0.0214004
12.845409	0.000000	0.0193927
12.943466	0.000000	0.021705
13.041522	0.000000	0.0330895
13.139579	0.000000	0.0493701
13.237635	0.000000	0.0631307
13.335692	0.000000	0.066019
13.433748	0.000000	0.0643713
13.531805	0.000000	0.0630116
13.629861	0.000000	0.0620119
13.727918	0.000000	0.0669163
13.825975	0.000000	0.0699486
13.924031	0.000000	0.0657089
14.022088	0.000000	0.058229
14.120144	0.000000	0.0535573
14.218201	0.000000	0.0490295
14.316257	0.000000	0.0453657
14.414314	0.000000	0.0320538
14.512370	0.000000	0.0172298
14.610427	0.000000	0.00931801
14.708484	0.000000	0.00932632
14.806540	0.000000	0.00940663
14.904597	0.000000	0.0165431
15.002653	0.000000	0.0246155
15.100710	0.000000	0.033336
15.198766	0.000000	0.0441445
15.296823	0.000000	0.054521
15.394880	0.000000	0.0587054
15.492936	0.000000	0.0626017
15.590993	0.000000	0.06045
15.689049	0.000000	0.0660024
15.787106	0.000000	0.0642827
15.885162	0.000000	0.0613389
15.983219	0.000000	0.0544351
16.081275	0.000000	0.0473153
16.179332	0.000000	0.0446596
16.277389	0.000000	0.0368917
16.375445	0.000000	0.0271079
16.473502	0.000000	0.018764
16.571558	0.000000	0.0176923
16.669615	0.000000	0.0217327
16.767671	0.000000	0.0179249
16.865728	0.000000	0.0185092
16.963784	0.000000	0.0249977
17.061841	0.000000	0.0387582
17.159898	0.000000	0.0554708
17.257954	0.000000	0.0655593
17.356011	0.000000	0.0722637
17.454067	0.000000	0.0729201
17.552124	0.000000	0.0688963
17.650180	0.000000	0.0665286
17.748237	0.000000	0.0621448
17.846293	0.000000	0.055169
17.944350	0.000000	0.0465371
18.042407	0.000000	0.0408573
18.140463	0.000000	0.0384896
18.238520	0.000000	0.0279137
18.336576	0.000000	0.0160418
18.434633	0.000000	0.010578
18.532689	0.000000	0.0136104
18.630746	0.000000	0.0214668
18.728802	0.000000	0.0301153
18.826859	0.000000	0.0395558
18.924916	0.000000	0.0466202
19.022972	0.000000	0.0565647
19.121029	0.000000	0.0649251
19.219085	0.000000	0.0754456
19.317142	0.000000	0.07603
19.415198	0.000000	0.0760383
19.513255	0.000000	0.0717265
19.611311	0.000000	0.0679907
19.709368	0.000000	0.0622389
19.807425	0.000000	0.0639753
19.905481	0.000000	0.0684477
20.003538	0.000000	0.0670879
20.101594	0.000000	0.0567281
20.199651	0.000000	0.0431281
20.297707	0.000000	0.0260001
20.395764	0.000000	0.0232724
20.493820	0.000000	0.0268808
20.591877	0.000000	0.0337292
20.689934	0.000000	0.0444657
20.787990	0.000000	0.0526822
20.886047	0.000000	0.0580186
20.984103	0.000000	0.0612669
21.082160	0.000000	0.0655233
21.180216	0.000000	0.0702837
21.278273	0.000000	0.069788
21.376330	0.000000	0.0677083
21.474386	0.000000	0.0672846
21.572443	0.000000	0.0631168
21.670499	0.000000	0.056789
21.768556	0.000000	0.0444131
21.866612	0.000000	0.0362852
21.964669	0.000000	0.0319735
22.062725	0.000000	0.0300377
22.160782	0.000000	0.0239259
22.258839	0.000000	0.0243663
22.356895	0.000000	0.0304947
22.454952	0.000000	0.0433192
22.553008	0.000000	0.0521837
22.651065	0.000000	0.0624162
22.749121	0.000000	0.0692646
22.847178	0.000000	0.074097
22.945234	0.000000	0.0812334
23.043291	0.000000	0.0872898
23.141348	0.000000	0.0906102
23.239404	0.000000	0.0880265
23.337461	0.000000	0.0883948
23.435517	0.000000	0.0867471
23.533574	0.000000	0.0841633
23.631630	0.000000	0.0785555
23.729687	0.000000	0.0667556
23.827743	0.000000	0.0582678
23.925800	0.000000	0.054532
0.000000	0.098009	0.203171
0.098057	0.098009	0.173802
0.196113	0.098009	0.14249
0.294170	0.098009	0.121762
0.392226	0.098009	0.106722
0.490283	0.098009	0.0931223
0.588339	0.098009	0.0791623
0.686396	0.098009	0.0684425
0.784452	0.098009	0.0582986
0.882509	0.098009	0.0544908
0.980566	0.098009	0.0534191
1.078622	0.098009	0.0508354
1.176679	0.098009	0.0463796
1.274735	0.098009	0.0462439
1.372792	0.098009	0.0491323
1.470848	0.098009	0.0546847
1.568905	0.098009	0.0608131
1.666961	0.098009	0.0643495
1.765018	0.098009	0.0695419
1.863075	0.098009	0.0681101
1.961131	0.098009	0.0665344
2.059188	0.098009	0.0679828
2.157244	0.098009	0.0672711
2.255301	0.098009	0.0613033
2.353357	0.098009	0.0521674
2.451414	0.098009	0.0418795
2.549470	0.098009	0.0391518
2.647527	0.098009	0.035776
2.745584	0.098009	0.0272162
2.843640	0.098009	0.0180803
2.941697	0.098009	0.0178726
3.039753	0.098009	0.0245051
3.137810	0.098009	0.0343775
3.235866	0.098009	0.0491461
3.333923	0.098009	0.0657147
3.431980	0.098009	0.0835073
3.530036	0.098009	0.10166
3.628093	0.098009	0.120749
3.726149	0.098009	0.136669
3.824206	0.098009	0.142294
3.922262	0.098009	0.138774
4.020319	0.098009	0.12683
4.118375	0.098009	0.105814
4.216432	0.098009	0.0811978
4.314489	0.098009	0.0600377
4.412545	0.098009	0.0433417
4.510602	0.098009	0.0343498
4.608658	0.098009	0.0319101
4.706715	0.098009	0.0238543
4.804771	0.098009	0.0168065
4.902828	0.098009	0.0187588
5.000884	0.098009	0.0273353
5.098941	0.098009	0.0361997
5.196998	0.098009	0.0467922
5.295054	0.098009	0.0545767
5.393111	0.098009	0.057033
5.491167	0.098009	0.0613614
5.589224	0.098009	0.0674178
5.687280	0.098009	0.0704502
5.785337	0.098009	0.0723305
5.883393	0.098009	0.0690268
5.981450	0.098009	0.063419
6.079507	0.098009	0.0647233
6.177563	0.098009	0.0589715
6.275620	0.098009	0.0532197
6.373676	0.098009	0.0445159
6.471733	0.098009	0.0409241
6.569789	0.098009	0.0449645
6.667846	0.098009	0.0515249
6.765902	0.098009	0.0688135
6.863959	0.098009	0.0915022
6.962016	0.098009	0.106343
7.060072	0.098009	0.107431
7.158129	0.098009	0.101823
7.256185	0.098009	0.0912475
7.354242	0.098009	0.0799516
7.452298	0.098009	0.0736958
7.550355	0.098009	0.0734881
7.648411	0.098009	0.0733524
7.746468	0.098009	0.0691846
7.844525	0.098009	0.0631448
7.942581	0.098009	0.0594811
8.040638	0.098009	0.0597774
8.138694	0.098009	0.0543856
8.236751	0.098009	0.0430897
8.334807	0.098009	0.0297058
8.432864	0.098009	0.027554
8.530920	0.098009	0.0290024
8.628977	0.098009	0.0287227
8.727034	0.098009	0.0354991
8.825090	0.098009	0.0470276
8.923147	0.098009	0.0626602
9.021203	0.098009	0.0734687
9.119260	0.098009	0.075781
9.217316	0.098009	0.0785254
9.315373	0.098009	0.0733496
9.413430	0.098009	0.0718459
9.511486	0.098009	0.0727902
9.609543	0.098009	0.0751026
9.707599	0.098009	0.0715828
9.805656	0.098009	0.064463
9.903712	0.098009	0.0590712
10.001769	0.098009	0.0555514
10.099825	0.098009	0.0483596
10.197882	0.098009	0.0376397
10.295939	0.098009	0.0277119
10.393995	0.098009	0.020304
10.492052	0.098009	0.0235524
10.590108	0.098009	0.0287448
10.688165	0.098009	0.0381133
10.786221	0.098009	0.0460417
10.884278	0.098009	0.0528902
10.982334	0.098009	0.0563545
11.080391	0.098009	0.065723
11.178448	0.098009	0.0693314
11.276504	0.098009	0.0694837
11.374561	0.098009	0.068484
11.472617	0.098009	0.0663322
11.570674	0.098009	0.0659805
11.668730	0.098009	0.0615968
11.766787	0.098009	0.0533249
11.864843	0.098009	0.0500932
11.962900	0.098009	0.0438374
12.060957	0.098009	0.0365736
12.159013	0.098009	0.0277977
12.257070	0.098009	0.0207499
12.355126	0.098009	0.0243583
12.453183	0.098009	0.0287587
12.551239	0.098009	0.032151
12.649296	0.098009	0.0407275
12.747352	0.098009	0.054704
12.845409	0.098009	0.0715606
12.943466	0.098009	0.0838092
13.041522	0.098009	0.0858335
13.139579	0.098009	0.0805857
13.237635	0.098009	0.0723139
13.335692	0.098009	0.0717462
13.433748	0.098009	0.0722585
13.531805	0.098009	0.0734188
13.629861	0.098009	0.064139
13.727918	0.098009	0.0519071
13.825975	0.098009	0.0416192
13.924031	0.098009	0.0362994
14.022088	0.098009	0.0316996
14.120144	0.098009	0.0175957
14.218201	0.098009	0.0140039
14.316257	0.098009	0.0199883
14.414314	0.098009	0.0248207
14.512370	0.098009	0.0349092
14.610427	0.098009	0.0447817
14.708484	0.098009	0.0506221
14.806540	0.098009	0.0561745
14.904597	0.098009	0.0628069
15.002653	0.098009	0.0705914
15.100710	0.098009	0.0720397
15.198766	0.098009	0.069312
15.296823	0.098009	0.0665122
15.394880	0.098009	0.0683206
15.492936	0.098009	0.0652328
15.590993	0.098009	0.056673
15.689049	0.098009	0.0447291
15.787106	0.098009	0.0350892
15.885162	0.098009	0.0330815
15.983219	0.098009	0.0292737
16.081275	0.098009	0.0307221
16.179332	0.098009	0.0364905
16.277389	0.098009	0.0454989
16.375445	0.098009	0.0445712
16.473502	0.098009	0.0427795
16.571558	0.098009	0.0461719
16.669615	0.098009	0.0571964
16.767671	0.098009	0.0677169
16.865728	0.098009	0.0742773
16.963784	0.098009	0.0788217
17.061841	0.098009	0.077966
17.159898	0.098009	0.0761742
17.257954	0.098009	0.0705665
17.356011	0.098009	0.0658947
17.454067	0.098009	0.0604309
17.552124	0.098009	0.047695
17.650180	0.098009	0.033519
17.748237	0.098009	0.0253912
17.846293	0.098009	0.0248235
17.944350	0.098009	0.0195757
18.042407	0.098009	0.017568
18.140463	0.098009	0.0225444
18.238520	0.098009	0.0341449
18.336576	0.098009	0.0453854
18.434633	0.098009	0.0564099
18.532689	0.098009	0.0628983
18.630746	0.098009	0.0674427
18.728802	0.098009	0.0701871
18.826859	0.098009	0.0762435
18.924916	0.098009	0.0784838
19.022972	0.098009	0.0789241
19.121029	0.098009	0.0738924
19.219085	0.098009	0.0704446
19.317142	0.098009	0.0681489
19.415198	0.098009	0.059733
19.513255	0.098009	0.0534052
19.611311	0.098009	0.0528375
19.709368	0.098009	0.0537818
19.807425	0.098009	0.0483181
19.905481	0.098009	0.0393262
20.003538	0.098009	0.0335744
20.101594	0.098009	0.0395588
20.199651	0.098009	0.0458312
20.297707	0.098009	0.0561357
20.395764	0.098009	0.0675202
20.493820	0.098009	0.0736487
20.591877	0.098009	0.073657
20.689934	0.098009	0.0725133
20.787990	0.098009	0.0727376
20.886047	0.098009	0.0764179
20.984103	0.098009	0.0710981
21.082160	0.098009	0.0664264
21.180216	0.098009	0.0608186
21.278273	0.098009	0.0575148
21.376330	0.098009	0.048235
21.474386	0.098009	0.0374431
21.572443	0.098009	0.0277312
21.670499	0.098009	0.0261555
21.768556	0.098009	0.0285399
21.866612	0.098009	0.0306362
21.964669	0.098009	0.0392127
22.062725	0.098009	0.0523252
22.160782	0.098009	0.0612617
22.258839	0.098009	0.0706301
22.356895	0.098009	0.0784146
22.454952	0.098009	0.082383
22.553008	0.098009	0.0837593
22.651065	0.098009	0.0876557
22.749121	0.098009	0.091048
22.847178	0.098009	0.0918484
22.945234	0.098009	0.0859526
23.043291	0.098009	0.0801288
23.141348	0.098009	0.0792731
23.239404	0.098009	0.0778413
23.337461	0.098009	0.0700735
23.435517	0.098009	0.0597856
23.533574	0.098009	0.0563379
23.631630	0.098009	0.0590102
23.729687	0.098009	0.0648506
23.827743	0.098009	0.0766672
23.925800	0.098009	0.0890597
0.000000	0.196017	0.164473
0.098057	0.196017	0.131577
0.196113	0.196017	0.105737
0.294170	0.196017	0.0881047
0.392226	0.196017	0.0717687
0.490283	0.196017	0.0607608
0.588339	0.196017	0.053785
0.686396	0.196017	0.0477452
0.784452	0.196017	0.0445135
0.882509	0.196017	0.0480498
0.980566	0.196017	0.0512262
1.078622	0.196017	0.0555546
1.176679	0.196017	0.062259
1.274735	0.196017	0.0656514
1.372792	0.196017	0.0682517
1.470848	0.196017	0.067468
1.568905	0.196017	0.0723724
1.666961	0.196017	0.0738927
1.765018	0.196017	0.072317
1.863075	0.196017	0.0662772
1.961131	0.196017	0.0641255
2.059188	0.196017	0.0605337
2.157244	0.196017	0.055502
2.255301	0.196017	0.0433421
2.353357	0.196017	0.0313261
2.451414	0.196017	0.0259344
2.549470	0.196017	0.0214786
2.647527	0.196017	0.0199749
2.745584	0.196017	0.0235112
2.843640	0.196017	0.0335997
2.941697	0.196017	0.0436882
3.039753	0.196017	0.0548567
3.137810	0.196017	0.0644412
3.235866	0.196017	0.0771217
3.333923	0.196017	0.0921063
3.431980	0.196017	0.109539
3.530036	0.196017	0.128052
3.628093	0.196017	0.139868
3.726149	0.196017	0.145492
3.824206	0.196017	0.142405
3.922262	0.196017	0.129597
4.020319	0.196017	0.109661
4.118375	0.196017	0.0820206
4.216432	0.196017	0.0532284
4.314489	0.196017	0.0335803
4.412545	0.196017	0.0268205
4.510602	0.196017	0.0252448
4.608658	0.196017	0.0238131
4.706715	0.196017	0.0270614
4.804771	0.196017	0.0357099
4.902828	0.196017	0.0450784
5.000884	0.196017	0.0564629
5.098941	0.196017	0.0643193
5.196998	0.196017	0.0693677
5.295054	0.196017	0.069232
5.393111	0.196017	0.0707524
5.491167	0.196017	0.0730647
5.589224	0.196017	0.074009
5.687280	0.196017	0.0710653
5.785337	0.196017	0.0632975
5.883393	0.196017	0.0586977
5.981450	0.196017	0.057914
6.079507	0.196017	0.0518742
6.177563	0.196017	0.0438184
6.275620	0.196017	0.0372025
6.373676	0.196017	0.0394429
6.471733	0.196017	0.0518354
6.569789	0.196017	0.0699881
6.667846	0.196017	0.0989409
6.765902	0.196017	0.12055
6.863959	0.196017	0.132366
6.962016	0.196017	0.133742
7.060072	0.196017	0.127199
7.158129	0.196017	0.112951
7.256185	0.196017	0.0966147
7.354242	0.196017	0.0823667
7.452298	0.196017	0.0772629
7.550355	0.196017	0.0736712
7.648411	0.196017	0.0675594
7.746468	0.196017	0.0602956
7.844525	0.196017	0.0520237
7.942581	0.196017	0.048072
8.040638	0.196017	0.0423922
8.138694	0.196017	0.0329683
8.236751	0.196017	0.0267845
8.334807	0.196017	0.0280168
8.432864	0.196017	0.0320572
8.530920	0.196017	0.0360256
8.628977	0.196017	0.0444581
8.727034	0.196017	0.0567786
8.825090	0.196017	0.0742832
8.923147	0.196017	0.0873237
9.021203	0.196017	0.0879801
9.119260	0.196017	0.0843883
9.217316	0.196017	0.0788525
9.315373	0.196017	0.0764128
9.413430	0.196017	0.0774291
9.511486	0.196017	0.0762134
9.609543	0.196017	0.0693816
9.707599	0.196017	0.0570777
9.805656	0.196017	0.0480858
9.903712	0.196017	0.0447821
10.001769	0.196017	0.0410463
10.099825	0.196017	0.0280224
10.197882	0.196017	0.0208306
10.295939	0.196017	0.0222789
10.393995	0.196017	0.0318634
10.492052	0.196017	0.0462719
10.590108	0.196017	0.0583044
10.688165	0.196017	0.0648649
10.786221	0.196017	0.0657372
10.884278	0.196017	0.0697776
10.982334	0.196017	0.074034
11.080391	0.196017	0.0756983
11.178448	0.196017	0.0735466
11.276504	0.196017	0.0688748
11.374561	0.196017	0.066219
11.472617	0.196017	0.0650033
11.570674	0.196017	0.0560115
11.668730	0.196017	0.0466596
11.766787	0.196017	0.0334197
11.864843	0.196017	0.031124
11.962900	0.196017	0.0283962
12.060957	0.196017	0.0215644
12.159013	0.196017	0.0274768
12.257070	0.196017	0.0359813
12.355126	0.196017	0.0441977
12.453183	0.196017	0.0511902
12.551239	0.196017	0.0555185
12.649296	0.196017	0.063231
12.747352	0.196017	0.0761275
12.845409	0.196017	0.087008
12.943466	0.196017	0.0897524
13.041522	0.196017	0.0847206
13.139579	0.196017	0.0742887
13.237635	0.196017	0.0673849
13.335692	0.196017	0.0684012
13.433748	0.196017	0.0684095
13.531805	0.196017	0.0587697
13.629861	0.196017	0.0435857
13.727918	0.196017	0.0310658
13.825975	0.196017	0.024234
13.924031	0.196017	0.0214342
14.022088	0.196017	0.0183465
14.120144	0.196017	0.0254109
14.218201	0.196017	0.0326194
14.316257	0.196017	0.0442199
14.414314	0.196017	0.0538764
14.512370	0.196017	0.0615168
14.610427	0.196017	0.0654132
14.708484	0.196017	0.0680855
14.806540	0.196017	0.0708299
14.904597	0.196017	0.0749423
15.002653	0.196017	0.0725745
15.100710	0.196017	0.0697028
15.198766	0.196017	0.065031
15.296823	0.196017	0.0648233
15.394880	0.196017	0.0618076
15.492936	0.196017	0.0517357
15.590993	0.196017	0.0374878
15.689049	0.196017	0.0308719
15.787106	0.196017	0.0351283
15.885162	0.196017	0.0398887
15.983219	0.196017	0.0489692
16.081275	0.196017	0.0563936
16.179332	0.196017	0.0626661
16.277389	0.196017	0.0638984
16.375445	0.196017	0.0610986
16.473502	0.196017	0.065283
16.571558	0.196017	0.0738595
16.669615	0.196017	0.0825079
16.767671	0.196017	0.0843883
16.865728	0.196017	0.0831006
16.963784	0.196017	0.0798688
17.061841	0.196017	0.072965
17.159898	0.196017	0.0644052
17.257954	0.196017	0.0569973
17.356011	0.196017	0.0513895
17.454067	0.196017	0.0407417
17.552124	0.196017	0.0263497
17.650180	0.196017	0.0208139
17.748237	0.196017	0.0219022
17.846293	0.196017	0.0240706
17.944350	0.196017	0.032287
18.042407	0.196017	0.0406475
18.140463	0.196017	0.051168
18.238520	0.196017	0.0589524
18.336576	0.196017	0.0691849
18.434633	0.196017	0.0736573
18.532689	0.196017	0.0764737
18.630746	0.196017	0.076266
18.728802	0.196017	0.0775703
18.826859	0.196017	0.0780106
18.924916	0.196017	0.0749949
19.022972	0.196017	0.066867
19.121029	0.196017	0.0609712
19.219085	0.196017	0.0588195
19.317142	0.196017	0.0534277
19.415198	0.196017	0.0421318
19.513255	0.196017	0.0425001
19.611311	0.196017	0.0462525
19.709368	0.196017	0.0477009
19.807425	0.196017	0.0454771
19.905481	0.196017	0.0494455
20.003538	0.196017	0.0555739
20.101594	0.196017	0.0617743
20.199651	0.196017	0.0694868
20.297707	0.196017	0.0766232
20.395764	0.196017	0.0799436
20.493820	0.196017	0.0788719
20.591877	0.196017	0.0762161
20.689934	0.196017	0.0763684
20.787990	0.196017	0.0757287
20.886047	0.196017	0.0688249
20.984103	0.196017	0.057961
21.082160	0.196017	0.0473852
21.180216	0.196017	0.0448014
21.278273	0.196017	0.0398416
21.376330	0.196017	0.0334418
21.474386	0.196017	0.0294901
21.572443	0.196017	0.0340345
21.670499	0.196017	0.0413869
21.768556	0.196017	0.0489553
21.866612	0.196017	0.0609159
21.964669	0.196017	0.0686283
22.062725	0.196017	0.0724527
22.160782	0.196017	0.0785091
22.258839	0.196017	0.0862215
22.356895	0.196017	0.0877419
22.454952	0.196017	0.0866702
22.553008	0.196017	0.0868225
22.651065	0.196017	0.0881268
22.749121	0.196017	0.0859751
22.847178	0.196017	0.0804393
22.945234	0.196017	0.0710874
23.043291	0.196017	0.0657676
23.141348	0.196017	0.0626799
23.239404	0.196017	0.0593041
23.337461	0.196017	0.0547764
23.435517	0.196017	0.0611208
23.533574	0.196017	0.0701292
23.631630	0.196017	0.0812257
23.729687	0.196017	0.0918182
23.827743	0.196017	0.104715
23.925800	0.196017	0.117971
0.000000	0.294026	0.149752
0.098057	0.294026	0.113904
0.196113	0.294026	0.0874154
0.294170	0.294026	0.0662554
0.392226	0.294026	0.0518634
0.490283	0.294026	0.0454636
0.588339	0.294026	0.0421599
0.686396	0.294026	0.0446162
0.784452	0.294026	0.0507446
0.882509	0.294026	0.057017
0.980566	0.294026	0.0630735
1.078622	0.294026	0.0684099
1.176679	0.294026	0.0712982
1.274735	0.294026	0.0726746
1.372792	0.294026	0.0737629
1.470848	0.294026	0.0728352
1.568905	0.294026	0.0736355
1.666961	0.294026	0.0696117
1.765018	0.294026	0.0623479
1.863075	0.294026	0.0535721
1.961131	0.294026	0.0523563
2.059188	0.294026	0.0478286
2.157244	0.294026	0.0367487
2.255301	0.294026	0.0222847
2.353357	0.294026	0.0168209
2.451414	0.294026	0.0174053
2.549470	0.294026	0.0222377
2.647527	0.294026	0.0305981
2.745584	0.294026	0.0393906
2.843640	0.294026	0.0510631
2.941697	0.294026	0.0597836
3.039753	0.294026	0.07016
3.137810	0.294026	0.0789525
3.235866	0.294026	0.087457
3.333923	0.294026	0.0968254
3.431980	0.294026	0.113322
3.530036	0.294026	0.128811
3.628093	0.294026	0.138467
3.726149	0.294026	0.138835
3.824206	0.294026	0.131068
3.922262	0.294026	0.111564
4.020319	0.294026	0.0892515
4.118375	0.294026	0.0595952
4.216432	0.294026	0.0364911
4.314489	0.294026	0.0265633
4.412545	0.294026	0.0262116
4.510602	0.294026	0.0302519
4.608658	0.294026	0.0384684
4.706715	0.294026	0.0475489
4.804771	0.294026	0.0545413
4.902828	0.294026	0.0601657
5.000884	0.294026	0.0664381
5.098941	0.294026	0.0727105
5.196998	0.294026	0.0747349
5.295054	0.294026	0.0742392
5.393111	0.294026	0.0726635
5.491167	0.294026	0.0718798
5.589224	0.294026	0.067064
5.687280	0.294026	0.0569921
5.785337	0.294026	0.0496563
5.883393	0.294026	0.0467845
5.981450	0.294026	0.0428328
6.079507	0.294026	0.035641
6.177563	0.294026	0.0338492
6.275620	0.294026	0.0399057
6.373676	0.294026	0.0528022
6.471733	0.294026	0.0720348
6.569789	0.294026	0.0971716
6.667846	0.294026	0.121372
6.765902	0.294026	0.139885
6.863959	0.294026	0.148461
6.962016	0.294026	0.145734
7.060072	0.294026	0.134798
7.158129	0.294026	0.115006
7.256185	0.294026	0.0941337
7.354242	0.294026	0.0785897
7.452298	0.294026	0.0729819
7.550355	0.294026	0.0660061
7.648411	0.294026	0.0559342
7.746468	0.294026	0.0404623
7.844525	0.294026	0.0330544
7.942581	0.294026	0.0304707
8.040638	0.294026	0.027743
8.138694	0.294026	0.0265993
8.236751	0.294026	0.0291276
8.334807	0.294026	0.0398641
8.432864	0.294026	0.0466405
8.530920	0.294026	0.054425
8.628977	0.294026	0.0583214
8.727034	0.294026	0.0665378
8.825090	0.294026	0.0793623
8.923147	0.294026	0.0884428
9.021203	0.294026	0.0893871
9.119260	0.294026	0.0824113
9.217316	0.294026	0.0714034
9.315373	0.294026	0.0668037
9.413430	0.294026	0.070052
9.511486	0.294026	0.0651642
9.609543	0.294026	0.0553084
9.707599	0.294026	0.0409884
9.805656	0.294026	0.0330766
9.903712	0.294026	0.0291248
10.001769	0.294026	0.0263971
10.099825	0.294026	0.0200693
10.197882	0.294026	0.0247577
10.295939	0.294026	0.0341262
10.393995	0.294026	0.0509828
10.492052	0.294026	0.0655353
10.590108	0.294026	0.0728878
10.688165	0.294026	0.0755601
10.786221	0.294026	0.0754964
10.884278	0.294026	0.0747127
10.982334	0.294026	0.075729
11.080391	0.294026	0.0722813
11.178448	0.294026	0.0653775
11.276504	0.294026	0.0601297
11.374561	0.294026	0.06021
11.472617	0.294026	0.0514342
11.570674	0.294026	0.0403543
11.668730	0.294026	0.0268983
11.766787	0.294026	0.0199945
11.864843	0.294026	0.0215148
11.962900	0.294026	0.0226752
12.060957	0.294026	0.0310356
12.159013	0.294026	0.0416281
12.257070	0.294026	0.0509246
12.355126	0.294026	0.0611571
12.453183	0.294026	0.0676455
12.551239	0.294026	0.0677258
12.649296	0.294026	0.0710462
12.747352	0.294026	0.0784706
12.845409	0.294026	0.0861831
12.943466	0.294026	0.0846794
13.041522	0.294026	0.0749675
13.139579	0.294026	0.0591355
13.237635	0.294026	0.0550397
13.335692	0.294026	0.0577121
13.433748	0.294026	0.0549124
13.531805	0.294026	0.0417444
13.629861	0.294026	0.0276405
13.727918	0.294026	0.0181446
13.825975	0.294026	0.020097
13.924031	0.294026	0.0265854
14.022088	0.294026	0.0342258
14.120144	0.294026	0.0426583
14.218201	0.294026	0.0493627
14.316257	0.294026	0.0580832
14.414314	0.294026	0.0675237
14.512370	0.294026	0.0727881
14.610427	0.294026	0.0736604
14.708484	0.294026	0.0725887
14.806540	0.294026	0.072957
14.904597	0.294026	0.0713093
15.002653	0.294026	0.0664935
15.100710	0.294026	0.0587977
15.198766	0.294026	0.0541259
15.296823	0.294026	0.0511821
15.394880	0.294026	0.0476624
15.492936	0.294026	0.0373745
15.590993	0.294026	0.0363748
15.689049	0.294026	0.0453833
15.787106	0.294026	0.0561918
15.885162	0.294026	0.0644082
15.983219	0.294026	0.0692406
16.081275	0.294026	0.074577
16.179332	0.294026	0.0768894
16.277389	0.294026	0.0732256
16.375445	0.294026	0.0697058
16.473502	0.294026	0.0738902
16.571558	0.294026	0.0838347
16.669615	0.294026	0.0896031
16.767671	0.294026	0.0886754
16.865728	0.294026	0.0809076
16.963784	0.294026	0.0707637
17.061841	0.294026	0.0585318
17.159898	0.294026	0.0466599
17.257954	0.294026	0.0402601
17.356011	0.294026	0.0327803
17.454067	0.294026	0.0242924
17.552124	0.294026	0.0201967
17.650180	0.294026	0.0263251
17.748237	0.294026	0.0348295
17.846293	0.294026	0.043118
17.944350	0.294026	0.0521985
18.042407	0.294026	0.0587589
18.140463	0.294026	0.0640953
18.238520	0.294026	0.0695757
18.336576	0.294026	0.0760641
18.434633	0.294026	0.0778724
18.532689	0.294026	0.0737767
18.630746	0.294026	0.073353
18.728802	0.294026	0.0729293
18.826859	0.294026	0.0724336
18.924916	0.294026	0.0623617
19.022972	0.294026	0.0501298
19.121029	0.294026	0.04229
19.219085	0.294026	0.0404262
19.317142	0.294026	0.0393545
19.415198	0.294026	0.0352588
19.513255	0.294026	0.0400192
19.611311	0.294026	0.0465076
19.709368	0.294026	0.051484
19.807425	0.294026	0.0594844
19.905481	0.294026	0.0669089
20.003538	0.294026	0.0711652
20.101594	0.294026	0.0736936
20.199651	0.294026	0.076582
20.297707	0.294026	0.0792543
20.395764	0.294026	0.0794786
20.493820	0.294026	0.0771109
20.591877	0.294026	0.0728711
20.689934	0.294026	0.0717994
20.787990	0.294026	0.0654716
20.886047	0.294026	0.0543917
20.984103	0.294026	0.0405038
21.082160	0.294026	0.034104
21.180216	0.294026	0.0310162
21.278273	0.294026	0.0290085
21.376330	0.294026	0.0328329
21.474386	0.294026	0.0413373
21.572443	0.294026	0.0507778
21.670499	0.294026	0.0589943
21.768556	0.294026	0.0677147
21.866612	0.294026	0.0734111
21.964669	0.294026	0.0766595
22.062725	0.294026	0.0804839
22.160782	0.294026	0.0835882
22.258839	0.294026	0.0849646
22.356895	0.294026	0.0831728
22.454952	0.294026	0.0785011
22.553008	0.294026	0.0785814
22.651065	0.294026	0.0773657
22.749121	0.294026	0.0739179
22.847178	0.294026	0.061758
22.945234	0.294026	0.0523341
23.043291	0.294026	0.0502544
23.141348	0.294026	0.0514147
23.239404	0.294026	0.0572551
23.337461	0.294026	0.0652556
23.435517	0.294026	0.0755601
23.533574	0.294026	0.0865126
23.631630	0.294026	0.0987611
23.729687	0.294026	0.111298
23.827743	0.294026	0.123474
23.925800	0.294026	0.135867
0.000000	0.392035	0.148639
0.098057	0.392035	0.112143
0.196113	0.392035	0.0793904
0.294170	0.392035	0.0531902
0.392226	0.392035	0.0425424
0.490283	0.392035	0.0421187
0.588339	0.392035	0.0495431
0.686396	0.392035	0.0566795
0.784452	0.392035	0.0613679
0.882509	0.392035	0.0649043
0.980566	0.392035	0.0690887
1.078622	0.392035	0.0733451
1.176679	0.392035	0.0769534
1.274735	0.392035	0.0747297
1.372792	0.392035	0.071786
1.470848	0.392035	0.0685542
1.568905	0.392035	0.0671945
1.666961	0.392035	0.0610107
1.765018	0.392035	0.0507948
1.863075	0.392035	0.041515
1.961131	0.392035	0.0369872
2.059188	0.392035	0.0300834
2.157244	0.392035	0.0215235
2.255301	0.392035	0.0181478
2.353357	0.392035	0.0220442
2.451414	0.392035	0.0276686
2.549470	0.392035	0.035885
2.647527	0.392035	0.0466935
2.745584	0.392035	0.057358
2.843640	0.392035	0.0634144
2.941697	0.392035	0.0727829
3.039753	0.392035	0.0769673
3.137810	0.392035	0.0839597
3.235866	0.392035	0.0881441
3.333923	0.392035	0.0972246
3.431980	0.392035	0.110913
3.530036	0.392035	0.121578
3.628093	0.392035	0.125474
3.726149	0.392035	0.123466
3.824206	0.392035	0.114474
3.922262	0.392035	0.0961224
4.020319	0.392035	0.0720823
4.118375	0.392035	0.0463141
4.216432	0.392035	0.0322102
4.314489	0.392035	0.0333705
4.412545	0.392035	0.0393549
4.510602	0.392035	0.0500914
4.608658	0.392035	0.0578039
4.706715	0.392035	0.0622042
4.804771	0.392035	0.0672526
4.902828	0.392035	0.068485
5.000884	0.392035	0.0756934
5.098941	0.392035	0.0769977
5.196998	0.392035	0.074774
5.295054	0.392035	0.0690222
5.393111	0.392035	0.0681665
5.491167	0.392035	0.0668068
5.589224	0.392035	0.060047
5.687280	0.392035	0.0481751
5.785337	0.392035	0.0346471
5.883393	0.392035	0.0307674
5.981450	0.392035	0.0324317
6.079507	0.392035	0.033592
6.177563	0.392035	0.0422405
6.275620	0.392035	0.052257
6.373676	0.392035	0.0650815
6.471733	0.392035	0.0833782
6.569789	0.392035	0.112403
6.667846	0.392035	0.137252
6.765902	0.392035	0.151588
6.863959	0.392035	0.153037
6.962016	0.392035	0.147861
7.060072	0.392035	0.134621
7.158129	0.392035	0.113821
7.256185	0.392035	0.0926608
7.354242	0.392035	0.0739488
7.452298	0.392035	0.0640209
7.550355	0.392035	0.055173
7.648411	0.392035	0.0420051
7.746468	0.392035	0.0306372
7.844525	0.392035	0.0249574
7.942581	0.392035	0.0247497
8.040638	0.392035	0.0259821
8.138694	0.392035	0.0359265
8.236751	0.392035	0.044863
8.334807	0.392035	0.0572555
8.432864	0.392035	0.064752
8.530920	0.392035	0.0679283
8.628977	0.392035	0.0673606
8.727034	0.392035	0.071185
8.825090	0.392035	0.0820655
8.923147	0.392035	0.0888419
9.021203	0.392035	0.0829461
9.119260	0.392035	0.0717222
9.217316	0.392035	0.0594903
9.315373	0.392035	0.0589226
9.413430	0.392035	0.061019
9.511486	0.392035	0.0551232
9.609543	0.392035	0.0413792
9.707599	0.392035	0.0301554
9.805656	0.392035	0.0302357
9.903712	0.392035	0.03334
10.001769	0.392035	0.0328443
10.099825	0.392035	0.0340767
10.197882	0.392035	0.0396291
10.295939	0.392035	0.0497895
10.393995	0.392035	0.0662141
10.492052	0.392035	0.0790387
10.590108	0.392035	0.082359
10.688165	0.392035	0.0814313
10.786221	0.392035	0.0774076
10.884278	0.392035	0.0762639
10.982334	0.392035	0.0726721
11.080391	0.392035	0.0668483
11.178448	0.392035	0.0566324
11.276504	0.392035	0.0469926
11.374561	0.392035	0.0459929
11.472617	0.392035	0.038153
11.570674	0.392035	0.0272891
11.668730	0.392035	0.0218254
11.766787	0.392035	0.0219057
11.864843	0.392035	0.0284661
11.962900	0.392035	0.0372586
12.060957	0.392035	0.0481391
12.159013	0.392035	0.0592356
12.257070	0.392035	0.065292
12.355126	0.392035	0.0725004
12.453183	0.392035	0.0764688
12.551239	0.392035	0.0767651
12.649296	0.392035	0.0728853
12.747352	0.392035	0.0787257
12.845409	0.392035	0.0793101
12.943466	0.392035	0.0725503
13.041522	0.392035	0.0598863
13.139579	0.392035	0.0457104
13.237635	0.392035	0.0434867
13.335692	0.392035	0.044935
13.433748	0.392035	0.0376712
13.531805	0.392035	0.0277433
13.629861	0.392035	0.0223515
13.727918	0.392035	0.0280479
13.825975	0.392035	0.0359044
13.924031	0.392035	0.0440488
14.022088	0.392035	0.0522653
14.120144	0.392035	0.0578177
14.218201	0.392035	0.0620741
14.316257	0.392035	0.0698585
14.414314	0.392035	0.0740429
14.512370	0.392035	0.0755632
14.610427	0.392035	0.0717555
14.708484	0.392035	0.0709718
14.806540	0.392035	0.0706201
14.904597	0.392035	0.0683963
15.002653	0.392035	0.0570284
15.100710	0.392035	0.0451565
15.198766	0.392035	0.0393327
15.296823	0.392035	0.039557
15.394880	0.392035	0.0387013
15.492936	0.392035	0.0384216
15.590993	0.392035	0.0489421
15.689049	0.392035	0.0660147
15.787106	0.392035	0.0781913
15.885162	0.392035	0.0846077
15.983219	0.392035	0.0882881
16.081275	0.392035	0.0873604
16.179332	0.392035	0.0844886
16.277389	0.392035	0.0776568
16.375445	0.392035	0.073273
16.473502	0.392035	0.0768814
16.571558	0.392035	0.0876899
16.669615	0.392035	0.0900742
16.767671	0.392035	0.0856905
16.865728	0.392035	0.0733146
16.963784	0.392035	0.0595706
17.061841	0.392035	0.0433786
17.159898	0.392035	0.0311467
17.257954	0.392035	0.0246749
17.356011	0.392035	0.0214432
17.454067	0.392035	0.0229635
17.552124	0.392035	0.031324
17.650180	0.392035	0.0404044
17.748237	0.392035	0.0497729
17.846293	0.392035	0.0589254
17.944350	0.392035	0.0664938
18.042407	0.392035	0.0693822
18.140463	0.392035	0.0706145
18.238520	0.392035	0.0751589
18.336576	0.392035	0.0750952
18.434633	0.392035	0.0722955
18.532689	0.392035	0.0676237
18.630746	0.392035	0.0638159
18.728802	0.392035	0.0662723
18.826859	0.392035	0.0580724
18.924916	0.392035	0.0465605
19.022972	0.392035	0.0340406
19.121029	0.392035	0.0291528
19.219085	0.392035	0.0297372
19.317142	0.392035	0.0342816
19.415198	0.392035	0.0384659
19.513255	0.392035	0.0470424
19.611311	0.392035	0.0548268
19.709368	0.392035	0.0637633
19.807425	0.392035	0.0734198
19.905481	0.392035	0.0754441
20.003538	0.392035	0.0767485
20.101594	0.392035	0.0782688
20.199651	0.392035	0.0794291
20.297707	0.392035	0.0791494
20.395764	0.392035	0.0730376
20.493820	0.392035	0.0672858
20.591877	0.392035	0.062038
20.689934	0.392035	0.0611103
20.787990	0.392035	0.0539185
20.886047	0.392035	0.0397426
20.984103	0.392035	0.0282307
21.082160	0.392035	0.0258629
21.180216	0.392035	0.0304793
21.278273	0.392035	0.0378318
21.376330	0.392035	0.0508723
21.474386	0.392035	0.0578647
21.572443	0.392035	0.0642092
21.670499	0.392035	0.0709856
21.768556	0.392035	0.077042
21.866612	0.392035	0.0830984
21.964669	0.392035	0.0829627
22.062725	0.392035	0.081315
22.160782	0.392035	0.0826193
22.258839	0.392035	0.0814036
22.356895	0.392035	0.0786039
22.454952	0.392035	0.07026
22.553008	0.392035	0.0673883
22.651065	0.392035	0.0637965
22.749121	0.392035	0.0581167
22.847178	0.392035	0.0508529
22.945234	0.392035	0.0466131
23.043291	0.392035	0.0535336
23.141348	0.392035	0.06139
23.239404	0.392035	0.0732065
23.337461	0.392035	0.083871
23.435517	0.392035	0.0946075
23.533574	0.392035	0.104696
23.631630	0.392035	0.115649
23.729687	0.392035	0.128545
23.827743	0.392035	0.140002
23.925800	0.392035	0.15981
0.000000	0.490043	0.153502
0.098057	0.490043	0.110022
0.196113	0.490043	0.0733094
0.294170	0.490043	0.0537333
0.392226	0.490043	0.0499256
0.490283	0.490043	0.0528859
0.588339	0.490043	0.0594464
0.686396	0.490043	0.0634147
0.784452	0.490043	0.0692552
0.882509	0.490043	0.0729355
0.980566	0.490043	0.0744559
1.078622	0.490043	0.0748242
1.176679	0.490043	0.0747605
1.274735	0.490043	0.0690807
1.372792	0.490043	0.0651289
1.470848	0.490043	0.0642012
1.568905	0.490043	0.0604655
1.666961	0.490043	0.0498896
1.765018	0.490043	0.0354256
1.863075	0.490043	0.0234817
1.961131	0.490043	0.021258
2.059188	0.490043	0.0193223
2.157244	0.490043	0.0188986
2.255301	0.490043	0.0220029
2.353357	0.490043	0.0301474
2.451414	0.490043	0.0386518
2.549470	0.490043	0.0507564
2.647527	0.490043	0.0599808
2.745584	0.490043	0.0663973
2.843640	0.490043	0.0677736
2.941697	0.490043	0.073182
3.039753	0.490043	0.0782304
3.137810	0.490043	0.0831348
3.235866	0.490043	0.0832871
3.333923	0.490043	0.0869675
3.431980	0.490043	0.0950399
3.530036	0.490043	0.1052
3.628093	0.490043	0.106001
3.726149	0.490043	0.103057
3.824206	0.490043	0.0941371
3.922262	0.490043	0.0776571
4.020319	0.490043	0.0557051
4.118375	0.490043	0.0426811
4.216432	0.490043	0.0387294
4.314489	0.490043	0.0441378
4.412545	0.490043	0.0506262
4.510602	0.490043	0.0586267
4.608658	0.490043	0.0667711
4.706715	0.490043	0.0729715
4.804771	0.490043	0.0726198
4.902828	0.490043	0.0720521
5.000884	0.490043	0.0743645
5.098941	0.490043	0.0732208
5.196998	0.490043	0.068405
5.295054	0.490043	0.0640212
5.393111	0.490043	0.0601414
5.491167	0.490043	0.0544617
5.589224	0.490043	0.0466218
5.687280	0.490043	0.0348219
5.785337	0.490043	0.0296461
5.883393	0.490043	0.0297984
5.981450	0.490043	0.0336948
6.079507	0.490043	0.0409753
6.177563	0.490043	0.0525758
6.275620	0.490043	0.0636003
6.373676	0.490043	0.0762808
6.471733	0.490043	0.0940014
6.569789	0.490043	0.115466
6.667846	0.490043	0.135275
6.765902	0.490043	0.146803
6.863959	0.490043	0.151564
6.962016	0.490043	0.145812
7.060072	0.490043	0.130124
7.158129	0.490043	0.107524
7.256185	0.490043	0.0829797
7.354242	0.490043	0.0622516
7.452298	0.490043	0.0531158
7.550355	0.490043	0.0435479
7.648411	0.490043	0.031748
7.746468	0.490043	0.0224682
7.844525	0.490043	0.0254285
7.942581	0.490043	0.0314129
8.040638	0.490043	0.0405654
8.138694	0.490043	0.0512299
8.236751	0.490043	0.0605264
8.334807	0.490043	0.0662948
8.432864	0.490043	0.0729272
8.530920	0.490043	0.0755276
8.628977	0.490043	0.0754639
8.727034	0.490043	0.0708641
8.825090	0.490043	0.0749045
8.923147	0.490043	0.0783688
9.021203	0.490043	0.0741291
9.119260	0.490043	0.0597371
9.217316	0.490043	0.0465692
9.315373	0.490043	0.0422574
9.413430	0.490043	0.0440658
9.511486	0.490043	0.03997
9.609543	0.490043	0.0347942
9.707599	0.490043	0.0327865
9.805656	0.490043	0.0396349
9.903712	0.490043	0.0434593
10.001769	0.490043	0.0445476
10.099825	0.490043	0.0519721
10.197882	0.490043	0.0590365
10.295939	0.490043	0.068045
10.393995	0.490043	0.0747494
10.492052	0.490043	0.0811658
10.590108	0.490043	0.0823261
10.688165	0.490043	0.0809664
10.786221	0.490043	0.0774467
10.884278	0.490043	0.0715509
10.982334	0.490043	0.0652231
11.080391	0.490043	0.0550072
11.178448	0.490043	0.0422713
11.276504	0.490043	0.0357995
11.374561	0.490043	0.0327837
11.472617	0.490043	0.0235039
11.570674	0.490043	0.0191921
11.668730	0.490043	0.0225125
11.766787	0.490043	0.0323129
11.864843	0.490043	0.0424734
11.962900	0.490043	0.0547939
12.060957	0.490043	0.0629384
12.159013	0.490043	0.0686348
12.257070	0.490043	0.0729632
12.355126	0.490043	0.0775796
12.453183	0.490043	0.0806839
12.551239	0.490043	0.0793962
12.649296	0.490043	0.0694684
12.747352	0.490043	0.0678206
12.845409	0.490043	0.068405
12.943466	0.490043	0.0615731
13.041522	0.490043	0.0459572
13.139579	0.490043	0.0303412
13.237635	0.490043	0.0261014
13.335692	0.490043	0.0305018
13.433748	0.490043	0.0275581
13.531805	0.490043	0.0268464
13.629861	0.490043	0.0298787
13.727918	0.490043	0.0383832
13.825975	0.490043	0.0488317
13.924031	0.490043	0.0585602
14.022088	0.490043	0.0649766
14.120144	0.490043	0.0680089
14.218201	0.490043	0.0703933
14.316257	0.490043	0.0734257
14.414314	0.490043	0.074658
14.512370	0.490043	0.0732983
14.610427	0.490043	0.0668265
14.708484	0.490043	0.0622267
14.806540	0.490043	0.061371
14.904597	0.490043	0.0568432
15.002653	0.490043	0.0453313
15.100710	0.490043	0.0343954
15.198766	0.490043	0.0312357
15.296823	0.490043	0.031964
15.394880	0.490043	0.0346363
15.492936	0.490043	0.0427808
15.590993	0.490043	0.0607174
15.689049	0.490043	0.0802381
15.787106	0.490043	0.0903986
15.885162	0.490043	0.095879
15.983219	0.490043	0.0960313
16.081275	0.490043	0.0940236
16.179332	0.490043	0.0879118
16.277389	0.490043	0.082592
16.375445	0.490043	0.0739601
16.473502	0.490043	0.0732484
16.571558	0.490043	0.0800248
16.669615	0.490043	0.0852892
16.767671	0.490043	0.0796095
16.865728	0.490043	0.0660095
16.963784	0.490043	0.0458575
17.061841	0.490043	0.0306015
17.159898	0.490043	0.0245617
17.257954	0.490043	0.022842
17.356011	0.490043	0.0299064
17.454067	0.490043	0.0353868
17.552124	0.490043	0.0446113
17.650180	0.490043	0.0523237
17.748237	0.490043	0.0615482
17.846293	0.490043	0.0697647
17.944350	0.490043	0.073445
18.042407	0.490043	0.0740293
18.140463	0.490043	0.0707976
18.238520	0.490043	0.073542
18.336576	0.490043	0.0722542
18.434633	0.490043	0.0668625
18.532689	0.490043	0.0585186
18.630746	0.490043	0.0523348
18.728802	0.490043	0.0493911
18.826859	0.490043	0.0445753
18.924916	0.490043	0.0344314
19.022972	0.490043	0.0257996
19.121029	0.490043	0.0270319
19.219085	0.490043	0.0333763
19.317142	0.490043	0.0423848
19.415198	0.490043	0.0521853
19.513255	0.490043	0.0590337
19.611311	0.490043	0.0650901
19.709368	0.490043	0.0715065
19.807425	0.490043	0.0777789
19.905481	0.490043	0.0823953
20.003538	0.490043	0.0798116
20.101594	0.490043	0.0780919
20.199651	0.490043	0.0763722
20.297707	0.490043	0.0738604
20.395764	0.490043	0.0663086
20.493820	0.490043	0.0555887
20.591877	0.490043	0.0509169
20.689934	0.490043	0.0447331
20.787990	0.490043	0.0404214
20.886047	0.490043	0.0284055
20.984103	0.490043	0.0242377
21.082160	0.490043	0.0300061
21.180216	0.490043	0.0436946
21.278273	0.490043	0.0560152
21.376330	0.490043	0.0655997
21.474386	0.490043	0.0730241
21.572443	0.490043	0.0764885
21.670499	0.490043	0.0803128
21.768556	0.490043	0.0833452
21.866612	0.490043	0.0811935
21.964669	0.490043	0.0803378
22.062725	0.490043	0.0799861
22.160782	0.490043	0.0801384
22.258839	0.490043	0.0755386
22.356895	0.490043	0.0665467
22.454952	0.490043	0.0561869
22.553008	0.490043	0.0525231
22.651065	0.490043	0.0508034
22.749121	0.490043	0.0467796
22.847178	0.490043	0.0466439
22.945234	0.490043	0.0515483
23.043291	0.490043	0.0640129
23.141348	0.490043	0.0755414
23.239404	0.490043	0.0895179
23.337461	0.490043	0.100758
23.435517	0.490043	0.108543
23.533574	0.490043	0.117119
23.631630	0.490043	0.12764
23.729687	0.490043	0.144136
23.827743	0.490043	0.165457
23.925800	0.490043	0.18973
0.000000	0.588052	0.157861
0.098057	0.588052	0.111501
0.196113	0.588052	0.0744285
0.294170	0.588052	0.0569405
0.392226	0.588052	0.0584609
0.490283	0.588052	0.0617092
0.588339	0.588052	0.0696377
0.686396	0.588052	0.073894
0.784452	0.588052	0.0761344
0.882509	0.588052	0.0736947
0.980566	0.588052	0.074567
1.078622	0.588052	0.0732073
1.176679	0.588052	0.0695435
1.274735	0.588052	0.0633597
1.372792	0.588052	0.0553759
1.470848	0.588052	0.0520001
1.568905	0.588052	0.0500644
1.666961	0.588052	0.0361045
1.765018	0.588052	0.0250966
1.863075	0.588052	0.0153847
1.961131	0.588052	0.017913
2.059188	0.588052	0.0198654
2.157244	0.588052	0.0272178
2.255301	0.588052	0.0349303
2.353357	0.588052	0.0430747
2.451414	0.588052	0.0496351
2.549470	0.588052	0.0579236
2.647527	0.588052	0.0670761
2.745584	0.588052	0.0711885
2.843640	0.588052	0.0715568
2.941697	0.588052	0.0717091
3.039753	0.588052	0.0746694
3.137810	0.588052	0.0753978
3.235866	0.588052	0.0748301
3.333923	0.588052	0.0736863
3.431980	0.588052	0.0795988
3.530036	0.588052	0.0821991
3.628093	0.588052	0.0819914
3.726149	0.588052	0.0783997
3.824206	0.588052	0.0732959
3.922262	0.588052	0.06236
4.020319	0.588052	0.0529361
4.118375	0.588052	0.0464643
4.216432	0.588052	0.0512247
4.314489	0.588052	0.0576411
4.412545	0.588052	0.0613935
4.510602	0.588052	0.06961
4.608658	0.588052	0.0727143
4.706715	0.588052	0.0725786
4.804771	0.588052	0.0733069
4.902828	0.588052	0.0723792
5.000884	0.588052	0.0745476
5.098941	0.588052	0.0700918
5.196998	0.588052	0.061676
5.295054	0.588052	0.0505241
5.393111	0.588052	0.0470763
5.491167	0.588052	0.0465806
5.589224	0.588052	0.0398928
5.687280	0.588052	0.031405
5.785337	0.588052	0.0317013
5.883393	0.588052	0.0350217
5.981450	0.588052	0.0426621
6.079507	0.588052	0.0549826
6.177563	0.588052	0.0673031
6.275620	0.588052	0.0732876
6.373676	0.588052	0.081576
6.471733	0.588052	0.0946166
6.569789	0.588052	0.112409
6.667846	0.588052	0.130778
6.765902	0.588052	0.13885
6.863959	0.588052	0.142675
6.962016	0.588052	0.134187
7.060072	0.588052	0.119651
7.158129	0.588052	0.0963307
7.256185	0.588052	0.0721466
7.354242	0.588052	0.0509145
7.452298	0.588052	0.0401947
7.550355	0.588052	0.0303388
7.648411	0.588052	0.024227
7.746468	0.588052	0.0261073
7.844525	0.588052	0.0338918
7.942581	0.588052	0.0452763
8.040638	0.588052	0.0551488
8.138694	0.588052	0.0653093
8.236751	0.588052	0.0694216
8.334807	0.588052	0.073678
8.432864	0.588052	0.0757744
8.530920	0.588052	0.0770067
8.628977	0.588052	0.076295
8.727034	0.588052	0.0709032
8.825090	0.588052	0.0686075
8.923147	0.588052	0.0660237
9.021203	0.588052	0.0578959
9.119260	0.588052	0.044944
9.217316	0.588052	0.030624
9.315373	0.588052	0.0314243
9.413430	0.588052	0.0332327
9.511486	0.588052	0.0303609
9.609543	0.588052	0.0326733
9.707599	0.588052	0.0425458
9.805656	0.588052	0.0550823
9.903712	0.588052	0.0585467
10.001769	0.588052	0.061795
10.099825	0.588052	0.0646834
10.197882	0.588052	0.0722518
10.295939	0.588052	0.0783803
10.393995	0.588052	0.0832126
10.492052	0.588052	0.086317
10.590108	0.588052	0.0821492
10.688165	0.588052	0.0733734
10.786221	0.588052	0.0653896
10.884278	0.588052	0.0628058
10.982334	0.588052	0.055758
11.080391	0.588052	0.0455421
11.178448	0.588052	0.0292061
11.276504	0.588052	0.0213663
11.374561	0.588052	0.0189266
11.472617	0.588052	0.0216709
11.570674	0.588052	0.0265033
11.668730	0.588052	0.0350078
11.766787	0.588052	0.0432242
11.864843	0.588052	0.0537447
11.962900	0.588052	0.0639052
12.060957	0.588052	0.0724817
12.159013	0.588052	0.0762341
12.257070	0.588052	0.0768184
12.355126	0.588052	0.0778347
12.453183	0.588052	0.077483
12.551239	0.588052	0.0741793
12.649296	0.588052	0.0671314
12.747352	0.588052	0.0600116
12.845409	0.588052	0.0552678
12.943466	0.588052	0.044908
13.041522	0.588052	0.031308
13.139579	0.588052	0.0205881
13.237635	0.588052	0.0214605
13.335692	0.588052	0.0262929
13.433748	0.588052	0.0279572
13.531805	0.588052	0.0340136
13.629861	0.588052	0.0433101
13.727918	0.588052	0.0497265
13.825975	0.588052	0.059095
13.924031	0.588052	0.0668074
14.022088	0.588052	0.0720718
14.120144	0.588052	0.0718641
14.218201	0.588052	0.0736725
14.316257	0.588052	0.0733208
14.414314	0.588052	0.0733291
14.512370	0.588052	0.0667853
14.610427	0.588052	0.0571454
14.708484	0.588052	0.0516816
14.806540	0.588052	0.0501059
14.904597	0.588052	0.0448581
15.002653	0.588052	0.0343542
15.100710	0.588052	0.0273064
15.198766	0.588052	0.0321388
15.296823	0.588052	0.0375472
15.394880	0.588052	0.0450436
15.492936	0.588052	0.049732
15.590993	0.588052	0.0655806
15.689049	0.588052	0.0825812
15.787106	0.588052	0.0967018
15.885162	0.588052	0.103478
15.983219	0.588052	0.101903
16.081275	0.588052	0.0939187
16.179332	0.588052	0.0862228
16.277389	0.588052	0.080399
16.375445	0.588052	0.0741432
16.473502	0.588052	0.0700475
16.571558	0.588052	0.0732958
16.669615	0.588052	0.0733761
16.767671	0.588052	0.0683444
16.865728	0.588052	0.0551044
16.963784	0.588052	0.0366804
17.061841	0.588052	0.0265365
17.159898	0.588052	0.0284169
17.257954	0.588052	0.0349773
17.356011	0.588052	0.0430498
17.454067	0.588052	0.0518422
17.552124	0.588052	0.0582586
17.650180	0.588052	0.0638111
17.748237	0.588052	0.0678514
17.846293	0.588052	0.0739078
17.944350	0.588052	0.0742762
18.042407	0.588052	0.0730604
18.140463	0.588052	0.0717007
18.238520	0.588052	0.069765
18.336576	0.588052	0.0655252
18.434633	0.588052	0.0571814
18.532689	0.588052	0.0447335
18.630746	0.588052	0.0381177
18.728802	0.588052	0.037046
18.826859	0.588052	0.0293501
18.924916	0.588052	0.0238863
19.022972	0.588052	0.0269907
19.121029	0.588052	0.0360712
19.219085	0.588052	0.0460877
19.317142	0.588052	0.0559601
19.415198	0.588052	0.0628086
19.513255	0.588052	0.070089
19.611311	0.588052	0.0724734
19.709368	0.588052	0.0770177
19.807425	0.588052	0.0813461
19.905481	0.588052	0.0782584
20.003538	0.588052	0.0748826
20.101594	0.588052	0.0725149
20.199651	0.588052	0.0723792
20.297707	0.588052	0.0661954
20.395764	0.588052	0.0569155
20.493820	0.588052	0.0418756
20.591877	0.588052	0.0356198
20.689934	0.588052	0.033108
20.787990	0.588052	0.0318203
20.886047	0.588052	0.0252765
20.984103	0.588052	0.0274449
21.082160	0.588052	0.0355893
21.180216	0.588052	0.0522299
21.278273	0.588052	0.0697345
21.376330	0.588052	0.081263
21.474386	0.588052	0.0824954
21.572443	0.588052	0.0821437
21.670499	0.588052	0.0802799
21.768556	0.588052	0.0824483
21.866612	0.588052	0.0804406
21.964669	0.588052	0.0755528
22.062725	0.588052	0.0733291
22.160782	0.588052	0.0690173
22.258839	0.588052	0.0649215
22.356895	0.588052	0.0546336
22.454952	0.588052	0.0462178
22.553008	0.588052	0.03917
22.651065	0.588052	0.0422023
22.749121	0.588052	0.0431467
22.847178	0.588052	0.0519391
22.945234	0.588052	0.0640437
23.043291	0.588052	0.0770842
23.141348	0.588052	0.0896927
23.239404	0.588052	0.101077
23.337461	0.588052	0.11023
23.435517	0.588052	0.118662
23.533574	0.588052	0.127167
23.631630	0.588052	0.143015
23.729687	0.588052	0.164408
23.827743	0.588052	0.190913
23.925800	0.588052	0.216265
0.000000	0.686061	0.178997
0.098057	0.686061	0.134508
0.196113	0.686061	0.0952039
0.294170	0.686061	0.0743319
0.392226	0.686061	0.0712441
0.490283	0.686061	0.0729085
0.588339	0.686061	0.0742848
0.686396	0.686061	0.0792612
0.784452	0.686061	0.0761734
0.882509	0.686061	0.0745257
0.980566	0.686061	0.07403
1.078622	0.686061	0.0692862
1.176679	0.686061	0.0642545
1.274735	0.686061	0.0536066
1.372792	0.686061	0.0442547
1.470848	0.686061	0.0390789
1.568905	0.686061	0.0351272
1.666961	0.686061	0.0257033
1.765018	0.686061	0.0175755
1.863075	0.686061	0.0168638
1.961131	0.686061	0.0224882
2.059188	0.686061	0.0320727
2.157244	0.686061	0.0404331
2.255301	0.686061	0.0503056
2.353357	0.686061	0.054346
2.451414	0.686061	0.0601864
2.549470	0.686061	0.0660988
2.647527	0.686061	0.0697792
2.745584	0.686061	0.0694275
2.843640	0.686061	0.0695078
2.941697	0.686061	0.0704521
3.039753	0.686061	0.0704604
3.137810	0.686061	0.0680927
3.235866	0.686061	0.0610449
3.333923	0.686061	0.0544291
3.431980	0.686061	0.0546534
3.530036	0.686061	0.0591978
3.628093	0.686061	0.057766
3.726149	0.686061	0.0584944
3.824206	0.686061	0.0525266
3.922262	0.686061	0.0517429
4.020319	0.686061	0.0541992
4.118375	0.686061	0.0596076
4.216432	0.686061	0.06372
4.314489	0.686061	0.0656003
4.412545	0.686061	0.0668327
4.510602	0.686061	0.071089
4.608658	0.686061	0.0768575
4.706715	0.686061	0.0756417
4.804771	0.686061	0.07061
4.902828	0.686061	0.0679542
5.000884	0.686061	0.0664505
5.098941	0.686061	0.0624267
5.196998	0.686061	0.0530029
5.295054	0.686061	0.044011
5.393111	0.686061	0.0406353
5.491167	0.686061	0.0397796
5.589224	0.686061	0.0394279
5.687280	0.686061	0.0403002
5.785337	0.686061	0.0450606
5.883393	0.686061	0.051045
5.981450	0.686061	0.0578214
6.079507	0.686061	0.0664699
6.177563	0.686061	0.0767744
6.275620	0.686061	0.0813188
6.373676	0.686061	0.0870152
6.471733	0.686061	0.0953036
6.569789	0.686061	0.1064
6.667846	0.686061	0.119297
6.765902	0.686061	0.126433
6.863959	0.686061	0.128025
6.962016	0.686061	0.11997
7.060072	0.686061	0.104714
7.158129	0.686061	0.0831216
7.256185	0.686061	0.0588654
7.354242	0.686061	0.0382814
7.452298	0.686061	0.0311616
7.550355	0.686061	0.0290098
7.648411	0.686061	0.0310342
7.746468	0.686061	0.0368746
7.844525	0.686061	0.045739
7.942581	0.686061	0.0566195
8.040638	0.686061	0.0686521
8.138694	0.686061	0.0739885
8.236751	0.686061	0.0763008
8.334807	0.686061	0.0779652
8.432864	0.686061	0.0771094
8.530920	0.686061	0.0782698
8.628977	0.686061	0.074894
8.727034	0.686061	0.0651822
8.825090	0.686061	0.0597904
8.923147	0.686061	0.0549026
9.021203	0.686061	0.0446867
9.119260	0.686061	0.0330308
9.217316	0.686061	0.0222389
9.315373	0.686061	0.0239033
9.413430	0.686061	0.0286637
9.511486	0.686061	0.0342881
9.609543	0.686061	0.0473286
9.707599	0.686061	0.0599371
9.805656	0.686061	0.0664976
9.903712	0.686061	0.0672259
10.001769	0.686061	0.0697542
10.099825	0.686061	0.0755226
10.197882	0.686061	0.0843151
10.295939	0.686061	0.0886435
10.393995	0.686061	0.0880758
10.492052	0.686061	0.082828
10.590108	0.686061	0.0780122
10.688165	0.686061	0.0669323
10.786221	0.686061	0.0565725
10.884278	0.686061	0.0483006
10.982334	0.686061	0.0424048
11.080391	0.686061	0.0309649
11.178448	0.686061	0.020461
11.276504	0.686061	0.0224854
11.374561	0.686061	0.0256618
11.472617	0.686061	0.0303501
11.570674	0.686061	0.0398626
11.668730	0.686061	0.0481511
11.766787	0.686061	0.0570875
11.864843	0.686061	0.064872
11.962900	0.686061	0.0720804
12.060957	0.686061	0.0750408
12.159013	0.686061	0.0757691
12.257070	0.686061	0.0762094
12.355126	0.686061	0.0779458
12.453183	0.686061	0.075434
12.551239	0.686061	0.0685302
12.649296	0.686061	0.0577383
12.747352	0.686061	0.0493225
12.845409	0.686061	0.0409066
12.943466	0.686061	0.0336428
13.041522	0.686061	0.0229229
13.139579	0.686061	0.0184672
13.237635	0.686061	0.0256756
13.335692	0.686061	0.032524
13.433748	0.686061	0.0415325
13.531805	0.686061	0.052485
13.629861	0.686061	0.0557334
13.727918	0.686061	0.0603497
13.825975	0.686061	0.0665502
13.924031	0.686061	0.0721026
14.022088	0.686061	0.0753509
14.120144	0.686061	0.0747832
14.218201	0.686061	0.0697515
14.316257	0.686061	0.0695438
14.414314	0.686061	0.067464
14.512370	0.686061	0.0610642
14.610427	0.686061	0.0490483
14.708484	0.686061	0.0391924
14.806540	0.686061	0.0348087
14.904597	0.686061	0.0310009
15.002653	0.686061	0.0300012
15.100710	0.686061	0.0336096
15.198766	0.686061	0.0429061
15.296823	0.686061	0.0509785
15.394880	0.686061	0.0560989
15.492936	0.686061	0.0625873
15.590993	0.686061	0.0695078
15.689049	0.686061	0.0855723
15.787106	0.686061	0.0972449
15.885162	0.686061	0.100277
15.983219	0.686061	0.0989175
16.081275	0.686061	0.0895656
16.179332	0.686061	0.0808618
16.277389	0.686061	0.077558
16.375445	0.686061	0.0706542
16.473502	0.686061	0.0613744
16.571558	0.686061	0.0578546
16.669615	0.686061	0.060311
16.767671	0.686061	0.0580152
16.865728	0.686061	0.0472234
16.963784	0.686061	0.0336954
17.061841	0.686061	0.0315437
17.159898	0.686061	0.0377441
17.257954	0.686061	0.0487686
17.356011	0.686061	0.0583531
17.454067	0.686061	0.0664975
17.552124	0.686061	0.0680179
17.650180	0.686061	0.0696102
17.748237	0.686061	0.0704825
17.846293	0.686061	0.0761069
17.944350	0.686061	0.0738832
18.042407	0.686061	0.0690674
18.140463	0.686061	0.0622356
18.238520	0.686061	0.0612359
18.336576	0.686061	0.0572121
18.434633	0.686061	0.0475003
18.532689	0.686061	0.0323163
18.630746	0.686061	0.0243325
18.728802	0.686061	0.0244128
18.826859	0.686061	0.0237731
18.924916	0.686061	0.0287495
19.022972	0.686061	0.0371099
19.121029	0.686061	0.0467664
19.219085	0.686061	0.0564949
19.317142	0.686061	0.0673754
19.415198	0.686061	0.0742958
19.513255	0.686061	0.0762482
19.611311	0.686061	0.0761125
19.709368	0.686061	0.0766968
19.807425	0.686061	0.0794411
19.905481	0.686061	0.0778654
20.003538	0.686061	0.0701696
20.101594	0.686061	0.0655698
20.199651	0.686061	0.05989
20.297707	0.686061	0.0561543
20.395764	0.686061	0.0451464
20.493820	0.686061	0.0348585
20.591877	0.686061	0.0326348
20.689934	0.686061	0.0345151
20.787990	0.686061	0.0308514
20.886047	0.686061	0.0323717
20.984103	0.686061	0.0400841
21.082160	0.686061	0.0511086
21.180216	0.686061	0.0663812
21.278273	0.686061	0.0790618
21.376330	0.686061	0.0848302
21.474386	0.686061	0.0871425
21.572443	0.686061	0.0860708
21.670499	0.686061	0.0847111
21.768556	0.686061	0.0829914
21.866612	0.686061	0.0755115
21.964669	0.686061	0.0659437
22.062725	0.686061	0.0611279
22.160782	0.686061	0.0605602
22.258839	0.686061	0.0558164
22.356895	0.686061	0.0438005
22.454952	0.686061	0.0354567
22.553008	0.686061	0.037337
22.651065	0.686061	0.0451935
22.749121	0.686061	0.056434
22.847178	0.686061	0.0686825
22.945234	0.686061	0.079275
23.043291	0.686061	0.0882835
23.141348	0.686061	0.099524
23.239404	0.686061	0.10918
23.337461	0.686061	0.118189
23.435517	0.686061	0.124533
23.533574	0.686061	0.137286
23.631630	0.686061	0.157743
23.729687	0.686061	0.185615
23.827743	0.686061	0.21284
23.925800	0.686061	0.236537
0.000000	0.784069	0.193508
0.098057	0.784069	0.15442
0.196113	0.784069	0.119291
0.294170	0.784069	0.0918672
0.392226	0.784069	0.0808594
0.490283	0.784069	0.0764756
0.588339	0.784069	0.0780679
0.686396	0.784069	0.0795163
0.784452	0.784069	0.0735485
0.882509	0.784069	0.0705327
0.980566	0.784069	0.0650689
1.078622	0.784069	0.0629172
1.176679	0.784069	0.0550054
1.274735	0.784069	0.0432055
1.372792	0.784069	0.0285255
1.470848	0.784069	0.0243577
1.568905	0.784069	0.020982
1.666961	0.784069	0.0174622
1.765018	0.784069	0.0181906
1.863075	0.784069	0.026551
1.961131	0.784069	0.0337594
2.059188	0.784069	0.0449999
2.157244	0.784069	0.0536484
2.255301	0.784069	0.0594168
2.353357	0.784069	0.0627372
2.451414	0.784069	0.0651215
2.549470	0.784069	0.0685139
2.647527	0.784069	0.0691702
2.745584	0.784069	0.0674505
2.843640	0.784069	0.0627067
2.941697	0.784069	0.061779
3.039753	0.784069	0.0607073
3.137810	0.784069	0.0543795
3.235866	0.784069	0.0448116
3.333923	0.784069	0.0392038
3.431980	0.784069	0.0362601
3.530036	0.784069	0.0359084
3.628093	0.784069	0.0387968
3.726149	0.784069	0.0428371
[truncated: 66,111 more rows]
