# Supplementary material for: Cyclodehydrogenation of molecular nanographene precursors catalyzed by atomic hydrogen
Source: Nat Commun. 2025 Jan 15;16:691. doi: 10.1038/s41467-024-54774-1 (PMC11735845; doi:10.1038/s41467-024-54774-1)
Supplement: Supplementary file 4 — Source Data [file 41467_2024_54774_MOESM4_ESM.zip › Source Data/Figure_4 source data file/Figure_4c_profile2.txt]

Position x[nm]	Position y[Anstrom]
0 0.492174504373547 
0.104585494530045 0.545538525322 
0.209170989060091 0.594973179944112 
0.313756483590136 0.662737456340798 
0.418341978120182 0.576090144011957 
0.522927472650227 0.514252121374554 
0.627512967180273 0.357372412778824 
0.732098461710318 0 
0.836683956240364 0.0159233567830508 
0.941269450770409 0.0512870584212145 
1.04585494530045 0.212323841778736 
1.1504404398305 0.295928399168476 
1.25502593436055 0.466325199555737 
1.35961142889059 0.481528543566376 
1.46419692342064 0.505372040845955 
1.56878241795068 0.464805247928231 
1.67336791248073 0.413047404104592 
1.77795340701077 0.166556958277154 
1.88253890154082 0.0895986674191091 
1.98712439607086 0.070961411126403 
2.09170989060091 0.0829554015831136 
2.19629538513095 0.213360789179607 
2.300880879661 0.342326151231278 
2.40546637419104 0.554483841430022 
2.51005186872109 0.54160668731661 
2.61463736325114 0.539200571336701 
2.71922285778118 0.565204106933514 
2.82380835231123 0.635848434419845 
2.92839384684127 0.580881535065501 
3.03297934137132 0.534883793421156 
3.13756483590136 0.299913551952301 
3.24215033043141 0.229435376045961 
3.34673582496145 0.263359052139301 
3.4513213194915 0.596478888103194 
3.55590681402155 0.7463246205548 
3.66049230855159 0.924250851130458 
3.76507780308164 1.34161218146651 
3.86966329761168 1.58505957433162 
3.97424879214173 2.51146993476266 
4.07883428667177 2.92052026528244 
4.18341978120182 3.12220691734768 
4.28800527573186 3.40204580815312 
4.39259077026191 3.382688539088 
4.49717626479195 3.35973120616083 
4.601761759322 3.44444633761949 
4.70634725385204 3.34156758695463 
4.81093274838209 3.22755949125093 
4.91551824291214 3.08219998701378 
5.02010373744218 3.15068427618288 
5.12468923197223 3.25051997388541 
5.22927472650227 3.40396577019908 
5.33386022103232 3.25611737221525 
5.43844571556236 3.07691726767476 
5.54303121009241 2.781795106776 
5.64761670462245 1.85273255270238 
5.7522021991525 1.32288622799744 
5.85678769368254 1.09040517829849 
5.96137318821259 0.661031488278511 
6.06595868274264 0.478231319875963 
6.17054417727268 0.362783198627434 
6.27512967180273 0.324705597479615 
