# Supplementary material for: Cyclodehydrogenation of molecular nanographene precursors catalyzed by atomic hydrogen
Source: Nat Commun. 2025 Jan 15;16:691. doi: 10.1038/s41467-024-54774-1 (PMC11735845; doi:10.1038/s41467-024-54774-1)
Supplement: Supplementary file 4 — Source Data [file 41467_2024_54774_MOESM4_ESM.zip › Source Data/Figure_4 source data file/Figure_4c_STS.txt]

V [V]     dI/dV [a.u.]         
            
-1.5039064  -0.0019179651            
-1.4960939  -0.0019054529            
-1.4882815  -0.0019735041            
-1.480469  -0.0019456903            
-1.4726565  -0.0020045122            
-1.464844  -0.0019584075            
-1.4570315  -0.0019523446            
-1.449219  -0.0019602747            
-1.4414065  -0.001975525            
-1.433594  -0.0019701793            
-1.4257815  -0.0019835576            
-1.417969  -0.0019253551            
-1.4101565  -0.0019503702            
-1.402344  -0.0019839534            
-1.3945315  -0.0020113434            
-1.386719  -0.0019391246            
-1.3789065  -0.001902007            
-1.371094  -0.0019619651            
-1.3632815  -0.0019215693            
-1.355469  -0.0019725308            
-1.3476565  -0.0019405634            
-1.339844  -0.0019710268            
-1.3320315  -0.0019323539            
-1.324219  -0.0018905471            
-1.3164065  -0.0019106775            
-1.308594  -0.0018837206            
-1.3007815  -0.0019038556            
-1.292969  -0.0018551106            
-1.2851565  -0.0019004191            
-1.277344  -0.0018299884            
-1.2695315  -0.0018437439            
-1.261719  -0.0018468452            
-1.2539065  -0.0018676368            
-1.246094  -0.0019028964            
-1.2382816  -0.0018650058            
-1.2304691  -0.0018317113            
-1.2226566  -0.0018065704            
-1.2148441  -0.0018620908            
-1.2070316  -0.0018524843            
-1.1992191  -0.0018925076            
-1.1914066  -0.0018325774            
-1.1835941  -0.0018653038            
-1.1757816  -0.0018471991            
-1.1679691  -0.0018665658            
-1.1601566  -0.001874617            
-1.1523441  -0.00187722            
-1.1445316  -0.0018571781            
-1.1367191  -0.0018634226            
-1.1289066  -0.0019160652            
-1.1210941  -0.0019486333            
-1.1132816  -0.0019854854            
-1.1054691  -0.0019849593            
-1.0976566  -0.0019848661            
-1.0898441  -0.0020156228            
-1.0820316  -0.0019923818            
-1.0742191  -0.0019772014            
-1.0664066  -0.0019951292            
-1.0585941  -0.0020231572            
-1.0507816  -0.002062915            
-1.0429691  -0.0020904494            
-1.0351566  -0.0020589895            
-1.0273441  -0.0020879907            
-1.0195316  -0.0020735506            
-1.0117191  -0.0021208102            
-1.0039066  -0.0020836275            
-0.99609415  -0.0020720047            
-0.98828165  -0.0021216531            
-0.98046915  -0.0021264307            
-0.97265666  -0.0021235111            
-0.96484416  -0.0020874412            
-0.95703166  -0.0021301793            
-0.94921916  -0.002121546            
-0.94140667  -0.0021686892            
-0.93359417  -0.0021511385            
-0.92578167  -0.002105369            
-0.91796918  -0.0021647357            
-0.91015668  -0.0021445355            
-0.90234418  -0.002150482            
-0.89453169  -0.0021782212            
-0.88671919  -0.0021487125            
-0.87890669  -0.0021728661            
-0.8710942  -0.0021676368            
-0.8632817  -0.0021199115            
-0.8554692  -0.0021338766            
-0.8476567  -0.0021733737            
-0.83984421  -0.0021743376            
-0.83203171  -0.0021697462            
-0.82421921  -0.0021417695            
-0.81640672  -0.0022222538            
-0.80859422  -0.0021511572            
-0.80078172  -0.0021785239            
-0.79296923  -0.0021816624            
-0.78515673  -0.0021693923            
-0.77734423  -0.0021671385            
-0.76953174  -0.0022351618            
-0.76171924  -0.0021928847            
-0.75390674  -0.0021440233            
-0.74609424  -0.0021444936            
-0.73828175  -0.0021896251            
-0.73046925  -0.0021505332            
-0.72265675  -0.002141234            
-0.71484426  -0.0021705891            
-0.70703176  -0.0021398137            
-0.69921926  -0.0022413271            
-0.69140677  -0.0021531781            
-0.68359427  -0.00220339            
-0.67578177  -0.0021585844            
-0.66796928  -0.0021753201            
-0.66015678  -0.0021755297            
-0.65234428  -0.0021733551            
-0.64453178  -0.0022195669            
-0.63671929  -0.0021301746            
-0.62890679  -0.0021949243            
-0.62109429  -0.0021758976            
-0.6132818  -0.0021992596            
-0.6054693  -0.00221539            
-0.5976568  -0.0021901048            
-0.58984431  -0.0022293783            
-0.58203181  -0.0022162189            
-0.57421931  -0.002169518            
-0.56640682  -0.0021949662            
-0.55859432  -0.0021957299            
-0.55078182  -0.0021684983            
-0.54296933  -0.0021832037            
-0.53515683  -0.0021808801            
-0.52734433  -0.0021565076            
-0.51953183  -0.0021865565            
-0.51171934  -0.002211688            
-0.50390684  -0.0022086007            
-0.49609434  -0.0021440605            
-0.48828185  -0.0021573504            
-0.48046935  -0.0021921164            
-0.47265685  -0.0022213132            
-0.46484436  -0.0022349895            
-0.45703186  -0.0022301281            
-0.44921936  -0.0021446985            
-0.44140687  -0.0021957905            
-0.43359437  -0.002195064            
-0.42578187  -0.0021858533            
-0.41796937  -0.0022073108            
-0.41015688  -0.0022127171            
-0.40234438  -0.0021291083            
-0.39453188  -0.0021362747            
-0.38671939  -0.0022039115            
-0.37890689  -0.0022418859            
-0.37109439  -0.0021719348            
-0.3632819  -0.0022128615            
-0.3554694  -0.0021265704            
-0.3476569  -0.0021622584            
-0.33984441  -0.0021762328            
-0.33203191  -0.0021885215            
-0.32421941  -0.0021774622            
-0.31640691  -0.0022106496            
-0.30859442  -0.0021899139            
-0.30078192  -0.002171078            
-0.29296942  -0.002179064            
-0.28515693  -0.0021703329            
-0.27734443  -0.0022073201            
-0.26953193  -0.002197518            
-0.26171944  -0.0022047264            
-0.25390694  -0.0022329173            
-0.24609444  -0.0021691409            
-0.23828195  -0.0022108126            
-0.23046945  -0.0021866682            
-0.22265695  -0.002209858            
-0.21484445  -0.00216244            
-0.20703196  -0.0021823749            
-0.19921946  -0.0022069336            
-0.19140696  -0.0021850431            
-0.18359447  -0.0021837905            
-0.17578197  -0.0021676787            
-0.16796947  -0.0022151199            
-0.16015698  -0.0021986682            
-0.15234448  -0.0021532712            
-0.14453198  -0.002159376            
-0.13671949  -0.0021497136            
-0.12890699  -0.0022148964            
-0.12109449  -0.0022060163            
-0.11328199  -0.0021659185            
-0.1054695  -0.0022006193            
-0.097657001  -0.0021565634            
-0.089844504  -0.0021982445            
-0.082032007  -0.002239227            
-0.07421951  -0.0021986542            
-0.066407013  -0.0022004424            
-0.058594516  -0.0022508033            
-0.050782019  -0.0021865891            
-0.042969522  -0.0022196088            
-0.035157025  -0.0021874971            
-0.027344529  -0.0021560186            
-0.019532032  -0.0022098533            
-0.011719535  -0.0022156694            
-0.0039070378  -0.0022176671            
0.0039054592  -0.0021614296            
0.011717956  -0.002170156            
0.019530453  -0.0021754552            
0.02734295  -0.002142305            
0.035155447  -0.0022129267            
0.042967944  -0.0022400093            
0.050780441  -0.0022015367            
0.058592938  -0.0022058254            
0.066405434  -0.0021921816            
0.074217931  -0.0022586123            
0.082030428  -0.0021868545            
0.089842925  -0.0022023423            
0.097655422  -0.0022114179            
0.10546792  -0.002178901            
0.11328042  -0.0022181793            
0.12109291  -0.0022109197            
0.12890541  -0.0022092759            
0.13671791  -0.0021664587            
0.1445304  -0.0021503842            
0.1523429  -0.0022099325            
0.1601554  -0.0022292666            
0.16796789  -0.0021738999            
0.17578039  -0.0021572386            
0.18359289  -0.0021503236            
0.19140539  -0.0021749802            
0.19921788  -0.0021677532            
0.20703038  -0.002156759            
0.21484288  -0.002160787            
0.22265537  -0.0021937602            
0.23046787  -0.0022264075            
0.23828037  -0.0021640466            
0.24609286  -0.0021650664            
0.25390536  -0.0021768009            
0.26171786  -0.0021799534            
0.26953035  -0.0021627986            
0.27734285  -0.0021633667            
0.28515535  -0.0021548731            
0.29296785  -0.0021231292            
0.30078034  -0.0021545099            
0.30859284  -0.0021591944            
0.31640534  -0.0021106775            
0.32421783  -0.0021409686            
0.33203033  -0.0021175087            
0.33984283  -0.0021228219            
0.34765532  -0.0021121118            
0.35546782  -0.0021049034            
0.36328032  -0.0021339744            
0.37109281  -0.0021021932            
0.37890531  -0.0020960559            
0.38671781  -0.0021101187            
0.3945303  -0.0021191292            
0.4023428  -0.0021090617            
0.4101553  -0.0021290896            
0.4179678  -0.0021045169            
0.42578029  -0.0021141094            
0.43359279  -0.0020769173            
0.44140529  -0.0020662072            
0.44921778  -0.0021540582            
0.45703028  -0.0020946449            
0.46484278  -0.0020867567            
0.47265527  -0.0020629243            
0.48046777  -0.0020625937            
0.48828027  -0.0020432549            
0.49609276  -0.0020290105            
0.50390526  -0.0020290803            
0.51171776  -0.0020611548            
0.51953026  -0.0019968801            
0.52734275  -0.0019908591            
0.53515525  -0.0019937229            
0.54296775  -0.0019836554            
0.55078024  -0.0019533038            
0.55859274  -0.0019683586            
0.56640524  -0.0019523865            
0.57421773  -0.0019415274            
0.58203023  -0.001948475            
0.58984273  -0.0019050524            
0.59765522  -0.0019572712            
0.60546772  -0.0019292945            
0.61328022  -0.0019182072            
0.62109272  -0.0018178906            
0.62890521  -0.0017925076            
0.63671771  -0.0018445495            
0.64453021  -0.0018343469            
0.6523427  -0.0018077485            
0.6601552  -0.0018191199            
0.6679677  -0.0017585984            
0.67578019  -0.0018592782            
0.68359269  -0.0017009453            
0.69140519  -0.0017237532            
0.69921768  -0.0016677858            
0.70703018  -0.0017556275            
0.71484268  -0.0017239162            
0.72265518  -0.0016489919            
0.73046767  -0.0016242794            
0.73828017  -0.0016244051            
0.74609267  -0.0016194319            
0.75390516  -0.001654943            
0.76171766  -0.0016051269            
0.76953016  -0.0016295274            
0.77734265  -0.0016418952            
0.78515515  -0.0015909802            
0.79296765  -0.0015966519            
0.80078014  -0.0016110873            
0.80859264  -0.0015919115            
0.81640514  -0.0016062026            
0.82421764  -0.0015519022            
0.83203013  -0.0015169499            
0.83984263  -0.0015431758            
0.84765513  -0.0016270687            
0.85546762  -0.0015523213            
0.86328012  -0.0015687357            
0.87109262  -0.0014910175            
0.87890511  -0.0015084517            
0.88671761  -0.0015486286            
0.89453011  -0.0014956601            
0.9023426  -0.0015311851            
0.9101551  -0.0014965867            
0.9179676  -0.0015244796            
0.9257801  -0.0015363492            
0.93359259  -0.0014558231            
0.94140509  -0.0014872224            
0.94921759  -0.0015160279            
0.95703008  -0.0014869895            
0.96484258  -0.0014884889            
0.97265508  -0.0015180442            
0.98046757  -0.0015118603            
0.98828007  -0.0014934994            
0.99609257  -0.0014487963            
1.0039051  -0.0015097322            
1.0117176  -0.0015587474            
1.0195301  -0.0015505984            
1.0273426  -0.0014887544            
1.0351551  -0.0015482328            
1.0429675  -0.0014763725            
1.05078  -0.001619525            
1.0585925  -0.001510603            
1.066405  -0.0014612712            
1.0742175  -0.0014996461            
1.08203  -0.0015484098            
1.0898425  -0.0016113015            
1.097655  -0.0016583702            
1.1054675  -0.0015840419            
1.11328  -0.0016332107            
1.1210925  -0.0016040326            
1.128905  -0.0015559674            
1.1367175  -0.0016325122            
1.14453  -0.0015774901            
1.1523425  -0.001661085            
1.160155  -0.0016601211            
1.1679675  -0.0016105658            
1.17578  -0.0015615832            
1.1835925  -0.0016727823            
1.191405  -0.001556759            
1.1992175  -0.0015870501            
1.20703  -0.0017539837            
1.2148425  -0.0016000512            
1.222655  -0.0015455832            
1.2304675  -0.0016250757            
1.23828  -0.0017572759            
1.2460925  -0.0017420349            
1.253905  -0.0016762515            
1.2617175  -0.0016845448            
1.26953  -0.0015563399            
1.2773425  -0.0015666589            
1.285155  -0.0018050664            
1.2929675  -0.0017596647            
1.3007799  -0.0017809127            
1.3085924  -0.0015925355            
1.3164049  -0.0015536438            
1.3242174  -0.0014908126            
1.3320299  -0.0015844051            
1.3398424  -0.001877383            
1.3476549  -0.0017958556            
1.3554674  -0.0017425797            
1.3632799  -0.0018097742            
1.3710924  -0.0015993993            
1.3789049  -0.0015972014            
1.3867174  -0.0014669802            
1.3945299  -0.0017087823            
1.4023424  -0.0012942119            
1.4101549  -0.0015766147            
1.4179674  -0.0015638044            
1.4257799  -0.001815078            
1.4335924  -0.0017275297            
1.4414049  -0.0018278324            
1.4492174  -0.0020488894            
1.4570299  -0.0019318137            
1.4648424  -0.0016857881            
1.4726549  -0.0020039302            
1.4804674  -0.0018678976            
1.4882799  -0.0020325774            
1.4960924  -0.0017028685            
1.5039049  -0.0020758603            
