# Supplementary material for: Cyclodehydrogenation of molecular nanographene precursors catalyzed by atomic hydrogen
Source: Nat Commun. 2025 Jan 15;16:691. doi: 10.1038/s41467-024-54774-1 (PMC11735845; doi:10.1038/s41467-024-54774-1)
Supplement: Supplementary file 4 — Source Data [file 41467_2024_54774_MOESM4_ESM.zip › Source Data/Figure_4 source data file/Figure_4d.txt]

X[nm]		Y[nm]		Z[nm]
0.000000	0.000000	0.0916244
0.029355	0.000000	0.0935059
0.058710	0.000000	0.0937073
0.088065	0.000000	0.0919462
0.117420	0.000000	0.0933759
0.146775	0.000000	0.0915865
0.176130	0.000000	0.090489
0.205485	0.000000	0.087542
0.234841	0.000000	0.0834372
0.264196	0.000000	0.0786265
0.293551	0.000000	0.073124
0.322906	0.000000	0.068398
0.352261	0.000000	0.0613001
0.381616	0.000000	0.0541174
0.410971	0.000000	0.0496456
0.440326	0.000000	0.046642
0.469681	0.000000	0.0452198
0.499036	0.000000	0.0436846
0.528391	0.000000	0.0424176
0.557746	0.000000	0.0443133
0.587101	0.000000	0.0444723
0.616456	0.000000	0.0437418
0.645812	0.000000	0.0428279
0.675167	0.000000	0.0422668
0.704522	0.000000	0.0431459
0.733877	0.000000	0.0448156
0.763232	0.000000	0.0477984
0.792587	0.000000	0.0517412
0.821942	0.000000	0.0557122
0.851297	0.000000	0.0622669
0.880652	0.000000	0.071603
0.910007	0.000000	0.0784966
0.939362	0.000000	0.0827359
0.968717	0.000000	0.0879211
0.998072	0.000000	0.0935299
1.027427	0.000000	0.0984751
1.056783	0.000000	0.103124
1.086138	0.000000	0.103551
1.115493	0.000000	0.104402
1.144848	0.000000	0.105648
1.174203	0.000000	0.106174
1.203558	0.000000	0.107336
1.232913	0.000000	0.105631
1.262268	0.000000	0.103912
1.291623	0.000000	0.103704
1.320978	0.000000	0.107012
1.350333	0.000000	0.112649
1.379688	0.000000	0.115307
1.409043	0.000000	0.119617
1.438398	0.000000	0.125225
1.467753	0.000000	0.130227
1.497109	0.000000	0.137149
1.526464	0.000000	0.139172
1.555819	0.000000	0.140559
1.585174	0.000000	0.142299
1.614529	0.000000	0.142896
1.643884	0.000000	0.14362
1.673239	0.000000	0.141237
1.702594	0.000000	0.136822
1.731949	0.000000	0.133226
1.761304	0.000000	0.13121
1.790659	0.000000	0.127317
1.820014	0.000000	0.125274
1.849369	0.000000	0.12203
1.878724	0.000000	0.122175
1.908080	0.000000	0.12441
1.937435	0.000000	0.126785
1.966790	0.000000	0.129443
1.996145	0.000000	0.128812
2.025500	0.000000	0.129507
2.054855	0.000000	0.132292
2.084210	0.000000	0.13159
2.113565	0.000000	0.129942
2.142920	0.000000	0.127051
2.172275	0.000000	0.125276
2.201630	0.000000	0.122174
2.230985	0.000000	0.118789
2.260340	0.000000	0.112962
2.289695	0.000000	0.106316
2.319050	0.000000	0.10015
2.348406	0.000000	0.093673
2.377761	0.000000	0.0873657
2.407116	0.000000	0.0809878
2.436471	0.000000	0.0748076
2.465826	0.000000	0.0693616
2.495181	0.000000	0.0639438
2.524536	0.000000	0.0615897
2.553891	0.000000	0.0608875
2.583246	0.000000	0.0599877
2.612601	0.000000	0.0609514
2.641956	0.000000	0.0623105
2.671311	0.000000	0.0652792
2.700666	0.000000	0.0676266
2.730021	0.000000	0.0687457
2.759377	0.000000	0.0712907
2.788732	0.000000	0.0715345
2.818087	0.000000	0.0716511
2.847442	0.000000	0.070836
2.876797	0.000000	0.0714609
2.906152	0.000000	0.0751072
2.935507	0.000000	0.0821561
2.964862	0.000000	0.0955019
2.994217	0.000000	0.109737
3.023572	0.000000	0.11985
3.052927	0.000000	0.131374
3.082282	0.000000	0.141261
3.111637	0.000000	0.149778
3.140992	0.000000	0.153142
3.170348	0.000000	0.155461
3.199703	0.000000	0.157823
3.229058	0.000000	0.159761
3.258413	0.000000	0.160936
3.287768	0.000000	0.157128
3.317123	0.000000	0.15243
3.346478	0.000000	0.148749
3.375833	0.000000	0.143825
3.405188	0.000000	0.139382
3.434543	0.000000	0.133371
3.463898	0.000000	0.127078
3.493253	0.000000	0.12166
3.522608	0.000000	0.118882
3.551963	0.000000	0.120552
3.581318	0.000000	0.120062
3.610674	0.000000	0.120856
3.640029	0.000000	0.120549
3.669384	0.000000	0.12349
3.698739	0.000000	0.125823
3.728094	0.000000	0.126829
3.757449	0.000000	0.125251
3.786804	0.000000	0.12349
3.816159	0.000000	0.123762
3.845514	0.000000	0.120829
3.874869	0.000000	0.115397
3.904224	0.000000	0.110234
3.933579	0.000000	0.102063
3.962934	0.000000	0.0940896
3.992289	0.000000	0.0876552
4.021645	0.000000	0.0821104
4.051000	0.000000	0.079488
4.080355	0.000000	0.0795482
4.109710	0.000000	0.0808226
4.139065	0.000000	0.0830288
4.168420	0.000000	0.082369
4.197775	0.000000	0.0805091
4.227130	0.000000	0.0782538
4.256485	0.000000	0.0746008
4.285840	0.000000	0.0692819
4.315195	0.000000	0.0642029
4.344550	0.000000	0.0569779
4.373905	0.000000	0.0509813
4.403260	0.000000	0.0451823
4.432616	0.000000	0.0397221
4.461971	0.000000	0.0362527
4.491326	0.000000	0.0336868
4.520681	0.000000	0.03386
4.550036	0.000000	0.0350779
4.579391	0.000000	0.0354204
4.608746	0.000000	0.0383326
4.638101	0.000000	0.0396493
4.667456	0.000000	0.0420391
4.696811	0.000000	0.0459395
4.726166	0.000000	0.0499671
4.755521	0.000000	0.0560559
4.784876	0.000000	0.060154
4.814231	0.000000	0.0647321
4.843586	0.000000	0.0706233
4.872942	0.000000	0.0742837
4.902297	0.000000	0.0765182
4.931652	0.000000	0.0790209
4.961007	0.000000	0.0787563
4.990362	0.000000	0.0775176
5.019717	0.000000	0.0775496
5.049072	0.000000	0.0768474
5.078427	0.000000	0.0780512
5.107782	0.000000	0.0816834
5.137137	0.000000	0.0864027
5.166492	0.000000	0.091955
5.195847	0.000000	0.0963496
5.225202	0.000000	0.100871
5.254557	0.000000	0.105195
5.283913	0.000000	0.10767
5.313268	0.000000	0.108803
5.342623	0.000000	0.107945
5.371978	0.000000	0.105916
5.401333	0.000000	0.105426
5.430688	0.000000	0.103015
5.460043	0.000000	0.100125
5.489398	0.000000	0.097234
5.518753	0.000000	0.0960941
5.548108	0.000000	0.0958578
5.577463	0.000000	0.0965675
5.606818	0.000000	0.0977007
5.636173	0.000000	0.0969561
5.665528	0.000000	0.0971434
5.694883	0.000000	0.0996037
5.724239	0.000000	0.0992827
5.753594	0.000000	0.100021
5.782949	0.000000	0.0983583
5.812304	0.000000	0.0952277
5.841659	0.000000	0.0928454
5.871014	0.000000	0.0895313
5.900369	0.000000	0.0854265
5.929724	0.000000	0.0776227
5.959079	0.000000	0.0701153
5.988434	0.000000	0.0624244
6.017789	0.000000	0.0582914
6.047144	0.000000	0.0552738
6.076499	0.000000	0.0527221
6.105854	0.000000	0.0529234
6.135210	0.000000	0.0530966
6.164565	0.000000	0.0529309
6.193920	0.000000	0.0513674
6.223275	0.000000	0.0495075
6.252630	0.000000	0.044245
6.281985	0.000000	0.040705
6.311340	0.000000	0.0366708
6.340695	0.000000	0.035545
6.370050	0.000000	0.0339534
6.399405	0.000000	0.0345924
6.428760	0.000000	0.0378293
6.458115	0.000000	0.0436499
6.487470	0.000000	0.0491881
6.516825	0.000000	0.0533144
6.546181	0.000000	0.0580902
6.575536	0.000000	0.0619342
6.604891	0.000000	0.0673171
6.634246	0.000000	0.0689868
6.663601	0.000000	0.0703318
6.692956	0.000000	0.0696154
6.722311	0.000000	0.0724429
6.751666	0.000000	0.0731808
6.781021	0.000000	0.0764318
6.810376	0.000000	0.078878
6.839731	0.000000	0.082016
6.869086	0.000000	0.0851258
6.898441	0.000000	0.0885321
6.927796	0.000000	0.0890724
6.957151	0.000000	0.0899656
6.986507	0.000000	0.0908729
7.015862	0.000000	0.0899024
7.045217	0.000000	0.0913745
7.074572	0.000000	0.0932277
7.103927	0.000000	0.0955892
7.133282	0.000000	0.0986849
7.162637	0.000000	0.105409
7.191992	0.000000	0.110397
7.221347	0.000000	0.113916
7.250702	0.000000	0.116997
7.280057	0.000000	0.118018
7.309412	0.000000	0.119377
7.338767	0.000000	0.118745
7.368122	0.000000	0.117252
7.397478	0.000000	0.113684
7.426833	0.000000	0.108069
7.456188	0.000000	0.105531
7.485543	0.000000	0.102866
7.514898	0.000000	0.0994957
7.544253	0.000000	0.0958992
7.573608	0.000000	0.0933051
7.602963	0.000000	0.0944948
7.632318	0.000000	0.0963481
7.661673	0.000000	0.0960977
7.691028	0.000000	0.0949013
7.720383	0.000000	0.094538
7.749738	0.000000	0.094584
7.779093	0.000000	0.0937971
7.808449	0.000000	0.0912313
7.837804	0.000000	0.0867594
7.867159	0.000000	0.0816381
7.896514	0.000000	0.0758956
7.925869	0.000000	0.0684165
7.955224	0.000000	0.0619398
7.984579	0.000000	0.0546442
8.013934	0.000000	0.048111
8.043289	0.000000	0.0448675
8.072644	0.000000	0.045916
8.101999	0.000000	0.0458067
8.131354	0.000000	0.0453022
8.160709	0.000000	0.0429199
8.190064	0.000000	0.0418083
8.219419	0.000000	0.0399483
8.248775	0.000000	0.0399379
8.278130	0.000000	0.0381345
8.307485	0.000000	0.0364863
8.336840	0.000000	0.0378454
8.366195	0.000000	0.0377503
8.395550	0.000000	0.0410437
8.424905	0.000000	0.0423181
8.454260	0.000000	0.0421383
8.483615	0.000000	0.0432432
8.512970	0.000000	0.0470872
8.542325	0.000000	0.0520042
8.571680	0.000000	0.0560882
8.601035	0.000000	0.0581108
8.630390	0.000000	0.0617007
8.659746	0.000000	0.0667589
8.689101	0.000000	0.0715911
8.718456	0.000000	0.0761975
8.747811	0.000000	0.0794485
8.777166	0.000000	0.0819935
8.806521	0.000000	0.0845386
8.835876	0.000000	0.0868013
8.865231	0.000000	0.0873698
8.894586	0.000000	0.08863
8.923941	0.000000	0.0884502
8.953296	0.000000	0.0867597
8.982651	0.000000	0.0855775
9.012006	0.000000	0.0841835
9.041361	0.000000	0.083453
9.070717	0.000000	0.0849251
9.100072	0.000000	0.0888255
9.129427	0.000000	0.0907212
9.158782	0.000000	0.0940569
9.188137	0.000000	0.0957407
9.217492	0.000000	0.0990482
9.246847	0.000000	0.102412
9.276202	0.000000	0.102783
9.305557	0.000000	0.0999488
9.334912	0.000000	0.0956887
9.364267	0.000000	0.0939559
9.393622	0.000000	0.0897946
9.422977	0.000000	0.0843909
9.452332	0.000000	0.080145
9.481687	0.000000	0.0774662
9.511043	0.000000	0.0776252
9.540398	0.000000	0.0791678
9.569753	0.000000	0.0830259
9.599108	0.000000	0.0835097
9.628463	0.000000	0.0829204
9.657818	0.000000	0.0813852
9.687173	0.000000	0.0831396
9.716528	0.000000	0.0821127
9.745883	0.000000	0.0791233
9.775238	0.000000	0.0728866
9.804593	0.000000	0.0701513
9.833948	0.000000	0.0655806
9.863303	0.000000	0.0593722
9.892658	0.000000	0.0515543
9.922014	0.000000	0.0444846
9.951369	0.000000	0.0380079
9.980724	0.000000	0.0365433
10.010079	0.000000	0.0345986
10.039434	0.000000	0.0350118
10.068789	0.000000	0.0340272
10.098144	0.000000	0.0319555
10.127499	0.000000	0.0324534
10.156854	0.000000	0.0332478
10.186209	0.000000	0.0339009
10.215564	0.000000	0.0334105
10.244919	0.000000	0.0357579
10.274274	0.000000	0.0384159
10.303629	0.000000	0.040961
10.332984	0.000000	0.0422072
10.362340	0.000000	0.0409967
10.391695	0.000000	0.0421158
10.421050	0.000000	0.0447455
10.450405	0.000000	0.0462882
10.479760	0.000000	0.0500333
10.509115	0.000000	0.0555574
10.538470	0.000000	0.0613497
10.567825	0.000000	0.0666903
10.597180	0.000000	0.0717343
10.626535	0.000000	0.0761572
10.655890	0.000000	0.0783634
10.685245	0.000000	0.0831815
10.714600	0.000000	0.0877173
10.743955	0.000000	0.0907848
10.773311	0.000000	0.0918333
10.802666	0.000000	0.0926982
10.832021	0.000000	0.0923631
10.861376	0.000000	0.0922398
10.890731	0.000000	0.0912552
10.920086	0.000000	0.0907083
10.949441	0.000000	0.0883683
10.978796	0.000000	0.090744
11.008151	0.000000	0.0872886
11.037506	0.000000	0.0885066
11.066861	0.000000	0.0908681
11.096216	0.000000	0.0933426
11.125571	0.000000	0.0944758
11.154926	0.000000	0.097642
11.184282	0.000000	0.09982
11.213637	0.000000	0.100276
11.242992	0.000000	0.0971591
11.272347	0.000000	0.0944238
11.301702	0.000000	0.0918015
11.331057	0.000000	0.0870896
11.360412	0.000000	0.0809941
11.389767	0.000000	0.0755481
11.419122	0.000000	0.0723469
11.448477	0.000000	0.0720541
11.477832	0.000000	0.0725802
11.507187	0.000000	0.0745605
11.536542	0.000000	0.0754255
11.565897	0.000000	0.0753021
11.595252	0.000000	0.0747694
11.624608	0.000000	0.0739824
11.653963	0.000000	0.0723202
11.683318	0.000000	0.0683142
11.712673	0.000000	0.0634471
11.742028	0.000000	0.058594
11.771383	0.000000	0.0535009
11.800738	0.000000	0.0493679
11.830093	0.000000	0.0436536
11.859448	0.000000	0.040763
11.888803	0.000000	0.0410491
11.918158	0.000000	0.0411093
11.947513	0.000000	0.0413813
11.976868	0.000000	0.040792
12.006223	0.000000	0.0432524
12.035579	0.000000	0.0442303
12.064934	0.000000	0.0452082
12.094289	0.000000	0.0463979
12.123644	0.000000	0.0455969
12.152999	0.000000	0.0466312
12.182354	0.000000	0.0480468
12.211709	0.000000	0.0515096
12.241064	0.000000	0.051838
12.270419	0.000000	0.0524206
12.299774	0.000000	0.0519302
12.329129	0.000000	0.0516374
12.358484	0.000000	0.0519376
12.387839	0.000000	0.0518002
12.417194	0.000000	0.0512109
12.446550	0.000000	0.0557044
12.475905	0.000000	0.0623156
12.505260	0.000000	0.0677973
12.534615	0.000000	0.0740555
12.563970	0.000000	0.0774477
12.593325	0.000000	0.0816023
12.622680	0.000000	0.0866605
12.652035	0.000000	0.0899538
12.681390	0.000000	0.091567
12.710745	0.000000	0.0921073
12.740100	0.000000	0.092111
12.769455	0.000000	0.0927783
12.798810	0.000000	0.092895
12.828165	0.000000	0.0917127
12.857520	0.000000	0.0893445
12.886876	0.000000	0.0883882
12.916231	0.000000	0.0868812
12.945586	0.000000	0.0870967
12.974941	0.000000	0.086691
13.004296	0.000000	0.0862147
13.033651	0.000000	0.0877997
13.063006	0.000000	0.0887776
13.092361	0.000000	0.0912662
13.121716	0.000000	0.091044
13.151071	0.000000	0.0909913
13.180426	0.000000	0.0900632
13.209781	0.000000	0.0869326
13.239136	0.000000	0.0819807
13.268491	0.000000	0.0781301
13.297847	0.000000	0.072684
13.327202	0.000000	0.065572
13.356557	0.000000	0.0593918
13.385912	0.000000	0.0586472
13.415267	0.000000	0.0583262
13.444622	0.000000	0.0568898
13.473977	0.000000	0.0586725
13.503332	0.000000	0.0588174
13.532687	0.000000	0.0591035
13.562042	0.000000	0.0559729
13.591397	0.000000	0.0533788
13.620752	0.000000	0.0496552
13.650107	0.000000	0.0456634
13.679462	0.000000	0.038975
13.708817	0.000000	0.0325265
13.738173	0.000000	0.0266992
13.767528	0.000000	0.0221709
13.796883	0.000000	0.0192239
13.826238	0.000000	0.0170392
13.855593	0.000000	0.01789
13.884948	0.000000	0.0159313
13.914303	0.000000	0.0175586
13.943658	0.000000	0.0187907
13.973013	0.000000	0.021717
14.002368	0.000000	0.0223701
14.031723	0.000000	0.0251835
14.061078	0.000000	0.0312581
14.090433	0.000000	0.0382929
14.119788	0.000000	0.045963
14.149144	0.000000	0.0498776
14.178499	0.000000	0.0527897
14.207854	0.000000	0.0564784
14.237209	0.000000	0.06052
14.266564	0.000000	0.0596202
14.295919	0.000000	0.0586497
14.325274	0.000000	0.0563239
14.354629	0.000000	0.0552122
14.383984	0.000000	0.0598751
14.413339	0.000000	0.0658509
14.442694	0.000000	0.0697796
14.472049	0.000000	0.0750355
14.501404	0.000000	0.0795854
14.530759	0.000000	0.0844882
14.560115	0.000000	0.0898994
14.589470	0.000000	0.0895219
14.618825	0.000000	0.0885232
14.648180	0.000000	0.087821
14.677535	0.000000	0.0862999
14.706890	0.000000	0.0868966
14.736245	0.000000	0.083766
14.765600	0.000000	0.0824285
0.000000	0.029356	0.0880854
0.029355	0.029356	0.0892045
0.058710	0.029356	0.08966
0.088065	0.029356	0.0875883
0.117420	0.029356	0.0874932
0.146775	0.029356	0.0871722
0.176130	0.029356	0.0849734
0.205485	0.029356	0.0805015
0.234841	0.029356	0.0753379
0.264196	0.029356	0.0708095
0.293551	0.029356	0.0659988
0.322906	0.029356	0.060341
0.352261	0.029356	0.0554738
0.381616	0.029356	0.049816
0.410971	0.029356	0.0449347
0.440326	0.029356	0.044882
0.469681	0.029356	0.0447022
0.499036	0.029356	0.0454118
0.528391	0.029356	0.0450484
0.557746	0.029356	0.0450381
0.587101	0.029356	0.0462277
0.616456	0.029356	0.0472904
0.645812	0.029356	0.0487059
0.675167	0.029356	0.0470578
0.704522	0.029356	0.0476968
0.733877	0.029356	0.0511879
0.763232	0.029356	0.0555401
0.792587	0.029356	0.0626596
0.821942	0.029356	0.0679154
0.851297	0.029356	0.0750349
0.880652	0.029356	0.0831427
0.910007	0.029356	0.0908269
0.939362	0.029356	0.096125
0.968717	0.029356	0.100647
0.998072	0.029356	0.105564
1.027427	0.029356	0.10736
1.056783	0.029356	0.109948
1.086138	0.029356	0.111335
1.115493	0.029356	0.112017
1.144848	0.029356	0.11298
1.174203	0.029356	0.111445
1.203558	0.029356	0.109924
1.232913	0.029356	0.109829
1.262268	0.029356	0.109028
1.291623	0.029356	0.109441
1.320978	0.029356	0.112367
1.350333	0.029356	0.118597
1.379688	0.029356	0.122314
1.409043	0.029356	0.125452
1.438398	0.029356	0.132162
1.467753	0.029356	0.139338
1.497109	0.029356	0.143987
1.526464	0.029356	0.145742
1.555819	0.029356	0.14607
1.585174	0.029356	0.147909
1.614529	0.029356	0.148633
1.643884	0.029356	0.148495
1.673239	0.029356	0.145224
1.702594	0.029356	0.14167
1.731949	0.029356	0.140854
1.761304	0.029356	0.139065
1.790659	0.029356	0.136104
1.820014	0.029356	0.129641
1.849369	0.029356	0.124915
1.878724	0.029356	0.121672
1.908080	0.029356	0.123581
1.937435	0.029356	0.125901
1.966790	0.029356	0.125735
1.996145	0.029356	0.126741
2.025500	0.029356	0.126745
2.054855	0.029356	0.128189
2.084210	0.029356	0.127981
2.113565	0.029356	0.127278
2.142920	0.029356	0.123752
2.172275	0.029356	0.121511
2.201630	0.029356	0.118141
2.230985	0.029356	0.113034
2.260340	0.029356	0.109324
2.289695	0.029356	0.103751
2.319050	0.029356	0.0959047
2.348406	0.029356	0.0903458
2.377761	0.029356	0.0833326
2.407116	0.029356	0.0779289
2.436471	0.029356	0.0709016
2.465826	0.029356	0.0670933
2.495181	0.029356	0.0636238
2.524536	0.029356	0.0624133
2.553891	0.029356	0.0615276
2.583246	0.029356	0.0630279
2.612601	0.029356	0.0653753
2.641956	0.029356	0.0691487
2.671311	0.029356	0.0708749
2.700666	0.029356	0.07414
2.730021	0.029356	0.0757815
2.759377	0.029356	0.0783971
2.788732	0.029356	0.0778785
2.818087	0.029356	0.0788564
2.847442	0.029356	0.0791424
2.876797	0.029356	0.0790191
2.906152	0.029356	0.0810841
2.935507	0.029356	0.0899543
2.964862	0.029356	0.10282
2.994217	0.029356	0.114373
3.023572	0.029356	0.125445
3.052927	0.029356	0.136631
3.082282	0.029356	0.14656
3.111637	0.029356	0.153284
3.140992	0.029356	0.157764
3.170348	0.029356	0.159702
3.199703	0.029356	0.16236
3.229058	0.029356	0.163493
3.258413	0.029356	0.161054
3.287768	0.029356	0.159603
3.317123	0.029356	0.154285
3.346478	0.029356	0.149177
3.375833	0.029356	0.14431
3.405188	0.029356	0.139881
3.434543	0.029356	0.134703
3.463898	0.029356	0.12913
3.493253	0.029356	0.123048
3.522608	0.029356	0.120666
3.551963	0.029356	0.120472
3.581318	0.029356	0.120462
3.610674	0.029356	0.119957
3.640029	0.029356	0.120257
3.669384	0.029356	0.121701
3.698739	0.029356	0.122594
3.728094	0.029356	0.122768
3.757449	0.029356	0.122305
3.786804	0.029356	0.121264
3.816159	0.029356	0.118134
3.845514	0.029356	0.114043
3.874869	0.029356	0.109712
3.904224	0.029356	0.103673
3.933579	0.029356	0.0954742
3.962934	0.029356	0.0873739
3.992289	0.029356	0.0804736
4.021645	0.029356	0.0766654
4.051000	0.029356	0.0735771
4.080355	0.029356	0.0743009
4.109710	0.029356	0.075547
4.139065	0.029356	0.0776827
4.168420	0.029356	0.0764157
4.197775	0.029356	0.0754029
4.227130	0.029356	0.0706063
4.256485	0.029356	0.0681816
4.285840	0.029356	0.0627497
4.315195	0.029356	0.057346
4.344550	0.029356	0.0509117
4.373905	0.029356	0.0463693
4.403260	0.029356	0.0415868
4.432616	0.029356	0.0387103
4.461971	0.029356	0.0366245
4.491326	0.029356	0.0357387
4.520681	0.029356	0.0376202
4.550036	0.029356	0.0403206
4.579391	0.029356	0.0431198
4.608746	0.029356	0.0451142
4.638101	0.029356	0.0471652
4.667456	0.029356	0.0506562
4.696811	0.029356	0.0564626
4.726166	0.029356	0.0611114
4.755521	0.029356	0.0658448
4.784876	0.029356	0.0703382
4.814231	0.029356	0.074154
4.843586	0.029356	0.0789439
4.872942	0.029356	0.0842421
4.902297	0.029356	0.08618
4.931652	0.029356	0.0862685
4.961007	0.029356	0.085538
4.990362	0.029356	0.0856829
5.019717	0.029356	0.0857149
5.049072	0.029356	0.0854786
5.078427	0.029356	0.0863859
5.107782	0.029356	0.0864885
5.137137	0.029356	0.0911654
5.166492	0.029356	0.0974237
5.195847	0.029356	0.101748
5.225202	0.029356	0.105818
5.254557	0.029356	0.107657
5.283913	0.029356	0.111501
5.313268	0.029356	0.112479
5.342623	0.029356	0.112016
5.371978	0.029356	0.109408
5.401333	0.029356	0.107464
5.430688	0.029356	0.102723
5.460043	0.029356	0.100002
5.489398	0.029356	0.0977752
5.518753	0.029356	0.0964518
5.548108	0.029356	0.0961732
5.577463	0.029356	0.0960498
5.606818	0.029356	0.0969148
5.636173	0.029356	0.0993187
5.665528	0.029356	0.100212
5.694883	0.029356	0.101882
5.724239	0.029356	0.100092
5.753594	0.029356	0.0995877
5.782949	0.029356	0.0969654
5.812304	0.029356	0.0923523
5.841659	0.029356	0.0903371
5.871014	0.029356	0.0862888
5.900369	0.029356	0.0799956
5.929724	0.029356	0.0727565
5.959079	0.029356	0.0653339
5.988434	0.029356	0.0589419
6.017789	0.029356	0.05351
6.047144	0.029356	0.0500547
6.076499	0.029356	0.0492819
6.105854	0.029356	0.0475349
6.135210	0.029356	0.0471433
6.164565	0.029356	0.0488695
6.193920	0.029356	0.0467413
6.223275	0.029356	0.0436531
6.252630	0.029356	0.0396189
6.281985	0.029356	0.0356553
6.311340	0.029356	0.036605
6.340695	0.029356	0.0359875
6.370050	0.029356	0.0384055
6.399405	0.029356	0.0391998
6.428760	0.029356	0.0436368
6.458115	0.029356	0.0505304
6.487470	0.029356	0.0589346
6.516825	0.029356	0.0648117
6.546181	0.029356	0.0691921
6.575536	0.029356	0.0705089
6.604891	0.029356	0.0751012
6.634246	0.029356	0.0790157
6.663601	0.029356	0.0810666
6.692956	0.029356	0.0799126
6.722311	0.029356	0.0799022
6.751666	0.029356	0.0815013
6.781021	0.029356	0.0843711
6.810376	0.029356	0.0879045
6.839731	0.029356	0.0900966
6.869086	0.029356	0.0936582
6.898441	0.029356	0.0961609
6.927796	0.029356	0.0987907
6.957151	0.029356	0.0993027
6.986507	0.029356	0.099617
7.015862	0.029356	0.102882
7.045217	0.029356	0.101545
7.074572	0.029356	0.101986
7.103927	0.029356	0.103345
7.133282	0.029356	0.106808
7.162637	0.029356	0.110313
7.191992	0.029356	0.115272
7.221347	0.029356	0.11714
7.250702	0.029356	0.120122
7.280057	0.029356	0.119731
7.309412	0.029356	0.121033
7.338767	0.029356	0.120741
7.368122	0.029356	0.118415
7.397478	0.029356	0.113505
7.426833	0.029356	0.109231
7.456188	0.029356	0.103856
7.485543	0.029356	0.100005
7.514898	0.029356	0.0975521
7.544253	0.029356	0.0939133
7.573608	0.029356	0.0919263
7.602963	0.029356	0.092283
7.632318	0.029356	0.0944045
7.661673	0.029356	0.0933917
7.691028	0.029356	0.0930424
7.720383	0.029356	0.0918602
7.749738	0.029356	0.0903532
7.779093	0.029356	0.0896228
7.808449	0.029356	0.0877064
7.837804	0.029356	0.0831498
7.867159	0.029356	0.0753036
7.896514	0.029356	0.0684457
7.925869	0.029356	0.0617573
7.955224	0.029356	0.0550547
7.984579	0.029356	0.0489733
8.013934	0.029356	0.0436543
8.043289	0.029356	0.0408343
8.072644	0.029356	0.0413181
8.101999	0.029356	0.0417595
8.131354	0.029356	0.0420315
8.160709	0.029356	0.0400445
8.190064	0.029356	0.0381422
8.219419	0.029356	0.0382447
8.248775	0.029356	0.0392932
8.278130	0.029356	0.0398335
8.307485	0.029356	0.0401902
8.336840	0.029356	0.0412104
8.366195	0.029356	0.0433319
8.395550	0.029356	0.0457217
8.424905	0.029356	0.0471937
8.454260	0.029356	0.047268
8.483615	0.029356	0.049799
8.512970	0.029356	0.0525558
8.542325	0.029356	0.0556515
8.571680	0.029356	0.0590437
8.601035	0.029356	0.0634101
8.630390	0.029356	0.0702048
8.659746	0.029356	0.0752912
8.689101	0.029356	0.0799258
8.718456	0.029356	0.0830356
8.747811	0.029356	0.0847618
8.777166	0.029356	0.0874904
8.806521	0.029356	0.0901343
8.835876	0.029356	0.0908157
8.865231	0.029356	0.0921184
8.894586	0.029356	0.0905549
8.923941	0.029356	0.0906857
8.953296	0.029356	0.0911412
8.982651	0.029356	0.0922321
9.012006	0.029356	0.0887203
9.041361	0.029356	0.0863521
9.070717	0.029356	0.0882759
9.100072	0.029356	0.0904398
9.129427	0.029356	0.0951874
9.158782	0.029356	0.0976195
9.188137	0.029356	0.0989362
9.217492	0.029356	0.100041
9.246847	0.029356	0.0994943
9.276202	0.029356	0.100995
9.305557	0.029356	0.0987111
9.334912	0.029356	0.0951993
9.364267	0.029356	0.0884826
9.393622	0.029356	0.0833472
9.422977	0.029356	0.080386
9.452332	0.029356	0.0775942
9.481687	0.029356	0.0744213
9.511043	0.029356	0.0727026
9.540398	0.029356	0.0748382
9.569753	0.029356	0.0785833
9.599108	0.029356	0.0797448
9.628463	0.029356	0.0776872
9.657818	0.029356	0.0767591
9.687173	0.029356	0.0762969
9.716528	0.029356	0.0736887
9.745883	0.029356	0.0719982
9.775238	0.029356	0.0653238
9.804593	0.029356	0.0598637
9.833948	0.029356	0.0552365
9.863303	0.029356	0.0494093
9.892658	0.029356	0.042509
9.922014	0.029356	0.0361029
9.951369	0.029356	0.0324358
9.980724	0.029356	0.0312959
10.010079	0.029356	0.0315256
10.039434	0.029356	0.0312187
10.068789	0.029356	0.030347
10.098144	0.029356	0.0300402
10.127499	0.029356	0.0310322
10.156854	0.029356	0.0324619
10.186209	0.029356	0.0344281
10.215564	0.029356	0.036479
10.244919	0.029356	0.0405489
10.274274	0.029356	0.0435034
10.303629	0.029356	0.0465002
10.332984	0.029356	0.0482405
10.362340	0.029356	0.0482019
10.391695	0.029356	0.0488974
10.421050	0.029356	0.0492965
10.450405	0.029356	0.0525757
10.479760	0.029356	0.0553467
10.509115	0.029356	0.0581741
10.538470	0.029356	0.0642347
10.567825	0.029356	0.07134
10.597180	0.029356	0.078276
10.626535	0.029356	0.0826565
10.655890	0.029356	0.0853568
10.685245	0.029356	0.0876901
10.714600	0.029356	0.0905458
10.743955	0.029356	0.0926673
10.773311	0.029356	0.0937158
10.802666	0.029356	0.0927877
10.832021	0.029356	0.0923537
10.861376	0.029356	0.0919904
10.890731	0.029356	0.0935895
10.920086	0.029356	0.0931697
10.949441	0.029356	0.0910556
10.978796	0.029356	0.0902263
11.008151	0.029356	0.0873922
11.037506	0.029356	0.0885254
11.066861	0.029356	0.0913388
11.096216	0.029356	0.090933
11.125571	0.029356	0.0917698
11.154926	0.029356	0.0949925
11.184282	0.029356	0.0963799
11.213637	0.029356	0.0965106
11.242992	0.029356	0.0946648
11.272347	0.029356	0.0910119
11.301702	0.029356	0.0874577
11.331057	0.029356	0.0809951
11.360412	0.029356	0.0756762
11.389767	0.029356	0.0703431
11.419122	0.029356	0.0663795
11.448477	0.029356	0.0655078
11.477832	0.029356	0.0673752
11.507187	0.029356	0.0683672
11.536542	0.029356	0.0693593
11.565897	0.029356	0.0685018
11.595252	0.029356	0.0687314
11.624608	0.029356	0.0675068
11.653963	0.029356	0.0643338
11.683318	0.029356	0.0581819
11.712673	0.029356	0.0544442
11.742028	0.029356	0.0499723
11.771383	0.029356	0.0445404
11.800738	0.029356	0.0423416
11.830093	0.029356	0.0388439
11.859448	0.029356	0.0394265
11.888803	0.029356	0.0419292
11.918158	0.029356	0.0437966
11.947513	0.029356	0.0449863
11.976868	0.029356	0.0453853
12.006223	0.029356	0.0465468
12.035579	0.029356	0.0487248
12.064934	0.029356	0.0517781
12.094289	0.029356	0.0523748
12.123644	0.029356	0.0530986
12.152999	0.029356	0.0536106
12.182354	0.029356	0.0558309
12.211709	0.029356	0.0594772
12.241064	0.029356	0.0614858
12.270419	0.029356	0.0609953
12.299774	0.029356	0.0586271
12.329129	0.029356	0.059365
12.358484	0.029356	0.0595947
12.387839	0.029356	0.0590478
12.417194	0.029356	0.0582044
12.446550	0.029356	0.0604529
12.475905	0.029356	0.0647346
12.505260	0.029356	0.0701739
12.534615	0.029356	0.0772934
12.563970	0.029356	0.0806433
12.593325	0.029356	0.0860826
12.622680	0.029356	0.0894042
12.652035	0.029356	0.0927964
12.681390	0.029356	0.0950732
12.710745	0.029356	0.0948087
12.740100	0.029356	0.093697
12.769455	0.029356	0.0928678
12.798810	0.029356	0.0916996
12.828165	0.029356	0.0911386
12.857520	0.029356	0.0890952
12.886876	0.029356	0.0889012
12.916231	0.029356	0.0889897
12.945586	0.029356	0.088231
12.974941	0.029356	0.0875146
13.004296	0.029356	0.0872078
13.033651	0.029356	0.0874939
13.063006	0.029356	0.0877376
13.092361	0.029356	0.0880519
13.121716	0.029356	0.0885216
13.151071	0.029356	0.0885394
13.180426	0.029356	0.0867924
13.209781	0.029356	0.0838171
13.239136	0.029356	0.0793735
13.268491	0.029356	0.0748311
13.297847	0.029356	0.0672108
13.327202	0.029356	0.0608188
13.356557	0.029356	0.0557539
13.385912	0.029356	0.0532587
13.415267	0.029356	0.0526412
13.444622	0.029356	0.0516707
13.473977	0.029356	0.053764
13.503332	0.029356	0.0535277
13.532687	0.029356	0.0523596
13.562042	0.029356	0.0491302
13.591397	0.029356	0.0457454
13.620752	0.029356	0.0412171
13.650107	0.029356	0.0365335
13.679462	0.029356	0.0320193
13.708817	0.029356	0.0271097
13.738173	0.029356	0.0217202
13.767528	0.029356	0.0188296
13.796883	0.029356	0.0165179
13.826238	0.029356	0.0181311
13.855593	0.029356	0.0184878
13.884948	0.029356	0.0193104
13.914303	0.029356	0.0194412
13.943658	0.029356	0.0214215
13.973013	0.029356	0.0249549
14.002368	0.029356	0.027274
14.031723	0.029356	0.0301438
14.061078	0.029356	0.0381245
14.090433	0.029356	0.0453287
14.119788	0.029356	0.0511069
14.149144	0.029356	0.0573793
14.178499	0.029356	0.0626069
14.207854	0.029356	0.0658579
14.237209	0.029356	0.0669346
14.266564	0.029356	0.0679266
14.295919	0.029356	0.0661232
14.325274	0.029356	0.0646445
14.354629	0.029356	0.0635611
14.383984	0.029356	0.0656967
14.413339	0.029356	0.0696254
14.442694	0.029356	0.0735964
14.472049	0.029356	0.0780333
14.501404	0.029356	0.0834445
14.530759	0.029356	0.088432
14.560115	0.029356	0.0895088
14.589470	0.029356	0.0909244
14.618825	0.029356	0.0906457
14.648180	0.029356	0.0909318
14.677535	0.029356	0.0898908
14.706890	0.029356	0.089245
14.736245	0.029356	0.0858462
14.765600	0.029356	0.0849181
0.000000	0.058712	0.0793225
0.029355	0.058712	0.082277
0.058710	0.058712	0.0835373
0.088065	0.058712	0.081635
0.117420	0.058712	0.0805234
0.146775	0.058712	0.0772233
0.176130	0.058712	0.0763235
0.205485	0.058712	0.0725716
0.234841	0.058712	0.0674362
0.264196	0.058712	0.0608325
0.293551	0.058712	0.0562477
0.322906	0.058712	0.0516064
0.352261	0.058712	0.0474875
0.381616	0.058712	0.044371
0.410971	0.058712	0.0428217
0.440326	0.058712	0.0421477
0.469681	0.058712	0.0438598
0.499036	0.058712	0.0451907
0.528391	0.058712	0.0470016
0.557746	0.058712	0.04805
0.587101	0.058712	0.0473055
0.616456	0.058712	0.0488481
0.645812	0.058712	0.0486401
0.675167	0.058712	0.0507898
0.704522	0.058712	0.0539702
0.733877	0.058712	0.058746
0.763232	0.058712	0.0662749
0.792587	0.058712	0.0711637
0.821942	0.058712	0.0783537
0.851297	0.058712	0.0909653
0.880652	0.058712	0.098226
0.910007	0.058712	0.101646
0.939362	0.058712	0.103189
0.968717	0.058712	0.107513
0.998072	0.058712	0.111583
1.027427	0.058712	0.115498
1.056783	0.058712	0.116984
1.086138	0.058712	0.116394
1.115493	0.058712	0.115127
1.144848	0.058712	0.113211
1.174203	0.058712	0.112297
1.203558	0.058712	0.11247
1.232913	0.058712	0.11109
1.262268	0.058712	0.109499
1.291623	0.058712	0.109799
1.320978	0.058712	0.115492
1.350333	0.058712	0.121045
1.379688	0.058712	0.126343
1.409043	0.058712	0.130963
1.438398	0.058712	0.135753
1.467753	0.058712	0.141263
1.497109	0.058712	0.147691
1.526464	0.058712	0.149798
1.555819	0.058712	0.151948
1.585174	0.058712	0.151415
1.614529	0.058712	0.152012
1.643884	0.058712	0.150929
1.673239	0.058712	0.148984
1.702594	0.058712	0.146362
1.731949	0.058712	0.141071
1.761304	0.058712	0.136712
1.790659	0.058712	0.133059
1.820014	0.058712	0.129773
1.849369	0.058712	0.124129
1.878724	0.058712	0.122044
1.908080	0.058712	0.122061
1.937435	0.058712	0.12311
1.966790	0.058712	0.121829
1.996145	0.058712	0.121988
2.025500	0.058712	0.122429
2.054855	0.058712	0.122377
2.084210	0.058712	0.122211
2.113565	0.058712	0.120633
2.142920	0.058712	0.11835
2.172275	0.058712	0.114231
2.201630	0.058712	0.11062
2.230985	0.058712	0.106713
2.260340	0.058712	0.101691
2.289695	0.058712	0.0951857
2.319050	0.058712	0.0884125
2.348406	0.058712	0.0834183
2.377761	0.058712	0.0788758
2.407116	0.058712	0.0737545
2.436471	0.058712	0.0669249
2.465826	0.058712	0.063639
2.495181	0.058712	0.062372
2.524536	0.058712	0.0625028
2.553891	0.058712	0.0640878
2.583246	0.058712	0.0650798
2.612601	0.058712	0.0682461
2.641956	0.058712	0.0731913
2.671311	0.058712	0.0776
2.700666	0.058712	0.0824888
2.730021	0.058712	0.0840314
2.759377	0.058712	0.0853341
2.788732	0.058712	0.0857049
2.818087	0.058712	0.0867251
2.847442	0.058712	0.0850629
2.876797	0.058712	0.084883
2.906152	0.058712	0.087301
2.935507	0.058712	0.0942793
2.964862	0.058712	0.107103
2.994217	0.058712	0.118105
3.023572	0.058712	0.129559
3.052927	0.058712	0.139488
3.082282	0.058712	0.147144
3.111637	0.058712	0.154108
3.140992	0.058712	0.158361
3.170348	0.058712	0.160793
3.199703	0.058712	0.162915
3.229058	0.058712	0.162905
3.258413	0.058712	0.161976
3.287768	0.058712	0.159015
3.317123	0.058712	0.155263
3.346478	0.058712	0.149987
3.375833	0.058712	0.144188
3.405188	0.058712	0.139052
3.434543	0.058712	0.133013
3.463898	0.058712	0.127045
3.493253	0.058712	0.122164
3.522608	0.058712	0.12077
3.551963	0.058712	0.119051
3.581318	0.058712	0.117205
3.610674	0.058712	0.116898
3.640029	0.058712	0.116648
3.669384	0.058712	0.117372
3.698739	0.058712	0.117531
3.728094	0.058712	0.11601
3.757449	0.058712	0.115223
3.786804	0.058712	0.112205
3.816159	0.058712	0.109611
3.845514	0.058712	0.106706
3.874869	0.058712	0.101288
3.904224	0.058712	0.0929904
3.933579	0.058712	0.0853418
3.962934	0.058712	0.0790204
3.992289	0.058712	0.0735885
4.021645	0.058712	0.0678319
4.051000	0.058712	0.0660002
4.080355	0.058712	0.0666816
4.109710	0.058712	0.0698902
4.139065	0.058712	0.0693151
4.168420	0.058712	0.0680058
4.197775	0.058712	0.06664
4.227130	0.058712	0.064526
4.256485	0.058712	0.0610706
4.285840	0.058712	0.0562317
4.315195	0.058712	0.0511951
4.344550	0.058712	0.0462432
4.373905	0.058712	0.0412772
4.403260	0.058712	0.0408291
4.432616	0.058712	0.0402963
4.461971	0.058712	0.0399189
4.491326	0.058712	0.0399791
4.520681	0.058712	0.0415217
4.550036	0.058712	0.0459163
4.579391	0.058712	0.0498732
4.608746	0.058712	0.0530819
4.638101	0.058712	0.0554152
4.667456	0.058712	0.059965
4.696811	0.058712	0.0672398
4.726166	0.058712	0.0729898
4.755521	0.058712	0.0764102
4.784876	0.058712	0.0791671
4.814231	0.058712	0.0836887
4.843586	0.058712	0.0884363
4.872942	0.058712	0.0909108
4.902297	0.058712	0.0943029
4.931652	0.058712	0.0948008
4.961007	0.058712	0.094381
4.990362	0.058712	0.0935517
5.019717	0.058712	0.0941625
5.049072	0.058712	0.0937427
5.078427	0.058712	0.0913745
5.107782	0.058712	0.0921124
5.137137	0.058712	0.0962105
5.166492	0.058712	0.101763
5.195847	0.058712	0.105564
5.225202	0.058712	0.107389
5.254557	0.058712	0.109779
5.283913	0.058712	0.112705
5.313268	0.058712	0.113457
5.342623	0.058712	0.112755
5.371978	0.058712	0.110754
5.401333	0.058712	0.106875
5.430688	0.058712	0.102827
5.460043	0.058712	0.0994281
5.489398	0.058712	0.0952528
5.518753	0.058712	0.0932516
5.548108	0.058712	0.0925777
5.577463	0.058712	0.0951933
5.606818	0.058712	0.0966089
5.636173	0.058712	0.0977562
5.665528	0.058712	0.0985647
5.694883	0.058712	0.097086
5.724239	0.058712	0.0978098
5.753594	0.058712	0.0962746
5.782949	0.058712	0.0932428
5.812304	0.058712	0.0887286
5.841659	0.058712	0.0853721
5.871014	0.058712	0.0804626
5.900369	0.058712	0.0749177
5.929724	0.058712	0.0659279
5.959079	0.058712	0.0583923
5.988434	0.058712	0.0520992
6.017789	0.058712	0.0479803
6.047144	0.058712	0.0471651
6.076499	0.058712	0.0464205
6.105854	0.058712	0.0445041
6.135210	0.058712	0.0432796
6.164565	0.058712	0.0442998
6.193920	0.058712	0.0434705
6.223275	0.058712	0.0409753
6.252630	0.058712	0.0373929
6.281985	0.058712	0.0354906
6.311340	0.058712	0.0366944
6.340695	0.058712	0.038943
6.370050	0.058712	0.0424622
6.399405	0.058712	0.0482828
6.428760	0.058712	0.0546399
6.458115	0.058712	0.0604181
6.487470	0.058712	0.0676787
6.516825	0.058712	0.0747135
6.546181	0.058712	0.0785998
6.575536	0.058712	0.0809614
6.604891	0.058712	0.0835064
6.634246	0.058712	0.0855432
6.663601	0.058712	0.0862811
6.692956	0.058712	0.0870896
6.722311	0.058712	0.0856532
6.751666	0.058712	0.0880853
6.781021	0.058712	0.0910398
6.810376	0.058712	0.0930908
6.839731	0.058712	0.0965253
6.869086	0.058712	0.10051
6.898441	0.058712	0.103719
6.927796	0.058712	0.106589
6.957151	0.058712	0.108386
6.986507	0.058712	0.108587
7.015862	0.058712	0.109876
7.045217	0.058712	0.110458
7.074572	0.058712	0.111634
7.103927	0.058712	0.112005
7.133282	0.058712	0.112333
7.162637	0.058712	0.115245
7.191992	0.058712	0.118214
7.221347	0.058712	0.120773
7.250702	0.058712	0.123276
7.280057	0.058712	0.121684
7.309412	0.058712	0.121603
7.338767	0.058712	0.121649
7.368122	0.058712	0.119154
7.397478	0.058712	0.114131
7.426833	0.058712	0.106977
7.456188	0.058712	0.103084
7.485543	0.058712	0.0976802
7.514898	0.058712	0.0952556
7.544253	0.058712	0.0925344
7.573608	0.058712	0.0908298
7.602963	0.058712	0.0904947
7.632318	0.058712	0.0917267
7.661673	0.058712	0.0924787
7.691028	0.058712	0.0911976
7.720383	0.058712	0.0886459
7.749738	0.058712	0.0862212
7.779093	0.058712	0.0831895
7.808449	0.058712	0.0795365
7.837804	0.058712	0.0745846
7.867159	0.058712	0.0686726
7.896514	0.058712	0.0613912
7.925869	0.058712	0.0558604
7.955224	0.058712	0.048932
7.984579	0.058712	0.0443189
8.013934	0.058712	0.0403694
8.043289	0.058712	0.0386083
8.072644	0.058712	0.0388238
8.101999	0.058712	0.038164
8.131354	0.058712	0.0377724
8.160709	0.058712	0.0368584
8.190064	0.058712	0.0369468
8.219419	0.058712	0.0390401
8.248775	0.058712	0.0410346
8.278130	0.058712	0.0450197
8.307485	0.058712	0.0467741
8.336840	0.058712	0.0491639
8.366195	0.058712	0.051949
8.395550	0.058712	0.0541129
8.424905	0.058712	0.056192
8.454260	0.058712	0.0541485
8.483615	0.058712	0.0552253
8.512970	0.058712	0.0587869
8.542325	0.058712	0.0633085
8.571680	0.058712	0.0685502
8.601035	0.058712	0.0718012
8.630390	0.058712	0.0757581
8.659746	0.058712	0.08268
8.689101	0.058712	0.0875263
8.718456	0.058712	0.0928528
8.747811	0.058712	0.0947766
8.777166	0.058712	0.0947098
8.806521	0.058712	0.0963653
8.835876	0.058712	0.0994893
8.865231	0.058712	0.099493
8.894586	0.058712	0.0983814
8.923941	0.058712	0.0973262
8.953296	0.058712	0.095678
8.982651	0.058712	0.094877
9.012006	0.058712	0.094909
9.041361	0.058712	0.0935997
9.070717	0.058712	0.093561
9.100072	0.058712	0.0941719
9.129427	0.058712	0.0973946
9.158782	0.058712	0.0994455
9.188137	0.058712	0.101313
9.217492	0.058712	0.102983
9.246847	0.058712	0.102549
9.276202	0.058712	0.101112
9.305557	0.058712	0.099803
9.334912	0.058712	0.0947381
9.364267	0.058712	0.089518
9.393622	0.058712	0.0835496
9.422977	0.058712	0.0787248
9.452332	0.058712	0.0746623
9.481687	0.058712	0.0724212
9.511043	0.058712	0.0717755
9.540398	0.058712	0.0739958
9.569753	0.058712	0.0759197
9.599108	0.058712	0.0769823
9.628463	0.058712	0.0773672
9.657818	0.058712	0.0764815
9.687173	0.058712	0.0742121
9.716528	0.058712	0.0723098
9.745883	0.058712	0.0666096
9.775238	0.058712	0.062279
9.804593	0.058712	0.0559576
9.833948	0.058712	0.0493256
9.863303	0.058712	0.0451502
9.892658	0.058712	0.0394359
9.922014	0.058712	0.0346393
9.951369	0.058712	0.033203
9.980724	0.058712	0.0327972
10.010079	0.058712	0.0329421
10.039434	0.058712	0.0341883
10.068789	0.058712	0.0334437
10.098144	0.058712	0.0337581
10.127499	0.058712	0.0354419
10.156854	0.058712	0.0385517
10.186209	0.058712	0.0426639
10.215564	0.058712	0.0475245
10.244919	0.058712	0.0511425
10.274274	0.058712	0.0546053
10.303629	0.058712	0.0580681
10.332984	0.058712	0.0605284
10.362340	0.058712	0.0598403
10.391695	0.058712	0.0596464
10.421050	0.058712	0.0603278
10.450405	0.058712	0.0620964
10.479760	0.058712	0.0647967
10.509115	0.058712	0.068796
10.538470	0.058712	0.0743342
10.567825	0.058712	0.0815525
10.597180	0.058712	0.089152
10.626535	0.058712	0.0917818
10.655890	0.058712	0.0943692
10.685245	0.058712	0.0968719
10.714600	0.058712	0.100349
10.743955	0.058712	0.102541
10.773311	0.058712	0.102079
10.802666	0.058712	0.100303
10.832021	0.058712	0.100406
10.861376	0.058712	0.0981932
10.890731	0.058712	0.0984087
10.920086	0.058712	0.0982006
10.949441	0.058712	0.0959312
10.978796	0.058712	0.094269
11.008151	0.058712	0.094908
11.037506	0.058712	0.095773
11.066861	0.058712	0.097951
11.096216	0.058712	0.0972911
11.125571	0.058712	0.0982973
11.154926	0.058712	0.0995011
11.184282	0.058712	0.100041
11.213637	0.058712	0.100045
11.242992	0.058712	0.0967874
11.272347	0.058712	0.0929085
11.301702	0.058712	0.0884649
11.331057	0.058712	0.0822988
11.360412	0.058712	0.0780387
11.389767	0.058712	0.0706867
11.419122	0.058712	0.0666666
11.448477	0.058712	0.066035
11.477832	0.058712	0.0668999
11.507187	0.058712	0.0693179
11.536542	0.058712	0.0691663
11.565897	0.058712	0.0681394
11.595252	0.058712	0.0685243
11.624608	0.058712	0.0671303
11.653963	0.058712	0.0625314
11.683318	0.058712	0.0574666
11.712673	0.058712	0.0541101
11.742028	0.058712	0.052589
11.771383	0.058712	0.048696
11.800738	0.058712	0.0482762
11.830093	0.058712	0.0482658
11.859448	0.058712	0.0515591
11.888803	0.058712	0.0575773
11.918158	0.058712	0.0612519
11.947513	0.058712	0.0629216
11.976868	0.058712	0.065382
12.006223	0.058712	0.0678423
12.035579	0.058712	0.0706839
12.064934	0.058712	0.0723677
12.094289	0.058712	0.0727244
12.123644	0.058712	0.072234
12.152999	0.058712	0.0746237
12.182354	0.058712	0.0762934
12.211709	0.058712	0.0779914
12.241064	0.058712	0.0776421
12.270419	0.058712	0.0760928
12.299774	0.058712	0.0765342
12.329129	0.058712	0.0748296
12.358484	0.058712	0.0736897
12.387839	0.058712	0.0726345
12.417194	0.058712	0.070224
12.446550	0.058712	0.072642
12.475905	0.058712	0.0766413
12.505260	0.058712	0.0822924
12.534615	0.058712	0.0882118
12.563970	0.058712	0.0915193
12.593325	0.058712	0.0942338
12.622680	0.058712	0.098826
12.652035	0.058712	0.101188
12.681390	0.058712	0.103154
12.710745	0.058712	0.100546
12.740100	0.058712	0.100083
12.769455	0.058712	0.0992964
12.798810	0.058712	0.0966741
12.828165	0.058712	0.0958307
12.857520	0.058712	0.0930531
12.886876	0.058712	0.0923085
12.916231	0.058712	0.0904486
12.945586	0.058712	0.0909465
12.974941	0.058712	0.090329
13.004296	0.058712	0.090841
13.033651	0.058712	0.0919883
13.063006	0.058712	0.0921614
13.092361	0.058712	0.092024
13.121716	0.058712	0.0917595
13.151071	0.058712	0.0897866
13.180426	0.058712	0.0883079
13.209781	0.058712	0.0845702
13.239136	0.058712	0.0794912
13.268491	0.058712	0.0737487
13.297847	0.058712	0.0660295
13.327202	0.058712	0.0597646
13.356557	0.058712	0.0540503
13.385912	0.058712	0.0529246
13.415267	0.058712	0.0508952
13.444622	0.058712	0.0500518
13.473977	0.058712	0.0500979
13.503332	0.058712	0.0498757
13.532687	0.058712	0.0491594
13.562042	0.058712	0.0457182
13.591397	0.058712	0.0421782
13.620752	0.058712	0.0367886
13.650107	0.058712	0.0323026
13.679462	0.058712	0.0290732
13.708817	0.058712	0.0248978
13.738173	0.058712	0.0223038
13.767528	0.058712	0.0203732
13.796883	0.058712	0.0200381
13.826238	0.058712	0.0222443
13.855593	0.058712	0.0236317
13.884948	0.058712	0.0258238
13.914303	0.058712	0.0270558
13.943658	0.058712	0.0314222
13.973013	0.058712	0.0339531
14.002368	0.058712	0.0381783
14.031723	0.058712	0.0434059
14.061078	0.058712	0.0494806
14.090433	0.058712	0.0561906
14.119788	0.058712	0.0650043
14.149144	0.058712	0.0708814
14.178499	0.058712	0.07313
14.207854	0.058712	0.0768892
14.237209	0.058712	0.0787283
14.266564	0.058712	0.0802992
14.295919	0.058712	0.0775357
14.325274	0.058712	0.075464
14.354629	0.058712	0.0730958
14.383984	0.058712	0.0761633
14.413339	0.058712	0.0776353
14.442694	0.058712	0.0805475
14.472049	0.058712	0.0832055
14.501404	0.058712	0.0885601
14.530759	0.058712	0.0924465
14.560115	0.058712	0.0950621
14.589470	0.058712	0.0966895
14.618825	0.058712	0.0954225
14.648180	0.058712	0.0961604
14.677535	0.058712	0.0956418
14.706890	0.058712	0.0954761
14.736245	0.058712	0.0938561
14.765600	0.058712	0.0914456
0.000000	0.088068	0.078226
0.029355	0.088068	0.0780179
0.058710	0.088068	0.0809442
0.088065	0.088068	0.0782795
0.117420	0.088068	0.0772243
0.146775	0.088068	0.0752656
0.176130	0.088068	0.0720362
0.205485	0.088068	0.0678608
0.234841	0.088068	0.062683
0.264196	0.088068	0.0582817
0.293551	0.088068	0.0542899
0.322906	0.088068	0.0505805
0.352261	0.088068	0.0484664
0.381616	0.088068	0.0467335
0.410971	0.088068	0.0463984
0.440326	0.088068	0.0489576
0.469681	0.088068	0.0519403
0.499036	0.088068	0.0528053
0.528391	0.088068	0.0533879
0.557746	0.088068	0.0543799
0.587101	0.088068	0.0571509
0.616456	0.088068	0.0610795
0.645812	0.088068	0.0631446
0.675167	0.088068	0.0646166
0.704522	0.088068	0.0666534
0.733877	0.088068	0.0720928
0.763232	0.088068	0.0800453
0.792587	0.088068	0.0882095
0.821942	0.088068	0.0925053
0.851297	0.088068	0.0973093
0.880652	0.088068	0.104146
0.910007	0.088068	0.110842
0.939362	0.088068	0.118117
0.968717	0.088068	0.120832
0.998072	0.088068	0.120341
1.027427	0.088068	0.122449
1.056783	0.088068	0.12457
1.086138	0.088068	0.125322
1.115493	0.088068	0.124493
1.144848	0.088068	0.121009
1.174203	0.088068	0.118825
1.203558	0.088068	0.117487
1.232913	0.088068	0.117011
1.262268	0.088068	0.116803
1.291623	0.088068	0.118698
1.320978	0.088068	0.12017
1.350333	0.088068	0.126895
1.379688	0.088068	0.134226
1.409043	0.088068	0.138733
1.438398	0.088068	0.145754
1.467753	0.088068	0.150304
1.497109	0.088068	0.154331
1.526464	0.088068	0.158514
1.555819	0.088068	0.159549
1.585174	0.088068	0.159439
1.614529	0.088068	0.159584
1.643884	0.088068	0.158628
1.673239	0.088068	0.156217
1.702594	0.088068	0.151477
1.731949	0.088068	0.148036
1.761304	0.088068	0.143832
1.790659	0.088068	0.139262
1.820014	0.088068	0.134126
1.849369	0.088068	0.129231
1.878724	0.088068	0.125493
1.908080	0.088068	0.123506
1.937435	0.088068	0.122663
1.966790	0.088068	0.122158
1.996145	0.088068	0.120905
2.025500	0.088068	0.119723
2.054855	0.088068	0.117412
2.084210	0.088068	0.118432
2.113565	0.088068	0.116417
2.142920	0.088068	0.112905
2.172275	0.088068	0.108546
2.201630	0.088068	0.105274
2.230985	0.088068	0.10107
2.260340	0.088068	0.0969516
2.289695	0.088068	0.0913502
2.319050	0.088068	0.0843794
2.348406	0.088068	0.0805005
2.377761	0.088068	0.0771016
2.407116	0.088068	0.0727004
2.436471	0.088068	0.0692451
2.465826	0.088068	0.0667074
2.495181	0.088068	0.0651722
2.524536	0.088068	0.0665737
2.553891	0.088068	0.0697541
2.583246	0.088068	0.0727227
2.612601	0.088068	0.0769196
2.641956	0.088068	0.0827261
2.671311	0.088068	0.087756
2.700666	0.088068	0.0922918
2.730021	0.088068	0.095331
2.759377	0.088068	0.0960548
2.788732	0.088068	0.095762
2.818087	0.088068	0.0948904
2.847442	0.088068	0.0929458
2.876797	0.088068	0.0925542
2.906152	0.088068	0.0950286
2.935507	0.088068	0.101979
2.964862	0.088068	0.112345
2.994217	0.088068	0.124745
3.023572	0.088068	0.134477
3.052927	0.088068	0.141737
3.082282	0.088068	0.151003
3.111637	0.088068	0.157162
3.140992	0.088068	0.161811
3.170348	0.088068	0.162874
3.199703	0.088068	0.162595
3.229058	0.088068	0.163559
3.258413	0.088068	0.162334
3.287768	0.088068	0.158498
3.317123	0.088068	0.153701
3.346478	0.088068	0.14937
3.375833	0.088068	0.142767
3.405188	0.088068	0.138083
3.434543	0.088068	0.132877
3.463898	0.088068	0.127346
3.493253	0.088068	0.124074
3.522608	0.088068	0.120308
3.551963	0.088068	0.118011
3.581318	0.088068	0.118226
3.610674	0.088068	0.115675
3.640029	0.088068	0.115142
3.669384	0.088068	0.113762
3.698739	0.088068	0.11361
3.728094	0.088068	0.113162
3.757449	0.088068	0.109834
3.786804	0.088068	0.107932
3.816159	0.088068	0.104533
3.845514	0.088068	0.100343
3.874869	0.088068	0.0934149
3.904224	0.088068	0.0874183
3.933579	0.088068	0.0803768
3.962934	0.088068	0.0742672
3.992289	0.088068	0.0683412
4.021645	0.088068	0.0645329
4.051000	0.088068	0.06328
4.080355	0.088068	0.0641591
4.109710	0.088068	0.0642052
4.139065	0.088068	0.0632347
4.168420	0.088068	0.0627584
4.197775	0.088068	0.0598679
4.227130	0.088068	0.0566949
4.256485	0.088068	0.0531549
4.285840	0.088068	0.0492195
4.315195	0.088068	0.0488703
4.344550	0.088068	0.0438337
4.373905	0.088068	0.0418467
4.403260	0.088068	0.0431775
4.432616	0.088068	0.0435483
4.461971	0.088068	0.0423802
4.491326	0.088068	0.0449676
4.520681	0.088068	0.045762
4.550036	0.088068	0.0514555
4.579391	0.088068	0.0555819
4.608746	0.088068	0.0604141
4.638101	0.088068	0.0658676
4.667456	0.088068	0.0705305
4.696811	0.088068	0.0756028
4.726166	0.088068	0.0803785
4.755521	0.088068	0.0854932
4.784876	0.088068	0.0883489
4.814231	0.088068	0.0923623
4.843586	0.088068	0.0962345
4.872942	0.088068	0.0979748
4.902297	0.088068	0.099108
4.931652	0.088068	0.0995776
4.961007	0.088068	0.0997508
4.990362	0.088068	0.0993168
5.019717	0.088068	0.0973863
5.049072	0.088068	0.09643
5.078427	0.088068	0.0963772
5.107782	0.088068	0.0977928
5.137137	0.088068	0.100903
5.166492	0.088068	0.103942
5.195847	0.088068	0.10684
5.225202	0.088068	0.108255
5.254557	0.088068	0.111337
5.283913	0.088068	0.114687
5.313268	0.088068	0.114041
5.342623	0.088068	0.113466
5.371978	0.088068	0.108698
5.401333	0.088068	0.104508
5.430688	0.088068	0.101476
5.460043	0.088068	0.0970892
5.489398	0.088068	0.0929985
5.518753	0.088068	0.0883855
5.548108	0.088068	0.0891798
5.577463	0.088068	0.0914567
5.606818	0.088068	0.0930699
5.636173	0.088068	0.0943584
5.665528	0.088068	0.0933597
5.694883	0.088068	0.0928693
5.724239	0.088068	0.0919977
5.753594	0.088068	0.0899824
5.782949	0.088068	0.0865553
5.812304	0.088068	0.0816035
5.841659	0.088068	0.074802
5.871014	0.088068	0.0703302
5.900369	0.088068	0.0636699
5.929724	0.088068	0.0575321
5.959079	0.088068	0.0488811
5.988434	0.088068	0.0441551
6.017789	0.088068	0.0409963
6.047144	0.088068	0.0404071
6.076499	0.088068	0.0391401
6.105854	0.088068	0.0391721
6.135210	0.088068	0.0395005
6.164565	0.088068	0.0390383
6.193920	0.088068	0.0382373
6.223275	0.088068	0.0367303
6.252630	0.088068	0.035774
6.281985	0.088068	0.0364554
6.311340	0.088068	0.0396499
6.340695	0.088068	0.0443692
6.370050	0.088068	0.0496674
6.399405	0.088068	0.055728
6.428760	0.088068	0.0619298
6.458115	0.088068	0.0713788
6.487470	0.088068	0.0781736
6.516825	0.088068	0.0829211
6.546181	0.088068	0.0850285
6.575536	0.088068	0.0881948
6.604891	0.088068	0.0910646
6.634246	0.088068	0.0943862
6.663601	0.088068	0.0925686
6.692956	0.088068	0.0925723
6.722311	0.088068	0.0920396
6.751666	0.088068	0.0935822
6.781021	0.088068	0.0960426
6.810376	0.088068	0.0997595
6.839731	0.088068	0.100864
6.869086	0.088068	0.103042
6.898441	0.088068	0.108468
6.927796	0.088068	0.113611
6.957151	0.088068	0.115647
6.986507	0.088068	0.115933
7.015862	0.088068	0.115288
7.045217	0.088068	0.11604
7.074572	0.088068	0.11754
7.103927	0.088068	0.11808
7.133282	0.088068	0.117915
7.162637	0.088068	0.117565
7.191992	0.088068	0.119108
7.221347	0.088068	0.121258
7.250702	0.088068	0.122109
7.280057	0.088068	0.122169
7.309412	0.088068	0.120125
7.338767	0.088068	0.11811
7.368122	0.088068	0.114245
7.397478	0.088068	0.10887
7.426833	0.088068	0.103621
7.456188	0.088068	0.0965094
7.485543	0.088068	0.0908092
7.514898	0.088068	0.0868315
7.544253	0.088068	0.0858752
7.573608	0.088068	0.08506
7.602963	0.088068	0.0843296
7.632318	0.088068	0.0865076
7.661673	0.088068	0.085876
7.691028	0.088068	0.0834513
7.720383	0.088068	0.0808148
7.749738	0.088068	0.077769
7.779093	0.088068	0.074003
7.808449	0.088068	0.0698135
7.837804	0.088068	0.0637463
7.867159	0.088068	0.0578343
7.896514	0.088068	0.0504682
7.925869	0.088068	0.0449657
7.955224	0.088068	0.0411715
7.984579	0.088068	0.0388033
8.013934	0.088068	0.0349809
8.043289	0.088068	0.0337422
8.072644	0.088068	0.0344236
8.101999	0.088068	0.0360368
8.131354	0.088068	0.0369865
8.160709	0.088068	0.035296
8.190064	0.088068	0.0362457
8.219419	0.088068	0.0401179
8.248775	0.088068	0.0460514
8.278130	0.088068	0.050206
8.307485	0.088068	0.0521722
8.336840	0.088068	0.052783
8.366195	0.088068	0.0543398
8.395550	0.088068	0.0571531
8.424905	0.088068	0.057891
8.454260	0.088068	0.0589536
8.483615	0.088068	0.0593667
8.512970	0.088068	0.0614741
8.542325	0.088068	0.0655299
8.571680	0.088068	0.0732282
8.601035	0.088068	0.0786958
8.630390	0.088068	0.0819327
8.659746	0.088068	0.0880074
8.689101	0.088068	0.0961716
8.718456	0.088068	0.100947
8.747811	0.088068	0.101445
8.777166	0.088068	0.0999384
8.806521	0.088068	0.0990244
8.835876	0.088068	0.0993105
8.865231	0.088068	0.0996107
8.894586	0.088068	0.0987532
8.923941	0.088068	0.0965403
8.953296	0.088068	0.0966287
8.982651	0.088068	0.0955736
9.012006	0.088068	0.0949561
9.041361	0.088068	0.0944374
9.070717	0.088068	0.0932269
9.100072	0.088068	0.0957579
9.129427	0.088068	0.0971735
9.158782	0.088068	0.0992526
9.188137	0.088068	0.0996658
9.217492	0.088068	0.0994718
9.246847	0.088068	0.0996732
9.276202	0.088068	0.0992675
9.305557	0.088068	0.0968993
9.334912	0.088068	0.0906203
9.364267	0.088068	0.0847366
9.393622	0.088068	0.0790505
9.422977	0.088068	0.0730679
9.452332	0.088068	0.0701209
9.481687	0.088068	0.0674562
9.511043	0.088068	0.0655116
9.540398	0.088068	0.0679155
9.569753	0.088068	0.0691757
9.599108	0.088068	0.0706901
9.628463	0.088068	0.0700868
9.657818	0.088068	0.0660949
9.687173	0.088068	0.0628232
9.716528	0.088068	0.0593819
9.745883	0.088068	0.0554042
9.775238	0.088068	0.0500006
9.804593	0.088068	0.0433544
9.833948	0.088068	0.0369766
9.863303	0.088068	0.0343825
9.892658	0.088068	0.0318731
9.922014	0.088068	0.0294626
9.951369	0.088068	0.0281533
9.980724	0.088068	0.0295688
10.010079	0.088068	0.0289231
10.039434	0.088068	0.0319482
10.068789	0.088068	0.0332508
10.098144	0.088068	0.0332404
10.127499	0.088068	0.0363502
10.156854	0.088068	0.0397283
10.186209	0.088068	0.0466501
10.215564	0.088068	0.0522448
10.244919	0.088068	0.0559335
10.274274	0.088068	0.0595656
10.303629	0.088068	0.0631978
10.332984	0.088068	0.0634275
10.362340	0.088068	0.0648289
10.391695	0.088068	0.0641973
10.421050	0.088068	0.0644128
10.450405	0.088068	0.0655601
10.479760	0.088068	0.0678934
10.509115	0.088068	0.0722033
10.538470	0.088068	0.0771627
10.567825	0.088068	0.0827432
10.597180	0.088068	0.0894956
10.626535	0.088068	0.0932831
10.655890	0.088068	0.0968871
10.685245	0.088068	0.0996439
10.714600	0.088068	0.100466
10.743955	0.088068	0.101755
10.773311	0.088068	0.102182
10.802666	0.088068	0.100379
10.832021	0.088068	0.0977141
10.861376	0.088068	0.0956142
10.890731	0.088068	0.0965498
10.920086	0.088068	0.0943369
10.949441	0.088068	0.09379
10.978796	0.088068	0.0931019
11.008151	0.088068	0.0936703
11.037506	0.088068	0.0955801
11.066861	0.088068	0.0958944
11.096216	0.088068	0.0975924
11.125571	0.088068	0.0953371
11.154926	0.088068	0.0966115
11.184282	0.088068	0.0963046
11.213637	0.088068	0.0961248
11.242992	0.088068	0.0926695
11.272347	0.088068	0.0888612
11.301702	0.088068	0.0821727
11.331057	0.088068	0.0769949
11.360412	0.088068	0.071323
11.389767	0.088068	0.0649875
11.419122	0.088068	0.0605015
11.448477	0.088068	0.0607311
11.477832	0.088068	0.061229
11.507187	0.088068	0.0638164
11.536542	0.088068	0.0635519
11.565897	0.088068	0.0628215
11.595252	0.088068	0.0613992
11.624608	0.088068	0.0590451
11.653963	0.088068	0.0545027
11.683318	0.088068	0.0524874
11.712673	0.088068	0.0506134
11.742028	0.088068	0.048937
11.771383	0.088068	0.050042
11.800738	0.088068	0.0540554
11.830093	0.088068	0.0594665
11.859448	0.088068	0.0634799
11.888803	0.088068	0.068891
11.918158	0.088068	0.0743304
11.947513	0.088068	0.0762543
11.976868	0.088068	0.0802394
12.006223	0.088068	0.0840693
12.035579	0.088068	0.0852307
12.064934	0.088068	0.0856298
12.094289	0.088068	0.0852382
12.123644	0.088068	0.0864278
12.152999	0.088068	0.087674
12.182354	0.088068	0.088186
12.211709	0.088068	0.0881332
12.241064	0.088068	0.0861462
12.270419	0.088068	0.0859241
12.299774	0.088068	0.0846712
12.329129	0.088068	0.0844773
12.358484	0.088068	0.0827303
12.387839	0.088068	0.0792327
12.417194	0.088068	0.0771186
12.446550	0.088068	0.0778706
12.475905	0.088068	0.0816863
12.505260	0.088068	0.0868433
12.534615	0.088068	0.090885
12.563970	0.088068	0.0929782
12.593325	0.088068	0.0966245
12.622680	0.088068	0.102191
12.652035	0.088068	0.103098
12.681390	0.088068	0.103526
12.710745	0.088068	0.101892
12.740100	0.088068	0.100469
12.769455	0.088068	0.0975222
12.798810	0.088068	0.0959588
12.828165	0.088068	0.0934918
12.857520	0.088068	0.0909824
12.886876	0.088068	0.0887695
12.916231	0.088068	0.088745
12.945586	0.088068	0.0903018
12.974941	0.088068	0.0906726
13.004296	0.088068	0.0894197
13.033651	0.088068	0.0894658
13.063006	0.088068	0.0895401
13.092361	0.088068	0.0898686
13.121716	0.088068	0.0886016
13.151071	0.088068	0.0863605
13.180426	0.088068	0.0826652
13.209781	0.088068	0.0785886
13.239136	0.088068	0.073905
13.268491	0.088068	0.067273
13.297847	0.088068	0.0602174
13.327202	0.088068	0.0520606
13.356557	0.088068	0.0471511
13.385912	0.088068	0.0435122
13.415267	0.088068	0.0429936
13.444622	0.088068	0.0428138
13.473977	0.088068	0.0415186
13.503332	0.088068	0.0426094
13.532687	0.088068	0.0411025
13.562042	0.088068	0.0379436
13.591397	0.088068	0.0348554
13.620752	0.088068	0.0291976
13.650107	0.088068	0.0277471
13.679462	0.088068	0.0252377
13.708817	0.088068	0.022926
13.738173	0.088068	0.0222661
13.767528	0.088068	0.0215357
13.796883	0.088068	0.0246455
13.826238	0.088068	0.0267247
13.855593	0.088068	0.028592
13.884948	0.088068	0.0306006
13.914303	0.088068	0.0328492
13.943658	0.088068	0.0421005
13.973013	0.088068	0.0490788
14.002368	0.088068	0.0533887
14.031723	0.088068	0.0554961
14.061078	0.088068	0.0566999
14.090433	0.088068	0.06365
14.119788	0.088068	0.072986
14.149144	0.088068	0.0775642
14.178499	0.088068	0.0802787
14.207854	0.088068	0.0821884
14.237209	0.088068	0.0844229
14.266564	0.088068	0.0863467
[truncated: 247,985 more rows]
