# Supplementary material for: Cyclodehydrogenation of molecular nanographene precursors catalyzed by atomic hydrogen
Source: Nat Commun. 2025 Jan 15;16:691. doi: 10.1038/s41467-024-54774-1 (PMC11735845; doi:10.1038/s41467-024-54774-1)
Supplement: Supplementary file 4 — Source Data [file 41467_2024_54774_MOESM4_ESM.zip › Source Data/Figure_4 source data file/Figure_4e.txt]

X[nm]		Y[nm]		Z[nm]
0.000000	0.000000	0.158315
0.033277	0.000000	0.152575
0.066554	0.000000	0.146761
0.099831	0.000000	0.140739
0.133108	0.000000	0.136393
0.166385	0.000000	0.132729
0.199662	0.000000	0.128413
0.232939	0.000000	0.125179
0.266216	0.000000	0.123917
0.299492	0.000000	0.122492
0.332769	0.000000	0.123039
0.366046	0.000000	0.122103
0.399323	0.000000	0.124044
0.432600	0.000000	0.127913
0.465877	0.000000	0.130002
0.499154	0.000000	0.134657
0.532431	0.000000	0.137517
0.565708	0.000000	0.138242
0.598985	0.000000	0.138982
0.632262	0.000000	0.141472
0.665539	0.000000	0.141767
0.698816	0.000000	0.142937
0.732093	0.000000	0.142194
0.765370	0.000000	0.142696
0.798647	0.000000	0.145601
0.831924	0.000000	0.150908
0.865200	0.000000	0.15835
0.898477	0.000000	0.162545
0.931754	0.000000	0.164902
0.965031	0.000000	0.167791
0.998308	0.000000	0.171215
1.031585	0.000000	0.175351
1.064862	0.000000	0.179857
1.098139	0.000000	0.179678
1.131416	0.000000	0.179839
1.164693	0.000000	0.179259
1.197970	0.000000	0.179792
1.231247	0.000000	0.180547
1.264524	0.000000	0.181865
1.297801	0.000000	0.182442
1.331078	0.000000	0.181521
1.364355	0.000000	0.181549
1.397631	0.000000	0.182734
1.430908	0.000000	0.185134
1.464185	0.000000	0.188514
1.497462	0.000000	0.187222
1.530739	0.000000	0.185441
1.564016	0.000000	0.183764
1.597293	0.000000	0.181019
1.630570	0.000000	0.177548
1.663847	0.000000	0.174611
1.697124	0.000000	0.170072
1.730401	0.000000	0.166022
1.763678	0.000000	0.161053
1.796955	0.000000	0.158427
1.830232	0.000000	0.157595
1.863509	0.000000	0.155118
1.896786	0.000000	0.153292
1.930063	0.000000	0.148338
1.963339	0.000000	0.144867
1.996616	0.000000	0.140387
2.029893	0.000000	0.13573
2.063170	0.000000	0.129827
2.096447	0.000000	0.124532
2.129724	0.000000	0.119385
2.163001	0.000000	0.116433
2.196278	0.000000	0.113629
2.229555	0.000000	0.114131
2.262832	0.000000	0.11327
2.296109	0.000000	0.113683
2.329386	0.000000	0.115254
2.362663	0.000000	0.117106
2.395940	0.000000	0.117772
2.429217	0.000000	0.119371
2.462494	0.000000	0.122973
2.495771	0.000000	0.128369
2.529047	0.000000	0.132282
2.562324	0.000000	0.136017
2.595601	0.000000	0.13827
2.628878	0.000000	0.140937
2.662155	0.000000	0.14445
2.695432	0.000000	0.147103
2.728709	0.000000	0.14937
2.761986	0.000000	0.149739
2.795263	0.000000	0.150049
2.828540	0.000000	0.151768
2.861817	0.000000	0.155992
2.895094	0.000000	0.160884
2.928371	0.000000	0.164575
2.961648	0.000000	0.166397
2.994925	0.000000	0.16733
3.028202	0.000000	0.169108
3.061478	0.000000	0.172057
3.094755	0.000000	0.174102
3.128032	0.000000	0.174501
3.161309	0.000000	0.173328
3.194586	0.000000	0.171013
3.227863	0.000000	0.170315
3.261140	0.000000	0.171811
3.294417	0.000000	0.172165
3.327694	0.000000	0.173083
3.360971	0.000000	0.171258
3.394248	0.000000	0.17096
3.427525	0.000000	0.171714
3.460802	0.000000	0.17502
3.494079	0.000000	0.174054
3.527356	0.000000	0.173934
3.560633	0.000000	0.173102
3.593910	0.000000	0.170758
3.627186	0.000000	0.169051
3.660463	0.000000	0.167137
3.693740	0.000000	0.165015
3.727017	0.000000	0.160046
3.760294	0.000000	0.156471
3.793571	0.000000	0.153459
3.826848	0.000000	0.151071
3.860125	0.000000	0.148519
3.893402	0.000000	0.145744
3.926679	0.000000	0.141739
3.959956	0.000000	0.136177
3.993233	0.000000	0.133284
4.026510	0.000000	0.127025
4.059787	0.000000	0.12044
4.093064	0.000000	0.114819
4.126341	0.000000	0.110013
4.159618	0.000000	0.108825
4.192894	0.000000	0.109862
4.226171	0.000000	0.111195
4.259448	0.000000	0.112305
4.292725	0.000000	0.113994
4.326002	0.000000	0.115476
4.359279	0.000000	0.117639
4.392556	0.000000	0.123376
4.425833	0.000000	0.122781
4.459110	0.000000	0.125434
4.492387	0.000000	0.127464
4.525664	0.000000	0.131333
4.558941	0.000000	0.136758
4.592218	0.000000	0.14168
4.625495	0.000000	0.144051
4.658772	0.000000	0.146644
4.692049	0.000000	0.148066
4.725325	0.000000	0.147887
4.758602	0.000000	0.152067
4.791879	0.000000	0.155239
4.825156	0.000000	0.15715
4.858433	0.000000	0.15657
4.891710	0.000000	0.159564
4.924987	0.000000	0.16404
4.958264	0.000000	0.166678
4.991541	0.000000	0.168871
5.024818	0.000000	0.169908
5.058095	0.000000	0.169165
5.091372	0.000000	0.169786
5.124649	0.000000	0.170823
5.157926	0.000000	0.1714
5.191203	0.000000	0.170657
5.224480	0.000000	0.167927
5.257757	0.000000	0.167718
5.291033	0.000000	0.167197
5.324310	0.000000	0.16681
5.357587	0.000000	0.165682
5.390864	0.000000	0.16356
5.424141	0.000000	0.160993
5.457418	0.000000	0.15939
5.490695	0.000000	0.156868
5.523972	0.000000	0.15528
5.557249	0.000000	0.152965
5.590526	0.000000	0.149968
5.623803	0.000000	0.147209
5.657080	0.000000	0.1435
5.690357	0.000000	0.140014
5.723634	0.000000	0.138337
5.756911	0.000000	0.133309
5.790188	0.000000	0.129171
5.823465	0.000000	0.125773
5.856741	0.000000	0.125045
5.890018	0.000000	0.122612
5.923295	0.000000	0.118043
5.956572	0.000000	0.11346
5.989849	0.000000	0.11073
6.023126	0.000000	0.105509
6.056403	0.000000	0.101015
6.089680	0.000000	0.0988336
6.122957	0.000000	0.094962
6.156234	0.000000	0.0934184
6.189511	0.000000	0.0933724
6.222788	0.000000	0.0951058
6.256065	0.000000	0.0982775
6.289342	0.000000	0.100574
6.322619	0.000000	0.100958
6.355896	0.000000	0.104397
6.389173	0.000000	0.107554
6.422449	0.000000	0.112223
6.455726	0.000000	0.117649
6.489003	0.000000	0.12171
6.522280	0.000000	0.126528
6.555557	0.000000	0.131168
6.588834	0.000000	0.136267
6.622111	0.000000	0.14107
6.655388	0.000000	0.144345
6.688665	0.000000	0.144863
6.721942	0.000000	0.145899
6.755219	0.000000	0.146728
6.788496	0.000000	0.149025
6.821773	0.000000	0.153472
6.855050	0.000000	0.15485
6.888327	0.000000	0.157799
6.921604	0.000000	0.160214
6.954880	0.000000	0.16303
6.988157	0.000000	0.163177
7.021434	0.000000	0.16454
7.054711	0.000000	0.164953
7.087988	0.000000	0.162001
7.121265	0.000000	0.160087
7.154542	0.000000	0.158691
7.187819	0.000000	0.157845
7.221096	0.000000	0.155219
7.254373	0.000000	0.152207
7.287650	0.000000	0.15056
7.320927	0.000000	0.149387
7.354204	0.000000	0.148955
7.387481	0.000000	0.148717
7.420758	0.000000	0.148137
7.454035	0.000000	0.147053
7.487312	0.000000	0.14634
7.520588	0.000000	0.1453
7.553865	0.000000	0.145832
7.587142	0.000000	0.142673
7.620419	0.000000	0.136888
7.653696	0.000000	0.13318
7.686973	0.000000	0.128448
7.720250	0.000000	0.12164
7.753527	0.000000	0.117235
7.786804	0.000000	0.113259
7.820081	0.000000	0.109254
7.853358	0.000000	0.10817
7.886635	0.000000	0.105233
7.919912	0.000000	0.101777
7.953189	0.000000	0.0983201
7.986466	0.000000	0.0948489
8.019743	0.000000	0.0920597
8.053020	0.000000	0.0889443
8.086296	0.000000	0.0869558
8.119573	0.000000	0.0872361
8.152850	0.000000	0.0899333
8.186127	0.000000	0.0954775
8.219404	0.000000	0.104121
8.252681	0.000000	0.111103
8.285958	0.000000	0.119673
8.319235	0.000000	0.123274
8.352512	0.000000	0.125156
8.385789	0.000000	0.128446
8.419066	0.000000	0.132582
8.452343	0.000000	0.134241
8.485620	0.000000	0.135307
8.518897	0.000000	0.136492
8.552174	0.000000	0.137321
8.585451	0.000000	0.141189
8.618727	0.000000	0.143412
8.652004	0.000000	0.146273
8.685281	0.000000	0.146212
8.718558	0.000000	0.14664
8.751835	0.000000	0.146476
8.785112	0.000000	0.147809
8.818389	0.000000	0.150802
8.851666	0.000000	0.154493
8.884943	0.000000	0.157279
8.918220	0.000000	0.159472
8.951497	0.000000	0.16039
8.984774	0.000000	0.162376
9.018051	0.000000	0.164717
9.051328	0.000000	0.164375
9.084605	0.000000	0.161897
9.117882	0.000000	0.159982
9.151159	0.000000	0.15835
9.184435	0.000000	0.155724
9.217712	0.000000	0.15719
9.250989	0.000000	0.156077
9.284266	0.000000	0.152487
9.317543	0.000000	0.151062
9.350820	0.000000	0.149148
9.384097	0.000000	0.146017
9.417374	0.000000	0.141745
9.450651	0.000000	0.135353
9.483928	0.000000	0.128189
9.517205	0.000000	0.119528
9.550482	0.000000	0.112587
9.583759	0.000000	0.108123
9.617036	0.000000	0.105882
9.650313	0.000000	0.104798
9.683590	0.000000	0.106591
9.716867	0.000000	0.108057
9.750143	0.000000	0.108293
9.783420	0.000000	0.109181
9.816697	0.000000	0.108705
9.849974	0.000000	0.106405
9.883251	0.000000	0.103868
9.916528	0.000000	0.100071
9.949805	0.000000	0.0967627
9.983082	0.000000	0.0962125
10.016359	0.000000	0.0953659
10.049636	0.000000	0.0938519
10.082913	0.000000	0.0936725
10.116190	0.000000	0.0939675
10.149467	0.000000	0.0940254
10.182744	0.000000	0.0957291
10.216021	0.000000	0.0984263
10.249298	0.000000	0.100605
10.282575	0.000000	0.104206
10.315851	0.000000	0.10895
10.349128	0.000000	0.110995
10.382405	0.000000	0.115293
10.415682	0.000000	0.118495
10.448959	0.000000	0.124232
10.482236	0.000000	0.128145
10.515513	0.000000	0.130278
10.548790	0.000000	0.132546
10.582067	0.000000	0.135866
10.615344	0.000000	0.138415
10.648621	0.000000	0.141156
10.681898	0.000000	0.142
10.715175	0.000000	0.141761
10.748452	0.000000	0.141359
10.781729	0.000000	0.141506
10.815006	0.000000	0.143418
10.848282	0.000000	0.145655
10.881559	0.000000	0.148071
10.914836	0.000000	0.149404
10.948113	0.000000	0.148275
10.981390	0.000000	0.149
11.014667	0.000000	0.149384
11.047944	0.000000	0.147633
11.081221	0.000000	0.145778
11.114498	0.000000	0.140424
11.147775	0.000000	0.136033
11.181052	0.000000	0.133096
11.214329	0.000000	0.130455
11.247606	0.000000	0.128615
11.280883	0.000000	0.126715
11.314160	0.000000	0.123911
11.347437	0.000000	0.120573
11.380714	0.000000	0.119208
11.413990	0.000000	0.116789
11.447267	0.000000	0.113437
11.480544	0.000000	0.108482
11.513821	0.000000	0.10249
11.547098	0.000000	0.10068
11.580375	0.000000	0.0959482
11.613652	0.000000	0.0894668
11.646929	0.000000	0.0850317
11.680206	0.000000	0.0797366
11.713483	0.000000	0.0769178
11.746760	0.000000	0.0754335
11.780037	0.000000	0.0762031
11.813314	0.000000	0.0744963
11.846591	0.000000	0.0744504
11.879868	0.000000	0.0761096
11.913145	0.000000	0.0787475
11.946422	0.000000	0.0802585
11.979698	0.000000	0.0859214
12.012975	0.000000	0.085564
12.046252	0.000000	0.0905151
12.079529	0.000000	0.0928416
12.112806	0.000000	0.0948271
12.146083	0.000000	0.0963381
12.179360	0.000000	0.0979677
12.212637	0.000000	0.0991969
12.245914	0.000000	0.102576
12.279191	0.000000	0.10683
12.312468	0.000000	0.111174
12.345745	0.000000	0.117652
12.379022	0.000000	0.120646
12.412299	0.000000	0.122083
12.445576	0.000000	0.124024
12.478853	0.000000	0.125816
12.512129	0.000000	0.130664
12.545406	0.000000	0.13302
12.578683	0.000000	0.133033
12.611960	0.000000	0.131801
12.645237	0.000000	0.130984
12.678514	0.000000	0.13036
12.711791	0.000000	0.131485
12.745068	0.000000	0.133204
12.778345	0.000000	0.133335
12.811622	0.000000	0.133378
12.844899	0.000000	0.134904
12.878176	0.000000	0.137008
12.911453	0.000000	0.13843
12.944730	0.000000	0.139022
12.978007	0.000000	0.13779
13.011284	0.000000	0.135357
13.044561	0.000000	0.132345
13.077837	0.000000	0.128874
13.111114	0.000000	0.12472
13.144391	0.000000	0.121323
13.177668	0.000000	0.117022
13.210945	0.000000	0.111993
13.244222	0.000000	0.110272
13.277499	0.000000	0.10898
13.310776	0.000000	0.106458
13.344053	0.000000	0.10309
13.377330	0.000000	0.0986406
13.410607	0.000000	0.0933009
13.443884	0.000000	0.0884655
13.477161	0.000000	0.0819841
13.510438	0.000000	0.0753545
13.543715	0.000000	0.0686952
13.576992	0.000000	0.065046
13.610269	0.000000	0.0615895
13.643545	0.000000	0.060209
13.676822	0.000000	0.0591844
13.710099	0.000000	0.0605174
13.743376	0.000000	0.0625622
13.776653	0.000000	0.0657636
13.809930	0.000000	0.0688612
13.843207	0.000000	0.0724036
13.876484	0.000000	0.0739887
13.909761	0.000000	0.0769973
13.943038	0.000000	0.0828233
13.976315	0.000000	0.0892868
14.009592	0.000000	0.0922658
14.042869	0.000000	0.0947109
14.076146	0.000000	0.0963109
14.109423	0.000000	0.0964873
14.142700	0.000000	0.0997629
14.175976	0.000000	0.102742
14.209253	0.000000	0.10575
14.242530	0.000000	0.10864
14.275807	0.000000	0.112465
14.309084	0.000000	0.115681
14.342361	0.000000	0.117889
14.375638	0.000000	0.121624
14.408915	0.000000	0.121637
14.442192	0.000000	0.121651
14.475469	0.000000	0.120507
14.508746	0.000000	0.121499
14.542023	0.000000	0.122892
14.575300	0.000000	0.123409
14.608577	0.000000	0.121643
14.641854	0.000000	0.118557
14.675131	0.000000	0.116243
14.708408	0.000000	0.117161
14.741684	0.000000	0.118701
14.774961	0.000000	0.122006
14.808238	0.000000	0.122242
14.841515	0.000000	0.122003
14.874792	0.000000	0.122506
14.908069	0.000000	0.123602
14.941346	0.000000	0.122592
14.974623	0.000000	0.118824
15.007900	0.000000	0.114063
0.000000	0.033276	0.148424
0.033277	0.033276	0.142209
0.066554	0.033276	0.137804
0.099831	0.033276	0.13328
0.133108	0.033276	0.12883
0.166385	0.033276	0.125344
0.199662	0.033276	0.122555
0.232939	0.033276	0.12067
0.266216	0.033276	0.120757
0.299492	0.033276	0.121067
0.332769	0.033276	0.120932
0.366046	0.033276	0.122606
0.399323	0.033276	0.127795
0.432600	0.033276	0.131916
0.465877	0.033276	0.136066
0.499154	0.033276	0.140053
0.532431	0.033276	0.143077
0.565708	0.033276	0.144795
0.598985	0.033276	0.146425
0.632262	0.033276	0.147268
0.665539	0.033276	0.145384
0.698816	0.033276	0.146672
0.732093	0.033276	0.145544
0.765370	0.033276	0.147322
0.798647	0.033276	0.150508
0.831924	0.033276	0.155356
0.865200	0.033276	0.160292
0.898477	0.033276	0.165362
0.931754	0.033276	0.169749
0.965031	0.033276	0.174374
0.998308	0.033276	0.177427
1.031585	0.033276	0.179858
1.064862	0.033276	0.180716
1.098139	0.033276	0.181812
1.131416	0.033276	0.183634
1.164693	0.033276	0.183989
1.197970	0.033276	0.183928
1.231247	0.033276	0.182799
1.264524	0.033276	0.181167
1.297801	0.033276	0.181655
1.331078	0.033276	0.181816
1.364355	0.033276	0.181978
1.397631	0.033276	0.182436
1.430908	0.033276	0.182627
1.464185	0.033276	0.183723
1.497462	0.033276	0.183425
1.530739	0.033276	0.183068
1.564016	0.033276	0.181613
1.597293	0.033276	0.179343
1.630570	0.033276	0.174715
1.663847	0.033276	0.17031
1.697124	0.033276	0.167357
1.730401	0.033276	0.16488
1.763678	0.033276	0.160415
1.796955	0.033276	0.155757
1.830232	0.033276	0.153368
1.863509	0.033276	0.151054
1.896786	0.033276	0.148813
1.930063	0.033276	0.145105
1.963339	0.033276	0.14064
1.996616	0.033276	0.135004
2.029893	0.033276	0.128834
2.063170	0.033276	0.125125
2.096447	0.033276	0.12069
2.129724	0.033276	0.114935
2.163001	0.033276	0.110871
2.196278	0.033276	0.110365
2.229555	0.033276	0.111165
2.262832	0.033276	0.113165
2.296109	0.033276	0.11644
2.329386	0.033276	0.119568
2.362663	0.033276	0.120352
2.395940	0.033276	0.123465
2.429217	0.033276	0.127111
2.462494	0.033276	0.130446
2.495771	0.033276	0.134537
2.529047	0.033276	0.137249
2.562324	0.033276	0.1422
2.595601	0.033276	0.144571
2.628878	0.033276	0.149018
2.662155	0.033276	0.150202
2.695432	0.033276	0.15201
2.728709	0.033276	0.154322
2.761986	0.033276	0.155595
2.795263	0.033276	0.155342
2.828540	0.033276	0.158247
2.861817	0.033276	0.161344
2.895094	0.033276	0.164294
2.928371	0.033276	0.167999
2.961648	0.033276	0.17077
2.994925	0.033276	0.17415
3.028202	0.033276	0.175498
3.061478	0.033276	0.174962
3.094755	0.033276	0.17459
3.128032	0.033276	0.173447
3.161309	0.033276	0.172393
3.194586	0.033276	0.173429
3.227863	0.033276	0.171915
3.261140	0.033276	0.170149
3.294417	0.033276	0.171527
3.327694	0.033276	0.170769
3.360971	0.033276	0.170856
3.394248	0.033276	0.17167
3.427525	0.033276	0.172351
3.460802	0.033276	0.17321
3.494079	0.033276	0.171473
3.527356	0.033276	0.17202
3.560633	0.033276	0.171129
3.593910	0.033276	0.169319
3.627186	0.033276	0.166337
3.660463	0.033276	0.163058
3.693740	0.033276	0.160136
3.727017	0.033276	0.15576
3.760294	0.033276	0.151651
3.793571	0.033276	0.148194
3.826848	0.033276	0.145657
3.860125	0.033276	0.142542
3.893402	0.033276	0.13916
3.926679	0.033276	0.135555
3.959956	0.033276	0.131046
3.993233	0.033276	0.125706
4.026510	0.033276	0.119595
4.059787	0.033276	0.115323
4.093064	0.033276	0.110117
4.126341	0.033276	0.107714
4.159618	0.033276	0.106022
4.192894	0.033276	0.106347
4.226171	0.033276	0.108332
4.259448	0.033276	0.111949
4.292725	0.033276	0.115091
4.326002	0.033276	0.116424
4.359279	0.033276	0.117757
4.392556	0.033276	0.120365
4.425833	0.033276	0.123463
4.459110	0.033276	0.12696
4.492387	0.033276	0.132075
4.525664	0.033276	0.135143
4.558941	0.033276	0.138374
4.592218	0.033276	0.142554
4.625495	0.033276	0.147594
4.658772	0.033276	0.151448
4.692049	0.033276	0.153389
4.725325	0.033276	0.153432
4.758602	0.033276	0.153608
4.791879	0.033276	0.155801
4.825156	0.033276	0.157979
4.858433	0.033276	0.161032
4.891710	0.033276	0.16456
4.924987	0.033276	0.165893
4.958264	0.033276	0.166707
4.991541	0.033276	0.169063
5.024818	0.033276	0.172279
5.058095	0.033276	0.173568
5.091372	0.033276	0.171935
5.124649	0.033276	0.16928
5.157926	0.033276	0.167721
5.191203	0.033276	0.167824
5.224480	0.033276	0.16674
5.257757	0.033276	0.166056
5.291033	0.033276	0.164913
5.324310	0.033276	0.16288
5.357587	0.033276	0.160432
5.390864	0.033276	0.157168
5.424141	0.033276	0.154097
5.457418	0.033276	0.152909
5.490695	0.033276	0.150476
5.523972	0.033276	0.147568
5.557249	0.033276	0.143786
5.590526	0.033276	0.139721
5.623803	0.033276	0.13754
5.657080	0.033276	0.134098
5.690357	0.033276	0.128744
5.723634	0.033276	0.12508
5.756911	0.033276	0.122424
5.790188	0.033276	0.119739
5.823465	0.033276	0.116431
5.856741	0.033276	0.112811
5.890018	0.033276	0.111342
5.923295	0.033276	0.109279
5.956572	0.033276	0.105734
5.989849	0.033276	0.103256
6.023126	0.033276	0.100912
6.056403	0.033276	0.0981224
6.089680	0.033276	0.0947994
6.122957	0.033276	0.0944124
6.156234	0.033276	0.0956564
6.189511	0.033276	0.0958625
6.222788	0.033276	0.0967804
6.256065	0.033276	0.0992404
6.289342	0.033276	0.102293
6.322619	0.033276	0.106118
6.355896	0.033276	0.110654
6.389173	0.033276	0.113514
6.422449	0.033276	0.115707
6.455726	0.033276	0.120184
6.489003	0.033276	0.126143
6.522280	0.033276	0.132132
6.555557	0.033276	0.135052
6.588834	0.033276	0.138386
6.622111	0.033276	0.142552
6.655388	0.033276	0.14605
6.688665	0.033276	0.148791
6.721942	0.033276	0.149754
6.755219	0.033276	0.149515
6.788496	0.033276	0.149528
6.821773	0.033276	0.149556
6.855050	0.033276	0.153188
6.888327	0.033276	0.156463
6.921604	0.033276	0.159264
6.954880	0.033276	0.161072
6.988157	0.033276	0.162331
7.021434	0.033276	0.163471
7.054711	0.033276	0.164834
7.087988	0.033276	0.16458
7.121265	0.033276	0.160531
7.154542	0.033276	0.156718
7.187819	0.033276	0.153529
7.221096	0.033276	0.152949
7.254373	0.033276	0.150723
7.287650	0.033276	0.148186
7.320927	0.033276	0.14596
7.354204	0.033276	0.144966
7.387481	0.033276	0.145097
7.420758	0.033276	0.145941
7.454035	0.033276	0.143256
7.487312	0.033276	0.141519
7.520588	0.033276	0.137944
7.553865	0.033276	0.133791
7.587142	0.033276	0.131476
7.620419	0.033276	0.127175
7.653696	0.033276	0.122191
7.686973	0.033276	0.116896
7.720250	0.033276	0.111082
7.753527	0.033276	0.106558
7.786804	0.033276	0.104273
7.820081	0.033276	0.102892
7.853358	0.033276	0.101022
7.886635	0.033276	0.0970765
7.919912	0.033276	0.0939463
7.953189	0.033276	0.0923434
7.986466	0.033276	0.0910222
8.019743	0.033276	0.0895083
8.053020	0.033276	0.0888543
8.086296	0.033276	0.0874145
8.119573	0.033276	0.0899783
8.152850	0.033276	0.0953446
8.186127	0.033276	0.102876
8.219404	0.033276	0.111697
8.252681	0.033276	0.118946
8.285958	0.033276	0.124965
8.319235	0.033276	0.128982
8.352512	0.033276	0.133073
8.385789	0.033276	0.136215
8.419066	0.033276	0.138275
8.452343	0.033276	0.138689
8.485620	0.033276	0.139443
8.518897	0.033276	0.140821
8.552174	0.033276	0.143859
8.585451	0.033276	0.146289
8.618727	0.033276	0.146466
8.652004	0.033276	0.145145
8.685281	0.033276	0.146552
8.718558	0.033276	0.146624
8.751835	0.033276	0.14735
8.785112	0.033276	0.148519
8.818389	0.033276	0.149437
8.851666	0.033276	0.15252
8.884943	0.033276	0.155692
8.918220	0.033276	0.158508
8.951497	0.033276	0.162095
8.984774	0.033276	0.162479
9.018051	0.033276	0.162833
9.051328	0.033276	0.160607
9.084605	0.033276	0.159612
9.117882	0.033276	0.157579
9.151159	0.033276	0.155487
9.184435	0.033276	0.153009
9.217712	0.033276	0.151644
9.250989	0.033276	0.150634
9.284266	0.033276	0.149209
9.317543	0.033276	0.147472
9.350820	0.033276	0.142859
9.384097	0.033276	0.137505
9.417374	0.033276	0.133619
9.450651	0.033276	0.128116
9.483928	0.033276	0.120611
9.517205	0.033276	0.11244
9.550482	0.033276	0.105291
9.583759	0.033276	0.100485
9.617036	0.033276	0.0975625
9.650313	0.033276	0.0970124
9.683590	0.033276	0.0976485
9.716867	0.033276	0.0977063
9.750143	0.033276	0.0981052
9.783420	0.033276	0.0977774
9.816697	0.033276	0.097776
9.849974	0.033276	0.0975372
9.883251	0.033276	0.0948667
9.916528	0.033276	0.0917364
9.949805	0.033276	0.0895256
9.983082	0.033276	0.0895389
10.016359	0.033276	0.0905754
10.049636	0.033276	0.0932726
10.082913	0.033276	0.0946353
10.116190	0.033276	0.094619
10.149467	0.033276	0.0947361
10.182744	0.033276	0.0967512
10.216021	0.033276	0.0990926
10.249298	0.033276	0.102546
10.282575	0.033276	0.104532
10.315851	0.033276	0.107155
10.349128	0.033276	0.110771
10.382405	0.033276	0.115885
10.415682	0.033276	0.120288
10.448959	0.033276	0.125283
10.482236	0.033276	0.127714
10.515513	0.033276	0.128068
10.548790	0.033276	0.130335
10.582067	0.033276	0.133729
10.615344	0.033276	0.137479
10.648621	0.033276	0.138546
10.681898	0.033276	0.138218
10.715175	0.033276	0.137149
10.748452	0.033276	0.138185
10.781729	0.033276	0.139948
10.815006	0.033276	0.139398
10.848282	0.033276	0.141443
10.881559	0.033276	0.140997
10.914836	0.033276	0.142923
10.948113	0.033276	0.14307
10.981390	0.033276	0.143157
11.014667	0.033276	0.142088
11.047944	0.033276	0.140277
11.081221	0.033276	0.136599
11.114498	0.033276	0.132727
11.147775	0.033276	0.129582
11.181052	0.033276	0.125028
11.214329	0.033276	0.121646
11.247606	0.033276	0.119657
11.280883	0.033276	0.117031
11.314160	0.033276	0.114109
11.347437	0.033276	0.11129
11.380714	0.033276	0.108115
11.413990	0.033276	0.103487
11.447267	0.033276	0.099853
11.480544	0.033276	0.0950917
11.513821	0.033276	0.0894851
11.547098	0.033276	0.0837007
11.580375	0.033276	0.0778569
11.613652	0.033276	0.0727101
11.646929	0.033276	0.0685271
11.680206	0.033276	0.0653227
11.713483	0.033276	0.0645946
11.746760	0.033276	0.0639259
11.780037	0.033276	0.0636723
11.813314	0.033276	0.0652426
11.846591	0.033276	0.0673319
11.879868	0.033276	0.0706519
11.913145	0.033276	0.0759589
11.946422	0.033276	0.0791454
11.979698	0.033276	0.0825692
12.012975	0.033276	0.0869568
12.046252	0.033276	0.0917893
12.079529	0.033276	0.0946348
12.112806	0.033276	0.0967389
12.146083	0.033276	0.0977309
12.179360	0.033276	0.0985005
12.212637	0.033276	0.100931
12.245914	0.033276	0.105511
12.279191	0.033276	0.109335
12.312468	0.033276	0.111855
12.345745	0.033276	0.116183
12.379022	0.033276	0.119636
12.412299	0.033276	0.123668
12.445576	0.033276	0.125387
12.478853	0.033276	0.12795
12.512129	0.033276	0.127163
12.545406	0.033276	0.126821
12.578683	0.033276	0.130333
12.611960	0.033276	0.129739
12.645237	0.033276	0.128818
12.678514	0.033276	0.128253
12.711791	0.033276	0.128148
12.745068	0.033276	0.126041
12.778345	0.033276	0.126766
12.811622	0.033276	0.128707
12.844899	0.033276	0.129239
12.878176	0.033276	0.130572
12.911453	0.033276	0.131638
12.944730	0.033276	0.130347
12.978007	0.033276	0.13036
13.011284	0.033276	0.12846
13.044561	0.033276	0.124485
13.077837	0.033276	0.121459
13.111114	0.033276	0.115452
13.144391	0.033276	0.109905
13.177668	0.033276	0.106789
13.210945	0.033276	0.103659
13.244222	0.033276	0.101077
13.277499	0.033276	0.0981399
13.310776	0.033276	0.0939124
13.344053	0.033276	0.0909749
13.377330	0.033276	0.0869254
13.410607	0.033276	0.0812002
13.443884	0.033276	0.0749264
13.477161	0.033276	0.0691717
13.510438	0.033276	0.06444
13.543715	0.033276	0.0609984
13.576992	0.033276	0.056504
13.610269	0.033276	0.0543821
13.643545	0.033276	0.0562934
13.676822	0.033276	0.0578933
13.710099	0.033276	0.0591967
13.743376	0.033276	0.0608856
13.776653	0.033276	0.0633604
13.809930	0.033276	0.0651235
13.843207	0.033276	0.0689477
13.876484	0.033276	0.0733649
13.909761	0.033276	0.0813558
13.943038	0.033276	0.0854024
13.976315	0.033276	0.0897752
14.009592	0.033276	0.0929766
14.042869	0.033276	0.0958962
14.076146	0.033276	0.09803
14.109423	0.033276	0.0996596
14.142700	0.033276	0.101437
14.175976	0.033276	0.10326
14.209253	0.033276	0.104904
14.242530	0.033276	0.109796
14.275807	0.033276	0.114792
14.309084	0.033276	0.118942
14.342361	0.033276	0.12201
14.375638	0.033276	0.121534
14.408915	0.033276	0.125047
14.442192	0.033276	0.124897
14.475469	0.033276	0.123754
14.508746	0.033276	0.122343
14.542023	0.033276	0.120889
14.575300	0.033276	0.119938
14.608577	0.033276	0.118676
14.641854	0.033276	0.118453
14.675131	0.033276	0.116479
14.708408	0.033276	0.115736
14.741684	0.033276	0.116105
14.774961	0.033276	0.117453
14.808238	0.033276	0.117466
14.841515	0.033276	0.118844
14.874792	0.033276	0.118205
14.908069	0.033276	0.116142
14.941346	0.033276	0.114732
14.974623	0.033276	0.112862
15.007900	0.033276	0.108917
0.000000	0.066552	0.141024
0.033277	0.066552	0.134453
0.066554	0.066552	0.129366
0.099831	0.066552	0.126102
0.133108	0.066552	0.124588
0.166385	0.066552	0.123193
0.199662	0.066552	0.120567
0.232939	0.066552	0.118919
0.266216	0.066552	0.116975
0.299492	0.066552	0.118338
0.332769	0.066552	0.124416
0.366046	0.066552	0.127261
0.399323	0.066552	0.129974
0.432600	0.066552	0.133709
0.465877	0.066552	0.139594
0.499154	0.066552	0.145272
0.532431	0.066552	0.150697
0.565708	0.066552	0.153024
0.598985	0.066552	0.15059
0.632262	0.066552	0.151434
0.665539	0.066552	0.151833
0.698816	0.066552	0.153047
0.732093	0.066552	0.153224
0.765370	0.066552	0.15389
0.798647	0.066552	0.157254
0.831924	0.066552	0.162917
0.865200	0.066552	0.167275
0.898477	0.066552	0.172226
0.931754	0.066552	0.177726
0.965031	0.066552	0.180082
0.998308	0.066552	0.182972
1.031585	0.066552	0.184943
1.064862	0.066552	0.185416
1.098139	0.066552	0.184465
1.131416	0.066552	0.18482
1.164693	0.066552	0.184047
1.197970	0.066552	0.183749
1.231247	0.066552	0.18443
1.264524	0.066552	0.184161
1.297801	0.066552	0.182084
1.331078	0.066552	0.178716
1.364355	0.066552	0.179515
1.397631	0.066552	0.180982
1.430908	0.066552	0.182523
1.464185	0.066552	0.181987
1.497462	0.066552	0.181111
1.530739	0.066552	0.178959
1.564016	0.066552	0.177386
1.597293	0.066552	0.174108
1.630570	0.066552	0.170221
1.663847	0.066552	0.165208
1.697124	0.066552	0.158949
1.730401	0.066552	0.155611
1.763678	0.066552	0.154913
1.796955	0.066552	0.152939
1.830232	0.066552	0.148711
1.863509	0.066552	0.144336
1.896786	0.066552	0.140775
1.930063	0.066552	0.13677
1.963339	0.066552	0.130852
1.996616	0.066552	0.126432
2.029893	0.066552	0.120855
2.063170	0.066552	0.11562
2.096447	0.066552	0.110621
2.129724	0.066552	0.108455
2.163001	0.066552	0.108305
2.196278	0.066552	0.109949
2.229555	0.066552	0.112098
2.262832	0.066552	0.114676
2.296109	0.066552	0.117893
2.329386	0.066552	0.12314
2.362663	0.066552	0.127024
2.395940	0.066552	0.129721
2.429217	0.066552	0.130698
2.462494	0.066552	0.133321
2.495771	0.066552	0.139696
2.529047	0.066552	0.144973
2.562324	0.066552	0.149138
2.595601	0.066552	0.152058
2.628878	0.066552	0.153124
2.662155	0.066552	0.154427
2.695432	0.066552	0.160179
2.728709	0.066552	0.166228
2.761986	0.066552	0.166508
2.795263	0.066552	0.164075
2.828540	0.066552	0.164014
2.861817	0.066552	0.163968
2.895094	0.066552	0.169245
2.928371	0.066552	0.171587
2.961648	0.066552	0.173631
2.994925	0.066552	0.174831
3.028202	0.066552	0.172798
3.061478	0.066552	0.174813
3.094755	0.066552	0.176621
3.128032	0.066552	0.17438
3.161309	0.066552	0.17254
3.194586	0.066552	0.170433
3.227863	0.066552	0.167822
3.261140	0.066552	0.170074
3.294417	0.066552	0.170695
3.327694	0.066552	0.164881
3.360971	0.066552	0.162789
3.394248	0.066552	0.162357
3.427525	0.066552	0.162445
3.460802	0.066552	0.163763
3.494079	0.066552	0.163732
3.527356	0.066552	0.163122
3.560633	0.066552	0.160808
3.593910	0.066552	0.159902
3.627186	0.066552	0.15385
3.660463	0.066552	0.152173
3.693740	0.066552	0.149444
3.727017	0.066552	0.143481
3.760294	0.066552	0.138601
3.793571	0.066552	0.133914
3.826848	0.066552	0.131496
3.860125	0.066552	0.129522
3.893402	0.066552	0.126837
3.926679	0.066552	0.120948
3.959956	0.066552	0.116009
3.993233	0.066552	0.111796
4.026510	0.066552	0.109022
4.059787	0.066552	0.107034
4.093064	0.066552	0.103488
4.126341	0.066552	0.100847
4.159618	0.066552	0.100119
4.192894	0.066552	0.101467
4.226171	0.066552	0.104179
4.259448	0.066552	0.105527
4.292725	0.066552	0.108343
4.326002	0.066552	0.111262
4.359279	0.066552	0.114108
4.392556	0.066552	0.117532
4.425833	0.066552	0.121727
4.459110	0.066552	0.124557
4.492387	0.066552	0.12804
4.525664	0.066552	0.134504
4.558941	0.066552	0.13815
4.592218	0.066552	0.143605
4.625495	0.066552	0.147163
4.658772	0.066552	0.149445
4.692049	0.066552	0.151608
4.725325	0.066552	0.152289
4.758602	0.066552	0.154467
4.791879	0.066552	0.155133
4.825156	0.066552	0.155665
4.858433	0.066552	0.157576
4.891710	0.066552	0.160125
4.924987	0.066552	0.163505
4.958264	0.066552	0.166217
4.991541	0.066552	0.166853
5.024818	0.066552	0.16737
5.058095	0.066552	0.16728
5.091372	0.066552	0.167619
5.124649	0.066552	0.167781
5.157926	0.066552	0.166727
5.191203	0.066552	0.164279
5.224480	0.066552	0.161608
5.257757	0.066552	0.163697
5.291033	0.066552	0.161857
5.324310	0.066552	0.160877
5.357587	0.066552	0.15917
5.390864	0.066552	0.155996
5.424141	0.066552	0.152524
5.457418	0.066552	0.149809
5.490695	0.066552	0.147094
5.523972	0.066552	0.143697
5.557249	0.066552	0.139573
5.590526	0.066552	0.135346
5.623803	0.066552	0.131015
5.657080	0.066552	0.126713
5.690357	0.066552	0.122219
5.723634	0.066552	0.119355
5.756911	0.066552	0.115988
5.790188	0.066552	0.11268
5.823465	0.066552	0.110157
5.856741	0.066552	0.108792
5.890018	0.066552	0.109042
5.923295	0.066552	0.107677
5.956572	0.066552	0.103523
5.989849	0.066552	0.100067
6.023126	0.066552	0.0997391
6.056403	0.066552	0.09738
6.089680	0.066552	0.0989206
6.122957	0.066552	0.098667
6.156234	0.066552	0.0977462
6.189511	0.066552	0.0984565
6.222788	0.066552	0.100145
6.256065	0.066552	0.103213
6.289342	0.066552	0.106785
6.322619	0.066552	0.11012
6.355896	0.066552	0.113322
6.389173	0.066552	0.116894
6.422449	0.066552	0.120555
6.455726	0.066552	0.126203
6.489003	0.066552	0.130442
6.522280	0.066552	0.134237
6.555557	0.066552	0.137809
6.588834	0.066552	0.141514
6.622111	0.066552	0.145279
6.655388	0.066552	0.148154
6.688665	0.066552	0.149917
6.721942	0.066552	0.149664
6.755219	0.066552	0.149455
6.788496	0.066552	0.150061
6.821773	0.066552	0.152017
6.855050	0.066552	0.155129
6.888327	0.066552	0.156759
6.921604	0.066552	0.159263
6.954880	0.066552	0.160033
6.988157	0.066552	0.162107
7.021434	0.066552	0.161824
7.054711	0.066552	0.160636
7.087988	0.066552	0.15936
7.121265	0.066552	0.158439
7.154542	0.066552	0.1543
7.187819	0.066552	0.150177
7.221096	0.066552	0.146186
7.254373	0.066552	0.144465
7.287650	0.066552	0.142981
7.320927	0.066552	0.141511
7.354204	0.066552	0.14145
7.387481	0.066552	0.140381
7.420758	0.066552	0.138215
7.454035	0.066552	0.13547
7.487312	0.066552	0.132963
7.520588	0.066552	0.13007
7.553865	0.066552	0.125486
7.587142	0.066552	0.120354
7.620419	0.066552	0.115341
7.653696	0.066552	0.111365
7.686973	0.066552	0.105967
7.720250	0.066552	0.101457
7.753527	0.066552	0.0993502
7.786804	0.066552	0.0968428
7.820081	0.066552	0.0948098
7.853358	0.066552	0.0943042
7.886635	0.066552	0.0948069
7.919912	0.066552	0.0956506
7.953189	0.066552	0.0944777
7.986466	0.066552	0.0928747
8.019743	0.066552	0.0907528
8.053020	0.066552	0.0891351
8.086296	0.066552	0.0894598
8.119573	0.066552	0.0915046
8.152850	0.066552	0.0956105
8.186127	0.066552	0.103409
8.219404	0.066552	0.1118
8.252681	0.066552	0.12031
8.285958	0.066552	0.128834
8.319235	0.066552	0.130078
8.352512	0.066552	0.133161
8.385789	0.066552	0.137489
8.419066	0.066552	0.139475
8.452343	0.066552	0.141164
8.485620	0.066552	0.141355
8.518897	0.066552	0.141754
8.552174	0.066552	0.142182
8.585451	0.066552	0.142344
8.618727	0.066552	0.141661
8.652004	0.066552	0.140755
8.685281	0.066552	0.14145
8.718558	0.066552	0.140766
8.751835	0.066552	0.142722
8.785112	0.066552	0.143892
8.818389	0.066552	0.145981
8.851666	0.066552	0.14773
8.884943	0.066552	0.149448
8.918220	0.066552	0.151107
8.951497	0.066552	0.153048
8.984774	0.066552	0.154841
9.018051	0.066552	0.154662
9.051328	0.066552	0.152569
9.084605	0.066552	0.151204
9.117882	0.066552	0.1488
9.151159	0.066552	0.14742
9.184435	0.066552	0.144334
9.217712	0.066552	0.142182
9.250989	0.066552	0.140105
9.284266	0.066552	0.137212
9.317543	0.066552	0.134704
9.350820	0.066552	0.132419
9.384097	0.066552	0.129719
9.417374	0.066552	0.123787
9.450651	0.066552	0.117794
9.483928	0.066552	0.111106
9.517205	0.066552	0.103586
9.550482	0.066552	0.0964524
9.583759	0.066552	0.0912462
9.617036	0.066552	0.0866035
9.650313	0.066552	0.084274
9.683590	0.066552	0.084495
9.716867	0.066552	0.0863173
9.750143	0.066552	0.0875466
9.783420	0.066552	0.088331
9.816697	0.066552	0.0885222
9.849974	0.066552	0.0871714
9.883251	0.066552	0.087941
9.916528	0.066552	0.0866346
9.949805	0.066552	0.086811
9.983082	0.066552	0.0882924
10.016359	0.066552	0.0900406
10.049636	0.066552	0.0927675
10.082913	0.066552	0.0965471
10.116190	0.066552	0.0982361
10.149467	0.066552	0.0992577
10.182744	0.066552	0.0996269
10.216021	0.066552	0.101746
10.249298	0.066552	0.105451
10.282575	0.066552	0.10886
10.315851	0.066552	0.111157
10.349128	0.066552	0.114551
10.382405	0.066552	0.117367
10.415682	0.066552	0.121488
10.448959	0.066552	0.126157
10.482236	0.066552	0.128365
10.515513	0.066552	0.128853
10.548790	0.066552	0.129385
10.582067	0.066552	0.130881
10.615344	0.066552	0.132689
10.648621	0.066552	0.133622
10.681898	0.066552	0.133368
10.715175	0.066552	0.130846
10.748452	0.066552	0.129258
10.781729	0.066552	0.128826
10.815006	0.066552	0.131346
10.848282	0.066552	0.133539
10.881559	0.066552	0.133997
10.914836	0.066552	0.132231
10.948113	0.066552	0.131265
10.981390	0.066552	0.132584
11.014667	0.066552	0.133843
11.047944	0.066552	0.132788
11.081221	0.066552	0.128412
11.114498	0.066552	0.124482
11.147775	0.066552	0.119794
11.181052	0.066552	0.116916
11.214329	0.066552	0.113653
11.247606	0.066552	0.110419
11.280883	0.066552	0.107036
11.314160	0.066552	0.10269
11.347437	0.066552	0.0996785
11.380714	0.066552	0.0973045
11.413990	0.066552	0.094634
11.447267	0.066552	0.0889682
11.480544	0.066552	0.0835396
11.513821	0.066552	0.0766134
11.547098	0.066552	0.0712441
11.580375	0.066552	0.0675208
11.613652	0.066552	0.0633081
11.646929	0.066552	0.0611269
11.680206	0.066552	0.0582191
11.713483	0.066552	0.0586476
11.746760	0.066552	0.0601289
11.780037	0.066552	0.0633748
11.813314	0.066552	0.0647078
11.846591	0.066552	0.0676719
11.879868	0.066552	0.0708882
11.913145	0.066552	0.0749051
11.946422	0.066552	0.0803603
11.979698	0.066552	0.085608
12.012975	0.066552	0.0912263
12.046252	0.066552	0.0959847
12.079529	0.066552	0.100016
12.112806	0.066552	0.101572
12.146083	0.066552	0.103276
12.179360	0.066552	0.105661
12.212637	0.066552	0.107039
12.245914	0.066552	0.109959
12.279191	0.066552	0.110788
12.312468	0.066552	0.114552
12.345745	0.066552	0.118807
12.379022	0.066552	0.12094
12.412299	0.066552	0.121725
12.445576	0.066552	0.122924
12.478853	0.066552	0.124821
12.512129	0.066552	0.124597
12.545406	0.066552	0.124729
12.578683	0.066552	0.123052
12.611960	0.066552	0.121508
12.645237	0.066552	0.121151
12.678514	0.066552	0.120497
12.711791	0.066552	0.120673
12.745068	0.066552	0.119026
12.778345	0.066552	0.118402
12.811622	0.066552	0.120446
12.844899	0.066552	0.123262
12.878176	0.066552	0.124328
12.911453	0.066552	0.124431
12.944730	0.066552	0.124236
12.978007	0.066552	0.12078
13.011284	0.066552	0.118703
13.044561	0.066552	0.117085
13.077837	0.066552	0.110796
13.111114	0.066552	0.105308
13.144391	0.066552	0.0989159
13.177668	0.066552	0.0961267
13.210945	0.066552	0.0927148
13.244222	0.066552	0.089896
13.277499	0.066552	0.0875813
13.310776	0.066552	0.08368
13.344053	0.066552	0.0793339
13.377330	0.066552	0.074187
13.410607	0.066552	0.0696333
13.443884	0.066552	0.0656876
13.477161	0.066552	0.061119
13.510438	0.066552	0.0557794
13.543715	0.066552	0.052145
13.576992	0.066552	0.0508831
13.610269	0.066552	0.0512375
13.643545	0.066552	0.0532823
13.676822	0.066552	0.0551343
13.710099	0.066552	0.0564525
13.743376	0.066552	0.0579487
13.776653	0.066552	0.0619656
13.809930	0.066552	0.0685181
13.843207	0.066552	0.0722089
13.876484	0.066552	0.0762703
13.909761	0.066552	0.0816365
13.943038	0.066552	0.086647
13.976315	0.066552	0.0913756
14.009592	0.066552	0.0962081
14.042869	0.066552	0.100062
14.076146	0.066552	0.100224
14.109423	0.066552	0.10037
14.142700	0.066552	0.102534
14.175976	0.066552	0.105616
14.209253	0.066552	0.109203
14.242530	0.066552	0.112242
14.275807	0.066552	0.11439
14.309084	0.066552	0.121076
14.342361	0.066552	0.122824
14.375638	0.066552	0.126441
14.408915	0.066552	0.123993
14.442192	0.066552	0.120714
14.475469	0.066552	0.118578
14.508746	0.066552	0.117167
14.542023	0.066552	0.115683
14.575300	0.066552	0.113413
14.608577	0.066552	0.112359
14.641854	0.066552	0.110504
14.675131	0.066552	0.109909
14.708408	0.066552	0.109759
14.741684	0.066552	0.110247
14.774961	0.066552	0.110883
14.808238	0.066552	0.110333
14.841515	0.066552	0.109101
14.874792	0.066552	0.108477
14.908069	0.066552	0.10674
14.941346	0.066552	0.104974
14.974623	0.066552	0.102096
15.007900	0.066552	0.0970531
0.000000	0.099828	0.130139
0.033277	0.099828	0.124829
0.066554	0.099828	0.121135
0.099831	0.099828	0.117827
0.133108	0.099828	0.114445
0.166385	0.099828	0.11342
0.199662	0.099828	0.114308
0.232939	0.099828	0.114722
0.266216	0.099828	0.115625
0.299492	0.099828	0.117284
0.332769	0.099828	0.121153
0.366046	0.099828	0.125155
0.399323	0.099828	0.129884
0.432600	0.099828	0.13571
0.465877	0.099828	0.141328
0.499154	0.099828	0.145315
0.532431	0.099828	0.148783
0.565708	0.099828	0.151392
0.598985	0.099828	0.152488
0.632262	0.099828	0.151433
0.665539	0.099828	0.151758
0.698816	0.099828	0.151297
0.732093	0.099828	0.153089
0.765370	0.099828	0.155001
0.798647	0.099828	0.158232
0.831924	0.099828	0.16173
0.865200	0.099828	0.165598
0.898477	0.099828	0.170342
0.931754	0.099828	0.175412
0.965031	0.099828	0.179221
0.998308	0.099828	0.180035
1.031585	0.099828	0.17987
1.064862	0.099828	0.181307
1.098139	0.099828	0.181988
1.131416	0.099828	0.182105
1.164693	0.099828	0.180917
1.197970	0.099828	0.178039
1.231247	0.099828	0.174627
1.264524	0.099828	0.173454
1.297801	0.099828	0.172711
1.331078	0.099828	0.174163
1.364355	0.099828	0.174458
1.397631	0.099828	0.173033
1.430908	0.099828	0.171979
1.464185	0.099828	0.170717
1.497462	0.099828	0.171353
1.530739	0.099828	0.171544
1.564016	0.099828	0.16877
1.597293	0.099828	0.164706
1.630570	0.099828	0.157809
1.663847	0.099828	0.154249
1.697124	0.099828	0.150481
1.730401	0.099828	0.146446
1.763678	0.099828	0.14253
1.796955	0.099828	0.138214
1.830232	0.099828	0.135187
1.863509	0.099828	0.133228
1.896786	0.099828	0.129223
1.930063	0.099828	0.126494
1.963339	0.099828	0.12194
1.996616	0.099828	0.116496
2.029893	0.099828	0.111053
2.063170	0.099828	0.109154
2.096447	0.099828	0.107847
2.129724	0.099828	0.108394
2.163001	0.099828	0.110187
2.196278	0.099828	0.112543
2.229555	0.099828	0.116026
2.262832	0.099828	0.120814
2.296109	0.099828	0.123838
2.329386	0.099828	0.129308
2.362663	0.099828	0.133458
2.395940	0.099828	0.135963
2.429217	0.099828	0.137533
2.462494	0.099828	0.139622
2.495771	0.099828	0.143387
2.529047	0.099828	0.146336
2.562324	0.099828	0.15016
2.595601	0.099828	0.155556
2.628878	0.099828	0.158417
2.662155	0.099828	0.159957
2.695432	0.099828	0.160846
2.728709	0.099828	0.160355
2.761986	0.099828	0.161169
2.795263	0.099828	0.162472
2.828540	0.099828	0.163257
2.861817	0.099828	0.164189
2.895094	0.099828	0.166427
2.928371	0.099828	0.16991
2.961648	0.099828	0.173556
2.994925	0.099828	0.17486
3.028202	0.099828	0.174947
3.061478	0.099828	0.17545
3.094755	0.099828	0.174855
3.128032	0.099828	0.173845
3.161309	0.099828	0.173191
3.194586	0.099828	0.170373
3.227863	0.099828	0.168221
3.261140	0.099828	0.166321
3.294417	0.099828	0.163888
3.327694	0.099828	0.160758
3.360971	0.099828	0.16135
3.394248	0.099828	0.15985
3.427525	0.099828	0.157892
3.460802	0.099828	0.155963
3.494079	0.099828	0.155561
3.527356	0.099828	0.154803
3.560633	0.099828	0.153497
3.593910	0.099828	0.149417
3.627186	0.099828	0.144404
3.660463	0.099828	0.141111
3.693740	0.099828	0.137847
3.727017	0.099828	0.134761
3.760294	0.099828	0.131245
3.793571	0.099828	0.126188
3.826848	0.099828	0.120922
3.860125	0.099828	0.119957
3.893402	0.099828	0.117034
3.926679	0.099828	0.114616
3.959956	0.099828	0.110878
3.993233	0.099828	0.10837
4.026510	0.099828	0.106426
4.059787	0.099828	0.104334
4.093064	0.099828	0.104184
4.126341	0.099828	0.104138
4.159618	0.099828	0.104685
4.192894	0.099828	0.105321
4.226171	0.099828	0.107811
4.259448	0.099828	0.110212
4.292725	0.099828	0.113472
4.326002	0.099828	0.116837
4.359279	0.099828	0.117829
4.392556	0.099828	0.120689
4.425833	0.099828	0.124899
4.459110	0.099828	0.131096
4.492387	0.099828	0.136462
4.525664	0.099828	0.139263
4.558941	0.099828	0.141189
4.592218	0.099828	0.145265
4.625495	0.099828	0.150483
4.658772	0.099828	0.154055
4.692049	0.099828	0.155996
4.725325	0.099828	0.155565
4.758602	0.099828	0.156646
4.791879	0.099828	0.156704
4.825156	0.099828	0.159238
4.858433	0.099828	0.16189
4.891710	0.099828	0.164098
4.924987	0.099828	0.164631
4.958264	0.099828	0.166245
4.991541	0.099828	0.167653
5.024818	0.099828	0.169505
5.058095	0.099828	0.169978
5.091372	0.099828	0.168701
5.124649	0.099828	0.165838
5.157926	0.099828	0.164857
5.191203	0.099828	0.161935
5.224480	0.099828	0.160554
5.257757	0.099828	0.158299
5.291033	0.099828	0.155999
5.324310	0.099828	0.152958
5.357587	0.099828	0.151681
5.390864	0.099828	0.148551
5.424141	0.099828	0.14637
5.457418	0.099828	0.142098
5.490695	0.099828	0.138078
5.523972	0.099828	0.133139
5.557249	0.099828	0.12811
5.590526	0.099828	0.124224
5.623803	0.099828	0.119922
5.657080	0.099828	0.11436
5.690357	0.099828	0.109955
5.723634	0.099828	0.105535
5.756911	0.099828	0.104169
5.790188	0.099828	0.101543
5.823465	0.099828	0.0993023
5.856741	0.099828	0.0980256
5.890018	0.099828	0.0974606
5.923295	0.099828	0.0973998
5.956572	0.099828	0.0967014
5.989849	0.099828	0.0966554
6.023126	0.099828	0.0957198
6.056403	0.099828	0.0962076
6.089680	0.099828	0.0987565
6.122957	0.099828	0.10095
6.156234	0.099828	0.102965
6.189511	0.099828	0.103289
6.222788	0.099828	0.103629
6.256065	0.099828	0.104621
6.289342	0.099828	0.109528
6.322619	0.099828	0.114004
6.355896	0.099828	0.118318
6.389173	0.099828	0.12011
6.422449	0.099828	0.122407
6.455726	0.099828	0.127744
6.489003	0.099828	0.132858
6.522280	0.099828	0.139589
6.555557	0.099828	0.141574
6.588834	0.099828	0.141172
6.622111	0.099828	0.143187
6.655388	0.099828	0.146611
6.688665	0.099828	0.149694
6.721942	0.099828	0.150597
6.755219	0.099828	0.148861
6.788496	0.099828	0.14794
6.821773	0.099828	0.148146
6.855050	0.099828	0.150843
6.888327	0.099828	0.154474
6.921604	0.099828	0.157172
6.954880	0.099828	0.157659
6.988157	0.099828	0.157169
7.021434	0.099828	0.157508
7.054711	0.099828	0.158589
7.087988	0.099828	0.158469
7.121265	0.099828	0.155517
7.154542	0.099828	0.150844
7.187819	0.099828	0.145431
7.221096	0.099828	0.143249
7.254373	0.099828	0.142521
7.287650	0.099828	0.141571
7.320927	0.099828	0.135757
7.354204	0.099828	0.132552
7.387481	0.099828	0.131216
7.420758	0.099828	0.130637
7.454035	0.099828	0.129301
7.487312	0.099828	0.125992
7.520588	0.099828	0.121246
7.553865	0.099828	0.115714
7.587142	0.099828	0.110582
7.620419	0.099828	0.104352
7.653696	0.099828	0.0998134
7.686973	0.099828	0.096609
7.720250	0.099828	0.0913732
7.753527	0.099828	0.0893106
7.786804	0.099828	0.0901098
7.820081	0.099828	0.0919915
7.853358	0.099828	0.0933987
7.886635	0.099828	0.094969
7.919912	0.099828	0.0967024
7.953189	0.099828	0.0970271
7.986466	0.099828	0.0965511
8.019743	0.099828	0.0947554
8.053020	0.099828	0.0933898
8.086296	0.099828	0.093062
8.119573	0.099828	0.0954775
8.152850	0.099828	0.101081
8.186127	0.099828	0.10922
8.219404	0.099828	0.116455
8.252681	0.099828	0.123215
8.285958	0.099828	0.129486
8.319235	0.099828	0.137091
8.352512	0.099828	0.142784
8.385789	0.099828	0.14597
8.419066	0.099828	0.147377
8.452343	0.099828	0.147821
8.485620	0.099828	0.14822
8.518897	0.099828	0.149271
8.552174	0.099828	0.148884
8.585451	0.099828	0.146866
8.618727	0.099828	0.146063
8.652004	0.099828	0.145306
8.685281	0.099828	0.144474
8.718558	0.099828	0.144888
8.751835	0.099828	0.145242
8.785112	0.099828	0.144929
8.818389	0.099828	0.144275
8.851666	0.099828	0.143918
8.884943	0.099828	0.147312
8.918220	0.099828	0.151299
8.951497	0.099828	0.152454
8.984774	0.099828	0.153179
9.018051	0.099828	0.152689
9.051328	0.099828	0.152316
9.084605	0.099828	0.151485
9.117882	0.099828	0.148977
9.151159	0.099828	0.146588
9.184435	0.099828	0.142509
9.217712	0.099828	0.139186
9.250989	0.099828	0.13745
9.284266	0.099828	0.135254
9.317543	0.099828	0.132272
9.350820	0.099828	0.128148
9.384097	0.099828	0.123832
9.417374	0.099828	0.118344
9.450651	0.099828	0.112292
9.483928	0.099828	0.105974
9.517205	0.099828	0.0977429
9.550482	0.099828	0.0916619
9.583759	0.099828	0.0840536
9.617036	0.099828	0.0802858
9.650313	0.099828	0.0792315
9.683590	0.099828	0.0804162
9.716867	0.099828	0.0824462
9.750143	0.099828	0.0839868
9.783420	0.099828	0.0844895
9.816697	0.099828	0.0853629
9.849974	0.099828	0.0864587
9.883251	0.099828	0.0874951
9.916528	0.099828	0.0891099
9.949805	0.099828	0.0900574
9.983082	0.099828	0.0925174
10.016359	0.099828	0.0962822
10.049636	0.099828	0.100788
10.082913	0.099828	0.104168
10.116190	0.099828	0.106302
10.149467	0.099828	0.10891
10.182744	0.099828	0.108849
10.216021	0.099828	0.11036
10.249298	0.099828	0.113354
10.282575	0.099828	0.115384
10.315851	0.099828	0.118289
10.349128	0.099828	0.122528
10.382405	0.099828	0.125907
10.415682	0.099828	0.12896
10.448959	0.099828	0.130916
10.482236	0.099828	0.130633
10.515513	0.099828	0.13376
10.548790	0.099828	0.135019
10.582067	0.099828	0.134973
10.615344	0.099828	0.135075
10.648621	0.099828	0.134496
10.681898	0.099828	0.132759
10.715175	0.099828	0.131423
10.748452	0.099828	0.131318
10.781729	0.099828	0.131494
10.815006	0.099828	0.131315
10.848282	0.099828	0.130528
10.881559	0.099828	0.131831
10.914836	0.099828	0.133475
10.948113	0.099828	0.136439
10.981390	0.099828	0.134362
11.014667	0.099828	0.131929
11.047944	0.099828	0.128309
11.081221	0.099828	0.125565
11.114498	0.099828	0.120774
11.147775	0.099828	0.117688
11.181052	0.099828	0.113327
11.214329	0.099828	0.109099
11.247606	0.099828	0.104116
11.280883	0.099828	0.101386
11.314160	0.099828	0.0979145
11.347437	0.099828	0.0949177
11.380714	0.099828	0.0905568
11.413990	0.099828	0.0873079
11.447267	0.099828	0.0827542
11.480544	0.099828	0.0768215
11.513821	0.099828	0.0713632
11.547098	0.099828	0.0657567
11.580375	0.099828	0.0627748
11.613652	0.099828	0.0616315
11.646929	0.099828	0.0601769
11.680206	0.099828	0.0604423
11.713483	0.099828	0.0609005
11.746760	0.099828	0.0629453
11.780037	0.099828	0.0659391
11.813314	0.099828	0.0703119
11.846591	0.099828	0.074314
11.879868	0.099828	0.0780195
11.913145	0.099828	0.0807019
11.946422	0.099828	0.0848967
11.979698	0.099828	0.0925169
12.012975	0.099828	0.0992177
12.046252	0.099828	0.102701
12.079529	0.099828	0.104686
12.112806	0.099828	0.103825
12.146083	0.099828	0.105291
12.179360	0.099828	0.107825
12.212637	0.099828	0.11076
12.245914	0.099828	0.11279
12.279191	0.099828	0.116065
12.312468	0.099828	0.118229
12.345745	0.099828	0.121638
12.379022	0.099828	0.12515
12.412299	0.099828	0.131584
12.445576	0.099828	0.129655
12.478853	0.099828	0.130084
12.512129	0.099828	0.128303
12.545406	0.099828	0.125202
12.578683	0.099828	0.124637
12.611960	0.099828	0.125244
12.645237	0.099828	0.12459
12.678514	0.099828	0.121356
12.711791	0.099828	0.119516
12.745068	0.099828	0.118951
12.778345	0.099828	0.119542
12.811622	0.099828	0.121394
12.844899	0.099828	0.121571
12.878176	0.099828	0.120709
12.911453	0.099828	0.119166
12.944730	0.099828	0.117044
12.978007	0.099828	0.115367
13.011284	0.099828	0.112948
13.044561	0.099828	0.109284
13.077837	0.099828	0.104879
13.111114	0.099828	0.100029
13.144391	0.099828	0.0939624
13.177668	0.099828	0.0894383
13.210945	0.099828	0.0877464
13.244222	0.099828	0.0838303
13.277499	0.099828	0.0795138
13.310776	0.099828	0.0763984
13.344053	0.099828	0.0723044
13.377330	0.099828	0.0683734
13.410607	0.099828	0.064828
13.443884	0.099828	0.0604819
13.477161	0.099828	0.0573962
13.510438	0.099828	0.0564457
13.543715	0.099828	0.0545759
13.576992	0.099828	0.0509415
13.610269	0.099828	0.0538908
13.643545	0.099828	0.0555945
13.676822	0.099828	0.0601304
13.710099	0.099828	0.0636729
13.743376	0.099828	0.0663701
13.776653	0.099828	0.0676883
13.809930	0.099828	0.0716311
13.843207	0.099828	0.0785543
13.876484	0.099828	0.0839651
13.909761	0.099828	0.0896427
13.943038	0.099828	0.0925624
13.976315	0.099828	0.0953634
14.009592	0.099828	0.0992172
14.042869	0.099828	0.102745
14.076146	0.099828	0.106035
14.109423	0.099828	0.106434
14.142700	0.099828	0.106462
14.175976	0.099828	0.107202
14.209253	0.099828	0.109914
14.242530	0.099828	0.114954
14.275807	0.099828	0.118586
14.309084	0.099828	0.12063
14.342361	0.099828	0.121415
14.375638	0.099828	0.121428
14.408915	0.099828	0.122554
14.442192	0.099828	0.124139
14.475469	0.099828	0.12347
14.508746	0.099828	0.120814
14.542023	0.099828	0.116083
14.575300	0.099828	0.113145
14.608577	0.099828	0.111572
14.641854	0.099828	0.111793
14.675131	0.099828	0.110887
14.708408	0.099828	0.10835
14.741684	0.099828	0.10605
14.774961	0.099828	0.105144
14.808238	0.099828	0.105439
14.841515	0.099828	0.103732
14.874792	0.099828	0.102708
14.908069	0.099828	0.0998294
14.941346	0.099828	0.0966844
14.974623	0.099828	0.0927386
15.007900	0.099828	0.0886001
0.000000	0.133104	0.126371
0.033277	0.133104	0.123642
0.066554	0.133104	0.118925
0.099831	0.133104	0.11744
0.133108	0.133104	0.117543
0.166385	0.133104	0.116563
0.199662	0.133104	0.11536
0.232939	0.133104	0.115789
0.266216	0.133104	0.118056
0.299492	0.133104	0.122681
0.332769	0.133104	0.126801
0.366046	0.133104	0.130477
0.399323	0.133104	0.13353
0.432600	0.133104	0.139416
0.465877	0.133104	0.144619
0.499154	0.133104	0.15169
0.532431	0.133104	0.155678
0.565708	0.133104	0.157782
0.598985	0.133104	0.158818
0.632262	0.133104	0.158965
0.665539	0.133104	0.159275
0.698816	0.133104	0.161557
0.732093	0.133104	0.161081
0.765370	0.133104	0.161509
0.798647	0.133104	0.163302
0.831924	0.133104	0.167705
0.865200	0.133104	0.172641
0.898477	0.133104	0.177103
0.931754	0.133104	0.179933
0.965031	0.133104	0.182037
0.998308	0.133104	0.183845
1.031585	0.133104	0.183977
1.064862	0.133104	0.184138
1.098139	0.133104	0.183766
1.131416	0.133104	0.181956
1.164693	0.133104	0.180145
1.197970	0.133104	0.178409
1.231247	0.133104	0.175827
1.264524	0.133104	0.172756
1.297801	0.133104	0.172473
1.331078	0.133104	0.171463
1.364355	0.133104	0.16986
1.397631	0.133104	0.169859
1.430908	0.133104	0.169294
1.464185	0.133104	0.168803
1.497462	0.133104	0.16637
1.530739	0.133104	0.1641
1.564016	0.133104	0.161889
1.597293	0.133104	0.158551
1.630570	0.133104	0.155213
1.663847	0.133104	0.149177
1.697124	0.133104	0.143363
1.730401	0.133104	0.137637
1.763678	0.133104	0.135115
1.796955	0.133104	0.132563
1.830232	0.133104	0.129077
1.863509	0.133104	0.126288
1.896786	0.133104	0.123024
1.930063	0.133104	0.121644
1.963339	0.133104	0.11881
1.996616	0.133104	0.114538
2.029893	0.133104	0.109673
2.063170	0.133104	0.104956
2.096447	0.133104	0.103843
2.129724	0.133104	0.106584
2.163001	0.133104	0.111535
2.196278	0.133104	0.117584
2.229555	0.133104	0.121897
2.262832	0.133104	0.12544
2.296109	0.133104	0.133683
2.329386	0.133104	0.141407
2.362663	0.133104	0.143718
2.395940	0.133104	0.145244
2.429217	0.133104	0.145168
2.462494	0.133104	0.145982
2.495771	0.133104	0.149169
2.529047	0.133104	0.15372
2.562324	0.133104	0.158374
2.595601	0.133104	0.160197
2.628878	0.133104	0.160788
2.662155	0.133104	0.162314
2.695432	0.133104	0.163499
2.728709	0.133104	0.1663
2.761986	0.133104	0.167455
2.795263	0.133104	0.167453
2.828540	0.133104	0.167734
2.861817	0.133104	0.168133
2.895094	0.133104	0.171808
2.928371	0.133104	0.175336
2.961648	0.133104	0.177099
2.994925	0.133104	0.17818
3.028202	0.133104	0.177926
3.061478	0.133104	0.178192
3.094755	0.133104	0.17733
3.128032	0.133104	0.176617
3.161309	0.133104	0.174421
3.194586	0.133104	0.172403
3.227863	0.133104	0.168843
3.261140	0.133104	0.165357
3.294417	0.133104	0.163457
3.327694	0.133104	0.161988
3.360971	0.133104	0.160281
3.394248	0.133104	0.158189
3.427525	0.133104	0.15666
3.460802	0.133104	0.154019
3.494079	0.133104	0.152594
3.527356	0.133104	0.151169
3.560633	0.133104	0.148632
3.593910	0.133104	0.145442
3.627186	0.133104	0.141289
3.660463	0.133104	0.136172
3.693740	0.133104	0.131574
3.727017	0.133104	0.126605
3.760294	0.133104	0.122451
3.793571	0.133104	0.120107
3.826848	0.133104	0.116814
3.860125	0.133104	0.114484
3.893402	0.133104	0.110909
3.926679	0.133104	0.108802
3.959956	0.133104	0.108385
3.993233	0.133104	0.108058
4.026510	0.133104	0.10776
4.059787	0.133104	0.106335
4.093064	0.133104	0.106511
4.126341	0.133104	0.109594
4.159618	0.133104	0.110957
4.192894	0.133104	0.114291
4.226171	0.133104	0.116351
4.259448	0.133104	0.117966
4.292725	0.133104	0.119744
4.326002	0.133104	0.122322
4.359279	0.133104	0.127288
4.392556	0.133104	0.132921
4.425833	0.133104	0.136597
4.459110	0.133104	0.138182
4.492387	0.133104	0.140049
4.525664	0.133104	0.144926
4.558941	0.133104	0.1509
4.592218	0.133104	0.154443
4.625495	0.133104	0.156117
4.658772	0.133104	0.156916
4.692049	0.133104	0.157597
4.725325	0.133104	0.159226
4.758602	0.133104	0.160856
4.791879	0.133104	0.1617
4.825156	0.133104	0.161876
4.858433	0.133104	0.162216
4.891710	0.133104	0.164112
4.924987	0.133104	0.165935
4.958264	0.133104	0.167075
4.991541	0.133104	0.168274
5.024818	0.133104	0.168718
5.058095	0.133104	0.169117
5.091372	0.133104	0.167929
5.124649	0.133104	0.164828
5.157926	0.133104	0.164397
5.191203	0.133104	0.162557
5.224480	0.133104	0.160657
5.257757	0.133104	0.157987
5.291033	0.133104	0.155761
5.324310	0.133104	0.152275
5.357587	0.133104	0.149145
5.390864	0.133104	0.147675
5.424141	0.133104	0.142706
5.457418	0.133104	0.138746
5.490695	0.133104	0.135171
5.523972	0.133104	0.130276
5.557249	0.133104	0.124254
5.590526	0.133104	0.117595
5.623803	0.133104	0.111988
5.657080	0.133104	0.10828
5.690357	0.133104	0.104037
5.723634	0.133104	0.0998247
5.756911	0.133104	0.0966797
5.790188	0.133104	0.0963965
5.823465	0.133104	0.0962319
5.856741	0.133104	0.0973425
5.890018	0.133104	0.0970592
5.923295	0.133104	0.0965239
5.956572	0.133104	0.0969821
5.989849	0.133104	0.099368
6.023126	0.133104	0.102362
6.056403	0.133104	0.104644
6.089680	0.133104	0.105977
6.122957	0.133104	0.106049
6.156234	0.133104	0.10713
6.189511	0.133104	0.109768
6.222788	0.133104	0.113593
6.256065	0.133104	0.117787
6.289342	0.133104	0.119343
6.322619	0.133104	0.120557
[truncated: 205,017 more rows]
