# Supplementary material for: Cyclodehydrogenation of molecular nanographene precursors catalyzed by atomic hydrogen
Source: Nat Commun. 2025 Jan 15;16:691. doi: 10.1038/s41467-024-54774-1 (PMC11735845; doi:10.1038/s41467-024-54774-1)
Supplement: Supplementary file 4 — Source Data [file 41467_2024_54774_MOESM4_ESM.zip › Source Data/Figure_4 source data file/Figure_4f.txt]

X[nm]		Y[nm]		Z[nm]
0.000000	0.000000	0.4361
0.033276	0.000000	0.464706
0.066553	0.000000	0.487856
0.099829	0.000000	0.505967
0.133105	0.000000	0.520005
0.166381	0.000000	0.529017
0.199658	0.000000	0.539383
0.232934	0.000000	0.54236
0.266210	0.000000	0.542795
0.299486	0.000000	0.54048
0.332763	0.000000	0.531802
0.366039	0.000000	0.521608
0.399315	0.000000	0.509169
0.432591	0.000000	0.494768
0.465868	0.000000	0.488751
0.499144	0.000000	0.493676
0.532420	0.000000	0.495999
0.565696	0.000000	0.503228
0.598973	0.000000	0.504258
0.632249	0.000000	0.506016
0.665525	0.000000	0.505381
0.698802	0.000000	0.505503
0.732078	0.000000	0.505433
0.765354	0.000000	0.505184
0.798630	0.000000	0.504237
0.831907	0.000000	0.501952
0.865183	0.000000	0.499072
0.898459	0.000000	0.496623
0.931735	0.000000	0.49737
0.965012	0.000000	0.5006
0.998288	0.000000	0.507487
1.031564	0.000000	0.511623
1.064840	0.000000	0.512237
1.098117	0.000000	0.513341
1.131393	0.000000	0.513107
1.164669	0.000000	0.515683
1.197945	0.000000	0.52141
1.231222	0.000000	0.530854
1.264498	0.000000	0.541413
1.297774	0.000000	0.549028
1.331051	0.000000	0.554592
1.364327	0.000000	0.558283
1.397603	0.000000	0.559
1.430879	0.000000	0.558499
1.464156	0.000000	0.556005
1.497432	0.000000	0.548651
1.530708	0.000000	0.538427
1.563984	0.000000	0.526241
1.597261	0.000000	0.511319
1.630537	0.000000	0.493811
1.663813	0.000000	0.473137
1.697089	0.000000	0.445609
1.730366	0.000000	0.4116
1.763642	0.000000	0.374543
1.796918	0.000000	0.346837
1.830195	0.000000	0.332599
1.863471	0.000000	0.32013
1.896747	0.000000	0.306324
1.930023	0.000000	0.292027
1.963300	0.000000	0.278785
1.996576	0.000000	0.269914
2.029852	0.000000	0.259839
2.063128	0.000000	0.253421
2.096405	0.000000	0.247419
2.129681	0.000000	0.240689
2.162957	0.000000	0.233706
2.196233	0.000000	0.22479
2.229510	0.000000	0.215414
2.262786	0.000000	0.203763
2.296062	0.000000	0.192305
2.329338	0.000000	0.181918
2.362615	0.000000	0.175604
2.395891	0.000000	0.172739
2.429167	0.000000	0.171985
2.462444	0.000000	0.172806
2.495720	0.000000	0.17174
2.528996	0.000000	0.169068
2.562272	0.000000	0.16595
2.595549	0.000000	0.161687
2.628825	0.000000	0.157425
2.662101	0.000000	0.154233
2.695377	0.000000	0.153374
2.728654	0.000000	0.155549
2.761930	0.000000	0.159344
2.795206	0.000000	0.163049
2.828482	0.000000	0.164242
2.861759	0.000000	0.165495
2.895035	0.000000	0.166807
2.928311	0.000000	0.169799
2.961587	0.000000	0.174248
2.994864	0.000000	0.179143
3.028140	0.000000	0.184752
3.061416	0.000000	0.190033
3.094693	0.000000	0.196816
3.127969	0.000000	0.204728
3.161245	0.000000	0.211452
3.194521	0.000000	0.217818
3.227798	0.000000	0.222059
3.261074	0.000000	0.226493
3.294350	0.000000	0.228519
3.327626	0.000000	0.230143
3.360903	0.000000	0.23101
3.394179	0.000000	0.227386
3.427455	0.000000	0.225012
3.460731	0.000000	0.226933
3.494008	0.000000	0.229078
3.527284	0.000000	0.233378
3.560560	0.000000	0.238451
3.593836	0.000000	0.241994
3.627113	0.000000	0.243425
3.660389	0.000000	0.243295
3.693665	0.000000	0.242466
3.726942	0.000000	0.240969
3.760218	0.000000	0.237479
3.793494	0.000000	0.231686
3.826770	0.000000	0.224271
3.860047	0.000000	0.21772
3.893323	0.000000	0.215449
3.926599	0.000000	0.216731
3.959875	0.000000	0.219723
3.993152	0.000000	0.221556
4.026428	0.000000	0.221248
4.059704	0.000000	0.217714
4.092980	0.000000	0.21519
4.126257	0.000000	0.213128
4.159533	0.000000	0.209297
4.192809	0.000000	0.205064
4.226085	0.000000	0.198794
4.259362	0.000000	0.190384
4.292638	0.000000	0.18019
4.325914	0.000000	0.170606
4.359191	0.000000	0.163459
4.392467	0.000000	0.161367
4.425743	0.000000	0.162292
4.459019	0.000000	0.16353
4.492296	0.000000	0.161081
4.525572	0.000000	0.159197
4.558848	0.000000	0.157566
4.592124	0.000000	0.155058
4.625401	0.000000	0.155671
4.658677	0.000000	0.158232
4.691953	0.000000	0.161403
4.725229	0.000000	0.163428
4.758506	0.000000	0.164949
4.791782	0.000000	0.16638
4.825058	0.000000	0.168539
4.858335	0.000000	0.171383
4.891611	0.000000	0.172933
4.924887	0.000000	0.174617
4.958163	0.000000	0.177802
4.991440	0.000000	0.182593
5.024716	0.000000	0.187785
5.057992	0.000000	0.19537
5.091268	0.000000	0.20138
5.124545	0.000000	0.206706
5.157821	0.000000	0.211333
5.191097	0.000000	0.21498
5.224373	0.000000	0.21873
5.257650	0.000000	0.222227
5.290926	0.000000	0.224179
5.324202	0.000000	0.225907
5.357478	0.000000	0.226446
5.390755	0.000000	0.225588
5.424031	0.000000	0.224076
5.457307	0.000000	0.223262
5.490584	0.000000	0.222835
5.523860	0.000000	0.22382
5.557136	0.000000	0.227763
5.590412	0.000000	0.231291
5.623689	0.000000	0.233331
5.656965	0.000000	0.235089
5.690241	0.000000	0.234499
5.723517	0.000000	0.231113
5.756794	0.000000	0.227133
5.790070	0.000000	0.221934
5.823346	0.000000	0.215397
5.856622	0.000000	0.208949
5.889899	0.000000	0.203185
5.923175	0.000000	0.200721
5.956451	0.000000	0.199254
5.989727	0.000000	0.202811
6.023004	0.000000	0.204019
6.056280	0.000000	0.203904
6.089556	0.000000	0.200845
6.122833	0.000000	0.196345
6.156109	0.000000	0.189213
6.189385	0.000000	0.181219
6.222661	0.000000	0.171397
6.255938	0.000000	0.162481
6.289214	0.000000	0.154027
6.322490	0.000000	0.144635
6.355766	0.000000	0.138871
6.389043	0.000000	0.137062
6.422319	0.000000	0.137393
6.455595	0.000000	0.139151
6.488871	0.000000	0.141459
6.522148	0.000000	0.140051
6.555424	0.000000	0.138003
6.588700	0.000000	0.138869
6.621976	0.000000	0.139631
6.655253	0.000000	0.147886
6.688529	0.000000	0.154699
6.721805	0.000000	0.165703
6.755082	0.000000	0.168487
6.788358	0.000000	0.169933
6.821634	0.000000	0.170026
6.854910	0.000000	0.168276
6.888187	0.000000	0.168964
6.921463	0.000000	0.171599
6.954739	0.000000	0.174993
6.988015	0.000000	0.182177
7.021292	0.000000	0.185972
7.054568	0.000000	0.191848
7.087844	0.000000	0.197664
7.121120	0.000000	0.203109
7.154397	0.000000	0.207424
7.187673	0.000000	0.210387
7.220949	0.000000	0.212011
7.254225	0.000000	0.211807
7.287502	0.000000	0.211558
7.320778	0.000000	0.212736
7.354054	0.000000	0.210927
7.387331	0.000000	0.211748
7.420607	0.000000	0.211128
7.453883	0.000000	0.209467
7.487159	0.000000	0.210467
7.520436	0.000000	0.21059
7.553712	0.000000	0.21214
7.586988	0.000000	0.214433
7.620264	0.000000	0.214883
7.653541	0.000000	0.21734
7.686817	0.000000	0.217954
7.720093	0.000000	0.21549
7.753369	0.000000	0.208938
7.786646	0.000000	0.20084
7.819922	0.000000	0.193708
7.853198	0.000000	0.18503
7.886475	0.000000	0.179608
7.919751	0.000000	0.17713
7.953027	0.000000	0.177327
7.986303	0.000000	0.179115
8.019580	0.000000	0.17839
8.052856	0.000000	0.177413
8.086132	0.000000	0.174266
8.119408	0.000000	0.167892
8.152685	0.000000	0.160463
8.185961	0.000000	0.151369
8.219237	0.000000	0.140506
8.252513	0.000000	0.129063
8.285790	0.000000	0.120802
8.319066	0.000000	0.118546
8.352342	0.000000	0.119606
8.385618	0.000000	0.12123
8.418895	0.000000	0.12217
8.452171	0.000000	0.121491
8.485447	0.000000	0.122803
8.518724	0.000000	0.121974
8.552000	0.000000	0.125933
8.585276	0.000000	0.131036
8.618552	0.000000	0.138473
8.651829	0.000000	0.145359
8.685105	0.000000	0.154595
8.718381	0.000000	0.16169
8.751657	0.000000	0.167759
8.784934	0.000000	0.170974
8.818210	0.000000	0.171246
8.851486	0.000000	0.16954
8.884762	0.000000	0.167538
8.918039	0.000000	0.167616
8.951315	0.000000	0.171976
8.984591	0.000000	0.179873
9.017867	0.000000	0.186374
9.051144	0.000000	0.191447
9.084420	0.000000	0.195955
9.117696	0.000000	0.197877
9.150973	0.000000	0.201553
9.184249	0.000000	0.203252
9.217525	0.000000	0.204861
9.250801	0.000000	0.203616
9.284078	0.000000	0.203204
9.317354	0.000000	0.201677
9.350630	0.000000	0.200477
9.383906	0.000000	0.199901
9.417183	0.000000	0.199548
9.450459	0.000000	0.197842
9.483735	0.000000	0.198932
9.517011	0.000000	0.19898
9.550288	0.000000	0.199846
9.583564	0.000000	0.200965
9.616840	0.000000	0.203125
9.650116	0.000000	0.204303
9.683393	0.000000	0.202791
9.716669	0.000000	0.200342
9.749945	0.000000	0.195321
9.783222	0.000000	0.18648
9.816498	0.000000	0.177312
9.849774	0.000000	0.167118
9.883050	0.000000	0.159168
9.916327	0.000000	0.154638
9.949603	0.000000	0.155222
9.982879	0.000000	0.156623
10.016155	0.000000	0.156479
10.049432	0.000000	0.154476
10.082708	0.000000	0.150213
10.115984	0.000000	0.144241
10.149260	0.000000	0.137585
10.182537	0.000000	0.130394
10.215813	0.000000	0.122073
10.249089	0.000000	0.114168
10.282365	0.000000	0.109489
10.315642	0.000000	0.110341
10.348918	0.000000	0.112842
10.382194	0.000000	0.116042
10.415471	0.000000	0.119599
10.448747	0.000000	0.119663
10.482023	0.000000	0.119503
10.515299	0.000000	0.120577
10.548576	0.000000	0.124105
10.581852	0.000000	0.131616
10.615128	0.000000	0.14381
10.648404	0.000000	0.154517
10.681681	0.000000	0.162103
10.714957	0.000000	0.167994
10.748233	0.000000	0.169767
10.781509	0.000000	0.171629
10.814786	0.000000	0.174012
10.848062	0.000000	0.174818
10.881338	0.000000	0.171492
10.914615	0.000000	0.1705
10.947891	0.000000	0.17156
10.981167	0.000000	0.176143
11.014443	0.000000	0.185705
11.047720	0.000000	0.192146
11.080996	0.000000	0.197948
11.114272	0.000000	0.200747
11.147548	0.000000	0.201568
11.180825	0.000000	0.199417
11.214101	0.000000	0.195273
11.247377	0.000000	0.192928
11.280653	0.000000	0.190569
11.313930	0.000000	0.190022
11.347206	0.000000	0.18967
11.380482	0.000000	0.189629
11.413758	0.000000	0.190763
11.447035	0.000000	0.190246
11.480311	0.000000	0.189002
11.513587	0.000000	0.186211
11.546864	0.000000	0.180833
11.580140	0.000000	0.174475
11.613416	0.000000	0.164816
11.646692	0.000000	0.154637
11.679969	0.000000	0.144859
11.713245	0.000000	0.138129
11.746521	0.000000	0.13791
11.779797	0.000000	0.142894
11.813074	0.000000	0.150167
11.846350	0.000000	0.155627
11.879626	0.000000	0.159407
11.912902	0.000000	0.161343
11.946179	0.000000	0.161332
11.979455	0.000000	0.159939
12.012731	0.000000	0.156494
12.046007	0.000000	0.151399
12.079284	0.000000	0.145873
12.112560	0.000000	0.137225
12.145836	0.000000	0.127997
12.179113	0.000000	0.119275
12.212389	0.000000	0.112351
12.245665	0.000000	0.109055
12.278941	0.000000	0.107795
12.312218	0.000000	0.106521
12.345494	0.000000	0.105365
12.378770	0.000000	0.104656
12.412046	0.000000	0.105433
12.445323	0.000000	0.108335
12.478599	0.000000	0.112933
12.511875	0.000000	0.117575
12.545151	0.000000	0.122411
12.578428	0.000000	0.128941
12.611704	0.000000	0.135828
12.644980	0.000000	0.145197
12.678256	0.000000	0.15418
12.711533	0.000000	0.160294
12.744809	0.000000	0.164951
12.778085	0.000000	0.163067
12.811362	0.000000	0.161361
12.844638	0.000000	0.157991
12.877914	0.000000	0.157133
12.911190	0.000000	0.160095
12.944467	0.000000	0.1649
12.977743	0.000000	0.169409
13.011019	0.000000	0.172371
13.044295	0.000000	0.175512
13.077572	0.000000	0.179663
13.110848	0.000000	0.182715
13.144124	0.000000	0.183834
13.177400	0.000000	0.181489
13.210677	0.000000	0.176751
13.243953	0.000000	0.171254
13.277229	0.000000	0.165371
13.310505	0.000000	0.162001
13.343782	0.000000	0.161395
13.377058	0.000000	0.161132
13.410334	0.000000	0.161121
13.443611	0.000000	0.161987
13.476887	0.000000	0.162496
13.510163	0.000000	0.16091
13.543439	0.000000	0.159159
13.576716	0.000000	0.157142
13.609992	0.000000	0.154276
13.643268	0.000000	0.151025
13.676544	0.000000	0.14309
13.709821	0.000000	0.13578
13.743097	0.000000	0.127519
13.776373	0.000000	0.116894
13.809649	0.000000	0.109539
13.842926	0.000000	0.105009
13.876202	0.000000	0.104686
13.909478	0.000000	0.10524
13.942755	0.000000	0.106121
13.976031	0.000000	0.103256
14.009307	0.000000	0.099335
14.042583	0.000000	0.0944184
14.075860	0.000000	0.0904234
14.109136	0.000000	0.089803
14.142412	0.000000	0.0914571
14.175688	0.000000	0.0933788
14.208965	0.000000	0.0947653
14.242241	0.000000	0.0959734
14.275517	0.000000	0.0968396
14.308793	0.000000	0.100441
14.342070	0.000000	0.105039
14.375346	0.000000	0.109919
14.408622	0.000000	0.111796
14.441898	0.000000	0.114386
14.475175	0.000000	0.118122
14.508451	0.000000	0.124146
14.541727	0.000000	0.13307
14.575004	0.000000	0.14235
14.608280	0.000000	0.149371
14.641556	0.000000	0.152943
14.674832	0.000000	0.154775
14.708109	0.000000	0.157039
14.741385	0.000000	0.158425
14.774661	0.000000	0.160808
14.807937	0.000000	0.160708
14.841214	0.000000	0.160251
14.874490	0.000000	0.158441
14.907766	0.000000	0.158772
14.941042	0.000000	0.161645
14.974319	0.000000	0.16718
15.007595	0.000000	0.171955
15.040871	0.000000	0.174457
15.074147	0.000000	0.174208
15.107424	0.000000	0.170897
15.140700	0.000000	0.168314
0.000000	0.033331	0.439934
0.033276	0.033331	0.463605
0.066553	0.033331	0.486889
0.099829	0.033331	0.506129
0.133105	0.033331	0.520003
0.166381	0.033331	0.52909
0.199658	0.033331	0.535606
0.232934	0.033331	0.540084
0.266210	0.033331	0.543582
0.299486	0.033331	0.540375
0.332763	0.033331	0.535577
0.366039	0.033331	0.527301
0.399315	0.033331	0.513717
0.432591	0.033331	0.498751
0.465868	0.033331	0.486937
0.499144	0.033331	0.485722
0.532420	0.033331	0.488714
0.565696	0.033331	0.491245
0.598973	0.033331	0.493018
0.632249	0.033331	0.494404
0.665525	0.033331	0.497084
0.698802	0.033331	0.499883
0.732078	0.033331	0.503187
0.765354	0.033331	0.504603
0.798630	0.033331	0.502125
0.831907	0.033331	0.500538
0.865183	0.033331	0.496454
0.898459	0.033331	0.493381
0.931735	0.033331	0.493504
0.965012	0.033331	0.499424
0.998288	0.033331	0.505925
1.031564	0.033331	0.508768
1.064840	0.033331	0.509857
1.098117	0.033331	0.509043
1.131393	0.033331	0.510237
1.164669	0.033331	0.514596
1.197945	0.033331	0.526226
1.231222	0.033331	0.540085
1.264498	0.033331	0.549395
1.297774	0.033331	0.555375
1.331051	0.033331	0.558218
1.364327	0.033331	0.56124
1.397603	0.033331	0.564276
1.430879	0.033331	0.563448
1.464156	0.033331	0.559022
1.497432	0.033331	0.552024
1.530708	0.033331	0.542231
1.563984	0.033331	0.530432
1.597261	0.033331	0.516952
1.630537	0.033331	0.501659
1.663813	0.033331	0.482843
1.697089	0.033331	0.458675
1.730366	0.033331	0.427698
1.763642	0.033331	0.392009
1.796918	0.033331	0.354655
1.830195	0.033331	0.322251
1.863471	0.033331	0.303598
1.896747	0.033331	0.290535
1.930023	0.033331	0.279702
1.963300	0.033331	0.270667
1.996576	0.033331	0.26254
2.029852	0.033331	0.257162
2.063128	0.033331	0.249807
2.096405	0.033331	0.242795
2.129681	0.033331	0.23602
2.162957	0.033331	0.226554
2.196233	0.033331	0.214546
2.229510	0.033331	0.203624
2.262786	0.033331	0.191349
2.296062	0.033331	0.180218
2.329338	0.033331	0.16989
2.362615	0.033331	0.164423
2.395891	0.033331	0.162257
2.429167	0.033331	0.163376
2.462444	0.033331	0.164406
2.495720	0.033331	0.164216
2.528996	0.033331	0.162422
2.562272	0.033331	0.159616
2.595549	0.033331	0.157806
2.628825	0.033331	0.158895
2.662101	0.033331	0.161709
2.695377	0.033331	0.162754
2.728654	0.033331	0.16692
2.761930	0.033331	0.171131
2.795206	0.033331	0.171046
2.828482	0.033331	0.172001
2.861759	0.033331	0.174666
2.895035	0.033331	0.177079
2.928311	0.033331	0.181156
2.961587	0.033331	0.186734
2.994864	0.033331	0.191674
3.028140	0.033331	0.195275
3.061416	0.033331	0.200914
3.094693	0.033331	0.20783
3.127969	0.033331	0.214093
3.161245	0.033331	0.219746
3.194521	0.033331	0.223437
3.227798	0.033331	0.226979
3.261074	0.033331	0.230253
3.294350	0.033331	0.233349
3.327626	0.033331	0.233903
3.360903	0.033331	0.232421
3.394179	0.033331	0.231518
3.427455	0.033331	0.228801
3.460731	0.033331	0.229534
3.494008	0.033331	0.231366
3.527284	0.033331	0.235607
3.560560	0.033331	0.24016
3.593836	0.033331	0.241606
3.627113	0.033331	0.242814
3.660389	0.033331	0.2431
3.693665	0.033331	0.242896
3.726942	0.033331	0.240834
3.760218	0.033331	0.236467
3.793494	0.033331	0.22993
3.826770	0.033331	0.222204
3.860047	0.033331	0.21479
3.893323	0.033331	0.2124
3.926599	0.033331	0.213177
3.959875	0.033331	0.214995
3.993152	0.033331	0.215757
4.026428	0.033331	0.214988
4.059704	0.033331	0.213178
4.092980	0.033331	0.209644
4.126257	0.033331	0.206393
4.159533	0.033331	0.201372
4.192809	0.033331	0.194255
4.226085	0.033331	0.184774
4.259362	0.033331	0.176781
4.292638	0.033331	0.167835
4.325914	0.033331	0.158593
4.359191	0.033331	0.153914
4.392467	0.033331	0.153472
4.425743	0.033331	0.156731
4.459019	0.033331	0.154892
4.492296	0.033331	0.158092
4.525572	0.033331	0.156401
4.558848	0.033331	0.155841
4.592124	0.033331	0.156053
4.625401	0.033331	0.156413
4.658677	0.033331	0.161056
4.691953	0.033331	0.166084
4.725229	0.033331	0.171574
4.758506	0.033331	0.175725
4.791782	0.033331	0.177617
4.825058	0.033331	0.177458
4.858335	0.033331	0.177016
4.891611	0.033331	0.177525
4.924887	0.033331	0.182598
4.958163	0.033331	0.18565
4.991440	0.033331	0.190604
5.024716	0.033331	0.197223
5.057992	0.033331	0.202802
5.091268	0.033331	0.207221
5.124545	0.033331	0.214138
5.157821	0.033331	0.21765
5.191097	0.033331	0.222441
5.224373	0.033331	0.225225
5.257650	0.033331	0.224947
5.290926	0.033331	0.226467
5.324202	0.033331	0.226114
5.357478	0.033331	0.22704
5.390755	0.033331	0.227177
5.424031	0.033331	0.225992
5.457307	0.033331	0.22506
5.490584	0.033331	0.223785
5.523860	0.033331	0.224443
5.557136	0.033331	0.229754
5.590412	0.033331	0.232018
5.623689	0.033331	0.233776
5.656965	0.033331	0.234285
5.690241	0.033331	0.232981
5.723517	0.033331	0.230294
5.756794	0.033331	0.22685
5.790070	0.033331	0.220833
5.823346	0.033331	0.213865
5.856622	0.033331	0.206941
5.889899	0.033331	0.200627
5.923175	0.033331	0.19629
5.956451	0.033331	0.195031
5.989727	0.033331	0.198528
6.023004	0.033331	0.198904
6.056280	0.033331	0.196276
6.089556	0.033331	0.192668
6.122833	0.033331	0.186502
6.156109	0.033331	0.179728
6.189385	0.033331	0.172432
6.222661	0.033331	0.161614
6.255938	0.033331	0.15252
6.289214	0.033331	0.143188
6.322490	0.033331	0.136339
6.355766	0.033331	0.134202
6.389043	0.033331	0.135187
6.422319	0.033331	0.13696
6.455595	0.033331	0.140116
6.488871	0.033331	0.141651
6.522148	0.033331	0.139158
6.555424	0.033331	0.139384
6.588700	0.033331	0.141455
6.621976	0.033331	0.147673
6.655253	0.033331	0.156671
6.688529	0.033331	0.166025
6.721805	0.033331	0.172659
6.755082	0.033331	0.177956
6.788358	0.033331	0.180636
6.821634	0.033331	0.180075
6.854910	0.033331	0.178993
6.888187	0.033331	0.177645
6.921463	0.033331	0.178332
6.954739	0.033331	0.182365
6.988015	0.033331	0.187468
7.021292	0.033331	0.19486
7.054568	0.033331	0.201509
7.087844	0.033331	0.206241
7.121120	0.033331	0.209917
7.154397	0.033331	0.212165
7.187673	0.033331	0.214444
7.220949	0.033331	0.217674
7.254225	0.033331	0.217782
7.287502	0.033331	0.215065
7.320778	0.033331	0.2133
7.354054	0.033331	0.211847
7.387331	0.033331	0.212238
7.420607	0.033331	0.212955
7.453883	0.033331	0.213361
7.487159	0.033331	0.214019
7.520436	0.033331	0.213844
7.553712	0.033331	0.212986
7.586988	0.033331	0.213124
7.620264	0.033331	0.214183
7.653541	0.033331	0.216804
7.686817	0.033331	0.215559
7.720093	0.033331	0.213303
7.753369	0.033331	0.205919
7.786646	0.033331	0.198044
7.819922	0.033331	0.19008
7.853198	0.033331	0.181402
7.886475	0.033331	0.174568
7.919751	0.033331	0.172907
7.953027	0.033331	0.172078
7.986303	0.033331	0.171993
8.019580	0.033331	0.170703
8.052856	0.033331	0.168924
8.086132	0.033331	0.165375
8.119408	0.033331	0.160428
8.152685	0.033331	0.153163
8.185961	0.033331	0.142805
8.219237	0.033331	0.13108
8.252513	0.033331	0.12203
8.285790	0.033331	0.118571
8.319066	0.033331	0.118991
8.352342	0.033331	0.122028
8.385618	0.033331	0.124648
8.418895	0.033331	0.125915
8.452171	0.033331	0.127718
8.485447	0.033331	0.128049
8.518724	0.033331	0.129495
8.552000	0.033331	0.133067
8.585276	0.033331	0.138378
8.618552	0.033331	0.145845
8.651829	0.033331	0.155571
8.685105	0.033331	0.165074
8.718381	0.033331	0.171456
8.751657	0.033331	0.175994
8.784934	0.033331	0.180265
8.818210	0.033331	0.180135
8.851486	0.033331	0.179886
8.884762	0.033331	0.17824
8.918039	0.033331	0.178779
8.951315	0.033331	0.179556
8.984591	0.033331	0.18454
9.017867	0.033331	0.190104
9.051144	0.033331	0.195549
9.084420	0.033331	0.202138
9.117696	0.033331	0.205978
9.150973	0.033331	0.208449
9.184249	0.033331	0.208305
9.217525	0.033331	0.206956
9.250801	0.033331	0.205488
9.284078	0.033331	0.202965
9.317354	0.033331	0.201557
9.350630	0.033331	0.200089
9.383906	0.033331	0.197491
9.417183	0.033331	0.195355
9.450459	0.033331	0.194348
9.483735	0.033331	0.195392
9.517011	0.033331	0.196586
9.550288	0.033331	0.197853
9.583564	0.033331	0.198348
9.616840	0.033331	0.198976
9.650116	0.033331	0.199114
9.683393	0.033331	0.197126
9.716669	0.033331	0.19325
9.749945	0.033331	0.188645
9.783222	0.033331	0.180904
9.816498	0.033331	0.170442
9.849774	0.033331	0.158925
9.883050	0.033331	0.150575
9.916327	0.033331	0.146446
9.949603	0.033331	0.147044
9.982879	0.033331	0.148565
10.016155	0.033331	0.148702
10.049432	0.033331	0.146923
10.082708	0.033331	0.141486
10.115984	0.033331	0.134413
10.149260	0.033331	0.13027
10.182537	0.033331	0.124952
10.215813	0.033331	0.120407
10.249089	0.033331	0.11766
10.282365	0.033331	0.115881
10.315642	0.033331	0.11691
10.348918	0.033331	0.118549
10.382194	0.033331	0.122404
10.415471	0.033331	0.125262
10.448747	0.033331	0.126485
10.482023	0.033331	0.127425
10.515299	0.033331	0.129972
10.548576	0.033331	0.135104
10.581852	0.033331	0.14269
10.615128	0.033331	0.151569
10.648404	0.033331	0.160492
10.681681	0.033331	0.168524
10.714957	0.033331	0.173597
10.748233	0.033331	0.178522
10.781509	0.033331	0.180622
10.814786	0.033331	0.181027
10.848062	0.033331	0.178831
10.881338	0.033331	0.176456
10.914615	0.033331	0.175539
10.947891	0.033331	0.177773
10.981167	0.033331	0.182935
11.014443	0.033331	0.190461
11.047720	0.033331	0.196174
11.080996	0.033331	0.200504
11.114272	0.033331	0.204254
11.147548	0.033331	0.205997
11.180825	0.033331	0.205957
11.214101	0.033331	0.202735
11.247377	0.033331	0.197179
11.280653	0.033331	0.1914
11.313930	0.033331	0.18791
11.347206	0.033331	0.186576
11.380482	0.033331	0.188572
11.413758	0.033331	0.190851
11.447035	0.033331	0.192074
11.480311	0.033331	0.19022
11.513587	0.033331	0.186656
11.546864	0.033331	0.181055
11.580140	0.033331	0.175484
11.613416	0.033331	0.166985
11.646692	0.033331	0.156152
11.679969	0.033331	0.145423
11.713245	0.033331	0.134946
11.746521	0.033331	0.132913
11.779797	0.033331	0.137719
11.813074	0.033331	0.143461
11.846350	0.033331	0.149441
11.879626	0.033331	0.153385
11.912902	0.033331	0.15376
11.946179	0.033331	0.154835
11.979455	0.033331	0.153531
12.012731	0.033331	0.149669
12.046007	0.033331	0.145897
12.079284	0.033331	0.139806
12.112560	0.033331	0.132868
12.145836	0.033331	0.125335
12.179113	0.033331	0.119467
12.212389	0.033331	0.114238
12.245665	0.033331	0.112027
12.278941	0.033331	0.111154
12.312218	0.033331	0.110741
12.345494	0.033331	0.110552
12.378770	0.033331	0.110497
12.412046	0.033331	0.114039
12.445323	0.033331	0.116629
12.478599	0.033331	0.122595
12.511875	0.033331	0.131176
12.545151	0.033331	0.13457
12.578428	0.033331	0.139925
12.611704	0.033331	0.146708
12.644980	0.033331	0.155022
12.678256	0.033331	0.161508
12.711533	0.033331	0.166685
12.744809	0.033331	0.1688
12.778085	0.033331	0.168388
12.811362	0.033331	0.167069
12.844638	0.033331	0.165363
12.877914	0.033331	0.16391
12.911190	0.033331	0.164211
12.944467	0.033331	0.166297
12.977743	0.033331	0.169586
13.011019	0.033331	0.173693
13.044295	0.033331	0.177741
13.077572	0.033331	0.182383
13.110848	0.033331	0.184691
13.144124	0.033331	0.184249
13.177400	0.033331	0.182246
13.210677	0.033331	0.17779
13.243953	0.033331	0.169484
13.277229	0.033331	0.162992
13.310505	0.033331	0.157926
13.343782	0.033331	0.1568
13.377058	0.033331	0.156968
13.410334	0.033331	0.157804
13.443611	0.033331	0.158581
13.476887	0.033331	0.158362
13.510163	0.033331	0.158054
13.543439	0.033331	0.154252
13.576716	0.033331	0.149187
13.609992	0.033331	0.145029
13.643268	0.033331	0.139175
13.676544	0.033331	0.131999
13.709821	0.033331	0.123797
13.743097	0.033331	0.113246
13.776373	0.033331	0.102606
13.809649	0.033331	0.0961881
13.842926	0.033331	0.0940217
13.876202	0.033331	0.0949028
13.909478	0.033331	0.0973447
13.942755	0.033331	0.0965608
13.976031	0.033331	0.0930267
14.009307	0.033331	0.0891061
14.042583	0.033331	0.0865531
14.075860	0.033331	0.087122
14.109136	0.033331	0.0902627
14.142412	0.033331	0.0943548
14.175688	0.033331	0.0970941
14.208965	0.033331	0.0973211
14.242241	0.033331	0.0969236
14.275517	0.033331	0.0992913
14.308793	0.033331	0.102179
14.342070	0.033331	0.106613
14.375346	0.033331	0.1124
14.408622	0.033331	0.115972
14.441898	0.033331	0.120778
14.475175	0.033331	0.125747
14.508451	0.033331	0.132069
14.541727	0.033331	0.140115
14.575004	0.033331	0.147017
14.608280	0.033331	0.152581
14.641556	0.033331	0.155974
14.674832	0.033331	0.158431
14.708109	0.033331	0.160754
14.741385	0.033331	0.165129
14.774661	0.033331	0.16427
14.807937	0.033331	0.164364
14.841214	0.033331	0.16248
14.874490	0.033331	0.160313
14.907766	0.033331	0.159752
14.941042	0.033331	0.162878
14.974319	0.033331	0.16642
15.007595	0.033331	0.170468
15.040871	0.033331	0.172776
15.074147	0.033331	0.172438
15.107424	0.033331	0.171372
15.140700	0.033331	0.167808
0.000000	0.066663	0.445701
0.033276	0.066663	0.465477
0.066553	0.066663	0.488924
0.099829	0.066663	0.508953
0.133105	0.066663	0.521295
0.166381	0.066663	0.531274
0.199658	0.066663	0.538622
0.232934	0.066663	0.544082
0.266210	0.066663	0.544056
0.299486	0.066663	0.542886
0.332763	0.066663	0.540749
0.366039	0.066663	0.532696
0.399315	0.066663	0.52155
0.432591	0.066663	0.508695
0.465868	0.066663	0.496583
0.499144	0.066663	0.490076
0.532420	0.066663	0.490467
0.565696	0.066663	0.493578
0.598973	0.066663	0.494191
0.632249	0.066663	0.496053
0.665525	0.066663	0.498584
0.698802	0.066663	0.501695
0.732078	0.066663	0.504479
0.765354	0.066663	0.506163
0.798630	0.066663	0.504903
0.831907	0.066663	0.502276
0.865183	0.066663	0.496215
0.898459	0.066663	0.495193
0.931735	0.066663	0.5004
0.965012	0.066663	0.507926
0.998288	0.066663	0.51462
1.031564	0.066663	0.515873
1.064840	0.066663	0.515327
1.098117	0.066663	0.515018
1.131393	0.066663	0.515914
1.164669	0.066663	0.526027
1.197945	0.066663	0.540763
1.231222	0.066663	0.553344
1.264498	0.066663	0.561048
1.297774	0.066663	0.564501
1.331051	0.066663	0.567493
1.364327	0.066663	0.569237
1.397603	0.066663	0.570593
1.430879	0.066663	0.570597
1.464156	0.066663	0.567717
1.497432	0.066663	0.559842
1.530708	0.066663	0.549054
1.563984	0.066663	0.537031
1.597261	0.066663	0.522228
1.630537	0.066663	0.505969
1.663813	0.066663	0.487762
1.697089	0.066663	0.467608
1.730366	0.066663	0.44011
1.763642	0.066663	0.407498
1.796918	0.066663	0.370471
1.830195	0.066663	0.333087
1.863471	0.066663	0.305292
1.896747	0.066663	0.291129
1.930023	0.066663	0.281113
1.963300	0.066663	0.272465
1.996576	0.066663	0.263445
2.029852	0.066663	0.255763
2.063128	0.066663	0.247799
2.096405	0.066663	0.240326
2.129681	0.066663	0.231797
2.162957	0.066663	0.220324
2.196233	0.066663	0.208212
2.229510	0.066663	0.195446
2.262786	0.066663	0.182889
2.296062	0.066663	0.171773
2.329338	0.066663	0.162352
2.362615	0.066663	0.16029
2.395891	0.066663	0.159996
2.429167	0.066663	0.160966
2.462444	0.066663	0.162293
2.495720	0.066663	0.159651
2.528996	0.066663	0.15854
2.562272	0.066663	0.157905
2.595549	0.066663	0.160094
2.628825	0.066663	0.163295
2.662101	0.066663	0.167773
2.695377	0.066663	0.171746
2.728654	0.066663	0.174857
2.761930	0.066663	0.175664
2.795206	0.066663	0.177288
2.828482	0.066663	0.18034
2.861759	0.066663	0.181905
2.895035	0.066663	0.18399
2.928311	0.066663	0.187636
2.961587	0.066663	0.192457
2.994864	0.066663	0.198764
3.028140	0.066663	0.20681
3.061416	0.066663	0.213786
3.094693	0.066663	0.21941
3.127969	0.066663	0.224186
3.161245	0.066663	0.224814
3.194521	0.066663	0.22733
3.227798	0.066663	0.229906
3.261074	0.066663	0.233403
3.294350	0.066663	0.236425
3.327626	0.066663	0.237514
3.360903	0.066663	0.236537
3.394179	0.066663	0.233048
3.427455	0.066663	0.231
3.460731	0.066663	0.231108
3.494008	0.066663	0.234353
3.527284	0.066663	0.239069
3.560560	0.066663	0.24227
3.593836	0.066663	0.243507
3.627113	0.066663	0.243824
3.660389	0.066663	0.243887
3.693665	0.066663	0.243207
3.726942	0.066663	0.241829
3.760218	0.066663	0.236823
3.793494	0.066663	0.228918
3.826770	0.066663	0.219334
3.860047	0.066663	0.211146
3.893323	0.066663	0.207805
3.926599	0.066663	0.20992
3.959875	0.066663	0.211679
3.993152	0.066663	0.212812
4.026428	0.066663	0.213039
4.059704	0.066663	0.210472
4.092980	0.066663	0.205139
4.126257	0.066663	0.198587
4.159533	0.066663	0.192347
4.192809	0.066663	0.184145
4.226085	0.066663	0.177088
4.259362	0.066663	0.168484
4.292638	0.066663	0.158067
4.325914	0.066663	0.150921
4.359191	0.066663	0.149423
4.392467	0.066663	0.149903
4.425743	0.066663	0.152389
4.459019	0.066663	0.156303
4.492296	0.066663	0.15543
4.525572	0.066663	0.15478
4.558848	0.066663	0.156166
4.592124	0.066663	0.155843
4.625401	0.066663	0.162329
4.658677	0.066663	0.17204
4.691953	0.066663	0.180949
4.725229	0.066663	0.185874
4.758506	0.066663	0.187022
4.791782	0.066663	0.189955
4.825058	0.066663	0.188532
4.858335	0.066663	0.189487
4.891611	0.066663	0.190026
4.924887	0.066663	0.19342
4.958163	0.066663	0.197779
4.991440	0.066663	0.202659
5.024716	0.066663	0.204774
5.057992	0.066663	0.211483
5.091268	0.066663	0.219024
5.124545	0.066663	0.221971
5.157821	0.066663	0.227223
5.191097	0.066663	0.229085
5.224373	0.066663	0.228777
5.257650	0.066663	0.228543
5.290926	0.066663	0.228205
5.324202	0.066663	0.228833
5.357478	0.066663	0.229848
5.390755	0.066663	0.229659
5.424031	0.066663	0.228265
5.457307	0.066663	0.22653
5.490584	0.066663	0.224393
5.523860	0.066663	0.22416
5.557136	0.066663	0.226824
5.590412	0.066663	0.230352
5.623689	0.066663	0.232437
5.656965	0.066663	0.232099
5.690241	0.066663	0.230408
5.723517	0.066663	0.227513
5.756794	0.066663	0.222047
5.790070	0.066663	0.215673
5.823346	0.066663	0.208541
5.856622	0.066663	0.199388
5.889899	0.066663	0.192732
5.923175	0.066663	0.189584
5.956451	0.066663	0.189856
5.989727	0.066663	0.192506
6.023004	0.066663	0.191529
6.056280	0.066663	0.190269
6.089556	0.066663	0.186185
6.122833	0.066663	0.180555
6.156109	0.066663	0.172487
6.189385	0.066663	0.162516
6.222661	0.066663	0.152604
6.255938	0.066663	0.141369
6.289214	0.066663	0.136066
6.322490	0.066663	0.135297
6.355766	0.066663	0.13655
6.389043	0.066663	0.139126
6.422319	0.066663	0.140839
6.455595	0.066663	0.141943
6.488871	0.066663	0.143062
6.522148	0.066663	0.144523
6.555424	0.066663	0.146861
6.588700	0.066663	0.149749
6.621976	0.066663	0.156041
6.655253	0.066663	0.163939
6.688529	0.066663	0.174721
6.721805	0.066663	0.183213
6.755082	0.066663	0.190635
6.788358	0.066663	0.194281
6.821634	0.066663	0.193141
6.854910	0.066663	0.189369
6.888187	0.066663	0.188198
6.921463	0.066663	0.190194
6.954739	0.066663	0.192874
6.988015	0.066663	0.199493
7.021292	0.066663	0.206276
7.054568	0.066663	0.210235
7.087844	0.066663	0.212572
7.121120	0.066663	0.215996
7.154397	0.066663	0.220534
7.187673	0.066663	0.222857
7.220949	0.066663	0.223322
7.254225	0.066663	0.221155
7.287502	0.066663	0.217725
7.320778	0.066663	0.213983
7.354054	0.066663	0.211653
7.387331	0.066663	0.211374
7.420607	0.066663	0.212092
7.453883	0.066663	0.213255
7.487159	0.066663	0.214285
7.520436	0.066663	0.213412
7.553712	0.066663	0.213044
7.586988	0.066663	0.213881
7.620264	0.066663	0.213825
7.653541	0.066663	0.214141
7.686817	0.066663	0.211767
7.720093	0.066663	0.207326
7.753369	0.066663	0.199406
7.786646	0.066663	0.191977
7.819922	0.066663	0.183106
7.853198	0.066663	0.174057
7.886475	0.066663	0.167401
7.919751	0.066663	0.16467
7.953027	0.066663	0.165134
7.986303	0.066663	0.166536
8.019580	0.066663	0.166807
8.052856	0.066663	0.164834
8.086132	0.066663	0.161597
8.119408	0.066663	0.15506
8.152685	0.066663	0.146784
8.185961	0.066663	0.136783
8.219237	0.066663	0.129235
8.252513	0.066663	0.124378
8.285790	0.066663	0.122539
8.319066	0.066663	0.12446
8.352342	0.066663	0.127229
8.385618	0.066663	0.131024
8.418895	0.066663	0.132767
8.452171	0.066663	0.134689
8.485447	0.066663	0.13508
8.518724	0.066663	0.134816
8.552000	0.066663	0.137659
8.585276	0.066663	0.147163
8.618552	0.066663	0.156844
8.651829	0.066663	0.167983
8.685105	0.066663	0.176684
8.718381	0.066663	0.182857
8.751657	0.066663	0.185403
8.784934	0.066663	0.188365
8.818210	0.066663	0.191669
8.851486	0.066663	0.192402
8.884762	0.066663	0.191841
8.918039	0.066663	0.189392
8.951315	0.066663	0.187999
8.984591	0.066663	0.191184
9.017867	0.066663	0.196376
9.051144	0.066663	0.203337
9.084420	0.066663	0.209882
9.117696	0.066663	0.212086
9.150973	0.066663	0.211644
9.184249	0.066663	0.21095
9.217525	0.066663	0.209125
9.250801	0.066663	0.207657
9.284078	0.066663	0.205967
9.317354	0.066663	0.203339
9.350630	0.066663	0.197977
9.383906	0.066663	0.194695
9.417183	0.066663	0.193644
9.450459	0.066663	0.194852
9.483735	0.066663	0.194826
9.517011	0.066663	0.195648
9.550288	0.066663	0.196365
9.583564	0.066663	0.195358
9.616840	0.066663	0.193787
9.650116	0.066663	0.193805
9.683393	0.066663	0.192516
9.716669	0.066663	0.187808
9.749945	0.066663	0.181375
9.783222	0.066663	0.173009
9.816498	0.066663	0.161507
9.849774	0.066663	0.152472
9.883050	0.066663	0.143735
9.916327	0.066663	0.139948
9.949603	0.066663	0.140383
9.982879	0.066663	0.141116
10.016155	0.066663	0.140317
10.049432	0.066663	0.136723
10.082708	0.066663	0.13365
10.115984	0.066663	0.129328
10.149260	0.066663	0.125615
10.182537	0.066663	0.122988
10.215813	0.066663	0.121981
10.249089	0.066663	0.120989
10.282365	0.066663	0.121216
10.315642	0.066663	0.123807
10.348918	0.066663	0.125045
10.382194	0.066663	0.126624
10.415471	0.066663	0.12926
10.448747	0.066663	0.132817
10.482023	0.066663	0.136284
10.515299	0.066663	0.141804
10.548576	0.066663	0.147873
10.581852	0.066663	0.153898
10.615128	0.066663	0.160547
10.648404	0.066663	0.168028
10.681681	0.066663	0.174737
10.714957	0.066663	0.183021
10.748233	0.066663	0.1875
10.781509	0.066663	0.188752
10.814786	0.066663	0.188058
10.848062	0.066663	0.184702
10.881338	0.066663	0.182461
10.914615	0.066663	0.182985
10.947891	0.066663	0.184416
10.981167	0.066663	0.18946
11.014443	0.066663	0.193939
11.047720	0.066663	0.19699
11.080996	0.066663	0.200621
11.114272	0.066663	0.205145
11.147548	0.066663	0.207661
11.180825	0.066663	0.207888
11.214101	0.066663	0.204101
11.247377	0.066663	0.197549
11.280653	0.066663	0.189436
11.313930	0.066663	0.184549
11.347206	0.066663	0.183424
11.380482	0.066663	0.184275
11.413758	0.066663	0.186434
11.447035	0.066663	0.185323
11.480311	0.066663	0.183618
11.513587	0.066663	0.180545
11.546864	0.066663	0.175747
11.580140	0.066663	0.170429
11.613416	0.066663	0.16407
11.646692	0.066663	0.152717
11.679969	0.066663	0.140189
11.713245	0.066663	0.130217
11.746521	0.066663	0.126386
11.779797	0.066663	0.129542
11.813074	0.066663	0.135789
11.846350	0.066663	0.141338
11.879626	0.066663	0.143706
11.912902	0.066663	0.1442
11.946179	0.066663	0.143654
11.979455	0.066663	0.142603
12.012731	0.066663	0.140659
12.046007	0.066663	0.136545
12.079284	0.066663	0.131896
12.112560	0.066663	0.125538
12.145836	0.066663	0.12077
12.179113	0.066663	0.116775
12.212389	0.066663	0.114698
12.245665	0.066663	0.115906
12.278941	0.066663	0.116445
12.312218	0.066663	0.115899
12.345494	0.066663	0.115249
12.378770	0.066663	0.116323
12.412046	0.066663	0.121173
12.445323	0.066663	0.13026
12.478599	0.066663	0.135631
12.511875	0.066663	0.141388
12.545151	0.066663	0.146759
12.578428	0.066663	0.150018
12.611704	0.066663	0.155077
12.644980	0.066663	0.161012
12.678256	0.066663	0.166204
12.711533	0.066663	0.169865
12.744809	0.066663	0.171296
12.778085	0.066663	0.172519
12.811362	0.066663	0.171616
12.844638	0.066663	0.170416
12.877914	0.066663	0.168636
12.911190	0.066663	0.167511
12.944467	0.066663	0.168704
12.977743	0.066663	0.172513
13.011019	0.066663	0.176977
13.044295	0.066663	0.181768
13.077572	0.066663	0.183823
13.110848	0.066663	0.182965
13.144124	0.066663	0.181661
13.177400	0.066663	0.178647
13.210677	0.066663	0.175306
13.243953	0.066663	0.171817
13.277229	0.066663	0.164507
13.310505	0.066663	0.158252
13.343782	0.066663	0.153648
13.377058	0.066663	0.152641
13.410334	0.066663	0.154681
13.443611	0.066663	0.156202
13.476887	0.066663	0.157306
13.510163	0.066663	0.154768
13.543439	0.066663	0.150431
13.576716	0.066663	0.143983
13.609992	0.066663	0.138189
13.643268	0.066663	0.131414
13.676544	0.066663	0.123272
13.709821	0.066663	0.114876
13.743097	0.066663	0.104251
13.776373	0.066663	0.0966289
13.809649	0.066663	0.0924556
13.842926	0.066663	0.0917014
13.876202	0.066663	0.0935339
13.909478	0.066663	0.0952623
13.942755	0.066663	0.0948054
13.976031	0.066663	0.092862
14.009307	0.066663	0.0904874
14.042583	0.066663	0.0900454
14.075860	0.066663	0.0948213
14.109136	0.066663	0.102184
14.142412	0.066663	0.109502
14.175688	0.066663	0.1141
14.208965	0.066663	0.113806
14.242241	0.066663	0.11271
14.275517	0.066663	0.111584
14.308793	0.066663	0.113313
14.342070	0.066663	0.118133
14.375346	0.066663	0.123771
14.408622	0.066663	0.130212
14.441898	0.066663	0.135345
14.475175	0.066663	0.140314
14.508451	0.066663	0.144629
14.541727	0.066663	0.150282
14.575004	0.066663	0.157006
14.608280	0.066663	0.160057
14.641556	0.066663	0.164729
14.674832	0.066663	0.16561
14.708109	0.066663	0.166774
14.741385	0.066663	0.165395
14.774661	0.066663	0.165756
14.807937	0.066663	0.166191
14.841214	0.066663	0.165095
14.874490	0.066663	0.166154
14.907766	0.066663	0.163869
14.941042	0.066663	0.164512
14.974319	0.066663	0.166226
15.007595	0.066663	0.168147
15.040871	0.066663	0.171095
15.074147	0.066663	0.173016
15.107424	0.066663	0.17143
15.140700	0.066663	0.167806
0.000000	0.099994	0.44518
0.033276	0.099994	0.459633
0.066553	0.099994	0.483482
0.099829	0.099994	0.504715
0.133105	0.099994	0.520655
0.166381	0.099994	0.53053
0.199658	0.099994	0.536614
0.232934	0.099994	0.542223
0.266210	0.099994	0.543921
0.299486	0.099994	0.543747
0.332763	0.099994	0.542175
0.366039	0.099994	0.53653
0.399315	0.099994	0.528581
0.432591	0.099994	0.51965
0.465868	0.099994	0.511181
0.499144	0.099994	0.503335
0.532420	0.099994	0.498909
0.565696	0.099994	0.49982
0.598973	0.099994	0.501147
0.632249	0.099994	0.502489
0.665525	0.099994	0.504411
0.698802	0.099994	0.505351
0.732078	0.099994	0.504984
0.765354	0.099994	0.504304
0.798630	0.099994	0.503163
0.831907	0.099994	0.499852
0.865183	0.099994	0.500138
0.898459	0.099994	0.505776
0.931735	0.099994	0.508085
0.965012	0.099994	0.510705
0.998288	0.099994	0.51444
1.031564	0.099994	0.516986
1.064840	0.099994	0.519399
1.098117	0.099994	0.523833
1.131393	0.099994	0.53121
1.164669	0.099994	0.540877
1.197945	0.099994	0.550083
1.231222	0.099994	0.558352
1.264498	0.099994	0.565819
1.297774	0.099994	0.573405
1.331051	0.099994	0.575966
1.364327	0.099994	0.578586
1.397603	0.099994	0.575483
1.430879	0.099994	0.572127
1.464156	0.099994	0.566958
1.497432	0.099994	0.560094
1.530708	0.099994	0.551193
1.563984	0.099994	0.540583
1.597261	0.099994	0.527222
1.630537	0.099994	0.510889
1.663813	0.099994	0.492221
1.697089	0.099994	0.468722
1.730366	0.099994	0.441922
1.763642	0.099994	0.413354
1.796918	0.099994	0.379092
1.830195	0.099994	0.343388
1.863471	0.099994	0.313586
1.896747	0.099994	0.293996
1.930023	0.099994	0.281335
1.963300	0.099994	0.270828
1.996576	0.099994	0.263756
2.029852	0.099994	0.255777
2.063128	0.099994	0.245405
2.096405	0.099994	0.234259
2.129681	0.099994	0.222251
2.162957	0.099994	0.210199
2.196233	0.099994	0.197359
2.229510	0.099994	0.184088
2.262786	0.099994	0.171426
2.296062	0.099994	0.161232
2.329338	0.099994	0.157058
2.362615	0.099994	0.155739
2.395891	0.099994	0.158984
2.429167	0.099994	0.159939
2.462444	0.099994	0.159156
2.495720	0.099994	0.158535
2.528996	0.099994	0.156874
2.562272	0.099994	0.157577
2.595549	0.099994	0.162219
2.628825	0.099994	0.169492
2.662101	0.099994	0.177197
2.695377	0.099994	0.183504
2.728654	0.099994	0.187581
2.761930	0.099994	0.188492
2.795206	0.099994	0.189998
2.828482	0.099994	0.189422
2.861759	0.099994	0.188905
2.895035	0.099994	0.190649
2.928311	0.099994	0.195588
2.961587	0.099994	0.204036
2.994864	0.099994	0.210358
3.028140	0.099994	0.217141
3.061416	0.099994	0.221501
3.094693	0.099994	0.226024
3.127969	0.099994	0.23071
3.161245	0.099994	0.232617
3.194521	0.099994	0.23552
3.227798	0.099994	0.237472
3.261074	0.099994	0.237267
3.294350	0.099994	0.236409
3.327626	0.099994	0.235774
3.360903	0.099994	0.236313
3.394179	0.099994	0.236897
3.427455	0.099994	0.236306
3.460731	0.099994	0.234065
3.494008	0.099994	0.234099
3.527284	0.099994	0.235084
3.560560	0.099994	0.237482
3.593836	0.099994	0.239924
3.627113	0.099994	0.242886
3.660389	0.099994	0.243916
3.693665	0.099994	0.241288
3.726942	0.099994	0.23655
3.760218	0.099994	0.230385
3.793494	0.099994	0.224071
3.826770	0.099994	0.215378
3.860047	0.099994	0.208142
3.893323	0.099994	0.20333
3.926599	0.099994	0.203304
3.959875	0.099994	0.202877
3.993152	0.099994	0.204085
4.026428	0.099994	0.204193
4.059704	0.099994	0.202591
4.092980	0.099994	0.19824
4.126257	0.099994	0.191019
4.159533	0.099994	0.182653
4.192809	0.099994	0.173039
4.226085	0.099994	0.163306
4.259362	0.099994	0.154524
4.292638	0.099994	0.148864
4.325914	0.099994	0.148258
4.359191	0.099994	0.150864
4.392467	0.099994	0.150734
4.425743	0.099994	0.152121
4.459019	0.099994	0.154265
4.492296	0.099994	0.156306
4.525572	0.099994	0.158183
4.558848	0.099994	0.16009
4.592124	0.099994	0.162993
4.625401	0.099994	0.172213
4.658677	0.099994	0.181301
4.691953	0.099994	0.190506
4.725229	0.099994	0.196992
4.758506	0.099994	0.202541
4.791782	0.099994	0.203571
4.825058	0.099994	0.201598
4.858335	0.099994	0.201066
4.891611	0.099994	0.200045
4.924887	0.099994	0.201862
4.958163	0.099994	0.20536
4.991440	0.099994	0.207846
5.024716	0.099994	0.213038
5.057992	0.099994	0.219673
5.091268	0.099994	0.225549
5.124545	0.099994	0.230042
5.157821	0.099994	0.232112
5.191097	0.099994	0.231715
5.224373	0.099994	0.23383
5.257650	0.099994	0.232243
5.290926	0.099994	0.230107
5.324202	0.099994	0.228966
5.357478	0.099994	0.227231
5.390755	0.099994	0.226001
5.424031	0.099994	0.225841
5.457307	0.099994	0.227852
5.490584	0.099994	0.226354
5.523860	0.099994	0.22893
5.557136	0.099994	0.228875
5.590412	0.099994	0.227526
5.623689	0.099994	0.229091
5.656965	0.099994	0.227415
5.690241	0.099994	0.227731
5.723517	0.099994	0.224792
5.756794	0.099994	0.21876
5.790070	0.099994	0.211138
5.823346	0.099994	0.201642
5.856622	0.099994	0.192251
5.889899	0.099994	0.185105
5.923175	0.099994	0.183339
5.956451	0.099994	0.183775
5.989727	0.099994	0.183124
6.023004	0.099994	0.182192
6.056280	0.099994	0.179089
6.089556	0.099994	0.175287
6.122833	0.099994	0.171634
6.156109	0.099994	0.163402
6.189385	0.099994	0.15529
6.222661	0.099994	0.145958
6.255938	0.099994	0.13731
6.289214	0.099994	0.131724
6.322490	0.099994	0.133438
6.355766	0.099994	0.137396
6.389043	0.099994	0.140849
6.422319	0.099994	0.143127
6.455595	0.099994	0.145911
6.488871	0.099994	0.145068
6.522148	0.099994	0.146142
6.555424	0.099994	0.149788
6.588700	0.099994	0.157567
6.621976	0.099994	0.167145
6.655253	0.099994	0.175459
6.688529	0.099994	0.183743
6.721805	0.099994	0.190972
6.755082	0.099994	0.196119
6.788358	0.099994	0.200271
6.821634	0.099994	0.201539
6.854910	0.099994	0.200948
6.888187	0.099994	0.19835
6.921463	0.099994	0.196987
6.954739	0.099994	0.19757
6.988015	0.099994	0.201677
7.021292	0.099994	0.207806
7.054568	0.099994	0.212285
7.087844	0.099994	0.217774
7.121120	0.099994	0.22206
7.154397	0.099994	0.224026
7.187673	0.099994	0.225279
7.220949	0.099994	0.224539
7.254225	0.099994	0.220767
7.287502	0.099994	0.216728
7.320778	0.099994	0.213268
7.354054	0.099994	0.209853
7.387331	0.099994	0.208861
7.420607	0.099994	0.209772
7.453883	0.099994	0.210296
7.487159	0.099994	0.209809
7.520436	0.099994	0.210334
7.553712	0.099994	0.211646
7.586988	0.099994	0.210877
7.620264	0.099994	0.210375
7.653541	0.099994	0.208313
7.686817	0.099994	0.204615
7.720093	0.099994	0.199624
7.753369	0.099994	0.193266
7.786646	0.099994	0.185391
7.819922	0.099994	0.176267
7.853198	0.099994	0.167158
7.886475	0.099994	0.16013
7.919751	0.099994	0.156894
7.953027	0.099994	0.155857
7.986303	0.099994	0.156991
8.019580	0.099994	0.15805
8.052856	0.099994	0.156166
8.086132	0.099994	0.151354
8.119408	0.099994	0.144162
8.152685	0.099994	0.135723
8.185961	0.099994	0.129022
8.219237	0.099994	0.126231
8.252513	0.099994	0.125849
8.285790	0.099994	0.127443
8.319066	0.099994	0.127923
8.352342	0.099994	0.130632
8.385618	0.099994	0.132257
8.418895	0.099994	0.134743
8.452171	0.099994	0.137929
8.485447	0.099994	0.142184
8.518724	0.099994	0.144374
8.552000	0.099994	0.145537
8.585276	0.099994	0.151413
8.618552	0.099994	0.15885
8.651829	0.099994	0.170613
8.685105	0.099994	0.180711
8.718381	0.099994	0.186126
8.751657	0.099994	0.190248
8.784934	0.099994	0.19266
8.818210	0.099994	0.192902
8.851486	0.099994	0.193159
8.884762	0.099994	0.19346
8.918039	0.099994	0.192186
8.951315	0.099994	0.192546
8.984591	0.099994	0.194423
9.017867	0.099994	0.197683
9.051144	0.099994	0.202444
9.084420	0.099994	0.209703
9.117696	0.099994	0.210569
9.150973	0.099994	0.212951
9.184249	0.099994	0.212405
9.217525	0.099994	0.21015
9.250801	0.099994	0.206274
9.284078	0.099994	0.202635
9.317354	0.099994	0.196455
9.350630	0.099994	0.192326
9.383906	0.099994	0.190888
9.417183	0.099994	0.190446
9.450459	0.099994	0.191491
9.483735	0.099994	0.191465
9.517011	0.099994	0.192153
9.550288	0.099994	0.190908
9.583564	0.099994	0.190273
9.616840	0.099994	0.188984
9.650116	0.099994	0.187174
9.683393	0.099994	0.183298
9.716669	0.099994	0.178099
9.749945	0.099994	0.171086
9.783222	0.099994	0.161962
9.816498	0.099994	0.151471
9.849774	0.099994	0.141069
9.883050	0.099994	0.134963
9.916327	0.099994	0.132217
9.949603	0.099994	0.13173
9.982879	0.099994	0.131927
10.016155	0.099994	0.131307
10.049432	0.099994	0.129586
10.082708	0.099994	0.12849
10.115984	0.099994	0.125729
10.149260	0.099994	0.124574
10.182537	0.099994	0.124979
10.215813	0.099994	0.12583
10.249089	0.099994	0.126949
10.282365	0.099994	0.129362
10.315642	0.099994	0.130555
10.348918	0.099994	0.132432
10.382194	0.099994	0.133833
10.415471	0.099994	0.135562
10.448747	0.099994	0.138613
10.482023	0.099994	0.146526
10.515299	0.099994	0.153071
10.548576	0.099994	0.159081
10.581852	0.099994	0.164704
10.615128	0.099994	0.170253
10.648404	0.099994	0.175742
10.681681	0.099994	0.181663
10.714957	0.099994	0.187271
10.748233	0.099994	0.191587
10.781509	0.099994	0.194712
10.814786	0.099994	0.194449
10.848062	0.099994	0.192773
10.881338	0.099994	0.189447
10.914615	0.099994	0.187563
10.947891	0.099994	0.187255
10.981167	0.099994	0.190752
11.014443	0.099994	0.196405
11.047720	0.099994	0.201835
11.080996	0.099994	0.205585
11.114272	0.099994	0.206838
11.147548	0.099994	0.210202
11.180825	0.099994	0.208689
11.214101	0.099994	0.206285
11.247377	0.099994	0.199287
11.280653	0.099994	0.192096
11.313930	0.099994	0.184712
11.347206	0.099994	0.180598
11.380482	0.099994	0.180468
11.413758	0.099994	0.182063
11.447035	0.099994	0.183479
11.480311	0.099994	0.181476
11.513587	0.099994	0.179622
11.546864	0.099994	0.175077
11.580140	0.099994	0.169015
11.613416	0.099994	0.159906
11.646692	0.099994	0.149712
11.679969	0.099994	0.13928
11.713245	0.099994	0.129874
11.746521	0.099994	0.123531
11.779797	0.099994	0.125095
11.813074	0.099994	0.128831
11.846350	0.099994	0.132566
11.879626	0.099994	0.136628
11.912902	0.099994	0.138149
11.946179	0.099994	0.138227
11.979455	0.099994	0.135763
12.012731	0.099994	0.132155
12.046007	0.099994	0.128918
12.079284	0.099994	0.126975
12.112560	0.099994	0.124377
12.145836	0.099994	0.124099
12.179113	0.099994	0.125738
12.212389	0.099994	0.125325
12.245665	0.099994	0.124259
12.278941	0.099994	0.123371
12.312218	0.099994	0.122572
12.345494	0.099994	0.124435
12.378770	0.099994	0.128378
12.412046	0.099994	0.133734
12.445323	0.099994	0.139045
12.478599	0.099994	0.144698
12.511875	0.099994	0.150158
12.545151	0.099994	0.156836
12.578428	0.099994	0.162742
12.611704	0.099994	0.168499
12.644980	0.099994	0.171016
12.678256	0.099994	0.173889
12.711533	0.099994	0.175201
12.744809	0.099994	0.175904
12.778085	0.099994	0.177037
12.811362	0.099994	0.177502
12.844638	0.099994	0.175559
12.877914	0.099994	0.173348
12.911190	0.099994	0.17237
12.944467	0.099994	0.171423
12.977743	0.099994	0.174252
13.011019	0.099994	0.177987
13.044295	0.099994	0.182005
13.077572	0.099994	0.18467
13.110848	0.099994	0.185476
13.144124	0.099994	0.18383
13.177400	0.099994	0.180073
13.210677	0.099994	0.17471
13.243953	0.099994	0.166835
13.277229	0.099994	0.159377
13.310505	0.099994	0.151992
13.343782	0.099994	0.149276
13.377058	0.099994	0.149265
13.410334	0.099994	0.150711
13.443611	0.099994	0.151384
13.476887	0.099994	0.151031
13.510163	0.099994	0.147244
13.543439	0.099994	0.142848
13.576716	0.099994	0.137351
13.609992	0.099994	0.130383
13.643268	0.099994	0.122375
13.676544	0.099994	0.112567
13.709821	0.099994	0.102626
13.743097	0.099994	0.0933384
13.776373	0.099994	0.0887785
13.809649	0.099994	0.0895704
13.842926	0.099994	0.0912245
13.876202	0.099994	0.0908865
13.909478	0.099994	0.0906378
13.942755	0.099994	0.0910283
13.976031	0.099994	0.0905119
14.009307	0.099994	0.0935337
14.042583	0.099994	0.0988448
14.075860	0.099994	0.105464
14.109136	0.099994	0.110805
14.142412	0.099994	0.11622
14.175688	0.099994	0.120996
14.208965	0.099994	0.12491
14.242241	0.099994	0.12646
14.275517	0.099994	0.12517
14.308793	0.099994	0.123257
14.342070	0.099994	0.123677
14.375346	0.099994	0.128899
14.408622	0.099994	0.137049
14.441898	0.099994	0.145973
14.475175	0.099994	0.152637
14.508451	0.099994	0.15719
14.541727	0.099994	0.159305
14.575004	0.099994	0.161301
14.608280	0.099994	0.165274
14.641556	0.099994	0.168266
14.674832	0.099994	0.169429
14.708109	0.099994	0.169984
14.741385	0.099994	0.167906
14.774661	0.099994	0.166305
14.807937	0.099994	0.165149
14.841214	0.099994	0.165302
14.874490	0.099994	0.166049
14.907766	0.099994	0.167049
14.941042	0.099994	0.168138
14.974319	0.099994	0.167548
15.007595	0.099994	0.169038
15.040871	0.099994	0.17151
15.074147	0.099994	0.171306
15.107424	0.099994	0.170343
15.140700	0.099994	0.166631
0.000000	0.133325	0.447958
0.033276	0.133325	0.461015
0.066553	0.133325	0.482544
0.099829	0.133325	0.501146
0.133105	0.133325	0.515599
0.166381	0.133325	0.526039
0.199658	0.133325	0.534814
0.232934	0.133325	0.54017
0.266210	0.133325	0.541883
0.299486	0.133325	0.541977
0.332763	0.133325	0.539082
0.366039	0.133325	0.536187
0.399315	0.133325	0.533143
0.432591	0.133325	0.528658
0.465868	0.133325	0.52215
0.499144	0.133325	0.514112
0.532420	0.133325	0.509864
0.565696	0.133325	0.508025
0.598973	0.133325	0.506973
0.632249	0.133325	0.509609
0.665525	0.133325	0.508617
0.698802	0.133325	0.50703
0.732078	0.133325	0.501504
0.765354	0.133325	0.499991
0.798630	0.133325	0.497557
0.831907	0.133325	0.501203
0.865183	0.133325	0.508551
0.898459	0.133325	0.51416
0.931735	0.133325	0.51794
0.965012	0.133325	0.518077
0.998288	0.133325	0.517858
1.031564	0.133325	0.51926
1.064840	0.133325	0.522936
1.098117	0.133325	0.530699
1.131393	0.133325	0.541199
1.164669	0.133325	0.549736
1.197945	0.133325	0.555835
1.231222	0.133325	0.561101
1.264498	0.133325	0.567186
1.297774	0.133325	0.57324
1.331051	0.133325	0.576247
1.364327	0.133325	0.576608
1.397603	0.133325	0.574649
1.430879	0.133325	0.56945
1.464156	0.133325	0.563092
1.497432	0.133325	0.556004
1.530708	0.133325	0.548055
1.563984	0.133325	0.537742
1.597261	0.133325	0.525318
1.630537	0.133325	0.509475
1.663813	0.133325	0.489901
1.697089	0.133325	0.467769
1.730366	0.133325	0.442843
1.763642	0.133325	0.415835
1.796918	0.133325	0.386093
1.830195	0.133325	0.350359
1.863471	0.133325	0.32078
1.896747	0.133325	0.297117
1.930023	0.133325	0.281616
1.963300	0.133325	0.269489
1.996576	0.133325	0.260812
2.029852	0.133325	0.251257
2.063128	0.133325	0.2402
2.096405	0.133325	0.228163
2.129681	0.133325	0.213598
2.162957	0.133325	0.200535
2.196233	0.133325	0.185376
2.229510	0.133325	0.171733
2.262786	0.133325	0.1609
2.296062	0.133325	0.154719
2.329338	0.133325	0.154173
2.362615	0.133325	0.155575
2.395891	0.133325	0.157199
2.429167	0.133325	0.156118
2.462444	0.133325	0.154813
2.495720	0.133325	0.154074
2.528996	0.133325	0.156888
2.562272	0.133325	0.161604
2.595549	0.133325	0.16913
2.628825	0.133325	0.175438
2.662101	0.133325	0.182087
2.695377	0.133325	0.189464
2.728654	0.133325	0.195414
2.761930	0.133325	0.201097
2.795206	0.133325	0.200982
2.828482	0.133325	0.199113
2.861759	0.133325	0.195624
2.895035	0.133325	0.197947
2.928311	0.133325	0.203302
2.961587	0.133325	0.210962
2.994864	0.133325	0.219618
3.028140	0.133325	0.225569
3.061416	0.133325	0.22914
3.094693	0.133325	0.23185
3.127969	0.133325	0.234411
3.161245	0.133325	0.238146
3.194521	0.133325	0.241465
3.227798	0.133325	0.241365
3.261074	0.133325	0.239214
3.294350	0.133325	0.237062
3.327626	0.133325	0.236516
3.360903	0.133325	0.236238
3.394179	0.133325	0.236435
3.427455	0.133325	0.236989
3.460731	0.133325	0.237037
3.494008	0.133325	0.235986
3.527284	0.133325	0.235945
3.560560	0.133325	0.237748
3.593836	0.133325	0.241082
3.627113	0.133325	0.242439
3.660389	0.133325	0.240287
3.693665	0.133325	0.237333
3.726942	0.133325	0.231866
3.760218	0.133325	0.226637
3.793494	0.133325	0.219758
3.826770	0.133325	0.211021
3.860047	0.133325	0.203235
3.893323	0.133325	0.199686
3.926599	0.133325	0.198293
3.959875	0.133325	0.198133
3.993152	0.133325	0.198881
4.026428	0.133325	0.197383
4.059704	0.133325	0.194325
4.092980	0.133325	0.189928
4.126257	0.133325	0.184491
4.159533	0.133325	0.174669
4.192809	0.133325	0.164073
4.226085	0.133325	0.154757
4.259362	0.133325	0.149855
4.292638	0.133325	0.147763
4.325914	0.133325	0.148882
4.359191	0.133325	0.15116
4.392467	0.133325	0.153602
4.425743	0.133325	0.157174
4.459019	0.133325	0.158456
4.492296	0.133325	0.158817
4.525572	0.133325	0.159074
4.558848	0.133325	0.162289
4.592124	0.133325	0.168596
4.625401	0.133325	0.17963
4.658677	0.133325	0.189788
4.691953	0.133325	0.198488
4.725229	0.133325	0.205093
4.758506	0.133325	0.208397
4.791782	0.133325	0.209977
4.825058	0.133325	0.210947
4.858335	0.133325	0.21052
4.891611	0.133325	0.208755
4.924887	0.133325	0.208803
4.958163	0.133325	0.20909
4.991440	0.133325	0.212885
5.024716	0.133325	0.219593
5.057992	0.133325	0.226183
5.091268	0.133325	0.232743
5.124545	0.133325	0.235601
5.157821	0.133325	0.235962
5.191097	0.133325	0.234984
5.224373	0.133325	0.234304
5.257650	0.133325	0.233684
5.290926	0.133325	0.23177
5.324202	0.133325	0.229931
5.357478	0.133325	0.225445
5.390755	0.133325	0.22154
5.424031	0.133325	0.222882
5.457307	0.133325	0.224298
5.490584	0.133325	0.225982
5.523860	0.133325	0.226982
5.557136	0.133325	0.225722
5.590412	0.133325	0.223957
5.623689	0.133325	0.223768
5.656965	0.133325	0.222404
5.690241	0.133325	0.221665
5.723517	0.133325	0.219216
5.756794	0.133325	0.213764
5.790070	0.133325	0.204521
[truncated: 116,561 more rows]
