# Supplementary material for: Cyclodehydrogenation of molecular nanographene precursors catalyzed by atomic hydrogen
Source: Nat Commun. 2025 Jan 15;16:691. doi: 10.1038/s41467-024-54774-1 (PMC11735845; doi:10.1038/s41467-024-54774-1)
Supplement: Supplementary file 4 — Source Data [file 41467_2024_54774_MOESM4_ESM.zip › Source Data/Figure_4 source data file/Figure_4g.txt]

X[nm]		Y[nm]		Z[nm]
0.000000	0.000000	0.533488
0.039144	0.000000	0.529827
0.078287	0.000000	0.529653
0.117431	0.000000	0.526684
0.156574	0.000000	0.521023
0.195718	0.000000	0.512899
0.234861	0.000000	0.508623
0.274005	0.000000	0.504756
0.313149	0.000000	0.496402
0.352292	0.000000	0.488509
0.391436	0.000000	0.483438
0.430579	0.000000	0.478981
0.469723	0.000000	0.469781
0.508866	0.000000	0.46353
0.548010	0.000000	0.451893
0.587154	0.000000	0.446103
0.626297	0.000000	0.435338
0.665441	0.000000	0.424651
0.704584	0.000000	0.413014
0.743728	0.000000	0.398069
0.782871	0.000000	0.386561
0.822015	0.000000	0.371847
0.861159	0.000000	0.359467
0.900302	0.000000	0.347087
0.939446	0.000000	0.337681
0.978589	0.000000	0.329865
1.017733	0.000000	0.321691
1.056876	0.000000	0.316465
1.096020	0.000000	0.310727
1.135163	0.000000	0.311194
1.174307	0.000000	0.307635
1.213451	0.000000	0.304384
1.252594	0.000000	0.303133
1.291738	0.000000	0.303062
1.330881	0.000000	0.305299
1.370025	0.000000	0.306561
1.409168	0.000000	0.306721
1.448312	0.000000	0.306316
1.487456	0.000000	0.311092
1.526599	0.000000	0.315996
1.565743	0.000000	0.317361
1.604886	0.000000	0.318213
1.644030	0.000000	0.322937
1.683173	0.000000	0.325969
1.722317	0.000000	0.328077
1.761461	0.000000	0.331801
1.800604	0.000000	0.332474
1.839748	0.000000	0.334454
1.878891	0.000000	0.339358
1.918035	0.000000	0.338851
1.957178	0.000000	0.340472
1.996322	0.000000	0.340504
2.035466	0.000000	0.339484
2.074609	0.000000	0.341849
2.113753	0.000000	0.341572
2.152896	0.000000	0.340809
2.192040	0.000000	0.339943
2.231183	0.000000	0.337743
2.270327	0.000000	0.338364
2.309471	0.000000	0.338344
2.348614	0.000000	0.335837
2.387758	0.000000	0.332124
2.426901	0.000000	0.332335
2.466045	0.000000	0.329597
2.505188	0.000000	0.330885
2.544332	0.000000	0.328455
2.583476	0.000000	0.329025
2.622619	0.000000	0.328235
2.661763	0.000000	0.32701
2.700906	0.000000	0.324503
2.740050	0.000000	0.325714
2.779193	0.000000	0.322822
2.818337	0.000000	0.321982
2.857480	0.000000	0.32309
2.896624	0.000000	0.320942
2.935768	0.000000	0.321614
2.974911	0.000000	0.316824
3.014055	0.000000	0.319318
3.053198	0.000000	0.3134
3.092342	0.000000	0.31297
3.131485	0.000000	0.31477
3.170629	0.000000	0.312314
3.209773	0.000000	0.310576
3.248916	0.000000	0.311146
3.288060	0.000000	0.313998
3.327203	0.000000	0.313517
3.366347	0.000000	0.311702
3.405490	0.000000	0.311657
3.444634	0.000000	0.31615
3.483778	0.000000	0.318489
3.522921	0.000000	0.317803
3.562065	0.000000	0.317578
3.601208	0.000000	0.317866
3.640352	0.000000	0.323923
3.679495	0.000000	0.325134
3.718639	0.000000	0.327089
3.757783	0.000000	0.327915
3.796926	0.000000	0.328075
3.836070	0.000000	0.333133
3.875213	0.000000	0.336652
3.914357	0.000000	0.336427
3.953500	0.000000	0.335612
3.992644	0.000000	0.338362
4.031788	0.000000	0.34165
4.070931	0.000000	0.346861
4.110075	0.000000	0.349201
4.149218	0.000000	0.349591
4.188362	0.000000	0.357162
4.227505	0.000000	0.362425
4.266649	0.000000	0.36302
4.305793	0.000000	0.365334
4.344936	0.000000	0.364878
4.384080	0.000000	0.364473
4.423223	0.000000	0.369172
4.462367	0.000000	0.372409
4.501510	0.000000	0.370389
4.540654	0.000000	0.370036
4.579798	0.000000	0.368451
4.618941	0.000000	0.368919
4.658085	0.000000	0.368207
4.697228	0.000000	0.366186
4.736372	0.000000	0.363012
4.775515	0.000000	0.359915
4.814659	0.000000	0.36087
4.853802	0.000000	0.357593
4.892946	0.000000	0.355932
4.932090	0.000000	0.349578
4.971233	0.000000	0.347045
5.010377	0.000000	0.34541
5.049520	0.000000	0.342492
5.088664	0.000000	0.34078
5.127807	0.000000	0.335862
5.166951	0.000000	0.332662
5.206095	0.000000	0.32936
5.245238	0.000000	0.328571
5.284382	0.000000	0.326704
5.323525	0.000000	0.319325
5.362669	0.000000	0.315356
5.401812	0.000000	0.313258
5.440956	0.000000	0.312598
5.480100	0.000000	0.310885
5.519243	0.000000	0.305608
5.558387	0.000000	0.304101
5.597530	0.000000	0.302312
5.636674	0.000000	0.300702
5.675817	0.000000	0.298938
5.714961	0.000000	0.29679
5.754105	0.000000	0.291
5.793248	0.000000	0.291698
5.832392	0.000000	0.290319
5.871535	0.000000	0.289966
5.910679	0.000000	0.2871
5.949822	0.000000	0.284002
5.988966	0.000000	0.284803
6.028110	0.000000	0.287014
6.067253	0.000000	0.287738
6.106397	0.000000	0.284205
6.145540	0.000000	0.282108
6.184684	0.000000	0.284294
6.223827	0.000000	0.283504
6.262971	0.000000	0.283484
6.302115	0.000000	0.285131
6.341258	0.000000	0.28188
6.380402	0.000000	0.284425
6.419545	0.000000	0.285739
6.458689	0.000000	0.287616
6.497832	0.000000	0.28693
6.536976	0.000000	0.287294
6.576120	0.000000	0.289249
6.615263	0.000000	0.290537
6.654407	0.000000	0.292082
6.693550	0.000000	0.290036
6.732694	0.000000	0.293811
6.771837	0.000000	0.294638
6.810981	0.000000	0.296438
6.850124	0.000000	0.298598
6.889268	0.000000	0.299014
6.928412	0.000000	0.300405
6.967555	0.000000	0.302437
7.006699	0.000000	0.307289
7.045842	0.000000	0.307577
7.084986	0.000000	0.306326
7.124129	0.000000	0.31082
7.163273	0.000000	0.316698
7.202417	0.000000	0.318037
7.241560	0.000000	0.321505
7.280704	0.000000	0.323716
7.319847	0.000000	0.326773
7.358991	0.000000	0.328805
7.398134	0.000000	0.333632
7.437278	0.000000	0.336741
7.476422	0.000000	0.337157
7.515565	0.000000	0.340317
7.554709	0.000000	0.34281
7.593852	0.000000	0.345047
7.632996	0.000000	0.347053
7.672139	0.000000	0.344109
7.711283	0.000000	0.343628
7.750427	0.000000	0.344326
7.789570	0.000000	0.345819
7.828714	0.000000	0.344697
7.867857	0.000000	0.342574
7.907001	0.000000	0.338477
7.946144	0.000000	0.338123
7.985288	0.000000	0.339616
8.024432	0.000000	0.336058
8.063575	0.000000	0.33096
8.102719	0.000000	0.329376
8.141862	0.000000	0.326458
8.181006	0.000000	0.326131
8.220149	0.000000	0.323649
8.259293	0.000000	0.316654
8.298437	0.000000	0.314737
8.337580	0.000000	0.312845
8.376724	0.000000	0.31403
8.415867	0.000000	0.310677
8.455011	0.000000	0.308836
8.494154	0.000000	0.305252
8.533298	0.000000	0.305001
8.572441	0.000000	0.305673
8.611585	0.000000	0.304525
8.650729	0.000000	0.302633
8.689872	0.000000	0.301434
8.729016	0.000000	0.302055
8.768159	0.000000	0.303369
8.807303	0.000000	0.301887
8.846446	0.000000	0.30038
8.885590	0.000000	0.300796
8.924734	0.000000	0.304289
8.963877	0.000000	0.302346
9.003021	0.000000	0.303788
9.042164	0.000000	0.302075
9.081308	0.000000	0.302876
9.120451	0.000000	0.305523
9.159595	0.000000	0.304452
9.198739	0.000000	0.305996
9.237882	0.000000	0.304335
9.277026	0.000000	0.306341
9.316169	0.000000	0.308245
9.355313	0.000000	0.313046
9.394456	0.000000	0.312564
9.433600	0.000000	0.312032
9.472744	0.000000	0.316012
9.511887	0.000000	0.319634
9.551031	0.000000	0.320999
9.590174	0.000000	0.325518
9.629318	0.000000	0.326062
9.668461	0.000000	0.327632
9.707605	0.000000	0.33328
9.746749	0.000000	0.335516
9.785892	0.000000	0.3386
9.825036	0.000000	0.339811
9.864179	0.000000	0.337842
9.903323	0.000000	0.343951
9.942466	0.000000	0.345418
9.981610	0.000000	0.346142
10.020754	0.000000	0.342711
10.059897	0.000000	0.343717
10.099041	0.000000	0.344364
10.138184	0.000000	0.345011
10.177328	0.000000	0.343273
10.216471	0.000000	0.342022
10.255615	0.000000	0.339438
10.294759	0.000000	0.339521
10.333902	0.000000	0.339783
10.373046	0.000000	0.337276
10.412189	0.000000	0.332845
10.451333	0.000000	0.330774
10.490476	0.000000	0.328164
10.529620	0.000000	0.33099
10.568763	0.000000	0.326098
10.607907	0.000000	0.322539
10.647051	0.000000	0.322622
10.686194	0.000000	0.317858
10.725338	0.000000	0.317659
10.764481	0.000000	0.316485
10.803625	0.000000	0.311259
10.842768	0.000000	0.313009
10.881912	0.000000	0.309322
10.921056	0.000000	0.31061
10.960199	0.000000	0.309128
10.999343	0.000000	0.306775
11.038486	0.000000	0.305601
11.077630	0.000000	0.305735
11.116773	0.000000	0.307895
11.155917	0.000000	0.305208
11.195061	0.000000	0.303547
11.234204	0.000000	0.304988
11.273348	0.000000	0.304533
11.312491	0.000000	0.307282
11.351635	0.000000	0.306493
11.390778	0.000000	0.305345
11.429922	0.000000	0.30753
11.469066	0.000000	0.307767
11.508209	0.000000	0.309055
11.547353	0.000000	0.309625
11.586496	0.000000	0.311221
11.625640	0.000000	0.310842
11.664783	0.000000	0.316412
11.703927	0.000000	0.316085
11.743071	0.000000	0.319347
11.782214	0.000000	0.319763
11.821358	0.000000	0.322282
11.860501	0.000000	0.32616
11.899645	0.000000	0.328269
11.938788	0.000000	0.332506
11.977932	0.000000	0.330973
12.017076	0.000000	0.332338
12.056219	0.000000	0.336882
12.095363	0.000000	0.338376
12.134506	0.000000	0.338381
12.173650	0.000000	0.336977
12.212793	0.000000	0.337393
12.251937	0.000000	0.338963
12.291080	0.000000	0.338379
12.330224	0.000000	0.338744
12.369368	0.000000	0.335621
12.408511	0.000000	0.332421
12.447655	0.000000	0.334786
12.486798	0.000000	0.335818
12.525942	0.000000	0.335541
12.565085	0.000000	0.328905
12.604229	0.000000	0.329244
12.643373	0.000000	0.329199
12.682516	0.000000	0.330948
12.721660	0.000000	0.330621
12.760803	0.000000	0.328319
12.799947	0.000000	0.329248
12.839090	0.000000	0.330741
12.878234	0.000000	0.332182
12.917378	0.000000	0.331906
12.956521	0.000000	0.330399
12.995665	0.000000	0.332225
13.034808	0.000000	0.333565
13.073952	0.000000	0.333929
13.113095	0.000000	0.334012
13.152239	0.000000	0.330941
13.191383	0.000000	0.331972
13.230526	0.000000	0.33385
13.269670	0.000000	0.335343
13.308813	0.000000	0.334272
13.347957	0.000000	0.333713
13.387100	0.000000	0.332873
13.426244	0.000000	0.337212
13.465388	0.000000	0.335705
13.504531	0.000000	0.339481
13.543675	0.000000	0.340256
13.582818	0.000000	0.342287
13.621962	0.000000	0.346883
13.661105	0.000000	0.35012
13.700249	0.000000	0.351742
13.739393	0.000000	0.35244
13.778536	0.000000	0.354882
13.817680	0.000000	0.359478
13.856823	0.000000	0.362074
13.895967	0.000000	0.36726
13.935110	0.000000	0.366137
13.974254	0.000000	0.370784
14.013398	0.000000	0.377073
14.052541	0.000000	0.385951
14.091685	0.000000	0.393291
14.130828	0.000000	0.395682
14.169972	0.000000	0.401765
14.209115	0.000000	0.410644
14.248259	0.000000	0.421625
14.287402	0.000000	0.430555
14.326546	0.000000	0.429792
14.365690	0.000000	0.433721
14.404833	0.000000	0.443574
14.443977	0.000000	0.46012
14.483120	0.000000	0.480769
14.522264	0.000000	0.496777
14.561407	0.000000	0.51199
14.600551	0.000000	0.533101
14.639695	0.000000	0.555852
14.678838	0.000000	0.569527
14.717982	0.000000	0.575379
14.757125	0.000000	0.578949
14.796269	0.000000	0.587238
14.835412	0.000000	0.594629
14.874556	0.000000	0.596456
14.913700	0.000000	0.591128
14.952843	0.000000	0.583979
14.991987	0.000000	0.585677
15.031130	0.000000	0.583298
15.070274	0.000000	0.579816
15.109417	0.000000	0.569051
15.148561	0.000000	0.560723
15.187705	0.000000	0.559395
15.226848	0.000000	0.563094
15.265992	0.000000	0.563484
15.305135	0.000000	0.556899
15.344279	0.000000	0.556546
15.383422	0.000000	0.559091
15.422566	0.000000	0.56502
15.461710	0.000000	0.564436
15.500853	0.000000	0.559698
15.539997	0.000000	0.55796
15.579140	0.000000	0.560966
15.618284	0.000000	0.566665
15.657427	0.000000	0.56626
15.696571	0.000000	0.562573
15.735715	0.000000	0.562374
15.774858	0.000000	0.565688
15.814002	0.000000	0.569976
15.853145	0.000000	0.568956
15.892289	0.000000	0.569269
15.931432	0.000000	0.565326
15.970576	0.000000	0.566332
16.009720	0.000000	0.56562
16.048863	0.000000	0.56383
16.088007	0.000000	0.556604
16.127150	0.000000	0.552738
16.166294	0.000000	0.547846
16.205437	0.000000	0.549595
16.244581	0.000000	0.543703
16.283724	0.000000	0.53599
16.322868	0.000000	0.531431
16.362012	0.000000	0.527975
16.401155	0.000000	0.52557
16.440299	0.000000	0.521704
16.479442	0.000000	0.514606
16.518586	0.000000	0.503918
16.557729	0.000000	0.504924
16.596873	0.000000	0.50416
16.636017	0.000000	0.502474
16.675160	0.000000	0.496915
16.714304	0.000000	0.496433
16.753447	0.000000	0.503055
16.792591	0.000000	0.509036
16.831734	0.000000	0.514401
16.870878	0.000000	0.512792
16.910022	0.000000	0.510259
16.949165	0.000000	0.515983
16.988309	0.000000	0.519528
17.027452	0.000000	0.516738
17.066596	0.000000	0.509461
17.105739	0.000000	0.500286
17.144883	0.000000	0.496933
17.184027	0.000000	0.496708
17.223170	0.000000	0.489328
17.262314	0.000000	0.481179
17.301457	0.000000	0.472312
17.340601	0.000000	0.468035
17.379744	0.000000	0.473836
17.418888	0.000000	0.469919
17.458032	0.000000	0.46059
17.497175	0.000000	0.45421
17.536319	0.000000	0.45219
17.575462	0.000000	0.45276
17.614606	0.000000	0.448176
17.653749	0.000000	0.435641
17.692893	0.000000	0.426031
17.732037	0.000000	0.420241
17.771180	0.000000	0.418503
17.810324	0.000000	0.412585
17.849467	0.000000	0.399281
17.888611	0.000000	0.392363
17.927754	0.000000	0.38824
17.966898	0.000000	0.388323
18.006041	0.000000	0.379354
18.045185	0.000000	0.372769
18.084329	0.000000	0.368389
18.123472	0.000000	0.369318
18.162616	0.000000	0.37094
18.201759	0.000000	0.374254
18.240903	0.000000	0.374182
18.280046	0.000000	0.379112
18.319190	0.000000	0.383682
18.358334	0.000000	0.392509
18.397477	0.000000	0.392643
18.436621	0.000000	0.39047
18.475764	0.000000	0.389475
18.514908	0.000000	0.39025
18.554051	0.000000	0.390743
18.593195	0.000000	0.388467
18.632339	0.000000	0.379241
18.671482	0.000000	0.373836
18.710626	0.000000	0.372713
18.749769	0.000000	0.369257
18.788913	0.000000	0.366006
18.828056	0.000000	0.358164
18.867200	0.000000	0.35558
0.000000	0.039143	0.536915
0.039144	0.039143	0.533664
0.078287	0.039143	0.52931
0.117431	0.039143	0.524854
0.156574	0.039143	0.519654
0.195718	0.039143	0.51112
0.234861	0.039143	0.507254
0.274005	0.039143	0.505926
0.313149	0.039143	0.496059
0.352292	0.039143	0.487602
0.391436	0.039143	0.480222
0.430579	0.039143	0.47415
0.469723	0.039143	0.466001
0.508866	0.039143	0.459186
0.548010	0.039143	0.446831
0.587154	0.039143	0.433938
0.626297	0.039143	0.424481
0.665441	0.039143	0.411665
0.704584	0.039143	0.396156
0.743728	0.039143	0.382288
0.782871	0.039143	0.369267
0.822015	0.039143	0.354117
0.861159	0.039143	0.343506
0.900302	0.039143	0.335793
0.939446	0.039143	0.325977
0.978589	0.039143	0.316905
1.017733	0.039143	0.312167
1.056876	0.039143	0.306993
1.096020	0.039143	0.304254
1.135163	0.039143	0.304132
1.174307	0.039143	0.304266
1.213451	0.039143	0.301605
1.252594	0.039143	0.301046
1.291738	0.039143	0.304719
1.330881	0.039143	0.304776
1.370025	0.039143	0.308193
1.409168	0.039143	0.308916
1.448312	0.039143	0.312102
1.487456	0.039143	0.317211
1.526599	0.039143	0.31973
1.565743	0.039143	0.323428
1.604886	0.039143	0.32605
1.644030	0.039143	0.33121
1.683173	0.039143	0.333421
1.722317	0.039143	0.336427
1.761461	0.039143	0.340023
1.800604	0.039143	0.340183
1.839748	0.039143	0.342163
1.878891	0.039143	0.343605
1.918035	0.039143	0.344047
1.957178	0.039143	0.342463
1.996322	0.039143	0.343597
2.035466	0.039143	0.3435
2.074609	0.039143	0.344762
2.113753	0.039143	0.343127
2.152896	0.039143	0.341004
2.192040	0.039143	0.338189
2.231183	0.039143	0.337913
2.270327	0.039143	0.337739
2.309471	0.039143	0.336873
2.348614	0.039143	0.335212
2.387758	0.039143	0.330807
2.426901	0.039143	0.330094
2.466045	0.039143	0.329587
2.505188	0.039143	0.32967
2.544332	0.039143	0.325547
2.583476	0.039143	0.324578
2.622619	0.039143	0.322584
2.661763	0.039143	0.323462
2.700906	0.039143	0.321903
2.740050	0.039143	0.320857
2.779193	0.039143	0.31794
2.818337	0.039143	0.316792
2.857480	0.039143	0.316515
2.896624	0.039143	0.316111
2.935768	0.039143	0.314655
2.974911	0.039143	0.312019
3.014055	0.039143	0.31264
3.053198	0.039143	0.313339
3.092342	0.039143	0.313703
3.131485	0.039143	0.307914
3.170629	0.039143	0.305791
3.209773	0.039143	0.30354
3.248916	0.039143	0.307136
3.288060	0.039143	0.309834
3.327203	0.039143	0.308814
3.366347	0.039143	0.305974
3.405490	0.039143	0.3068
3.444634	0.039143	0.306293
3.483778	0.039143	0.311992
3.522921	0.039143	0.314331
3.562065	0.039143	0.315106
3.601208	0.039143	0.313265
3.640352	0.039143	0.315041
3.679495	0.039143	0.317585
3.718639	0.039143	0.32072
3.757783	0.039143	0.325341
3.796926	0.039143	0.326168
3.836070	0.039143	0.32584
3.875213	0.039143	0.333616
3.914357	0.039143	0.336545
3.953500	0.039143	0.337012
3.992644	0.039143	0.336736
4.031788	0.039143	0.340691
4.070931	0.039143	0.338491
4.110075	0.039143	0.34737
4.149218	0.039143	0.34635
4.188362	0.039143	0.350561
4.227505	0.039143	0.352183
4.266649	0.039143	0.356086
4.305793	0.039143	0.36117
4.344936	0.039143	0.360765
4.384080	0.039143	0.361515
4.423223	0.039143	0.365316
4.462367	0.039143	0.364398
4.501510	0.039143	0.365379
4.540654	0.039143	0.359845
4.579798	0.039143	0.358979
4.618941	0.039143	0.353574
4.658085	0.039143	0.352836
4.697228	0.039143	0.350636
4.736372	0.039143	0.348898
4.775515	0.039143	0.345878
4.814659	0.039143	0.341883
4.853802	0.039143	0.341351
4.892946	0.039143	0.33633
4.932090	0.039143	0.332566
4.971233	0.039143	0.331239
5.010377	0.039143	0.333501
5.049520	0.039143	0.33043
5.088664	0.039143	0.328999
5.127807	0.039143	0.321517
5.166951	0.039143	0.319548
5.206095	0.039143	0.319733
5.245238	0.039143	0.317329
5.284382	0.039143	0.311129
5.323525	0.039143	0.307313
5.362669	0.039143	0.306088
5.401812	0.039143	0.303376
5.440956	0.039143	0.30233
5.480100	0.039143	0.297489
5.519243	0.039143	0.293956
5.558387	0.039143	0.29132
5.597530	0.039143	0.292814
5.636674	0.039143	0.292358
5.675817	0.039143	0.290158
5.714961	0.039143	0.281214
5.754105	0.039143	0.282605
5.793248	0.039143	0.28138
5.832392	0.039143	0.285386
5.871535	0.039143	0.280673
5.910679	0.039143	0.278448
5.949822	0.039143	0.275453
5.988966	0.039143	0.277587
6.028110	0.039143	0.278337
6.067253	0.039143	0.278086
6.106397	0.039143	0.273297
6.145540	0.039143	0.276431
6.184684	0.039143	0.279257
6.223827	0.039143	0.275442
6.262971	0.039143	0.277371
6.302115	0.039143	0.280301
6.341258	0.039143	0.280435
6.380402	0.039143	0.280235
6.419545	0.039143	0.284959
6.458689	0.039143	0.283427
6.497832	0.039143	0.279893
6.536976	0.039143	0.28331
6.576120	0.039143	0.28788
6.615263	0.039143	0.288553
6.654407	0.039143	0.288174
6.693550	0.039143	0.290718
6.732694	0.039143	0.290057
6.771837	0.039143	0.296679
6.810981	0.039143	0.295326
6.850124	0.039143	0.296896
6.889268	0.039143	0.298004
6.928412	0.039143	0.298908
6.967555	0.039143	0.302837
7.006699	0.039143	0.302433
7.045842	0.039143	0.303977
7.084986	0.039143	0.308599
7.124129	0.039143	0.311682
7.163273	0.039143	0.316098
7.202417	0.039143	0.32072
7.241560	0.039143	0.324085
7.280704	0.039143	0.323527
7.319847	0.039143	0.328533
7.358991	0.039143	0.331026
7.398134	0.039143	0.336443
7.437278	0.039143	0.335038
7.476422	0.039143	0.337531
7.515565	0.039143	0.33905
7.554709	0.039143	0.342928
7.593852	0.039143	0.343755
7.632996	0.039143	0.343478
7.672139	0.039143	0.342151
7.711283	0.039143	0.339335
7.750427	0.039143	0.342829
7.789570	0.039143	0.341886
7.828714	0.039143	0.341866
7.867857	0.039143	0.336153
7.907001	0.039143	0.336184
7.946144	0.039143	0.334882
7.985288	0.039143	0.332349
8.024432	0.039143	0.33056
8.063575	0.039143	0.324232
8.102719	0.039143	0.322673
8.141862	0.039143	0.320935
8.181006	0.039143	0.320428
8.220149	0.039143	0.318075
8.259293	0.039143	0.311413
8.298437	0.039143	0.310624
8.337580	0.039143	0.311065
8.376724	0.039143	0.30961
8.415867	0.039143	0.306615
8.455011	0.039143	0.296979
8.494154	0.039143	0.300472
8.533298	0.039143	0.301888
8.572441	0.039143	0.299586
8.611585	0.039143	0.293181
8.650729	0.039143	0.293263
8.689872	0.039143	0.298962
8.729016	0.039143	0.297224
8.768159	0.039143	0.29664
8.807303	0.039143	0.295056
8.846446	0.039143	0.291292
8.885590	0.039143	0.298068
8.924734	0.039143	0.29415
8.963877	0.039143	0.301182
9.003021	0.039143	0.298598
9.042164	0.039143	0.294398
9.081308	0.039143	0.300328
9.120451	0.039143	0.302154
9.159595	0.039143	0.298467
9.198739	0.039143	0.301294
9.237882	0.039143	0.302351
9.277026	0.039143	0.297587
9.316169	0.039143	0.304132
9.355313	0.039143	0.308215
9.394456	0.039143	0.307759
9.433600	0.039143	0.310842
9.472744	0.039143	0.312694
9.511887	0.039143	0.31311
9.551031	0.039143	0.319604
9.590174	0.039143	0.324021
9.629318	0.039143	0.32118
9.668461	0.039143	0.324263
9.707605	0.039143	0.327654
9.746749	0.039143	0.333301
9.785892	0.039143	0.332589
9.825036	0.039143	0.331979
9.864179	0.039143	0.334421
9.903323	0.039143	0.335709
9.942466	0.039143	0.338074
9.981610	0.039143	0.338721
10.020754	0.039143	0.335803
10.059897	0.039143	0.336373
10.099041	0.039143	0.336507
10.138184	0.039143	0.336282
10.177328	0.039143	0.335801
10.216471	0.039143	0.331883
10.255615	0.039143	0.330402
10.294759	0.039143	0.330766
10.333902	0.039143	0.333234
10.373046	0.039143	0.329393
10.412189	0.039143	0.327501
10.451333	0.039143	0.329943
10.490476	0.039143	0.330308
10.529620	0.039143	0.326852
10.568763	0.039143	0.324191
10.607907	0.039143	0.321965
10.647051	0.039143	0.321458
10.686194	0.039143	0.321823
10.725338	0.039143	0.318674
10.764481	0.039143	0.313526
10.803625	0.039143	0.311711
10.842768	0.039143	0.308178
10.881912	0.039143	0.311261
10.921056	0.039143	0.310574
10.960199	0.039143	0.310041
10.999343	0.039143	0.306893
11.038486	0.039143	0.30813
11.077630	0.039143	0.307571
11.116773	0.039143	0.305166
11.155917	0.039143	0.302864
11.195061	0.039143	0.30087
11.234204	0.039143	0.301824
11.273348	0.039143	0.303574
11.312491	0.039143	0.303349
11.351635	0.039143	0.303739
11.390778	0.039143	0.298745
11.429922	0.039143	0.302289
11.469066	0.039143	0.302654
11.508209	0.039143	0.307712
11.547353	0.039143	0.307358
11.586496	0.039143	0.306697
11.625640	0.039143	0.308114
11.664783	0.039143	0.309402
11.703927	0.039143	0.313792
11.743071	0.039143	0.314721
11.782214	0.039143	0.313317
11.821358	0.039143	0.317759
11.860501	0.039143	0.322611
11.899645	0.039143	0.325182
11.938788	0.039143	0.324085
11.977932	0.039143	0.322757
12.017076	0.039143	0.32525
12.056219	0.039143	0.328795
12.095363	0.039143	0.331442
12.134506	0.039143	0.330165
12.173650	0.039143	0.328274
12.212793	0.039143	0.328074
12.251937	0.039143	0.326875
12.291080	0.039143	0.32947
12.330224	0.039143	0.32722
12.369368	0.039143	0.32502
12.408511	0.039143	0.320307
12.447655	0.039143	0.326468
12.486798	0.039143	0.323704
12.525942	0.039143	0.324248
12.565085	0.039143	0.319612
12.604229	0.039143	0.319977
12.643373	0.039143	0.322265
12.682516	0.039143	0.324835
12.721660	0.039143	0.324841
12.760803	0.039143	0.322641
12.799947	0.039143	0.327391
12.839090	0.039143	0.327602
12.878234	0.039143	0.329967
12.917378	0.039143	0.33146
12.956521	0.039143	0.331158
12.995665	0.039143	0.331113
13.034808	0.039143	0.334888
13.073952	0.039143	0.333971
13.113095	0.039143	0.332951
13.152239	0.039143	0.333085
13.191383	0.039143	0.332526
13.230526	0.039143	0.333071
13.269670	0.039143	0.335154
13.308813	0.039143	0.334749
13.347957	0.039143	0.336012
13.387100	0.039143	0.335966
13.426244	0.039143	0.338793
13.465388	0.039143	0.341363
13.504531	0.039143	0.341907
13.543675	0.039143	0.338912
13.582818	0.039143	0.343303
13.621962	0.039143	0.34813
13.661105	0.039143	0.350034
13.700249	0.039143	0.351758
13.739393	0.039143	0.353866
13.778536	0.039143	0.356924
13.817680	0.039143	0.35975
13.856823	0.039143	0.363705
13.895967	0.039143	0.36089
13.935110	0.039143	0.360973
13.974254	0.039143	0.364953
14.013398	0.039143	0.369652
14.052541	0.039143	0.378018
14.091685	0.039143	0.379536
14.130828	0.039143	0.382183
14.169972	0.039143	0.387446
14.209115	0.039143	0.39612
14.248259	0.039143	0.405742
14.287402	0.039143	0.409389
14.326546	0.039143	0.410626
14.365690	0.039143	0.415376
14.404833	0.039143	0.433435
14.443977	0.039143	0.454058
14.483120	0.039143	0.475195
14.522264	0.039143	0.48933
14.561407	0.039143	0.507415
14.600551	0.039143	0.529065
14.639695	0.039143	0.545944
14.678838	0.039143	0.555541
14.717982	0.039143	0.555931
14.757125	0.039143	0.56063
14.796269	0.039143	0.566585
14.835412	0.039143	0.573309
14.874556	0.039143	0.571135
14.913700	0.039143	0.564038
14.952843	0.039143	0.55653
14.991987	0.039143	0.555766
15.031130	0.039143	0.551977
15.070274	0.039143	0.545546
15.109417	0.039143	0.53614
15.148561	0.039143	0.535069
15.187705	0.039143	0.536665
15.226848	0.039143	0.54044
15.265992	0.039143	0.539471
15.305135	0.039143	0.537913
15.344279	0.039143	0.53797
15.383422	0.039143	0.541771
15.422566	0.039143	0.545547
15.461710	0.039143	0.546604
15.500853	0.039143	0.541865
15.539997	0.039143	0.542846
15.579140	0.039143	0.54557
15.618284	0.039143	0.55132
15.657427	0.039143	0.550966
15.696571	0.039143	0.550895
15.735715	0.039143	0.550927
15.774858	0.039143	0.556138
15.814002	0.039143	0.558811
15.853145	0.039143	0.556021
15.892289	0.039143	0.551206
15.931432	0.039143	0.547699
15.970576	0.039143	0.550961
16.009720	0.039143	0.547941
16.048863	0.039143	0.543536
16.088007	0.039143	0.535797
16.127150	0.039143	0.529777
16.166294	0.039143	0.527269
16.205437	0.039143	0.524685
16.244581	0.039143	0.518921
16.283724	0.039143	0.511823
16.322868	0.039143	0.507162
16.362012	0.039143	0.502244
16.401155	0.039143	0.500762
16.440299	0.039143	0.494844
16.479442	0.039143	0.487978
16.518586	0.039143	0.479854
16.557729	0.039143	0.480168
16.596873	0.039143	0.478584
16.636017	0.039143	0.477076
16.675160	0.039143	0.471569
16.714304	0.039143	0.472318
16.753447	0.039143	0.477812
16.792591	0.039143	0.483869
16.831734	0.039143	0.484619
16.870878	0.039143	0.482035
16.910022	0.039143	0.479348
16.949165	0.039143	0.481764
16.988309	0.039143	0.481693
17.027452	0.039143	0.478108
17.066596	0.039143	0.465959
17.105739	0.039143	0.459887
17.144883	0.039143	0.4552
17.184027	0.039143	0.45777
17.223170	0.039143	0.453032
17.262314	0.039143	0.44396
17.301457	0.039143	0.441196
17.340601	0.039143	0.440407
17.379744	0.039143	0.444079
17.418888	0.039143	0.440752
17.458032	0.039143	0.43232
17.497175	0.039143	0.426479
17.536319	0.039143	0.426742
17.575462	0.039143	0.428542
17.614606	0.039143	0.424163
17.653749	0.039143	0.413629
17.692893	0.039143	0.404121
17.732037	0.039143	0.402947
17.771180	0.039143	0.397209
17.810324	0.039143	0.392881
17.849467	0.039143	0.383219
17.888611	0.039143	0.376557
17.927754	0.039143	0.371408
17.966898	0.039143	0.37026
18.006041	0.039143	0.366291
18.045185	0.039143	0.35845
18.084329	0.039143	0.357276
18.123472	0.039143	0.361026
18.162616	0.039143	0.366391
18.201759	0.039143	0.36773
18.240903	0.039143	0.368403
18.280046	0.039143	0.372819
18.319190	0.039143	0.379595
18.358334	0.039143	0.38355
18.397477	0.039143	0.381402
18.436621	0.039143	0.378663
18.475764	0.039143	0.376156
18.514908	0.039143	0.375085
18.554051	0.039143	0.375937
18.593195	0.039143	0.368557
18.632339	0.039143	0.362511
18.671482	0.039143	0.355798
18.710626	0.039143	0.354393
18.749769	0.039143	0.350758
18.788913	0.039143	0.345942
18.828056	0.039143	0.340178
18.867200	0.039143	0.337568
0.000000	0.078286	0.549265
0.039144	0.078286	0.544373
0.078287	0.078286	0.543328
0.117431	0.078286	0.534384
0.156574	0.078286	0.530261
0.195718	0.078286	0.523932
0.234861	0.078286	0.517809
0.274005	0.078286	0.513173
0.313149	0.078286	0.504691
0.352292	0.078286	0.498491
0.391436	0.078286	0.492829
0.430579	0.078286	0.485193
0.469723	0.078286	0.477429
0.508866	0.078286	0.465408
0.548010	0.078286	0.454079
0.587154	0.078286	0.44334
0.626297	0.078286	0.432985
0.665441	0.078286	0.419554
0.704584	0.078286	0.404634
0.743728	0.078286	0.386972
0.782871	0.078286	0.372642
0.822015	0.078286	0.360595
0.861159	0.078286	0.348087
0.900302	0.078286	0.336348
0.939446	0.078286	0.325891
0.978589	0.078286	0.31887
1.017733	0.078286	0.312721
1.056876	0.078286	0.307701
1.096020	0.078286	0.306604
1.135163	0.078286	0.305815
1.174307	0.078286	0.303974
1.213451	0.078286	0.303698
1.252594	0.078286	0.306063
1.291738	0.078286	0.308171
1.330881	0.078286	0.310716
1.370025	0.078286	0.312645
1.409168	0.078286	0.314548
1.448312	0.078286	0.318272
1.487456	0.078286	0.324048
1.526599	0.078286	0.329875
1.565743	0.078286	0.330701
1.604886	0.078286	0.333118
1.644030	0.078286	0.338304
1.683173	0.078286	0.340771
1.722317	0.078286	0.343521
1.761461	0.078286	0.346912
1.800604	0.078286	0.344763
1.839748	0.078286	0.348846
1.878891	0.078286	0.35175
1.918035	0.078286	0.350576
1.957178	0.078286	0.35089
1.996322	0.078286	0.346895
2.035466	0.078286	0.349106
2.074609	0.078286	0.350651
2.113753	0.078286	0.350502
2.152896	0.078286	0.346303
2.192040	0.078286	0.343308
2.231183	0.078286	0.34375
2.270327	0.078286	0.340294
2.309471	0.078286	0.340094
2.348614	0.078286	0.338997
2.387758	0.078286	0.332233
2.426901	0.078286	0.333034
2.466045	0.078286	0.332809
2.505188	0.078286	0.330045
2.544332	0.078286	0.327794
2.583476	0.078286	0.324287
2.622619	0.078286	0.322138
2.661763	0.078286	0.323785
2.700906	0.078286	0.322201
2.740050	0.078286	0.319001
2.779193	0.078286	0.317315
2.818337	0.078286	0.315448
2.857480	0.078286	0.315172
2.896624	0.078286	0.316563
2.935768	0.078286	0.312593
2.974911	0.078286	0.312368
3.014055	0.078286	0.310169
3.053198	0.078286	0.312559
3.092342	0.078286	0.313052
3.131485	0.078286	0.311032
3.170629	0.078286	0.310474
3.209773	0.078286	0.310275
3.248916	0.078286	0.312973
3.288060	0.078286	0.312517
3.327203	0.078286	0.31401
3.366347	0.078286	0.313606
3.405490	0.078286	0.314406
3.444634	0.078286	0.318336
3.483778	0.078286	0.319316
3.522921	0.078286	0.319527
3.562065	0.078286	0.320225
3.601208	0.078286	0.322667
3.640352	0.078286	0.322878
3.679495	0.078286	0.3285
3.718639	0.078286	0.3283
3.757783	0.078286	0.329537
3.796926	0.078286	0.332646
3.836070	0.078286	0.336319
3.875213	0.078286	0.338119
3.914357	0.078286	0.341126
3.953500	0.078286	0.342849
3.992644	0.078286	0.345932
4.031788	0.078286	0.350144
4.070931	0.078286	0.355125
4.110075	0.078286	0.355105
4.149218	0.078286	0.35747
4.188362	0.078286	0.36304
4.227505	0.078286	0.362764
4.266649	0.078286	0.368181
4.305793	0.078286	0.36952
4.344936	0.078286	0.366525
4.384080	0.078286	0.370198
4.423223	0.078286	0.370383
4.462367	0.078286	0.37121
4.501510	0.078286	0.370062
4.540654	0.078286	0.367067
4.579798	0.078286	0.368483
4.618941	0.078286	0.366822
4.658085	0.078286	0.365135
4.697228	0.078286	0.360012
4.736372	0.078286	0.357761
4.775515	0.078286	0.356844
4.814659	0.078286	0.354465
4.853802	0.078286	0.351188
4.892946	0.078286	0.345475
4.932090	0.078286	0.342173
4.971233	0.078286	0.339409
5.010377	0.078286	0.337928
5.049520	0.078286	0.334907
5.088664	0.078286	0.32881
5.127807	0.078286	0.324482
5.166951	0.078286	0.324
5.206095	0.078286	0.318647
5.245238	0.078286	0.318319
5.284382	0.078286	0.312965
5.323525	0.078286	0.308791
5.362669	0.078286	0.306873
5.401812	0.078286	0.305956
5.440956	0.078286	0.302884
5.480100	0.078286	0.300351
5.519243	0.078286	0.295023
5.558387	0.078286	0.293285
5.597530	0.078286	0.295496
5.636674	0.078286	0.291963
5.675817	0.078286	0.288225
5.714961	0.078286	0.286872
5.754105	0.078286	0.285031
5.793248	0.078286	0.285037
5.832392	0.078286	0.286709
5.871535	0.078286	0.28333
5.910679	0.078286	0.28072
5.949822	0.078286	0.282624
5.988966	0.078286	0.281578
6.028110	0.078286	0.281763
6.067253	0.078286	0.282026
6.106397	0.078286	0.2798
6.145540	0.078286	0.28355
6.184684	0.078286	0.2843
6.223827	0.078286	0.284998
6.262971	0.078286	0.286952
6.302115	0.078286	0.286958
6.341258	0.078286	0.289426
6.380402	0.078286	0.290278
6.419545	0.078286	0.292284
6.458689	0.078286	0.290777
6.497832	0.078286	0.291218
6.536976	0.078286	0.295891
6.576120	0.078286	0.295153
6.615263	0.078286	0.297005
6.654407	0.078286	0.297729
6.693550	0.078286	0.298171
6.732694	0.078286	0.298433
6.771837	0.078286	0.302388
6.810981	0.078286	0.305599
6.850124	0.078286	0.303707
6.889268	0.078286	0.301431
6.928412	0.078286	0.306796
6.967555	0.078286	0.308931
7.006699	0.078286	0.311372
7.045842	0.078286	0.31184
7.084986	0.078286	0.313153
7.124129	0.078286	0.31616
7.163273	0.078286	0.319473
7.202417	0.078286	0.32389
7.241560	0.078286	0.324537
7.280704	0.078286	0.324132
7.319847	0.078286	0.329677
7.358991	0.078286	0.334324
7.398134	0.078286	0.335741
7.437278	0.078286	0.335746
7.476422	0.078286	0.334008
7.515565	0.078286	0.338066
7.554709	0.078286	0.338277
7.593852	0.078286	0.343001
7.632996	0.078286	0.339545
7.672139	0.078286	0.336807
7.711283	0.078286	0.337838
7.750427	0.078286	0.338177
7.789570	0.078286	0.338337
7.828714	0.078286	0.336009
7.867857	0.078286	0.332015
7.907001	0.078286	0.32884
7.946144	0.078286	0.330539
7.985288	0.078286	0.32975
8.024432	0.078286	0.324267
8.063575	0.078286	0.321837
8.102719	0.078286	0.32015
8.141862	0.078286	0.31972
8.181006	0.078286	0.318418
8.220149	0.078286	0.312654
8.259293	0.078286	0.310634
8.298437	0.078286	0.308203
8.337580	0.078286	0.307671
8.376724	0.078286	0.306805
8.415867	0.078286	0.307246
8.455011	0.078286	0.303764
8.494154	0.078286	0.304796
8.533298	0.078286	0.304776
8.572441	0.078286	0.306295
8.611585	0.078286	0.304993
8.650729	0.078286	0.302767
8.689872	0.078286	0.305312
8.729016	0.078286	0.30501
8.768159	0.078286	0.306452
8.807303	0.078286	0.307047
8.846446	0.078286	0.303873
8.885590	0.078286	0.304597
8.924734	0.078286	0.307629
8.963877	0.078286	0.307353
9.003021	0.078286	0.306563
9.042164	0.078286	0.307082
9.081308	0.078286	0.306472
9.120451	0.078286	0.309017
9.159595	0.078286	0.308458
9.198739	0.078286	0.309003
9.237882	0.078286	0.307778
9.277026	0.078286	0.311553
9.316169	0.078286	0.312149
9.355313	0.078286	0.31654
9.394456	0.078286	0.316802
9.433600	0.078286	0.316833
9.472744	0.078286	0.319249
9.511887	0.078286	0.325051
9.551031	0.078286	0.326057
9.590174	0.078286	0.327114
9.629318	0.078286	0.326684
9.668461	0.078286	0.330946
9.707605	0.078286	0.335004
9.746749	0.078286	0.340369
9.785892	0.078286	0.33858
9.825036	0.078286	0.338714
9.864179	0.078286	0.339874
9.903323	0.078286	0.342187
9.942466	0.078286	0.34268
9.981610	0.078286	0.343045
10.020754	0.078286	0.339256
10.059897	0.078286	0.342646
10.099041	0.078286	0.342832
10.138184	0.078286	0.344222
10.177328	0.078286	0.341715
10.216471	0.078286	0.338002
10.255615	0.078286	0.336495
10.294759	0.078286	0.33786
10.333902	0.078286	0.337789
10.373046	0.078286	0.334615
10.412189	0.078286	0.334005
10.451333	0.078286	0.333421
10.490476	0.078286	0.334222
10.529620	0.078286	0.33274
10.568763	0.078286	0.329002
10.607907	0.078286	0.328418
10.647051	0.078286	0.324603
10.686194	0.078286	0.326326
10.725338	0.078286	0.323332
10.764481	0.078286	0.323081
10.803625	0.078286	0.319933
10.842768	0.078286	0.319118
10.881912	0.078286	0.320688
10.921056	0.078286	0.317129
10.960199	0.078286	0.315801
10.999343	0.078286	0.314705
11.038486	0.078286	0.313556
11.077630	0.078286	0.312331
11.116773	0.078286	0.313619
11.155917	0.078286	0.312291
11.195061	0.078286	0.311066
11.234204	0.078286	0.311098
11.273348	0.078286	0.311001
11.312491	0.078286	0.309442
11.351635	0.078286	0.310089
11.390778	0.078286	0.308274
11.429922	0.078286	0.311562
11.469066	0.078286	0.31162
11.508209	0.078286	0.312266
11.547353	0.078286	0.312554
11.586496	0.078286	0.31115
11.625640	0.078286	0.312309
11.664783	0.078286	0.317162
11.703927	0.078286	0.319758
11.743071	0.078286	0.320507
11.782214	0.078286	0.320154
11.821358	0.078286	0.323622
11.860501	0.078286	0.326576
11.899645	0.078286	0.327403
11.938788	0.078286	0.329127
11.977932	0.078286	0.327671
12.017076	0.078286	0.329754
12.056219	0.078286	0.332375
12.095363	0.078286	0.334407
12.134506	0.078286	0.332361
12.173650	0.078286	0.330469
12.212793	0.078286	0.333732
12.251937	0.078286	0.331635
12.291080	0.078286	0.334282
12.330224	0.078286	0.332287
12.369368	0.078286	0.329421
12.408511	0.078286	0.327016
12.447655	0.078286	0.329509
12.486798	0.078286	0.329592
12.525942	0.078286	0.330085
12.565085	0.078286	0.326937
12.604229	0.078286	0.328584
12.643373	0.078286	0.333231
12.682516	0.078286	0.331775
12.721660	0.078286	0.333037
12.760803	0.078286	0.332915
12.799947	0.078286	0.335947
12.839090	0.078286	0.338876
12.878234	0.078286	0.338651
12.917378	0.078286	0.340375
12.956521	0.078286	0.340534
12.995665	0.078286	0.343592
13.034808	0.078286	0.341572
13.073952	0.078286	0.343629
13.113095	0.078286	0.343301
13.152239	0.078286	0.341384
13.191383	0.078286	0.342877
13.230526	0.078286	0.343601
13.269670	0.078286	0.34476
13.308813	0.078286	0.342099
13.347957	0.078286	0.340412
13.387100	0.078286	0.342495
13.426244	0.078286	0.344886
13.465388	0.078286	0.345764
13.504531	0.078286	0.34441
13.543675	0.078286	0.344288
13.582818	0.078286	0.348166
13.621962	0.078286	0.35148
13.661105	0.078286	0.353922
13.700249	0.078286	0.355492
13.739393	0.078286	0.355574
13.778536	0.078286	0.357504
13.817680	0.078286	0.362253
13.856823	0.078286	0.364644
13.895967	0.078286	0.36524
13.935110	0.078286	0.364861
13.974254	0.078286	0.368354
14.013398	0.078286	0.371437
14.052541	0.078286	0.376341
14.091685	0.078286	0.375603
14.130828	0.078286	0.376301
14.169972	0.078286	0.381615
14.209115	0.078286	0.38657
14.248259	0.078286	0.394295
14.287402	0.078286	0.395352
14.326546	0.078286	0.396973
14.365690	0.078286	0.405185
14.404833	0.078286	0.420911
14.443977	0.078286	0.441175
14.483120	0.078286	0.456465
14.522264	0.078286	0.473319
14.561407	0.078286	0.489352
14.600551	0.078286	0.511232
14.639695	0.078286	0.525829
14.678838	0.078286	0.534887
14.717982	0.078286	0.535278
14.757125	0.078286	0.541054
14.796269	0.078286	0.54906
14.835412	0.078286	0.552913
14.874556	0.078286	0.549021
14.913700	0.078286	0.540641
14.952843	0.078286	0.538698
14.991987	0.078286	0.537318
15.031130	0.078286	0.538837
15.070274	0.078286	0.532304
15.109417	0.078286	0.524924
15.148561	0.078286	0.523622
15.187705	0.078286	0.527962
15.226848	0.078286	0.533147
15.265992	0.078286	0.53105
15.305135	0.078286	0.529748
15.344279	0.078286	0.533011
15.383422	0.078286	0.536453
15.422566	0.078286	0.541793
15.461710	0.078286	0.538311
15.500853	0.078286	0.534701
15.539997	0.078286	0.534732
15.579140	0.078286	0.539072
15.618284	0.078286	0.542052
15.657427	0.078286	0.541622
15.696571	0.078286	0.539961
15.735715	0.078286	0.543711
15.774858	0.078286	0.546435
15.814002	0.078286	0.551108
15.853145	0.078286	0.544497
15.892289	0.078286	0.5424
15.931432	0.078286	0.540124
15.970576	0.078286	0.542848
16.009720	0.078286	0.538648
16.048863	0.078286	0.532961
16.088007	0.078286	0.526145
16.127150	0.078286	0.521663
16.166294	0.078286	0.519182
16.205437	0.078286	0.516777
16.244581	0.078286	0.508141
16.283724	0.078286	0.502171
16.322868	0.078286	0.498177
16.362012	0.078286	0.495644
16.401155	0.078286	0.492521
16.440299	0.078286	0.483936
16.479442	0.078286	0.476172
16.518586	0.078286	0.470741
16.557729	0.078286	0.469336
16.596873	0.078286	0.467008
16.636017	0.078286	0.461603
16.675160	0.078286	0.457301
16.714304	0.078286	0.454178
16.753447	0.078286	0.459928
16.792591	0.078286	0.462883
16.831734	0.078286	0.465376
16.870878	0.078286	0.458484
16.910022	0.078286	0.453002
16.949165	0.078286	0.454879
16.988309	0.078286	0.457783
17.027452	0.078286	0.452993
17.066596	0.078286	0.443177
17.105739	0.078286	0.435259
17.144883	0.078286	0.437086
17.184027	0.078286	0.437963
17.223170	0.078286	0.433199
17.262314	0.078286	0.427127
17.301457	0.078286	0.427518
17.340601	0.078286	0.427857
17.379744	0.078286	0.428478
17.418888	0.078286	0.424663
17.458032	0.078286	0.417642
17.497175	0.078286	0.414032
17.536319	0.078286	0.414038
17.575462	0.078286	0.410223
17.614606	0.078286	0.403253
17.653749	0.078286	0.392591
17.692893	0.078286	0.386314
17.732037	0.078286	0.38614
17.771180	0.078286	0.380864
17.810324	0.078286	0.376997
17.849467	0.078286	0.364078
17.888611	0.078286	0.362443
17.927754	0.078286	0.362013
17.966898	0.078286	0.358197
18.006041	0.078286	0.35369
18.045185	0.078286	0.347515
18.084329	0.078286	0.350752
18.123472	0.078286	0.352553
18.162616	0.078286	0.357816
18.201759	0.078286	0.360335
18.240903	0.078286	0.361392
18.280046	0.078286	0.368296
18.319190	0.078286	0.369328
18.358334	0.078286	0.375821
18.397477	0.078286	0.375135
18.436621	0.078286	0.369832
18.475764	0.078286	0.36953
18.514908	0.078286	0.368946
18.554051	0.078286	0.367926
18.593195	0.078286	0.360546
18.632339	0.078286	0.352603
18.671482	0.078286	0.350634
18.710626	0.078286	0.34746
18.749769	0.078286	0.341901
18.788913	0.078286	0.339829
18.828056	0.078286	0.332911
18.867200	0.078286	0.33143
0.000000	0.117428	0.557744
0.039144	0.117428	0.554211
0.078287	0.117428	0.550857
0.117431	0.117428	0.546734
0.156574	0.117428	0.538842
0.195718	0.117428	0.534719
0.234861	0.117428	0.530032
0.274005	0.117428	0.525114
0.313149	0.117428	0.517042
0.352292	0.117428	0.508995
0.391436	0.117428	0.501103
0.430579	0.117428	0.495928
0.469723	0.117428	0.486523
0.508866	0.117428	0.475245
0.548010	0.117428	0.465327
0.587154	0.117428	0.453357
0.626297	0.117428	0.441669
0.665441	0.117428	0.426416
0.704584	0.117428	0.410959
0.743728	0.117428	0.395732
0.782871	0.117428	0.378787
0.822015	0.117428	0.364355
0.861159	0.117428	0.348128
0.900302	0.117428	0.339954
0.939446	0.117428	0.327881
0.978589	0.117428	0.31945
1.017733	0.117428	0.311916
1.056876	0.117428	0.30905
1.096020	0.117428	0.305671
1.135163	0.117428	0.306395
1.174307	0.117428	0.304067
1.213451	0.117428	0.305637
1.252594	0.117428	0.307797
1.291738	0.117428	0.310675
1.330881	0.117428	0.314681
1.370025	0.117428	0.317071
1.409168	0.117428	0.320975
1.448312	0.117428	0.326212
1.487456	0.117428	0.329654
1.526599	0.117428	0.333481
1.565743	0.117428	0.336282
1.604886	0.117428	0.340673
1.644030	0.117428	0.346141
1.683173	0.117428	0.348788
1.722317	0.117428	0.351563
1.761461	0.117428	0.350518
1.800604	0.117428	0.355011
1.839748	0.117428	0.354735
1.878891	0.117428	0.354894
1.918035	0.117428	0.356439
1.957178	0.117428	0.355214
1.996322	0.117428	0.35386
2.035466	0.117428	0.354199
2.074609	0.117428	0.354103
2.113753	0.117428	0.35239
2.152896	0.117428	0.348267
2.192040	0.117428	0.346632
2.231183	0.117428	0.346971
2.270327	0.117428	0.347644
2.309471	0.117428	0.342238
2.348614	0.117428	0.339808
2.387758	0.117428	0.336557
2.426901	0.117428	0.336229
2.466045	0.117428	0.33644
2.505188	0.117428	0.334471
2.544332	0.117428	0.328169
2.583476	0.117428	0.325918
2.622619	0.117428	0.325821
2.661763	0.117428	0.32475
2.700906	0.117428	0.322935
2.740050	0.117428	0.319786
2.779193	0.117428	0.316356
2.818337	0.117428	0.316721
2.857480	0.117428	0.316137
2.896624	0.117428	0.316476
2.935768	0.117428	0.313225
2.974911	0.117428	0.311692
3.014055	0.117428	0.312775
3.053198	0.117428	0.313575
3.092342	0.117428	0.312761
3.131485	0.117428	0.311971
3.170629	0.117428	0.311131
3.209773	0.117428	0.313675
3.248916	0.117428	0.312963
3.288060	0.117428	0.314969
3.327203	0.117428	0.314565
3.366347	0.117428	0.31734
3.405490	0.117428	0.31632
3.444634	0.117428	0.319377
3.483778	0.117428	0.320075
3.522921	0.117428	0.320825
3.562065	0.117428	0.320395
3.601208	0.117428	0.325606
3.640352	0.117428	0.326843
3.679495	0.117428	0.329516
3.718639	0.117428	0.330881
3.757783	0.117428	0.331784
3.796926	0.117428	0.335482
3.836070	0.117428	0.339463
3.875213	0.117428	0.342623
3.914357	0.117428	0.344142
3.953500	0.117428	0.34725
3.992644	0.117428	0.351
4.031788	0.117428	0.356058
4.070931	0.117428	0.359192
4.110075	0.117428	0.358839
4.149218	0.117428	0.363255
4.188362	0.117428	0.365441
4.227505	0.117428	0.368524
4.266649	0.117428	0.371222
4.305793	0.117428	0.372049
4.344936	0.117428	0.371542
4.384080	0.117428	0.373163
4.423223	0.117428	0.376246
4.462367	0.117428	0.375457
4.501510	0.117428	0.372821
4.540654	0.117428	0.369109
4.579798	0.117428	0.370807
4.618941	0.117428	0.368479
4.658085	0.117428	0.367074
4.697228	0.117428	0.361772
4.736372	0.117428	0.361265
4.775515	0.117428	0.356655
4.814659	0.117428	0.355096
4.853802	0.117428	0.35123
4.892946	0.117428	0.348286
4.932090	0.117428	0.343061
4.971233	0.117428	0.339143
5.010377	0.117428	0.338097
5.049520	0.117428	0.335026
5.088664	0.117428	0.329185
5.127807	0.117428	0.322959
5.166951	0.117428	0.323119
5.206095	0.117428	0.322355
5.245238	0.117428	0.31577
5.284382	0.117428	0.312622
5.323525	0.117428	0.307576
5.362669	0.117428	0.304889
5.401812	0.117428	0.305177
5.440956	0.117428	0.302259
5.480100	0.117428	0.298367
5.519243	0.117428	0.293039
5.558387	0.117428	0.292814
5.597530	0.117428	0.291307
5.636674	0.117428	0.289851
5.675817	0.117428	0.289138
5.714961	0.117428	0.285041
5.754105	0.117428	0.283867
5.793248	0.117428	0.28454
5.832392	0.117428	0.285623
5.871535	0.117428	0.281294
5.910679	0.117428	0.279095
5.949822	0.117428	0.281998
5.988966	0.117428	0.283056
6.028110	0.117428	0.283882
6.067253	0.117428	0.282785
6.106397	0.117428	0.282534
6.145540	0.117428	0.284284
6.184684	0.117428	0.285572
6.223827	0.117428	0.288809
6.262971	0.117428	0.286276
6.302115	0.117428	0.287795
6.341258	0.117428	0.289544
6.380402	0.117428	0.290217
6.419545	0.117428	0.293479
6.458689	0.117428	0.293459
6.497832	0.117428	0.292439
6.536976	0.117428	0.293137
6.576120	0.117428	0.296067
6.615263	0.117428	0.298739
6.654407	0.117428	0.296873
6.693550	0.117428	0.296392
6.732694	0.117428	0.30109
6.771837	0.117428	0.302071
6.810981	0.117428	0.303076
6.850124	0.117428	0.301646
6.889268	0.117428	0.302242
6.928412	0.117428	0.30535
6.967555	0.117428	0.305613
7.006699	0.117428	0.308952
7.045842	0.117428	0.30865
7.084986	0.117428	0.310784
7.124129	0.117428	0.311534
7.163273	0.117428	0.317668
7.202417	0.117428	0.319623
7.241560	0.117428	0.320373
7.280704	0.117428	0.322327
7.319847	0.117428	0.323179
7.358991	0.117428	0.328314
7.398134	0.117428	0.330294
7.437278	0.117428	0.329479
7.476422	0.117428	0.33046
7.515565	0.117428	0.331927
7.554709	0.117428	0.334241
7.593852	0.117428	0.334195
7.632996	0.117428	0.332739
7.672139	0.117428	0.331335
7.711283	0.117428	0.330751
7.750427	0.117428	0.333629
7.789570	0.117428	0.329506
7.828714	0.117428	0.329255
7.867857	0.117428	0.324029
7.907001	0.117428	0.323881
7.946144	0.117428	0.326272
7.985288	0.117428	0.322841
8.024432	0.117428	0.319924
8.063575	0.117428	0.315673
8.102719	0.117428	0.313242
8.141862	0.117428	0.314581
8.181006	0.117428	0.315023
8.220149	0.117428	0.308387
8.259293	0.117428	0.304418
8.298437	0.117428	0.306937
8.337580	0.117428	0.305789
8.376724	0.117428	0.306102
8.415867	0.117428	0.30339
8.455011	0.117428	0.301447
8.494154	0.117428	0.304017
8.533298	0.117428	0.303997
8.572441	0.117428	0.306695
8.611585	0.117428	0.303521
8.650729	0.117428	0.304527
8.689872	0.117428	0.304866
8.729016	0.117428	0.305821
8.768159	0.117428	0.306288
8.807303	0.117428	0.303935
8.846446	0.117428	0.302222
8.885590	0.117428	0.30528
8.924734	0.117428	0.30608
8.963877	0.117428	0.30801
9.003021	0.117428	0.305041
9.042164	0.117428	0.305123
9.081308	0.117428	0.308591
9.120451	0.117428	0.307263
9.159595	0.117428	0.308654
9.198739	0.117428	0.305249
9.237882	0.117428	0.305973
9.277026	0.117428	0.307132
9.316169	0.117428	0.309805
9.355313	0.117428	0.311991
9.394456	0.117428	0.310663
9.433600	0.117428	0.310079
9.472744	0.117428	0.315573
9.511887	0.117428	0.318168
9.551031	0.117428	0.322226
9.590174	0.117428	0.320513
9.629318	0.117428	0.323161
9.668461	0.117428	0.325577
9.707605	0.117428	0.330532
9.746749	0.117428	0.331743
9.785892	0.117428	0.331492
9.825036	0.117428	0.329908
9.864179	0.117428	0.329093
9.903323	0.117428	0.333843
9.942466	0.117428	0.333157
9.981610	0.117428	0.330931
10.020754	0.117428	0.33086
10.059897	0.117428	0.331225
10.099041	0.117428	0.334128
10.138184	0.117428	0.332698
10.177328	0.117428	0.331755
10.216471	0.117428	0.330504
10.255615	0.117428	0.331997
10.294759	0.117428	0.332208
10.333902	0.117428	0.333342
10.373046	0.117428	0.329912
10.412189	0.117428	0.330456
10.451333	0.117428	0.329923
10.490476	0.117428	0.330391
10.529620	0.117428	0.328627
10.568763	0.117428	0.326453
10.607907	0.117428	0.325356
10.647051	0.117428	0.326619
10.686194	0.117428	0.324419
10.725338	0.117428	0.322784
10.764481	0.117428	0.320327
10.803625	0.117428	0.31723
10.842768	0.117428	0.3198
10.881912	0.117428	0.316088
10.921056	0.117428	0.316555
10.960199	0.117428	0.314253
10.999343	0.117428	0.311823
11.038486	0.117428	0.310982
11.077630	0.117428	0.309475
11.116773	0.117428	0.310788
11.155917	0.117428	0.307281
11.195061	0.117428	0.306902
11.234204	0.117428	0.307882
11.273348	0.117428	0.306478
11.312491	0.117428	0.305868
11.351635	0.117428	0.303181
11.390778	0.117428	0.304008
11.429922	0.117428	0.303757
11.469066	0.117428	0.306404
11.508209	0.117428	0.307436
11.547353	0.117428	0.307262
11.586496	0.117428	0.30519
11.625640	0.117428	0.307504
11.664783	0.117428	0.3111
11.703927	0.117428	0.313516
11.743071	0.117428	0.312907
11.782214	0.117428	0.311758
11.821358	0.117428	0.314688
11.860501	0.117428	0.318514
11.899645	0.117428	0.319443
11.938788	0.117428	0.321065
11.977932	0.117428	0.319404
12.017076	0.117428	0.32182
12.056219	0.117428	0.324954
12.095363	0.117428	0.323114
12.134506	0.117428	0.322247
12.173650	0.117428	0.321202
12.212793	0.117428	0.321028
12.251937	0.117428	0.322829
12.291080	0.117428	0.322706
12.330224	0.117428	0.32202
12.369368	0.117428	0.318487
12.408511	0.117428	0.320005
12.447655	0.117428	0.322345
12.486798	0.117428	0.324453
12.525942	0.117428	0.321869
12.565085	0.117428	0.321439
12.604229	0.117428	0.324317
12.643373	0.117428	0.329605
12.682516	0.117428	0.32956
12.721660	0.117428	0.328617
12.760803	0.117428	0.331674
12.799947	0.117428	0.337065
12.839090	0.117428	0.337148
12.878234	0.117428	0.340154
12.917378	0.117428	0.339416
12.956521	0.117428	0.34096
12.995665	0.117428	0.340479
13.034808	0.117428	0.343588
13.073952	0.117428	0.342491
13.113095	0.117428	0.341932
13.152239	0.117428	0.340682
13.191383	0.117428	0.342508
13.230526	0.117428	0.34118
13.269670	0.117428	0.341032
13.308813	0.117428	0.34132
13.347957	0.117428	0.337761
13.387100	0.117428	0.341383
13.426244	0.117428	0.343363
13.465388	0.117428	0.340523
13.504531	0.117428	0.34181
13.543675	0.117428	0.342714
13.582818	0.117428	0.344617
13.621962	0.117428	0.346957
13.661105	0.117428	0.350655
13.700249	0.117428	0.347866
13.739393	0.117428	0.351462
13.778536	0.117428	0.352955
13.817680	0.117428	0.354986
13.856823	0.117428	0.356146
13.895967	0.117428	0.356024
13.935110	0.117428	0.354978
13.974254	0.117428	0.357702
14.013398	0.117428	0.360016
14.052541	0.117428	0.362227
14.091685	0.117428	0.361438
14.130828	0.117428	0.361469
14.169972	0.117428	0.365578
14.209115	0.117428	0.3702
14.248259	0.117428	0.373847
14.287402	0.117428	0.374186
14.326546	0.117428	0.378705
14.365690	0.117428	0.385814
14.404833	0.117428	0.39718
14.443977	0.117428	0.415906
14.483120	0.117428	0.430247
14.522264	0.117428	0.444716
14.561407	0.117428	0.466006
14.600551	0.117428	0.486091
14.639695	0.117428	0.501047
14.678838	0.117428	0.504284
14.717982	0.117428	0.507316
14.757125	0.117428	0.514477
14.796269	0.117428	0.522176
14.835412	0.117428	0.525412
14.874556	0.117428	0.520289
14.913700	0.117428	0.514807
14.952843	0.117428	0.512095
14.991987	0.117428	0.511331
15.031130	0.117428	0.51285
15.070274	0.117428	0.504316
15.109417	0.117428	0.501809
15.148561	0.117428	0.503841
15.187705	0.117428	0.508078
15.226848	0.117428	0.510879
15.265992	0.117428	0.51232
15.305135	0.117428	0.511403
15.344279	0.117428	0.515897
15.383422	0.117428	0.520108
15.422566	0.117428	0.523217
15.461710	0.117428	0.52253
15.500853	0.117428	0.522023
15.539997	0.117428	0.5219
15.579140	0.117428	0.529779
15.618284	0.117428	0.531503
15.657427	0.117428	0.52838
15.696571	0.117428	0.529463
15.735715	0.117428	0.535341
15.774858	0.117428	0.537039
15.814002	0.117428	0.538507
15.853145	0.117428	0.532794
15.892289	0.117428	0.532236
15.931432	0.117428	0.531062
15.970576	0.117428	0.529785
16.009720	0.117428	0.525585
16.048863	0.117428	0.518949
16.088007	0.117428	0.515109
16.127150	0.117428	0.511473
16.166294	0.117428	0.507632
16.205437	0.117428	0.505484
16.244581	0.117428	0.496514
16.283724	0.117428	0.486544
16.322868	0.117428	0.485191
16.362012	0.117428	0.484633
16.401155	0.117428	0.479715
16.440299	0.117428	0.470719
16.479442	0.117428	0.463288
16.518586	0.117428	0.458319
16.557729	0.117428	0.456761
16.596873	0.117428	0.452125
16.636017	0.117428	0.443155
16.675160	0.117428	0.437571
16.714304	0.117428	0.434422
16.753447	0.117428	0.43689
16.792591	0.117428	0.435895
16.831734	0.117428	0.429593
16.870878	0.117428	0.422675
16.910022	0.117428	0.423501
16.949165	0.117428	0.427892
16.988309	0.117428	0.425615
17.027452	0.117428	0.41703
17.066596	0.117428	0.407343
17.105739	0.117428	0.409349
17.144883	0.117428	0.413304
17.184027	0.117428	0.412874
17.223170	0.117428	0.411751
17.262314	0.117428	0.406115
17.301457	0.117428	0.409326
17.340601	0.117428	0.413281
17.379744	0.117428	0.409979
17.418888	0.117428	0.404548
17.458032	0.117428	0.398297
17.497175	0.117428	0.397456
17.536319	0.117428	0.394616
17.575462	0.117428	0.392698
17.614606	0.117428	0.380985
17.653749	0.117428	0.375938
17.692893	0.117428	0.369764
17.732037	0.117428	0.370565
17.771180	0.117428	0.369699
17.810324	0.117428	0.358318
17.849467	0.117428	0.351811
17.888611	0.117428	0.349457
17.927754	0.117428	0.349232
17.966898	0.117428	0.346648
18.006041	0.117428	0.341909
18.045185	0.117428	0.339248
18.084329	0.117428	0.341793
18.123472	0.117428	0.344722
18.162616	0.117428	0.349882
18.201759	0.117428	0.349683
18.240903	0.117428	0.352458
18.280046	0.117428	0.357157
18.319190	0.117428	0.363471
18.358334	0.117428	0.364528
18.397477	0.117428	0.360815
18.436621	0.117428	0.359975
18.475764	0.117428	0.357698
18.514908	0.117428	0.36073
18.554051	0.117428	0.356659
18.593195	0.117428	0.347894
18.632339	0.117428	0.342771
18.671482	0.117428	0.342905
18.710626	0.117428	0.340218
18.749769	0.117428	0.336172
18.788913	0.117428	0.32987
18.828056	0.117428	0.326388
18.867200	0.117428	0.327035
0.000000	0.156571	0.566581
0.039144	0.156571	0.563022
0.078287	0.156571	0.559053
0.117431	0.156571	0.552776
0.156574	0.156571	0.547525
0.195718	0.156571	0.54071
0.234861	0.156571	0.533791
0.274005	0.156571	0.530463
0.313149	0.156571	0.526417
0.352292	0.156571	0.519781
0.391436	0.156571	0.512761
0.430579	0.156571	0.506099
0.469723	0.156571	0.495745
0.508866	0.156571	0.486929
0.548010	0.156571	0.475164
0.587154	0.156571	0.46222
0.626297	0.156571	0.452994
0.665441	0.156571	0.439331
0.704584	0.156571	0.420822
0.743728	0.156571	0.402877
0.782871	0.156571	0.387188
0.822015	0.156571	0.370962
0.861159	0.156571	0.356402
0.900302	0.156571	0.341662
0.939446	0.156571	0.329923
0.978589	0.156571	0.321081
1.017733	0.156571	0.315138
1.056876	0.156571	0.309758
1.096020	0.156571	0.308738
1.135163	0.156571	0.307026
1.174307	0.156571	0.305006
1.213451	0.156571	0.307832
1.252594	0.156571	0.311659
1.291738	0.156571	0.314742
1.330881	0.156571	0.319184
1.370025	0.156571	0.321165
1.409168	0.156571	0.324863
1.448312	0.156571	0.330844
1.487456	0.156571	0.334978
1.526599	0.156571	0.338292
1.565743	0.156571	0.338452
1.604886	0.156571	0.343894
1.644030	0.156571	0.348644
1.683173	0.156571	0.35106
1.722317	0.156571	0.353759
1.761461	0.156571	0.354124
1.800604	0.156571	0.354078
1.839748	0.156571	0.361367
1.878891	0.156571	0.357244
1.918035	0.156571	0.35925
1.957178	0.156571	0.354563
1.996322	0.156571	0.356056
2.035466	0.156571	0.353779
2.074609	0.156571	0.354375
2.113753	0.156571	0.352996
2.152896	0.156571	0.350155
2.192040	0.156571	0.34775
2.231183	0.156571	0.344679
2.270327	0.156571	0.343736
2.309471	0.156571	0.343306
2.348614	0.156571	0.335028
2.387758	0.156571	0.334675
2.426901	0.156571	0.332681
2.466045	0.156571	0.331199
2.505188	0.156571	0.329051
2.544332	0.156571	0.323492
2.583476	0.156571	0.321754
[truncated: 233,222 more rows]
