# Supplementary material for: Cyclodehydrogenation of molecular nanographene precursors catalyzed by atomic hydrogen
Source: Nat Commun. 2025 Jan 15;16:691. doi: 10.1038/s41467-024-54774-1 (PMC11735845; doi:10.1038/s41467-024-54774-1)
Supplement: Supplementary file 4 — Source Data [file 41467_2024_54774_MOESM4_ESM.zip › Source Data/Figure_4 source data file/Figure_4h.txt]

X[nm]		Y[nm]		Z[nm]
0.000000	0.000000	0.487822
0.098030	0.000000	0.466849
0.196061	0.000000	0.462755
0.294091	0.000000	0.473609
0.392121	0.000000	0.487822
0.490151	0.000000	0.497669
0.588182	0.000000	0.504912
0.686212	0.000000	0.502161
0.784242	0.000000	0.491182
0.882272	0.000000	0.480789
0.980303	0.000000	0.466534
1.078333	0.000000	0.459418
1.176363	0.000000	0.462546
1.274393	0.000000	0.478522
1.372424	0.000000	0.496682
1.470454	0.000000	0.51627
1.568484	0.000000	0.527963
1.666515	0.000000	0.53084
1.764545	0.000000	0.528677
1.862575	0.000000	0.51417
1.960605	0.000000	0.494709
2.058636	0.000000	0.489104
2.156666	0.000000	0.500629
2.254696	0.000000	0.519629
2.352726	0.000000	0.539049
2.450757	0.000000	0.550574
2.548787	0.000000	0.55723
2.646817	0.000000	0.568671
2.744848	0.000000	0.575243
2.842878	0.000000	0.581394
2.940908	0.000000	0.588217
3.038938	0.000000	0.584375
3.136969	0.000000	0.574991
3.234999	0.000000	0.569301
3.333029	0.000000	0.569071
3.431059	0.000000	0.573878
3.529090	0.000000	0.583557
3.627120	0.000000	0.593403
3.725150	0.000000	0.594683
3.823180	0.000000	0.590926
3.921211	0.000000	0.579526
4.019241	0.000000	0.549231
4.117271	0.000000	0.517425
4.215302	0.000000	0.470587
4.313332	0.000000	0.39377
4.411362	0.000000	0.324007
4.509392	0.000000	0.283299
4.607423	0.000000	0.271899
4.705453	0.000000	0.279142
4.803483	0.000000	0.290248
4.901513	0.000000	0.293124
4.999544	0.000000	0.29113
5.097574	0.000000	0.290143
5.195604	0.000000	0.281011
5.293634	0.000000	0.268352
5.391665	0.000000	0.251745
5.489695	0.000000	0.237322
5.587725	0.000000	0.240618
5.685756	0.000000	0.252144
5.783786	0.000000	0.263586
5.881816	0.000000	0.275112
5.979846	0.000000	0.290249
6.077877	0.000000	0.300935
6.175907	0.000000	0.306498
6.273937	0.000000	0.307947
6.371967	0.000000	0.298814
6.469998	0.000000	0.278513
6.568028	0.000000	0.257456
6.666058	0.000000	0.237071
6.764089	0.000000	0.240367
6.862119	0.000000	0.257267
6.960149	0.000000	0.273496
7.058179	0.000000	0.28393
7.156210	0.000000	0.289913
7.254240	0.000000	0.287247
7.352270	0.000000	0.27845
7.450300	0.000000	0.271166
7.548331	0.000000	0.257834
7.646361	0.000000	0.24064
7.744391	0.000000	0.233439
7.842421	0.000000	0.239758
7.940452	0.000000	0.258674
8.038482	0.000000	0.275155
8.136512	0.000000	0.287856
8.234543	0.000000	0.293923
8.332573	0.000000	0.295456
8.430603	0.000000	0.29153
8.528633	0.000000	0.280382
8.626664	0.000000	0.264532
8.724694	0.000000	0.250109
8.822724	0.000000	0.23451
8.920754	0.000000	0.230081
9.018785	0.000000	0.244042
9.116815	0.000000	0.263797
9.214845	0.000000	0.276751
9.312875	0.000000	0.288444
9.410906	0.000000	0.292496
9.508936	0.000000	0.287395
9.606966	0.000000	0.27969
9.704997	0.000000	0.264931
9.803027	0.000000	0.2495
9.901057	0.000000	0.240536
9.999087	0.000000	0.242572
10.097118	0.000000	0.25393
10.195148	0.000000	0.272174
10.293178	0.000000	0.287395
10.391208	0.000000	0.293546
10.489239	0.000000	0.297682
10.587269	0.000000	0.302742
10.685299	0.000000	0.306038
10.783330	0.000000	0.309838
10.881360	0.000000	0.30734
10.979390	0.000000	0.291489
11.077420	0.000000	0.272195
11.175451	0.000000	0.2613
11.273481	0.000000	0.262832
11.371511	0.000000	0.272846
11.469541	0.000000	0.286807
11.567572	0.000000	0.293211
11.665602	0.000000	0.294827
11.763632	0.000000	0.292329
11.861662	0.000000	0.276814
11.959693	0.000000	0.258529
12.057723	0.000000	0.247297
12.155753	0.000000	0.241607
12.253784	0.000000	0.24272
12.351814	0.000000	0.253994
12.449844	0.000000	0.267283
12.547874	0.000000	0.283848
12.645905	0.000000	0.303435
12.743935	0.000000	0.310594
12.841965	0.000000	0.306332
12.939995	0.000000	0.298796
13.038026	0.000000	0.280174
13.136056	0.000000	0.260964
13.234086	0.000000	0.252252
13.332116	0.000000	0.252441
13.430147	0.000000	0.262623
13.528177	0.000000	0.280447
13.626207	0.000000	0.291049
13.724238	0.000000	0.295773
13.822268	0.000000	0.304443
13.920298	0.000000	0.304128
14.018328	0.000000	0.296172
14.116359	0.000000	0.282085
14.214389	0.000000	0.255737
14.312419	0.000000	0.238291
14.410449	0.000000	0.236381
14.508480	0.000000	0.248746
14.606510	0.000000	0.268586
14.704540	0.000000	0.285402
14.802570	0.000000	0.297936
14.900601	0.000000	0.301316
14.998631	0.000000	0.302344
15.096661	0.000000	0.302113
15.194692	0.000000	0.292981
15.292722	0.000000	0.281245
15.390752	0.000000	0.260272
15.488782	0.000000	0.24333
15.586813	0.000000	0.243435
15.684843	0.000000	0.250846
15.782873	0.000000	0.263212
15.880903	0.000000	0.280196
15.978934	0.000000	0.300287
16.076964	0.000000	0.315592
16.174994	0.000000	0.327454
16.273025	0.000000	0.332009
16.371055	0.000000	0.322793
16.469085	0.000000	0.30711
16.567115	0.000000	0.285382
16.665146	0.000000	0.263569
16.763176	0.000000	0.259979
16.861206	0.000000	0.269237
16.959236	0.000000	0.28597
17.057267	0.000000	0.294136
17.155297	0.000000	0.296173
17.253327	0.000000	0.295102
17.351357	0.000000	0.290924
17.449388	0.000000	0.284899
17.547418	0.000000	0.269384
17.645448	0.000000	0.249587
17.743479	0.000000	0.237348
17.841509	0.000000	0.23888
17.939539	0.000000	0.24965
18.037569	0.000000	0.271169
18.135600	0.000000	0.293612
18.233630	0.000000	0.303206
18.331660	0.000000	0.307174
18.429690	0.000000	0.304592
18.527721	0.000000	0.295459
18.625751	0.000000	0.288259
18.723781	0.000000	0.278454
18.821811	0.000000	0.261932
18.919842	0.000000	0.250952
19.017872	0.000000	0.249881
19.115902	0.000000	0.260735
19.213933	0.000000	0.274361
19.311963	0.000000	0.291765
19.409993	0.000000	0.299428
19.508023	0.000000	0.302304
19.606054	0.000000	0.29989
19.704084	0.000000	0.289665
19.802114	0.000000	0.279357
19.900144	0.000000	0.267202
19.998175	0.000000	0.252947
20.096205	0.000000	0.250029
20.194235	0.000000	0.265333
20.292266	0.000000	0.286517
20.390296	0.000000	0.308036
20.488326	0.000000	0.33241
20.586356	0.000000	0.348134
20.684387	0.000000	0.355041
20.782417	0.000000	0.359345
20.880447	0.000000	0.351137
20.978477	0.000000	0.334782
21.076508	0.000000	0.317924
21.174538	0.000000	0.296195
21.272568	0.000000	0.285467
21.370598	0.000000	0.290443
21.468629	0.000000	0.301717
21.566659	0.000000	0.313662
21.664689	0.000000	0.32502
21.762720	0.000000	0.325881
21.860750	0.000000	0.316833
21.958780	0.000000	0.303837
22.056810	0.000000	0.28236
22.154841	0.000000	0.265586
22.252871	0.000000	0.260401
22.350901	0.000000	0.257398
22.448931	0.000000	0.265649
22.546962	0.000000	0.281962
22.644992	0.000000	0.302137
22.743022	0.000000	0.315174
22.841052	0.000000	0.325944
22.939083	0.000000	0.329576
23.037113	0.000000	0.321704
23.135143	0.000000	0.308037
23.233174	0.000000	0.2853
23.331204	0.000000	0.264831
23.429234	0.000000	0.258553
23.527264	0.000000	0.259162
23.625295	0.000000	0.265566
23.723325	0.000000	0.278267
23.821355	0.000000	0.29416
23.919385	0.000000	0.30535
24.017416	0.000000	0.315448
24.115446	0.000000	0.320087
24.213476	0.000000	0.31465
24.311507	0.000000	0.300899
24.409537	0.000000	0.282025
24.507567	0.000000	0.26164
24.605597	0.000000	0.254103
24.703628	0.000000	0.256392
24.801658	0.000000	0.262207
24.899688	0.000000	0.274069
24.997718	0.000000	0.289961
25.095749	0.000000	0.303586
25.193779	0.000000	0.312677
25.291809	0.000000	0.32076
25.389839	0.000000	0.320949
25.487870	0.000000	0.312572
25.585900	0.000000	0.299997
0.000000	0.097986	0.508945
0.098030	0.097986	0.480162
0.196061	0.097986	0.464396
0.294091	0.097986	0.468028
0.392121	0.097986	0.482325
0.490151	0.097986	0.494186
0.588182	0.097986	0.504621
0.686212	0.097986	0.50397
0.784242	0.097986	0.497861
0.882272	0.097986	0.493851
0.980303	0.097986	0.481359
1.078333	0.097986	0.468784
1.176363	0.097986	0.462423
1.274393	0.097986	0.472185
1.372424	0.097986	0.493452
1.470454	0.097986	0.513543
1.568484	0.097986	0.527001
1.666515	0.097986	0.533656
1.764545	0.097986	0.533677
1.862575	0.097986	0.525216
1.960605	0.097986	0.513732
2.058636	0.097986	0.512242
2.156666	0.097986	0.523684
2.254696	0.097986	0.544783
2.352726	0.097986	0.569745
2.450757	0.097986	0.586309
2.548787	0.097986	0.598843
2.646817	0.097986	0.61398
2.744848	0.097986	0.622314
2.842878	0.097986	0.625778
2.940908	0.097986	0.62899
3.038938	0.097986	0.620698
3.136969	0.097986	0.600229
3.234999	0.097986	0.587233
3.333029	0.097986	0.579193
3.431059	0.097986	0.577954
3.529090	0.097986	0.580914
3.627120	0.097986	0.590089
3.725150	0.097986	0.59414
3.823180	0.097986	0.592734
3.921211	0.097986	0.586373
4.019241	0.097986	0.569095
4.117271	0.097986	0.539388
4.215302	0.097986	0.497589
4.313332	0.097986	0.429253
4.411362	0.097986	0.347817
4.509392	0.097986	0.294933
4.607423	0.097986	0.270601
4.705453	0.097986	0.270118
4.803483	0.097986	0.278536
4.901513	0.097986	0.286955
4.999544	0.097986	0.289327
5.097574	0.097986	0.292204
5.195604	0.097986	0.290293
5.293634	0.097986	0.278054
5.391665	0.097986	0.261447
5.489695	0.097986	0.240306
5.587725	0.097986	0.233021
5.685756	0.097986	0.238333
5.783786	0.097986	0.247591
5.881816	0.097986	0.259789
5.979846	0.097986	0.278369
6.077877	0.097986	0.296529
6.175907	0.097986	0.305619
6.273937	0.097986	0.308663
6.371967	0.097986	0.303142
6.469998	0.097986	0.284268
6.568028	0.097986	0.262372
6.666058	0.097986	0.238375
6.764089	0.097986	0.231174
6.862119	0.097986	0.247403
6.960149	0.097986	0.266654
7.058179	0.097986	0.279944
7.156210	0.097986	0.286431
7.254240	0.097986	0.291323
7.352270	0.097986	0.287649
7.450300	0.097986	0.285066
7.548331	0.097986	0.27711
7.646361	0.097986	0.253785
7.744391	0.097986	0.238691
7.842421	0.097986	0.237284
7.940452	0.097986	0.250153
8.038482	0.097986	0.267726
8.136512	0.097986	0.284542
8.234543	0.097986	0.291785
8.332573	0.097986	0.291974
8.430603	0.097986	0.292079
8.528633	0.097986	0.284962
8.626664	0.097986	0.273562
8.724694	0.097986	0.258467
8.822724	0.097986	0.23867
8.920754	0.097986	0.228782
9.018785	0.097986	0.235017
9.116815	0.097986	0.254269
9.214845	0.097986	0.272597
9.312875	0.097986	0.287565
9.410906	0.097986	0.293801
9.508936	0.097986	0.292646
9.606966	0.097986	0.28872
9.704997	0.097986	0.279672
9.803027	0.097986	0.26718
9.901057	0.097986	0.253513
9.999087	0.097986	0.242953
10.097118	0.097986	0.247593
10.195148	0.097986	0.259623
10.293178	0.097986	0.275683
10.391208	0.097986	0.284942
10.489239	0.097986	0.294788
10.587269	0.097986	0.310512
10.685299	0.097986	0.321366
10.783330	0.097986	0.329365
10.881360	0.097986	0.329302
10.979390	0.097986	0.314543
11.077420	0.097986	0.294494
11.175451	0.097986	0.269406
11.273481	0.097986	0.257335
11.371511	0.097986	0.261806
11.469541	0.097986	0.278287
11.567572	0.097986	0.288721
11.665602	0.097986	0.29462
11.763632	0.097986	0.295313
11.861662	0.097986	0.286013
11.959693	0.097986	0.271422
12.057723	0.097986	0.259434
12.155753	0.097986	0.246775
12.253784	0.097986	0.236299
12.351814	0.097986	0.235732
12.449844	0.097986	0.248098
12.547874	0.097986	0.265586
12.645905	0.097986	0.286433
12.743935	0.097986	0.30031
12.841965	0.097986	0.301339
12.939995	0.097986	0.298757
13.038026	0.097986	0.286769
13.136056	0.097986	0.270499
13.234086	0.097986	0.260778
13.332116	0.097986	0.253913
13.430147	0.097986	0.255362
13.528177	0.097986	0.269491
13.626207	0.097986	0.286139
13.724238	0.097986	0.300184
13.822268	0.097986	0.310535
13.920298	0.097986	0.31467
14.018328	0.097986	0.30705
14.116359	0.097986	0.293466
14.214389	0.097986	0.268714
14.312419	0.097986	0.246818
14.410449	0.097986	0.238525
14.508480	0.097986	0.237958
14.606510	0.097986	0.252339
14.704540	0.097986	0.26756
14.802570	0.097986	0.282613
14.900601	0.097986	0.29481
14.998631	0.097986	0.298946
15.096661	0.097986	0.30157
15.194692	0.097986	0.297561
15.292722	0.097986	0.288092
15.390752	0.097986	0.269639
15.488782	0.097986	0.250093
15.586813	0.097986	0.243144
15.684843	0.097986	0.241318
15.782873	0.097986	0.245034
15.880903	0.097986	0.262018
15.978934	0.097986	0.285468
16.076964	0.097986	0.306148
16.174994	0.097986	0.32162
16.273025	0.097986	0.329451
16.371055	0.097986	0.324937
16.469085	0.097986	0.312782
16.567115	0.097986	0.29458
16.665146	0.097986	0.27092
16.763176	0.097986	0.259856
16.861206	0.097986	0.262312
16.959236	0.097986	0.275517
17.057267	0.097986	0.284272
17.155297	0.097986	0.291347
17.253327	0.097986	0.296743
17.351357	0.097986	0.297435
17.449388	0.097986	0.295189
17.547418	0.097986	0.28127
17.645448	0.097986	0.257106
17.743479	0.097986	0.240332
17.841509	0.097986	0.235818
17.939539	0.097986	0.242053
18.037569	0.097986	0.260297
18.135600	0.097986	0.284335
18.233630	0.097986	0.298045
18.331660	0.097986	0.304112
18.429690	0.097986	0.30598
18.527721	0.097986	0.302474
18.625751	0.097986	0.299304
18.723781	0.097986	0.292439
18.821811	0.097986	0.275581
18.919842	0.097986	0.259731
19.017872	0.097986	0.252446
19.115902	0.097986	0.255322
19.213933	0.097986	0.26668
19.311963	0.097986	0.285511
19.409993	0.097986	0.296953
19.508023	0.097986	0.300081
19.606054	0.097986	0.302202
19.704084	0.097986	0.298192
19.802114	0.097986	0.292839
19.900144	0.097986	0.284882
19.998175	0.097986	0.266428
20.096205	0.097986	0.251669
20.194235	0.097986	0.25782
20.292266	0.097986	0.276736
20.390296	0.097986	0.302622
20.488326	0.097986	0.335562
20.586356	0.097986	0.356157
20.684387	0.097986	0.368523
20.782417	0.097986	0.37585
20.880447	0.097986	0.370664
20.978477	0.097986	0.356997
21.076508	0.097986	0.340978
21.174538	0.097986	0.315723
21.272568	0.097986	0.292986
21.370598	0.097986	0.289396
21.468629	0.097986	0.298738
21.566659	0.097986	0.309592
21.664689	0.097986	0.321202
21.762720	0.097986	0.327018
21.860750	0.097986	0.320488
21.958780	0.097986	0.311776
22.056810	0.097986	0.29962
22.154841	0.097986	0.28503
22.252871	0.097986	0.278752
22.350901	0.097986	0.269116
22.448931	0.097986	0.264098
22.546962	0.097986	0.278815
22.644992	0.097986	0.301174
22.743022	0.097986	0.316815
22.841052	0.097986	0.330272
22.939083	0.097986	0.337431
23.037113	0.097986	0.332749
23.135143	0.097986	0.32135
23.233174	0.097986	0.303484
23.331204	0.097986	0.282595
23.429234	0.097986	0.272958
23.527264	0.097986	0.268948
23.625295	0.097986	0.267122
23.723325	0.097986	0.276548
23.821355	0.097986	0.293281
23.919385	0.097986	0.308082
24.017416	0.097986	0.318684
24.115446	0.097986	0.326263
24.213476	0.097986	0.323512
24.311507	0.097986	0.312113
24.409537	0.097986	0.297438
24.507567	0.097986	0.277388
24.605597	0.097986	0.266912
24.703628	0.097986	0.263826
24.801658	0.097986	0.261328
24.899688	0.097986	0.269075
24.997718	0.097986	0.285471
25.095749	0.097986	0.302708
25.193779	0.097986	0.316417
25.291809	0.097986	0.327187
25.389839	0.097986	0.329055
25.487870	0.097986	0.322862
25.585900	0.097986	0.311378
0.000000	0.195972	0.528221
0.098030	0.195972	0.495155
0.196061	0.195972	0.467884
0.294091	0.195972	0.462194
0.392121	0.195972	0.47414
0.490151	0.195972	0.487681
0.588182	0.195972	0.500299
0.686212	0.195972	0.504686
0.784242	0.195972	0.503196
0.882272	0.195972	0.502377
0.980303	0.195972	0.495092
1.078333	0.195972	0.481341
1.176363	0.195972	0.467926
1.274393	0.195972	0.464
1.372424	0.195972	0.482916
1.470454	0.195972	0.502587
1.568484	0.195972	0.517892
1.666515	0.195972	0.525975
1.764545	0.195972	0.532042
1.862575	0.195972	0.532231
1.960605	0.195972	0.528557
2.058636	0.195972	0.533785
2.156666	0.195972	0.546738
2.254696	0.195972	0.574219
2.352726	0.195972	0.606152
2.450757	0.195972	0.632625
2.548787	0.195972	0.647342
2.646817	0.195972	0.662647
2.744848	0.195972	0.66947
2.842878	0.195972	0.673186
2.940908	0.195972	0.677238
3.038938	0.195972	0.672052
3.136969	0.195972	0.638483
3.234999	0.195972	0.607516
3.333029	0.195972	0.585704
3.431059	0.195972	0.574976
3.529090	0.195972	0.572813
3.627120	0.195972	0.574934
3.725150	0.195972	0.581505
3.823180	0.195972	0.58287
3.921211	0.195972	0.583227
4.019241	0.195972	0.572918
4.117271	0.195972	0.552113
4.215302	0.195972	0.5193
4.313332	0.195972	0.461125
4.411362	0.195972	0.37423
4.509392	0.195972	0.311857
4.607423	0.195972	0.274592
4.705453	0.195972	0.259666
4.803483	0.195972	0.262458
4.901513	0.195972	0.275915
4.999544	0.195972	0.284334
5.097574	0.195972	0.290905
5.195604	0.195972	0.293109
5.293634	0.195972	0.284649
5.391665	0.195972	0.268798
5.489695	0.195972	0.250932
5.587725	0.195972	0.236006
5.685756	0.195972	0.231744
5.783786	0.195972	0.235376
5.881816	0.195972	0.242787
5.979846	0.195972	0.256916
6.077877	0.195972	0.28129
6.175907	0.195972	0.29735
6.273937	0.195972	0.30199
6.371967	0.195972	0.300836
6.469998	0.195972	0.288008
6.568028	0.195972	0.266867
6.666058	0.195972	0.244383
6.764089	0.195972	0.227944
6.862119	0.195972	0.232248
6.960149	0.195972	0.251668
7.058179	0.195972	0.26798
7.156210	0.195972	0.277071
7.254240	0.195972	0.287253
7.352270	0.195972	0.292732
7.450300	0.195972	0.291746
7.548331	0.195972	0.287652
7.646361	0.195972	0.269282
7.744391	0.195972	0.2494
7.842421	0.195972	0.241276
7.940452	0.195972	0.244908
8.038482	0.195972	0.258449
8.136512	0.195972	0.275769
8.234543	0.195972	0.285699
8.332573	0.195972	0.289499
8.430603	0.195972	0.293383
8.528633	0.195972	0.293236
8.626664	0.195972	0.283852
8.724694	0.195972	0.270689
8.822724	0.195972	0.245433
8.920754	0.195972	0.229247
9.018785	0.195972	0.229771
9.116815	0.195972	0.242977
9.214845	0.195972	0.262312
9.312875	0.195972	0.28064
9.410906	0.195972	0.292418
9.508936	0.195972	0.292859
9.606966	0.195972	0.295315
9.704997	0.195972	0.292565
9.803027	0.195972	0.283181
9.901057	0.195972	0.270353
9.999087	0.195972	0.25106
10.097118	0.195972	0.243355
10.195148	0.195972	0.248834
10.293178	0.195972	0.259772
10.391208	0.195972	0.274909
10.489239	0.195972	0.291893
10.587269	0.195972	0.312153
10.685299	0.195972	0.327122
10.783330	0.195972	0.338815
10.881360	0.195972	0.34186
10.979390	0.195972	0.330544
11.077420	0.195972	0.311166
11.175451	0.195972	0.283223
11.273481	0.195972	0.259563
11.371511	0.195972	0.256729
11.469541	0.195972	0.27027
11.567572	0.195972	0.285827
11.665602	0.195972	0.294917
11.763632	0.195972	0.297457
11.861662	0.195972	0.292104
11.959693	0.195972	0.283139
12.057723	0.195972	0.276442
12.155753	0.195972	0.260508
12.253784	0.195972	0.24323
12.351814	0.195972	0.23309
12.449844	0.195972	0.238821
12.547874	0.195972	0.257401
12.645905	0.195972	0.278248
12.743935	0.195972	0.296324
12.841965	0.195972	0.302727
12.939995	0.195972	0.303672
13.038026	0.195972	0.296639
13.136056	0.195972	0.283812
13.234086	0.195972	0.274091
13.332116	0.195972	0.261348
13.430147	0.195972	0.254567
13.528177	0.195972	0.26307
13.626207	0.195972	0.283497
13.724238	0.195972	0.29855
13.822268	0.195972	0.312511
13.920298	0.195972	0.319418
14.018328	0.195972	0.314148
14.116359	0.195972	0.302581
14.214389	0.195972	0.284295
14.312419	0.195972	0.264078
14.410449	0.195972	0.254441
14.508480	0.195972	0.245645
14.606510	0.195972	0.238528
14.704540	0.195972	0.249214
14.802570	0.195972	0.266534
14.900601	0.195972	0.282511
14.998631	0.195972	0.291013
15.096661	0.195972	0.299012
15.194692	0.195972	0.298781
15.292722	0.195972	0.292588
15.390752	0.195972	0.28102
15.488782	0.195972	0.262566
15.586813	0.195972	0.248899
15.684843	0.195972	0.242706
15.782873	0.195972	0.237185
15.880903	0.195972	0.243336
15.978934	0.195972	0.267794
16.076964	0.195972	0.291497
16.174994	0.195972	0.307641
16.273025	0.195972	0.319587
16.371055	0.195972	0.321119
16.469085	0.195972	0.312995
16.567115	0.195972	0.302099
16.665146	0.195972	0.283141
16.763176	0.195972	0.265947
16.861206	0.195972	0.260845
16.959236	0.195972	0.265821
17.057267	0.195972	0.276927
17.155297	0.195972	0.29156
17.253327	0.195972	0.304345
17.351357	0.195972	0.308229
17.449388	0.195972	0.309174
17.547418	0.195972	0.297858
17.645448	0.195972	0.273946
17.743479	0.195972	0.252637
17.841509	0.195972	0.239138
17.939539	0.195972	0.235884
18.037569	0.195972	0.245142
18.135600	0.195972	0.267249
18.233630	0.195972	0.285577
18.331660	0.195972	0.295675
18.429690	0.195972	0.303002
18.527721	0.195972	0.302435
18.625751	0.195972	0.300777
18.723781	0.195972	0.296515
18.821811	0.195972	0.284863
18.919842	0.195972	0.272792
19.017872	0.195972	0.265339
19.115902	0.195972	0.257886
19.213933	0.195972	0.258075
19.311963	0.195972	0.270692
19.409993	0.195972	0.287257
19.508023	0.195972	0.2945
19.606054	0.195972	0.300651
19.704084	0.195972	0.303695
19.802114	0.195972	0.301029
19.900144	0.195972	0.295088
19.998175	0.195972	0.279153
20.096205	0.195972	0.260616
20.194235	0.195972	0.256102
20.292266	0.195972	0.271323
20.390296	0.195972	0.296453
20.488326	0.195972	0.33082
20.586356	0.195972	0.361324
20.684387	0.195972	0.376377
20.782417	0.195972	0.3853
20.880447	0.195972	0.387
20.978477	0.195972	0.374257
21.076508	0.195972	0.357819
21.174538	0.195972	0.334158
21.272568	0.195972	0.30294
21.370598	0.195972	0.285578
21.468629	0.195972	0.289462
21.566659	0.195972	0.297377
21.664689	0.195972	0.308231
21.762720	0.195972	0.319337
21.860750	0.195972	0.31751
21.958780	0.195972	0.313584
22.056810	0.195972	0.310162
22.154841	0.195972	0.303465
22.252871	0.195972	0.295341
22.350901	0.195972	0.283437
22.448931	0.195972	0.266915
22.546962	0.195972	0.271302
22.644992	0.195972	0.292653
22.743022	0.195972	0.310729
22.841052	0.195972	0.323431
22.939083	0.195972	0.334201
23.037113	0.195972	0.334726
23.135143	0.195972	0.325677
23.233174	0.195972	0.315789
23.331204	0.195972	0.302542
23.429234	0.195972	0.29215
23.527264	0.195972	0.284025
23.625295	0.195972	0.271366
23.723325	0.195972	0.27357
23.821355	0.195972	0.289547
23.919385	0.195972	0.304264
24.017416	0.195972	0.314446
24.115446	0.195972	0.324712
24.213476	0.195972	0.324397
24.311507	0.195972	0.31602
24.409537	0.195972	0.307728
24.507567	0.195972	0.295824
24.605597	0.195972	0.284928
24.703628	0.195972	0.280079
24.801658	0.195972	0.269183
24.899688	0.195972	0.267188
24.997718	0.195972	0.281317
25.095749	0.195972	0.298806
25.193779	0.195972	0.312851
25.291809	0.195972	0.324796
25.389839	0.195972	0.33078
25.487870	0.195972	0.326854
25.585900	0.195972	0.316966
0.000000	0.293958	0.539434
0.098030	0.293958	0.506033
0.196061	0.293958	0.473219
0.294091	0.293958	0.455941
0.392121	0.293958	0.462848
0.490151	0.293958	0.474206
0.588182	0.293958	0.487495
0.686212	0.293958	0.500029
0.784242	0.293958	0.503157
0.882272	0.293958	0.506537
0.980303	0.293958	0.505718
1.078333	0.293958	0.491043
1.176363	0.293958	0.473849
1.274393	0.293958	0.460182
1.372424	0.293958	0.46331
1.470454	0.293958	0.481134
1.568484	0.293958	0.501813
1.666515	0.293958	0.513591
1.764545	0.293958	0.522934
1.862575	0.293958	0.532024
1.960605	0.293958	0.538427
2.058636	0.293958	0.551045
2.156666	0.293958	0.569121
2.254696	0.293958	0.599541
2.352726	0.293958	0.636344
2.450757	0.293958	0.66794
2.548787	0.293958	0.689375
2.646817	0.293958	0.709886
2.744848	0.293958	0.729054
2.842878	0.293958	0.736129
2.940908	0.293958	0.73783
3.038938	0.293958	0.729117
3.136969	0.293958	0.699075
3.234999	0.293958	0.636617
3.333029	0.293958	0.597757
3.431059	0.293958	0.575692
3.529090	0.293958	0.564461
3.627120	0.293958	0.560619
3.725150	0.293958	0.563999
3.823180	0.293958	0.569898
3.921211	0.293958	0.574538
4.019241	0.293958	0.570276
4.117271	0.293958	0.553922
4.215302	0.293958	0.52623
4.313332	0.293958	0.471751
4.411362	0.293958	0.386704
4.509392	0.293958	0.330628
4.607423	0.293958	0.291936
4.705453	0.293958	0.261978
4.803483	0.293958	0.254273
4.901513	0.293958	0.264791
4.999544	0.293958	0.277241
5.097574	0.293958	0.286835
5.195604	0.293958	0.291727
5.293634	0.293958	0.288641
5.391665	0.293958	0.277829
5.489695	0.293958	0.263238
5.587725	0.293958	0.246883
5.685756	0.293958	0.236155
5.783786	0.293958	0.228535
5.881816	0.293958	0.226792
5.979846	0.293958	0.239326
6.077877	0.293958	0.264288
6.175907	0.293958	0.284379
6.273937	0.293958	0.291706
6.371967	0.293958	0.297353
6.469998	0.293958	0.289313
6.568028	0.293958	0.273546
6.666058	0.293958	0.255428
6.764089	0.293958	0.234539
6.862119	0.293958	0.226247
6.960149	0.293958	0.231558
7.058179	0.293958	0.250642
7.156210	0.293958	0.265023
7.254240	0.293958	0.28016
7.352270	0.293958	0.289586
7.450300	0.293958	0.293134
7.548331	0.293958	0.291979
7.646361	0.293958	0.279992
7.744391	0.293958	0.260866
7.842421	0.293958	0.24955
7.940452	0.293958	0.243693
8.038482	0.293958	0.251356
8.136512	0.293958	0.264813
8.234543	0.293958	0.280118
8.332573	0.293958	0.289796
8.430603	0.293958	0.29981
8.528633	0.293958	0.302939
8.626664	0.293958	0.295654
8.724694	0.293958	0.28291
8.822724	0.293958	0.255807
8.920754	0.293958	0.23475
9.018785	0.293958	0.227885
9.116815	0.293958	0.231433
9.214845	0.293958	0.246066
9.312875	0.293958	0.264562
9.410906	0.293958	0.281798
9.508936	0.293958	0.289965
9.606966	0.293958	0.296368
9.704997	0.293958	0.299496
9.803027	0.293958	0.294059
9.901057	0.293958	0.282155
9.999087	0.293958	0.262609
10.097118	0.293958	0.246339
10.195148	0.293958	0.242833
10.293178	0.293958	0.248061
10.391208	0.293958	0.261266
10.489239	0.293958	0.279594
10.587269	0.293958	0.301785
10.685299	0.293958	0.323556
10.783330	0.293958	0.336593
10.881360	0.293958	0.341149
10.979390	0.293958	0.33462
11.077420	0.293958	0.31667
11.175451	0.293958	0.291834
11.273481	0.293958	0.26599
11.371511	0.293958	0.256018
11.469541	0.293958	0.261917
11.567572	0.293958	0.279069
11.665602	0.293958	0.289419
11.763632	0.293958	0.295571
11.861662	0.293958	0.296096
11.959693	0.293958	0.292422
12.057723	0.293958	0.28816
12.155753	0.293958	0.27676
12.253784	0.293958	0.255871
12.351814	0.293958	0.236494
12.449844	0.293958	0.236599
12.547874	0.293958	0.251651
12.645905	0.293958	0.272666
12.743935	0.293958	0.294605
12.841965	0.293958	0.30294
12.939995	0.293958	0.305312
13.038026	0.293958	0.303906
13.136056	0.293958	0.296033
13.234086	0.293958	0.288328
13.332116	0.293958	0.275333
13.430147	0.293958	0.257635
13.528177	0.293958	0.256396
13.626207	0.293958	0.275396
13.724238	0.293958	0.292632
13.822268	0.293958	0.304998
13.920298	0.293958	0.316776
14.018328	0.293958	0.315957
14.116359	0.293958	0.306237
14.214389	0.293958	0.297104
14.312419	0.293958	0.283941
14.410449	0.293958	0.274892
14.508480	0.293958	0.263157
14.606510	0.293958	0.244367
14.704540	0.293958	0.239769
14.802570	0.293958	0.25415
14.900601	0.293958	0.271303
14.998631	0.293958	0.283836
15.096661	0.293958	0.296118
15.194692	0.293958	0.299498
15.292722	0.293958	0.29532
15.390752	0.293958	0.290554
15.488782	0.293958	0.277727
15.586813	0.293958	0.262632
15.684843	0.293958	0.252072
15.782873	0.293958	0.241932
15.880903	0.293958	0.239434
15.978934	0.293958	0.254655
16.076964	0.293958	0.276174
16.174994	0.293958	0.294502
16.273025	0.293958	0.310478
16.371055	0.293958	0.317049
16.469085	0.293958	0.313375
16.567115	0.293958	0.30651
16.665146	0.293958	0.293011
16.763176	0.293958	0.272878
16.861206	0.293958	0.262234
16.959236	0.293958	0.261835
17.057267	0.293958	0.274369
17.155297	0.293958	0.294712
17.253327	0.293958	0.310436
17.351357	0.293958	0.317008
17.449388	0.293958	0.318372
17.547418	0.293958	0.311675
17.645448	0.293958	0.292382
17.743479	0.293958	0.270989
17.841509	0.293958	0.253879
17.939539	0.293958	0.243738
18.037569	0.293958	0.241912
18.135600	0.293958	0.250834
18.233630	0.293958	0.27059
18.331660	0.293958	0.284719
18.429690	0.293958	0.295237
18.527721	0.293958	0.298113
18.625751	0.293958	0.298134
18.723781	0.293958	0.299247
18.821811	0.293958	0.296245
18.919842	0.293958	0.293159
19.017872	0.293958	0.286462
19.115902	0.293958	0.2691
19.213933	0.293958	0.25896
19.311963	0.293958	0.256461
19.409993	0.293958	0.270087
19.508023	0.293958	0.2843
19.606054	0.293958	0.293726
19.704084	0.293958	0.300885
19.802114	0.293958	0.303509
19.900144	0.293958	0.298576
19.998175	0.293958	0.28684
20.096205	0.293958	0.271325
20.194235	0.293958	0.262613
20.292266	0.293958	0.265825
20.390296	0.293958	0.290451
20.488326	0.293958	0.321292
20.586356	0.293958	0.354735
20.684387	0.293958	0.376422
20.782417	0.293958	0.389711
20.880447	0.293958	0.393931
20.978477	0.293958	0.386394
21.076508	0.293958	0.370544
21.174538	0.293958	0.346464
21.272568	0.293958	0.313902
21.370598	0.293958	0.285875
21.468629	0.293958	0.275147
21.566659	0.293958	0.279031
21.664689	0.293958	0.287114
21.762720	0.293958	0.300823
21.860750	0.293958	0.308738
21.958780	0.293958	0.310942
22.056810	0.293958	0.314994
22.154841	0.293958	0.314007
22.252871	0.293958	0.30773
22.350901	0.293958	0.29549
22.448931	0.293958	0.275609
22.546962	0.293958	0.263789
22.644992	0.293958	0.276071
22.743022	0.293958	0.296078
22.841052	0.293958	0.307016
22.939083	0.293958	0.320642
23.037113	0.293958	0.327297
23.135143	0.293958	0.323707
23.233174	0.293958	0.320369
23.331204	0.293958	0.315519
23.429234	0.293958	0.305967
23.527264	0.293958	0.295407
23.625295	0.293958	0.28174
23.723325	0.293958	0.272943
23.821355	0.293958	0.27985
23.919385	0.293958	0.293979
24.017416	0.293958	0.303238
24.115446	0.293958	0.31216
24.213476	0.293958	0.318732
24.311507	0.293958	0.315981
24.409537	0.293958	0.312979
24.507567	0.293958	0.311069
24.605597	0.293958	0.304372
24.703628	0.293958	0.295995
24.801658	0.293958	0.281572
24.899688	0.293958	0.266645
24.997718	0.293958	0.270445
25.095749	0.293958	0.288101
25.193779	0.293958	0.301391
25.291809	0.293958	0.312917
25.389839	0.293958	0.322175
25.487870	0.293958	0.323036
25.585900	0.293958	0.31743
0.000000	0.391945	0.545358
0.098030	0.391945	0.514643
0.196061	0.391945	0.480486
0.294091	0.391945	0.456742
0.392121	0.391945	0.448449
0.490151	0.391945	0.454852
0.588182	0.391945	0.468561
0.686212	0.391945	0.488569
0.784242	0.391945	0.498919
0.882272	0.391945	0.50465
0.980303	0.391945	0.507359
1.078333	0.391945	0.497218
1.176363	0.391945	0.483383
1.274393	0.391945	0.466273
1.372424	0.391945	0.456049
1.470454	0.391945	0.462032
1.568484	0.391945	0.477085
1.666515	0.391945	0.493818
1.764545	0.391945	0.509038
1.862575	0.391945	0.526946
1.960605	0.391945	0.543091
2.058636	0.391945	0.566877
2.156666	0.391945	0.595618
2.254696	0.391945	0.62184
2.352726	0.391945	0.652848
2.450757	0.391945	0.689483
2.548787	0.391945	0.73376
2.646817	0.391945	0.772998
2.744848	0.391945	0.801655
2.842878	0.391945	0.813348
2.940908	0.391945	0.808751
3.038938	0.391945	0.788029
3.136969	0.391945	0.745306
3.234999	0.391945	0.688308
3.333029	0.391945	0.628705
3.431059	0.391945	0.590685
3.529090	0.391945	0.573911
3.627120	0.391945	0.567214
3.725150	0.391945	0.565555
3.823180	0.391945	0.569103
3.921211	0.391945	0.571476
4.019241	0.391945	0.566206
4.117271	0.391945	0.548928
4.215302	0.391945	0.517458
4.313332	0.391945	0.465413
4.411362	0.391945	0.397246
4.509392	0.391945	0.349148
4.607423	0.391945	0.309616
4.705453	0.391945	0.272436
4.803483	0.391945	0.25415
4.901513	0.391945	0.25879
4.999544	0.391945	0.273171
5.097574	0.391945	0.284612
5.195604	0.391945	0.291855
5.293634	0.391945	0.291121
5.391665	0.391945	0.284676
5.489695	0.391945	0.277139
5.587725	0.391945	0.264311
5.685756	0.391945	0.250728
5.783786	0.391945	0.23513
5.881816	0.391945	0.226333
5.979846	0.391945	0.231897
6.077877	0.391945	0.252996
6.175907	0.391945	0.277538
6.273937	0.391945	0.289735
6.371967	0.391945	0.296475
6.469998	0.391945	0.29406
6.568028	0.391945	0.282409
6.666058	0.391945	0.269245
6.764089	0.391945	0.251211
6.862119	0.391945	0.233597
6.960149	0.391945	0.2269
7.058179	0.391945	0.236075
7.156210	0.391945	0.252135
7.254240	0.391945	0.270043
7.352270	0.391945	0.288371
7.450300	0.391945	0.294355
7.548331	0.391945	0.295635
7.646361	0.391945	0.288602
7.744391	0.391945	0.273759
7.842421	0.391945	0.261436
7.940452	0.391945	0.253059
8.038482	0.391945	0.249805
8.136512	0.391945	0.260995
8.234543	0.391945	0.279659
8.332573	0.391945	0.29362
8.430603	0.391945	0.304894
8.528633	0.391945	0.313145
8.626664	0.391945	0.307959
8.724694	0.391945	0.295971
8.822724	0.391945	0.27525
8.920754	0.391945	0.248399
9.018785	0.391945	0.238259
9.116815	0.391945	0.232485
9.214845	0.391945	0.232003
9.312875	0.391945	0.248147
9.410906	0.391945	0.270086
9.508936	0.391945	0.282955
9.606966	0.391945	0.291374
9.704997	0.391945	0.300968
9.803027	0.391945	0.299898
9.901057	0.391945	0.292529
9.999087	0.391945	0.279114
10.097118	0.391945	0.258476
10.195148	0.391945	0.247581
10.293178	0.391945	0.24693
10.391208	0.391945	0.248714
10.489239	0.391945	0.264691
10.587269	0.391945	0.291416
10.685299	0.391945	0.310668
10.783330	0.391945	0.322194
10.881360	0.391945	0.331872
10.979390	0.391945	0.329374
11.077420	0.391945	0.316295
11.175451	0.391945	0.303383
11.273481	0.391945	0.28199
11.371511	0.391945	0.263453
11.469541	0.391945	0.259275
11.567572	0.391945	0.266014
11.665602	0.391945	0.278044
11.763632	0.391945	0.290157
11.861662	0.391945	0.295805
11.959693	0.391945	0.296917
12.057723	0.391945	0.294923
12.155753	0.391945	0.28705
12.253784	0.391945	0.266077
12.351814	0.391945	0.246868
12.449844	0.391945	0.233704
12.547874	0.391945	0.243718
12.645905	0.391945	0.262382
12.743935	0.391945	0.282642
12.841965	0.391945	0.296435
12.939995	0.391945	0.302754
13.038026	0.391945	0.306638
13.136056	0.391945	0.305063
13.234086	0.391945	0.299122
13.332116	0.391945	0.28789
13.430147	0.391945	0.265658
13.528177	0.391945	0.251067
13.626207	0.391945	0.258142
13.724238	0.391945	0.276722
13.822268	0.391945	0.290935
13.920298	0.391945	0.302796
14.018328	0.391945	0.307352
14.116359	0.391945	0.305442
14.214389	0.391945	0.303363
14.312419	0.391945	0.300613
14.410449	0.391945	0.294252
14.508480	0.391945	0.281173
14.606510	0.391945	0.255917
14.704540	0.391945	0.238975
14.802570	0.391945	0.242103
14.900601	0.391945	0.26253
14.998631	0.391945	0.276491
15.096661	0.391945	0.289864
15.194692	0.391945	0.298199
15.292722	0.391945	0.297884
15.390752	0.391945	0.296981
15.488782	0.391945	0.292636
15.586813	0.391945	0.280144
15.684843	0.391945	0.266393
15.782873	0.391945	0.248191
15.880903	0.391945	0.241746
15.978934	0.391945	0.252096
16.076964	0.391945	0.274959
16.174994	0.391945	0.292783
16.273025	0.391945	0.303973
16.371055	0.391945	0.312559
16.469085	0.391945	0.310985
16.567115	0.391945	0.305547
16.665146	0.391945	0.297003
16.763176	0.391945	0.280397
16.861206	0.391945	0.264042
16.959236	0.391945	0.258689
17.057267	0.391945	0.268703
17.155297	0.391945	0.287955
17.253327	0.391945	0.307962
17.351357	0.391945	0.319152
17.449388	0.391945	0.320685
17.547418	0.391945	0.31785
17.645448	0.391945	0.304435
17.743479	0.391945	0.286569
17.841509	0.391945	0.277437
17.939539	0.391945	0.263518
18.037569	0.391945	0.250187
18.135600	0.391945	0.246765
18.233630	0.391945	0.255771
18.331660	0.391945	0.271412
18.429690	0.391945	0.284701
18.527721	0.391945	0.292364
18.625751	0.391945	0.296668
18.723781	0.391945	0.304666
18.821811	0.391945	0.309978
18.919842	0.391945	0.309159
19.017872	0.391945	0.306241
19.115902	0.391945	0.290307
19.213933	0.391945	0.269418
19.311963	0.391945	0.25533
19.409993	0.391945	0.256107
19.508023	0.391945	0.269984
19.606054	0.391945	0.286297
19.704084	0.391945	0.297823
19.802114	0.391945	0.301791
19.900144	0.391945	0.302567
19.998175	0.391945	0.294779
20.096205	0.391945	0.281531
20.194235	0.391945	0.273155
20.292266	0.391945	0.266374
20.390296	0.391945	0.277732
20.488326	0.391945	0.307732
20.586356	0.391945	0.341344
20.684387	0.391945	0.367817
20.782417	0.391945	0.38371
20.880447	0.391945	0.391625
20.978477	0.391945	0.386439
21.076508	0.391945	0.37462
21.174538	0.391945	0.352639
21.272568	0.391945	0.320665
21.370598	0.391945	0.291294
21.468629	0.391945	0.270657
21.566659	0.391945	0.262532
21.664689	0.391945	0.267088
21.762720	0.391945	0.281385
21.860750	0.391945	0.294758
21.958780	0.391945	0.303681
22.056810	0.391945	0.313023
22.154841	0.391945	0.316067
22.252871	0.391945	0.31231
22.350901	0.391945	0.303597
22.448931	0.391945	0.285815
22.546962	0.391945	0.266018
22.644992	0.391945	0.26184
22.743022	0.391945	0.27345
22.841052	0.391945	0.287243
22.939083	0.391945	0.302547
23.037113	0.391945	0.315249
23.135143	0.391945	0.318797
23.233174	0.391945	0.320414
23.331204	0.391945	0.319679
23.429234	0.391945	0.312226
23.527264	0.391945	0.305025
23.625295	0.391945	0.294717
23.723325	0.391945	0.284577
23.821355	0.391945	0.278971
23.919385	0.391945	0.280168
24.017416	0.391945	0.285732
24.115446	0.391945	0.29331
24.213476	0.391945	0.305592
24.311507	0.391945	0.309812
24.409537	0.391945	0.31252
24.507567	0.391945	0.317496
24.605597	0.391945	0.315166
24.703628	0.391945	0.307881
24.801658	0.391945	0.294381
24.899688	0.391945	0.272233
24.997718	0.391945	0.2631
25.095749	0.391945	0.270175
25.193779	0.391945	0.282709
25.291809	0.391945	0.294571
25.389839	0.391945	0.307356
25.487870	0.391945	0.313003
25.585900	0.391945	0.313528
0.000000	0.489931	0.540532
0.098030	0.489931	0.517207
0.196061	0.489931	0.490104
0.294091	0.489931	0.468795
0.392121	0.489931	0.449082
0.490151	0.489931	0.44482
0.588182	0.489931	0.454162
0.686212	0.489931	0.473918
0.784242	0.489931	0.492414
0.882272	0.489931	0.501588
0.980303	0.489931	0.506984
1.078333	0.489931	0.501882
1.176363	0.489931	0.49149
1.274393	0.489931	0.479166
1.372424	0.489931	0.465163
1.470454	0.489931	0.456367
1.568484	0.489931	0.461762
1.666515	0.489931	0.478327
1.764545	0.489931	0.494807
1.862575	0.489931	0.51641
1.960605	0.489931	0.546495
2.058636	0.489931	0.585313
2.156666	0.489931	0.620604
2.254696	0.489931	0.642207
2.352726	0.489931	0.664482
2.450757	0.489931	0.717576
2.548787	0.489931	0.782343
2.646817	0.489931	0.83191
2.744848	0.489931	0.86443
2.842878	0.489931	0.872932
2.940908	0.489931	0.865983
3.038938	0.489931	0.842995
3.136969	0.489931	0.789271
3.234999	0.489931	0.717156
3.333029	0.489931	0.656126
3.431059	0.489931	0.614579
3.529090	0.489931	0.591927
3.627120	0.489931	0.58439
3.725150	0.489931	0.583235
3.823180	0.489931	0.583004
3.921211	0.489931	0.583193
4.019241	0.489931	0.57045
4.117271	0.489931	0.54553
4.215302	0.489931	0.508013
4.313332	0.489931	0.455717
4.411362	0.489931	0.398466
4.509392	0.489931	0.359186
4.607423	0.489931	0.327128
4.705453	0.489931	0.288016
4.803483	0.489931	0.262424
4.901513	0.489931	0.257575
4.999544	0.489931	0.266077
5.097574	0.489931	0.277687
5.195604	0.489931	0.290389
5.293634	0.489931	0.291334
5.391665	0.489931	0.289843
5.489695	0.489931	0.288604
5.587725	0.489931	0.279808
5.685756	0.489931	0.265637
5.783786	0.489931	0.244748
5.881816	0.489931	0.22789
5.979846	0.489931	0.231354
6.077877	0.489931	0.250101
6.175907	0.489931	0.2733
6.273937	0.489931	0.288017
6.371967	0.489931	0.297443
6.469998	0.489931	0.297632
6.568028	0.489931	0.290095
6.666058	0.489931	0.282726
6.764089	0.489931	0.268975
6.862119	0.489931	0.24733
6.960149	0.489931	0.230976
7.058179	0.489931	0.22915
7.156210	0.489931	0.244118
7.254240	0.489931	0.26505
7.352270	0.489931	0.285141
7.450300	0.489931	0.294735
7.548331	0.489931	0.297108
7.646361	0.489931	0.293938
7.744391	0.489931	0.284889
7.842421	0.489931	0.277268
7.940452	0.489931	0.267044
8.038482	0.489931	0.255644
8.136512	0.489931	0.258521
8.234543	0.489931	0.275673
8.332573	0.489931	0.291985
8.430603	0.489931	0.304939
8.528633	0.489931	0.315205
8.626664	0.489931	0.313294
8.724694	0.489931	0.302734
8.822724	0.489931	0.288731
8.920754	0.489931	0.269354
9.018785	0.489931	0.257282
9.116815	0.489931	0.246806
9.214845	0.489931	0.235407
9.312875	0.489931	0.236771
9.410906	0.489931	0.255603
9.508936	0.489931	0.275358
9.606966	0.489931	0.288144
9.704997	0.489931	0.300677
9.803027	0.489931	0.304309
9.901057	0.489931	0.298116
9.999087	0.489931	0.290243
10.097118	0.489931	0.274561
10.195148	0.489931	0.26081
10.293178	0.489931	0.253945
10.391208	0.489931	0.253042
10.489239	0.489931	0.259865
10.587269	0.489931	0.277857
10.685299	0.489931	0.297277
10.783330	0.489931	0.306871
10.881360	0.489931	0.315374
10.979390	0.489931	0.321105
11.077420	0.489931	0.317179
11.175451	0.489931	0.314009
11.273481	0.489931	0.302777
11.371511	0.489931	0.283316
11.469541	0.489931	0.267717
11.567572	0.489931	0.259173
11.665602	0.489931	0.265324
11.763632	0.489931	0.277606
11.861662	0.489931	0.290391
11.959693	0.489931	0.294779
12.057723	0.489931	0.296563
12.155753	0.489931	0.292218
12.253784	0.489931	0.277039
12.351814	0.489931	0.259845
12.449844	0.489931	0.241643
12.547874	0.489931	0.23503
12.645905	0.489931	0.24328
12.743935	0.489931	0.264044
12.841965	0.489931	0.282372
12.939995	0.489931	0.293729
13.038026	0.489931	0.302232
13.136056	0.489931	0.305528
13.234086	0.489931	0.303114
13.332116	0.489931	0.294989
13.430147	0.489931	0.275612
13.528177	0.489931	0.256066
13.626207	0.489931	0.24727
13.724238	0.489931	0.257872
13.822268	0.489931	0.270405
13.920298	0.489931	0.282267
14.018328	0.489931	0.293121
14.116359	0.489931	0.29944
14.214389	0.489931	0.305004
14.312419	0.489931	0.307376
14.410449	0.489931	0.303198
14.508480	0.489931	0.292302
14.606510	0.489931	0.269314
14.704540	0.489931	0.246241
14.802570	0.489931	0.236437
14.900601	0.489931	0.247291
14.998631	0.489931	0.264947
15.096661	0.489931	0.276977
15.194692	0.489931	0.291274
15.292722	0.489931	0.295494
15.390752	0.489931	0.299378
15.488782	0.489931	0.300826
15.586813	0.489931	0.292282
15.684843	0.489931	0.277439
15.782873	0.489931	0.257642
15.880903	0.489931	0.244478
15.978934	0.489931	0.250042
16.076964	0.489931	0.269797
16.174994	0.489931	0.288041
16.273025	0.489931	0.298895
16.371055	0.489931	0.307398
16.469085	0.489931	0.308678
16.567115	0.489931	0.306264
16.665146	0.489931	0.303346
16.763176	0.489931	0.287663
16.861206	0.489931	0.266522
16.959236	0.489931	0.253779
17.057267	0.489931	0.257579
17.155297	0.489931	0.27364
17.253327	0.489931	0.29709
17.351357	0.489931	0.310967
17.449388	0.489931	0.313591
17.547418	0.489931	0.314788
17.645448	0.489931	0.308091
17.743479	0.489931	0.299211
17.841509	0.489931	0.296208
17.939539	0.489931	0.285061
18.037569	0.489931	0.265683
18.135600	0.489931	0.249413
18.233630	0.489931	0.249098
18.331660	0.489931	0.257348
18.429690	0.489931	0.271813
18.527721	0.489931	0.283675
18.625751	0.489931	0.293773
18.723781	0.489931	0.306559
18.821811	0.489931	0.318337
18.919842	0.489931	0.319113
19.017872	0.489931	0.317035
19.115902	0.489931	0.304879
19.213933	0.489931	0.279624
19.311963	0.489931	0.258818
19.409993	0.489931	0.249854
19.508023	0.489931	0.25928
19.606054	0.489931	0.280212
19.704084	0.489931	0.295348
19.802114	0.489931	0.300996
19.900144	0.489931	0.302444
19.998175	0.489931	0.300954
20.096205	0.489931	0.291821
20.194235	0.489931	0.28546
20.292266	0.489931	0.277839
20.390296	0.489931	0.272738
20.488326	0.489931	0.289806
20.586356	0.489931	0.316532
20.684387	0.489931	0.345609
20.782417	0.489931	0.368219
20.880447	0.489931	0.379997
20.978477	0.489931	0.376911
21.076508	0.489931	0.366687
21.174538	0.489931	0.350332
21.272568	0.489931	0.323985
21.370598	0.489931	0.300492
21.468629	0.489931	0.280191
21.566659	0.489931	0.260478
21.664689	0.489931	0.255544
21.762720	0.489931	0.263627
21.860750	0.489931	0.279939
21.958780	0.489931	0.294488
22.056810	0.489931	0.306182
22.154841	0.489931	0.313677
22.252871	0.489931	0.31227
22.350901	0.489931	0.308177
22.448931	0.489931	0.294342
22.546962	0.489931	0.277567
22.644992	0.489931	0.26432
22.743022	0.489931	0.260058
22.841052	0.489931	0.27024
22.939083	0.489931	0.284034
23.037113	0.489931	0.299254
23.135143	0.489931	0.311284
23.233174	0.489931	0.317099
23.331204	0.489931	0.318716
23.429234	0.489931	0.315378
23.527264	0.489931	0.313803
23.625295	0.489931	0.309542
23.723325	0.489931	0.302089
23.821355	0.489931	0.293124
23.919385	0.489931	0.280297
24.017416	0.489931	0.274188
24.115446	0.489931	0.27572
24.213476	0.489931	0.28607
24.311507	0.489931	0.299276
24.409537	0.489931	0.30929
24.507567	0.489931	0.315693
24.605597	0.489931	0.317058
24.703628	0.489931	0.31204
24.801658	0.489931	0.301396
24.899688	0.489931	0.282355
24.997718	0.489931	0.264741
25.095749	0.489931	0.258799
25.193779	0.489931	0.263859
25.291809	0.489931	0.272865
25.389839	0.489931	0.285315
25.487870	0.489931	0.297849
25.585900	0.489931	0.307023
0.000000	0.587917	0.532767
0.098030	0.587917	0.517588
0.196061	0.587917	0.502241
0.294091	0.587917	0.484292
0.392121	0.587917	0.460547
0.490151	0.587917	0.443857
0.588182	0.587917	0.446649
0.686212	0.587917	0.465397
0.784242	0.587917	0.486496
0.882272	0.587917	0.499533
0.980303	0.587917	0.507196
1.078333	0.587917	0.505286
1.176363	0.587917	0.499932
1.274393	0.587917	0.493991
1.372424	0.587917	0.481668
1.470454	0.587917	0.468084
1.568484	0.587917	0.459792
1.666515	0.587917	0.467119
1.764545	0.587917	0.484691
1.862575	0.587917	0.506966
1.960605	0.587917	0.543265
2.058636	0.587917	0.59342
2.156666	0.587917	0.634673
2.254696	0.587917	0.663078
2.352726	0.587917	0.681994
2.450757	0.587917	0.740798
2.548787	0.587917	0.81581
2.646817	0.587917	0.866049
2.744848	0.587917	0.900501
2.842878	0.587917	0.91337
2.940908	0.587917	0.907261
3.038938	0.587917	0.889227
3.136969	0.587917	0.8308
3.234999	0.587917	0.736264
3.333029	0.587917	0.674562
3.431059	0.587917	0.635954
3.529090	0.587917	0.612294
3.627120	0.587917	0.604673
3.725150	0.587917	0.602343
3.823180	0.587917	0.602196
3.921211	0.587917	0.600369
4.019241	0.587917	0.587626
4.117271	0.587917	0.554644
4.215302	0.587917	0.512089
4.313332	0.587917	0.46206
4.411362	0.587917	0.409596
4.509392	0.587917	0.370652
4.607423	0.587917	0.342289
4.705453	0.587917	0.311491
4.803483	0.587917	0.283967
4.901513	0.587917	0.267865
4.999544	0.587917	0.263519
5.097574	0.587917	0.268999
5.195604	0.587917	0.279769
5.293634	0.587917	0.288103
5.391665	0.587917	0.289636
5.489695	0.587917	0.293184
5.587725	0.587917	0.28951
5.685756	0.587917	0.275339
5.783786	0.587917	0.256969
5.881816	0.587917	0.233477
5.979846	0.587917	0.228795
6.077877	0.587917	0.241413
6.175907	0.587917	0.262512
6.273937	0.587917	0.281176
6.371967	0.587917	0.292114
6.469998	0.587917	0.296921
6.568028	0.587917	0.293751
6.666058	0.587917	0.291841
6.764089	0.587917	0.282876
6.862119	0.587917	0.262827
6.960149	0.587917	0.241518
7.058179	0.587917	0.227515
7.156210	0.587917	0.237025
7.254240	0.587917	0.255521
7.352270	0.587917	0.277544
7.450300	0.587917	0.290749
7.548331	0.587917	0.295893
7.646361	0.587917	0.29667
7.744391	0.587917	0.2935
7.842421	0.587917	0.289322
7.940452	0.587917	0.280021
8.038482	0.587917	0.263667
8.136512	0.587917	0.257474
8.234543	0.587917	0.26858
8.332573	0.587917	0.283801
8.430603	0.587917	0.29667
8.528633	0.587917	0.30828
8.626664	0.587917	0.311072
8.724694	0.587917	0.304291
8.822724	0.587917	0.298686
8.920754	0.587917	0.289721
9.018785	0.587917	0.28126
9.116815	0.587917	0.267341
9.214845	0.587917	0.246452
9.312875	0.587917	0.236312
9.410906	0.587917	0.246914
9.508936	0.587917	0.267929
9.606966	0.587917	0.285334
9.704997	0.587917	0.30005
9.803027	0.587917	0.305614
9.901057	0.587917	0.303452
9.999087	0.587917	0.298938
10.097118	0.587917	0.289805
10.195148	0.587917	0.275802
10.293178	0.587917	0.265662
10.391208	0.587917	0.259721
10.489239	0.587917	0.261422
10.587269	0.587917	0.27152
10.685299	0.587917	0.284221
10.783330	0.587917	0.294151
10.881360	0.587917	0.30383
10.979390	0.587917	0.317371
11.077420	0.587917	0.32369
11.175451	0.587917	0.32707
11.273481	0.587917	0.322053
11.371511	0.587917	0.304355
11.469541	0.587917	0.283718
11.567572	0.587917	0.262829
11.665602	0.587917	0.255292
11.763632	0.587917	0.26665
11.861662	0.587917	0.282626
11.959693	0.587917	0.292136
12.057723	0.587917	0.295601
12.155753	0.587917	0.296713
12.253784	0.587917	0.28481
12.351814	0.587917	0.271814
12.449844	0.587917	0.259743
12.547874	0.587917	0.242465
12.645905	0.587917	0.236439
12.743935	0.587917	0.24469
12.841965	0.587917	0.264278
12.939995	0.587917	0.27975
13.038026	0.587917	0.293459
13.136056	0.587917	0.301122
13.234086	0.587917	0.301647
13.332116	0.587917	0.298309
13.430147	0.587917	0.284474
13.528177	0.587917	0.265348
13.626207	0.587917	0.251849
13.724238	0.587917	0.245068
13.822268	0.587917	0.247944
13.920298	0.587917	0.260478
14.018328	0.587917	0.27763
14.116359	0.587917	0.289072
14.214389	0.587917	0.299338
14.312419	0.587917	0.306917
14.410449	0.587917	0.303663
14.508480	0.587917	0.296126
14.606510	0.587917	0.280864
14.704540	0.587917	0.258127
14.802570	0.587917	0.242192
14.900601	0.587917	0.235579
14.998631	0.587917	0.247273
15.096661	0.587917	0.259303
15.194692	0.587917	0.276539
15.292722	0.587917	0.289156
15.390752	0.587917	0.297155
15.488782	0.587917	0.302299
15.586813	0.587917	0.297533
15.684843	0.587917	0.286721
15.782873	0.587917	0.269191
15.880903	0.587917	0.253341
15.978934	0.587917	0.248491
16.076964	0.587917	0.260437
16.174994	0.587917	0.279017
16.273025	0.587917	0.290878
16.371055	0.587917	0.304839
16.469085	0.587917	0.312838
16.567115	0.587917	0.315295
16.665146	0.587917	0.316155
16.763176	0.587917	0.303328
16.861206	0.587917	0.27824
16.959236	0.587917	0.257183
17.057267	0.587917	0.248554
17.155297	0.587917	0.256133
17.253327	0.587917	0.275385
17.351357	0.587917	0.292201
17.449388	0.587917	0.299948
17.547418	0.587917	0.305931
17.645448	0.587917	0.309983
17.743479	0.587917	0.308493
17.841509	0.587917	0.30843
17.939539	0.587917	0.301229
18.037569	0.587917	0.280256
18.135600	0.587917	0.259451
18.233630	0.587917	0.247799
18.331660	0.587917	0.248576
18.429690	0.587917	0.254811
18.527721	0.587917	0.269444
18.625751	0.587917	0.285085
18.723781	0.587917	0.300473
18.821811	0.587917	0.317794
18.919842	0.587917	0.323693
19.017872	0.587917	0.320607
19.115902	0.587917	0.312314
19.213933	0.587917	0.288486
19.311963	0.587917	0.263398
19.409993	0.587917	0.249059
19.508023	0.587917	0.250928
19.606054	0.587917	0.270515
19.704084	0.587917	0.289515
19.802114	0.587917	0.300201
19.900144	0.587917	0.302909
19.998175	0.587917	0.306709
20.096205	0.587917	0.304295
20.194235	0.587917	0.298689
20.292266	0.587917	0.292748
20.390296	0.587917	0.276646
20.488326	0.587917	0.277338
20.586356	0.587917	0.294659
20.684387	0.587917	0.32088
20.782417	0.587917	0.344163
20.880447	0.587917	0.35846
20.978477	0.587917	0.361168
21.076508	0.587917	0.352959
21.174538	0.587917	0.342232
21.272568	0.587917	0.327305
21.370598	0.587917	0.310195
21.468629	0.587917	0.298123
21.566659	0.587917	0.274883
21.664689	0.587917	0.256597
21.762720	0.587917	0.255358
21.860750	0.587917	0.267472
21.958780	0.587917	0.28538
22.056810	0.587917	0.300684
22.154841	0.587917	0.310279
22.252871	0.587917	0.311895
22.350901	0.587917	0.311077
22.448931	0.587917	0.304296
22.546962	0.587917	0.291636
22.644992	0.587917	0.28116
22.743022	0.587917	0.26447
22.841052	0.587917	0.262308
22.939083	0.587917	0.271566
23.037113	0.587917	0.286199
23.135143	0.587917	0.30142
23.233174	0.587917	0.31051
23.331204	0.587917	0.317921
23.429234	0.587917	0.320209
23.527264	0.587917	0.323841
23.625295	0.587917	0.325458
23.723325	0.587917	0.319937
23.821355	0.587917	0.309125
23.919385	0.587917	0.291679
24.017416	0.587917	0.270622
24.115446	0.587917	0.262665
24.213476	0.587917	0.269992
24.311507	0.587917	0.2858
24.409537	0.587917	0.300433
24.507567	0.587917	0.311455
24.605597	0.587917	0.316011
24.703628	0.587917	0.313009
24.801658	0.587917	0.307068
24.899688	0.587917	0.294492
24.997718	0.587917	0.279062
25.095749	0.587917	0.265898
25.193779	0.587917	0.256598
25.291809	0.587917	0.255443
25.389839	0.587917	0.26361
25.487870	0.587917	0.282022
25.585900	0.587917	0.297495
0.000000	0.685903	0.520215
0.098030	0.685903	0.517717
0.196061	0.685903	0.509172
0.294091	0.685903	0.494666
0.392121	0.685903	0.474448
0.490151	0.685903	0.448101
0.588182	0.685903	0.442495
0.686212	0.685903	0.454693
0.784242	0.685903	0.477136
0.882272	0.685903	0.493448
0.980303	0.685903	0.50405
1.078333	0.685903	0.50869
1.176363	0.685903	0.508207
1.274393	0.685903	0.507472
1.372424	0.685903	0.499516
1.470454	0.685903	0.482657
1.568484	0.685903	0.467898
1.666515	0.685903	0.464225
1.764545	0.685903	0.478857
1.862575	0.685903	0.504995
1.960605	0.685903	0.537095
2.058636	0.685903	0.586242
2.156666	0.685903	0.64068
2.254696	0.685903	0.681346
2.352726	0.685903	0.707567
2.450757	0.685903	0.751592
2.548787	0.685903	0.830551
2.646817	0.685903	0.884821
2.744848	0.685903	0.917593
2.842878	0.685903	0.935333
2.940908	0.685903	0.931743
3.038938	0.685903	0.91119
3.136969	0.685903	0.860237
3.234999	0.685903	0.754448
3.333029	0.685903	0.693418
3.431059	0.685903	0.655733
3.529090	0.685903	0.634592
3.627120	0.685903	0.623361
3.725150	0.685903	0.618175
3.823180	0.685903	0.616852
3.921211	0.685903	0.615362
4.019241	0.685903	0.605474
4.117271	0.685903	0.575767
4.215302	0.685903	0.53254
4.313332	0.685903	0.475457
4.411362	0.685903	0.417367
4.509392	0.685903	0.383041
4.607423	0.685903	0.360809
4.705453	0.685903	0.338156
4.803483	0.685903	0.315251
4.901513	0.685903	0.297973
4.999544	0.685903	0.277
5.097574	0.685903	0.266524
5.195604	0.685903	0.268729
5.293634	0.685903	0.278071
5.391665	0.685903	0.28691
5.489695	0.685903	0.292305
5.587725	0.685903	0.293166
5.685756	0.685903	0.282522
5.783786	0.685903	0.268771
5.881816	0.685903	0.245362
5.979846	0.685903	0.229428
6.077877	0.685903	0.230457
6.175907	0.685903	0.244502
6.273937	0.685903	0.265013
6.371967	0.685903	0.280906
6.469998	0.685903	0.289996
6.568028	0.685903	0.292788
6.666058	0.685903	0.294069
6.764089	0.685903	0.290143
6.862119	0.685903	0.274293
6.960149	0.685903	0.255587
7.058179	0.685903	0.235118
7.156210	0.685903	0.228505
7.254240	0.685903	0.241038
7.352270	0.685903	0.260374
7.450300	0.685903	0.277862
7.548331	0.685903	0.28838
7.646361	0.685903	0.295035
7.744391	0.685903	0.295812
7.842421	0.685903	0.292726
7.940452	0.685903	0.28712
8.038482	0.685903	0.272446
8.136512	0.685903	0.261802
8.234543	0.685903	0.262158
8.332573	0.685903	0.270157
8.430603	0.685903	0.280004
8.528633	0.685903	0.290606
8.626664	0.685903	0.299192
8.724694	0.685903	0.300221
8.822724	0.685903	0.301334
8.920754	0.685903	0.301355
9.018785	0.685903	0.295413
9.116815	0.685903	0.28393
9.214845	0.685903	0.261361
9.312875	0.685903	0.240136
9.410906	0.685903	0.238897
9.508936	0.685903	0.257393
9.606966	0.685903	0.276561
9.704997	0.685903	0.290942
9.803027	0.685903	0.302972
9.901057	0.685903	0.304336
9.999087	0.685903	0.303349
10.097118	0.685903	0.302111
10.195148	0.685903	0.290711
10.293178	0.685903	0.278052
10.391208	0.685903	0.266736
10.489239	0.685903	0.26281
10.587269	0.685903	0.26661
10.685299	0.685903	0.274105
10.783330	0.685903	0.283363
10.881360	0.685903	0.296149
10.979390	0.685903	0.315149
11.077420	0.685903	0.32827
11.175451	0.685903	0.333917
11.273481	0.685903	0.333099
11.371511	0.685903	0.317668
11.469541	0.685903	0.295435
11.567572	0.685903	0.270347
11.665602	0.685903	0.252985
11.763632	0.685903	0.258381
11.861662	0.685903	0.276457
11.959693	0.685903	0.289578
12.057723	0.685903	0.295981
12.155753	0.685903	0.297766
12.253784	0.685903	0.292832
12.351814	0.685903	0.285379
12.449844	0.685903	0.279102
12.547874	0.685903	0.261572
12.645905	0.685903	0.242698
12.743935	0.685903	0.238437
12.841965	0.685903	0.249123
12.939995	0.685903	0.266275
13.038026	0.685903	0.285946
13.136056	0.685903	0.297388
13.234086	0.685903	0.299593
13.332116	0.685903	0.298858
13.430147	0.685903	0.291741
13.528177	0.685903	0.277066
13.626207	0.685903	0.266758
13.724238	0.685903	0.250404
13.822268	0.685903	0.239424
13.920298	0.685903	0.243812
14.018328	0.685903	0.258528
14.116359	0.685903	0.276604
14.214389	0.685903	0.290733
14.312419	0.685903	0.301084
14.410449	0.685903	0.302868
14.508480	0.685903	0.299026
14.606510	0.685903	0.287626
14.704540	0.685903	0.269761
14.802570	0.685903	0.256261
14.900601	0.685903	0.241419
14.998631	0.685903	0.236149
15.096661	0.685903	0.246667
15.194692	0.685903	0.26298
15.292722	0.685903	0.278704
15.390752	0.685903	0.290986
15.488782	0.685903	0.30016
15.586813	0.685903	0.299929
15.684843	0.685903	0.292141
15.782873	0.685903	0.281077
15.880903	0.685903	0.264638
15.978934	0.685903	0.25475
16.076964	0.685903	0.255023
[truncated: 75,815 more rows]
