# Supplementary material for: Cyclodehydrogenation of molecular nanographene precursors catalyzed by atomic hydrogen
Source: Nat Commun. 2025 Jan 15;16:691. doi: 10.1038/s41467-024-54774-1 (PMC11735845; doi:10.1038/s41467-024-54774-1)
Supplement: Supplementary file 4 — Source Data [file 41467_2024_54774_MOESM4_ESM.zip › Source Data/Figure_4 source data file/Figure_4i_profile2.txt]

Position x[nm]	Position y[Anstrom]
0 1.41294544791307 
0.0542167734104118 1.31161114402397 
0.108433546820824 1.21540552179456 
0.162650320231235 1.091760826837 
0.216867093641647 0.97657879934465 
0.271083867052059 0.865243320349975 
0.325300640462471 0.788014289648033 
0.379517413872883 0.686423499521881 
0.433734187283294 0.746389944219433 
0.487950960693706 0.790713522424714 
0.542167734104118 1.01326284887094 
0.59638450751453 1.52276856754577 
0.650601280924942 1.94585410780721 
0.704818054335353 2.28893024722408 
0.759034827745765 2.52809075487073 
0.813251601156177 2.85962698802424 
0.867468374566589 3.1962924988839 
0.921685147977001 3.47987441112983 
0.975901921387412 3.76191762947087 
1.03011869479782 3.97856918807528 
1.08433546820824 4.14983061759034 
1.13855224161865 4.31211648167189 
1.19276901502906 4.41285697374417 
1.24698578843947 4.45538548356624 
1.30120256184988 4.54945830205071 
1.3554193352603 4.54454538893348 
1.40963610867071 4.51193687959813 
1.46385288208112 4.49958709495227 
1.51806965549153 4.46056810607133 
1.57228642890194 4.45924518070891 
1.62650320231235 4.29995534355374 
1.68071997572277 4.25914106277217 
1.73493674913318 4.21832648396737 
1.78915352254359 4.118274424999 
1.843370295954 3.96180537765783 
1.89758706936441 3.81918397941409 
1.95180384277482 3.78554997216539 
2.00602061618524 3.88064858658645 
2.06023738959565 4.03677997307172 
2.11445416300606 4.18008950639613 
2.16867093641647 4.30615988633625 
2.22288770982688 4.47972920769701 
2.2771044832373 4.56251856890229 
2.33132125664771 4.75147453128859 
2.38553803005812 4.8458036497456 
2.43975480346853 4.93115750079234 
2.49397157687894 4.98214897610283 
2.54818835028935 5.02134379814261 
2.60240512369977 5.00130054397236 
2.65662189711018 4.98972025529055 
2.71083867052059 4.9235185681598 
2.765055443931 4.87424102386656 
2.81927221734141 4.76239320569714 
2.87348899075183 4.64336421992518 
2.92770576416224 4.542286066997 
2.98192253757265 4.40864053220999 
3.03613931098306 4.27268680755406 
3.09035608439347 3.95004477895068 
3.14457285780388 3.97282746205155 
3.1987896312143 3.79917677980742 
3.25300640462471 3.61988481595853 
3.30722317803512 3.4026395945489 
3.36143995144553 3.18795856495751 
3.41565672485594 2.88403656713874 
3.46987349826636 2.52087708915639 
3.52409027167677 2.41313200769847 
3.57830704508718 2.1517787531086 
3.63252381849759 1.87164824727602 
3.686740591908 1.67850833630646 
3.74095736531841 1.28867890903097 
3.79517413872883 0.920646974855651 
3.84939091213924 0.560051781823797 
3.90360768554965 0.22561337003324 
3.95782445896006 0.0858131248193055 
4.01204123237047 0.0321766183478437 
4.06625800578088 0.0367519823678866 
4.1204747791913 0.0736387262974448 
4.17469155260171 0 
4.22890832601212 0.0307322290803723 
4.28312509942253 0.0342817971638307 
4.33734187283294 0.00808441929988048 
