# Supplementary material for: Cyclodehydrogenation of molecular nanographene precursors catalyzed by atomic hydrogen
Source: Nat Commun. 2025 Jan 15;16:691. doi: 10.1038/s41467-024-54774-1 (PMC11735845; doi:10.1038/s41467-024-54774-1)
Supplement: Supplementary file 4 — Source Data [file 41467_2024_54774_MOESM4_ESM.zip › Source Data/Figure_4 source data file/Figure_4j.txt]

X[nm]		Y[nm]		Z[nm]
0.000000	0.000000	0.711525
0.097909	0.000000	0.712961
0.195818	0.000000	0.720214
0.293727	0.000000	0.719006
0.391636	0.000000	0.718711
0.489545	0.000000	0.722455
0.587454	0.000000	0.722497
0.685363	0.000000	0.715617
0.783273	0.000000	0.708688
0.881182	0.000000	0.693395
0.979091	0.000000	0.691034
1.077000	0.000000	0.691989
1.174909	0.000000	0.682273
1.272818	0.000000	0.662413
1.370727	0.000000	0.666445
1.468636	0.000000	0.665333
1.566545	0.000000	0.661866
1.664454	0.000000	0.665946
1.762363	0.000000	0.664306
1.860272	0.000000	0.666752
1.958181	0.000000	0.666553
2.056090	0.000000	0.660346
2.153999	0.000000	0.668224
2.251909	0.000000	0.657161
2.349818	0.000000	0.648935
2.447727	0.000000	0.653159
2.545636	0.000000	0.659595
2.643545	0.000000	0.656032
2.741454	0.000000	0.662179
2.839363	0.000000	0.670201
2.937272	0.000000	0.672166
3.035181	0.000000	0.67889
3.133090	0.000000	0.67898
3.230999	0.000000	0.670129
3.328908	0.000000	0.677959
3.426817	0.000000	0.685211
3.524726	0.000000	0.686888
3.622635	0.000000	0.686449
3.720545	0.000000	0.694856
3.818454	0.000000	0.685332
3.916363	0.000000	0.680615
4.014272	0.000000	0.685848
4.112181	0.000000	0.688198
4.210090	0.000000	0.674732
4.307999	0.000000	0.657756
4.405908	0.000000	0.65852
4.503817	0.000000	0.656591
4.601726	0.000000	0.655383
4.699635	0.000000	0.650041
4.797544	0.000000	0.637296
4.895453	0.000000	0.633684
4.993362	0.000000	0.64036
5.091272	0.000000	0.650498
5.189181	0.000000	0.656308
5.287090	0.000000	0.657552
5.384999	0.000000	0.662017
5.482908	0.000000	0.665712
5.580817	0.000000	0.670658
5.678726	0.000000	0.673007
5.776635	0.000000	0.681799
5.874544	0.000000	0.684677
5.972453	0.000000	0.68294
6.070362	0.000000	0.674954
6.168271	0.000000	0.668266
6.266180	0.000000	0.679077
6.364089	0.000000	0.68282
6.461998	0.000000	0.680218
6.559908	0.000000	0.672377
6.657817	0.000000	0.670592
6.755726	0.000000	0.67299
6.853635	0.000000	0.660965
6.951544	0.000000	0.656248
7.049453	0.000000	0.659367
7.147362	0.000000	0.652295
7.245271	0.000000	0.655654
7.343180	0.000000	0.650648
7.441089	0.000000	0.640932
7.538998	0.000000	0.640541
7.636907	0.000000	0.645919
7.734816	0.000000	0.657306
7.832725	0.000000	0.661146
7.930634	0.000000	0.65691
8.028544	0.000000	0.663634
8.126453	0.000000	0.672233
8.224362	0.000000	0.676505
8.322271	0.000000	0.681931
8.420180	0.000000	0.681589
8.518089	0.000000	0.648846
8.615998	0.000000	0.653599
8.713907	0.000000	0.656333
8.811816	0.000000	0.658586
8.909725	0.000000	0.656513
9.007634	0.000000	0.658382
9.105543	0.000000	0.666981
9.203452	0.000000	0.666734
9.301361	0.000000	0.660143
9.399270	0.000000	0.664607
9.497180	0.000000	0.657246
9.595089	0.000000	0.650414
9.692998	0.000000	0.645264
9.790907	0.000000	0.633288
9.888816	0.000000	0.647608
9.986725	0.000000	0.66534
10.084634	0.000000	0.68389
10.182543	0.000000	0.696143
10.280452	0.000000	0.714981
10.378361	0.000000	0.730502
10.476270	0.000000	0.747514
10.574179	0.000000	0.76241
10.672088	0.000000	0.770144
10.769997	0.000000	0.760667
10.867906	0.000000	0.740856
10.965816	0.000000	0.733927
11.063725	0.000000	0.724884
11.161634	0.000000	0.71685
11.259543	0.000000	0.688241
11.357452	0.000000	0.656363
11.455361	0.000000	0.652559
11.553270	0.000000	0.656591
11.651179	0.000000	0.646683
11.749088	0.000000	0.646196
11.846997	0.000000	0.624798
11.944906	0.000000	0.619456
12.042815	0.000000	0.627189
12.140724	0.000000	0.634731
12.238633	0.000000	0.63982
12.336542	0.000000	0.64116
12.434452	0.000000	0.650721
12.532361	0.000000	0.661675
12.630270	0.000000	0.66614
12.728179	0.000000	0.682767
12.826088	0.000000	0.700596
12.923997	0.000000	0.717944
13.021906	0.000000	0.737359
13.119815	0.000000	0.752063
13.217724	0.000000	0.775324
13.315633	0.000000	0.78522
13.413542	0.000000	0.780167
13.511451	0.000000	0.759538
13.609360	0.000000	0.754388
13.707269	0.000000	0.737413
13.805178	0.000000	0.722745
13.903088	0.000000	0.700578
14.000997	0.000000	0.652596
14.098906	0.000000	0.622833
14.196815	0.000000	0.619174
14.294724	0.000000	0.625802
14.392633	0.000000	0.633054
14.490542	0.000000	0.621175
14.588451	0.000000	0.61564
14.686360	0.000000	0.622557
14.784269	0.000000	0.629473
14.882178	0.000000	0.63961
14.980087	0.000000	0.650901
15.077996	0.000000	0.656856
15.175905	0.000000	0.661032
15.273815	0.000000	0.644682
15.371724	0.000000	0.636888
15.469633	0.000000	0.643612
15.567542	0.000000	0.642645
15.665451	0.000000	0.64884
15.763360	0.000000	0.649315
15.861269	0.000000	0.654212
15.959178	0.000000	0.659975
16.057087	0.000000	0.661748
16.154996	0.000000	0.660444
16.252905	0.000000	0.6676
16.350814	0.000000	0.658605
16.448723	0.000000	0.67278
16.546632	0.000000	0.681716
16.644541	0.000000	0.678393
16.742451	0.000000	0.701798
16.840360	0.000000	0.709579
16.938269	0.000000	0.776634
17.036178	0.000000	1.09318
17.134087	0.000000	1.16524
17.231996	0.000000	1.06995
17.329905	0.000000	1.08754
17.427814	0.000000	1.08628
17.525723	0.000000	1.15084
17.623632	0.000000	1.18852
17.721541	0.000000	1.20798
17.819450	0.000000	1.22331
17.917359	0.000000	1.21989
18.015268	0.000000	1.21946
18.113177	0.000000	1.22007
18.211087	0.000000	1.22098
18.308996	0.000000	1.21511
18.406905	0.000000	1.23539
18.504814	0.000000	1.24918
18.602723	0.000000	1.27249
18.700632	0.000000	1.28897
18.798541	0.000000	1.32219
18.896450	0.000000	1.33997
18.994359	0.000000	1.34986
19.092268	0.000000	1.33486
19.190177	0.000000	1.35432
19.288086	0.000000	1.38869
19.385995	0.000000	1.38585
19.483904	0.000000	1.40214
19.581813	0.000000	1.39223
19.679723	0.000000	1.38068
19.777632	0.000000	1.39476
19.875541	0.000000	1.38389
19.973450	0.000000	1.35783
20.071359	0.000000	1.35124
20.169268	0.000000	1.31854
20.267177	0.000000	1.29378
20.365086	0.000000	1.2671
20.462995	0.000000	1.16066
20.560904	0.000000	1.07955
20.658813	0.000000	0.954994
20.756722	0.000000	0.908887
20.854631	0.000000	1.17371
20.952540	0.000000	1.18678
21.050449	0.000000	1.07871
21.148359	0.000000	0.954483
21.246268	0.000000	0.823144
21.344177	0.000000	0.736849
21.442086	0.000000	0.742515
21.539995	0.000000	0.732799
21.637904	0.000000	0.723659
21.735813	0.000000	0.698271
21.833722	0.000000	0.677738
21.931631	0.000000	0.656581
22.029540	0.000000	0.635086
22.127449	0.000000	0.630129
22.225358	0.000000	0.630748
22.323267	0.000000	0.628867
22.421176	0.000000	0.63487
22.519085	0.000000	0.595349
22.616995	0.000000	0.586257
22.714904	0.000000	0.59476
22.812813	0.000000	0.594225
22.910722	0.000000	0.583932
23.008631	0.000000	0.586329
23.106540	0.000000	0.592332
23.204449	0.000000	0.599008
23.302358	0.000000	0.603281
23.400267	0.000000	0.608707
23.498176	0.000000	0.622401
23.596085	0.000000	0.625712
23.693994	0.000000	0.626668
23.791903	0.000000	0.612529
23.889812	0.000000	0.617474
23.987722	0.000000	0.616747
24.085631	0.000000	0.623327
24.183540	0.000000	0.626926
24.281449	0.000000	0.629564
24.379358	0.000000	0.613358
24.477267	0.000000	0.612727
24.575176	0.000000	0.615125
24.673085	0.000000	0.602428
24.770994	0.000000	0.581847
24.868903	0.000000	0.591167
24.966812	0.000000	0.588469
25.064721	0.000000	0.590145
25.162630	0.000000	0.592879
25.260539	0.000000	0.596431
25.358448	0.000000	0.607674
25.456358	0.000000	0.624877
25.554267	0.000000	0.644437
25.652176	0.000000	0.667794
25.750085	0.000000	0.690382
25.847994	0.000000	0.696288
25.945903	0.000000	0.713973
26.043812	0.000000	0.728244
26.141721	0.000000	0.738766
26.239630	0.000000	0.7278
26.337539	0.000000	0.726159
26.435448	0.000000	0.725384
26.533357	0.000000	0.703986
26.631266	0.000000	0.681915
26.729175	0.000000	0.655181
26.827084	0.000000	0.629264
26.924994	0.000000	0.62224
27.022903	0.000000	0.621561
27.120812	0.000000	0.603624
27.218721	0.000000	0.590831
27.316630	0.000000	0.596978
27.414539	0.000000	0.599712
27.512448	0.000000	0.605186
27.610357	0.000000	0.603161
27.708266	0.000000	0.613635
27.806175	0.000000	0.619494
27.904084	0.000000	0.622228
28.001993	0.000000	0.619337
28.099902	0.000000	0.612024
28.197811	0.000000	0.599327
28.295720	0.000000	0.606869
28.393630	0.000000	0.6159
28.491539	0.000000	0.621663
28.589448	0.000000	0.66247
28.687357	0.000000	0.731688
28.785266	0.000000	0.787301
28.883175	0.000000	0.835319
28.981084	0.000000	0.870742
29.078993	0.000000	0.893474
29.176902	0.000000	0.902121
29.274811	0.000000	0.90226
29.372720	0.000000	0.896581
29.470629	0.000000	0.890854
29.568538	0.000000	0.894887
29.666447	0.000000	0.927329
29.764356	0.000000	0.956936
29.862266	0.000000	0.992214
29.960175	0.000000	1.02422
30.058084	0.000000	1.06354
30.155993	0.000000	1.08873
30.253902	0.000000	1.1142
30.351811	0.000000	1.13323
30.449720	0.000000	1.13231
30.547629	0.000000	1.12336
30.645538	0.000000	1.11235
30.743447	0.000000	1.09316
30.841356	0.000000	1.05797
30.939265	0.000000	1.03657
31.037174	0.000000	1.00479
31.135083	0.000000	0.958438
31.232992	0.000000	0.916802
31.330902	0.000000	0.855263
31.428811	0.000000	0.782284
31.526720	0.000000	0.662146
31.624629	0.000000	0.572389
31.722538	0.000000	0.561663
31.820447	0.000000	0.56209
31.918356	0.000000	0.565737
32.016265	0.000000	0.570106
32.114174	0.000000	0.580099
32.212083	0.000000	0.588602
32.309992	0.000000	0.594941
32.407901	0.000000	0.594406
32.505810	0.000000	0.590939
32.603719	0.000000	0.581607
32.701628	0.000000	0.589245
32.799538	0.000000	0.590489
32.897447	0.000000	0.598126
32.995356	0.000000	0.60485
33.093265	0.000000	0.60994
33.191174	0.000000	0.620798
33.289083	0.000000	0.632377
33.386992	0.000000	0.662513
33.484901	0.000000	0.684764
33.582810	0.000000	0.706919
33.680719	0.000000	0.721046
33.778628	0.000000	0.719935
33.876537	0.000000	0.71517
33.974446	0.000000	0.705117
34.072355	0.000000	0.704582
34.170265	0.000000	0.70722
34.268174	0.000000	0.728654
34.366083	0.000000	0.741868
34.463992	0.000000	0.750851
34.561901	0.000000	0.763248
34.659810	0.000000	0.760406
34.757719	0.000000	0.765351
34.855628	0.000000	0.768758
34.953537	0.000000	0.746687
35.051446	0.000000	0.721011
35.149355	0.000000	0.690335
35.247264	0.000000	0.658505
35.345173	0.000000	0.622637
35.443082	0.000000	0.60172
35.540991	0.000000	0.585177
35.638901	0.000000	0.575509
35.736810	0.000000	0.582281
35.834719	0.000000	0.581938
35.932628	0.000000	0.582749
36.030537	0.000000	0.568658
36.128446	0.000000	0.539424
36.226355	0.000000	0.547302
36.324264	0.000000	0.557391
36.422173	0.000000	0.560414
36.520082	0.000000	0.562812
36.617991	0.000000	0.567372
36.715900	0.000000	0.571501
36.813809	0.000000	0.577359
36.911718	0.000000	0.580718
37.009627	0.000000	0.58826
37.107537	0.000000	0.595849
37.205446	0.000000	0.597285
37.303355	0.000000	0.589396
37.401264	0.000000	0.572276
37.499173	0.000000	0.562607
37.597082	0.000000	0.562313
37.694991	0.000000	0.561826
37.792900	0.000000	0.562926
0.000000	0.098274	0.671345
0.097909	0.098274	0.669224
0.195818	0.098274	0.678688
0.293727	0.098274	0.681422
0.391636	0.098274	0.678676
0.489545	0.098274	0.680449
0.587454	0.098274	0.677222
0.685363	0.098274	0.674332
0.783273	0.098274	0.673076
0.881182	0.098274	0.671147
0.979091	0.098274	0.66643
1.077000	0.098274	0.674741
1.174909	0.098274	0.671946
1.272818	0.098274	0.674584
1.370727	0.098274	0.681453
1.468636	0.098274	0.682024
1.566545	0.098274	0.684565
1.664454	0.098274	0.673022
1.762363	0.098274	0.662681
1.860272	0.098274	0.659502
1.958181	0.098274	0.663053
2.056090	0.098274	0.665162
2.153999	0.098274	0.652273
2.251909	0.098274	0.651257
2.349818	0.098274	0.647069
2.447727	0.098274	0.64913
2.545636	0.098274	0.659364
2.643545	0.098274	0.661857
2.741454	0.098274	0.654977
2.839363	0.098274	0.665259
2.937272	0.098274	0.666839
3.035181	0.098274	0.668083
3.133090	0.098274	0.666538
3.230999	0.098274	0.664177
3.328908	0.098274	0.668113
3.426817	0.098274	0.673202
3.524726	0.098274	0.677186
3.622635	0.098274	0.679344
3.720545	0.098274	0.679626
3.818454	0.098274	0.683562
3.916363	0.098274	0.687258
4.014272	0.098274	0.685473
4.112181	0.098274	0.68364
4.210090	0.098274	0.664598
4.307999	0.098274	0.656516
4.405908	0.098274	0.662374
4.503817	0.098274	0.658523
4.601726	0.098274	0.660343
4.699635	0.098274	0.650483
4.797544	0.098274	0.655428
4.895453	0.098274	0.653836
4.993362	0.098274	0.652099
5.091272	0.098274	0.657958
5.189181	0.098274	0.643242
5.287090	0.098274	0.629391
5.384999	0.098274	0.636596
5.482908	0.098274	0.643753
5.580817	0.098274	0.655717
5.678726	0.098274	0.662489
5.776635	0.098274	0.664694
5.874544	0.098274	0.663198
5.972453	0.098274	0.667374
6.070362	0.098274	0.6778
6.168271	0.098274	0.685149
6.266180	0.098274	0.688219
6.364089	0.098274	0.686627
6.461998	0.098274	0.676478
6.559908	0.098274	0.679741
6.657817	0.098274	0.678533
6.755726	0.098274	0.683911
6.853635	0.098274	0.677559
6.951544	0.098274	0.666497
7.049453	0.098274	0.662982
7.147362	0.098274	0.665475
7.245271	0.098274	0.667056
7.343180	0.098274	0.657964
7.441089	0.098274	0.64469
7.538998	0.098274	0.636368
7.636907	0.098274	0.617854
7.734816	0.098274	0.625924
7.832725	0.098274	0.6326
7.930634	0.098274	0.640718
8.028544	0.098274	0.643452
8.126453	0.098274	0.653445
8.224362	0.098274	0.65392
8.322271	0.098274	0.645886
8.420180	0.098274	0.653716
8.518089	0.098274	0.651835
8.615998	0.098274	0.650483
8.713907	0.098274	0.657592
8.811816	0.098274	0.664652
8.909725	0.098274	0.66479
9.007634	0.098274	0.67262
9.105543	0.098274	0.660933
9.203452	0.098274	0.661696
9.301361	0.098274	0.657556
9.399270	0.098274	0.659665
9.497180	0.098274	0.65389
9.595089	0.098274	0.646914
9.692998	0.098274	0.639168
9.790907	0.098274	0.638297
9.888816	0.098274	0.644444
9.986725	0.098274	0.657321
10.084634	0.098274	0.657988
10.182543	0.098274	0.671827
10.280452	0.098274	0.694511
10.378361	0.098274	0.712532
10.476270	0.098274	0.722381
10.574179	0.098274	0.734585
10.672088	0.098274	0.740732
10.769997	0.098274	0.735439
10.867906	0.098274	0.733221
10.965816	0.098274	0.713313
11.063725	0.098274	0.705279
11.161634	0.098274	0.699216
11.259543	0.098274	0.689404
11.357452	0.098274	0.65916
11.455361	0.098274	0.651463
11.553270	0.098274	0.657177
11.651179	0.098274	0.649095
11.749088	0.098274	0.636783
11.846997	0.098274	0.642305
11.944906	0.098274	0.646626
12.042815	0.098274	0.648158
12.140724	0.098274	0.64546
12.238633	0.098274	0.643339
12.336542	0.098274	0.648957
12.434452	0.098274	0.632174
12.532361	0.098274	0.639186
12.630270	0.098274	0.657304
12.728179	0.098274	0.67494
12.826088	0.098274	0.692769
12.923997	0.098274	0.705069
13.021906	0.098274	0.725878
13.119815	0.098274	0.741929
13.217724	0.098274	0.757306
13.315633	0.098274	0.771865
13.413542	0.098274	0.775417
13.511451	0.098274	0.752384
13.609360	0.098274	0.743533
13.707269	0.098274	0.732663
13.805178	0.098274	0.714774
13.903088	0.098274	0.692655
14.000997	0.098274	0.675295
14.098906	0.098274	0.655099
14.196815	0.098274	0.616731
14.294724	0.098274	0.612447
14.392633	0.098274	0.590856
14.490542	0.098274	0.604743
14.588451	0.098274	0.616611
14.686360	0.098274	0.625354
14.784269	0.098274	0.63179
14.882178	0.098274	0.637264
14.980087	0.098274	0.62
15.077996	0.098274	0.626868
15.175905	0.098274	0.629458
15.273815	0.098274	0.636327
15.371724	0.098274	0.645983
15.469633	0.098274	0.6504
15.567542	0.098274	0.657604
15.665451	0.098274	0.662021
15.763360	0.098274	0.643844
15.861269	0.098274	0.646434
15.959178	0.098274	0.656427
16.057087	0.098274	0.665074
16.154996	0.098274	0.675788
16.252905	0.098274	0.680541
16.350814	0.098274	0.668709
16.448723	0.098274	0.677645
16.546632	0.098274	0.717106
16.644541	0.098274	0.723541
16.742451	0.098274	0.743197
16.840360	0.098274	0.858468
16.938269	0.098274	0.886488
17.036178	0.098274	1.16117
17.134087	0.098274	1.18178
17.231996	0.098274	1.12303
17.329905	0.098274	1.21609
17.427814	0.098274	1.1672
17.525723	0.098274	1.22094
17.623632	0.098274	1.24593
17.721541	0.098274	1.25376
17.819450	0.098274	1.28832
17.917359	0.098274	1.28692
18.015268	0.098274	1.34849
18.113177	0.098274	1.37343
18.211087	0.098274	1.39001
18.308996	0.098274	1.39587
18.406905	0.098274	1.39423
18.504814	0.098274	1.40129
18.602723	0.098274	1.40864
18.700632	0.098274	1.41301
18.798541	0.098274	1.3745
18.896450	0.098274	1.39747
18.994359	0.098274	1.40328
19.092268	0.098274	1.41063
19.190177	0.098274	1.41235
19.288086	0.098274	1.42701
19.385995	0.098274	1.42922
19.483904	0.098274	1.43671
19.581813	0.098274	1.44358
19.679723	0.098274	1.44621
19.777632	0.098274	1.43972
19.875541	0.098274	1.41587
19.973450	0.098274	1.40918
20.071359	0.098274	1.39115
20.169268	0.098274	1.36533
20.267177	0.098274	1.33917
20.365086	0.098274	1.28321
20.462995	0.098274	1.23561
20.560904	0.098274	1.14561
20.658813	0.098274	1.11523
20.756722	0.098274	1.24391
20.854631	0.098274	1.15535
20.952540	0.098274	1.02387
21.050449	0.098274	0.879794
21.148359	0.098274	0.749801
21.246268	0.098274	0.706867
21.344177	0.098274	0.727628
21.442086	0.098274	0.719161
21.539995	0.098274	0.714637
21.637904	0.098274	0.691364
21.735813	0.098274	0.6741
21.833722	0.098274	0.651788
21.931631	0.098274	0.637793
22.029540	0.098274	0.624423
22.127449	0.098274	0.608409
22.225358	0.098274	0.607923
22.323267	0.098274	0.604744
22.421176	0.098274	0.57825
22.519085	0.098274	0.565649
22.616995	0.098274	0.567182
22.714904	0.098274	0.570541
22.812813	0.098274	0.574621
22.910722	0.098274	0.574326
23.008631	0.098274	0.576628
23.106540	0.098274	0.583737
23.204449	0.098274	0.583875
23.302358	0.098274	0.590166
23.400267	0.098274	0.598236
23.498176	0.098274	0.592846
23.596085	0.098274	0.600484
23.693994	0.098274	0.608265
23.791903	0.098274	0.618787
23.889812	0.098274	0.626713
23.987722	0.098274	0.616756
24.085631	0.098274	0.604203
24.183540	0.098274	0.60737
24.281449	0.098274	0.610008
24.379358	0.098274	0.608368
24.477267	0.098274	0.613313
24.575176	0.098274	0.609269
24.673085	0.098274	0.610321
24.770994	0.098274	0.606421
24.868903	0.098274	0.608626
24.966812	0.098274	0.603765
25.064721	0.098274	0.579771
25.162630	0.098274	0.573852
25.260539	0.098274	0.575
25.358448	0.098274	0.590233
25.456358	0.098274	0.608302
25.554267	0.098274	0.62565
25.652176	0.098274	0.652276
25.750085	0.098274	0.671691
25.847994	0.098274	0.691635
25.945903	0.098274	0.706242
26.043812	0.098274	0.720033
26.141721	0.098274	0.720748
26.239630	0.098274	0.725982
26.337539	0.098274	0.727755
26.435448	0.098274	0.712991
26.533357	0.098274	0.698803
26.631266	0.098274	0.685481
26.729175	0.098274	0.672881
26.827084	0.098274	0.653694
26.924994	0.098274	0.638257
27.022903	0.098274	0.625367
27.120812	0.098274	0.620314
27.218721	0.098274	0.601319
27.316630	0.098274	0.585017
27.414539	0.098274	0.587174
27.512448	0.098274	0.590437
27.610357	0.098274	0.584999
27.708266	0.098274	0.591867
27.806175	0.098274	0.601572
27.904084	0.098274	0.610988
28.001993	0.098274	0.615116
28.099902	0.098274	0.612082
28.197811	0.098274	0.603567
28.295720	0.098274	0.593994
28.393630	0.098274	0.592835
28.491539	0.098274	0.613596
28.589448	0.098274	0.642722
28.687357	0.098274	0.713333
28.785266	0.098274	0.769379
28.883175	0.098274	0.816388
28.981084	0.098274	0.851811
29.078993	0.098274	0.862958
29.176902	0.098274	0.879008
29.274811	0.098274	0.883713
29.372720	0.098274	0.877698
29.470629	0.098274	0.871923
29.568538	0.098274	0.870042
29.666447	0.098274	0.894265
29.764356	0.098274	0.926851
29.862266	0.098274	0.959294
29.960175	0.098274	0.97544
30.058084	0.098274	1.02062
30.155993	0.098274	1.04903
30.253902	0.098274	1.08108
30.351811	0.098274	1.08968
30.449720	0.098274	1.09732
30.547629	0.098274	1.1065
30.645538	0.098274	1.13187
30.743447	0.098274	1.10841
30.841356	0.098274	1.081
30.939265	0.098274	1.05292
31.037174	0.098274	1.01508
31.135083	0.098274	0.97782
31.232992	0.098274	0.933059
31.330902	0.098274	0.876568
31.428811	0.098274	0.804839
31.526720	0.098274	0.701141
31.624629	0.098274	0.57735
31.722538	0.098274	0.514273
31.820447	0.098274	0.527776
31.918356	0.098274	0.541086
32.016265	0.098274	0.543868
32.114174	0.098274	0.551457
32.212083	0.098274	0.562796
32.309992	0.098274	0.569953
32.407901	0.098274	0.56538
32.505810	0.098274	0.542107
32.603719	0.098274	0.543495
32.701628	0.098274	0.554113
32.799538	0.098274	0.560645
32.897447	0.098274	0.568282
32.995356	0.098274	0.5652
33.093265	0.098274	0.579039
33.191174	0.098274	0.597396
33.289083	0.098274	0.615946
33.386992	0.098274	0.648389
33.484901	0.098274	0.678283
33.582810	0.098274	0.701592
33.680719	0.098274	0.704134
33.778628	0.098274	0.688505
33.876537	0.098274	0.691143
33.974446	0.098274	0.682532
34.072355	0.098274	0.681901
34.170265	0.098274	0.705306
34.268174	0.098274	0.724144
34.366083	0.098274	0.71337
34.463992	0.098274	0.728266
34.561901	0.098274	0.746047
34.659810	0.098274	0.756377
34.757719	0.098274	0.76411
34.855628	0.098274	0.760162
34.953537	0.098274	0.750301
35.051446	0.098274	0.729384
35.149355	0.098274	0.685488
35.247264	0.098274	0.640968
35.345173	0.098274	0.582987
35.443082	0.098274	0.545581
35.540991	0.098274	0.545142
35.638901	0.098274	0.546097
35.736810	0.098274	0.552966
35.834719	0.098274	0.557238
35.932628	0.098274	0.558915
36.030537	0.098274	0.563716
36.128446	0.098274	0.562508
36.226355	0.098274	0.552792
36.324264	0.098274	0.543171
36.422173	0.098274	0.534128
36.520082	0.098274	0.540948
36.617991	0.098274	0.552479
36.715900	0.098274	0.560934
36.813809	0.098274	0.57035
36.911718	0.098274	0.579478
37.009627	0.098274	0.568511
37.107537	0.098274	0.556151
37.205446	0.098274	0.561529
37.303355	0.098274	0.553735
37.401264	0.098274	0.546566
37.499173	0.098274	0.55329
37.597082	0.098274	0.554342
37.694991	0.098274	0.552798
37.792900	0.098274	0.557311
0.000000	0.196548	0.661788
0.097909	0.196548	0.660869
0.195818	0.196548	0.66466
0.293727	0.196548	0.670856
0.391636	0.196548	0.669648
0.489545	0.196548	0.66868
0.587454	0.196548	0.667328
0.685363	0.196548	0.665592
0.783273	0.196548	0.659913
0.881182	0.196548	0.663849
0.979091	0.196548	0.663795
1.077000	0.196548	0.66802
1.174909	0.196548	0.663975
1.272818	0.196548	0.663296
1.370727	0.196548	0.660695
1.468636	0.196548	0.659246
1.566545	0.196548	0.662125
1.664454	0.196548	0.667214
1.762363	0.196548	0.663411
1.860272	0.196548	0.662587
1.958181	0.196548	0.665658
2.056090	0.196548	0.660845
2.153999	0.196548	0.647523
2.251909	0.196548	0.625933
2.349818	0.196548	0.624532
2.447727	0.196548	0.634237
2.545636	0.196548	0.637404
2.643545	0.196548	0.639513
2.741454	0.196548	0.643978
2.839363	0.196548	0.646327
2.937272	0.196548	0.650071
3.035181	0.196548	0.643046
3.133090	0.196548	0.646982
3.230999	0.196548	0.651447
3.328908	0.196548	0.657498
3.426817	0.196548	0.66153
3.524726	0.196548	0.666139
3.622635	0.196548	0.645318
3.720545	0.196548	0.649879
3.818454	0.196548	0.651267
3.916363	0.196548	0.65102
4.014272	0.196548	0.648899
4.112181	0.196548	0.641394
4.210090	0.196548	0.651147
4.307999	0.196548	0.645516
4.405908	0.196548	0.640126
4.503817	0.196548	0.637861
4.601726	0.196548	0.637662
4.699635	0.196548	0.634339
4.797544	0.196548	0.637602
4.895453	0.196548	0.632741
4.993362	0.196548	0.636485
5.091272	0.196548	0.640709
5.189181	0.196548	0.614984
5.287090	0.196548	0.619593
5.384999	0.196548	0.625596
5.482908	0.196548	0.629628
5.580817	0.196548	0.634285
5.678726	0.196548	0.642548
5.776635	0.196548	0.652685
5.874544	0.196548	0.656429
5.972453	0.196548	0.651664
6.070362	0.196548	0.663916
6.168271	0.196548	0.665304
6.266180	0.196548	0.668807
6.364089	0.196548	0.654476
6.461998	0.196548	0.656297
6.559908	0.196548	0.661482
6.657817	0.196548	0.662726
6.755726	0.196548	0.64825
6.853635	0.196548	0.63214
6.951544	0.196548	0.634057
7.049453	0.196548	0.636791
7.147362	0.196548	0.638468
7.245271	0.196548	0.632549
7.343180	0.196548	0.607257
7.441089	0.196548	0.609511
7.538998	0.196548	0.616667
7.636907	0.196548	0.600365
7.734816	0.196548	0.600503
7.832725	0.196548	0.607516
7.930634	0.196548	0.615441
8.028544	0.196548	0.626011
8.126453	0.196548	0.626871
8.224362	0.196548	0.618548
8.322271	0.196548	0.628637
8.420180	0.196548	0.634111
8.518089	0.196548	0.639682
8.615998	0.196548	0.642031
8.713907	0.196548	0.642554
8.811816	0.196548	0.612743
8.909725	0.196548	0.622785
9.007634	0.196548	0.625086
9.105543	0.196548	0.625128
9.203452	0.196548	0.616421
9.301361	0.196548	0.610502
9.399270	0.196548	0.617034
9.497180	0.196548	0.623422
9.595089	0.196548	0.627934
9.692998	0.196548	0.618314
9.790907	0.196548	0.608213
9.888816	0.196548	0.621234
9.986725	0.196548	0.632141
10.084634	0.196548	0.642278
10.182543	0.196548	0.659434
10.280452	0.196548	0.679378
10.378361	0.196548	0.695187
10.476270	0.196548	0.70893
10.574179	0.196548	0.71551
10.672088	0.196548	0.715167
10.769997	0.196548	0.717373
10.867906	0.196548	0.713425
10.965816	0.196548	0.70789
11.063725	0.196548	0.695674
11.161634	0.196548	0.680573
11.259543	0.196548	0.653695
11.357452	0.196548	0.638835
11.455361	0.196548	0.631089
11.553270	0.196548	0.621469
11.651179	0.196548	0.614781
11.749088	0.196548	0.620159
11.846997	0.196548	0.623374
11.944906	0.196548	0.627646
12.042815	0.196548	0.629755
12.140724	0.196548	0.624413
12.238633	0.196548	0.624359
12.336542	0.196548	0.633775
12.434452	0.196548	0.621703
12.532361	0.196548	0.613525
12.630270	0.196548	0.629864
12.728179	0.196548	0.642933
12.826088	0.196548	0.668213
12.923997	0.196548	0.686907
13.021906	0.196548	0.70911
13.119815	0.196548	0.718767
13.217724	0.196548	0.733375
13.315633	0.196548	0.745483
13.413542	0.196548	0.743266
13.511451	0.196548	0.73028
13.609360	0.196548	0.724073
13.707269	0.196548	0.71152
13.805178	0.196548	0.692718
13.903088	0.196548	0.670022
14.000997	0.196548	0.657517
14.098906	0.196548	0.645445
14.196815	0.196548	0.612702
14.294724	0.196548	0.618032
14.392633	0.196548	0.614901
14.490542	0.196548	0.621193
14.588451	0.196548	0.622581
14.686360	0.196548	0.629545
14.784269	0.196548	0.629876
14.882178	0.196548	0.609631
14.980087	0.196548	0.619432
15.077996	0.196548	0.626204
15.175905	0.196548	0.630765
15.273815	0.196548	0.617251
15.371724	0.196548	0.627869
15.469633	0.196548	0.636468
15.567542	0.196548	0.64199
15.665451	0.196548	0.642321
15.763360	0.196548	0.643228
15.861269	0.196548	0.644183
15.959178	0.196548	0.643745
16.057087	0.196548	0.651286
16.154996	0.196548	0.661039
16.252905	0.196548	0.681175
16.350814	0.196548	0.695783
16.448723	0.196548	0.696113
16.546632	0.196548	0.697213
16.644541	0.196548	0.717493
16.742451	0.196548	0.786375
16.840360	0.196548	0.991973
16.938269	0.196548	1.13104
17.036178	0.196548	1.08536
17.134087	0.196548	1.26024
17.231996	0.196548	1.21169
17.329905	0.196548	1.22307
17.427814	0.196548	1.23513
17.525723	0.196548	1.27873
17.623632	0.196548	1.318
17.721541	0.196548	1.35121
17.819450	0.196548	1.38134
17.917359	0.196548	1.396
18.015268	0.196548	1.41354
18.113177	0.196548	1.43252
18.211087	0.196548	1.44939
18.308996	0.196548	1.4651
18.406905	0.196548	1.47202
18.504814	0.196548	1.47
18.602723	0.196548	1.47158
18.700632	0.196548	1.46998
18.798541	0.196548	1.46748
18.896450	0.196548	1.47305
18.994359	0.196548	1.46934
19.092268	0.196548	1.4627
19.190177	0.196548	1.45438
19.288086	0.196548	1.44894
19.385995	0.196548	1.45682
19.483904	0.196548	1.46239
19.581813	0.196548	1.46666
19.679723	0.196548	1.46492
19.777632	0.196548	1.46367
19.875541	0.196548	1.47044
19.973450	0.196548	1.47837
20.071359	0.196548	1.47033
20.169268	0.196548	1.4511
20.267177	0.196548	1.42057
20.365086	0.196548	1.39369
20.462995	0.196548	1.35691
20.560904	0.196548	1.29667
20.658813	0.196548	1.19686
20.756722	0.196548	1.16032
20.854631	0.196548	1.07686
20.952540	0.196548	1.17728
21.050449	0.196548	1.10935
21.148359	0.196548	0.991228
21.246268	0.196548	0.876763
21.344177	0.196548	0.759413
21.442086	0.196548	0.688548
21.539995	0.196548	0.687966
21.637904	0.196548	0.669356
21.735813	0.196548	0.654544
21.833722	0.196548	0.634395
21.931631	0.196548	0.616314
22.029540	0.196548	0.61203
22.127449	0.196548	0.60789
22.225358	0.196548	0.612739
22.323267	0.196548	0.611531
22.421176	0.196548	0.610756
22.519085	0.196548	0.610606
22.616995	0.196548	0.600601
22.714904	0.196548	0.567185
22.812813	0.196548	0.572274
22.910722	0.196548	0.57847
23.008631	0.196548	0.579281
23.106540	0.196548	0.577256
23.204449	0.196548	0.575808
23.302358	0.196548	0.57335
23.400267	0.196548	0.581805
23.498176	0.196548	0.585644
23.596085	0.196548	0.57987
23.693994	0.196548	0.58669
23.791903	0.196548	0.59601
23.889812	0.196548	0.605859
23.987722	0.196548	0.613352
24.085631	0.196548	0.604789
24.183540	0.196548	0.596851
24.281449	0.196548	0.59872
24.379358	0.196548	0.603281
24.477267	0.196548	0.596305
24.575176	0.196548	0.603221
24.673085	0.196548	0.600234
24.770994	0.196548	0.609506
24.868903	0.196548	0.614259
24.966812	0.196548	0.612859
25.064721	0.196548	0.605066
25.162630	0.196548	0.573188
25.260539	0.196548	0.576259
25.358448	0.196548	0.584857
25.456358	0.196548	0.603119
25.554267	0.196548	0.625226
25.652176	0.196548	0.650939
25.750085	0.196548	0.676074
25.847994	0.196548	0.707988
25.945903	0.196548	0.719808
26.043812	0.196548	0.724849
26.141721	0.196548	0.720277
26.239630	0.196548	0.717146
26.337539	0.196548	0.711419
26.435448	0.196548	0.705693
26.533357	0.196548	0.691121
26.631266	0.196548	0.679578
26.729175	0.196548	0.665198
26.827084	0.196548	0.648896
26.924994	0.196548	0.626969
27.022903	0.196548	0.612974
27.120812	0.196548	0.615804
27.218721	0.196548	0.607674
27.316630	0.196548	0.598967
27.414539	0.196548	0.589683
27.512448	0.196548	0.590302
27.610357	0.196548	0.588373
27.708266	0.196548	0.593943
27.806175	0.196548	0.582833
27.904084	0.196548	0.584846
28.001993	0.196548	0.581282
28.099902	0.196548	0.582863
28.197811	0.196548	0.577905
28.295720	0.196548	0.583332
28.393630	0.196548	0.587989
28.491539	0.196548	0.602356
28.589448	0.196548	0.640135
28.687357	0.196548	0.696517
28.785266	0.196548	0.749919
28.883175	0.196548	0.79438
28.981084	0.196548	0.833649
29.078993	0.196548	0.854121
29.176902	0.196548	0.854596
29.274811	0.196548	0.858388
29.372720	0.196548	0.857709
29.470629	0.196548	0.833378
29.568538	0.196548	0.824287
29.666447	0.196548	0.840289
29.764356	0.196548	0.866001
29.862266	0.196548	0.892675
29.960175	0.196548	0.909398
30.058084	0.196548	0.929246
30.155993	0.196548	0.964958
30.253902	0.196548	0.991728
30.351811	0.196548	1.00869
30.449720	0.196548	1.02234
30.547629	0.196548	1.02848
30.645538	0.196548	1.02396
30.743447	0.196548	1.00559
30.841356	0.196548	1.00568
30.939265	0.196548	0.98486
31.037174	0.196548	0.945338
31.135083	0.196548	0.910047
31.232992	0.196548	0.86471
31.330902	0.196548	0.805286
31.428811	0.196548	0.703272
31.526720	0.196548	0.593661
31.624629	0.196548	0.558226
31.722538	0.196548	0.539039
31.820447	0.196548	0.528986
31.918356	0.196548	0.534989
32.016265	0.196548	0.542483
32.114174	0.196548	0.54988
32.212083	0.196548	0.551893
32.309992	0.196548	0.549051
32.407901	0.196548	0.547074
32.505810	0.196548	0.563845
32.603719	0.196548	0.566146
32.701628	0.196548	0.565611
32.799538	0.196548	0.55426
32.897447	0.196548	0.558725
32.995356	0.196548	0.566266
33.093265	0.196548	0.575971
33.191174	0.196548	0.586637
33.289083	0.196548	0.604466
33.386992	0.196548	0.635995
33.484901	0.196548	0.665457
33.582810	0.196548	0.687516
33.680719	0.196548	0.682751
33.778628	0.196548	0.68361
33.876537	0.196548	0.681874
33.974446	0.196548	0.700616
34.072355	0.196548	0.710705
34.170265	0.196548	0.738725
34.268174	0.196548	0.754823
34.366083	0.196548	0.762797
34.463992	0.196548	0.761349
34.561901	0.196548	0.747018
34.659810	0.196548	0.74855
34.757719	0.196548	0.752534
34.855628	0.196548	0.752432
34.953537	0.196548	0.738869
35.051446	0.196548	0.718529
35.149355	0.196548	0.695689
35.247264	0.196548	0.665301
35.345173	0.196548	0.60333
35.443082	0.196548	0.566261
35.540991	0.196548	0.568033
35.638901	0.196548	0.557548
35.736810	0.196548	0.563599
35.834719	0.196548	0.567823
35.932628	0.196548	0.570653
36.030537	0.196548	0.57233
36.128446	0.196548	0.571987
36.226355	0.196548	0.55256
36.324264	0.196548	0.535969
36.422173	0.196548	0.543703
36.520082	0.196548	0.548023
36.617991	0.196548	0.551671
36.715900	0.196548	0.543829
36.813809	0.196548	0.546852
36.911718	0.196548	0.540981
37.009627	0.196548	0.549724
37.107537	0.196548	0.559188
37.205446	0.196548	0.564326
37.303355	0.196548	0.563647
37.401264	0.196548	0.553882
37.499173	0.196548	0.528014
37.597082	0.196548	0.532911
37.694991	0.196548	0.531895
37.792900	0.196548	0.532707
0.000000	0.294822	0.653577
0.097909	0.294822	0.658041
0.195818	0.294822	0.656016
0.293727	0.294822	0.657453
0.391636	0.294822	0.656822
0.489545	0.294822	0.65946
0.587454	0.294822	0.655416
0.685363	0.294822	0.65041
0.783273	0.294822	0.651029
0.881182	0.294822	0.651744
0.979091	0.294822	0.65818
1.077000	0.294822	0.6625
1.174909	0.294822	0.66211
1.272818	0.294822	0.661142
1.370727	0.294822	0.661377
1.468636	0.294822	0.669495
1.566545	0.294822	0.663047
1.664454	0.294822	0.66881
1.762363	0.294822	0.671207
1.860272	0.294822	0.66923
1.958181	0.294822	0.671436
2.056090	0.294822	0.681765
2.153999	0.294822	0.685076
2.251909	0.294822	0.686272
2.349818	0.294822	0.681459
2.447727	0.294822	0.691067
2.545636	0.294822	0.697022
2.643545	0.294822	0.683508
2.741454	0.294822	0.683646
2.839363	0.294822	0.683207
2.937272	0.294822	0.683538
3.035181	0.294822	0.683244
3.133090	0.294822	0.682516
3.230999	0.294822	0.678424
3.328908	0.294822	0.675919
3.426817	0.294822	0.670096
3.524726	0.294822	0.664129
3.622635	0.294822	0.660902
3.720545	0.294822	0.658973
3.818454	0.294822	0.664399
3.916363	0.294822	0.665451
4.014272	0.294822	0.672704
4.112181	0.294822	0.679716
4.210090	0.294822	0.680912
4.307999	0.294822	0.668263
4.405908	0.294822	0.663738
4.503817	0.294822	0.666328
4.601726	0.294822	0.666034
4.699635	0.294822	0.648626
4.797544	0.294822	0.645447
4.895453	0.294822	0.648998
4.993362	0.294822	0.647598
5.091272	0.294822	0.639276
5.189181	0.294822	0.639174
5.287090	0.294822	0.641716
5.384999	0.294822	0.644354
5.482908	0.294822	0.644636
5.580817	0.294822	0.648908
5.678726	0.294822	0.661401
5.776635	0.294822	0.657742
5.874544	0.294822	0.666581
5.972453	0.294822	0.666719
6.070362	0.294822	0.679404
6.168271	0.294822	0.695983
6.266180	0.294822	0.695208
6.364089	0.294822	0.697125
6.461998	0.294822	0.697359
6.559908	0.294822	0.697161
6.657817	0.294822	0.685137
6.755726	0.294822	0.675997
6.853635	0.294822	0.665511
6.951544	0.294822	0.660698
7.049453	0.294822	0.667615
7.147362	0.294822	0.672031
7.245271	0.294822	0.648662
7.343180	0.294822	0.644041
7.441089	0.294822	0.648891
7.538998	0.294822	0.65499
7.636907	0.294822	0.655753
7.734816	0.294822	0.634787
7.832725	0.294822	0.628099
7.930634	0.294822	0.627805
8.028544	0.294822	0.632606
8.126453	0.294822	0.618323
8.224362	0.294822	0.621826
8.322271	0.294822	0.626387
8.420180	0.294822	0.625612
8.518089	0.294822	0.633057
8.615998	0.294822	0.640118
8.713907	0.294822	0.643813
8.811816	0.294822	0.646788
8.909725	0.294822	0.645532
9.007634	0.294822	0.648554
9.105543	0.294822	0.644318
9.203452	0.294822	0.646908
9.301361	0.294822	0.654113
9.399270	0.294822	0.660885
9.497180	0.294822	0.657514
9.595089	0.294822	0.653085
9.692998	0.294822	0.649666
9.790907	0.294822	0.63793
9.888816	0.294822	0.635761
9.986725	0.294822	0.63912
10.084634	0.294822	0.635461
10.182543	0.294822	0.638051
10.280452	0.294822	0.648236
10.378361	0.294822	0.655296
10.476270	0.294822	0.656012
10.574179	0.294822	0.6686
10.672088	0.294822	0.674652
10.769997	0.294822	0.678684
10.867906	0.294822	0.671371
10.965816	0.294822	0.66973
11.063725	0.294822	0.67333
11.161634	0.294822	0.65895
11.259543	0.294822	0.656156
11.357452	0.294822	0.658746
11.455361	0.294822	0.653163
11.553270	0.294822	0.636236
11.651179	0.294822	0.642672
11.749088	0.294822	0.648146
11.846997	0.294822	0.648669
11.944906	0.294822	0.655056
12.042815	0.294822	0.652791
12.140724	0.294822	0.648555
12.238633	0.294822	0.643213
12.336542	0.294822	0.64686
12.434452	0.294822	0.633923
12.532361	0.294822	0.617476
12.630270	0.294822	0.624537
12.728179	0.294822	0.633232
12.826088	0.294822	0.645292
12.923997	0.294822	0.660669
13.021906	0.294822	0.676575
13.119815	0.294822	0.70022
13.217724	0.294822	0.707809
13.315633	0.294822	0.708332
13.413542	0.294822	0.711307
13.511451	0.294822	0.707888
13.609360	0.294822	0.701584
13.707269	0.294822	0.695185
13.805178	0.294822	0.686189
13.903088	0.294822	0.674694
14.000997	0.294822	0.670746
14.098906	0.294822	0.653386
14.196815	0.294822	0.621652
14.294724	0.294822	0.628665
14.392633	0.294822	0.627794
14.490542	0.294822	0.627499
14.588451	0.294822	0.63182
14.686360	0.294822	0.64412
14.784269	0.294822	0.634067
14.882178	0.294822	0.657568
14.980087	0.294822	0.661168
15.077996	0.294822	0.658181
15.175905	0.294822	0.658512
15.273815	0.294822	0.645046
15.371724	0.294822	0.629801
15.469633	0.294822	0.628208
15.567542	0.294822	0.626904
15.665451	0.294822	0.629158
15.763360	0.294822	0.642852
15.861269	0.294822	0.649721
15.959178	0.294822	0.655772
16.057087	0.294822	0.653651
16.154996	0.294822	0.67869
16.252905	0.294822	0.70421
16.350814	0.294822	0.728048
16.448723	0.294822	0.7428
16.546632	0.294822	0.737939
16.644541	0.294822	0.818117
16.742451	0.294822	0.925504
16.840360	0.294822	1.11058
16.938269	0.294822	1.16561
17.036178	0.294822	1.22065
17.134087	0.294822	1.22881
17.231996	0.294822	1.27255
17.329905	0.294822	1.26462
17.427814	0.294822	1.29528
17.525723	0.294822	1.33835
17.623632	0.294822	1.37396
17.721541	0.294822	1.40102
17.819450	0.294822	1.43077
17.917359	0.294822	1.45288
18.015268	0.294822	1.47061
18.113177	0.294822	1.48733
18.211087	0.294822	1.498
18.308996	0.294822	1.50871
18.406905	0.294822	1.51534
18.504814	0.294822	1.51644
18.602723	0.294822	1.51269
18.700632	0.294822	1.51004
18.798541	0.294822	1.50383
18.896450	0.294822	1.50358
18.994359	0.294822	1.50483
19.092268	0.294822	1.51189
19.190177	0.294822	1.49962
19.288086	0.294822	1.49217
19.385995	0.294822	1.48995
19.483904	0.294822	1.49336
19.581813	0.294822	1.50518
19.679723	0.294822	1.51459
19.777632	0.294822	1.52761
19.875541	0.294822	1.5427
19.973450	0.294822	1.55077
20.071359	0.294822	1.53562
20.169268	0.294822	1.4576
20.267177	0.294822	1.42673
20.365086	0.294822	1.39523
20.462995	0.294822	1.36143
20.560904	0.294822	1.28273
20.658813	0.294822	1.27148
20.756722	0.294822	1.34089
20.854631	0.294822	1.23147
20.952540	0.294822	1.11749
21.050449	0.294822	1.14368
21.148359	0.294822	1.03243
21.246268	0.294822	0.896097
21.344177	0.294822	0.763748
21.442086	0.294822	0.683125
21.539995	0.294822	0.656103
21.637904	0.294822	0.644271
21.735813	0.294822	0.634122
21.833722	0.294822	0.606667
21.931631	0.294822	0.587384
22.029540	0.294822	0.582667
22.127449	0.294822	0.58492
22.225358	0.294822	0.584818
22.323267	0.294822	0.589475
22.421176	0.294822	0.58346
22.519085	0.294822	0.569898
22.616995	0.294822	0.575612
22.714904	0.294822	0.578154
22.812813	0.294822	0.580888
22.910722	0.294822	0.5817
23.008631	0.294822	0.588664
23.106540	0.294822	0.588994
23.204449	0.294822	0.572836
23.302358	0.294822	0.549227
23.400267	0.294822	0.552249
23.498176	0.294822	0.552676
23.596085	0.294822	0.547142
23.693994	0.294822	0.550501
23.791903	0.294822	0.554725
23.889812	0.294822	0.566545
23.987722	0.294822	0.571442
24.085631	0.294822	0.579464
24.183540	0.294822	0.591765
24.281449	0.294822	0.591518
24.379358	0.294822	0.588436
24.477267	0.294822	0.583286
24.575176	0.294822	0.586645
24.673085	0.294822	0.590966
24.770994	0.294822	0.589421
24.868903	0.294822	0.594944
24.966812	0.294822	0.590803
25.064721	0.294822	0.594595
25.162630	0.294822	0.580985
25.260539	0.294822	0.57771
25.358448	0.294822	0.583136
25.456358	0.294822	0.594331
25.554267	0.294822	0.613554
25.652176	0.294822	0.640035
25.750085	0.294822	0.66594
25.847994	0.294822	0.684634
25.945903	0.294822	0.703184
26.043812	0.294822	0.696688
26.141721	0.294822	0.700816
26.239630	0.294822	0.706675
26.337539	0.294822	0.700131
26.435448	0.294822	0.693636
26.533357	0.294822	0.677141
26.631266	0.294822	0.66978
26.729175	0.294822	0.655593
26.827084	0.294822	0.632272
26.924994	0.294822	0.60996
27.022903	0.294822	0.605676
27.120812	0.294822	0.612592
27.218721	0.294822	0.610375
27.316630	0.294822	0.610081
27.414539	0.294822	0.608729
27.512448	0.294822	0.600262
27.610357	0.294822	0.590257
27.708266	0.294822	0.589578
27.806175	0.294822	0.589668
27.904084	0.294822	0.585143
28.001993	0.294822	0.581964
28.099902	0.294822	0.578065
28.197811	0.294822	0.576424
28.295720	0.294822	0.570265
28.393630	0.294822	0.575691
28.491539	0.294822	0.596789
28.589448	0.294822	0.626828
28.687357	0.294822	0.674798
28.785266	0.294822	0.723969
28.883175	0.294822	0.767997
28.981084	0.294822	0.803324
29.078993	0.294822	0.825287
29.176902	0.294822	0.837876
29.274811	0.294822	0.838976
29.372720	0.294822	0.835989
29.470629	0.294822	0.826032
29.568538	0.294822	0.828526
29.666447	0.294822	0.818281
29.764356	0.294822	0.828033
29.862266	0.294822	0.842882
29.960175	0.294822	0.868498
30.058084	0.294822	0.895557
30.155993	0.294822	0.927855
30.253902	0.294822	0.960778
30.351811	0.294822	0.991827
30.449720	0.294822	1.00456
30.547629	0.294822	1.0085
30.645538	0.294822	1.00263
30.743447	0.294822	0.987188
30.841356	0.294822	0.972232
30.939265	0.294822	0.951939
31.037174	0.294822	0.921311
31.135083	0.294822	0.879098
31.232992	0.294822	0.842077
31.330902	0.294822	0.774049
31.428811	0.294822	0.682562
31.526720	0.294822	0.619437
31.624629	0.294822	0.585108
31.722538	0.294822	0.570536
31.820447	0.294822	0.562934
31.918356	0.294822	0.570428
32.016265	0.294822	0.573883
32.114174	0.294822	0.579453
32.212083	0.294822	0.576659
32.309992	0.294822	0.577374
32.407901	0.294822	0.56237
32.505810	0.294822	0.555009
32.603719	0.294822	0.560675
32.701628	0.294822	0.566245
32.799538	0.294822	0.563692
32.897447	0.294822	0.570175
32.995356	0.294822	0.561036
33.093265	0.294822	0.566654
33.191174	0.294822	0.568379
33.289083	0.294822	0.575343
33.386992	0.294822	0.60245
33.484901	0.294822	0.637392
33.582810	0.294822	0.661807
33.680719	0.294822	0.677568
33.778628	0.294822	0.694243
33.876537	0.294822	0.698323
33.974446	0.294822	0.715527
34.072355	0.294822	0.732827
34.170265	0.294822	0.747724
34.268174	0.294822	0.777715
34.366083	0.294822	0.795447
34.463992	0.294822	0.781068
34.561901	0.294822	0.770293
34.659810	0.294822	0.762692
34.757719	0.294822	0.758552
34.855628	0.294822	0.735039
34.953537	0.294822	0.720371
35.051446	0.294822	0.687628
35.149355	0.294822	0.674834
35.247264	0.294822	0.655311
35.345173	0.294822	0.611415
35.443082	0.294822	0.573769
35.540991	0.294822	0.56636
35.638901	0.294822	0.569575
35.736810	0.294822	0.57678
35.834719	0.294822	0.586051
35.932628	0.294822	0.584747
36.030537	0.294822	0.576137
36.128446	0.294822	0.544211
36.226355	0.294822	0.540311
36.324264	0.294822	0.542949
36.422173	0.294822	0.549673
36.520082	0.294822	0.54736
36.617991	0.294822	0.544277
36.715900	0.294822	0.549174
36.813809	0.294822	0.550034
36.911718	0.294822	0.539115
37.009627	0.294822	0.53858
37.107537	0.294822	0.536892
37.205446	0.294822	0.544962
37.303355	0.294822	0.552792
37.401264	0.294822	0.560766
37.499173	0.294822	0.555808
37.597082	0.294822	0.558687
37.694991	0.294822	0.564882
37.792900	0.294822	0.569154
0.000000	0.393096	0.612965
0.097909	0.393096	0.614161
0.195818	0.393096	0.617424
0.293727	0.393096	0.618283
0.391636	0.393096	0.622123
0.489545	0.393096	0.631539
0.587454	0.393096	0.631965
0.685363	0.393096	0.63393
0.783273	0.393096	0.638299
0.881182	0.393096	0.640841
0.979091	0.393096	0.643527
1.077000	0.393096	0.654241
1.174909	0.393096	0.652552
1.272818	0.393096	0.643268
1.370727	0.393096	0.651098
1.468636	0.393096	0.648689
1.566545	0.393096	0.653634
1.664454	0.393096	0.655599
1.762363	0.393096	0.654776
1.860272	0.393096	0.660442
1.958181	0.393096	0.662023
2.056090	0.393096	0.654277
2.153999	0.393096	0.66153
2.251909	0.393096	0.670081
2.349818	0.393096	0.679833
2.447727	0.393096	0.682519
2.545636	0.393096	0.673091
2.643545	0.393096	0.679479
2.741454	0.393096	0.676637
2.839363	0.393096	0.675477
2.937272	0.393096	0.662636
3.035181	0.393096	0.662053
3.133090	0.393096	0.659403
3.230999	0.393096	0.648677
3.328908	0.393096	0.641412
3.426817	0.393096	0.636935
3.524726	0.393096	0.636833
3.622635	0.393096	0.642836
3.720545	0.393096	0.640426
3.818454	0.393096	0.63869
3.916363	0.393096	0.646327
4.014272	0.393096	0.638101
4.112181	0.393096	0.63747
4.210090	0.393096	0.646213
4.307999	0.393096	0.647649
4.405908	0.393096	0.64423
4.503817	0.393096	0.635571
4.601726	0.393096	0.638978
4.699635	0.393096	0.629214
4.797544	0.393096	0.634688
4.895453	0.393096	0.635403
4.993362	0.393096	0.639531
5.091272	0.393096	0.635103
5.189181	0.393096	0.633847
5.287090	0.393096	0.625765
5.384999	0.393096	0.620759
5.482908	0.393096	0.621955
5.580817	0.393096	0.627381
5.678726	0.393096	0.620453
5.776635	0.393096	0.620879
5.874544	0.393096	0.637074
5.972453	0.393096	0.642596
6.070362	0.393096	0.666241
6.168271	0.393096	0.67061
6.266180	0.393096	0.678055
6.364089	0.393096	0.687375
6.461998	0.393096	0.692321
6.559908	0.393096	0.685873
6.657817	0.393096	0.666686
6.755726	0.393096	0.634712
6.853635	0.393096	0.637735
6.951544	0.393096	0.637392
7.049453	0.393096	0.643443
7.147362	0.393096	0.647235
7.245271	0.393096	0.644681
7.343180	0.393096	0.629484
7.441089	0.393096	0.628036
7.538998	0.393096	0.632789
7.636907	0.393096	0.62389
7.734816	0.393096	0.619029
7.832725	0.393096	0.608928
7.930634	0.393096	0.611229
8.028544	0.393096	0.609925
8.126453	0.393096	0.608958
8.224362	0.393096	0.607654
8.322271	0.393096	0.606254
8.420180	0.393096	0.61567
8.518089	0.393096	0.609078
8.615998	0.393096	0.617437
8.713907	0.393096	0.620796
8.811816	0.393096	0.627664
8.909725	0.393096	0.63309
9.007634	0.393096	0.630584
9.105543	0.393096	0.62481
9.203452	0.393096	0.627303
9.301361	0.393096	0.626192
9.399270	0.393096	0.628061
9.497180	0.393096	0.632333
9.595089	0.393096	0.632279
9.692998	0.393096	0.620159
9.790907	0.393096	0.61001
9.888816	0.393096	0.623993
9.986725	0.393096	0.62341
10.084634	0.393096	0.61403
10.182543	0.393096	0.617629
10.280452	0.393096	0.628728
10.378361	0.393096	0.645499
10.476270	0.393096	0.661212
10.574179	0.393096	0.675003
10.672088	0.393096	0.676583
10.769997	0.393096	0.671193
10.867906	0.393096	0.660035
10.965816	0.393096	0.659692
11.063725	0.393096	0.64464
11.161634	0.393096	0.633144
11.259543	0.393096	0.634388
11.357452	0.393096	0.638276
11.455361	0.393096	0.627887
11.553270	0.393096	0.632928
11.651179	0.393096	0.627634
11.749088	0.393096	0.615995
11.846997	0.393096	0.623151
11.944906	0.393096	0.624107
12.042815	0.393096	0.62088
12.140724	0.393096	0.62198
12.238633	0.393096	0.625387
12.336542	0.393096	0.619756
12.434452	0.393096	0.618116
12.532361	0.393096	0.606813
12.630270	0.393096	0.611614
12.728179	0.393096	0.603965
12.826088	0.393096	0.617996
12.923997	0.393096	0.645199
13.021906	0.393096	0.661777
13.119815	0.393096	0.681385
13.217724	0.393096	0.691089
13.315633	0.393096	0.698871
13.413542	0.393096	0.703817
13.511451	0.393096	0.696792
13.609360	0.393096	0.688998
13.707269	0.393096	0.672071
13.805178	0.393096	0.662306
13.903088	0.393096	0.650667
14.000997	0.393096	0.642729
14.098906	0.393096	0.623831
14.196815	0.393096	0.599164
14.294724	0.393096	0.609974
14.392633	0.393096	0.61367
14.490542	0.393096	0.614433
14.588451	0.393096	0.624618
14.686360	0.393096	0.650715
14.784269	0.393096	0.678975
14.882178	0.393096	0.696372
14.980087	0.393096	0.643294
15.077996	0.393096	0.652902
15.175905	0.393096	0.649099
15.273815	0.393096	0.632123
15.371724	0.393096	0.626253
15.469633	0.393096	0.610094
15.567542	0.393096	0.614799
15.665451	0.393096	0.620274
15.763360	0.393096	0.62344
15.861269	0.393096	0.62579
15.959178	0.393096	0.6204
16.057087	0.393096	0.64044
16.154996	0.393096	0.667739
16.252905	0.393096	0.69672
16.350814	0.393096	0.718106
16.448723	0.393096	0.730984
16.546632	0.393096	0.790971
16.644541	0.393096	0.99008
16.742451	0.393096	1.03916
16.840360	0.393096	1.12861
16.938269	0.393096	1.19321
17.036178	0.393096	1.24215
17.134087	0.393096	1.27055
17.231996	0.393096	1.28747
17.329905	0.393096	1.30799
17.427814	0.393096	1.32216
17.525723	0.393096	1.38547
17.623632	0.393096	1.43421
17.721541	0.393096	1.48857
17.819450	0.393096	1.53332
17.917359	0.393096	1.57364
18.015268	0.393096	1.60253
18.113177	0.393096	1.61267
18.211087	0.393096	1.61285
18.308996	0.393096	1.60121
18.406905	0.393096	1.58823
18.504814	0.393096	1.57337
18.602723	0.393096	1.5599
18.700632	0.393096	1.5335
18.798541	0.393096	1.54042
18.896450	0.393096	1.55061
18.994359	0.393096	1.54156
19.092268	0.393096	1.53521
19.190177	0.393096	1.52083
19.288086	0.393096	1.52236
19.385995	0.393096	1.52159
19.483904	0.393096	1.53586
19.581813	0.393096	1.54931
19.679723	0.393096	1.562
19.777632	0.393096	1.57497
19.875541	0.393096	1.57136
19.973450	0.393096	1.57121
20.071359	0.393096	1.57169
20.169268	0.393096	1.55149
20.267177	0.393096	1.53014
20.365086	0.393096	1.4974
20.462995	0.393096	1.46691
20.560904	0.393096	1.4171
20.658813	0.393096	1.36643
20.756722	0.393096	1.30946
20.854631	0.393096	1.22038
20.952540	0.393096	1.10327
21.050449	0.393096	1.1061
21.148359	0.393096	1.06533
21.246268	0.393096	1.01177
21.344177	0.393096	0.883312
21.442086	0.393096	0.758896
21.539995	0.393096	0.685917
21.637904	0.393096	0.67096
21.735813	0.393096	0.624036
21.833722	0.393096	0.609464
21.931631	0.393096	0.605756
22.029540	0.393096	0.593877
22.127449	0.393096	0.588102
22.225358	0.393096	0.57055
22.323267	0.393096	0.565256
22.421176	0.393096	0.577556
22.519085	0.393096	0.58005
22.616995	0.393096	0.583505
22.714904	0.393096	0.590806
22.812813	0.393096	0.592915
22.910722	0.393096	0.599303
23.008631	0.393096	0.588096
23.106540	0.393096	0.584821
23.204449	0.393096	0.582748
23.302358	0.393096	0.58231
23.400267	0.393096	0.585092
23.498176	0.393096	0.579846
23.596085	0.393096	0.575994
23.693994	0.393096	0.561326
23.791903	0.393096	0.56906
23.889812	0.393096	0.578284
23.987722	0.393096	0.583469
24.085631	0.393096	0.586732
24.183540	0.393096	0.579515
24.281449	0.393096	0.579077
24.379358	0.393096	0.578061
24.477267	0.393096	0.578969
24.575176	0.393096	0.588144
24.673085	0.393096	0.590061
24.770994	0.393096	0.595535
24.868903	0.393096	0.602692
24.966812	0.393096	0.608695
25.064721	0.393096	0.614939
25.162630	0.393096	0.614404
25.260539	0.393096	0.601707
25.358448	0.393096	0.607902
25.456358	0.393096	0.614049
25.554267	0.393096	0.626782
25.652176	0.393096	0.639852
25.750085	0.393096	0.648691
25.847994	0.393096	0.671712
25.945903	0.393096	0.69204
26.043812	0.393096	0.699485
26.141721	0.393096	0.699768
26.239630	0.393096	0.702598
26.337539	0.393096	0.704034
26.435448	0.393096	0.675858
26.533357	0.393096	0.661382
26.631266	0.393096	0.642099
26.729175	0.393096	0.612673
26.827084	0.393096	0.599207
26.924994	0.393096	0.597567
27.022903	0.393096	0.582995
27.120812	0.393096	0.580585
27.218721	0.393096	0.586829
27.316630	0.393096	0.591774
27.414539	0.393096	0.599171
27.512448	0.393096	0.592051
27.610357	0.393096	0.56873
27.708266	0.393096	0.57055
27.806175	0.393096	0.573573
27.904084	0.393096	0.566212
28.001993	0.393096	0.56236
28.099902	0.393096	0.547596
28.197811	0.393096	0.554993
28.295720	0.393096	0.562919
28.393630	0.393096	0.574594
28.491539	0.393096	0.584972
28.589448	0.393096	0.611021
28.687357	0.393096	0.663221
28.785266	0.393096	0.710951
28.883175	0.393096	0.755027
28.981084	0.393096	0.792469
29.078993	0.393096	0.810971
29.176902	0.393096	0.824569
29.274811	0.393096	0.832351
29.372720	0.393096	0.829412
29.470629	0.393096	0.819263
29.568538	0.393096	0.799019
29.666447	0.393096	0.793869
29.764356	0.393096	0.803382
29.862266	0.393096	0.82746
29.960175	0.393096	0.844856
30.058084	0.393096	0.86879
30.155993	0.393096	0.90253
30.253902	0.393096	0.940357
30.351811	0.393096	0.971165
30.449720	0.393096	0.97837
30.547629	0.393096	0.98543
30.645538	0.393096	0.962783
30.743447	0.393096	0.9547
30.841356	0.393096	0.942724
30.939265	0.393096	0.918586
31.037174	0.393096	0.887718
31.135083	0.393096	0.842717
31.232992	0.393096	0.766757
31.330902	0.393096	0.707045
31.428811	0.393096	0.644642
31.526720	0.393096	0.578825
31.624629	0.393096	0.548005
31.722538	0.393096	0.555402
31.820447	0.393096	0.548714
31.918356	0.393096	0.542507
32.016265	0.393096	0.545962
32.114174	0.393096	0.549465
32.212083	0.393096	0.543162
32.309992	0.393096	0.548492
32.407901	0.393096	0.551082
32.505810	0.393096	0.536173
32.603719	0.393096	0.531985
32.701628	0.393096	0.539046
32.799538	0.393096	0.543318
32.897447	0.393096	0.550186
32.995356	0.393096	0.557824
33.093265	0.393096	0.555558
33.191174	0.393096	0.554062
33.289083	0.393096	0.573718
33.386992	0.393096	0.596979
33.484901	0.393096	0.619759
33.582810	0.393096	0.63677
33.680719	0.393096	0.655032
33.778628	0.393096	0.668918
33.876537	0.393096	0.676508
33.974446	0.393096	0.695154
34.072355	0.393096	0.720001
34.170265	0.393096	0.756289
34.268174	0.393096	0.773493
34.366083	0.393096	0.790937
34.463992	0.393096	0.763675
34.561901	0.393096	0.76737
34.659810	0.393096	0.742655
34.757719	0.393096	0.739524
34.855628	0.393096	0.725577
34.953537	0.393096	0.699228
35.051446	0.393096	0.677974
35.149355	0.393096	0.661335
35.247264	0.393096	0.647869
35.345173	0.393096	0.610223
35.443082	0.393096	0.594545
35.540991	0.393096	0.587521
35.638901	0.393096	0.571747
35.736810	0.393096	0.575058
35.834719	0.393096	0.583801
35.932628	0.393096	0.582209
36.030537	0.393096	0.575953
36.128446	0.393096	0.577486
36.226355	0.393096	0.582527
36.324264	0.393096	0.576368
36.422173	0.393096	0.558623
36.520082	0.393096	0.514535
36.617991	0.393096	0.508953
36.715900	0.393096	0.514187
36.813809	0.393096	0.518123
36.911718	0.393096	0.52403
37.009627	0.393096	0.528687
37.107537	0.393096	0.513538
37.205446	0.393096	0.517137
37.303355	0.393096	0.525832
37.401264	0.393096	0.521115
37.499173	0.393096	0.519138
37.597082	0.393096	0.531631
37.694991	0.393096	0.541576
37.792900	0.393096	0.551232
0.000000	0.491370	0.620185
0.097909	0.491370	0.617198
0.195818	0.491370	0.625845
0.293727	0.491370	0.621272
0.391636	0.491370	0.613911
0.489545	0.491370	0.606454
0.587454	0.491370	0.609669
0.685363	0.491370	0.611009
0.783273	0.491370	0.610186
0.881182	0.491370	0.611814
0.979091	0.491370	0.610174
1.077000	0.491370	0.611081
1.174909	0.491370	0.616459
1.272818	0.491370	0.619434
1.370727	0.491370	0.629619
1.468636	0.491370	0.63692
1.566545	0.491370	0.643067
1.664454	0.491370	0.650993
1.762363	0.491370	0.648776
1.860272	0.491370	0.656077
1.958181	0.491370	0.663858
2.056090	0.491370	0.668275
2.153999	0.491370	0.674807
2.251909	0.491370	0.68605
2.349818	0.491370	0.697918
2.447727	0.491370	0.709112
2.545636	0.491370	0.704347
2.643545	0.491370	0.695544
2.741454	0.491370	0.694961
2.839363	0.491370	0.692552
2.937272	0.491370	0.68721
3.035181	0.491370	0.687925
3.133090	0.491370	0.667921
3.230999	0.491370	0.648638
3.328908	0.491370	0.639835
3.426817	0.491370	0.634348
3.524726	0.491370	0.631266
3.622635	0.491370	0.622318
3.720545	0.491370	0.616207
3.818454	0.491370	0.619182
3.916363	0.491370	0.628261
4.014272	0.491370	0.63537
4.112181	0.491370	0.639162
4.210090	0.491370	0.639973
4.307999	0.491370	0.642707
4.405908	0.491370	0.641643
4.503817	0.491370	0.639426
4.601726	0.491370	0.626296
4.699635	0.491370	0.634847
4.797544	0.491370	0.634312
4.895453	0.491370	0.626759
4.993362	0.491370	0.635983
5.091272	0.491370	0.637227
5.189181	0.491370	0.64347
5.287090	0.491370	0.640291
5.384999	0.491370	0.644083
5.482908	0.491370	0.632973
5.580817	0.491370	0.630082
5.678726	0.491370	0.637239
5.776635	0.491370	0.624254
5.874544	0.491370	0.638958
5.972453	0.491370	0.656594
6.070362	0.491370	0.674903
6.168271	0.491370	0.686435
[truncated: 59,534 more rows]
