# Supplementary material for: Cyclodehydrogenation of molecular nanographene precursors catalyzed by atomic hydrogen
Source: Nat Commun. 2025 Jan 15;16:691. doi: 10.1038/s41467-024-54774-1 (PMC11735845; doi:10.1038/s41467-024-54774-1)
Supplement: Supplementary file 4 — Source Data [file 41467_2024_54774_MOESM4_ESM.zip › Source Data/Figure_4 source data file/Figure_4k.txt]

X[nm]		Y[nm]		Z[nm]
0.000000	0.000000	0.251036
0.061920	0.000000	0.250123
0.123840	0.000000	0.248658
0.185760	0.000000	0.247083
0.247680	0.000000	0.247495
0.309600	0.000000	0.247687
0.371520	0.000000	0.249646
0.433440	0.000000	0.252267
0.495360	0.000000	0.256214
0.557280	0.000000	0.260712
0.619200	0.000000	0.267862
0.681120	0.000000	0.276336
0.743040	0.000000	0.285363
0.804960	0.000000	0.293396
0.866880	0.000000	0.304189
0.928800	0.000000	0.315646
0.990720	0.000000	0.325335
1.052640	0.000000	0.337896
1.114560	0.000000	0.346481
1.176480	0.000000	0.360698
1.238400	0.000000	0.368731
1.300320	0.000000	0.376211
1.362240	0.000000	0.387226
1.424160	0.000000	0.396474
1.486080	0.000000	0.408372
1.548000	0.000000	0.420822
1.609920	0.000000	0.44012
1.671840	0.000000	0.456767
1.733760	0.000000	0.474408
1.795680	0.000000	0.485091
1.857600	0.000000	0.49975
1.919520	0.000000	0.511427
1.981440	0.000000	0.517914
2.043360	0.000000	0.523075
2.105280	0.000000	0.520175
2.167200	0.000000	0.514182
2.229120	0.000000	0.506201
2.291040	0.000000	0.496232
2.352960	0.000000	0.489687
2.414880	0.000000	0.482921
2.476800	0.000000	0.475824
2.538720	0.000000	0.470604
2.600640	0.000000	0.469139
2.662560	0.000000	0.471318
2.724480	0.000000	0.469853
2.786400	0.000000	0.471591
2.848320	0.000000	0.464383
2.910240	0.000000	0.462587
2.972160	0.000000	0.455711
3.034080	0.000000	0.446294
3.096000	0.000000	0.43489
3.157920	0.000000	0.421608
3.219840	0.000000	0.408436
3.281760	0.000000	0.399903
3.343680	0.000000	0.398769
3.405600	0.000000	0.400949
3.467520	0.000000	0.405448
3.529440	0.000000	0.41094
3.591360	0.000000	0.417758
3.653280	0.000000	0.423914
3.715200	0.000000	0.430842
3.777120	0.000000	0.43755
3.839040	0.000000	0.445141
3.900960	0.000000	0.455272
3.962880	0.000000	0.465292
4.024800	0.000000	0.476638
4.086720	0.000000	0.486217
4.148640	0.000000	0.496017
4.210560	0.000000	0.50659
4.272480	0.000000	0.51893
4.334400	0.000000	0.527294
4.396320	0.000000	0.529473
4.458240	0.000000	0.524916
4.520160	0.000000	0.51307
4.582080	0.000000	0.494597
4.644000	0.000000	0.469278
4.705920	0.000000	0.439209
4.767840	0.000000	0.40649
4.829760	0.000000	0.377967
4.891680	0.000000	0.353089
4.953600	0.000000	0.332519
5.015520	0.000000	0.315371
5.077440	0.000000	0.296678
5.139360	0.000000	0.278205
5.201280	0.000000	0.263156
5.263200	0.000000	0.251862
5.325120	0.000000	0.244434
5.387040	0.000000	0.240318
5.448960	0.000000	0.237749
5.510880	0.000000	0.2354
5.572800	0.000000	0.233162
5.634720	0.000000	0.22993
5.696640	0.000000	0.226478
5.758560	0.000000	0.222252
5.820480	0.000000	0.218136
5.882400	0.000000	0.213579
5.944320	0.000000	0.209132
6.006240	0.000000	0.204796
6.068160	0.000000	0.199134
6.130080	0.000000	0.194135
6.192000	0.000000	0.188805
6.253920	0.000000	0.183254
6.315840	0.000000	0.178696
6.377760	0.000000	0.172814
6.439680	0.000000	0.167484
6.501600	0.000000	0.162043
6.563520	0.000000	0.159032
6.625440	0.000000	0.158229
6.687360	0.000000	0.159857
6.749280	0.000000	0.163251
6.811200	0.000000	0.166866
6.873120	0.000000	0.170481
6.935040	0.000000	0.173986
6.996960	0.000000	0.176276
7.058880	0.000000	0.177904
7.120800	0.000000	0.178426
7.182720	0.000000	0.178839
7.244640	0.000000	0.179031
7.306560	0.000000	0.179001
7.368480	0.000000	0.178641
7.430400	0.000000	0.178611
7.492320	0.000000	0.178693
7.554240	0.000000	0.178443
7.616160	0.000000	0.178965
7.678080	0.000000	0.179268
7.740000	0.000000	0.179017
7.801920	0.000000	0.177994
7.863840	0.000000	0.177634
7.925760	0.000000	0.177604
7.987680	0.000000	0.177796
8.049600	0.000000	0.176773
8.111520	0.000000	0.175308
8.173440	0.000000	0.173291
8.235360	0.000000	0.170169
8.297280	0.000000	0.167379
8.359200	0.000000	0.16503
8.421120	0.000000	0.163013
8.483040	0.000000	0.160554
8.544960	0.000000	0.158869
8.606880	0.000000	0.157183
8.668800	0.000000	0.156049
8.730720	0.000000	0.155136
8.792640	0.000000	0.154113
8.854560	0.000000	0.153311
8.916480	0.000000	0.152067
8.978400	0.000000	0.151485
9.040320	0.000000	0.150793
9.102240	0.000000	0.14966
9.164160	0.000000	0.148526
9.226080	0.000000	0.146509
9.288000	0.000000	0.143166
9.349920	0.000000	0.139934
9.411840	0.000000	0.137476
9.473760	0.000000	0.134133
9.535680	0.000000	0.13057
9.597600	0.000000	0.12789
9.659520	0.000000	0.125762
9.721440	0.000000	0.124187
9.783360	0.000000	0.122722
9.845280	0.000000	0.121368
9.907200	0.000000	0.120344
9.969120	0.000000	0.119211
10.031040	0.000000	0.119071
10.092960	0.000000	0.119373
10.154880	0.000000	0.119565
10.216800	0.000000	0.118873
10.278720	0.000000	0.116856
10.340640	0.000000	0.11517
10.402560	0.000000	0.113926
10.464480	0.000000	0.112792
10.526400	0.000000	0.1121
10.588320	0.000000	0.112181
10.650240	0.000000	0.114471
10.712160	0.000000	0.117534
10.774080	0.000000	0.123027
10.836000	0.000000	0.130066
10.897920	0.000000	0.137546
10.959840	0.000000	0.146021
11.021760	0.000000	0.15317
11.083680	0.000000	0.158332
11.145600	0.000000	0.163162
11.207520	0.000000	0.170863
11.269440	0.000000	0.186406
11.331360	0.000000	0.208464
11.393280	0.000000	0.229971
11.455200	0.000000	0.243525
11.517120	0.000000	0.24957
11.579040	0.000000	0.24932
11.640960	0.000000	0.247192
11.702880	0.000000	0.251139
11.764800	0.000000	0.260166
11.826720	0.000000	0.269524
11.888640	0.000000	0.27336
11.950560	0.000000	0.272226
12.012480	0.000000	0.266123
12.074400	0.000000	0.261124
12.136320	0.000000	0.259217
12.198240	0.000000	0.265041
12.260160	0.000000	0.272963
12.322080	0.000000	0.277352
12.384000	0.000000	0.281298
12.445920	0.000000	0.279171
12.507840	0.000000	0.274503
12.569760	0.000000	0.267847
12.631680	0.000000	0.266714
12.693600	0.000000	0.267016
12.755520	0.000000	0.289516
12.817440	0.000000	0.308482
12.879360	0.000000	0.317178
12.941280	0.000000	0.321456
13.003200	0.000000	0.320322
13.065120	0.000000	0.313114
13.127040	0.000000	0.299611
13.188960	0.000000	0.281139
13.250880	0.000000	0.26112
13.312800	0.000000	0.243973
13.374720	0.000000	0.232237
13.436640	0.000000	0.225913
13.498560	0.000000	0.222239
13.560480	0.000000	0.219449
13.622400	0.000000	0.21688
13.684320	0.000000	0.215194
13.746240	0.000000	0.213729
13.808160	0.000000	0.213589
13.870080	0.000000	0.212345
13.932000	0.000000	0.211874
13.993920	0.000000	0.212066
14.055840	0.000000	0.210601
14.117760	0.000000	0.21013
14.179680	0.000000	0.208665
14.241600	0.000000	0.207421
14.303520	0.000000	0.206839
14.365440	0.000000	0.205705
14.427360	0.000000	0.204903
14.489280	0.000000	0.203107
14.551200	0.000000	0.201973
14.613120	0.000000	0.201834
14.675040	0.000000	0.202025
14.736960	0.000000	0.203211
14.798880	0.000000	0.205169
14.860800	0.000000	0.206576
14.922720	0.000000	0.208534
14.984640	0.000000	0.209941
15.046560	0.000000	0.211016
15.108480	0.000000	0.21176
15.170400	0.000000	0.212062
15.232320	0.000000	0.211812
15.294240	0.000000	0.21123
15.356160	0.000000	0.210649
15.418080	0.000000	0.209847
15.480000	0.000000	0.208161
15.541920	0.000000	0.207248
15.603840	0.000000	0.20501
15.665760	0.000000	0.203655
15.727680	0.000000	0.201638
15.789600	0.000000	0.199511
15.851520	0.000000	0.197714
15.913440	0.000000	0.197022
15.975360	0.000000	0.198098
16.037280	0.000000	0.199835
16.099200	0.000000	0.202457
16.161120	0.000000	0.206072
16.223040	0.000000	0.208914
16.284960	0.000000	0.2101
16.346880	0.000000	0.210954
16.408800	0.000000	0.210593
16.470720	0.000000	0.20946
16.532640	0.000000	0.207442
16.594560	0.000000	0.204873
16.656480	0.000000	0.201862
16.718400	0.000000	0.200066
16.780320	0.000000	0.198601
16.842240	0.000000	0.198792
16.904160	0.000000	0.200199
16.966080	0.000000	0.201495
17.028000	0.000000	0.20268
17.089920	0.000000	0.203314
17.151840	0.000000	0.20472
17.213760	0.000000	0.206348
17.275680	0.000000	0.206208
17.337600	0.000000	0.205847
17.399520	0.000000	0.204824
17.461440	0.000000	0.20369
17.523360	0.000000	0.202005
17.585280	0.000000	0.20065
17.647200	0.000000	0.199296
17.709120	0.000000	0.197941
17.771040	0.000000	0.197912
17.832960	0.000000	0.197772
17.894880	0.000000	0.198516
17.956800	0.000000	0.199701
18.018720	0.000000	0.200445
18.080640	0.000000	0.201852
18.142560	0.000000	0.202485
18.204480	0.000000	0.203339
18.266400	0.000000	0.204525
18.328320	0.000000	0.204054
18.390240	0.000000	0.204025
18.452160	0.000000	0.203443
18.514080	0.000000	0.201757
18.576000	0.000000	0.200403
18.637920	0.000000	0.198386
18.699840	0.000000	0.196589
18.761760	0.000000	0.195787
18.823680	0.000000	0.195427
18.885600	0.000000	0.195839
18.947520	0.000000	0.196583
19.009440	0.000000	0.197879
19.071360	0.000000	0.198954
19.133280	0.000000	0.199587
19.195200	0.000000	0.200221
19.257120	0.000000	0.200633
19.319040	0.000000	0.201156
19.380960	0.000000	0.201458
19.442880	0.000000	0.200656
19.504800	0.000000	0.199854
19.566720	0.000000	0.198499
19.628640	0.000000	0.196813
19.690560	0.000000	0.194796
19.752480	0.000000	0.193552
19.814400	0.000000	0.192639
19.876320	0.000000	0.19272
19.938240	0.000000	0.192581
20.000160	0.000000	0.193214
20.062080	0.000000	0.194621
20.124000	0.000000	0.195585
20.185920	0.000000	0.19655
20.247840	0.000000	0.196962
20.309760	0.000000	0.197596
20.371680	0.000000	0.197456
20.433600	0.000000	0.196654
20.495520	0.000000	0.196404
20.557440	0.000000	0.195601
20.619360	0.000000	0.193915
20.681280	0.000000	0.19234
20.743200	0.000000	0.189881
20.805120	0.000000	0.188416
20.867040	0.000000	0.187724
20.928960	0.000000	0.187695
20.990880	0.000000	0.187666
21.052800	0.000000	0.18852
21.114720	0.000000	0.189706
21.176640	0.000000	0.190449
21.238560	0.000000	0.191304
21.300480	0.000000	0.191937
21.362400	0.000000	0.192018
21.424320	0.000000	0.191768
21.486240	0.000000	0.190745
21.548160	0.000000	0.190163
21.610080	0.000000	0.188809
21.672000	0.000000	0.187234
21.733920	0.000000	0.185989
21.795840	0.000000	0.183862
21.857760	0.000000	0.182397
21.919680	0.000000	0.182036
21.981600	0.000000	0.181676
22.043520	0.000000	0.181978
22.105440	0.000000	0.182059
22.167360	0.000000	0.182803
22.229280	0.000000	0.183767
22.291200	0.000000	0.184401
22.353120	0.000000	0.184813
22.415040	0.000000	0.185115
22.476960	0.000000	0.184644
22.538880	0.000000	0.184173
22.600800	0.000000	0.182819
22.662720	0.000000	0.181575
22.724640	0.000000	0.179889
22.786560	0.000000	0.177761
22.848480	0.000000	0.176186
22.910400	0.000000	0.174831
22.972320	0.000000	0.173919
23.034240	0.000000	0.173669
23.096160	0.000000	0.17375
23.158080	0.000000	0.174383
23.220000	0.000000	0.175127
23.281920	0.000000	0.175539
23.343840	0.000000	0.175841
23.405760	0.000000	0.176585
23.467680	0.000000	0.177108
23.529600	0.000000	0.176416
23.591520	0.000000	0.175504
23.653440	0.000000	0.17437
23.715360	0.000000	0.172574
23.777280	0.000000	0.170557
23.839200	0.000000	0.168539
23.901120	0.000000	0.166633
23.963040	0.000000	0.165499
24.024960	0.000000	0.165028
24.086880	0.000000	0.164447
24.148800	0.000000	0.164859
24.210720	0.000000	0.165382
24.272640	0.000000	0.166015
24.334560	0.000000	0.166207
24.396480	0.000000	0.166399
24.458400	0.000000	0.167142
24.520320	0.000000	0.167224
24.582240	0.000000	0.166753
24.644160	0.000000	0.166061
24.706080	0.000000	0.164264
24.768000	0.000000	0.162358
24.829920	0.000000	0.16012
24.891840	0.000000	0.158544
24.953760	0.000000	0.156858
25.015680	0.000000	0.155393
25.077600	0.000000	0.154702
25.139520	0.000000	0.154451
25.201440	0.000000	0.154753
25.263360	0.000000	0.155608
25.325280	0.000000	0.155578
25.387200	0.000000	0.156101
25.449120	0.000000	0.155851
25.511040	0.000000	0.156153
25.572960	0.000000	0.156235
25.634880	0.000000	0.156426
25.696800	0.000000	0.155513
25.758720	0.000000	0.153607
25.820640	0.000000	0.1517
25.882560	0.000000	0.149793
25.944480	0.000000	0.148218
26.006400	0.000000	0.14598
26.068320	0.000000	0.144294
26.130240	0.000000	0.143933
26.192160	0.000000	0.144015
26.254080	0.000000	0.144538
26.316000	0.000000	0.14506
26.377920	0.000000	0.145473
26.439840	0.000000	0.145775
26.501760	0.000000	0.145967
26.563680	0.000000	0.146379
26.625600	0.000000	0.14635
26.687520	0.000000	0.145879
26.749440	0.000000	0.145629
26.811360	0.000000	0.144164
26.873280	0.000000	0.142478
26.935200	0.000000	0.140792
26.997120	0.000000	0.138885
27.059040	0.000000	0.137862
27.120960	0.000000	0.137833
27.182880	0.000000	0.138577
27.244800	0.000000	0.140094
27.306720	0.000000	0.141831
27.368640	0.000000	0.14379
27.430560	0.000000	0.146632
27.492480	0.000000	0.150137
27.554400	0.000000	0.154636
27.616320	0.000000	0.160791
27.678240	0.000000	0.169266
27.740160	0.000000	0.176525
27.802080	0.000000	0.183564
27.864000	0.000000	0.188063
27.925920	0.000000	0.190242
27.987840	0.000000	0.189882
28.049760	0.000000	0.187865
28.111680	0.000000	0.185627
28.173600	0.000000	0.181732
28.235520	0.000000	0.178279
28.297440	0.000000	0.177256
28.359360	0.000000	0.174355
28.421280	0.000000	0.170902
28.483200	0.000000	0.166787
28.545120	0.000000	0.163003
28.607040	0.000000	0.159992
28.668960	0.000000	0.158306
28.730880	0.000000	0.156068
28.792800	0.000000	0.154934
28.854720	0.000000	0.1538
28.916640	0.000000	0.152888
28.978560	0.000000	0.152858
29.040480	0.000000	0.151946
29.102400	0.000000	0.151143
29.164320	0.000000	0.151225
29.226240	0.000000	0.151195
29.288160	0.000000	0.149841
29.350080	0.000000	0.148155
29.412000	0.000000	0.145033
29.473920	0.000000	0.141139
29.535840	0.000000	0.137686
29.597760	0.000000	0.135227
29.659680	0.000000	0.133762
29.721600	0.000000	0.132407
29.783520	0.000000	0.13028
29.845440	0.000000	0.12749
29.907360	0.000000	0.123705
29.969280	0.000000	0.119259
30.031200	0.000000	0.113818
30.093120	0.000000	0.108156
30.155040	0.000000	0.103378
30.216960	0.000000	0.0997044
30.278880	0.000000	0.0975768
30.340800	0.000000	0.0971058
30.402720	0.000000	0.0980705
30.464640	0.000000	0.0992561
30.526560	0.000000	0.101546
30.588480	0.000000	0.104167
30.650400	0.000000	0.106457
30.712320	0.000000	0.108637
30.774240	0.000000	0.110706
30.836160	0.000000	0.112333
30.898080	0.000000	0.113077
30.960000	0.000000	0.112827
31.021920	0.000000	0.109926
31.083840	0.000000	0.107688
31.145760	0.000000	0.10545
31.207680	0.000000	0.101666
31.269600	0.000000	0.098434
31.331520	0.000000	0.0956438
31.393440	0.000000	0.0920805
31.455360	0.000000	0.0901738
31.517280	0.000000	0.0876044
31.579200	0.000000	0.0856977
0.000000	0.062171	0.249272
0.061920	0.062171	0.248359
0.123840	0.062171	0.247446
0.185760	0.062171	0.247638
0.247680	0.062171	0.24794
0.309600	0.062171	0.250451
0.371520	0.062171	0.252851
0.433440	0.062171	0.258233
0.495360	0.062171	0.264057
0.557280	0.062171	0.273415
0.619200	0.062171	0.283657
0.681120	0.062171	0.294782
0.743040	0.062171	0.306017
0.804960	0.062171	0.316922
0.866880	0.062171	0.326611
0.928800	0.062171	0.338178
0.990720	0.062171	0.346873
1.052640	0.062171	0.357888
1.114560	0.062171	0.369896
1.176480	0.062171	0.379254
1.238400	0.062171	0.390932
1.300320	0.062171	0.397418
1.362240	0.062171	0.413071
1.424160	0.062171	0.430933
1.486080	0.062171	0.441285
1.548000	0.062171	0.459257
1.609920	0.062171	0.479107
1.671840	0.062171	0.497742
1.733760	0.062171	0.509861
1.795680	0.062171	0.522532
1.857600	0.062171	0.536308
1.919520	0.062171	0.54666
1.981440	0.062171	0.552042
2.043360	0.062171	0.551681
2.105280	0.062171	0.543038
2.167200	0.062171	0.531081
2.229120	0.062171	0.518793
2.291040	0.062171	0.503634
2.352960	0.062171	0.493997
2.414880	0.062171	0.484028
2.476800	0.062171	0.479139
2.538720	0.062171	0.474472
2.600640	0.062171	0.473117
2.662560	0.062171	0.472204
2.724480	0.062171	0.472396
2.786400	0.062171	0.470489
2.848320	0.062171	0.465711
2.910240	0.062171	0.461485
2.972160	0.062171	0.454498
3.034080	0.062171	0.443315
3.096000	0.062171	0.428155
3.157920	0.062171	0.415646
3.219840	0.062171	0.405788
3.281760	0.062171	0.400127
3.343680	0.062171	0.397447
3.405600	0.062171	0.401062
3.467520	0.062171	0.406776
3.529440	0.062171	0.412489
3.591360	0.062171	0.419749
3.653280	0.062171	0.427782
3.715200	0.062171	0.434489
3.777120	0.062171	0.441638
3.839040	0.062171	0.449229
3.900960	0.062171	0.458367
3.962880	0.062171	0.468939
4.024800	0.062171	0.47896
4.086720	0.062171	0.487987
4.148640	0.062171	0.497345
4.210560	0.062171	0.50858
4.272480	0.062171	0.51827
4.334400	0.062171	0.52321
4.396320	0.062171	0.522739
4.458240	0.062171	0.514979
4.520160	0.062171	0.49993
4.582080	0.062171	0.478255
4.644000	0.062171	0.450616
4.705920	0.062171	0.419885
4.767840	0.062171	0.386834
4.829760	0.062171	0.358312
4.891680	0.062171	0.33498
4.953600	0.062171	0.316618
5.015520	0.062171	0.298587
5.077440	0.062171	0.280556
5.139360	0.062171	0.26617
5.201280	0.062171	0.255097
5.263200	0.062171	0.247558
5.325120	0.062171	0.243442
5.387040	0.062171	0.240542
5.448960	0.062171	0.237751
5.510880	0.062171	0.235513
5.572800	0.062171	0.233275
5.634720	0.062171	0.230485
5.696640	0.062171	0.22648
5.758560	0.062171	0.222365
5.820480	0.062171	0.217918
5.882400	0.062171	0.213361
5.944320	0.062171	0.208472
6.006240	0.062171	0.2027
6.068160	0.062171	0.197811
6.130080	0.062171	0.193806
6.192000	0.062171	0.189691
6.253920	0.062171	0.186238
6.315840	0.062171	0.182122
6.377760	0.062171	0.177786
6.439680	0.062171	0.172787
6.501600	0.062171	0.169113
6.563520	0.062171	0.166323
6.625440	0.062171	0.166625
6.687360	0.062171	0.168032
6.749280	0.062171	0.169769
6.811200	0.062171	0.172832
6.873120	0.062171	0.175785
6.935040	0.062171	0.177523
6.996960	0.062171	0.178929
7.058880	0.062171	0.179121
7.120800	0.062171	0.179754
7.182720	0.062171	0.178621
7.244640	0.062171	0.179033
7.306560	0.062171	0.179225
7.368480	0.062171	0.178975
7.430400	0.062171	0.179497
7.492320	0.062171	0.179137
7.554240	0.062171	0.179549
7.616160	0.062171	0.180072
7.678080	0.062171	0.179822
7.740000	0.062171	0.179241
7.801920	0.062171	0.177997
7.863840	0.062171	0.177857
7.925760	0.062171	0.176944
7.987680	0.062171	0.176363
8.049600	0.062171	0.17534
8.111520	0.062171	0.173212
8.173440	0.062171	0.170311
8.235360	0.062171	0.167411
8.297280	0.062171	0.164841
8.359200	0.062171	0.162493
8.421120	0.062171	0.160476
8.483040	0.062171	0.158459
8.544960	0.062171	0.157104
8.606880	0.062171	0.156191
8.668800	0.062171	0.15561
8.730720	0.062171	0.154807
8.792640	0.062171	0.154226
8.854560	0.062171	0.152982
8.916480	0.062171	0.151738
8.978400	0.062171	0.150825
9.040320	0.062171	0.150023
9.102240	0.062171	0.148558
9.164160	0.062171	0.14632
9.226080	0.062171	0.143861
9.288000	0.062171	0.14096
9.349920	0.062171	0.137066
9.411840	0.062171	0.134165
9.473760	0.062171	0.131485
9.535680	0.062171	0.128916
9.597600	0.062171	0.126346
9.659520	0.062171	0.12455
9.721440	0.062171	0.123637
9.783360	0.062171	0.122504
9.845280	0.062171	0.121481
9.907200	0.062171	0.120457
9.969120	0.062171	0.119876
10.031040	0.062171	0.119294
10.092960	0.062171	0.119155
10.154880	0.062171	0.118242
10.216800	0.062171	0.116777
10.278720	0.062171	0.115312
10.340640	0.062171	0.113184
10.402560	0.062171	0.110946
10.464480	0.062171	0.10904
10.526400	0.062171	0.108679
10.588320	0.062171	0.108871
10.650240	0.062171	0.110277
10.712160	0.062171	0.113782
10.774080	0.062171	0.119275
10.836000	0.062171	0.124988
10.897920	0.062171	0.131696
10.959840	0.062171	0.138182
11.021760	0.062171	0.143785
11.083680	0.062171	0.148284
11.145600	0.062171	0.15201
11.207520	0.062171	0.159601
11.269440	0.062171	0.175475
11.331360	0.062171	0.198196
11.393280	0.062171	0.221248
11.455200	0.062171	0.235576
11.517120	0.062171	0.240185
11.579040	0.062171	0.239825
11.640960	0.062171	0.236924
11.702880	0.062171	0.238331
11.764800	0.062171	0.247136
11.826720	0.062171	0.256274
11.888640	0.062171	0.260883
11.950560	0.062171	0.26251
12.012480	0.062171	0.25983
12.074400	0.062171	0.252954
12.136320	0.062171	0.248838
12.198240	0.062171	0.249361
12.260160	0.062171	0.257615
12.322080	0.062171	0.27128
12.384000	0.062171	0.292124
12.445920	0.062171	0.321803
12.507840	0.062171	0.331934
12.569760	0.062171	0.337868
12.631680	0.062171	0.339606
12.693600	0.062171	0.306335
12.755520	0.062171	0.268535
12.817440	0.062171	0.236147
12.879360	0.062171	0.266489
12.941280	0.062171	0.288989
13.003200	0.062171	0.262786
13.065120	0.062171	0.299091
13.127040	0.062171	0.297736
13.188960	0.062171	0.277166
13.250880	0.062171	0.257699
13.312800	0.062171	0.241325
13.374720	0.062171	0.230252
13.436640	0.062171	0.224038
13.498560	0.062171	0.220143
13.560480	0.062171	0.217243
13.622400	0.062171	0.214784
13.684320	0.062171	0.212656
13.746240	0.062171	0.211191
13.808160	0.062171	0.209947
13.870080	0.062171	0.209586
13.932000	0.062171	0.209557
13.993920	0.062171	0.208976
14.055840	0.062171	0.208394
14.117760	0.062171	0.208034
14.179680	0.062171	0.207452
14.241600	0.062171	0.207533
14.303520	0.062171	0.205958
14.365440	0.062171	0.204824
14.427360	0.062171	0.204022
14.489280	0.062171	0.202999
14.551200	0.062171	0.201534
14.613120	0.062171	0.201173
14.675040	0.062171	0.202911
14.736960	0.062171	0.202109
14.798880	0.062171	0.203957
14.860800	0.062171	0.206026
14.922720	0.062171	0.207653
14.984640	0.062171	0.208949
15.046560	0.062171	0.210245
15.108480	0.062171	0.210989
15.170400	0.062171	0.21107
15.232320	0.062171	0.210931
15.294240	0.062171	0.211012
15.356160	0.062171	0.210541
15.418080	0.062171	0.209628
15.480000	0.062171	0.208936
15.541920	0.062171	0.20703
15.603840	0.062171	0.205675
15.665760	0.062171	0.203327
15.727680	0.062171	0.200868
15.789600	0.062171	0.199182
15.851520	0.062171	0.197717
15.913440	0.062171	0.197356
15.975360	0.062171	0.1981
16.037280	0.062171	0.200059
16.099200	0.062171	0.203674
16.161120	0.062171	0.206185
16.223040	0.062171	0.208806
16.284960	0.062171	0.210433
16.346880	0.062171	0.211398
16.408800	0.062171	0.210927
16.470720	0.062171	0.209352
16.532640	0.062171	0.207666
16.594560	0.062171	0.204876
16.656480	0.062171	0.201754
16.718400	0.062171	0.199074
16.780320	0.062171	0.197168
16.842240	0.062171	0.19758
16.904160	0.062171	0.198434
16.966080	0.062171	0.19962
17.028000	0.062171	0.200916
17.089920	0.062171	0.202654
17.151840	0.062171	0.203839
17.213760	0.062171	0.204583
17.275680	0.062171	0.205216
17.337600	0.062171	0.205077
17.399520	0.062171	0.204054
17.461440	0.062171	0.202809
17.523360	0.062171	0.201455
17.585280	0.062171	0.200542
17.647200	0.062171	0.198967
17.709120	0.062171	0.197391
17.771040	0.062171	0.19692
17.832960	0.062171	0.197002
17.894880	0.062171	0.197856
17.956800	0.062171	0.1986
18.018720	0.062171	0.199564
18.080640	0.062171	0.200639
18.142560	0.062171	0.201494
18.204480	0.062171	0.202458
18.266400	0.062171	0.202981
18.328320	0.062171	0.203504
18.390240	0.062171	0.203365
18.452160	0.062171	0.202562
18.514080	0.062171	0.201429
18.576000	0.062171	0.199743
18.637920	0.062171	0.197946
18.699840	0.062171	0.196371
18.761760	0.062171	0.195458
18.823680	0.062171	0.194546
18.885600	0.062171	0.194075
18.947520	0.062171	0.195039
19.009440	0.062171	0.195893
19.071360	0.062171	0.196748
19.133280	0.062171	0.197492
19.195200	0.062171	0.198235
19.257120	0.062171	0.19909
19.319040	0.062171	0.199833
19.380960	0.062171	0.200135
19.442880	0.062171	0.199554
19.504800	0.062171	0.198862
19.566720	0.062171	0.197728
19.628640	0.062171	0.195601
19.690560	0.062171	0.194025
19.752480	0.062171	0.192781
19.814400	0.062171	0.191537
19.876320	0.062171	0.191066
19.938240	0.062171	0.190706
20.000160	0.062171	0.19156
20.062080	0.062171	0.192304
20.124000	0.062171	0.193379
20.185920	0.062171	0.194233
20.247840	0.062171	0.194867
20.309760	0.062171	0.195831
20.371680	0.062171	0.195581
20.433600	0.062171	0.195662
20.495520	0.062171	0.195302
20.557440	0.062171	0.194168
20.619360	0.062171	0.192814
20.681280	0.062171	0.191128
20.743200	0.062171	0.189221
20.805120	0.062171	0.188087
20.867040	0.062171	0.186954
20.928960	0.062171	0.186483
20.990880	0.062171	0.186122
21.052800	0.062171	0.186645
21.114720	0.062171	0.18761
21.176640	0.062171	0.188354
21.238560	0.062171	0.189318
21.300480	0.062171	0.189841
21.362400	0.062171	0.190254
21.424320	0.062171	0.190004
21.486240	0.062171	0.189753
21.548160	0.062171	0.189062
21.610080	0.062171	0.188259
21.672000	0.062171	0.187678
21.733920	0.062171	0.185329
21.795840	0.062171	0.18276
21.857760	0.062171	0.181516
21.919680	0.062171	0.180603
21.981600	0.062171	0.180463
22.043520	0.062171	0.180103
22.105440	0.062171	0.180847
22.167360	0.062171	0.18148
22.229280	0.062171	0.182334
22.291200	0.062171	0.182968
22.353120	0.062171	0.183049
22.415040	0.062171	0.183572
22.476960	0.062171	0.183432
22.538880	0.062171	0.182519
22.600800	0.062171	0.181717
22.662720	0.062171	0.180473
22.724640	0.062171	0.179229
22.786560	0.062171	0.177543
22.848480	0.062171	0.175636
22.910400	0.062171	0.174061
22.972320	0.062171	0.172596
23.034240	0.062171	0.172125
23.096160	0.062171	0.172206
23.158080	0.062171	0.17295
23.220000	0.062171	0.173362
23.281920	0.062171	0.173775
23.343840	0.062171	0.174629
23.405760	0.062171	0.175042
23.467680	0.062171	0.175344
23.529600	0.062171	0.175425
23.591520	0.062171	0.17407
23.653440	0.062171	0.172826
23.715360	0.062171	0.171472
23.777280	0.062171	0.170117
23.839200	0.062171	0.168211
23.901120	0.062171	0.166083
23.963040	0.062171	0.164949
24.024960	0.062171	0.163484
24.086880	0.062171	0.163455
24.148800	0.062171	0.163868
24.210720	0.062171	0.163507
24.272640	0.062171	0.164361
24.334560	0.062171	0.165436
24.396480	0.062171	0.165738
24.458400	0.062171	0.166041
24.520320	0.062171	0.166232
24.582240	0.062171	0.166203
24.644160	0.062171	0.165401
24.706080	0.062171	0.164156
24.768000	0.062171	0.162581
24.829920	0.062171	0.160564
24.891840	0.062171	0.158547
24.953760	0.062171	0.15664
25.015680	0.062171	0.155175
25.077600	0.062171	0.154373
25.139520	0.062171	0.154123
25.201440	0.062171	0.153762
25.263360	0.062171	0.154285
25.325280	0.062171	0.154918
25.387200	0.062171	0.154779
25.449120	0.062171	0.155191
25.511040	0.062171	0.155714
25.572960	0.062171	0.155906
25.634880	0.062171	0.156208
25.696800	0.062171	0.155516
25.758720	0.062171	0.15394
25.820640	0.062171	0.152476
25.882560	0.062171	0.150127
25.944480	0.062171	0.147668
26.006400	0.062171	0.146424
26.068320	0.062171	0.144849
26.130240	0.062171	0.143384
26.192160	0.062171	0.143575
26.254080	0.062171	0.14443
26.316000	0.062171	0.1444
26.377920	0.062171	0.144702
26.439840	0.062171	0.144563
26.501760	0.062171	0.144975
26.563680	0.062171	0.14594
26.625600	0.062171	0.146132
26.687520	0.062171	0.145881
26.749440	0.062171	0.145189
26.811360	0.062171	0.144166
26.873280	0.062171	0.14248
26.935200	0.062171	0.140242
26.997120	0.062171	0.138777
27.059040	0.062171	0.137975
27.120960	0.062171	0.137835
27.182880	0.062171	0.137585
27.244800	0.062171	0.13855
27.306720	0.062171	0.140288
27.368640	0.062171	0.141694
27.430560	0.062171	0.144536
27.492480	0.062171	0.147158
27.554400	0.062171	0.152319
27.616320	0.062171	0.158364
27.678240	0.062171	0.165403
27.740160	0.062171	0.173435
27.802080	0.062171	0.179591
27.864000	0.062171	0.183537
27.925920	0.062171	0.185827
27.987840	0.062171	0.186019
28.049760	0.062171	0.182787
28.111680	0.062171	0.180107
28.173600	0.062171	0.176323
28.235520	0.062171	0.174195
28.297440	0.062171	0.171847
28.359360	0.062171	0.169278
28.421280	0.062171	0.166487
28.483200	0.062171	0.164139
28.545120	0.062171	0.160355
28.607040	0.062171	0.157454
28.668960	0.062171	0.155658
28.730880	0.062171	0.154855
28.792800	0.062171	0.154053
28.854720	0.062171	0.152809
28.916640	0.062171	0.152007
28.978560	0.062171	0.151204
29.040480	0.062171	0.150402
29.102400	0.062171	0.149931
29.164320	0.062171	0.14935
29.226240	0.062171	0.148658
29.288160	0.062171	0.147966
29.350080	0.062171	0.145728
29.412000	0.062171	0.142938
29.473920	0.062171	0.139926
29.535840	0.062171	0.136584
29.597760	0.062171	0.134015
29.659680	0.062171	0.132218
29.721600	0.062171	0.131085
29.783520	0.062171	0.128847
29.845440	0.062171	0.126388
29.907360	0.062171	0.123487
29.969280	0.062171	0.11904
30.031200	0.062171	0.114152
30.093120	0.062171	0.108711
30.155040	0.062171	0.103602
30.216960	0.062171	0.0998174
30.278880	0.062171	0.097248
30.340800	0.062171	0.0964457
30.402720	0.062171	0.0970791
30.464640	0.062171	0.0988168
30.526560	0.062171	0.100665
30.588480	0.062171	0.102513
30.650400	0.062171	0.104803
30.712320	0.062171	0.107093
30.774240	0.062171	0.108941
30.836160	0.062171	0.110348
30.898080	0.062171	0.11065
30.960000	0.062171	0.1104
31.021920	0.062171	0.108493
31.083840	0.062171	0.106255
31.145760	0.062171	0.103907
31.207680	0.062171	0.101006
31.269600	0.062171	0.0979947
31.331520	0.062171	0.094321
31.393440	0.062171	0.0916412
31.455360	0.062171	0.0890719
31.517280	0.062171	0.0868338
31.579200	0.062171	0.0848167
0.000000	0.124342	0.25082
0.061920	0.124342	0.249466
0.123840	0.124342	0.248111
0.185760	0.124342	0.247971
0.247680	0.124342	0.249047
0.309600	0.124342	0.250343
0.371520	0.124342	0.253185
0.433440	0.124342	0.257904
0.495360	0.124342	0.263507
0.557280	0.124342	0.272092
0.619200	0.124342	0.281671
0.681120	0.124342	0.292023
0.743040	0.124342	0.302928
0.804960	0.124342	0.3135
0.866880	0.124342	0.324515
0.928800	0.124342	0.335751
0.990720	0.124342	0.347096
1.052640	0.124342	0.356896
1.114560	0.124342	0.366144
1.176480	0.124342	0.3776
1.238400	0.124342	0.3874
1.300320	0.124342	0.396206
1.362240	0.124342	0.410865
1.424160	0.124342	0.423315
1.486080	0.124342	0.435987
1.548000	0.124342	0.455063
1.609920	0.124342	0.474802
1.671840	0.124342	0.487695
1.733760	0.124342	0.501581
1.795680	0.124342	0.515246
1.857600	0.124342	0.531782
1.919520	0.124342	0.545227
1.981440	0.124342	0.549725
2.043360	0.124342	0.552236
2.105280	0.124342	0.545028
2.167200	0.124342	0.536054
2.229120	0.124342	0.522109
2.291040	0.124342	0.508165
2.352960	0.124342	0.495766
2.414880	0.124342	0.489994
2.476800	0.124342	0.481792
2.538720	0.124342	0.474916
2.600640	0.124342	0.476433
2.662560	0.124342	0.471986
2.724480	0.124342	0.473503
2.786400	0.124342	0.470933
2.848320	0.124342	0.465603
2.910240	0.124342	0.460494
2.972160	0.124342	0.452513
3.034080	0.124342	0.442434
3.096000	0.124342	0.432575
3.157920	0.124342	0.42084
3.219840	0.124342	0.408552
3.281760	0.124342	0.399356
3.343680	0.124342	0.396897
3.405600	0.124342	0.400623
3.467520	0.124342	0.40468
3.529440	0.124342	0.410945
3.591360	0.124342	0.419199
3.653280	0.124342	0.424802
3.715200	0.124342	0.432062
3.777120	0.124342	0.439432
3.839040	0.124342	0.446802
3.900960	0.124342	0.455498
3.962880	0.124342	0.466181
4.024800	0.124342	0.476091
4.086720	0.124342	0.485449
4.148640	0.124342	0.495139
4.210560	0.124342	0.505932
4.272480	0.124342	0.516616
4.334400	0.124342	0.523213
4.396320	0.124342	0.523404
4.458240	0.124342	0.517522
4.520160	0.124342	0.504461
4.582080	0.124342	0.484111
4.644000	0.124342	0.458128
4.705920	0.124342	0.426845
4.767840	0.124342	0.394457
4.829760	0.124342	0.364388
4.891680	0.124342	0.340615
4.953600	0.124342	0.319823
5.015520	0.124342	0.302345
5.077440	0.124342	0.285308
5.139360	0.124342	0.269707
5.201280	0.124342	0.257087
5.263200	0.124342	0.248996
5.325120	0.124342	0.243224
5.387040	0.124342	0.239882
5.448960	0.124342	0.238527
5.510880	0.124342	0.236179
5.572800	0.124342	0.233609
5.634720	0.124342	0.230819
5.696640	0.124342	0.227145
5.758560	0.124342	0.22303
5.820480	0.124342	0.218914
5.882400	0.124342	0.214578
5.944320	0.124342	0.209137
6.006240	0.124342	0.204028
6.068160	0.124342	0.199029
6.130080	0.124342	0.194361
6.192000	0.124342	0.190687
6.253920	0.124342	0.18624
6.315840	0.124342	0.183008
6.377760	0.124342	0.178783
6.439680	0.124342	0.173563
6.501600	0.124342	0.169558
6.563520	0.124342	0.16732
6.625440	0.124342	0.166849
6.687360	0.124342	0.167482
6.749280	0.124342	0.170103
6.811200	0.124342	0.172393
6.873120	0.124342	0.175456
6.935040	0.124342	0.177746
6.996960	0.124342	0.178821
7.058880	0.124342	0.178902
7.120800	0.124342	0.178652
7.182720	0.124342	0.178623
7.244640	0.124342	0.178152
7.306560	0.124342	0.178012
7.368480	0.124342	0.178425
7.430400	0.124342	0.178396
7.492320	0.124342	0.178808
7.554240	0.124342	0.179
7.616160	0.124342	0.17897
7.678080	0.124342	0.179383
7.740000	0.124342	0.179243
7.801920	0.124342	0.17811
7.863840	0.124342	0.177749
7.925760	0.124342	0.177388
7.987680	0.124342	0.176586
8.049600	0.124342	0.175563
8.111520	0.124342	0.173656
8.173440	0.124342	0.170535
8.235360	0.124342	0.168518
8.297280	0.124342	0.165948
8.359200	0.124342	0.163158
8.421120	0.124342	0.160699
8.483040	0.124342	0.15824
8.544960	0.124342	0.156554
8.606880	0.124342	0.156635
8.668800	0.124342	0.156164
8.730720	0.124342	0.155583
8.792640	0.124342	0.154228
8.854560	0.124342	0.152874
8.916480	0.124342	0.152293
8.978400	0.124342	0.151711
9.040320	0.124342	0.150467
9.102240	0.124342	0.148671
9.164160	0.124342	0.146654
9.226080	0.124342	0.144416
9.288000	0.124342	0.140963
9.349920	0.124342	0.137841
9.411840	0.124342	0.13472
9.473760	0.124342	0.13215
9.535680	0.124342	0.129029
9.597600	0.124342	0.126349
9.659520	0.124342	0.124553
9.721440	0.124342	0.123198
9.783360	0.124342	0.122506
9.845280	0.124342	0.121483
9.907200	0.124342	0.120128
9.969120	0.124342	0.119547
10.031040	0.124342	0.119076
10.092960	0.124342	0.118605
10.154880	0.124342	0.118244
10.216800	0.124342	0.117442
10.278720	0.124342	0.115535
10.340640	0.124342	0.113187
10.402560	0.124342	0.11117
10.464480	0.124342	0.109594
10.526400	0.124342	0.108571
10.588320	0.124342	0.108542
10.650240	0.124342	0.109838
10.712160	0.124342	0.113343
10.774080	0.124342	0.117068
10.836000	0.124342	0.123886
10.897920	0.124342	0.130594
10.959840	0.124342	0.137633
11.021760	0.124342	0.143788
11.083680	0.124342	0.148397
11.145600	0.124342	0.15389
11.207520	0.124342	0.161039
11.269440	0.124342	0.176582
11.331360	0.124342	0.197425
11.393280	0.124342	0.218932
11.455200	0.124342	0.233701
11.517120	0.124342	0.238642
11.579040	0.124342	0.237619
11.640960	0.124342	0.23538
11.702880	0.124342	0.23756
11.764800	0.124342	0.246145
11.826720	0.124342	0.255282
11.888640	0.124342	0.25967
11.950560	0.124342	0.259089
12.012480	0.124342	0.254642
12.074400	0.124342	0.25141
12.136320	0.124342	0.252375
12.198240	0.124342	0.259635
12.260160	0.124342	0.267447
12.322080	0.124342	0.272829
12.384000	0.124342	0.274235
12.445920	0.124342	0.272439
12.507840	0.124342	0.270864
12.569760	0.124342	0.270503
12.631680	0.124342	0.27202
12.693600	0.124342	0.278065
12.755520	0.124342	0.288306
12.817440	0.124342	0.301198
12.879360	0.124342	0.311771
12.941280	0.124342	0.318037
13.003200	0.124342	0.317456
13.065120	0.124342	0.311904
13.127040	0.124342	0.299064
13.188960	0.124342	0.281144
13.250880	0.124342	0.261788
13.312800	0.124342	0.245082
13.374720	0.124342	0.232463
13.436640	0.124342	0.225034
13.498560	0.124342	0.220256
13.560480	0.124342	0.217687
13.622400	0.124342	0.214455
13.684320	0.124342	0.212548
13.746240	0.124342	0.21031
13.808160	0.124342	0.211275
13.870080	0.124342	0.207491
13.932000	0.124342	0.20713
13.993920	0.124342	0.207432
14.055840	0.124342	0.206961
14.117760	0.124342	0.206269
14.179680	0.124342	0.207344
14.241600	0.124342	0.207094
14.303520	0.124342	0.207286
14.365440	0.124342	0.207036
14.427360	0.124342	0.205019
14.489280	0.124342	0.204327
14.551200	0.124342	0.202972
14.613120	0.124342	0.201397
14.675040	0.124342	0.202251
14.736960	0.124342	0.203547
14.798880	0.124342	0.204512
14.860800	0.124342	0.205256
14.922720	0.124342	0.206441
14.984640	0.124342	0.2084
15.046560	0.124342	0.209254
15.108480	0.124342	0.209998
15.170400	0.124342	0.210189
15.232320	0.124342	0.210381
15.294240	0.124342	0.210462
15.356160	0.124342	0.209991
15.418080	0.124342	0.208858
15.480000	0.124342	0.208276
15.541920	0.124342	0.206922
15.603840	0.124342	0.204904
15.665760	0.124342	0.202998
15.727680	0.124342	0.201312
15.789600	0.124342	0.198632
15.851520	0.124342	0.196946
15.913440	0.124342	0.196144
15.975360	0.124342	0.196777
16.037280	0.124342	0.199288
16.099200	0.124342	0.201689
16.161120	0.124342	0.20442
16.223040	0.124342	0.207152
16.284960	0.124342	0.209331
16.346880	0.124342	0.209854
16.408800	0.124342	0.209825
16.470720	0.124342	0.208802
16.532640	0.124342	0.207006
16.594560	0.124342	0.204326
16.656480	0.124342	0.201536
16.718400	0.124342	0.198966
16.780320	0.124342	0.197722
16.842240	0.124342	0.197141
16.904160	0.124342	0.197664
16.966080	0.124342	0.19907
17.028000	0.124342	0.200366
17.089920	0.124342	0.20122
17.151840	0.124342	0.202406
17.213760	0.124342	0.203371
17.275680	0.124342	0.204225
17.337600	0.124342	0.204085
17.399520	0.124342	0.203283
17.461440	0.124342	0.202149
17.523360	0.124342	0.201016
17.585280	0.124342	0.199661
17.647200	0.124342	0.197865
17.709120	0.124342	0.19651
17.771040	0.124342	0.195818
17.832960	0.124342	0.195789
17.894880	0.124342	0.196091
17.956800	0.124342	0.197277
18.018720	0.124342	0.198242
18.080640	0.124342	0.198985
18.142560	0.124342	0.200502
18.204480	0.124342	0.201025
18.266400	0.124342	0.2021
18.328320	0.124342	0.202292
18.390240	0.124342	0.202263
18.452160	0.124342	0.201902
18.514080	0.124342	0.199995
18.576000	0.124342	0.19842
18.637920	0.124342	0.196955
18.699840	0.124342	0.19549
18.761760	0.124342	0.194577
18.823680	0.124342	0.193554
18.885600	0.124342	0.193635
18.947520	0.124342	0.194158
19.009440	0.124342	0.195012
19.071360	0.124342	0.196088
19.133280	0.124342	0.197163
19.195200	0.124342	0.197796
19.257120	0.124342	0.198429
19.319040	0.124342	0.198842
19.380960	0.124342	0.199365
19.442880	0.124342	0.199336
19.504800	0.124342	0.198202
19.566720	0.124342	0.197179
19.628640	0.124342	0.195272
19.690560	0.124342	0.193697
19.752480	0.124342	0.192121
19.814400	0.124342	0.190767
19.876320	0.124342	0.190517
19.938240	0.124342	0.190487
20.000160	0.124342	0.191231
20.062080	0.124342	0.192085
20.124000	0.124342	0.19294
20.185920	0.124342	0.193904
20.247840	0.124342	0.194648
20.309760	0.124342	0.195171
20.371680	0.124342	0.195584
20.433600	0.124342	0.195444
20.495520	0.124342	0.194973
20.557440	0.124342	0.194391
20.619360	0.124342	0.193147
20.681280	0.124342	0.191241
20.743200	0.124342	0.189113
20.805120	0.124342	0.187096
20.867040	0.124342	0.186514
20.928960	0.124342	0.186154
20.990880	0.124342	0.185904
21.052800	0.124342	0.186868
21.114720	0.124342	0.187171
21.176640	0.124342	0.188135
21.238560	0.124342	0.188879
21.300480	0.124342	0.189844
21.362400	0.124342	0.190256
21.424320	0.124342	0.189785
21.486240	0.124342	0.189756
21.548160	0.124342	0.188954
21.610080	0.124342	0.188262
21.672000	0.124342	0.186797
21.733920	0.124342	0.185221
21.795840	0.124342	0.183756
21.857760	0.124342	0.182402
21.919680	0.124342	0.181158
21.981600	0.124342	0.180466
22.043520	0.124342	0.180105
22.105440	0.124342	0.180518
22.167360	0.124342	0.181593
22.229280	0.124342	0.182337
22.291200	0.124342	0.183081
22.353120	0.124342	0.183493
22.415040	0.124342	0.183353
22.476960	0.124342	0.183324
22.538880	0.124342	0.182964
22.600800	0.124342	0.182161
22.662720	0.124342	0.180917
22.724640	0.124342	0.179231
22.786560	0.124342	0.177877
22.848480	0.124342	0.176522
22.910400	0.124342	0.174063
22.972320	0.124342	0.172598
23.034240	0.124342	0.171686
23.096160	0.124342	0.171988
23.158080	0.124342	0.172732
23.220000	0.124342	0.173254
23.281920	0.124342	0.174219
23.343840	0.124342	0.175073
23.405760	0.124342	0.175265
23.467680	0.124342	0.176009
23.529600	0.124342	0.175759
23.591520	0.124342	0.175288
23.653440	0.124342	0.173933
23.715360	0.124342	0.172247
23.777280	0.124342	0.170672
23.839200	0.124342	0.169207
23.901120	0.124342	0.166859
23.963040	0.124342	0.164952
24.024960	0.124342	0.16437
24.086880	0.124342	0.164231
24.148800	0.124342	0.164091
24.210720	0.124342	0.164724
24.272640	0.124342	0.165137
24.334560	0.124342	0.165439
24.396480	0.124342	0.165851
24.458400	0.124342	0.166153
24.520320	0.124342	0.167008
24.582240	0.124342	0.166537
24.644160	0.124342	0.165513
24.706080	0.124342	0.164822
24.768000	0.124342	0.163025
24.829920	0.124342	0.161229
24.891840	0.124342	0.159543
24.953760	0.124342	0.157857
25.015680	0.124342	0.156282
25.077600	0.124342	0.155148
25.139520	0.124342	0.154567
25.201440	0.124342	0.154648
25.263360	0.124342	0.155061
25.325280	0.124342	0.154921
25.387200	0.124342	0.155665
25.449120	0.124342	0.155967
25.511040	0.124342	0.156269
25.572960	0.124342	0.15624
25.634880	0.124342	0.155989
25.696800	0.124342	0.155739
25.758720	0.124342	0.154716
25.820640	0.124342	0.152368
25.882560	0.124342	0.15035
25.944480	0.124342	0.148112
26.006400	0.124342	0.146095
26.068320	0.124342	0.144851
26.130240	0.124342	0.144159
26.192160	0.124342	0.143909
26.254080	0.124342	0.144101
26.316000	0.124342	0.143961
26.377920	0.124342	0.144153
26.439840	0.124342	0.145338
26.501760	0.124342	0.145861
26.563680	0.124342	0.145722
26.625600	0.124342	0.145582
26.687520	0.124342	0.145663
26.749440	0.124342	0.145302
26.811360	0.124342	0.144721
26.873280	0.124342	0.143146
26.935200	0.124342	0.14157
26.997120	0.124342	0.139553
27.059040	0.124342	0.138419
27.120960	0.124342	0.137617
27.182880	0.124342	0.138692
27.244800	0.124342	0.139767
27.306720	0.124342	0.140401
27.368640	0.124342	0.142138
27.430560	0.124342	0.14487
27.492480	0.124342	0.147712
27.554400	0.124342	0.15199
27.616320	0.124342	0.157704
27.678240	0.124342	0.164522
27.740160	0.124342	0.173438
27.802080	0.124342	0.180477
27.864000	0.124342	0.185969
27.925920	0.124342	0.18837
27.987840	0.124342	0.188009
28.049760	0.124342	0.186323
28.111680	0.124342	0.183202
28.173600	0.124342	0.179528
28.235520	0.124342	0.176848
28.297440	0.124342	0.174721
28.359360	0.124342	0.172925
28.421280	0.124342	0.169803
28.483200	0.124342	0.166129
28.545120	0.124342	0.162787
28.607040	0.124342	0.159886
28.668960	0.124342	0.157427
28.730880	0.124342	0.15541
28.792800	0.124342	0.154608
28.854720	0.124342	0.153805
28.916640	0.124342	0.153003
28.978560	0.124342	0.151538
29.040480	0.124342	0.151509
29.102400	0.124342	0.15148
29.164320	0.124342	0.15123
29.226240	0.124342	0.150648
29.288160	0.124342	0.149735
29.350080	0.124342	0.14816
29.412000	0.124342	0.145922
29.473920	0.124342	0.142138
29.535840	0.124342	0.138243
29.597760	0.124342	0.135784
29.659680	0.124342	0.134209
29.721600	0.124342	0.131971
29.783520	0.124342	0.129954
29.845440	0.124342	0.127936
29.907360	0.124342	0.124925
29.969280	0.124342	0.120479
30.031200	0.124342	0.115369
30.093120	0.124342	0.109818
30.155040	0.124342	0.104819
30.216960	0.124342	0.100151
30.278880	0.124342	0.0976923
30.340800	0.124342	0.0968899
30.402720	0.124342	0.097192
30.464640	0.124342	0.0983776
30.526560	0.124342	0.100005
30.588480	0.124342	0.102847
30.650400	0.124342	0.105027
30.712320	0.124342	0.106875
30.774240	0.124342	0.109165
30.836160	0.124342	0.110571
30.898080	0.124342	0.111315
30.960000	0.124342	0.110844
31.021920	0.124342	0.109931
31.083840	0.124342	0.107804
31.145760	0.124342	0.104572
31.207680	0.124342	0.101781
31.269600	0.124342	0.098439
31.331520	0.124342	0.0958696
31.393440	0.124342	0.0928585
31.455360	0.124342	0.0896266
31.517280	0.124342	0.0877198
31.579200	0.124342	0.0857027
0.000000	0.186513	0.249939
0.061920	0.186513	0.248474
0.123840	0.186513	0.247782
0.185760	0.186513	0.247753
0.247680	0.186513	0.247282
0.309600	0.186513	0.248136
0.371520	0.186513	0.251641
0.433440	0.186513	0.255698
0.495360	0.186513	0.260639
0.557280	0.186513	0.26834
0.619200	0.186513	0.276815
0.681120	0.186513	0.286173
0.743040	0.186513	0.295862
0.804960	0.186513	0.307871
0.866880	0.186513	0.318112
0.928800	0.186513	0.327581
0.990720	0.186513	0.338926
1.052640	0.186513	0.351487
1.114560	0.186513	0.362723
1.176480	0.186513	0.370645
1.238400	0.186513	0.383206
1.300320	0.186513	0.388919
1.362240	0.186513	0.397615
1.424160	0.186513	0.413489
1.486080	0.186513	0.425166
1.548000	0.186513	0.441703
1.609920	0.186513	0.459123
1.671840	0.186513	0.476653
1.733760	0.186513	0.492306
1.795680	0.186513	0.507628
1.857600	0.186513	0.519747
1.919520	0.186513	0.53529
1.981440	0.186513	0.541224
2.043360	0.186513	0.543404
2.105280	0.186513	0.539509
2.167200	0.186513	0.530865
2.229120	0.186513	0.518798
2.291040	0.186513	0.507394
2.352960	0.186513	0.494554
2.414880	0.186513	0.485358
2.476800	0.186513	0.476604
2.538720	0.186513	0.476244
2.600640	0.186513	0.472128
2.662560	0.186513	0.472872
2.724480	0.186513	0.473064
2.786400	0.186513	0.472482
2.848320	0.186513	0.468477
2.910240	0.186513	0.463368
2.972160	0.186513	0.454503
3.034080	0.186513	0.446302
3.096000	0.186513	0.434897
3.157920	0.186513	0.422388
3.219840	0.186513	0.411536
3.281760	0.186513	0.402451
3.343680	0.186513	0.398777
3.405600	0.186513	0.399852
3.467520	0.186513	0.404903
3.529440	0.186513	0.4115
3.591360	0.186513	0.417987
3.653280	0.186513	0.423369
3.715200	0.186513	0.431402
3.777120	0.186513	0.437888
3.839040	0.186513	0.445259
3.900960	0.186513	0.454396
3.962880	0.186513	0.464527
4.024800	0.186513	0.475873
4.086720	0.186513	0.485893
4.148640	0.186513	0.494589
4.210560	0.186513	0.505383
4.272480	0.186513	0.516176
4.334400	0.186513	0.52432
4.396320	0.186513	0.526168
4.458240	0.186513	0.521058
4.520160	0.186513	0.509764
4.582080	0.186513	0.491623
4.644000	0.186513	0.466303
4.705920	0.186513	0.436566
4.767840	0.186513	0.404399
4.829760	0.186513	0.373778
4.891680	0.186513	0.349121
4.953600	0.186513	0.328109
5.015520	0.186513	0.310078
5.077440	0.186513	0.292378
5.139360	0.186513	0.2749
5.201280	0.186513	0.261286
5.263200	0.186513	0.251649
5.325120	0.186513	0.244993
5.387040	0.186513	0.240878
5.448960	0.186513	0.238971
5.510880	0.186513	0.236512
5.572800	0.186513	0.234606
5.634720	0.186513	0.231263
5.696640	0.186513	0.227258
5.758560	0.186513	0.223805
5.820480	0.186513	0.219911
5.882400	0.186513	0.215022
5.944320	0.186513	0.210465
6.006240	0.186513	0.204472
6.068160	0.186513	0.199473
6.130080	0.186513	0.194584
6.192000	0.186513	0.190138
6.253920	0.186513	0.18558
6.315840	0.186513	0.181796
6.377760	0.186513	0.176687
6.439680	0.186513	0.171798
6.501600	0.186513	0.16691
6.563520	0.186513	0.163788
6.625440	0.186513	0.162544
6.687360	0.186513	0.163729
6.749280	0.186513	0.165688
6.811200	0.186513	0.16853
6.873120	0.186513	0.172146
6.935040	0.186513	0.17565
6.996960	0.186513	0.177388
7.058880	0.186513	0.178463
7.120800	0.186513	0.179538
7.182720	0.186513	0.178846
7.244640	0.186513	0.179148
7.306560	0.186513	0.178346
7.368480	0.186513	0.17909
7.430400	0.186513	0.178509
7.492320	0.186513	0.178479
7.554240	0.186513	0.178671
7.616160	0.186513	0.178642
7.678080	0.186513	0.178833
7.740000	0.186513	0.178583
7.801920	0.186513	0.177781
7.863840	0.186513	0.17742
7.925760	0.186513	0.177722
7.987680	0.186513	0.17703
8.049600	0.186513	0.176449
8.111520	0.186513	0.174432
8.173440	0.186513	0.172083
8.235360	0.186513	0.169956
8.297280	0.186513	0.166945
8.359200	0.186513	0.164044
8.421120	0.186513	0.161254
8.483040	0.186513	0.159457
8.544960	0.186513	0.157992
8.606880	0.186513	0.156748
8.668800	0.186513	0.156167
8.730720	0.186513	0.155033
8.792640	0.186513	0.153458
8.854560	0.186513	0.152656
8.916480	0.186513	0.151632
8.978400	0.186513	0.151051
9.040320	0.186513	0.150469
9.102240	0.186513	0.149446
9.164160	0.186513	0.14776
9.226080	0.186513	0.145302
9.288000	0.186513	0.142732
9.349920	0.186513	0.1395
9.411840	0.186513	0.135826
9.473760	0.186513	0.132926
9.535680	0.186513	0.129694
9.597600	0.186513	0.127235
9.659520	0.186513	0.124997
9.721440	0.186513	0.123421
9.783360	0.186513	0.122288
9.845280	0.186513	0.121154
9.907200	0.186513	0.1198
9.969120	0.186513	0.118666
10.031040	0.186513	0.118195
10.092960	0.186513	0.118497
10.154880	0.186513	0.118468
10.216800	0.186513	0.117224
10.278720	0.186513	0.11598
10.340640	0.186513	0.113962
10.402560	0.186513	0.112056
10.464480	0.186513	0.110922
10.526400	0.186513	0.11023
10.588320	0.186513	0.110422
10.650240	0.186513	0.110945
10.712160	0.186513	0.113787
10.774080	0.186513	0.118507
10.836000	0.186513	0.124662
10.897920	0.186513	0.131922
10.959840	0.186513	0.139402
11.021760	0.186513	0.14611
11.083680	0.186513	0.151713
11.145600	0.186513	0.156543
11.207520	0.186513	0.163913
11.269440	0.186513	0.17813
11.331360	0.186513	0.199526
11.393280	0.186513	0.220922
11.455200	0.186513	0.237569
11.517120	0.186513	0.245823
11.579040	0.186513	0.244468
11.640960	0.186513	0.241899
11.702880	0.186513	0.243526
11.764800	0.186513	0.252001
11.826720	0.186513	0.261801
11.888640	0.186513	0.266962
11.950560	0.186513	0.267374
12.012480	0.186513	0.26348
12.074400	0.186513	0.257929
12.136320	0.186513	0.256243
12.198240	0.186513	0.262398
12.260160	0.186513	0.270431
12.322080	0.186513	0.277138
12.384000	0.186513	0.279649
12.445920	0.186513	0.277742
12.507840	0.186513	0.274842
12.569760	0.186513	0.273377
12.631680	0.186513	0.273789
12.693600	0.186513	0.279061
12.755520	0.186513	0.288971
12.817440	0.186513	0.300538
12.879360	0.186513	0.311332
12.941280	0.186513	0.317929
13.003200	0.186513	0.319004
13.065120	0.186513	0.314005
13.127040	0.186513	0.303263
13.188960	0.186513	0.285564
13.250880	0.186513	0.266097
13.312800	0.186513	0.247183
13.374720	0.186513	0.233901
13.436640	0.186513	0.225368
13.498560	0.186513	0.220148
13.560480	0.186513	0.217689
13.622400	0.186513	0.21501
13.684320	0.186513	0.212661
13.746240	0.186513	0.210754
13.808160	0.186513	0.209069
13.870080	0.186513	0.207604
13.932000	0.186513	0.207795
13.993920	0.186513	0.207103
14.055840	0.186513	0.205859
14.117760	0.186513	0.205167
14.179680	0.186513	0.205249
14.241600	0.186513	0.203563
14.303520	0.186513	0.202319
14.365440	0.186513	0.202179
14.427360	0.186513	0.201377
14.489280	0.186513	0.199691
14.551200	0.186513	0.197563
14.613120	0.186513	0.197313
14.675040	0.186513	0.198057
14.736960	0.186513	0.199684
14.798880	0.186513	0.201091
14.860800	0.186513	0.203491
14.922720	0.186513	0.205008
14.984640	0.186513	0.206967
15.046560	0.186513	0.208373
15.108480	0.186513	0.209227
15.170400	0.186513	0.209529
15.232320	0.186513	0.2095
15.294240	0.186513	0.209139
15.356160	0.186513	0.209
15.418080	0.186513	0.207645
15.480000	0.186513	0.206622
15.541920	0.186513	0.204605
15.603840	0.186513	0.20325
15.665760	0.186513	0.201675
15.727680	0.186513	0.199768
15.789600	0.186513	0.19753
15.851520	0.186513	0.195623
15.913440	0.186513	0.19449
15.975360	0.186513	0.195455
16.037280	0.186513	0.19653
16.099200	0.186513	0.199482
16.161120	0.186513	0.202877
16.223040	0.186513	0.205277
16.284960	0.186513	0.207567
16.346880	0.186513	0.208863
16.408800	0.186513	0.208723
16.470720	0.186513	0.2077
16.532640	0.186513	0.205241
16.594560	0.186513	0.203114
16.656480	0.186513	0.200544
16.718400	0.186513	0.198306
16.780320	0.186513	0.196841
16.842240	0.186513	0.196039
16.904160	0.186513	0.197556
16.966080	0.186513	0.198189
17.028000	0.186513	0.199375
17.089920	0.186513	0.200781
17.151840	0.186513	0.201856
17.213760	0.186513	0.203042
17.275680	0.186513	0.203675
17.337600	0.186513	0.203646
17.399520	0.186513	0.203065
17.461440	0.186513	0.2016
17.523360	0.186513	0.200466
17.585280	0.186513	0.199001
17.647200	0.186513	0.197426
17.709120	0.186513	0.196182
17.771040	0.186513	0.195379
17.832960	0.186513	0.195239
17.894880	0.186513	0.195983
17.956800	0.186513	0.196838
18.018720	0.186513	0.197802
18.080640	0.186513	0.198877
18.142560	0.186513	0.1994
18.204480	0.186513	0.200034
18.266400	0.186513	0.201219
18.328320	0.186513	0.201521
18.390240	0.186513	0.201823
18.452160	0.186513	0.201131
18.514080	0.186513	0.199998
18.576000	0.186513	0.198312
18.637920	0.186513	0.196184
18.699840	0.186513	0.194499
18.761760	0.186513	0.193696
18.823680	0.186513	0.193004
18.885600	0.186513	0.192975
18.947520	0.186513	0.193498
19.009440	0.186513	0.194794
19.071360	0.186513	0.19598
19.133280	0.186513	0.196834
19.195200	0.186513	0.197136
19.257120	0.186513	0.19788
19.319040	0.186513	0.198734
19.380960	0.186513	0.198263
19.442880	0.186513	0.198344
19.504800	0.186513	0.197984
19.566720	0.186513	0.196408
19.628640	0.186513	0.195164
19.690560	0.186513	0.193037
19.752480	0.186513	0.191572
19.814400	0.186513	0.19088
19.876320	0.186513	0.190298
19.938240	0.186513	0.190159
20.000160	0.186513	0.190571
20.062080	0.186513	0.191425
20.124000	0.186513	0.19239
20.185920	0.186513	0.193576
20.247840	0.186513	0.194319
20.309760	0.186513	0.195174
20.371680	0.186513	0.194923
20.433600	0.186513	0.194894
20.495520	0.186513	0.194313
20.557440	0.186513	0.193621
20.619360	0.186513	0.192487
20.681280	0.186513	0.190691
20.743200	0.186513	0.188895
20.805120	0.186513	0.187098
20.867040	0.186513	0.186075
20.928960	0.186513	0.185825
20.990880	0.186513	0.186017
21.052800	0.186513	0.186871
21.114720	0.186513	0.187063
21.176640	0.186513	0.188138
21.238560	0.186513	0.188882
21.300480	0.186513	0.189625
21.362400	0.186513	0.190148
21.424320	0.186513	0.189567
21.486240	0.186513	0.189317
21.548160	0.186513	0.189067
21.610080	0.186513	0.188043
21.672000	0.186513	0.186799
21.733920	0.186513	0.185003
21.795840	0.186513	0.183096
21.857760	0.186513	0.181521
21.919680	0.186513	0.180829
21.981600	0.186513	0.180027
22.043520	0.186513	0.180218
22.105440	0.186513	0.18041
22.167360	0.186513	0.181264
22.229280	0.186513	0.182339
22.291200	0.186513	0.182862
22.353120	0.186513	0.183606
22.415040	0.186513	0.183798
22.476960	0.186513	0.183768
22.538880	0.186513	0.183297
22.600800	0.186513	0.181943
22.662720	0.186513	0.18103
22.724640	0.186513	0.179344
22.786560	0.186513	0.177327
22.848480	0.186513	0.17542
22.910400	0.186513	0.173624
22.972320	0.186513	0.173043
23.034240	0.186513	0.172351
23.096160	0.186513	0.172101
23.158080	0.186513	0.172955
23.220000	0.186513	0.173367
23.281920	0.186513	0.174332
23.343840	0.186513	0.174855
23.405760	0.186513	0.17582
23.467680	0.186513	0.176343
23.529600	0.186513	0.176203
23.591520	0.186513	0.175732
23.653440	0.186513	0.174377
23.715360	0.186513	0.172471
23.777280	0.186513	0.170674
23.839200	0.186513	0.168657
23.901120	0.186513	0.166971
23.963040	0.186513	0.165175
24.024960	0.186513	0.164262
24.086880	0.186513	0.164012
24.148800	0.186513	0.164425
24.210720	0.186513	0.164616
24.272640	0.186513	0.165029
24.334560	0.186513	0.165552
24.396480	0.186513	0.166185
24.458400	0.186513	0.166598
24.520320	0.186513	0.166568
24.582240	0.186513	0.166208
24.644160	0.186513	0.165847
24.706080	0.186513	0.164714
24.768000	0.186513	0.163028
24.829920	0.186513	0.1609
24.891840	0.186513	0.158552
24.953760	0.186513	0.156755
25.015680	0.186513	0.155511
25.077600	0.186513	0.154488
25.139520	0.186513	0.154017
25.201440	0.186513	0.153988
25.263360	0.186513	0.154842
25.325280	0.186513	0.154923
25.387200	0.186513	0.155667
25.449120	0.186513	0.155859
25.511040	0.186513	0.15594
25.572960	0.186513	0.156132
25.634880	0.186513	0.155992
25.696800	0.186513	0.1553
25.758720	0.186513	0.154166
25.820640	0.186513	0.152591
25.882560	0.186513	0.150353
25.944480	0.186513	0.148115
26.006400	0.186513	0.146871
26.068320	0.186513	0.144964
26.130240	0.186513	0.14383
26.192160	0.186513	0.143801
26.254080	0.186513	0.14333
26.316000	0.186513	0.144295
26.377920	0.186513	0.144818
26.439840	0.186513	0.145341
26.501760	0.186513	0.145312
26.563680	0.186513	0.145503
26.625600	0.186513	0.146026
26.687520	0.186513	0.145886
26.749440	0.186513	0.144974
26.811360	0.186513	0.143509
26.873280	0.186513	0.142375
26.935200	0.186513	0.141352
26.997120	0.186513	0.139335
27.059040	0.186513	0.13798
27.120960	0.186513	0.13773
27.182880	0.186513	0.138253
27.244800	0.186513	0.139659
27.306720	0.186513	0.141176
27.368640	0.186513	0.142472
27.430560	0.186513	0.145977
27.492480	0.186513	0.148488
27.554400	0.186513	0.152545
27.616320	0.186513	0.158258
27.678240	0.186513	0.166291
27.740160	0.186513	0.174545
27.802080	0.186513	0.182025
27.864000	0.186513	0.189175
27.925920	0.186513	0.191906
27.987840	0.186513	0.19265
28.049760	0.186513	0.191627
28.111680	0.186513	0.188947
28.173600	0.186513	0.184832
28.235520	0.186513	0.182262
28.297440	0.186513	0.180135
28.359360	0.186513	0.176903
28.421280	0.186513	0.174554
28.483200	0.186513	0.171212
28.545120	0.186513	0.166986
28.607040	0.186513	0.162981
28.668960	0.186513	0.159859
28.730880	0.186513	0.157953
28.792800	0.186513	0.156819
[truncated: 83,338 more rows]
