# Supplementary material for: Cyclodehydrogenation of molecular nanographene precursors catalyzed by atomic hydrogen
Source: Nat Commun. 2025 Jan 15;16:691. doi: 10.1038/s41467-024-54774-1 (PMC11735845; doi:10.1038/s41467-024-54774-1)
Supplement: Supplementary file 4 — Source Data [file 41467_2024_54774_MOESM4_ESM.zip › Source Data/Figure_4 source data file/Figure_4l.txt]

X[nm]		Y[nm]		Z[nm]
0.000000	0.000000	0.126038
0.030577	0.000000	0.126489
0.061154	0.000000	0.128413
0.091731	0.000000	0.128604
0.122309	0.000000	0.129838
0.152886	0.000000	0.1313
0.183463	0.000000	0.132377
0.214040	0.000000	0.134333
0.244617	0.000000	0.134979
0.275194	0.000000	0.13677
0.305772	0.000000	0.138882
0.336349	0.000000	0.140288
0.366926	0.000000	0.141765
0.397503	0.000000	0.143031
0.428080	0.000000	0.143771
0.458657	0.000000	0.145147
0.489235	0.000000	0.146146
0.519812	0.000000	0.145561
0.550389	0.000000	0.146999
0.580966	0.000000	0.146438
0.611543	0.000000	0.145972
0.642120	0.000000	0.146265
0.672698	0.000000	0.145375
0.703275	0.000000	0.144901
0.733852	0.000000	0.144975
0.764429	0.000000	0.144782
0.795006	0.000000	0.144856
0.825583	0.000000	0.144578
0.856161	0.000000	0.14484
0.886738	0.000000	0.145141
0.917315	0.000000	0.145412
0.947892	0.000000	0.145548
0.978469	0.000000	0.14574
1.009046	0.000000	0.146128
1.039624	0.000000	0.145387
1.070201	0.000000	0.145374
1.100778	0.000000	0.144947
1.131355	0.000000	0.142866
1.161932	0.000000	0.141701
1.192509	0.000000	0.138953
1.223087	0.000000	0.136629
1.253664	0.000000	0.133623
1.284241	0.000000	0.130052
1.314818	0.000000	0.125807
1.345395	0.000000	0.122597
1.375972	0.000000	0.118282
1.406550	0.000000	0.114711
1.437127	0.000000	0.110372
1.467704	0.000000	0.108205
1.498281	0.000000	0.105238
1.528858	0.000000	0.102106
1.559435	0.000000	0.100918
1.590013	0.000000	0.0989933
1.620590	0.000000	0.0981817
1.651167	0.000000	0.0974798
1.681744	0.000000	0.0968641
1.712321	0.000000	0.097095
1.742898	0.000000	0.097514
1.773476	0.000000	0.0973843
1.804053	0.000000	0.0979914
1.834630	0.000000	0.0986533
1.865207	0.000000	0.0994799
1.895784	0.000000	0.100205
1.926361	0.000000	0.100733
1.956939	0.000000	0.101199
1.987516	0.000000	0.102128
2.018093	0.000000	0.10355
2.048670	0.000000	0.103914
2.079247	0.000000	0.105313
2.109824	0.000000	0.1073
2.140402	0.000000	0.108879
2.170979	0.000000	0.110152
2.201556	0.000000	0.112037
2.232133	0.000000	0.113161
2.262710	0.000000	0.115234
2.293287	0.000000	0.117268
2.323865	0.000000	0.118447
2.354442	0.000000	0.120489
2.385019	0.000000	0.121691
2.415596	0.000000	0.122526
2.446173	0.000000	0.124904
2.476750	0.000000	0.125409
2.507328	0.000000	0.126534
2.537905	0.000000	0.127517
2.568482	0.000000	0.127983
2.599059	0.000000	0.128081
2.629636	0.000000	0.128014
2.660213	0.000000	0.127923
2.690791	0.000000	0.127002
2.721368	0.000000	0.125548
2.751945	0.000000	0.124046
2.782522	0.000000	0.122082
2.813099	0.000000	0.119476
2.843676	0.000000	0.117104
2.874254	0.000000	0.113777
2.904831	0.000000	0.111484
2.935408	0.000000	0.107952
2.965985	0.000000	0.104875
2.996562	0.000000	0.10172
3.027139	0.000000	0.0989567
3.057717	0.000000	0.0971261
3.088294	0.000000	0.0947703
3.118871	0.000000	0.0936374
3.149448	0.000000	0.0913757
3.180025	0.000000	0.0898429
3.210602	0.000000	0.0897916
3.241180	0.000000	0.0885724
3.271757	0.000000	0.0880351
3.302334	0.000000	0.087537
3.332911	0.000000	0.0862394
3.363488	0.000000	0.0854984
3.394065	0.000000	0.0852197
3.424643	0.000000	0.0838202
3.455220	0.000000	0.0827343
3.485797	0.000000	0.0814602
3.516374	0.000000	0.0803978
3.546951	0.000000	0.0795313
3.577528	0.000000	0.0786961
3.608106	0.000000	0.0772496
3.638683	0.000000	0.0775118
3.669260	0.000000	0.0763397
3.699837	0.000000	0.0757475
3.730414	0.000000	0.0745283
3.760991	0.000000	0.07472
3.791569	0.000000	0.0745824
3.822146	0.000000	0.074633
3.852723	0.000000	0.0751147
3.883300	0.000000	0.0766154
0.000000	0.030577	0.125957
0.030577	0.030577	0.127959
0.061154	0.030577	0.128739
0.091731	0.030577	0.12984
0.122309	0.030577	0.13196
0.152886	0.030577	0.132747
0.183463	0.030577	0.133871
0.214040	0.030577	0.135897
0.244617	0.030577	0.1371
0.275194	0.030577	0.13904
0.305772	0.030577	0.140047
0.336349	0.030577	0.141586
0.366926	0.030577	0.143949
0.397503	0.030577	0.144752
0.428080	0.030577	0.145728
0.458657	0.030577	0.147056
0.489235	0.030577	0.147404
0.519812	0.030577	0.147847
0.550389	0.030577	0.148031
0.580966	0.030577	0.148003
0.611543	0.030577	0.147999
0.642120	0.030577	0.147987
0.672698	0.030577	0.147081
0.703275	0.030577	0.146481
0.733852	0.030577	0.146806
0.764429	0.030577	0.146684
0.795006	0.030577	0.146923
0.825583	0.030577	0.146237
0.856161	0.030577	0.146334
0.886738	0.030577	0.146095
0.917315	0.030577	0.146921
0.947892	0.030577	0.147136
0.978469	0.030577	0.147101
1.009046	0.030577	0.14676
1.039624	0.030577	0.146011
1.070201	0.030577	0.145842
1.100778	0.030577	0.14503
1.131355	0.030577	0.143646
1.161932	0.030577	0.142482
1.192509	0.030577	0.139781
1.223087	0.030577	0.137449
1.253664	0.030577	0.134066
1.284241	0.030577	0.13037
1.314818	0.030577	0.127246
1.345395	0.030577	0.123511
1.375972	0.030577	0.119125
1.406550	0.030577	0.115578
1.437127	0.030577	0.11142
1.467704	0.030577	0.107951
1.498281	0.030577	0.10507
1.528858	0.030577	0.102056
1.559435	0.030577	0.100327
1.590013	0.030577	0.0986454
1.620590	0.030577	0.0970969
1.651167	0.030577	0.0961286
1.681744	0.030577	0.095991
1.712321	0.030577	0.0956654
1.742898	0.030577	0.0961079
1.773476	0.030577	0.0964328
1.804053	0.030577	0.0967891
1.834630	0.030577	0.0980311
1.865207	0.030577	0.0982384
1.895784	0.030577	0.0992296
1.926361	0.030577	0.0993978
1.956939	0.030577	0.100624
1.987516	0.030577	0.101357
2.018093	0.030577	0.102944
2.048670	0.030577	0.104154
2.079247	0.030577	0.105522
2.109824	0.030577	0.107759
2.140402	0.030577	0.109401
2.170979	0.030577	0.111717
2.201556	0.030577	0.113413
2.232133	0.030577	0.114953
2.262710	0.030577	0.117292
2.293287	0.030577	0.119122
2.323865	0.030577	0.121007
2.354442	0.030577	0.122845
2.385019	0.030577	0.123875
2.415596	0.030577	0.125658
2.446173	0.030577	0.126947
2.476750	0.030577	0.12768
2.507328	0.030577	0.129141
2.537905	0.030577	0.12927
2.568482	0.030577	0.129642
2.599059	0.030577	0.129575
2.629636	0.030577	0.129304
2.660213	0.030577	0.129127
2.690791	0.030577	0.128261
2.721368	0.030577	0.126838
2.751945	0.030577	0.125219
2.782522	0.030577	0.122738
2.813099	0.030577	0.120155
2.843676	0.030577	0.117399
2.874254	0.030577	0.114785
2.904831	0.030577	0.111739
2.935408	0.030577	0.108067
2.965985	0.030577	0.104943
2.996562	0.030577	0.101639
3.027139	0.030577	0.0995729
3.057717	0.030577	0.0970212
3.088294	0.030577	0.0946889
3.118871	0.030577	0.0937911
3.149448	0.030577	0.0914118
3.180025	0.030577	0.0902161
3.210602	0.030577	0.0897023
3.241180	0.030577	0.0888123
3.271757	0.030577	0.0880556
3.302334	0.030577	0.0874556
3.332911	0.030577	0.0866675
3.363488	0.030577	0.0858559
3.394065	0.030577	0.0852794
3.424643	0.030577	0.0846324
3.455220	0.030577	0.0832721
3.485797	0.030577	0.0831973
3.516374	0.030577	0.0823073
3.546951	0.030577	0.0807118
3.577528	0.030577	0.0797121
3.608106	0.030577	0.0788613
3.638683	0.030577	0.0781594
3.669260	0.030577	0.0770656
3.699837	0.030577	0.0767321
3.730414	0.030577	0.0758342
3.760991	0.030577	0.0755008
3.791569	0.030577	0.0750889
3.822146	0.030577	0.0750924
3.852723	0.030577	0.0753782
3.883300	0.030577	0.0761107
0.000000	0.061155	0.12702
0.030577	0.061155	0.128552
0.061154	0.061155	0.129982
0.091731	0.061155	0.131538
0.122309	0.061155	0.132983
0.152886	0.061155	0.134852
0.183463	0.061155	0.136933
0.214040	0.061155	0.137948
0.244617	0.061155	0.139699
0.275194	0.061155	0.141255
0.305772	0.061155	0.1431
0.336349	0.061155	0.144719
0.366926	0.061155	0.145608
0.397503	0.061155	0.146834
0.428080	0.061155	0.147488
0.458657	0.061155	0.148895
0.489235	0.061155	0.149306
0.519812	0.061155	0.150054
0.550389	0.061155	0.150003
0.580966	0.061155	0.149999
0.611543	0.061155	0.149751
0.642120	0.061155	0.150084
0.672698	0.061155	0.149696
0.703275	0.061155	0.148782
0.733852	0.061155	0.148872
0.764429	0.061155	0.148515
0.795006	0.061155	0.148691
0.825583	0.061155	0.148867
0.856161	0.061155	0.148487
0.886738	0.061155	0.148404
0.917315	0.061155	0.148807
0.947892	0.061155	0.148348
0.978469	0.061155	0.148203
1.009046	0.061155	0.148105
1.039624	0.061155	0.14781
1.070201	0.061155	0.147179
1.100778	0.061155	0.145881
1.131355	0.061155	0.144553
1.161932	0.061155	0.142471
1.192509	0.061155	0.140554
1.223087	0.061155	0.138136
1.253664	0.061155	0.135012
1.284241	0.061155	0.131802
1.314818	0.061155	0.127549
1.345395	0.061155	0.123681
1.375972	0.061155	0.120008
1.406550	0.061155	0.116038
1.437127	0.061155	0.11278
1.467704	0.061155	0.10881
1.498281	0.061155	0.105584
1.528858	0.061155	0.10275
1.559435	0.061155	0.100395
1.590013	0.061155	0.0987677
1.620590	0.061155	0.097188
1.651167	0.061155	0.0963685
1.681744	0.061155	0.0957607
1.712321	0.061155	0.0954742
1.742898	0.061155	0.0955797
1.773476	0.061155	0.0956616
1.804053	0.061155	0.096112
1.834630	0.061155	0.0967112
1.865207	0.061155	0.0978043
1.895784	0.061155	0.0981841
1.926361	0.061155	0.0987834
1.956939	0.061155	0.0999391
1.987516	0.061155	0.10133
2.018093	0.061155	0.103419
2.048670	0.061155	0.105092
2.079247	0.061155	0.106052
2.109824	0.061155	0.108289
2.140402	0.061155	0.110448
2.170979	0.061155	0.112678
2.201556	0.061155	0.114123
2.232133	0.061155	0.116722
2.262710	0.061155	0.119508
2.293287	0.061155	0.120562
2.323865	0.061155	0.12312
2.354442	0.061155	0.12448
2.385019	0.061155	0.126529
2.415596	0.061155	0.127873
2.446173	0.061155	0.128559
2.476750	0.061155	0.130075
2.507328	0.061155	0.130329
2.537905	0.061155	0.130443
2.568482	0.061155	0.130728
2.599059	0.061155	0.130669
2.629636	0.061155	0.130845
2.660213	0.061155	0.128897
2.690791	0.061155	0.128133
2.721368	0.061155	0.12671
2.751945	0.061155	0.124636
2.782522	0.061155	0.122351
2.813099	0.061155	0.120167
2.843676	0.061155	0.117388
2.874254	0.061155	0.114264
2.904831	0.061155	0.110819
2.935408	0.061155	0.10804
2.965985	0.061155	0.104626
2.996562	0.061155	0.101463
3.027139	0.061155	0.0984255
3.057717	0.061155	0.0962657
3.088294	0.061155	0.094388
3.118871	0.061155	0.0918363
3.149448	0.061155	0.0909777
3.180025	0.061155	0.089829
3.210602	0.061155	0.0887431
3.241180	0.061155	0.0880412
3.271757	0.061155	0.0876136
3.302334	0.061155	0.0861985
3.332911	0.061155	0.0860688
3.363488	0.061155	0.0847633
3.394065	0.061155	0.0843358
3.424643	0.061155	0.0837044
3.455220	0.061155	0.0829085
3.485797	0.061155	0.0822145
3.516374	0.061155	0.0810815
3.546951	0.061155	0.0805128
3.577528	0.061155	0.0798031
3.608106	0.061155	0.0784898
3.638683	0.061155	0.0776547
3.669260	0.061155	0.0769998
3.699837	0.061155	0.0754514
3.730414	0.061155	0.0751336
3.760991	0.061155	0.0746982
3.791569	0.061155	0.073526
3.822146	0.061155	0.0744232
3.852723	0.061155	0.0739094
3.883300	0.061155	0.074054
0.000000	0.091732	0.128279
0.030577	0.091732	0.130767
0.061154	0.091732	0.132338
0.091731	0.091732	0.13369
0.122309	0.091732	0.136014
0.152886	0.091732	0.137091
0.183463	0.091732	0.139462
0.214040	0.091732	0.141159
0.244617	0.091732	0.142361
0.275194	0.091732	0.144246
0.305772	0.091732	0.145386
0.336349	0.091732	0.146957
0.366926	0.091732	0.147925
0.397503	0.091732	0.149096
0.428080	0.091732	0.149719
0.458657	0.091732	0.150381
0.489235	0.091732	0.15102
0.519812	0.091732	0.151352
0.550389	0.091732	0.151623
0.580966	0.091732	0.151485
0.611543	0.091732	0.151277
0.642120	0.091732	0.15157
0.672698	0.091732	0.151057
0.703275	0.091732	0.150684
0.733852	0.091732	0.151127
0.764429	0.091732	0.150205
0.795006	0.091732	0.150703
0.825583	0.091732	0.15069
0.856161	0.091732	0.149949
0.886738	0.091732	0.150502
0.917315	0.091732	0.150301
0.947892	0.091732	0.149866
0.978469	0.091732	0.149548
1.009046	0.091732	0.14887
1.039624	0.091732	0.148333
1.070201	0.091732	0.147827
1.100778	0.091732	0.146333
1.131355	0.091732	0.14513
1.161932	0.091732	0.143221
1.192509	0.091732	0.140308
1.223087	0.091732	0.13825
1.253664	0.091732	0.135479
1.284241	0.091732	0.13252
1.314818	0.091732	0.128628
1.345395	0.091732	0.124893
1.375972	0.091732	0.121212
1.406550	0.091732	0.117281
1.437127	0.091732	0.113083
1.467704	0.091732	0.109873
1.498281	0.091732	0.106138
1.528858	0.091732	0.103249
1.559435	0.091732	0.100893
1.590013	0.091732	0.0986863
1.620590	0.091732	0.0966284
1.651167	0.091732	0.0953387
1.681744	0.091732	0.0953187
1.712321	0.091732	0.0946168
1.742898	0.091732	0.0942128
1.773476	0.091732	0.0947807
1.804053	0.091732	0.0945883
1.834630	0.091732	0.0958303
1.865207	0.091732	0.0961396
1.895784	0.091732	0.0971934
1.926361	0.091732	0.0983022
1.956939	0.091732	0.0992699
1.987516	0.091732	0.100904
2.018093	0.091732	0.10213
2.048670	0.091732	0.104023
2.079247	0.091732	0.106064
2.109824	0.091732	0.10798
2.140402	0.091732	0.110743
2.170979	0.091732	0.112588
2.201556	0.091732	0.115155
2.232133	0.091732	0.117557
2.262710	0.091732	0.119701
2.293287	0.091732	0.122056
2.323865	0.091732	0.124081
2.354442	0.091732	0.126241
2.385019	0.091732	0.127671
2.415596	0.091732	0.129195
2.446173	0.091732	0.130476
2.476750	0.091732	0.131444
2.507328	0.091732	0.131933
2.537905	0.091732	0.132117
2.568482	0.091732	0.131713
2.599059	0.091732	0.131309
2.629636	0.091732	0.130874
2.660213	0.091732	0.129678
2.690791	0.091732	0.128529
2.721368	0.091732	0.126534
2.751945	0.091732	0.124304
2.782522	0.091732	0.122434
2.813099	0.091732	0.119835
2.843676	0.091732	0.116194
2.874254	0.091732	0.113423
2.904831	0.091732	0.110534
2.935408	0.091732	0.106744
2.965985	0.091732	0.104239
2.996562	0.091732	0.100488
3.027139	0.091732	0.0978738
3.057717	0.091732	0.095228
3.088294	0.091732	0.092982
3.118871	0.091732	0.0913787
3.149448	0.091732	0.0894619
3.180025	0.091732	0.0881643
3.210602	0.091732	0.0870626
3.241180	0.091732	0.0864078
3.271757	0.091732	0.0862624
3.302334	0.091732	0.0857173
3.332911	0.091732	0.084647
3.363488	0.091732	0.0836238
3.394065	0.091732	0.0829689
3.424643	0.091732	0.0833644
3.455220	0.091732	0.0819414
3.485797	0.091732	0.0812081
3.516374	0.091732	0.080373
3.546951	0.091732	0.0799454
3.577528	0.091732	0.0796668
3.608106	0.091732	0.0784868
3.638683	0.091732	0.0777771
3.669260	0.091732	0.0769968
3.699837	0.091732	0.0758011
3.730414	0.091732	0.075303
3.760991	0.091732	0.0740211
3.791569	0.091732	0.0738522
3.822146	0.091732	0.0728603
3.852723	0.091732	0.0724093
3.883300	0.091732	0.0727655
0.000000	0.122309	0.128605
0.030577	0.122309	0.13118
0.061154	0.122309	0.133213
0.091731	0.122309	0.135435
0.122309	0.122309	0.137539
0.152886	0.122309	0.139377
0.183463	0.122309	0.140893
0.214040	0.122309	0.14299
0.244617	0.122309	0.144185
0.275194	0.122309	0.146148
0.305772	0.122309	0.147194
0.336349	0.122309	0.148647
0.366926	0.122309	0.149497
0.397503	0.122309	0.150739
0.428080	0.122309	0.15072
0.458657	0.122309	0.151781
0.489235	0.122309	0.152498
0.519812	0.122309	0.152071
0.550389	0.122309	0.15285
0.580966	0.122309	0.152603
0.611543	0.122309	0.152881
0.642120	0.122309	0.152579
0.672698	0.122309	0.152488
0.703275	0.122309	0.15268
0.733852	0.122309	0.152276
0.764429	0.122309	0.15246
0.795006	0.122309	0.152173
0.825583	0.122309	0.152075
0.856161	0.122309	0.152611
0.886738	0.122309	0.151572
0.917315	0.122309	0.151803
0.947892	0.122309	0.151242
0.978469	0.122309	0.150752
1.009046	0.122309	0.150254
1.039624	0.122309	0.148925
1.070201	0.122309	0.147541
1.100778	0.122309	0.146479
1.131355	0.122309	0.145032
1.161932	0.122309	0.143186
1.192509	0.122309	0.14047
1.223087	0.122309	0.138177
1.253664	0.122309	0.135735
1.284241	0.122309	0.132117
1.314818	0.122309	0.128797
1.345395	0.122309	0.125164
1.375972	0.122309	0.121201
1.406550	0.122309	0.117936
1.437127	0.122309	0.113582
1.467704	0.122309	0.110372
1.498281	0.122309	0.107107
1.528858	0.122309	0.103873
1.559435	0.122309	0.101149
1.590013	0.122309	0.0993887
1.620590	0.122309	0.0972054
1.651167	0.122309	0.0955629
1.681744	0.122309	0.0948375
1.712321	0.122309	0.0944022
1.742898	0.122309	0.0939668
1.773476	0.122309	0.0943074
1.804053	0.122309	0.0948596
1.834630	0.122309	0.0952081
1.865207	0.122309	0.0957603
1.895784	0.122309	0.097112
1.926361	0.122309	0.0979621
1.956939	0.122309	0.0997136
1.987516	0.122309	0.100446
2.018093	0.122309	0.102582
2.048670	0.122309	0.1046
2.079247	0.122309	0.107135
2.109824	0.122309	0.10873
2.140402	0.122309	0.11139
2.170979	0.122309	0.114059
2.201556	0.122309	0.116916
2.232133	0.122309	0.118322
2.262710	0.122309	0.121312
2.293287	0.122309	0.123942
2.323865	0.122309	0.125685
2.354442	0.122309	0.128103
2.385019	0.122309	0.129815
2.415596	0.122309	0.131175
2.446173	0.122309	0.132652
2.476750	0.122309	0.132718
2.507328	0.122309	0.133655
2.537905	0.122309	0.132945
2.568482	0.122309	0.132948
2.599059	0.122309	0.132325
2.629636	0.122309	0.130925
2.660213	0.122309	0.130278
2.690791	0.122309	0.128299
2.721368	0.122309	0.126562
2.751945	0.122309	0.124536
2.782522	0.122309	0.121843
2.813099	0.122309	0.119197
2.843676	0.122309	0.116144
2.874254	0.122309	0.112706
2.904831	0.122309	0.110006
2.935408	0.122309	0.10649
2.965985	0.122309	0.103194
2.996562	0.122309	0.100211
3.027139	0.122309	0.0970399
3.057717	0.122309	0.0942295
3.088294	0.122309	0.0919286
3.118871	0.122309	0.0903488
3.149448	0.122309	0.0881185
3.180025	0.122309	0.0876909
3.210602	0.122309	0.0864639
3.241180	0.122309	0.0853466
3.271757	0.122309	0.0852718
3.302334	0.122309	0.0847737
3.332911	0.122309	0.0840483
3.363488	0.122309	0.0839656
3.394065	0.122309	0.0831069
3.424643	0.122309	0.0826402
3.455220	0.122309	0.0817659
3.485797	0.122309	0.0811581
3.516374	0.122309	0.0800329
3.546951	0.122309	0.0798954
3.577528	0.122309	0.0792013
3.608106	0.122309	0.0785857
3.638683	0.122309	0.0773116
3.669260	0.122309	0.0768292
3.699837	0.122309	0.0759862
3.730414	0.122309	0.0749708
3.760991	0.122309	0.0742062
3.791569	0.122309	0.0730418
3.822146	0.122309	0.0720264
3.852723	0.122309	0.0721162
3.883300	0.122309	0.0717984
0.000000	0.152886	0.129621
0.030577	0.152886	0.131615
0.061154	0.152886	0.133618
0.091731	0.152886	0.13642
0.122309	0.152886	0.138579
0.152886	0.152886	0.140213
0.183463	0.152886	0.141995
0.214040	0.152886	0.144327
0.244617	0.152886	0.145882
0.275194	0.152886	0.147532
0.305772	0.152886	0.148829
0.336349	0.152886	0.149397
0.366926	0.152886	0.150882
0.397503	0.152886	0.151575
0.428080	0.152886	0.151735
0.458657	0.152886	0.15228
0.489235	0.152886	0.152581
0.519812	0.152886	0.15264
0.550389	0.152886	0.152659
0.580966	0.152886	0.152749
0.611543	0.152886	0.152878
0.642120	0.152886	0.15267
0.672698	0.152886	0.153214
0.703275	0.152886	0.152896
0.733852	0.152886	0.152618
0.764429	0.152886	0.153029
0.795006	0.152886	0.153001
0.825583	0.152886	0.153138
0.856161	0.152886	0.152851
0.886738	0.152886	0.152753
0.917315	0.152886	0.15202
0.947892	0.152886	0.152023
0.978469	0.152886	0.151227
1.009046	0.152886	0.150322
1.039624	0.152886	0.149102
1.070201	0.152886	0.147726
1.100778	0.152886	0.145919
1.131355	0.152886	0.144089
1.161932	0.152886	0.142282
1.192509	0.152886	0.140326
1.223087	0.152886	0.137319
1.253664	0.152886	0.134431
1.284241	0.152886	0.132028
1.314818	0.152886	0.128716
1.345395	0.152886	0.124965
1.375972	0.152886	0.121441
1.406550	0.152886	0.11787
1.437127	0.152886	0.114104
1.467704	0.152886	0.110353
1.498281	0.152886	0.107166
1.528858	0.152886	0.103729
1.559435	0.152886	0.101216
1.590013	0.152886	0.0989232
1.620590	0.152886	0.0967948
1.651167	0.152886	0.0956305
1.681744	0.152886	0.0942545
1.712321	0.152886	0.0936623
1.742898	0.152886	0.0931642
1.773476	0.152886	0.0930972
1.804053	0.152886	0.093916
1.834630	0.152886	0.0939744
1.865207	0.152886	0.095287
1.895784	0.152886	0.0965838
1.926361	0.152886	0.0982804
1.956939	0.152886	0.0989816
1.987516	0.152886	0.100655
2.018093	0.152886	0.102579
2.048670	0.152886	0.104714
2.079247	0.152886	0.106607
2.109824	0.152886	0.109205
2.140402	0.152886	0.11167
2.170979	0.152886	0.114652
2.201556	0.152886	0.117203
2.232133	0.152886	0.11973
2.262710	0.152886	0.122579
2.293287	0.152886	0.124887
2.323865	0.152886	0.127752
2.354442	0.152886	0.129715
2.385019	0.152886	0.131372
2.415596	0.152886	0.132732
2.446173	0.152886	0.134201
2.476750	0.152886	0.135137
2.507328	0.152886	0.135188
2.537905	0.152886	0.135176
2.568482	0.152886	0.134176
2.599059	0.152886	0.133364
2.629636	0.152886	0.131949
2.660213	0.152886	0.130173
2.690791	0.152886	0.128868
2.721368	0.152886	0.126018
2.751945	0.152886	0.124227
2.782522	0.152886	0.121315
2.813099	0.152886	0.11845
2.843676	0.152886	0.115819
2.874254	0.152886	0.112327
2.904831	0.152886	0.109062
2.935408	0.152886	0.106173
2.965985	0.152886	0.102297
2.996562	0.152886	0.0996356
3.027139	0.152886	0.0961198
3.057717	0.152886	0.0937091
3.088294	0.152886	0.0913769
3.118871	0.152886	0.0897814
3.149448	0.152886	0.0882957
3.180025	0.152886	0.0861124
3.210602	0.152886	0.0852616
3.241180	0.152886	0.0851789
3.271757	0.152886	0.0840068
3.302334	0.152886	0.0839319
3.332911	0.152886	0.0831203
3.363488	0.152886	0.0827084
3.394065	0.152886	0.082375
3.424643	0.152886	0.0825118
3.455220	0.152886	0.0815669
3.485797	0.152886	0.0810766
3.516374	0.152886	0.0808215
3.546951	0.152886	0.0800569
3.577528	0.152886	0.0800056
3.608106	0.152886	0.0785356
3.638683	0.152886	0.0778651
3.669260	0.152886	0.0768496
3.699837	0.152886	0.0764299
3.730414	0.152886	0.0751088
3.760991	0.152886	0.0746264
3.791569	0.152886	0.0738383
3.822146	0.152886	0.0728464
3.852723	0.152886	0.0722778
3.883300	0.152886	0.0724616
0.000000	0.183464	0.129226
0.030577	0.183464	0.131801
0.061154	0.183464	0.134994
0.091731	0.183464	0.136973
0.122309	0.183464	0.139493
0.152886	0.183464	0.141519
0.183463	0.183464	0.144022
0.214040	0.183464	0.146213
0.244617	0.183464	0.147525
0.275194	0.183464	0.149073
0.305772	0.183464	0.150495
0.336349	0.183464	0.150969
0.366926	0.183464	0.151584
0.397503	0.183464	0.151995
0.428080	0.183464	0.152665
0.458657	0.183464	0.152183
0.489235	0.183464	0.152907
0.519812	0.183464	0.152213
0.550389	0.183464	0.152617
0.580966	0.183464	0.152706
0.611543	0.183464	0.152114
0.642120	0.183464	0.152745
0.672698	0.183464	0.152568
0.703275	0.183464	0.152815
0.733852	0.183464	0.152818
0.764429	0.183464	0.15312
0.795006	0.183464	0.15328
0.825583	0.183464	0.153166
0.856161	0.183464	0.153366
0.886738	0.183464	0.153197
0.917315	0.183464	0.152644
0.947892	0.183464	0.152036
0.978469	0.183464	0.151467
1.009046	0.183464	0.149888
1.039624	0.183464	0.148684
1.070201	0.183464	0.147245
1.100778	0.183464	0.145203
1.131355	0.183464	0.143075
1.161932	0.183464	0.141659
1.192509	0.183464	0.13917
1.223087	0.183464	0.136399
1.253664	0.183464	0.133785
1.284241	0.183464	0.130974
1.314818	0.183464	0.127796
1.345395	0.183464	0.124303
1.375972	0.183464	0.120827
1.406550	0.183464	0.117624
1.437127	0.183464	0.11425
1.467704	0.183464	0.110522
1.498281	0.183464	0.107688
1.528858	0.183464	0.104369
1.559435	0.183464	0.101652
1.590013	0.183464	0.0992416
1.620590	0.183464	0.0973796
1.651167	0.183464	0.0956509
1.681744	0.183464	0.0944004
1.712321	0.183464	0.0942158
1.742898	0.183464	0.0932474
1.773476	0.183464	0.0938545
1.804053	0.183464	0.0937954
1.834630	0.183464	0.09423
1.865207	0.183464	0.0952055
1.895784	0.183464	0.0962359
1.926361	0.183464	0.0974701
1.956939	0.183464	0.0994646
1.987516	0.183464	0.10084
2.018093	0.183464	0.10263
2.048670	0.183464	0.104782
2.079247	0.183464	0.106956
2.109824	0.183464	0.109735
2.140402	0.183464	0.11198
2.170979	0.183464	0.114719
2.201556	0.183464	0.117325
2.232133	0.183464	0.120237
2.262710	0.183464	0.122984
2.293287	0.183464	0.125926
2.323865	0.183464	0.128274
2.354442	0.183464	0.130621
2.385019	0.183464	0.132639
2.415596	0.183464	0.133897
2.446173	0.183464	0.135601
2.476750	0.183464	0.13562
2.507328	0.183464	0.136071
2.537905	0.183464	0.135596
2.568482	0.183464	0.134808
2.599059	0.183464	0.134028
2.629636	0.183464	0.132346
2.660213	0.183464	0.130594
2.690791	0.183464	0.128308
2.721368	0.183464	0.125968
2.751945	0.183464	0.123495
2.782522	0.183464	0.120732
2.813099	0.183464	0.117843
2.843676	0.183464	0.114547
2.874254	0.183464	0.111462
2.904831	0.183464	0.108017
2.935408	0.183464	0.104618
2.965985	0.183464	0.101471
2.996562	0.183464	0.0980649
3.027139	0.183464	0.0955367
3.057717	0.183464	0.0927342
3.088294	0.183464	0.090206
3.118871	0.183464	0.0885635
3.149448	0.183464	0.0870307
3.180025	0.183464	0.0854902
3.210602	0.183464	0.0841142
3.241180	0.183464	0.0832085
3.271757	0.183464	0.0830866
3.302334	0.183464	0.0828629
3.332911	0.183464	0.0820121
3.363488	0.183464	0.0817021
3.394065	0.183464	0.0814392
3.424643	0.183464	0.0812781
3.455220	0.183464	0.0813209
3.485797	0.183464	0.0805641
3.516374	0.183464	0.0799876
3.546951	0.183464	0.0798815
3.577528	0.183464	0.0797126
3.608106	0.183464	0.0782661
3.638683	0.183464	0.0784421
3.669260	0.183464	0.0774894
3.699837	0.183464	0.0765837
3.730414	0.183464	0.0756545
3.760991	0.183464	0.074302
3.791569	0.183464	0.073702
3.822146	0.183464	0.0728277
3.852723	0.183464	0.071679
3.883300	0.183464	0.0716748
0.000000	0.214041	0.129184
0.030577	0.214041	0.131798
0.061154	0.214041	0.134944
0.091731	0.214041	0.138091
0.122309	0.214041	0.140673
0.152886	0.214041	0.143248
0.183463	0.214041	0.145713
0.214040	0.214041	0.147691
0.244617	0.214041	0.149404
0.275194	0.214041	0.150818
0.305772	0.214041	0.152029
0.336349	0.214041	0.152432
0.366926	0.214041	0.152875
0.397503	0.214041	0.153231
0.428080	0.214041	0.153101
0.458657	0.214041	0.153332
0.489235	0.214041	0.152873
0.519812	0.214041	0.152367
0.550389	0.214041	0.152332
0.580966	0.214041	0.152547
0.611543	0.214041	0.152636
0.642120	0.214041	0.152389
0.672698	0.214041	0.15302
0.703275	0.214041	0.15347
0.733852	0.214041	0.153638
0.764429	0.214041	0.154379
0.795006	0.214041	0.154131
0.825583	0.214041	0.15419
0.856161	0.214041	0.154852
0.886738	0.214041	0.154119
0.917315	0.214041	0.153997
0.947892	0.214041	0.152926
0.978469	0.214041	0.151778
1.009046	0.214041	0.150449
1.039624	0.214041	0.148994
1.070201	0.214041	0.146607
1.100778	0.214041	0.144934
1.131355	0.214041	0.142829
1.161932	0.214041	0.14063
1.192509	0.214041	0.138133
1.223087	0.214041	0.135777
1.253664	0.214041	0.132865
1.284241	0.214041	0.129937
1.314818	0.214041	0.127315
1.345395	0.214041	0.124222
1.375972	0.214041	0.120393
1.406550	0.214041	0.11672
1.437127	0.214041	0.113471
1.467704	0.214041	0.11037
1.498281	0.214041	0.107356
1.528858	0.214041	0.104608
1.559435	0.214041	0.101539
1.590013	0.214041	0.0995442
1.620590	0.214041	0.0981761
1.651167	0.214041	0.0959536
1.681744	0.214041	0.0946482
1.712321	0.214041	0.0939776
1.742898	0.214041	0.0939498
1.773476	0.214041	0.0937496
1.804053	0.214041	0.0938551
1.834630	0.214041	0.0943681
1.865207	0.214041	0.0953593
1.895784	0.214041	0.0970245
1.926361	0.214041	0.0980549
1.956939	0.214041	0.100778
1.987516	0.214041	0.101762
2.018093	0.214041	0.103537
2.048670	0.214041	0.106291
2.079247	0.214041	0.108294
2.109824	0.214041	0.110429
2.140402	0.214041	0.112957
2.170979	0.214041	0.115586
2.201556	0.214041	0.118553
2.232133	0.214041	0.121064
2.262710	0.214041	0.124572
2.293287	0.214041	0.126645
2.323865	0.214041	0.12918
2.354442	0.214041	0.131974
2.385019	0.214041	0.133992
2.415596	0.214041	0.135681
2.446173	0.214041	0.136217
2.476750	0.214041	0.137342
2.507328	0.214041	0.137635
2.537905	0.214041	0.136965
2.568482	0.214041	0.136835
2.599059	0.214041	0.134565
2.629636	0.214041	0.132602
2.660213	0.214041	0.131382
2.690791	0.214041	0.128407
2.721368	0.214041	0.125746
2.751945	0.214041	0.122849
2.782522	0.214041	0.120337
2.813099	0.214041	0.11708
2.843676	0.214041	0.113736
2.874254	0.214041	0.110793
2.904831	0.214041	0.10683
2.935408	0.214041	0.103534
2.965985	0.214041	0.100567
2.996562	0.214041	0.0970664
3.027139	0.214041	0.0947342
3.057717	0.214041	0.0917357
3.088294	0.214041	0.0892153
3.118871	0.214041	0.0873298
3.149448	0.214041	0.0857893
3.180025	0.214041	0.084766
3.210602	0.214041	0.0837584
3.241180	0.214041	0.0831114
3.271757	0.214041	0.0819627
3.302334	0.214041	0.0816057
3.332911	0.214041	0.0809666
3.363488	0.214041	0.0808447
3.394065	0.214041	0.080668
3.424643	0.214041	0.0811262
3.455220	0.214041	0.0806829
3.485797	0.214041	0.0805454
3.516374	0.214041	0.0797338
3.546951	0.214041	0.0796982
3.577528	0.214041	0.0789728
3.608106	0.214041	0.0793369
3.638683	0.214041	0.0777414
3.669260	0.214041	0.0777371
3.699837	0.214041	0.076808
3.730414	0.214041	0.0755104
3.760991	0.214041	0.0751612
3.791569	0.214041	0.074279
3.822146	0.214041	0.0725503
3.852723	0.214041	0.071919
3.883300	0.214041	0.0715306
0.000000	0.244618	0.128899
0.030577	0.244618	0.132273
0.061154	0.244618	0.135537
0.091731	0.244618	0.13859
0.122309	0.244618	0.141901
0.152886	0.244618	0.144687
0.183463	0.244618	0.147097
0.214040	0.244618	0.149287
0.244617	0.244618	0.150702
0.275194	0.244618	0.152218
0.305772	0.244618	0.153484
0.336349	0.244618	0.154122
0.366926	0.244618	0.154228
0.397503	0.244618	0.154356
0.428080	0.244618	0.154399
0.458657	0.244618	0.153838
0.489235	0.244618	0.153325
0.519812	0.244618	0.152983
0.550389	0.244618	0.152783
0.580966	0.244618	0.152732
0.611543	0.244618	0.152477
0.642120	0.244618	0.15241
0.672698	0.244618	0.152594
0.703275	0.244618	0.152918
0.733852	0.244618	0.154012
0.764429	0.244618	0.154211
0.795006	0.244618	0.154481
0.825583	0.244618	0.154383
0.856161	0.244618	0.15517
0.886738	0.244618	0.154523
0.917315	0.244618	0.154527
0.947892	0.244618	0.153707
0.978469	0.244618	0.152323
1.009046	0.244618	0.151473
1.039624	0.244618	0.148952
1.070201	0.244618	0.147028
1.100778	0.244618	0.144836
1.131355	0.244618	0.142528
1.161932	0.244618	0.140031
1.192509	0.244618	0.137416
1.223087	0.244618	0.134575
1.253664	0.244618	0.13196
1.284241	0.244618	0.128923
1.314818	0.244618	0.126042
1.345395	0.244618	0.12291
1.375972	0.244618	0.120272
1.406550	0.244618	0.116913
1.437127	0.244618	0.113311
1.467704	0.244618	0.110548
1.498281	0.244618	0.107761
1.528858	0.244618	0.10506
1.559435	0.244618	0.10225
1.590013	0.244618	0.10009
1.620590	0.244618	0.0982436
1.651167	0.244618	0.0971498
1.681744	0.244618	0.0957582
1.712321	0.244618	0.0948838
1.742898	0.244618	0.0940801
1.773476	0.244618	0.0945617
1.804053	0.244618	0.0947142
1.834630	0.244618	0.0953762
1.865207	0.244618	0.0967906
1.895784	0.244618	0.0977505
1.926361	0.244618	0.0993609
1.956939	0.244618	0.100854
1.987516	0.244618	0.102096
2.018093	0.244618	0.104419
2.048670	0.244618	0.106641
2.079247	0.244618	0.108487
2.109824	0.244618	0.111077
2.140402	0.244618	0.113189
2.170979	0.244618	0.115912
2.201556	0.244618	0.118424
2.232133	0.244618	0.121406
2.262710	0.244618	0.124373
2.293287	0.244618	0.126571
2.323865	0.244618	0.129678
2.354442	0.244618	0.132222
2.385019	0.244618	0.133934
2.415596	0.244618	0.135591
2.446173	0.244618	0.137398
2.476750	0.244618	0.13744
2.507328	0.244618	0.138204
2.537905	0.244618	0.137785
2.568482	0.244618	0.136338
2.599059	0.244618	0.13479
2.629636	0.244618	0.132724
2.660213	0.244618	0.130258
2.690791	0.244618	0.128255
2.721368	0.244618	0.12561
2.751945	0.244618	0.121843
2.782522	0.244618	0.118484
2.813099	0.244618	0.115979
2.843676	0.244618	0.111899
2.874254	0.244618	0.108987
2.904831	0.244618	0.10551
2.935408	0.244618	0.101916
2.965985	0.244618	0.0990742
2.996562	0.244618	0.0953468
3.027139	0.244618	0.0928029
3.057717	0.244618	0.0905255
3.088294	0.244618	0.0873154
3.118871	0.244618	0.085767
3.149448	0.244618	0.0839678
3.180025	0.244618	0.0824585
3.210602	0.244618	0.0818585
3.241180	0.244618	0.0805374
3.271757	0.244618	0.080102
3.302334	0.244618	0.0800037
3.332911	0.244618	0.079247
3.363488	0.244618	0.0792897
3.394065	0.244618	0.0796225
3.424643	0.244618	0.0791322
3.455220	0.244618	0.0789947
3.485797	0.244618	0.0793823
3.516374	0.244618	0.0786412
3.546951	0.244618	0.0786761
3.577528	0.244618	0.078131
3.608106	0.244618	0.0777035
3.638683	0.244618	0.0774954
3.669260	0.244618	0.0765662
3.699837	0.244618	0.0756684
3.730414	0.244618	0.0749743
3.760991	0.244618	0.0741627
3.791569	0.244618	0.0728886
3.822146	0.244618	0.0725316
3.852723	0.244618	0.0718533
3.883300	0.244618	0.071167
0.000000	0.275195	0.128841
0.030577	0.275195	0.132591
0.061154	0.275195	0.135385
0.091731	0.275195	0.138712
0.122309	0.275195	0.142305
0.152886	0.275195	0.14553
0.183463	0.275195	0.147752
0.214040	0.275195	0.150554
0.244617	0.275195	0.152086
0.275194	0.275195	0.153375
0.305772	0.275195	0.154421
0.336349	0.275195	0.15495
0.366926	0.275195	0.154757
0.397503	0.275195	0.154502
0.428080	0.275195	0.154757
0.458657	0.275195	0.153851
0.489235	0.275195	0.153133
0.519812	0.275195	0.152651
0.550389	0.275195	0.151604
0.580966	0.275195	0.151631
0.611543	0.275195	0.151533
0.642120	0.275195	0.151537
0.672698	0.275195	0.151611
0.703275	0.275195	0.152437
0.733852	0.275195	0.152754
0.764429	0.275195	0.153706
0.795006	0.275195	0.154196
0.825583	0.275195	0.154278
0.856161	0.275195	0.154822
0.886738	0.275195	0.154763
0.917315	0.275195	0.15432
0.947892	0.275195	0.153297
0.978469	0.275195	0.152391
1.009046	0.275195	0.150725
1.039624	0.275195	0.148722
1.070201	0.275195	0.146978
1.100778	0.275195	0.143705
1.131355	0.275195	0.141482
1.161932	0.275195	0.138382
1.192509	0.275195	0.135744
1.223087	0.275195	0.132745
1.253664	0.275195	0.130186
1.284241	0.275195	0.127438
1.314818	0.275195	0.124259
1.345395	0.275195	0.121763
1.375972	0.275195	0.118921
1.406550	0.275195	0.115844
1.437127	0.275195	0.112845
1.467704	0.275195	0.110059
1.498281	0.275195	0.107052
1.528858	0.275195	0.104626
1.559435	0.275195	0.102944
1.590013	0.275195	0.100424
1.620590	0.275195	0.0986482
1.651167	0.275195	0.0973427
1.681744	0.275195	0.0960295
1.712321	0.275195	0.0956489
1.742898	0.275195	0.0954174
1.773476	0.275195	0.0949663
1.804053	0.275195	0.0954166
1.834630	0.275195	0.0966508
1.865207	0.275195	0.0975479
1.895784	0.275195	0.0982961
1.926361	0.275195	0.100212
1.956939	0.275195	0.101705
1.987516	0.275195	0.103676
2.018093	0.275195	0.105725
2.048670	0.275195	0.107202
2.079247	0.275195	0.10955
2.109824	0.275195	0.111732
2.140402	0.275195	0.114032
2.170979	0.275195	0.116129
2.201556	0.275195	0.118774
2.232133	0.275195	0.121489
2.262710	0.275195	0.124221
2.293287	0.275195	0.127289
2.323865	0.275195	0.129613
2.354442	0.275195	0.131466
2.385019	0.275195	0.13419
2.415596	0.275195	0.135933
2.446173	0.275195	0.136728
2.476750	0.275195	0.137437
2.507328	0.275195	0.137645
2.537905	0.275195	0.136786
2.568482	0.275195	0.135974
2.599059	0.275195	0.134936
2.629636	0.275195	0.132564
2.660213	0.275195	0.129746
2.690791	0.275195	0.127374
2.721368	0.275195	0.124368
2.751945	0.275195	0.120923
2.782522	0.275195	0.117564
2.813099	0.275195	0.114072
2.843676	0.275195	0.110321
2.874254	0.275195	0.107252
2.904831	0.275195	0.103548
2.935408	0.275195	0.100392
2.965985	0.275195	0.0968138
2.996562	0.275195	0.0940896
3.027139	0.275195	0.091099
3.057717	0.275195	0.0884846
3.088294	0.275195	0.0860347
3.118871	0.275195	0.0835379
3.149448	0.275195	0.0828987
3.180025	0.275195	0.0813973
3.210602	0.275195	0.0803897
3.241180	0.275195	0.079633
3.271757	0.275195	0.0782884
3.302334	0.275195	0.0785506
3.332911	0.275195	0.0786874
3.363488	0.275195	0.0784401
3.394065	0.275195	0.078718
3.424643	0.275195	0.0781259
3.455220	0.275195	0.0783411
3.485797	0.275195	0.078713
3.516374	0.275195	0.0789361
3.546951	0.275195	0.0785163
3.577528	0.275195	0.0778536
3.608106	0.275195	0.0773007
3.638683	0.275195	0.0771161
3.669260	0.275195	0.0763515
3.699837	0.275195	0.0757124
3.730414	0.275195	0.0748851
3.760991	0.275195	0.0738932
3.791569	0.275195	0.0731599
3.822146	0.275195	0.0725913
3.852723	0.275195	0.0715759
3.883300	0.275195	0.0711013
0.000000	0.305773	0.127537
0.030577	0.305773	0.130911
0.061154	0.305773	0.134402
0.091731	0.305773	0.138529
0.122309	0.305773	0.14133
0.152886	0.305773	0.144791
0.183463	0.305773	0.147639
0.214040	0.305773	0.150433
0.244617	0.305773	0.152099
0.275194	0.305773	0.153497
0.305772	0.305773	0.154896
0.336349	0.305773	0.155503
0.366926	0.305773	0.15524
0.397503	0.305773	0.155432
0.428080	0.305773	0.154393
0.458657	0.305773	0.153872
0.489235	0.305773	0.152159
0.519812	0.305773	0.151261
0.550389	0.305773	0.150959
0.580966	0.305773	0.150163
0.611543	0.305773	0.150284
0.642120	0.305773	0.150036
0.672698	0.305773	0.150118
0.703275	0.305773	0.151023
0.733852	0.305773	0.151356
0.764429	0.305773	0.152222
0.795006	0.305773	0.153135
0.825583	0.305773	0.153616
0.856161	0.305773	0.154122
0.886738	0.305773	0.154149
0.917315	0.305773	0.153564
0.947892	0.305773	0.152706
0.978469	0.305773	0.151196
1.009046	0.305773	0.149687
1.039624	0.305773	0.147629
1.070201	0.305773	0.145595
1.100778	0.305773	0.142651
1.131355	0.305773	0.139504
1.161932	0.305773	0.137383
1.192509	0.305773	0.133867
1.223087	0.305773	0.131465
1.253664	0.305773	0.128615
1.284241	0.305773	0.125507
1.314818	0.305773	0.12225
1.345395	0.305773	0.120098
1.375972	0.305773	0.117413
1.406550	0.305773	0.11414
1.437127	0.305773	0.111988
1.467704	0.305773	0.109138
1.498281	0.305773	0.106579
1.528858	0.305773	0.104599
1.559435	0.305773	0.102189
1.590013	0.305773	0.100531
1.620590	0.305773	0.0988333
1.651167	0.305773	0.0978178
1.681744	0.305773	0.0964732
1.712321	0.305773	0.0961319
1.742898	0.305773	0.0959944
1.773476	0.305773	0.0957001
1.804053	0.305773	0.0968088
1.834630	0.305773	0.09722
1.865207	0.305773	0.0979446
1.895784	0.305773	0.10008
1.926361	0.305773	0.101432
1.956939	0.305773	0.10287
1.987516	0.305773	0.105068
2.018093	0.305773	0.106302
2.048670	0.305773	0.108791
2.079247	0.305773	0.11033
2.109824	0.305773	0.11227
2.140402	0.305773	0.114468
2.170979	0.305773	0.117254
2.201556	0.305773	0.119147
2.232133	0.305773	0.121439
2.262710	0.305773	0.124288
2.293287	0.305773	0.12698
2.323865	0.305773	0.129351
2.354442	0.305773	0.13191
2.385019	0.305773	0.133614
2.415596	0.305773	0.135875
2.446173	0.305773	0.136529
2.476750	0.305773	0.137325
2.507328	0.305773	0.137344
2.537905	0.305773	0.136415
2.568482	0.305773	0.135964
2.599059	0.305773	0.133961
2.629636	0.305773	0.131769
2.660213	0.305773	0.129915
2.690791	0.305773	0.126039
2.721368	0.305773	0.122946
2.751945	0.305773	0.119924
2.782522	0.305773	0.116103
2.813099	0.305773	0.112987
2.843676	0.305773	0.108813
2.874254	0.305773	0.105046
2.904831	0.305773	0.101703
2.935408	0.305773	0.0987354
2.965985	0.305773	0.0954861
2.996562	0.305773	0.0913981
3.027139	0.305773	0.0894421
3.057717	0.305773	0.0867258
3.088294	0.305773	0.0848638
3.118871	0.305773	0.0822729
3.149448	0.305773	0.081038
3.180025	0.305773	0.0795915
3.210602	0.305773	0.0784507
3.241180	0.305773	0.0780074
3.271757	0.305773	0.0775015
3.302334	0.305773	0.0772386
3.332911	0.305773	0.0774459
3.363488	0.305773	0.0770105
3.394065	0.305773	0.0776098
3.424643	0.305773	0.0774644
3.455220	0.305773	0.0776561
3.485797	0.305773	0.0776126
3.516374	0.305773	0.0773889
3.546951	0.305773	0.0776589
3.577528	0.305773	0.0776939
3.608106	0.305773	0.0774623
3.638683	0.305773	0.0767525
3.669260	0.305773	0.0760585
3.699837	0.305773	0.0756309
3.730414	0.305773	0.0747645
3.760991	0.305773	0.0738353
3.791569	0.305773	0.0730707
3.822146	0.305773	0.0725491
3.852723	0.305773	0.0714474
3.883300	0.305773	0.0709964
0.000000	0.336350	0.12537
0.030577	0.336350	0.128885
0.061154	0.336350	0.132847
0.091731	0.336350	0.136299
0.122309	0.336350	0.140426
0.152886	0.336350	0.143424
0.183463	0.336350	0.146868
0.214040	0.336350	0.149615
0.244617	0.336350	0.151492
0.275194	0.336350	0.153549
0.305772	0.336350	0.154752
0.336349	0.336350	0.154889
0.366926	0.336350	0.15541
0.397503	0.336350	0.155061
0.428080	0.336350	0.153638
0.458657	0.336350	0.153422
0.489235	0.336350	0.151701
0.519812	0.336350	0.150497
0.550389	0.336350	0.149819
0.580966	0.336350	0.148114
0.611543	0.336350	0.148204
0.642120	0.336350	0.148113
0.672698	0.336350	0.148462
0.703275	0.336350	0.148614
0.733852	0.336350	0.149535
0.764429	0.336350	0.150518
0.795006	0.336350	0.151149
0.825583	0.336350	0.152171
0.856161	0.336350	0.152465
0.886738	0.336350	0.15275
0.917315	0.336350	0.152244
0.947892	0.336350	0.151723
0.978469	0.336350	0.150496
1.009046	0.336350	0.148751
1.039624	0.336350	0.147078
1.070201	0.336350	0.143993
1.100778	0.336350	0.141402
1.131355	0.336350	0.138341
1.161932	0.336350	0.13506
1.192509	0.336350	0.132861
1.223087	0.336350	0.129659
1.253664	0.336350	0.126057
1.284241	0.336350	0.12385
1.314818	0.336350	0.120514
1.345395	0.336350	0.118206
1.375972	0.336350	0.115466
1.406550	0.336350	0.113627
1.437127	0.336350	0.110652
1.467704	0.336350	0.10854
1.498281	0.336350	0.10649
1.528858	0.336350	0.104056
1.559435	0.336350	0.10246
1.590013	0.336350	0.101398
1.620590	0.336350	0.099567
1.651167	0.336350	0.09834
1.681744	0.336350	0.0980143
1.712321	0.336350	0.0974849
1.742898	0.336350	0.0974257
1.773476	0.336350	0.0976488
1.804053	0.336350	0.0979423
1.834630	0.336350	0.0994743
1.865207	0.336350	0.100473
1.895784	0.336350	0.101127
1.926361	0.336350	0.10295
1.956939	0.336350	0.10496
1.987516	0.336350	0.106774
2.018093	0.336350	0.108651
2.048670	0.336350	0.110536
2.079247	0.336350	0.111793
2.109824	0.336350	0.114101
2.140402	0.336350	0.116182
2.170979	0.336350	0.117792
2.201556	0.336350	0.119904
2.232133	0.336350	0.122267
2.262710	0.336350	0.124497
2.293287	0.336350	0.126578
2.323865	0.336350	0.129756
2.354442	0.336350	0.131256
2.385019	0.336350	0.133423
2.415596	0.336350	0.135284
2.446173	0.336350	0.13626
2.476750	0.336350	0.13751
2.507328	0.336350	0.13698
2.537905	0.336350	0.136106
2.568482	0.336350	0.135827
2.599059	0.336350	0.133903
2.629636	0.336350	0.131461
2.660213	0.336350	0.128987
2.690791	0.336350	0.126318
2.721368	0.336350	0.122058
2.751945	0.336350	0.119302
2.782522	0.336350	0.115755
2.813099	0.336350	0.111667
2.843676	0.336350	0.108308
2.874254	0.336350	0.103773
2.904831	0.336350	0.10072
2.935408	0.336350	0.0975723
2.965985	0.336350	0.0940016
2.996562	0.336350	0.0908934
3.027139	0.336350	0.0873776
3.057717	0.336350	0.0853745
3.088294	0.336350	0.0830658
3.118871	0.336350	0.0808511
3.149448	0.336350	0.0792322
3.180025	0.336350	0.0778327
3.210602	0.336350	0.077507
3.241180	0.336350	0.0768287
3.271757	0.336350	0.0765501
3.302334	0.336350	0.0762244
3.332911	0.336350	0.0762672
3.363488	0.336350	0.0763099
3.394065	0.336350	0.0766583
3.424643	0.336350	0.0771479
3.455220	0.336350	0.0762265
3.485797	0.336350	0.0769669
3.516374	0.336350	0.0775897
3.546951	0.336350	0.0770445
3.577528	0.336350	0.0768365
3.608106	0.336350	0.0770281
3.638683	0.336350	0.0764438
3.669260	0.336350	0.0761025
3.699837	0.336350	0.0758317
3.730414	0.336350	0.0747066
3.760991	0.336350	0.0746004
3.791569	0.336350	0.0734831
3.822146	0.336350	0.0722952
3.852723	0.336350	0.0721734
3.883300	0.336350	0.071299
0.000000	0.366927	0.124434
0.030577	0.366927	0.127597
0.061154	0.366927	0.132311
0.091731	0.366927	0.135991
0.122309	0.366927	0.139765
0.152886	0.366927	0.14364
0.183463	0.366927	0.146567
0.214040	0.366927	0.14922
0.244617	0.366927	0.152257
0.275194	0.366927	0.153397
0.305772	0.366927	0.154459
0.336349	0.366927	0.155764
0.366926	0.366927	0.155297
0.397503	0.366927	0.154336
0.428080	0.366927	0.154113
0.458657	0.366927	0.152596
0.489235	0.366927	0.151235
0.519812	0.366927	0.150157
0.550389	0.366927	0.148084
0.580966	0.366927	0.146621
0.611543	0.366927	0.14639
0.642120	0.366927	0.145994
0.672698	0.366927	0.146162
0.703275	0.366927	0.146502
0.733852	0.366927	0.147172
0.764429	0.366927	0.148469
0.795006	0.366927	0.149539
0.825583	0.366927	0.150005
0.856161	0.366927	0.150541
0.886738	0.366927	0.150976
0.917315	0.366927	0.150619
0.947892	0.366927	0.150403
0.978469	0.366927	0.149333
1.009046	0.366927	0.147243
1.039624	0.366927	0.144919
1.070201	0.366927	0.14283
1.100778	0.366927	0.140686
1.131355	0.366927	0.136519
1.161932	0.366927	0.13374
1.192509	0.366927	0.130961
1.223087	0.366927	0.127508
1.253664	0.366927	0.124831
1.284241	0.366927	0.12184
1.314818	0.366927	0.118763
1.345395	0.366927	0.116517
1.375972	0.366927	0.114138
1.406550	0.366927	0.111406
1.437127	0.366927	0.109583
1.467704	0.366927	0.10751
1.498281	0.366927	0.105099
1.528858	0.366927	0.103198
1.559435	0.366927	0.102434
1.590013	0.366927	0.10076
1.620590	0.366927	0.0997364
1.651167	0.366927	0.0985015
1.681744	0.366927	0.09856
1.712321	0.366927	0.0989868
1.742898	0.366927	0.09823
1.773476	0.366927	0.0991742
1.804053	0.366927	0.0995148
1.834630	0.366927	0.100404
1.865207	0.366927	0.101489
1.895784	0.366927	0.103641
1.926361	0.366927	0.104937
1.956939	0.366927	0.106415
1.987516	0.366927	0.107735
2.018093	0.366927	0.110192
2.048670	0.366927	0.112233
2.079247	0.366927	0.113232
2.109824	0.366927	0.114521
2.140402	0.366927	0.116547
2.170979	0.366927	0.118299
2.201556	0.366927	0.120387
2.232133	0.366927	0.12152
2.262710	0.366927	0.123443
2.293287	0.366927	0.125822
2.323865	0.366927	0.127989
2.354442	0.366927	0.129701
2.385019	0.366927	0.131947
2.415596	0.366927	0.13322
2.446173	0.366927	0.134548
2.476750	0.366927	0.135539
2.507328	0.366927	0.135833
2.537905	0.366927	0.135147
2.568482	0.366927	0.134194
2.599059	0.366927	0.132551
2.629636	0.366927	0.129859
2.660213	0.366927	0.12726
2.690791	0.366927	0.124826
2.721368	0.366927	0.121279
2.751945	0.366927	0.117724
2.782522	0.366927	0.1138
2.813099	0.366927	0.109885
2.843676	0.366927	0.10593
2.874254	0.366927	0.10221
2.904831	0.366927	0.0993764
2.935408	0.366927	0.0949983
2.965985	0.366927	0.092572
2.996562	0.366927	0.0897381
3.027139	0.366927	0.0861439
3.057717	0.366927	0.0842428
3.088294	0.366927	0.0819262
3.118871	0.366927	0.0799389
3.149448	0.366927	0.0780769
3.180025	0.366927	0.0769753
3.210602	0.366927	0.0756307
3.241180	0.366927	0.0753285
3.271757	0.366927	0.0748461
3.302334	0.366927	0.0748732
3.332911	0.366927	0.0746338
3.363488	0.366927	0.0755074
3.394065	0.366927	0.0752836
3.424643	0.366927	0.0753969
3.455220	0.366927	0.0756748
3.485797	0.366927	0.0754824
3.516374	0.366927	0.07587
3.546951	0.366927	0.0759677
3.577528	0.366927	0.0755636
3.608106	0.366927	0.0757239
3.638683	0.366927	0.0752102
3.669260	0.366927	0.0751981
3.699837	0.366927	0.0749194
3.730414	0.366927	0.0747976
3.760991	0.366927	0.0735157
3.791569	0.366927	0.0729314
3.822146	0.366927	0.0732798
3.852723	0.366927	0.0723271
3.883300	0.366927	0.0715155
0.000000	0.397505	0.122589
0.030577	0.397505	0.125407
0.061154	0.397505	0.129486
0.091731	0.397505	0.134052
0.122309	0.397505	0.137598
0.152886	0.397505	0.141591
0.183463	0.397505	0.145475
0.214040	0.397505	0.148065
0.244617	0.397505	0.151173
0.275194	0.397505	0.152219
0.305772	0.397505	0.153884
0.336349	0.397505	0.154201
0.366926	0.397505	0.154338
0.397503	0.397505	0.154114
0.428080	0.397505	0.152926
0.458657	0.397505	0.152036
0.489235	0.397505	0.15055
0.519812	0.397505	0.148587
0.550389	0.397505	0.147728
0.580966	0.397505	0.145882
0.611543	0.397505	0.14489
0.642120	0.397505	0.144235
0.672698	0.397505	0.144701
0.703275	0.397505	0.144618
0.733852	0.397505	0.145241
0.764429	0.397505	0.146177
0.795006	0.397505	0.147333
0.825583	0.397505	0.14816
0.856161	0.397505	0.148806
0.886738	0.397505	0.148825
0.917315	0.397505	0.148727
0.947892	0.397505	0.148143
0.978469	0.397505	0.147401
1.009046	0.397505	0.145257
1.039624	0.397505	0.143348
1.070201	0.397505	0.140358
1.100778	0.397505	0.138841
1.131355	0.397505	0.135027
1.161932	0.397505	0.131558
1.192509	0.397505	0.128662
1.223087	0.397505	0.125216
1.253664	0.397505	0.122367
1.284241	0.397505	0.119353
1.314818	0.397505	0.116244
1.345395	0.397505	0.114453
1.375972	0.397505	0.112301
1.406550	0.397505	0.110118
1.437127	0.397505	0.10788
1.467704	0.397505	0.105971
1.498281	0.397505	0.104971
1.528858	0.397505	0.103007
1.559435	0.397505	0.101576
1.590013	0.397505	0.10096
1.620590	0.397505	0.0998353
1.651167	0.397505	0.0994861
1.681744	0.397505	0.0993094
1.712321	0.397505	0.0994227
1.742898	0.397505	0.100281
1.773476	0.397505	0.100864
1.804053	0.397505	0.101691
1.834630	0.397505	0.102901
1.865207	0.397505	0.104081
1.895784	0.397505	0.105942
1.926361	0.397505	0.10698
1.956939	0.397505	0.109272
1.987516	0.397505	0.110765
2.018093	0.397505	0.112634
2.048670	0.397505	0.114112
2.079247	0.397505	0.11562
2.109824	0.397505	0.116635
2.140402	0.397505	0.117955
2.170979	0.397505	0.119362
2.201556	0.397505	0.121003
2.232133	0.397505	0.122002
2.262710	0.397505	0.12377
2.293287	0.397505	0.125364
2.323865	0.397505	0.12681
2.354442	0.397505	0.128805
2.385019	0.397505	0.130619
2.415596	0.397505	0.130818
2.446173	0.397505	0.132687
2.476750	0.397505	0.133624
2.507328	0.397505	0.133392
2.537905	0.397505	0.133231
2.568482	0.397505	0.131816
2.599059	0.397505	0.130158
2.629636	0.397505	0.127974
2.660213	0.397505	0.125391
2.690791	0.397505	0.123059
2.721368	0.397505	0.118963
2.751945	0.397505	0.115549
2.782522	0.397505	0.112034
2.813099	0.397505	0.107671
2.843676	0.397505	0.104485
2.874254	0.397505	0.100201
2.904831	0.397505	0.0966926
2.935408	0.397505	0.0933963
2.965985	0.397505	0.0904291
2.996562	0.397505	0.0875169
3.027139	0.397505	0.0844557
3.057717	0.397505	0.0823586
3.088294	0.397505	0.0792974
3.118871	0.397505	0.0776784
3.149448	0.397505	0.0758949
3.180025	0.397505	0.0750676
3.210602	0.397505	0.0739894
3.241180	0.397505	0.0744084
3.271757	0.397505	0.073346
3.302334	0.397505	0.073812
3.332911	0.397505	0.0738783
3.363488	0.397505	0.0735212
3.394065	0.397505	0.074293
3.424643	0.397505	0.0742416
3.455220	0.397505	0.0743001
3.485797	0.397505	0.0752129
3.516374	0.397505	0.0748951
3.546951	0.397505	0.0750946
3.577528	0.397505	0.07491
3.608106	0.397505	0.0750076
3.638683	0.397505	0.0750974
3.669260	0.397505	0.074858
3.699837	0.397505	0.0743442
3.730414	0.397505	0.0740264
3.760991	0.397505	0.0735283
3.791569	0.397505	0.0732575
3.822146	0.397505	0.0727594
3.852723	0.397505	0.0719321
3.883300	0.397505	0.0711989
0.000000	0.428082	0.119796
0.030577	0.428082	0.123962
0.061154	0.428082	0.12801
0.091731	0.428082	0.132058
0.122309	0.428082	0.135949
0.152886	0.428082	0.139668
0.183463	0.428082	0.143614
0.214040	0.428082	0.146659
0.244617	0.428082	0.149766
0.275194	0.428082	0.150914
0.305772	0.428082	0.152352
0.336349	0.428082	0.153022
0.366926	0.428082	0.153661
0.397503	0.428082	0.15317
0.428080	0.428082	0.152108
0.458657	0.428082	0.150716
0.489235	0.428082	0.14916
0.519812	0.428082	0.147808
0.550389	0.428082	0.145373
0.580966	0.428082	0.144115
0.611543	0.428082	0.142614
0.642120	0.428082	0.141896
0.672698	0.428082	0.141421
0.703275	0.428082	0.14177
0.733852	0.428082	0.142683
0.764429	0.428082	0.142914
0.795006	0.428082	0.144461
0.825583	0.428082	0.145178
0.856161	0.428082	0.145511
0.886738	0.428082	0.146259
0.917315	0.428082	0.146349
0.947892	0.428082	0.145012
0.978469	0.428082	0.144224
1.009046	0.428082	0.143036
1.039624	0.428082	0.140916
1.070201	0.428082	0.138332
1.100778	0.428082	0.135953
1.131355	0.428082	0.132641
1.161932	0.428082	0.129611
1.192509	0.428082	0.126613
1.223087	0.428082	0.123379
1.253664	0.428082	0.119871
1.284241	0.428082	0.117304
1.314818	0.428082	0.115019
1.345395	0.428082	0.11278
1.375972	0.428082	0.110362
1.406550	0.428082	0.109111
1.437127	0.428082	0.106928
1.467704	0.428082	0.105387
1.498281	0.428082	0.103823
1.528858	0.428082	0.10291
1.559435	0.428082	0.101761
1.590013	0.428082	0.101475
1.620590	0.428082	0.101298
1.651167	0.428082	0.100698
1.681744	0.428082	0.101078
1.712321	0.428082	0.101465
1.742898	0.428082	0.102347
1.773476	0.428082	0.102617
1.804053	0.428082	0.103647
1.834630	0.428082	0.105038
1.865207	0.428082	0.106053
1.895784	0.428082	0.10742
1.926361	0.428082	0.109877
1.956939	0.428082	0.111166
1.987516	0.428082	0.112847
2.018093	0.428082	0.114199
2.048670	0.428082	0.116068
2.079247	0.428082	0.117749
2.109824	0.428082	0.11834
2.140402	0.428082	0.119386
2.170979	0.428082	0.120284
2.201556	0.428082	0.121008
2.232133	0.428082	0.122611
2.262710	0.428082	0.123618
2.293287	0.428082	0.12464
2.323865	0.428082	0.12618
2.354442	0.428082	0.127344
2.385019	0.428082	0.128068
2.415596	0.428082	0.129749
2.446173	0.428082	0.130756
2.476750	0.428082	0.131238
2.507328	0.428082	0.131539
2.537905	0.428082	0.130931
2.568482	0.428082	0.129924
2.599059	0.428082	0.128454
2.629636	0.428082	0.126529
2.660213	0.428082	0.123899
2.690791	0.428082	0.121214
2.721368	0.428082	0.117667
2.751945	0.428082	0.11383
2.782522	0.428082	0.110455
2.813099	0.428082	0.106422
2.843676	0.428082	0.102812
2.874254	0.428082	0.0994216
2.904831	0.428082	0.0957098
2.935408	0.428082	0.0925389
2.965985	0.428082	0.0891642
2.996562	0.428082	0.086487
3.027139	0.428082	0.0837629
3.057717	0.428082	0.0808193
3.088294	0.428082	0.0793962
3.118871	0.428082	0.0768916
3.149448	0.428082	0.0754686
3.180025	0.428082	0.073928
3.210602	0.428082	0.0730301
3.241180	0.428082	0.0725948
3.271757	0.428082	0.0724964
3.302334	0.428082	0.0719983
3.332911	0.428082	0.0725349
3.363488	0.428082	0.0725933
3.394065	0.428082	0.0728007
3.424643	0.428082	0.0732118
3.455220	0.428082	0.0732781
3.485797	0.428082	0.0735638
3.516374	0.428082	0.0738339
3.546951	0.428082	0.0740099
3.577528	0.428082	0.0742172
3.608106	0.428082	0.074017
3.638683	0.428082	0.07395
3.669260	0.428082	0.0737733
3.699837	0.428082	0.0736201
3.730414	0.428082	0.0738744
3.760991	0.428082	0.0733372
3.791569	0.428082	0.0729331
3.822146	0.428082	0.0723958
3.852723	0.428082	0.0720545
3.883300	0.428082	0.0712664
0.000000	0.458659	0.117441
0.030577	0.458659	0.12047
0.061154	0.458659	0.124934
0.091731	0.458659	0.129194
0.122309	0.458659	0.132889
0.152886	0.458659	0.137345
0.183463	0.458659	0.140625
0.214040	0.458659	0.14396
0.244617	0.458659	0.146691
0.275194	0.458659	0.148772
0.305772	0.458659	0.150672
0.336349	0.458659	0.150926
0.366926	0.458659	0.151486
0.397503	0.458659	0.151694
0.428080	0.458659	0.150122
0.458657	0.458659	0.149099
0.489235	0.458659	0.147433
0.519812	0.458659	0.145868
0.550389	0.458659	0.143818
0.580966	0.458659	0.142435
0.611543	0.458659	0.140392
0.642120	0.458659	0.139252
0.672698	0.458659	0.138824
0.703275	0.458659	0.138906
0.733852	0.458659	0.139129
0.764429	0.458659	0.140057
0.795006	0.458659	0.140782
0.825583	0.458659	0.141883
0.856161	0.458659	0.142898
0.886738	0.458659	0.142603
0.917315	0.458659	0.142732
0.947892	0.458659	0.142352
0.978469	0.458659	0.141478
1.009046	0.458659	0.140086
1.039624	0.458659	0.137903
1.070201	0.458659	0.135986
1.100778	0.458659	0.133442
1.131355	0.458659	0.130059
1.161932	0.458659	0.12692
1.192509	0.458659	0.124
1.223087	0.458659	0.121127
1.253664	0.458659	0.11765
1.284241	0.458659	0.115067
1.314818	0.458659	0.112766
1.345395	0.458659	0.110395
1.375972	0.458659	0.108713
1.406550	0.458659	0.106686
1.437127	0.458659	0.105679
1.467704	0.458659	0.103989
1.498281	0.458659	0.103076
1.528858	0.458659	0.101935
1.559435	0.458659	0.101923
1.590013	0.458659	0.101707
1.620590	0.458659	0.101593
1.651167	0.458659	0.101737
1.681744	0.458659	0.102415
1.712321	0.458659	0.102701
1.742898	0.458659	0.104013
1.773476	0.458659	0.104785
1.804053	0.458659	0.106254
1.834630	0.458659	0.107512
1.865207	0.458659	0.108832
1.895784	0.458659	0.110639
1.926361	0.458659	0.111591
1.956939	0.458659	0.11382
1.987516	0.458659	0.11507
2.018093	0.458659	0.116869
2.048670	0.458659	0.118158
2.079247	0.458659	0.119086
2.109824	0.458659	0.120501
2.140402	0.458659	0.120982
2.170979	0.458659	0.121652
2.201556	0.458659	0.12251
2.232133	0.458659	0.122482
2.262710	0.458659	0.123591
2.293287	0.458659	0.123414
2.323865	0.458659	0.124398
2.354442	0.458659	0.125334
2.385019	0.458659	0.126184
[truncated: 15,025 more rows]
