# Supplementary material for: Cyclodehydrogenation of molecular nanographene precursors catalyzed by atomic hydrogen
Source: Nat Commun. 2025 Jan 15;16:691. doi: 10.1038/s41467-024-54774-1 (PMC11735845; doi:10.1038/s41467-024-54774-1)
Supplement: Supplementary file 4 — Source Data [file 41467_2024_54774_MOESM4_ESM.zip › Source Data/Figure_4 source data file/Figure_4m.txt]

X[nm]		Y[nm]		Z[nm]
0.000000	0.000000	0.0444957
0.030756	0.000000	0.0452385
0.061512	0.000000	0.0466845
0.092268	0.000000	0.0467487
0.123024	0.000000	0.0469733
0.153780	0.000000	0.0478024
0.184536	0.000000	0.0482737
0.215292	0.000000	0.0491028
0.246048	0.000000	0.0495125
0.276804	0.000000	0.0497124
0.307560	0.000000	0.0501467
0.338316	0.000000	0.0497914
0.369072	0.000000	0.0500159
0.399828	0.000000	0.0499814
0.430584	0.000000	0.0489475
0.461340	0.000000	0.049024
0.492096	0.000000	0.0485453
0.522852	0.000000	0.0486218
0.553608	0.000000	0.0483652
0.584364	0.000000	0.0481332
0.615120	0.000000	0.0477532
0.645876	0.000000	0.0480765
0.676632	0.000000	0.0482394
0.707388	0.000000	0.0484146
0.738144	0.000000	0.0485774
0.768900	0.000000	0.0486046
0.799656	0.000000	0.0483726
0.830412	0.000000	0.0488563
0.861168	0.000000	0.0486861
0.891924	0.000000	0.0484541
0.922680	0.000000	0.0481605
0.953436	0.000000	0.0470402
0.984192	0.000000	0.0462654
1.014949	0.000000	0.0461445
1.045705	0.000000	0.0446787
1.076461	0.000000	0.0437682
1.107217	0.000000	0.0426602
1.137973	0.000000	0.041836
1.168729	0.000000	0.04058
1.199485	0.000000	0.039287
1.230241	0.000000	0.0382407
1.260997	0.000000	0.0374782
1.291753	0.000000	0.0370366
1.322509	0.000000	0.0362864
1.353265	0.000000	0.0359558
1.384021	0.000000	0.0350452
1.414777	0.000000	0.0353068
1.445533	0.000000	0.0352229
1.476289	0.000000	0.0347072
1.507045	0.000000	0.034833
1.537801	0.000000	0.0346628
1.568557	0.000000	0.034727
1.599313	0.000000	0.0345197
1.630069	0.000000	0.0345098
1.660825	0.000000	0.0348578
1.691581	0.000000	0.035144
1.722337	0.000000	0.0353686
1.753093	0.000000	0.0354574
1.783849	0.000000	0.0355463
1.814605	0.000000	0.0359929
1.845361	0.000000	0.0359707
1.876117	0.000000	0.0364297
1.906873	0.000000	0.0359264
1.937629	0.000000	0.035497
1.968385	0.000000	0.0355982
1.999141	0.000000	0.0349344
2.029897	0.000000	0.0349245
2.060653	0.000000	0.0348407
2.091409	0.000000	0.0341769
2.122165	0.000000	0.034204
2.152921	0.000000	0.0335156
2.183677	0.000000	0.0338512
2.214433	0.000000	0.0339894
2.245189	0.000000	0.0335724
2.275945	0.000000	0.0333404
2.306701	0.000000	0.0326026
2.337457	0.000000	0.0329012
2.368213	0.000000	0.0327803
2.398969	0.000000	0.031734
2.429725	0.000000	0.0312307
2.460481	0.000000	0.0311838
2.491237	0.000000	0.030483
2.521993	0.000000	0.0297328
2.552749	0.000000	0.029686
2.583505	0.000000	0.0295034
2.614261	0.000000	0.0292591
2.645017	0.000000	0.0288174
2.675773	0.000000	0.0283017
2.706529	0.000000	0.0276009
2.737285	0.000000	0.0273072
2.768041	0.000000	0.0268779
2.798797	0.000000	0.0268187
2.829553	0.000000	0.0265744
2.860309	0.000000	0.0261574
2.891065	0.000000	0.0259378
2.921821	0.000000	0.0255331
2.952578	0.000000	0.0252024
2.983334	0.000000	0.0253653
3.014090	0.000000	0.0255282
3.044846	0.000000	0.0252716
3.075602	0.000000	0.0252494
3.106358	0.000000	0.024672
3.137114	0.000000	0.024329
3.167870	0.000000	0.0244795
3.198626	0.000000	0.0232852
3.229382	0.000000	0.0228558
3.260138	0.000000	0.0225005
3.290894	0.000000	0.0218737
3.321650	0.000000	0.0218392
3.352406	0.000000	0.0208176
3.383162	0.000000	0.0209311
3.413918	0.000000	0.0205758
3.444674	0.000000	0.0199737
3.475430	0.000000	0.0201983
3.506186	0.000000	0.0192507
3.536942	0.000000	0.0193272
3.567698	0.000000	0.0196875
3.598454	0.000000	0.0195049
3.629210	0.000000	0.0197418
3.659966	0.000000	0.0194729
3.690722	0.000000	0.0194013
3.721478	0.000000	0.0192434
3.752234	0.000000	0.019468
3.782990	0.000000	0.0198036
3.813746	0.000000	0.0195099
3.844502	0.000000	0.0197098
3.875258	0.000000	0.0198974
3.906014	0.000000	0.0200726
3.936770	0.000000	0.0205439
0.000000	0.030758	0.0449684
0.030756	0.030758	0.0454891
0.061512	0.030758	0.0461578
0.092268	0.030758	0.0471843
0.123024	0.030758	0.0477914
0.153780	0.030758	0.0482504
0.184536	0.030758	0.0487587
0.215292	0.030758	0.0489463
0.246048	0.030758	0.0497507
0.276804	0.030758	0.0501974
0.307560	0.030758	0.0498544
0.338316	0.030758	0.050264
0.369072	0.030758	0.0502542
0.399828	0.030758	0.0501456
0.430584	0.030758	0.0498643
0.461340	0.030758	0.0491265
0.492096	0.030758	0.0491783
0.522852	0.030758	0.0489341
0.553608	0.030758	0.0487638
0.584364	0.030758	0.0486799
0.615120	0.030758	0.0483369
0.645876	0.030758	0.0484998
0.676632	0.030758	0.0490081
0.707388	0.030758	0.0490106
0.738144	0.030758	0.0491735
0.768900	0.030758	0.049361
0.799656	0.030758	0.04982
0.830412	0.030758	0.0493537
0.861168	0.030758	0.0496152
0.891924	0.030758	0.0492352
0.922680	0.030758	0.0484974
0.953436	0.030758	0.048722
0.984192	0.030758	0.0471205
1.014949	0.030758	0.0460372
1.045705	0.030758	0.0452007
1.076461	0.030758	0.0440187
1.107217	0.030758	0.0430959
1.137973	0.030758	0.042136
1.168729	0.030758	0.0410774
1.199485	0.030758	0.0400681
1.230241	0.030758	0.0389355
1.260997	0.030758	0.0379262
1.291753	0.030758	0.036954
1.322509	0.030758	0.0360681
1.353265	0.030758	0.0356018
1.384021	0.030758	0.0348763
1.414777	0.030758	0.0343606
1.445533	0.030758	0.0344247
1.476289	0.030758	0.0347233
1.507045	0.030758	0.0340596
1.537801	0.030758	0.0339016
1.568557	0.030758	0.0342249
1.599313	0.030758	0.034067
1.630069	0.030758	0.0343656
1.660825	0.030758	0.0343311
1.691581	0.030758	0.034679
1.722337	0.030758	0.0352984
1.753093	0.030758	0.0356463
1.783849	0.030758	0.0358586
1.814605	0.030758	0.0364163
1.845361	0.030758	0.0364311
1.876117	0.030758	0.0366186
1.906873	0.030758	0.0369419
1.937629	0.030758	0.0363522
1.968385	0.030758	0.0362559
1.999141	0.030758	0.0360487
2.029897	0.030758	0.035718
2.060653	0.030758	0.0358315
2.091409	0.030758	0.0355626
2.122165	0.030758	0.0348988
2.152921	0.030758	0.0352344
2.183677	0.030758	0.0347063
2.214433	0.030758	0.0348445
2.245189	0.030758	0.0349087
2.275945	0.030758	0.0345287
2.306701	0.030758	0.0345559
2.337457	0.030758	0.0339661
2.368213	0.030758	0.0335614
2.398969	0.030758	0.0335392
2.429725	0.030758	0.0327151
2.460481	0.030758	0.0316935
2.491237	0.030758	0.0317576
2.521993	0.030758	0.0311926
2.552749	0.030758	0.0304301
2.583505	0.030758	0.0296306
2.614261	0.030758	0.0296084
2.645017	0.030758	0.0292407
2.675773	0.030758	0.028725
2.706529	0.030758	0.0279995
2.737285	0.030758	0.0275332
2.768041	0.030758	0.0276097
2.798797	0.030758	0.0265757
2.829553	0.030758	0.0264918
2.860309	0.030758	0.0262969
2.891065	0.030758	0.0261884
2.921821	0.030758	0.0262278
2.952578	0.030758	0.0254654
2.983334	0.030758	0.025949
3.014090	0.030758	0.0260996
3.044846	0.030758	0.0261761
3.075602	0.030758	0.0255123
3.106358	0.030758	0.0253914
3.137114	0.030758	0.024925
3.167870	0.030758	0.0244957
3.198626	0.030758	0.0245968
3.229382	0.030758	0.0242909
3.260138	0.030758	0.0242934
3.290894	0.030758	0.0232841
3.321650	0.030758	0.0230892
3.352406	0.030758	0.0224131
3.383162	0.030758	0.0219714
3.413918	0.030758	0.0217024
3.444674	0.030758	0.0214088
3.475430	0.030758	0.0206339
3.506186	0.030758	0.0204267
3.536942	0.030758	0.0201084
3.567698	0.030758	0.0203329
3.598454	0.030758	0.0203477
3.629210	0.030758	0.0201898
3.659966	0.030758	0.0199579
3.690722	0.030758	0.0198493
3.721478	0.030758	0.0199999
3.752234	0.030758	0.0201381
3.782990	0.030758	0.0201035
3.813746	0.030758	0.0202664
3.844502	0.030758	0.0205033
3.875258	0.030758	0.0206908
3.906014	0.030758	0.0208044
3.936770	0.030758	0.0213004
0.000000	0.061516	0.045256
0.030756	0.061516	0.0462208
0.061512	0.061516	0.047124
0.092268	0.061516	0.0474596
0.123024	0.061516	0.0480913
0.153780	0.061516	0.048538
0.184536	0.061516	0.0488736
0.215292	0.061516	0.0492832
0.246048	0.061516	0.0497546
0.276804	0.061516	0.0496583
0.307560	0.061516	0.0498212
0.338316	0.061516	0.0499594
0.369072	0.061516	0.0500112
0.399828	0.061516	0.0499027
0.430584	0.061516	0.0492882
0.461340	0.061516	0.0489576
0.492096	0.061516	0.0490464
0.522852	0.061516	0.0483456
0.553608	0.061516	0.0486689
0.584364	0.061516	0.0480421
0.615120	0.061516	0.0480816
0.645876	0.061516	0.0482569
0.676632	0.061516	0.0482593
0.707388	0.061516	0.0484592
0.738144	0.061516	0.0488689
0.768900	0.061516	0.048822
0.799656	0.061516	0.049392
0.830412	0.061516	0.0494068
0.861168	0.061516	0.0488294
0.891924	0.061516	0.0492391
0.922680	0.061516	0.0488591
0.953436	0.061516	0.0483063
0.984192	0.061516	0.047951
1.014949	0.061516	0.0471268
1.045705	0.061516	0.045439
1.076461	0.061516	0.0451577
1.107217	0.061516	0.0441114
1.137973	0.061516	0.0429294
1.168729	0.061516	0.0416611
1.199485	0.061516	0.0403434
1.230241	0.061516	0.0397043
1.260997	0.061516	0.0388801
1.291753	0.061516	0.0377351
1.322509	0.061516	0.0371084
1.353265	0.061516	0.0368394
1.384021	0.061516	0.0356574
1.414777	0.061516	0.0354995
1.445533	0.061516	0.0349714
1.476289	0.061516	0.0344434
1.507045	0.061516	0.0350258
1.537801	0.061516	0.0341769
1.568557	0.061516	0.0341794
1.599313	0.061516	0.0347247
1.630069	0.061516	0.0347149
1.660825	0.061516	0.0348901
1.691581	0.061516	0.035238
1.722337	0.061516	0.035623
1.753093	0.061516	0.0367853
1.783849	0.061516	0.0369605
1.814605	0.061516	0.0371604
1.845361	0.061516	0.0378661
1.876117	0.061516	0.037918
1.906873	0.061516	0.0381672
1.937629	0.061516	0.0383671
1.968385	0.061516	0.0376786
1.999141	0.061516	0.0377305
2.029897	0.061516	0.0377576
2.060653	0.061516	0.0369088
2.091409	0.061516	0.0367015
2.122165	0.061516	0.0368767
2.152921	0.061516	0.036472
2.183677	0.061516	0.0361044
2.214433	0.061516	0.0358848
2.245189	0.061516	0.0355171
2.275945	0.061516	0.0355319
2.306701	0.061516	0.0355961
2.337457	0.061516	0.0353024
2.368213	0.061516	0.0349718
2.398969	0.061516	0.0340366
2.429725	0.061516	0.0339897
2.460481	0.061516	0.033622
2.491237	0.061516	0.0324154
2.521993	0.061516	0.0320847
2.552749	0.061516	0.0315567
2.583505	0.061516	0.0309916
2.614261	0.061516	0.0307473
2.645017	0.061516	0.0303303
2.675773	0.061516	0.0297529
2.706529	0.061516	0.0295086
2.737285	0.061516	0.0291533
2.768041	0.061516	0.0286375
2.798797	0.061516	0.0284179
2.829553	0.061516	0.0281366
2.860309	0.061516	0.0279911
2.891065	0.061516	0.0280059
2.921821	0.061516	0.0277122
2.952578	0.061516	0.0278011
2.983334	0.061516	0.0278529
3.014090	0.061516	0.0271398
3.044846	0.061516	0.0276851
3.075602	0.061516	0.0271201
3.106358	0.061516	0.0269868
3.137114	0.061516	0.0271374
3.167870	0.061516	0.0263749
3.198626	0.061516	0.0258592
3.229382	0.061516	0.0257506
3.260138	0.061516	0.0255433
3.290894	0.061516	0.0249536
3.321650	0.061516	0.0246599
3.352406	0.061516	0.0239345
3.383162	0.061516	0.0233694
3.413918	0.061516	0.0231621
3.444674	0.061516	0.0227698
3.475430	0.061516	0.0226242
3.506186	0.061516	0.0219604
3.536942	0.061516	0.0219012
3.567698	0.061516	0.0217433
3.598454	0.061516	0.0212893
3.629210	0.061516	0.0213411
3.659966	0.061516	0.0212695
3.690722	0.061516	0.0213831
3.721478	0.061516	0.0215089
3.752234	0.061516	0.0210426
3.782990	0.061516	0.0212548
3.813746	0.061516	0.0215534
3.844502	0.061516	0.0215559
3.875258	0.061516	0.0218421
3.906014	0.061516	0.0225849
3.936770	0.061516	0.022501
0.000000	0.092274	0.046617
0.030756	0.092274	0.0470513
0.061512	0.092274	0.0470168
0.092268	0.092274	0.0484258
0.123024	0.092274	0.0484406
0.153780	0.092274	0.0490477
0.184536	0.092274	0.0495807
0.215292	0.092274	0.050015
0.246048	0.092274	0.0507578
0.276804	0.092274	0.0508713
0.307560	0.092274	0.050516
0.338316	0.092274	0.0508639
0.369072	0.092274	0.0511132
0.399828	0.092274	0.0505604
0.430584	0.092274	0.0502421
0.461340	0.092274	0.0493686
0.492096	0.092274	0.0490626
0.522852	0.092274	0.0494846
0.553608	0.092274	0.0485864
0.584364	0.092274	0.0485765
0.615120	0.092274	0.0487024
0.645876	0.092274	0.0488159
0.676632	0.092274	0.0487443
0.707388	0.092274	0.0486728
0.738144	0.092274	0.0492305
0.768900	0.092274	0.0494551
0.799656	0.092274	0.0492355
0.830412	0.092274	0.049497
0.861168	0.092274	0.0493268
0.891924	0.092274	0.0490578
0.922680	0.092274	0.0489739
0.953436	0.092274	0.0487296
0.984192	0.092274	0.0480042
1.014949	0.092274	0.0473897
1.045705	0.092274	0.0463065
1.076461	0.092274	0.0454206
1.107217	0.092274	0.0445841
1.137973	0.092274	0.0438093
1.168729	0.092274	0.0424916
1.199485	0.092274	0.04147
1.230241	0.092274	0.0402263
1.260997	0.092274	0.0387605
1.291753	0.092274	0.038578
1.322509	0.092274	0.0371615
1.353265	0.092274	0.0371517
1.384021	0.092274	0.036599
1.414777	0.092274	0.0357007
1.445533	0.092274	0.0352961
1.476289	0.092274	0.0347927
1.507045	0.092274	0.0350049
1.537801	0.092274	0.0348593
1.568557	0.092274	0.0346397
1.599313	0.092274	0.0344571
1.630069	0.092274	0.0344596
1.660825	0.092274	0.0348816
1.691581	0.092274	0.0352542
1.722337	0.092274	0.0362561
1.753093	0.092274	0.0368138
1.783849	0.092274	0.0372358
1.814605	0.092274	0.0376331
1.845361	0.092274	0.037907
1.876117	0.092274	0.0387608
1.906873	0.092274	0.0385535
1.937629	0.092274	0.0387287
1.968385	0.092274	0.0388546
1.999141	0.092274	0.0381661
2.029897	0.092274	0.0381563
2.060653	0.092274	0.0381958
2.091409	0.092274	0.0378158
2.122165	0.092274	0.0376208
2.152921	0.092274	0.0373395
2.183677	0.092274	0.0371816
2.214433	0.092274	0.037036
2.245189	0.092274	0.0365203
2.275945	0.092274	0.0364734
2.306701	0.092274	0.0365376
2.337457	0.092274	0.0364044
2.368213	0.092274	0.0357899
2.398969	0.092274	0.0353236
2.429725	0.092274	0.0346968
2.460481	0.092274	0.0341317
2.491237	0.092274	0.0338381
2.521993	0.092274	0.0323723
2.552749	0.092274	0.0323748
2.583505	0.092274	0.0310324
2.614261	0.092274	0.0301589
2.645017	0.092274	0.0301861
2.675773	0.092274	0.0296827
2.706529	0.092274	0.0292163
2.737285	0.092274	0.0285155
2.768041	0.092274	0.0282342
2.798797	0.092274	0.0280886
2.829553	0.092274	0.0280047
2.860309	0.092274	0.0278962
2.891065	0.092274	0.027874
2.921821	0.092274	0.0278148
2.952578	0.092274	0.0279283
2.983334	0.092274	0.0276593
3.014090	0.092274	0.0279333
3.044846	0.092274	0.0277136
3.075602	0.092274	0.0278765
3.106358	0.092274	0.0281381
3.137114	0.092274	0.0273756
3.167870	0.092274	0.0276989
3.198626	0.092274	0.0268994
3.229382	0.092274	0.0266551
3.260138	0.092274	0.0269414
3.290894	0.092274	0.0265614
3.321650	0.092274	0.0257002
3.352406	0.092274	0.0248883
3.383162	0.092274	0.0248044
3.413918	0.092274	0.0239186
3.444674	0.092274	0.0234892
3.475430	0.092274	0.0229858
3.506186	0.092274	0.0226552
3.536942	0.092274	0.0227317
3.567698	0.092274	0.0219815
3.598454	0.092274	0.0223048
3.629210	0.092274	0.0221469
3.659966	0.092274	0.0217546
3.690722	0.092274	0.0222506
3.721478	0.092274	0.0219569
3.752234	0.092274	0.0218484
3.782990	0.092274	0.0219125
3.813746	0.092274	0.0216312
3.844502	0.092274	0.0223863
3.875258	0.092274	0.0229687
3.906014	0.092274	0.0231809
3.936770	0.092274	0.022949
0.000000	0.123031	0.0481261
0.030756	0.123031	0.0491033
0.061512	0.123031	0.0487479
0.092268	0.123031	0.0484173
0.123024	0.123031	0.0495672
0.153780	0.123031	0.0499398
0.184536	0.123031	0.0504358
0.215292	0.123031	0.0511169
0.246048	0.123031	0.0515636
0.276804	0.123031	0.0517264
0.307560	0.123031	0.0520621
0.338316	0.123031	0.0518548
0.369072	0.123031	0.0517586
0.399828	0.123031	0.0513909
0.430584	0.123031	0.0513317
0.461340	0.123031	0.0506062
0.492096	0.123031	0.050473
0.522852	0.123031	0.0498832
0.553608	0.123031	0.0495649
0.584364	0.123031	0.0497401
0.615120	0.123031	0.0493108
0.645876	0.123031	0.0499055
0.676632	0.123031	0.0496612
0.707388	0.123031	0.0498858
0.738144	0.123031	0.0500363
0.768900	0.123031	0.0500758
0.799656	0.123031	0.0506458
0.830412	0.123031	0.0502782
0.861168	0.123031	0.0501819
0.891924	0.123031	0.0503695
0.922680	0.123031	0.0500388
0.953436	0.123031	0.0499673
0.984192	0.123031	0.0494516
1.014949	0.123031	0.048467
1.045705	0.123031	0.0479883
1.076461	0.123031	0.0467323
1.107217	0.123031	0.0458958
1.137973	0.123031	0.0444053
1.168729	0.123031	0.0438896
1.199485	0.123031	0.042942
1.230241	0.123031	0.0419328
1.260997	0.123031	0.0406398
1.291753	0.123031	0.0397292
1.322509	0.123031	0.0392629
1.353265	0.123031	0.0381055
1.384021	0.123031	0.0370223
1.414777	0.123031	0.0375923
1.445533	0.123031	0.0366694
1.476289	0.123031	0.0361907
1.507045	0.123031	0.0360575
1.537801	0.123031	0.0354801
1.568557	0.123031	0.0352358
1.599313	0.123031	0.0352629
1.630069	0.123031	0.0352901
1.660825	0.123031	0.0354283
1.691581	0.123031	0.0362327
1.722337	0.123031	0.0366671
1.753093	0.123031	0.0371754
1.783849	0.123031	0.0379058
1.814605	0.123031	0.0385005
1.845361	0.123031	0.0394777
1.876117	0.123031	0.0396529
1.906873	0.123031	0.0399145
1.937629	0.123031	0.0404352
1.968385	0.123031	0.0399442
1.999141	0.123031	0.0399343
2.029897	0.123031	0.0399121
2.060653	0.123031	0.0393347
2.091409	0.123031	0.0392878
2.122165	0.123031	0.0386487
2.152921	0.123031	0.0385402
2.183677	0.123031	0.0380491
2.214433	0.123031	0.0379899
2.245189	0.123031	0.0374742
2.275945	0.123031	0.0372052
2.306701	0.123031	0.0373187
2.337457	0.123031	0.036766
2.368213	0.123031	0.0366944
2.398969	0.123031	0.0359937
2.429725	0.123031	0.0356383
2.460481	0.123031	0.0356161
2.491237	0.123031	0.0343231
2.521993	0.123031	0.0338691
2.552749	0.123031	0.0332176
2.583505	0.123031	0.0319369
2.614261	0.123031	0.0315323
2.645017	0.123031	0.0307204
2.675773	0.123031	0.0301307
2.706529	0.123031	0.0297013
2.737285	0.123031	0.0293213
2.768041	0.123031	0.0293485
2.798797	0.123031	0.0285613
2.829553	0.123031	0.0280456
2.860309	0.123031	0.0279247
2.891065	0.123031	0.0279395
2.921821	0.123031	0.0286329
2.952578	0.123031	0.0280062
2.983334	0.123031	0.028132
3.014090	0.123031	0.0275916
3.044846	0.123031	0.0282727
3.075602	0.123031	0.0283739
3.106358	0.123031	0.0280556
3.137114	0.123031	0.0284652
3.167870	0.123031	0.027641
3.198626	0.123031	0.0273597
3.229382	0.123031	0.0273129
3.260138	0.123031	0.0271673
3.290894	0.123031	0.0270094
3.321650	0.123031	0.026654
3.352406	0.123031	0.0259039
3.383162	0.123031	0.025783
3.413918	0.123031	0.0247984
3.444674	0.123031	0.0247145
3.475430	0.123031	0.023915
3.506186	0.123031	0.0237448
3.536942	0.123031	0.0234881
3.567698	0.123031	0.0229848
3.598454	0.123031	0.0231106
3.629210	0.123031	0.0226813
3.659966	0.123031	0.0228195
3.690722	0.123031	0.022168
3.721478	0.123031	0.0226023
3.752234	0.123031	0.0228269
3.782990	0.123031	0.0221014
3.813746	0.123031	0.0228935
3.844502	0.123031	0.0228097
3.875258	0.123031	0.0230959
3.906014	0.123031	0.0239251
3.936770	0.123031	0.0238782
0.000000	0.153789	0.0481176
0.030756	0.153789	0.048922
0.061512	0.153789	0.0488998
0.092268	0.153789	0.0494575
0.123024	0.153789	0.0498795
0.153780	0.153789	0.0502891
0.184536	0.153789	0.0509455
0.215292	0.153789	0.0510467
0.246048	0.153789	0.0510492
0.276804	0.153789	0.0513601
0.307560	0.153789	0.0512516
0.338316	0.153789	0.0516242
0.369072	0.153789	0.0512565
0.399828	0.153789	0.0509135
0.430584	0.153789	0.0511011
0.461340	0.153789	0.0507951
0.492096	0.153789	0.0503534
0.522852	0.153789	0.0501338
0.553608	0.153789	0.0499265
0.584364	0.153789	0.0492504
0.615120	0.153789	0.0493516
0.645876	0.153789	0.0494281
0.676632	0.153789	0.0492332
0.707388	0.153789	0.0495565
0.738144	0.153789	0.0495343
0.768900	0.153789	0.0495861
0.799656	0.153789	0.0501314
0.830412	0.153789	0.0499982
0.861168	0.153789	0.0501487
0.891924	0.153789	0.0498181
0.922680	0.153789	0.0497836
0.953436	0.153789	0.0497737
0.984192	0.153789	0.0489248
1.014949	0.153789	0.0485325
1.045705	0.153789	0.0479057
1.076461	0.153789	0.0472173
1.107217	0.153789	0.0464918
1.137973	0.153789	0.0450877
1.168729	0.153789	0.0435109
1.199485	0.153789	0.0429089
1.230241	0.153789	0.0419736
1.260997	0.153789	0.0408287
1.291753	0.153789	0.0398811
1.322509	0.153789	0.0387855
1.353265	0.153789	0.0380107
1.384021	0.153789	0.0377294
1.414777	0.153789	0.0369792
1.445533	0.153789	0.0363401
1.476289	0.153789	0.0360958
1.507045	0.153789	0.0349755
1.537801	0.153789	0.0350397
1.568557	0.153789	0.0351779
1.599313	0.153789	0.0346622
1.630069	0.153789	0.0346647
1.660825	0.153789	0.0354321
1.691581	0.153789	0.0354839
1.722337	0.153789	0.0363131
1.753093	0.153789	0.0373396
1.783849	0.153789	0.0375889
1.814605	0.153789	0.0382206
1.845361	0.153789	0.03884
1.876117	0.153789	0.0397308
1.906873	0.153789	0.0402515
1.937629	0.153789	0.0400442
1.968385	0.153789	0.0405279
1.999141	0.153789	0.0405797
2.029897	0.153789	0.0403354
2.060653	0.153789	0.0405847
2.091409	0.153789	0.0398962
2.122165	0.153789	0.0394792
2.152921	0.153789	0.0396914
2.183677	0.153789	0.0386698
2.214433	0.153789	0.0384749
2.245189	0.153789	0.0383663
2.275945	0.153789	0.038085
2.306701	0.153789	0.0376804
2.337457	0.153789	0.0375595
2.368213	0.153789	0.0375249
2.398969	0.153789	0.0367624
2.429725	0.153789	0.036074
2.460481	0.153789	0.0354966
2.491237	0.153789	0.0345614
2.521993	0.153789	0.034206
2.552749	0.153789	0.0331351
2.583505	0.153789	0.032533
2.614261	0.153789	0.0321653
2.645017	0.153789	0.0309093
2.675773	0.153789	0.0308254
2.706529	0.153789	0.0299519
2.737285	0.153789	0.0294115
2.768041	0.153789	0.0291549
2.798797	0.153789	0.0288489
2.829553	0.153789	0.0287033
2.860309	0.153789	0.0282123
2.891065	0.153789	0.0285972
2.921821	0.153789	0.0290562
2.952578	0.153789	0.0285652
2.983334	0.153789	0.0285677
3.014090	0.153789	0.0288786
3.044846	0.153789	0.0288317
3.075602	0.153789	0.0287972
3.106358	0.153789	0.0290588
3.137114	0.153789	0.0286541
3.167870	0.153789	0.0287183
3.198626	0.153789	0.0285974
3.229382	0.153789	0.0282174
3.260138	0.153789	0.0280471
3.290894	0.153789	0.0278768
3.321650	0.153789	0.0273241
3.352406	0.153789	0.0272402
3.383162	0.153789	0.0266381
3.413918	0.153789	0.0260237
3.444674	0.153789	0.025545
3.475430	0.153789	0.0249306
3.506186	0.153789	0.0245876
3.536942	0.153789	0.0239978
3.567698	0.153789	0.0244568
3.598454	0.153789	0.023793
3.629210	0.153789	0.023413
3.659966	0.153789	0.0232675
3.690722	0.153789	0.0230725
3.721478	0.153789	0.0235192
3.752234	0.153789	0.0232626
3.782990	0.153789	0.023265
3.813746	0.153789	0.0234403
3.844502	0.153789	0.0236525
3.875258	0.153789	0.0239757
3.906014	0.153789	0.0240523
3.936770	0.153789	0.0244866
0.000000	0.184547	0.0491331
0.030756	0.184547	0.0494194
0.061512	0.184547	0.04994
0.092268	0.184547	0.0498438
0.123024	0.184547	0.0501671
0.153780	0.184547	0.0509222
0.184536	0.184547	0.0511344
0.215292	0.184547	0.0513837
0.246048	0.184547	0.051855
0.276804	0.184547	0.0518451
0.307560	0.184547	0.0517489
0.338316	0.184547	0.0520352
0.369072	0.184547	0.0516058
0.399828	0.184547	0.0513615
0.430584	0.184547	0.0511419
0.461340	0.184547	0.0506632
0.492096	0.184547	0.050604
0.522852	0.184547	0.0501006
0.553608	0.184547	0.0495849
0.584364	0.184547	0.0493776
0.615120	0.184547	0.0493061
0.645876	0.184547	0.0494443
0.676632	0.184547	0.0494714
0.707388	0.184547	0.0490914
0.738144	0.184547	0.0492296
0.768900	0.184547	0.0496763
0.799656	0.184547	0.0497404
0.830412	0.184547	0.049817
0.861168	0.184547	0.049659
0.891924	0.184547	0.0496368
0.922680	0.184547	0.0494296
0.953436	0.184547	0.0491236
0.984192	0.184547	0.0491754
1.014949	0.184547	0.048487
1.045705	0.184547	0.0476751
1.076461	0.184547	0.0472458
1.107217	0.184547	0.0465697
1.137973	0.184547	0.0457702
1.168729	0.184547	0.0444401
1.199485	0.184547	0.0434926
1.230241	0.184547	0.0419034
1.260997	0.184547	0.0409065
1.291753	0.184547	0.040144
1.322509	0.184547	0.0388387
1.353265	0.184547	0.0380638
1.384021	0.184547	0.0375111
1.414777	0.184547	0.0369954
1.445533	0.184547	0.0365907
1.476289	0.184547	0.036038
1.507045	0.184547	0.0353618
1.537801	0.184547	0.0355
1.568557	0.184547	0.0347376
1.599313	0.184547	0.0352582
1.630069	0.184547	0.0348782
1.660825	0.184547	0.0354853
1.691581	0.184547	0.0354631
1.722337	0.184547	0.0359344
1.753093	0.184547	0.0367759
1.783849	0.184547	0.0374323
1.814605	0.184547	0.0381257
1.845361	0.184547	0.0388315
1.876117	0.184547	0.039747
1.906873	0.184547	0.0400579
1.937629	0.184547	0.0402331
1.968385	0.184547	0.0405934
1.999141	0.184547	0.040855
2.029897	0.184547	0.0407958
2.060653	0.184547	0.0404281
2.091409	0.184547	0.0399987
2.122165	0.184547	0.0399889
2.152921	0.184547	0.0395472
2.183677	0.184547	0.0391548
2.214433	0.184547	0.0387748
2.245189	0.184547	0.0383578
2.275945	0.184547	0.0377064
2.306701	0.184547	0.0378693
2.337457	0.184547	0.0376743
2.368213	0.184547	0.0372573
2.398969	0.184547	0.0369637
2.429725	0.184547	0.0362629
2.460481	0.184547	0.0356731
2.491237	0.184547	0.0350834
2.521993	0.184547	0.0344813
2.552749	0.184547	0.0332993
2.583505	0.184547	0.0321543
2.614261	0.184547	0.0313672
2.645017	0.184547	0.0305677
2.675773	0.184547	0.0299656
2.706529	0.184547	0.0294622
2.737285	0.184547	0.0291439
2.768041	0.184547	0.0285665
2.798797	0.184547	0.0285443
2.829553	0.184547	0.0286455
2.860309	0.184547	0.028031
2.891065	0.184547	0.0284037
2.921821	0.184547	0.0284432
2.952578	0.184547	0.0283469
2.983334	0.184547	0.028917
3.014090	0.184547	0.028722
3.044846	0.184547	0.0286011
3.075602	0.184547	0.0286406
3.106358	0.184547	0.0286308
3.137114	0.184547	0.0285469
3.167870	0.184547	0.0285617
3.198626	0.184547	0.0287986
3.229382	0.184547	0.0286777
3.260138	0.184547	0.0284581
3.290894	0.184547	0.0276833
3.321650	0.184547	0.0277228
3.352406	0.184547	0.0275155
3.383162	0.184547	0.0269134
3.413918	0.184547	0.0265334
3.444674	0.184547	0.0260547
3.475430	0.184547	0.0253292
3.506186	0.184547	0.0245914
3.536942	0.184547	0.0244088
3.567698	0.184547	0.0242756
3.598454	0.184547	0.0239326
3.629210	0.184547	0.0237253
3.659966	0.184547	0.0233453
3.690722	0.184547	0.023101
3.721478	0.184547	0.023449
3.752234	0.184547	0.0233404
3.782990	0.184547	0.0232195
3.813746	0.184547	0.0234317
3.844502	0.184547	0.0235699
3.875258	0.184547	0.024288
3.906014	0.184547	0.024599
3.936770	0.184547	0.0249099
0.000000	0.215305	0.0499142
0.030756	0.215305	0.0503856
0.061512	0.215305	0.050277
0.092268	0.215305	0.0501684
0.123024	0.215305	0.0507755
0.153780	0.215305	0.0513579
0.184536	0.215305	0.051237
0.215292	0.215305	0.0514368
0.246048	0.215305	0.0515133
0.276804	0.215305	0.0516022
0.307560	0.215305	0.0519255
0.338316	0.215305	0.0517552
0.369072	0.215305	0.0514616
0.399828	0.215305	0.0516245
0.430584	0.215305	0.0513925
0.461340	0.215305	0.0507411
0.492096	0.215305	0.0506325
0.522852	0.215305	0.0503882
0.553608	0.215305	0.0496504
0.584364	0.215305	0.0497763
0.615120	0.215305	0.049606
0.645876	0.215305	0.0496949
0.676632	0.215305	0.0497097
0.707388	0.215305	0.0490829
0.738144	0.215305	0.0494802
0.768900	0.215305	0.0498035
0.799656	0.215305	0.049843
0.830412	0.215305	0.0497221
0.861168	0.215305	0.0496382
0.891924	0.215305	0.0500848
0.922680	0.215305	0.0500009
0.953436	0.215305	0.0496703
0.984192	0.215305	0.0495741
1.014949	0.215305	0.0490213
1.045705	0.215305	0.0485179
1.076461	0.215305	0.0479282
1.107217	0.215305	0.0474372
1.137973	0.215305	0.0461195
1.168729	0.215305	0.04532
1.199485	0.215305	0.0443354
1.230241	0.215305	0.0436469
1.260997	0.215305	0.0428227
1.291753	0.215305	0.0417641
1.322509	0.215305	0.0408659
1.353265	0.215305	0.0396963
1.384021	0.215305	0.0391682
1.414777	0.215305	0.0383811
1.445533	0.215305	0.0372484
1.476289	0.215305	0.0360418
1.507045	0.215305	0.0358962
1.537801	0.215305	0.0357136
1.568557	0.215305	0.0361603
1.599313	0.215305	0.0357679
1.630069	0.215305	0.0362393
1.660825	0.215305	0.0366489
1.691581	0.215305	0.036639
1.722337	0.215305	0.0373324
1.753093	0.215305	0.0375077
1.783849	0.215305	0.0385836
1.814605	0.215305	0.0390796
1.845361	0.215305	0.0401184
1.876117	0.215305	0.0408982
1.906873	0.215305	0.0412338
1.937629	0.215305	0.042063
1.968385	0.215305	0.0423739
1.999141	0.215305	0.0424998
2.029897	0.215305	0.0425146
2.060653	0.215305	0.042406
2.091409	0.215305	0.0420507
2.122165	0.215305	0.0419791
2.152921	0.215305	0.0416115
2.183677	0.215305	0.0412315
2.214433	0.215305	0.0408145
2.245189	0.215305	0.0401754
2.275945	0.215305	0.0396843
2.306701	0.215305	0.0391069
2.337457	0.215305	0.0393438
2.368213	0.215305	0.038643
2.398969	0.215305	0.0380039
2.429725	0.215305	0.0374388
2.460481	0.215305	0.0370095
2.491237	0.215305	0.0364567
2.521993	0.215305	0.0354598
2.552749	0.215305	0.0345863
2.583505	0.215305	0.0342186
2.614261	0.215305	0.0331107
2.645017	0.215305	0.0326196
2.675773	0.215305	0.0318942
2.706529	0.215305	0.0312427
2.737285	0.215305	0.030653
2.768041	0.215305	0.0301743
2.798797	0.215305	0.0294735
2.829553	0.215305	0.0291551
2.860309	0.215305	0.02917
2.891065	0.215305	0.0295179
2.921821	0.215305	0.0291502
2.952578	0.215305	0.0291774
2.983334	0.215305	0.0294637
3.014090	0.215305	0.029022
3.044846	0.215305	0.0288887
3.075602	0.215305	0.0298042
3.106358	0.215305	0.0295106
3.137114	0.215305	0.0298339
3.167870	0.215305	0.0300461
3.198626	0.215305	0.0296167
3.229382	0.215305	0.0293601
3.260138	0.215305	0.0289801
3.290894	0.215305	0.0289332
3.321650	0.215305	0.0288493
3.352406	0.215305	0.0282349
3.383162	0.215305	0.028188
3.413918	0.215305	0.0274749
3.444674	0.215305	0.0269222
3.475430	0.215305	0.0263448
3.506186	0.215305	0.0262115
3.536942	0.215305	0.0259426
3.567698	0.215305	0.0253651
3.598454	0.215305	0.0248247
3.629210	0.215305	0.0245435
3.659966	0.215305	0.0245459
3.690722	0.215305	0.0247582
3.721478	0.215305	0.023934
3.752234	0.215305	0.0239982
3.782990	0.215305	0.0243091
3.813746	0.215305	0.0243733
3.844502	0.215305	0.0243634
3.875258	0.215305	0.024699
3.906014	0.215305	0.0252444
3.936770	0.215305	0.0254689
0.000000	0.246063	0.0490791
0.030756	0.246063	0.0497848
0.061512	0.246063	0.0495775
0.092268	0.246063	0.0497281
0.123024	0.246063	0.0499897
0.153780	0.246063	0.0501032
0.184536	0.246063	0.0500193
0.215292	0.246063	0.050614
0.246048	0.246063	0.0506165
0.276804	0.246063	0.0512606
0.307560	0.246063	0.0508805
0.338316	0.246063	0.05092
0.369072	0.246063	0.0507004
0.399828	0.246063	0.0506165
0.430584	0.246063	0.0501008
0.461340	0.246063	0.0499306
0.492096	0.246063	0.0501921
0.522852	0.246063	0.0496888
0.553608	0.246063	0.0492347
0.584364	0.246063	0.0493606
0.615120	0.246063	0.0488572
0.645876	0.246063	0.0488227
0.676632	0.246063	0.048307
0.707388	0.246063	0.0487659
0.738144	0.246063	0.0487314
0.768900	0.246063	0.0485365
0.799656	0.246063	0.0489338
0.830412	0.246063	0.0489486
0.861168	0.246063	0.0490128
0.891924	0.246063	0.049188
0.922680	0.246063	0.0489067
0.953436	0.246063	0.0491683
0.984192	0.246063	0.0486895
1.014949	0.246063	0.0480998
1.045705	0.246063	0.0479912
1.076461	0.246063	0.0474385
1.107217	0.246063	0.0470215
1.137973	0.246063	0.0461726
1.168729	0.246063	0.0457309
1.199485	0.246063	0.0445613
1.230241	0.246063	0.043552
1.260997	0.246063	0.0426662
1.291753	0.246063	0.0412251
1.322509	0.246063	0.0408451
1.353265	0.246063	0.0396878
1.384021	0.246063	0.0386292
1.414777	0.246063	0.0382245
1.445533	0.246063	0.0374127
1.476289	0.246063	0.0368846
1.507045	0.246063	0.0358013
1.537801	0.246063	0.0357915
1.568557	0.246063	0.0354978
1.599313	0.246063	0.0355743
1.630069	0.246063	0.0357125
1.660825	0.246063	0.035641
1.691581	0.246063	0.0368279
1.722337	0.246063	0.0376817
1.753093	0.246063	0.0378446
1.783849	0.246063	0.0385504
1.814605	0.246063	0.0394535
1.845361	0.246063	0.0405171
1.876117	0.246063	0.0411858
1.906873	0.246063	0.0415214
1.937629	0.246063	0.041857
1.968385	0.246063	0.0422914
1.999141	0.246063	0.0430465
2.029897	0.246063	0.043086
2.060653	0.246063	0.0432858
2.091409	0.246063	0.043202
2.122165	0.246063	0.0426369
2.152921	0.246063	0.0424296
2.183677	0.246063	0.0419879
2.214433	0.246063	0.0415956
2.245189	0.246063	0.041487
2.275945	0.246063	0.0406628
2.306701	0.246063	0.0404926
2.337457	0.246063	0.0396931
2.368213	0.246063	0.0393995
2.398969	0.246063	0.038711
2.429725	0.246063	0.0380596
2.460481	0.246063	0.0379386
2.491237	0.246063	0.036769
2.521993	0.246063	0.0361422
2.552749	0.246063	0.0351083
2.583505	0.246063	0.0340004
2.614261	0.246063	0.0338301
2.645017	0.246063	0.0331417
2.675773	0.246063	0.0322064
2.706529	0.246063	0.0313452
2.737285	0.246063	0.0309776
2.768041	0.246063	0.0302151
2.798797	0.246063	0.0302546
2.829553	0.246063	0.030072
2.860309	0.246063	0.0295316
2.891065	0.246063	0.0300276
2.921821	0.246063	0.0301905
2.952578	0.246063	0.0288111
2.983334	0.246063	0.0298253
3.014090	0.246063	0.0299511
3.044846	0.246063	0.0300523
3.075602	0.246063	0.0305237
3.106358	0.246063	0.0303411
3.137114	0.246063	0.0303189
3.167870	0.246063	0.0302843
3.198626	0.246063	0.0306076
3.229382	0.246063	0.0309556
3.260138	0.246063	0.0307236
3.290894	0.246063	0.0305163
3.321650	0.246063	0.0300253
3.352406	0.246063	0.0298427
3.383162	0.246063	0.0291419
3.413918	0.246063	0.02891
3.444674	0.246063	0.028604
3.475430	0.246063	0.0279032
3.506186	0.246063	0.0273381
3.536942	0.246063	0.0269088
3.567698	0.246063	0.0266768
3.598454	0.246063	0.0266053
3.629210	0.246063	0.0258675
3.659966	0.246063	0.0257095
3.690722	0.246063	0.0251074
3.721478	0.246063	0.0249742
3.752234	0.246063	0.0247176
3.782990	0.246063	0.0245227
3.813746	0.246063	0.0248459
3.844502	0.246063	0.0250705
3.875258	0.246063	0.0254678
3.906014	0.246063	0.0258528
3.936770	0.246063	0.0262747
0.000000	0.276821	0.0503044
0.030756	0.276821	0.0494555
0.061512	0.276821	0.0493593
0.092268	0.276821	0.0504599
0.123024	0.276821	0.0497344
0.153780	0.276821	0.0497615
0.184536	0.276821	0.0502946
0.215292	0.276821	0.0500379
0.246048	0.276821	0.0504969
0.276804	0.276821	0.0506105
0.307560	0.276821	0.0506746
0.338316	0.276821	0.0508252
0.369072	0.276821	0.0504328
0.399828	0.276821	0.0500898
0.430584	0.276821	0.0497715
0.461340	0.276821	0.0499714
0.492096	0.276821	0.0491596
0.522852	0.276821	0.0485698
0.553608	0.276821	0.0487327
0.584364	0.276821	0.0483774
0.615120	0.276821	0.0486389
0.645876	0.276821	0.0482096
0.676632	0.276821	0.0482614
0.707388	0.276821	0.0480418
0.738144	0.276821	0.0478345
0.768900	0.276821	0.0480591
0.799656	0.276821	0.048148
0.830412	0.276821	0.0484712
0.861168	0.276821	0.048486
0.891924	0.276821	0.0484515
0.922680	0.276821	0.0490462
0.953436	0.276821	0.0480123
0.984192	0.276821	0.0480395
1.014949	0.276821	0.0483751
1.045705	0.276821	0.0480321
1.076461	0.276821	0.0475657
1.107217	0.276821	0.047013
1.137973	0.276821	0.0464726
1.168729	0.276821	0.0457224
1.199485	0.276821	0.0449599
1.230241	0.276821	0.0442838
1.260997	0.276821	0.0430895
1.291753	0.276821	0.0424997
1.322509	0.276821	0.0411327
1.353265	0.276821	0.0399507
1.384021	0.276821	0.0393116
1.414777	0.276821	0.03829
1.445533	0.276821	0.0379224
1.476289	0.276821	0.0375547
1.507045	0.276821	0.0366688
1.537801	0.276821	0.0362641
1.568557	0.276821	0.0364023
1.599313	0.276821	0.0359113
1.630069	0.276821	0.0362222
1.660825	0.276821	0.036965
1.691581	0.276821	0.0370909
1.722337	0.276821	0.0375745
1.753093	0.276821	0.0387985
1.783849	0.276821	0.0389243
1.814605	0.276821	0.0398028
1.845361	0.276821	0.0404469
1.876117	0.276821	0.0408442
1.906873	0.276821	0.041587
1.937629	0.276821	0.0419472
1.968385	0.276821	0.0425049
1.999141	0.276821	0.0435808
2.029897	0.276821	0.0439164
2.060653	0.276821	0.044067
2.091409	0.276821	0.0436006
2.122165	0.276821	0.0436895
2.152921	0.276821	0.0435809
2.183677	0.276821	0.0430158
2.214433	0.276821	0.0426235
2.245189	0.276821	0.0419474
2.275945	0.276821	0.0412836
2.306701	0.276821	0.0405088
2.337457	0.276821	0.0399313
2.368213	0.276821	0.039613
2.398969	0.276821	0.0391467
2.429725	0.276821	0.0385692
2.460481	0.276821	0.0376587
2.491237	0.276821	0.0374638
2.521993	0.276821	0.036874
2.552749	0.276821	0.0357044
2.583505	0.276821	0.0355094
2.614261	0.276821	0.0342288
2.645017	0.276821	0.0336513
2.675773	0.276821	0.0327655
2.706529	0.276821	0.0317439
2.737285	0.276821	0.0314873
2.768041	0.276821	0.0309839
2.798797	0.276821	0.0303448
2.829553	0.276821	0.0302115
2.860309	0.276821	0.0301893
2.891065	0.276821	0.0301301
2.921821	0.276821	0.0299722
2.952578	0.276821	0.0301844
2.983334	0.276821	0.0303967
3.014090	0.276821	0.0308186
3.044846	0.276821	0.0308828
3.075602	0.276821	0.0304411
3.106358	0.276821	0.0310728
3.137114	0.276821	0.0306558
3.167870	0.276821	0.0307447
3.198626	0.276821	0.0311543
3.229382	0.276821	0.0313789
3.260138	0.276821	0.0310852
3.290894	0.276821	0.0305819
3.321650	0.276821	0.0305967
3.352406	0.276821	0.0303524
3.383162	0.276821	0.0301081
3.413918	0.276821	0.0295307
3.444674	0.276821	0.0289163
3.475430	0.276821	0.0288077
3.506186	0.276821	0.0282796
3.536942	0.276821	0.027986
3.567698	0.276821	0.0279021
3.598454	0.276821	0.0272507
3.629210	0.276821	0.0267226
3.659966	0.276821	0.0262933
3.690722	0.276821	0.0263451
3.721478	0.276821	0.0260021
3.752234	0.276821	0.0251903
3.782990	0.276821	0.0257603
3.813746	0.276821	0.0256764
3.844502	0.276821	0.025938
3.875258	0.276821	0.0266314
3.906014	0.276821	0.0263378
3.936770	0.276821	0.0276604
0.000000	0.307579	0.0508387
0.030756	0.307579	0.050212
0.061512	0.307579	0.0506339
0.092268	0.307579	0.0503403
0.123024	0.307579	0.0504538
0.153780	0.307579	0.0501849
0.184536	0.307579	0.0504341
0.215292	0.307579	0.05056
0.246048	0.307579	0.0505378
0.276804	0.307579	0.0505896
0.307560	0.307579	0.0507895
0.338316	0.307579	0.0502121
0.369072	0.307579	0.0500912
0.399828	0.307579	0.0499209
0.430584	0.307579	0.0497877
0.461340	0.307579	0.049309
0.492096	0.307579	0.049003
0.522852	0.307579	0.0485983
0.553608	0.307579	0.0484651
0.584364	0.307579	0.0485046
0.615120	0.307579	0.0483467
0.645876	0.307579	0.0480407
0.676632	0.307579	0.0482406
0.707388	0.307579	0.0477619
0.738144	0.307579	0.047752
0.768900	0.307579	0.0482603
0.799656	0.307579	0.0477323
0.830412	0.307579	0.0478335
0.861168	0.307579	0.0480827
0.891924	0.307579	0.0480852
0.922680	0.307579	0.0482851
0.953436	0.307579	0.0484973
0.984192	0.307579	0.0481543
1.014949	0.307579	0.0477867
1.045705	0.307579	0.0478632
1.076461	0.307579	0.0473598
1.107217	0.307579	0.0468811
1.137973	0.307579	0.0460939
1.168729	0.307579	0.0454548
1.199485	0.307579	0.044791
1.230241	0.307579	0.0439792
1.260997	0.307579	0.0434018
1.291753	0.307579	0.0426023
1.322509	0.307579	0.0409638
1.353265	0.307579	0.0406578
1.384021	0.307579	0.0390687
1.414777	0.307579	0.0384913
1.445533	0.307579	0.0378275
1.476289	0.307579	0.0363741
1.507045	0.307579	0.0367097
1.537801	0.307579	0.035614
1.568557	0.307579	0.0354191
1.599313	0.307579	0.0359275
1.630069	0.307579	0.0359546
1.660825	0.307579	0.0362655
1.691581	0.307579	0.0366752
1.722337	0.307579	0.0372822
1.753093	0.307579	0.0375068
1.783849	0.307579	0.0382125
1.814605	0.307579	0.0391897
1.845361	0.307579	0.0396241
1.876117	0.307579	0.0412922
1.906873	0.307579	0.0410849
1.937629	0.307579	0.0414329
1.968385	0.307579	0.0427062
1.999141	0.307579	0.042758
2.029897	0.307579	0.043217
2.060653	0.307579	0.043713
2.091409	0.307579	0.0435304
2.122165	0.307579	0.0436933
2.152921	0.307579	0.0434367
2.183677	0.307579	0.0432541
2.214433	0.307579	0.0423312
2.245189	0.307579	0.0417908
2.275945	0.307579	0.0412134
2.306701	0.307579	0.0406853
2.337457	0.307579	0.0400585
2.368213	0.307579	0.0392467
2.398969	0.307579	0.0386323
2.429725	0.307579	0.0381412
2.460481	0.307579	0.0376502
2.491237	0.307579	0.0371221
2.521993	0.307579	0.0360759
2.552749	0.307579	0.0353627
2.583505	0.307579	0.0346249
2.614261	0.307579	0.0340722
2.645017	0.307579	0.033322
2.675773	0.307579	0.0323745
2.706529	0.307579	0.0318588
2.737285	0.307579	0.0310593
2.768041	0.307579	0.0301857
2.798797	0.307579	0.0299908
2.829553	0.307579	0.0295861
2.860309	0.307579	0.0296256
2.891065	0.307579	0.0287891
2.921821	0.307579	0.0294455
2.952578	0.307579	0.0291765
2.983334	0.307579	0.0292777
3.014090	0.307579	0.0297984
3.044846	0.307579	0.0294924
3.075602	0.307579	0.0297663
3.106358	0.307579	0.0299292
3.137114	0.307579	0.0295122
3.167870	0.307579	0.0302796
3.198626	0.307579	0.0299367
3.229382	0.307579	0.0303463
3.260138	0.307579	0.0306449
3.290894	0.307579	0.0303142
3.321650	0.307579	0.0303661
3.352406	0.307579	0.0299244
3.383162	0.307579	0.029532
3.413918	0.307579	0.0294852
3.444674	0.307579	0.0294876
3.475430	0.307579	0.0285524
3.506186	0.307579	0.0282464
3.536942	0.307579	0.0282119
3.567698	0.307579	0.0276468
3.598454	0.307579	0.0273285
3.629210	0.307579	0.0271953
3.659966	0.307579	0.0264822
3.690722	0.307579	0.026571
3.721478	0.307579	0.0262157
3.752234	0.307579	0.025848
3.782990	0.307579	0.026233
3.813746	0.307579	0.0260874
3.844502	0.307579	0.0267315
3.875258	0.307579	0.0271041
3.906014	0.307579	0.0277481
3.936770	0.307579	0.0284786
0.000000	0.338337	0.0502503
0.030756	0.338337	0.050006
0.061512	0.338337	0.0501813
0.092268	0.338337	0.0494311
0.123024	0.338337	0.0502109
0.153780	0.338337	0.0500036
0.184536	0.338337	0.049821
0.215292	0.338337	0.0498358
0.246048	0.338337	0.0498013
0.276804	0.338337	0.0498531
0.307560	0.338337	0.0498186
0.338316	0.338337	0.0496977
0.369072	0.338337	0.0497742
0.399828	0.338337	0.0490364
0.430584	0.338337	0.04857
0.461340	0.338337	0.0488686
0.492096	0.338337	0.0480938
0.522852	0.338337	0.0476028
0.553608	0.338337	0.0475929
0.584364	0.338337	0.0473486
0.615120	0.338337	0.047166
0.645876	0.338337	0.0468847
0.676632	0.338337	0.0468132
0.707388	0.338337	0.0470254
0.738144	0.338337	0.0469662
0.768900	0.338337	0.046944
0.799656	0.338337	0.0471439
0.830412	0.338337	0.0474055
0.861168	0.338337	0.0470871
0.891924	0.338337	0.0473857
0.922680	0.338337	0.0475116
0.953436	0.338337	0.0475881
0.984192	0.338337	0.0477386
1.014949	0.338337	0.0475561
1.045705	0.338337	0.0472131
1.076461	0.338337	0.0473759
1.107217	0.338337	0.047144
1.137973	0.338337	0.0462458
1.168729	0.338337	0.0459892
1.199485	0.338337	0.0453131
1.230241	0.338337	0.0446493
1.260997	0.338337	0.043677
1.291753	0.338337	0.0428035
1.322509	0.338337	0.0417572
1.353265	0.338337	0.0405506
1.384021	0.338337	0.0398745
1.414777	0.338337	0.039149
1.445533	0.338337	0.0385716
1.476289	0.338337	0.0380805
1.507045	0.338337	0.0373427
1.537801	0.338337	0.0370738
1.568557	0.338337	0.0370269
1.599313	0.338337	0.0361534
1.630069	0.338337	0.036489
1.660825	0.338337	0.0371577
1.691581	0.338337	0.0378511
1.722337	0.338337	0.0382361
1.753093	0.338337	0.0384113
1.783849	0.338337	0.0394255
1.814605	0.338337	0.0406988
1.845361	0.338337	0.0409481
1.876117	0.338337	0.041222
1.906873	0.338337	0.0420018
1.937629	0.338337	0.0427322
1.968385	0.338337	0.0431172
1.999141	0.338337	0.0436008
2.029897	0.338337	0.0444793
2.060653	0.338337	0.0444818
2.091409	0.338337	0.0448174
2.122165	0.338337	0.0448075
2.152921	0.338337	0.0445386
2.183677	0.338337	0.0442573
2.214433	0.338337	0.0435565
2.245189	0.338337	0.0427323
2.275945	0.338337	0.0424387
2.306701	0.338337	0.0418613
2.337457	0.338337	0.0406299
2.368213	0.338337	0.040398
2.398969	0.338337	0.0399069
2.429725	0.338337	0.0390211
2.460481	0.338337	0.0386904
2.491237	0.338337	0.0381624
2.521993	0.338337	0.0373382
2.552749	0.338337	0.0364153
2.583505	0.338337	0.0353937
2.614261	0.338337	0.0350137
2.645017	0.338337	0.0347324
2.675773	0.338337	0.0334764
2.706529	0.338337	0.0325782
2.737285	0.338337	0.0321365
2.768041	0.338337	0.0319046
2.798797	0.338337	0.0314382
2.829553	0.338337	0.0305893
2.860309	0.338337	0.031147
2.891065	0.338337	0.030841
2.921821	0.338337	0.0305721
2.952578	0.338337	0.0304142
2.983334	0.338337	0.0306758
3.014090	0.338337	0.0304932
3.044846	0.338337	0.0310385
3.075602	0.338337	0.0313988
3.106358	0.338337	0.0311422
3.137114	0.338337	0.0313544
3.167870	0.338337	0.0313075
3.198626	0.338337	0.031347
3.229382	0.338337	0.0317197
3.260138	0.338337	0.0312039
3.290894	0.338337	0.0313421
3.321650	0.338337	0.0312706
3.352406	0.338337	0.0314458
3.383162	0.338337	0.0310535
3.413918	0.338337	0.0302416
3.444674	0.338337	0.0301207
3.475430	0.338337	0.0299258
3.506186	0.338337	0.0295705
3.536942	0.338337	0.0292151
3.567698	0.338337	0.0288104
3.598454	0.338337	0.0284551
3.629210	0.338337	0.0283095
3.659966	0.338337	0.0278925
3.690722	0.338337	0.0272411
3.721478	0.338337	0.026787
3.752234	0.338337	0.0267525
3.782990	0.338337	0.0264589
3.813746	0.338337	0.0268685
3.844502	0.338337	0.0274632
3.875258	0.338337	0.0279962
3.906014	0.338337	0.0286403
3.936770	0.338337	0.0297779
0.000000	0.369094	0.0507353
0.030756	0.369094	0.0500469
0.061512	0.369094	0.0500987
0.092268	0.369094	0.0504713
0.123024	0.369094	0.0505725
0.153780	0.369094	0.0504146
0.184536	0.369094	0.050084
0.215292	0.369094	0.0492598
0.246048	0.369094	0.0495707
0.276804	0.369094	0.0494992
0.307560	0.369094	0.0495263
0.338316	0.369094	0.0495165
0.369072	0.369094	0.0486676
0.399828	0.369094	0.0482506
0.430584	0.369094	0.0481914
0.461340	0.369094	0.0481445
0.492096	0.369094	0.0477768
0.522852	0.369094	0.0472611
0.553608	0.369094	0.0474487
0.584364	0.369094	0.0469206
0.615120	0.369094	0.046701
0.645876	0.369094	0.0468145
0.676632	0.369094	0.0463975
0.707388	0.369094	0.0465604
0.738144	0.369094	0.0465752
0.768900	0.369094	0.0463432
0.799656	0.369094	0.0468022
0.830412	0.369094	0.0465703
0.861168	0.369094	0.0469553
0.891924	0.369094	0.0467603
0.922680	0.369094	0.0469726
0.953436	0.369094	0.0472835
0.984192	0.369094	0.046595
1.014949	0.369094	0.0473871
1.045705	0.369094	0.0471922
1.076461	0.369094	0.0463927
1.107217	0.369094	0.0468394
1.137973	0.369094	0.0462743
1.168729	0.369094	0.045956
1.199485	0.369094	0.0452675
1.230241	0.369094	0.0445297
1.260997	0.369094	0.0438042
1.291753	0.369094	0.0431898
1.322509	0.369094	0.0422916
1.353265	0.369094	0.0407025
1.384021	0.369094	0.0401497
1.414777	0.369094	0.03956
1.445533	0.369094	0.0384027
1.476289	0.369094	0.0376895
1.507045	0.369094	0.037507
1.537801	0.369094	0.0368802
1.568557	0.369094	0.0366853
1.599313	0.369094	0.0368481
1.630069	0.369094	0.0374058
1.660825	0.369094	0.0371986
1.691581	0.369094	0.0375959
1.722337	0.369094	0.038351
1.753093	0.369094	0.038884
1.783849	0.369094	0.0397255
1.814605	0.369094	0.0400981
1.845361	0.369094	0.0410012
1.876117	0.369094	0.0415589
1.906873	0.369094	0.0423387
1.937629	0.369094	0.0423042
1.968385	0.369094	0.0433924
1.999141	0.369094	0.0437774
2.029897	0.369094	0.0440266
2.060653	0.369094	0.0444979
2.091409	0.369094	0.0446978
2.122165	0.369094	0.0447497
2.152921	0.369094	0.0449742
2.183677	0.369094	0.0440514
2.214433	0.369094	0.0437824
2.245189	0.369094	0.0434888
2.275945	0.369094	0.0425906
2.306701	0.369094	0.0419761
2.337457	0.369094	0.0409792
2.368213	0.369094	0.0402784
2.398969	0.369094	0.0398614
2.429725	0.369094	0.0391729
2.460481	0.369094	0.0387806
2.491237	0.369094	0.0377343
2.521993	0.369094	0.0374037
2.552749	0.369094	0.0364315
2.583505	0.369094	0.035817
2.614261	0.369094	0.0352273
2.645017	0.369094	0.0344648
2.675773	0.369094	0.0336159
2.706529	0.369094	0.0327794
2.737285	0.369094	0.0321527
2.768041	0.369094	0.0317356
2.798797	0.369094	0.0308498
2.829553	0.369094	0.031173
2.860309	0.369094	0.030793
2.891065	0.369094	0.0306351
2.921821	0.369094	0.0301688
2.952578	0.369094	0.030344
2.983334	0.369094	0.0305809
3.014090	0.369094	0.0305957
3.044846	0.369094	0.0305612
3.075602	0.369094	0.0307487
3.106358	0.369094	0.0306895
3.137114	0.369094	0.0307167
3.167870	0.369094	0.0308795
3.198626	0.369094	0.0313385
3.229382	0.369094	0.0311189
3.260138	0.369094	0.0314298
3.290894	0.369094	0.0312226
3.321650	0.369094	0.0308796
3.352406	0.369094	0.0310918
3.383162	0.369094	0.0307488
3.413918	0.369094	0.0309611
3.444674	0.369094	0.0303466
3.475430	0.369094	0.030053
3.506186	0.369094	0.0295619
3.536942	0.369094	0.0298112
3.567698	0.369094	0.0296163
3.598454	0.369094	0.029446
3.629210	0.369094	0.0286835
3.659966	0.369094	0.0283035
3.690722	0.369094	0.0281949
3.721478	0.369094	0.0278396
3.752234	0.369094	0.0275953
3.782990	0.369094	0.0280667
3.813746	0.369094	0.0282295
3.844502	0.369094	0.0281457
3.875258	0.369094	0.0289254
3.906014	0.369094	0.0298409
3.936770	0.369094	0.0316078
0.000000	0.399852	0.0506281
0.030756	0.399852	0.0503345
0.061512	0.399852	0.0504603
0.092268	0.399852	0.0504875
0.123024	0.399852	0.0500088
0.153780	0.399852	0.0501717
0.184536	0.399852	0.0494339
0.215292	0.399852	0.0498312
0.246048	0.399852	0.049883
0.276804	0.399852	0.0492439
0.307560	0.399852	0.0498879
0.338316	0.399852	0.0490761
0.369072	0.399852	0.0486221
0.399828	0.399852	0.0487849
0.430584	0.399852	0.0478251
0.461340	0.399852	0.0476918
0.492096	0.399852	0.0475092
0.522852	0.399852	0.0468454
0.553608	0.399852	0.0466628
0.584364	0.399852	0.0463322
0.615120	0.399852	0.0461619
0.645876	0.399852	0.0462631
0.676632	0.399852	0.0458214
0.707388	0.399852	0.046083
0.738144	0.399852	0.0458141
0.768900	0.399852	0.0462854
0.799656	0.399852	0.0458437
0.830412	0.399852	0.0461546
0.861168	0.399852	0.0463792
0.891924	0.399852	0.0462953
0.922680	0.399852	0.0468036
0.953436	0.399852	0.0464607
0.984192	0.399852	0.0464138
1.014949	0.399852	0.0467247
1.045705	0.399852	0.0467025
1.076461	0.399852	0.0468407
1.107217	0.399852	0.0462263
1.137973	0.399852	0.0459573
1.168729	0.399852	0.045565
1.199485	0.399852	0.0452837
1.230241	0.399852	0.044842
1.260997	0.399852	0.0440055
1.291753	0.399852	0.0433787
1.322509	0.399852	0.0421844
1.353265	0.399852	0.0418414
1.384021	0.399852	0.0412393
1.414777	0.399852	0.0394774
1.445533	0.399852	0.0395786
1.476289	0.399852	0.0384213
1.507045	0.399852	0.0382511
1.537801	0.399852	0.0372788
1.568557	0.399852	0.0366521
1.599313	0.399852	0.0368766
1.630069	0.399852	0.0369161
1.660825	0.399852	0.0371037
1.691581	0.399852	0.0378464
1.722337	0.399852	0.0381574
1.753093	0.399852	0.0391592
1.783849	0.399852	0.0396552
1.814605	0.399852	0.0407682
1.845361	0.399852	0.0412765
1.876117	0.399852	0.0418465
1.906873	0.399852	0.0425153
1.937629	0.399852	0.0427275
1.968385	0.399852	0.0435936
1.999141	0.399852	0.0438552
2.029897	0.399852	0.0442649
2.060653	0.399852	0.0443907
2.091409	0.399852	0.0445783
2.122165	0.399852	0.0447288
2.152921	0.399852	0.0443982
2.183677	0.399852	0.0438824
2.214433	0.399852	0.0444031
2.245189	0.399852	0.0434186
2.275945	0.399852	0.0430139
2.306701	0.399852	0.0424858
2.337457	0.399852	0.0411804
2.368213	0.399852	0.0408251
2.398969	0.399852	0.040186
2.429725	0.399852	0.0397813
2.460481	0.399852	0.0390805
2.491237	0.399852	0.0384291
2.521993	0.399852	0.0371731
2.552749	0.399852	0.0367561
2.583505	0.399852	0.036265
2.614261	0.399852	0.0351817
2.645017	0.399852	0.0346167
2.675773	0.399852	0.0335087
2.706529	0.399852	0.0329313
2.737285	0.399852	0.0331065
2.768041	0.399852	0.032159
2.798797	0.399852	0.0316679
2.829553	0.399852	0.031584
2.860309	0.399852	0.0308586
2.891065	0.399852	0.0305896
2.921821	0.399852	0.0301602
2.952578	0.399852	0.0299406
2.983334	0.399852	0.0302762
3.014090	0.399852	0.0307722
3.044846	0.399852	0.030639
3.075602	0.399852	0.0309623
3.106358	0.399852	0.0311498
3.137114	0.399852	0.0308685
3.167870	0.399852	0.0313275
3.198626	0.399852	0.0314164
3.229382	0.399852	0.0313201
3.260138	0.399852	0.03152
3.290894	0.399852	0.0308809
3.321650	0.399852	0.0311548
3.352406	0.399852	0.0312314
3.383162	0.399852	0.0308143
3.413918	0.399852	0.0310389
3.444674	0.399852	0.0308316
3.475430	0.399852	0.0303406
3.506186	0.399852	0.0305775
3.536942	0.399852	0.0301728
3.567698	0.399852	0.0302617
3.598454	0.399852	0.0296349
3.629210	0.399852	0.0291438
3.659966	0.399852	0.0288009
3.690722	0.399852	0.0284949
3.721478	0.399852	0.0284603
3.752234	0.399852	0.0284011
3.782990	0.399852	0.0285393
3.813746	0.399852	0.0279743
3.844502	0.399852	0.0290008
3.875258	0.399852	0.0298176
3.906014	0.399852	0.0311403
3.936770	0.399852	0.0332649
0.000000	0.430610	0.0498917
0.030756	0.430610	0.050437
0.061512	0.430610	0.0500077
0.092268	0.430610	0.0504543
0.123024	0.430610	0.0502224
0.153780	0.430610	0.0499411
0.184536	0.430610	0.0496598
0.215292	0.430610	0.0497733
0.246048	0.430610	0.0491465
0.276804	0.430610	0.0487789
0.307560	0.430610	0.0490774
0.338316	0.430610	0.0483643
0.369072	0.430610	0.0486136
0.399828	0.430610	0.0480485
0.430584	0.430610	0.0479523
0.461340	0.430610	0.0473132
0.492096	0.430610	0.0464273
0.522852	0.430610	0.0468122
0.553608	0.430610	0.0460498
0.584364	0.430610	0.0465088
0.615120	0.430610	0.0461041
0.645876	0.430610	0.0455267
0.676632	0.430610	0.0458746
0.707388	0.430610	0.0454699
0.738144	0.430610	0.0457562
0.768900	0.430610	0.0457093
0.799656	0.430610	0.0454527
0.830412	0.430610	0.0457883
0.861168	0.430610	0.0459512
0.891924	0.430610	0.0463731
0.922680	0.430610	0.0463016
0.953436	0.430610	0.0462547
0.984192	0.430610	0.0466644
1.014949	0.430610	0.0463707
1.045705	0.430610	0.0465213
1.076461	0.430610	0.0462276
1.107217	0.430610	0.0464028
1.137973	0.430610	0.0460969
1.168729	0.430610	0.0457292
1.199485	0.430610	0.0460278
1.230241	0.430610	0.0451173
1.260997	0.430610	0.044873
1.291753	0.430610	0.043654
1.322509	0.430610	0.0428915
1.353265	0.430610	0.0418822
1.384021	0.430610	0.0411568
1.414777	0.430610	0.0403203
1.445533	0.430610	0.0392617
1.476289	0.430610	0.0390297
1.507045	0.430610	0.0386004
1.537801	0.430610	0.0384301
1.568557	0.430610	0.0379884
1.599313	0.430610	0.0378182
1.630069	0.430610	0.0382031
1.660825	0.430610	0.0379342
1.691581	0.430610	0.0386152
1.722337	0.430610	0.039321
1.753093	0.430610	0.0395702
1.783849	0.430610	0.0407201
1.814605	0.430610	0.0414753
1.845361	0.430610	0.0418602
1.876117	0.430610	0.0423192
1.906873	0.430610	0.043099
1.937629	0.430610	0.043706
1.968385	0.430610	0.0436221
1.999141	0.430610	0.0441552
2.029897	0.430610	0.0442564
2.060653	0.430610	0.0444069
2.091409	0.430610	0.0449893
2.122165	0.430610	0.0449177
2.152921	0.430610	0.0447351
2.183677	0.430610	0.0444415
2.214433	0.430610	0.0440985
2.245189	0.430610	0.0439036
2.275945	0.430610	0.0431658
2.306701	0.430610	0.0423909
2.337457	0.430610	0.0417518
2.368213	0.430610	0.0410264
2.398969	0.430610	0.0403996
2.429725	0.430610	0.0396988
2.460481	0.430610	0.0396766
2.491237	0.430610	0.0388648
2.521993	0.430610	0.0378185
2.552749	0.430610	0.0375866
2.583505	0.430610	0.0364169
2.614261	0.430610	0.0357161
2.645017	0.430610	0.0348919
2.675773	0.430610	0.0340307
2.706529	0.430610	0.0337124
2.737285	0.430610	0.0330363
2.768041	0.430610	0.0324219
2.798797	0.430610	0.0317211
2.829553	0.430610	0.0313658
2.860309	0.430610	0.031689
2.891065	0.430610	0.0307785
2.921821	0.430610	0.0310154
2.952578	0.430610	0.0307711
2.983334	0.430610	0.0304281
3.014090	0.430610	0.0310599
3.044846	0.430610	0.0307909
3.075602	0.430610	0.0309168
3.106358	0.430610	0.0310426
3.137114	0.430610	0.0314522
3.167870	0.430610	0.0316151
3.198626	0.430610	0.030976
3.229382	0.430610	0.0311882
3.260138	0.430610	0.0310673
3.290894	0.430610	0.0311315
3.321650	0.430610	0.0312944
3.352406	0.430610	0.0311982
3.383162	0.430610	0.0313734
3.413918	0.430610	0.0311168
3.444674	0.430610	0.0311933
3.475430	0.430610	0.031023
3.506186	0.430610	0.03068
3.536942	0.430610	0.0303247
3.567698	0.430610	0.0302902
3.598454	0.430610	0.0305271
3.629210	0.430610	0.0299743
3.659966	0.430610	0.0302606
3.690722	0.430610	0.0296708
3.721478	0.430610	0.0291058
3.752234	0.430610	0.0290219
3.782990	0.430610	0.0295055
3.813746	0.430610	0.0298535
3.844502	0.430610	0.0301891
3.875258	0.430610	0.0309812
3.906014	0.430610	0.0326987
3.936770	0.430610	0.0347123
0.000000	0.461368	0.0507468
0.030756	0.461368	0.0507986
0.061512	0.461368	0.0503446
0.092268	0.461368	0.0501003
0.123024	0.461368	0.0500041
0.153780	0.461368	0.0500189
0.184536	0.461368	0.0505396
0.215292	0.461368	0.049629
0.246048	0.461368	0.0496315
0.276804	0.461368	0.0489061
0.307560	0.461368	0.0484767
0.338316	0.461368	0.0487506
0.369072	0.461368	0.0486667
0.399828	0.461368	0.04804
0.430584	0.461368	0.047697
0.461340	0.461368	0.0469715
0.492096	0.461368	0.0466038
0.522852	0.461368	0.0464336
0.553608	0.461368	0.0461399
0.584364	0.461368	0.0457353
0.615120	0.461368	0.045565
0.645876	0.461368	0.0455675
0.676632	0.461368	0.0450271
0.707388	0.461368	0.045227
0.738144	0.461368	0.0453528
0.768900	0.461368	0.0452566
0.799656	0.461368	0.0453085
0.830412	0.461368	0.0453233
0.861168	0.461368	0.0455848
0.891924	0.461368	0.0455873
0.922680	0.461368	0.0458119
0.953436	0.461368	0.0458761
0.984192	0.461368	0.0460266
1.014949	0.461368	0.0464979
1.045705	0.461368	0.0464264
1.076461	0.461368	0.0462191
1.107217	0.461368	0.0457898
1.137973	0.461368	0.0459403
1.168729	0.461368	0.0458934
1.199485	0.461368	0.0455381
1.230241	0.461368	0.0452445
1.260997	0.461368	0.0440255
1.291753	0.461368	0.0440896
1.322509	0.461368	0.0438947
1.353265	0.461368	0.0427744
1.384021	0.461368	0.0422957
1.414777	0.461368	0.0412988
1.445533	0.461368	0.0403636
1.476289	0.461368	0.0396504
1.507045	0.461368	0.0390607
1.537801	0.461368	0.0385079
1.568557	0.461368	0.0382513
1.599313	0.461368	0.0385006
1.630069	0.461368	0.0384414
1.660825	0.461368	0.0392335
1.691581	0.461368	0.0391496
1.722337	0.461368	0.039806
1.753093	0.461368	0.0406475
1.783849	0.461368	0.0413409
1.814605	0.461368	0.0419356
1.845361	0.461368	0.04274
1.876117	0.461368	0.0429893
1.906873	0.461368	0.0435593
1.937629	0.461368	0.0437839
[truncated: 14,513 more rows]
