# Supplementary material for: Cyclodehydrogenation of molecular nanographene precursors catalyzed by atomic hydrogen
Source: Nat Commun. 2025 Jan 15;16:691. doi: 10.1038/s41467-024-54774-1 (PMC11735845; doi:10.1038/s41467-024-54774-1)
Supplement: Supplementary file 4 — Source Data [file 41467_2024_54774_MOESM4_ESM.zip › Source Data/Figure_5 source data file/Figure_5bcde.xlsx]

## Sheet: Figure 5b
	Mass spectra
	Reference SiO2				Precursors 6 deposited on Si/SiO2				precursors 6 on Si/SiO2 after annealing at 190°C				mixture of precursors 6 and nanographenes 3 on Si/SiO2 after annealing at 190°C with atomic hydrogen				nanographenes 3 present on the surface after atomic hydrogen treatment at 190°C and subsequent annealing at 240°C
	m/z	Intensity			m/z	Intensity			m/z	Intensity			m/z	Intensity			m/z	Intensity
	800	100			799.998	14			799.999	13			799.998	24			799.998	11
	800.001	101			800	20			800.001	8			800	14			800	10
	800.003	100			800.002	17			800.003	4			800.001	19			800.001	10
	800.005	101			800.003	15			800.004	5			800.003	11			800.003	8
	800.006	100			800.005	21			800.006	6			800.005	17			800.005	10
	800.008	100			800.007	12			800.008	5			800.007	16			800.007	14
	800.01	100			800.008	17			800.01	12			800.008	18			800.008	13
	800.012	100			800.01	26			800.011	10			800.01	11			800.01	4
	800.013	101			800.012	19			800.013	5			800.012	13			800.012	13
	800.015	100			800.014	14			800.015	8			800.013	18			800.013	8
	800.017	101			800.015	11			800.017	5			800.015	18			800.015	13
	800.019	100			800.017	27			800.018	3			800.017	9			800.017	12
	800.02	102			800.019	17			800.02	6			800.019	16			800.019	10
	800.022	100			800.021	25			800.022	7			800.02	10			800.02	9
	800.024	100			800.022	24			800.023	9			800.022	24			800.022	12
	800.025	100			800.024	17			800.025	11			800.024	22			800.024	6
	800.027	100			800.026	23			800.027	10			800.025	12			800.025	18
	800.029	100			800.027	23			800.029	8			800.027	12			800.027	15
	800.031	100			800.029	26			800.03	8			800.029	22			800.029	14
	800.032	102			800.031	29			800.032	9			800.031	15			800.031	13
	800.034	102			800.033	24			800.034	8			800.032	13			800.032	6
	800.036	100			800.034	23			800.035	6			800.034	17			800.034	6
	800.037	100			800.036	29			800.037	8			800.036	17			800.036	8
	800.039	101			800.038	19			800.039	5			800.038	17			800.037	11
	800.041	100			800.039	17			800.041	8			800.039	19			800.039	12
	800.043	100			800.041	23			800.042	10			800.041	25			800.041	11
	800.044	100			800.043	15			800.044	12			800.043	22			800.043	17
	800.046	101			800.045	21			800.046	11			800.044	17			800.044	4
	800.048	101			800.046	25			800.047	15			800.046	23			800.046	14
	800.049	100			800.048	19			800.049	10			800.048	18			800.048	9
	800.051	100			800.05	24			800.051	6			800.05	12			800.049	15
	800.053	100			800.051	28			800.053	7			800.051	12			800.051	18
	800.055	100			800.053	22			800.054	8			800.053	18			800.053	5
	800.056	100			800.055	18			800.056	13			800.055	16			800.055	12
	800.058	100			800.057	20			800.058	6			800.056	14			800.056	14
	800.06	100			800.058	27			800.059	4			800.058	9			800.058	12
	800.061	100			800.06	29			800.061	8			800.06	14			800.06	5
	800.063	102			800.062	35			800.063	7			800.062	27			800.062	12
	800.065	100			800.064	21			800.065	7			800.063	22			800.063	14
	800.067	100			800.065	25			800.066	11			800.065	19			800.065	14
	800.068	101			800.067	21			800.068	10			800.067	18			800.067	10
	800.07	101			800.069	22			800.07	17			800.068	11			800.068	11
	800.072	100			800.07	27			800.072	8			800.07	11			800.07	13
	800.073	100			800.072	19			800.073	6			800.072	19			800.072	10
	800.075	100			800.074	26			800.075	13			800.074	14			800.074	15
	800.077	101			800.076	31			800.077	11			800.075	17			800.075	12
	800.079	100			800.077	28			800.078	8			800.077	17			800.077	19
	800.08	100			800.079	16			800.08	8			800.079	20			800.079	13
	800.082	104			800.081	25			800.082	9			800.08	14			800.08	18
	800.084	101			800.082	26			800.084	5			800.082	26			800.082	17
	800.086	100			800.084	25			800.085	12			800.084	25			800.084	10
	800.087	100			800.086	26			800.087	8			800.086	17			800.086	14
	800.089	100			800.088	29			800.089	7			800.087	25			800.087	10
	800.091	100			800.089	24			800.09	9			800.089	14			800.089	16
	800.092	100			800.091	16			800.092	12			800.091	29			800.091	10
	800.094	101			800.093	19			800.094	11			800.093	20			800.092	14
	800.096	100			800.094	28			800.096	10			800.094	18			800.094	15
	800.098	101			800.096	20			800.097	11			800.096	14			800.096	13
	800.099	100			800.098	28			800.099	7			800.098	18			800.098	13
	800.101	100			800.1	25			800.101	7			800.099	18			800.099	12
	800.103	100			800.101	28			800.102	7			800.101	25			800.101	14
	800.104	100			800.103	22			800.104	9			800.103	27			800.103	11
	800.106	101			800.105	19			800.106	11			800.105	22			800.105	13
	800.108	100			800.107	23			800.108	10			800.106	21			800.106	10
	800.11	100			800.108	23			800.109	9			800.108	6			800.108	10
	800.111	100			800.11	35			800.111	13			800.11	22			800.11	12
	800.113	100			800.112	31			800.113	5			800.111	18			800.111	11
	800.115	101			800.113	13			800.114	6			800.113	19			800.113	17
	800.116	101			800.115	19			800.116	10			800.115	18			800.115	15
	800.118	100			800.117	26			800.118	7			800.117	21			800.117	15
	800.12	102			800.119	18			800.12	16			800.118	15			800.118	9
	800.122	100			800.12	20			800.121	8			800.12	19			800.12	12
	800.123	101			800.122	20			800.123	4			800.122	20			800.122	20
	800.125	101			800.124	27			800.125	10			800.123	23			800.123	12
	800.127	100			800.125	25			800.127	7			800.125	23			800.125	9
	800.129	102			800.127	24			800.128	17			800.127	19			800.127	12
	800.13	100			800.129	27			800.13	7			800.129	21			800.129	14
	800.132	100			800.131	28			800.132	7			800.13	18			800.13	6
	800.134	101			800.132	25			800.133	14			800.132	18			800.132	8
	800.135	101			800.134	25			800.135	13			800.134	20			800.134	13
	800.137	100			800.136	14			800.137	10			800.135	19			800.135	15
	800.139	100			800.137	17			800.139	10			800.137	23			800.137	10
	800.141	101			800.139	24			800.14	16			800.139	11			800.139	16
	800.142	100			800.141	24			800.142	6			800.141	20			800.141	14
	800.144	100			800.143	27			800.144	5			800.142	19			800.142	11
	800.146	100			800.144	25			800.145	6			800.144	16			800.144	14
	800.147	100			800.146	34			800.147	6			800.146	16			800.146	9
	800.149	100			800.148	20			800.149	12			800.148	32			800.147	8
	800.151	101			800.15	25			800.151	4			800.149	23			800.149	15
	800.153	100			800.151	34			800.152	8			800.151	12			800.151	12
	800.154	100			800.153	28			800.154	6			800.153	23			800.153	9
	800.156	100			800.155	24			800.156	11			800.154	17			800.154	7
	800.158	100			800.156	21			800.157	10			800.156	27			800.156	12
	800.159	100			800.158	21			800.159	11			800.158	25			800.158	14
	800.161	100			800.16	14			800.161	7			800.16	16			800.159	17
	800.163	100			800.162	23			800.163	13			800.161	21			800.161	10
	800.165	100			800.163	30			800.164	9			800.163	18			800.163	14
	800.166	100			800.165	21			800.166	14			800.165	20			800.165	18
	800.168	101			800.167	23			800.168	10			800.166	18			800.166	17
	800.17	100			800.168	16			800.169	15			800.168	21			800.168	16
	800.171	102			800.17	31			800.171	8			800.17	21			800.17	17
	800.173	100			800.172	28			800.173	5			800.172	21			800.172	16
	800.175	100			800.174	26			800.175	9			800.173	24			800.173	10
	800.177	100			800.175	19			800.176	3			800.175	24			800.175	9
	800.178	101			800.177	17			800.178	7			800.177	18			800.177	11
	800.18	101			800.179	17			800.18	10			800.178	14			800.178	8
	800.182	100			800.18	19			800.182	9			800.18	24			800.18	16
	800.184	101			800.182	18			800.183	8			800.182	21			800.182	10
	800.185	100			800.184	21			800.185	12			800.184	14			800.184	19
	800.187	101			800.186	24			800.187	13			800.185	21			800.185	9
	800.189	100			800.187	33			800.188	3			800.187	17			800.187	11
	800.19	100			800.189	23			800.19	4			800.189	15			800.189	13
	800.192	100			800.191	27			800.192	7			800.191	19			800.19	12
	800.194	101			800.193	22			800.194	10			800.192	21			800.192	10
	800.196	100			800.194	23			800.195	9			800.194	20			800.194	5
	800.197	102			800.196	17			800.197	4			800.196	24			800.196	8
	800.199	101			800.198	26			800.199	6			800.197	18			800.197	14
	800.201	101			800.199	16			800.2	10			800.199	22			800.199	8
	800.202	100			800.201	20			800.202	7			800.201	16			800.201	9
	800.204	100			800.203	26			800.204	11			800.203	15			800.202	11
	800.206	100			800.205	24			800.206	4			800.204	18			800.204	14
	800.208	102			800.206	13			800.207	7			800.206	25			800.206	15
	800.209	100			800.208	14			800.209	8			800.208	18			800.208	12
	800.211	100			800.21	20			800.211	9			800.209	18			800.209	9
	800.213	100			800.211	22			800.212	6			800.211	23			800.211	15
	800.214	101			800.213	12			800.214	2			800.213	14			800.213	10
	800.216	100			800.215	11			800.216	10			800.215	16			800.215	9
	800.218	101			800.217	18			800.218	11			800.216	17			800.216	11
	800.22	100			800.218	17			800.219	5			800.218	18			800.218	15
	800.221	100			800.22	11			800.221	7			800.22	10			800.22	6
	800.223	100			800.222	12			800.223	10			800.221	15			800.221	14
	800.225	100			800.223	16			800.225	5			800.223	16			800.223	14
	800.226	101			800.225	17			800.226	8			800.225	17			800.225	12
	800.228	100			800.227	10			800.228	4			800.227	14			800.227	7
	800.23	100			800.229	19			800.23	4			800.228	19			800.228	8
	800.232	100			800.23	9			800.231	10			800.23	25			800.23	8
	800.233	101			800.232	16			800.233	6			800.232	17			800.232	12
	800.235	101			800.234	11			800.235	4			800.233	21			800.233	8
	800.237	102			800.236	18			800.237	4			800.235	19			800.235	16
	800.239	101			800.237	13			800.238	8			800.237	12			800.237	6
	800.24	100			800.239	16			800.24	10			800.239	15			800.239	10
	800.242	101			800.241	15			800.242	8			800.24	14			800.24	9
	800.244	101			800.242	12			800.243	7			800.242	16			800.242	12
	800.245	101			800.244	14			800.245	6			800.244	15			800.244	9
	800.247	100			800.246	22			800.247	3			800.246	17			800.245	8
	800.249	101			800.248	14			800.249	3			800.247	11			800.247	7
	800.251	101			800.249	16			800.25	3			800.249	17			800.249	7
	800.252	101			800.251	7			800.252	7			800.251	15			800.251	14
	800.254	101			800.253	13			800.254	6			800.252	10			800.252	12
	800.256	100			800.254	10			800.255	8			800.254	8			800.254	8
	800.257	100			800.256	13			800.257	8			800.256	17			800.256	8
	800.259	100			800.258	17			800.259	3			800.258	10			800.257	10
	800.261	101			800.26	18			800.261	10			800.259	20			800.259	3
	800.263	100			800.261	8			800.262	1			800.261	16			800.261	1
	800.264	100			800.263	9			800.264	11			800.263	20			800.263	4
	800.266	100			800.265	14			800.266	5			800.264	9			800.264	3
	800.268	100			800.266	12			800.267	6			800.266	15			800.266	7
	800.269	100			800.268	10			800.269	5			800.268	11			800.268	12
	800.271	100			800.27	10			800.271	3			800.27	15			800.27	5
	800.273	101			800.272	11			800.273	9			800.271	12			800.271	4
	800.275	100			800.273	11			800.274	6			800.273	9			800.273	3
	800.276	100			800.275	7			800.276	2			800.275	13			800.275	10
	800.278	100			800.277	12			800.278	7			800.276	14			800.276	4
	800.28	101			800.279	18			800.28	7			800.278	7			800.278	8
	800.281	103			800.28	4			800.281	3			800.28	9			800.28	7
	800.283	100			800.282	10			800.283	2			800.282	7			800.282	5
	800.285	100			800.284	8			800.285	4			800.283	11			800.283	5
	800.287	100			800.285	8			800.286	5			800.285	14			800.285	3
	800.288	100			800.287	13			800.288	3			800.287	12			800.287	8
	800.29	101			800.289	9			800.29	3			800.288	13			800.288	6
	800.292	100			800.291	13			800.292	4			800.29	9			800.29	8
	800.294	100			800.292	6			800.293	5			800.292	13			800.292	2
	800.295	100			800.294	12			800.295	1			800.294	11			800.294	7
	800.297	100			800.296	7			800.297	4			800.295	9			800.295	5
	800.299	100			800.297	16			800.298	6			800.297	13			800.297	8
	800.3	100			800.299	9			800.3	4			800.299	10			800.299	4
	800.302	100			800.301	11			800.302	8			800.301	3			800.3	6
	800.304	101			800.303	11			800.304	4			800.302	13			800.302	8
	800.306	100			800.304	7			800.305	2			800.304	9			800.304	8
	800.307	100			800.306	8			800.307	6			800.306	10			800.306	3
	800.309	100			800.308	6			800.309	3			800.307	14			800.307	7
	800.311	104			800.309	9			800.31	4			800.309	9			800.309	9
	800.312	100			800.311	8			800.312	4			800.311	6			800.311	6
	800.314	100			800.313	7			800.314	7			800.313	16			800.312	2
	800.316	100			800.315	13			800.316	7			800.314	13			800.314	5
	800.318	100			800.316	6			800.317	3			800.316	2			800.316	6
	800.319	100			800.318	4			800.319	4			800.318	9			800.318	4
	800.321	100			800.32	12			800.321	9			800.319	10			800.319	5
	800.323	100			800.322	9			800.322	4			800.321	8			800.321	9
	800.324	100			800.323	9			800.324	1			800.323	12			800.323	6
	800.326	100			800.325	10			800.326	2			800.325	5			800.325	5
	800.328	102			800.327	4			800.328	5			800.326	13			800.326	3
	800.33	102			800.328	10			800.329	1			800.328	10			800.328	6
	800.331	100			800.33	12			800.331	0			800.33	9			800.33	4
	800.333	100			800.332	8			800.333	0			800.331	11			800.331	4
	800.335	100			800.334	2			800.335	2			800.333	5			800.333	11
	800.337	100			800.335	3			800.336	3			800.335	13			800.335	4
	800.338	100			800.337	8			800.338	5			800.337	9			800.337	5
	800.34	100			800.339	6			800.34	5			800.338	10			800.338	7
	800.342	100			800.34	7			800.341	4			800.34	7			800.34	4
	800.343	101			800.342	5			800.343	3			800.342	6			800.342	2
	800.345	100			800.344	7			800.345	5			800.343	6			800.343	5
	800.347	101			800.346	10			800.347	6			800.345	7			800.345	4
	800.349	100			800.347	6			800.348	2			800.347	8			800.347	2
	800.35	100			800.349	8			800.35	4			800.349	5			800.349	4
	800.352	101			800.351	9			800.352	2			800.35	10			800.35	5
	800.354	101			800.352	4			800.353	1			800.352	7			800.352	1
	800.355	100			800.354	5			800.355	3			800.354	8			800.354	5
	800.357	100			800.356	9			800.357	2			800.356	5			800.355	2
	800.359	101			800.358	10			800.359	2			800.357	10			800.357	4
	800.361	100			800.359	6			800.36	2			800.359	6			800.359	6
	800.362	102			800.361	12			800.362	2			800.361	10			800.361	2
	800.364	100			800.363	9			800.364	3			800.362	11			800.362	4
	800.366	102			800.365	6			800.365	1			800.364	9			800.364	4
	800.367	100			800.366	6			800.367	2			800.366	2			800.366	0
	800.369	100			800.368	2			800.369	1			800.368	4			800.367	5
	800.371	102			800.37	5			800.371	3			800.369	8			800.369	5
	800.373	101			800.371	11			800.372	3			800.371	5			800.371	6
	800.374	101			800.373	5			800.374	4			800.373	9			800.373	2
	800.376	100			800.375	7			800.376	2			800.374	9			800.374	7
	800.378	100			800.377	5			800.378	4			800.376	8			800.376	5
	800.379	101			800.378	10			800.379	3			800.378	9			800.378	4
	800.381	100			800.38	10			800.381	4			800.38	7			800.38	3
	800.383	100			800.382	7			800.383	4			800.381	7			800.381	7
	800.385	100			800.383	6			800.384	5			800.383	5			800.383	7
	800.386	100			800.385	5			800.386	6			800.385	9			800.385	4
	800.388	100			800.387	3			800.388	1			800.386	5			800.386	5
	800.39	100			800.389	7			800.39	3			800.388	7			800.388	4
	800.392	100			800.39	2			800.391	3			800.39	4			800.39	6
	800.393	100			800.392	3			800.393	2			800.392	3			800.392	3
	800.395	100			800.394	4			800.395	5			800.393	3			800.393	2
	800.397	100			800.395	11			800.396	2			800.395	4			800.395	7
	800.398	102			800.397	4			800.398	5			800.397	6			800.397	2
	800.4	101			800.399	4			800.4	0			800.399	5			800.398	6
	800.402	100			800.401	9			800.402	6			800.4	5			800.4	5
	800.404	100			800.402	3			800.403	1			800.402	8			800.402	4
	800.405	100			800.404	5			800.405	3			800.404	9			800.404	4
	800.407	100			800.406	6			800.407	1			800.405	4			800.405	1
	800.409	100			800.408	11			800.408	1			800.407	5			800.407	3
	800.41	100			800.409	3			800.41	3			800.409	2			800.409	3
	800.412	101			800.411	8			800.412	5			800.411	7			800.41	4
	800.414	101			800.413	5			800.414	2			800.412	11			800.412	4
	800.416	100			800.414	9			800.415	3			800.414	10			800.414	2
	800.417	100			800.416	4			800.417	0			800.416	8			800.416	1
	800.419	100			800.418	6			800.419	1			800.417	9			800.417	4
	800.421	100			800.42	8			800.42	3			800.419	10			800.419	7
	800.422	100			800.421	9			800.422	3			800.421	8			800.421	1
	800.424	100			800.423	7			800.424	4			800.423	3			800.423	6
	800.426	101			800.425	8			800.426	6			800.424	5			800.424	6
	800.428	102			800.426	9			800.427	3			800.426	10			800.426	3
	800.429	101			800.428	9			800.429	0			800.428	7			800.428	1
	800.431	103			800.43	4			800.431	5			800.429	12			800.429	5
	800.433	101			800.432	11			800.433	1			800.431	1			800.431	3
	800.434	101			800.433	15			800.434	1			800.433	4			800.433	1
	800.436	101			800.435	4			800.436	4			800.435	8			800.435	2
	800.438	101			800.437	6			800.438	3			800.436	2			800.436	6
	800.44	100			800.438	7			800.439	3			800.438	5			800.438	4
	800.441	100			800.44	3			800.441	2			800.44	10			800.44	5
	800.443	100			800.442	5			800.443	1			800.441	6			800.441	2
	800.445	100			800.444	7			800.445	1			800.443	4			800.443	5
	800.447	100			800.445	4			800.446	4			800.445	5			800.445	4
	800.448	100			800.447	8			800.448	1			800.447	6			800.447	3
	800.45	101			800.449	5			800.45	3			800.448	4			800.448	2
	800.452	101			800.451	5			800.451	0			800.45	6			800.45	6
	800.453	100			800.452	11			800.453	2			800.452	8			800.452	3
	800.455	100			800.454	10			800.455	3			800.454	6			800.453	4
	800.457	101			800.456	9			800.457	1			800.455	5			800.455	2
	800.459	100			800.457	5			800.458	2			800.457	4			800.457	2
	800.46	100			800.459	5			800.46	3			800.459	5			800.459	6
	800.462	100			800.461	4			800.462	2			800.46	7			800.46	5
	800.464	102			800.463	8			800.463	1			800.462	7			800.462	4
	800.465	101			800.464	5			800.465	0			800.464	12			800.464	3
	800.467	100			800.466	11			800.467	1			800.466	9			800.465	6
	800.469	100			800.468	4			800.469	0			800.467	4			800.467	6
	800.471	100			800.469	7			800.47	3			800.469	4			800.469	6
	800.472	100			800.471	6			800.472	1			800.471	6			800.471	5
	800.474	101			800.473	10			800.474	1			800.472	0			800.472	1
	800.476	100			800.475	7			800.475	1			800.474	4			800.474	5
	800.477	100			800.476	3			800.477	3			800.476	6			800.476	4
	800.479	101			800.478	5			800.479	3			800.478	7			800.478	5
	800.481	101			800.48	6			800.481	3			800.479	4			800.479	5
	800.483	100			800.481	6			800.482	2			800.481	3			800.481	3
	800.484	100			800.483	9			800.484	1			800.483	4			800.483	1
	800.486	100			800.485	7			800.486	0			800.484	4			800.484	0
	800.488	100			800.487	4			800.488	3			800.486	6			800.486	6
	800.49	100			800.488	5			800.489	0			800.488	6			800.488	2
	800.491	100			800.49	3			800.491	7			800.49	7			800.49	1
	800.493	100			800.492	4			800.493	6			800.491	8			800.491	1
	800.495	100			800.494	6			800.494	4			800.493	7			800.493	4
	800.496	100			800.495	3			800.496	4			800.495	9			800.495	7
	800.498	100			800.497	8			800.498	5			800.496	4			800.496	2
	800.5	101			800.499	3			800.5	0			800.498	6			800.498	4
	800.502	100			800.5	7			800.501	4			800.5	9			800.5	2
	800.503	102			800.502	11			800.503	3			800.502	5			800.502	9
	800.505	101			800.504	8			800.505	2			800.503	4			800.503	1
	800.507	100			800.506	8			800.506	4			800.505	9			800.505	1
	800.508	101			800.507	11			800.508	4			800.507	5			800.507	4
	800.51	100			800.509	10			800.51	1			800.509	3			800.508	4
	800.512	100			800.511	7			800.512	3			800.51	4			800.51	4
	800.514	100			800.512	10			800.513	2			800.512	6			800.512	4
	800.515	100			800.514	6			800.515	0			800.514	7			800.514	4
	800.517	100			800.516	11			800.517	2			800.515	5			800.515	2
	800.519	100			800.518	8			800.518	2			800.517	1			800.517	6
	800.52	100			800.519	5			800.52	3			800.519	6			800.519	3
	800.522	100			800.521	8			800.522	3			800.521	6			800.521	4
	800.524	100			800.523	6			800.524	0			800.522	6			800.522	2
	800.526	101			800.524	8			800.525	2			800.524	7			800.524	5
	800.527	101			800.526	5			800.527	2			800.526	4			800.526	2
	800.529	100			800.528	6			800.529	1			800.527	5			800.527	4
	800.531	100			800.53	10			800.531	3			800.529	3			800.529	3
	800.532	100			800.531	10			800.532	0			800.531	4			800.531	1
	800.534	100			800.533	6			800.534	2			800.533	8			800.533	4
	800.536	100			800.535	10			800.536	3			800.534	5			800.534	5
	800.538	101			800.537	12			800.537	2			800.536	1			800.536	4
	800.539	100			800.538	10			800.539	2			800.538	11			800.538	2
	800.541	100			800.54	5			800.541	2			800.539	6			800.539	5
	800.543	100			800.542	8			800.543	3			800.541	2			800.541	3
	800.545	100			800.543	10			800.544	5			800.543	9			800.543	6
	800.546	100			800.545	6			800.546	1			800.545	4			800.545	3
	800.548	102			800.547	7			800.548	1			800.546	6			800.546	4
	800.55	100			800.549	10			800.549	5			800.548	5			800.548	5
	800.551	100			800.55	8			800.551	2			800.55	9			800.55	5
	800.553	100			800.552	10			800.553	3			800.552	2			800.551	6
	800.555	100			800.554	13			800.555	1			800.553	3			800.553	5
	800.557	100			800.555	4			800.556	5			800.555	6			800.555	4
	800.558	100			800.557	8			800.558	1			800.557	5			800.557	3
	800.56	100			800.559	8			800.56	2			800.558	7			800.558	2
	800.562	100			800.561	8			800.561	2			800.56	10			800.56	2
	800.563	100			800.562	9			800.563	6			800.562	3			800.562	2
	800.565	101			800.564	9			800.565	2			800.564	3			800.563	1
	800.567	100			800.566	12			800.567	5			800.565	6			800.565	6
	800.569	100			800.567	2			800.568	2			800.567	7			800.567	4
	800.57	100			800.569	6			800.57	2			800.569	5			800.569	2
	800.572	100			800.571	6			800.572	6			800.57	7			800.57	1
	800.574	100			800.573	8			800.573	4			800.572	8			800.572	2
	800.575	100			800.574	9			800.575	4			800.574	9			800.574	1
	800.577	100			800.576	5			800.577	1			800.576	2			800.576	4
	800.579	100			800.578	8			800.579	3			800.577	8			800.577	1
	800.581	100			800.58	6			800.58	3			800.579	5			800.579	3
	800.582	100			800.581	2			800.582	2			800.581	6			800.581	3
	800.584	100			800.583	4			800.584	3			800.582	3			800.582	2
	800.586	100			800.585	13			800.586	4			800.584	8			800.584	6
	800.587	101			800.586	15			800.587	2			800.586	7			800.586	9
	800.589	100			800.588	10			800.589	2			800.588	12			800.588	3
	800.591	101			800.59	9			800.591	6			800.589	4			800.589	2
	800.593	101			800.592	7			800.592	1			800.591	8			800.591	3
	800.594	100			800.593	13			800.594	5			800.593	8			800.593	3
	800.596	101			800.595	9			800.596	2			800.595	3			800.594	2
	800.598	102			800.597	7			800.598	3			800.596	6			800.596	7
	800.6	101			800.598	6			800.599	4			800.598	6			800.598	3
	800.601	100			800.6	7			800.601	1			800.6	2			800.6	5
	800.603	101			800.602	9			800.603	2			800.601	8			800.601	4
	800.605	100			800.604	4			800.604	2			800.603	5			800.603	6
	800.606	100			800.605	18			800.606	4			800.605	5			800.605	3
	800.608	100			800.607	7			800.608	2			800.607	8			800.606	6
	800.61	100			800.609	12			800.61	3			800.608	4			800.608	4
	800.612	100			800.611	10			800.611	2			800.61	3			800.61	5
	800.613	100			800.612	10			800.613	3			800.612	6			800.612	4
	800.615	100			800.614	10			800.615	2			800.613	11			800.613	3
	800.617	101			800.616	3			800.616	3			800.615	8			800.615	7
	800.618	100			800.617	13			800.618	3			800.617	8			800.617	7
	800.62	100			800.619	3			800.62	2			800.619	10			800.619	5
	800.622	101			800.621	6			800.622	4			800.62	8			800.62	4
	800.624	100			800.623	8			800.623	4			800.622	7			800.622	3
	800.625	100			800.624	8			800.625	5			800.624	16			800.624	8
	800.627	100			800.626	8			800.627	4			800.625	6			800.625	8
	800.629	100			800.628	14			800.629	2			800.627	8			800.627	6
	800.63	100			800.629	7			800.63	6			800.629	12			800.629	6
	800.632	100			800.631	6			800.632	5			800.631	2			800.631	4
	800.634	100			800.633	10			800.634	5			800.632	7			800.632	3
	800.636	100			800.635	12			800.635	4			800.634	8			800.634	5
	800.637	101			800.636	9			800.637	3			800.636	10			800.636	5
	800.639	100			800.638	9			800.639	5			800.637	5			800.637	6
	800.641	102			800.64	11			800.641	4			800.639	4			800.639	9
	800.643	100			800.641	10			800.642	8			800.641	8			800.641	3
	800.644	100			800.643	13			800.644	5			800.643	6			800.643	6
	800.646	100			800.645	6			800.646	3			800.644	7			800.644	2
	800.648	100			800.647	5			800.647	3			800.646	9			800.646	7
	800.649	100			800.648	12			800.649	6			800.648	9			800.648	5
	800.651	100			800.65	15			800.651	8			800.65	11			800.649	5
	800.653	100			800.652	12			800.653	3			800.651	9			800.651	2
	800.655	100			800.654	11			800.654	3			800.653	7			800.653	6
	800.656	100			800.655	11			800.656	3			800.655	8			800.655	3
	800.658	101			800.657	14			800.658	7			800.656	7			800.656	5
	800.66	100			800.659	12			800.659	7			800.658	10			800.658	2
	800.661	100			800.66	16			800.661	5			800.66	8			800.66	6
	800.663	101			800.662	10			800.663	4			800.662	8			800.661	7
	800.665	102			800.664	14			800.665	3			800.663	9			800.663	8
	800.667	100			800.666	9			800.666	4			800.665	9			800.665	10
	800.668	100			800.667	18			800.668	6			800.667	10			800.667	4
	800.67	100			800.669	16			800.67	6			800.668	8			800.668	6
	800.672	100			800.671	9			800.671	4			800.67	4			800.67	4
	800.673	101			800.672	13			800.673	5			800.672	8			800.672	4
	800.675	101			800.674	9			800.675	8			800.674	10			800.674	3
	800.677	100			800.676	9			800.677	4			800.675	9			800.675	8
	800.679	100			800.678	12			800.678	5			800.677	6			800.677	4
	800.68	101			800.679	8			800.68	2			800.679	5			800.679	10
	800.682	100			800.681	5			800.682	5			800.68	9			800.68	10
	800.684	101			800.683	6			800.684	6			800.682	9			800.682	7
	800.686	100			800.684	12			800.685	3			800.684	11			800.684	6
	800.687	101			800.686	10			800.687	6			800.686	8			800.686	3
	800.689	101			800.688	14			800.689	2			800.687	15			800.687	4
	800.691	100			800.69	13			800.69	3			800.689	7			800.689	6
	800.692	100			800.691	10			800.692	9			800.691	7			800.691	10
	800.694	100			800.693	8			800.694	5			800.693	10			800.692	4
	800.696	100			800.695	12			800.696	5			800.694	14			800.694	6
	800.698	100			800.697	15			800.697	1			800.696	5			800.696	8
	800.699	100			800.698	10			800.699	4			800.698	5			800.698	4
	800.701	100			800.7	12			800.701	5			800.699	9			800.699	7
	800.703	100			800.702	18			800.702	5			800.701	7			800.701	7
	800.704	101			800.703	3			800.704	3			800.703	8			800.703	7
	800.706	100			800.705	10			800.706	4			800.705	9			800.704	9
	800.708	100			800.707	13			800.708	6			800.706	7			800.706	6
	800.71	101			800.709	11			800.709	4			800.708	5			800.708	4
	800.711	101			800.71	17			800.711	6			800.71	9			800.71	6
	800.713	100			800.712	10			800.713	3			800.711	5			800.711	4
	800.715	100			800.714	12			800.714	7			800.713	11			800.713	5
	800.716	100			800.715	20			800.716	2			800.715	6			800.715	4
	800.718	102			800.717	17			800.718	1			800.717	12			800.717	9
	800.72	101			800.719	15			800.72	4			800.718	9			800.718	5
	800.722	100			800.721	8			800.721	8			800.72	10			800.72	8
	800.723	100			800.722	15			800.723	6			800.722	6			800.722	9
	800.725	100			800.724	15			800.725	1			800.723	14			800.723	7
	800.727	100			800.726	8			800.727	3			800.725	9			800.725	8
	800.728	100			800.727	13			800.728	8			800.727	7			800.727	6
	800.73	100			800.729	12			800.73	1			800.729	15			800.729	3
	800.732	100			800.731	15			800.732	6			800.73	9			800.73	4
	800.734	101			800.733	10			800.733	4			800.732	11			800.732	6
	800.735	100			800.734	9			800.735	2			800.734	9			800.734	8
	800.737	100			800.736	12			800.737	4			800.736	14			800.735	10
	800.739	100			800.738	13			800.739	2			800.737	9			800.737	8
	800.741	100			800.74	15			800.74	11			800.739	6			800.739	6
	800.742	101			800.741	14			800.742	7			800.741	3			800.741	6
	800.744	100			800.743	21			800.744	4			800.742	11			800.742	6
	800.746	100			800.745	16			800.745	2			800.744	10			800.744	9
	800.747	100			800.746	13			800.747	5			800.746	8			800.746	3
	800.749	101			800.748	17			800.749	2			800.748	9			800.747	11
	800.751	102			800.75	13			800.751	3			800.749	10			800.749	6
	800.753	102			800.752	9			800.752	1			800.751	18			800.751	4
	800.754	100			800.753	12			800.754	1			800.753	7			800.753	8
	800.756	100			800.755	15			800.756	6			800.754	18			800.754	8
	800.758	102			800.757	14			800.757	3			800.756	14			800.756	6
	800.759	100			800.758	17			800.759	5			800.758	12			800.758	5
	800.761	101			800.76	17			800.761	2			800.76	13			800.76	8
	800.763	100			800.762	13			800.763	6			800.761	15			800.761	3
	800.765	100			800.764	14			800.764	6			800.763	17			800.763	8
	800.766	100			800.765	10			800.766	7			800.765	12			800.765	11
	800.768	100			800.767	14			800.768	5			800.766	10			800.766	9
	800.77	101			800.769	10			800.77	6			800.768	15			800.768	5
	800.771	100			800.77	14			800.771	8			800.77	8			800.77	7
	800.773	100			800.772	18			800.773	6			800.772	8			800.772	9
	800.775	100			800.774	18			800.775	7			800.773	9			800.773	6
	800.777	100			800.776	14			800.776	6			800.775	15			800.775	9
	800.778	102			800.777	7			800.778	6			800.777	6			800.777	10
	800.78	100			800.779	15			800.78	7			800.778	9			800.778	8
	800.782	100			800.781	14			800.782	6			800.78	11			800.78	7
	800.784	104			800.783	16			800.783	6			800.782	7			800.782	5
	800.785	100			800.784	15			800.785	4			800.784	14			800.784	11
	800.787	101			800.786	22			800.787	6			800.785	9			800.785	6
	800.789	100			800.788	15			800.788	6			800.787	10			800.787	7
	800.79	100			800.789	12			800.79	8			800.789	12			800.789	6
	800.792	100			800.791	15			800.792	6			800.791	11			800.79	10
	800.794	100			800.793	10			800.794	1			800.792	20			800.792	7
	800.796	100			800.795	13			800.795	5			800.794	8			800.794	7
	800.797	101			800.796	15			800.797	5			800.796	10			800.796	9
	800.799	100			800.798	16			800.799	6			800.797	15			800.797	8
	800.801	100			800.8	12			800.8	6			800.799	7			800.799	6
	800.802	100			800.801	6			800.802	5			800.801	16			800.801	5
	800.804	100			800.803	23			800.804	7			800.803	13			800.802	9
	800.806	100			800.805	22			800.806	5			800.804	14			800.804	12
	800.808	101			800.807	13			800.807	4			800.806	15			800.806	7
	800.809	101			800.808	10			800.809	8			800.808	9			800.808	4
	800.811	102			800.81	13			800.811	5			800.809	14			800.809	6
	800.813	101			800.812	16			800.812	3			800.811	24			800.811	11
	800.814	102			800.814	12			800.814	4			800.813	16			800.813	4
	800.816	100			800.815	15			800.816	5			800.815	9			800.815	10
	800.818	100			800.817	12			800.818	5			800.816	6			800.816	9
	800.82	101			800.819	14			800.819	4			800.818	15			800.818	6
	800.821	100			800.82	11			800.821	5			800.82	8			800.82	8
	800.823	100			800.822	19			800.823	6			800.821	8			800.821	6
	800.825	100			800.824	17			800.825	9			800.823	16			800.823	8
	800.827	100			800.826	10			800.826	8			800.825	20			800.825	7
	800.828	101			800.827	13			800.828	6			800.827	5			800.827	10
	800.83	100			800.829	18			800.83	6			800.828	15			800.828	8
	800.832	100			800.831	14			800.831	4			800.83	13			800.83	3
	800.833	101			800.832	13			800.833	8			800.832	15			800.832	6
	800.835	100			800.834	14			800.835	3			800.834	14			800.833	5
	800.837	102			800.836	14			800.837	5			800.835	9			800.835	13
	800.839	100			800.838	11			800.838	8			800.837	7			800.837	5
	800.84	100			800.839	8			800.84	7			800.839	11			800.839	3
	800.842	100			800.841	17			800.842	7			800.84	14			800.84	9
	800.844	100			800.843	9			800.843	5			800.842	14			800.842	4
	800.845	100			800.844	10			800.845	8			800.844	13			800.844	7
	800.847	100			800.846	9			800.847	5			800.846	17			800.845	8
	800.849	100			800.848	15			800.849	7			800.847	9			800.847	7
	800.851	100			800.85	16			800.85	2			800.849	11			800.849	10
	800.852	100			800.851	12			800.852	6			800.851	14			800.851	5
	800.854	102			800.853	12			800.854	7			800.852	14			800.852	7
	800.856	100			800.855	15			800.855	4			800.854	19			800.854	6
	800.857	101			800.857	9			800.857	8			800.856	19			800.856	6
	800.859	100			800.858	14			800.859	6			800.858	9			800.858	9
	800.861	101			800.86	15			800.861	4			800.859	14			800.859	8
	800.863	100			800.862	12			800.862	4			800.861	15			800.861	9
	800.864	100			800.863	18			800.864	9			800.863	21			800.863	13
	800.866	100			800.865	19			800.866	8			800.864	19			800.864	10
	800.868	101			800.867	27			800.868	2			800.866	16			800.866	7
	800.869	100			800.869	18			800.869	6			800.868	18			800.868	5
	800.871	100			800.87	17			800.871	8			800.87	14			800.87	8
	800.873	100			800.872	18			800.873	6			800.871	12			800.871	3
	800.875	100			800.874	19			800.874	8			800.873	15			800.873	8
	800.876	101			800.875	16			800.876	8			800.875	16			800.875	10
	800.878	100			800.877	27			800.878	5			800.876	12			800.876	7
	800.88	100			800.879	16			800.88	5			800.878	8			800.878	6
	800.882	100			800.881	21			800.881	7			800.88	15			800.88	10
	800.883	100			800.882	10			800.883	9			800.882	10			800.882	15
	800.885	103			800.884	18			800.885	8			800.883	15			800.883	11
	800.887	100			800.886	12			800.886	2			800.885	15			800.885	6
	800.888	100			800.888	20			800.888	6			800.887	12			800.887	10
	800.89	102			800.889	14			800.89	10			800.889	12			800.888	11
	800.892	102			800.891	23			800.892	8			800.89	20			800.89	8
	800.894	100			800.893	14			800.893	2			800.892	12			800.892	6
	800.895	100			800.894	14			800.895	9			800.894	11			800.894	12
	800.897	100			800.896	10			800.897	8			800.895	8			800.895	6
	800.899	100			800.898	15			800.898	9			800.897	20			800.897	5
	800.9	100			800.9	11			800.9	1			800.899	15			800.899	7
	800.902	100			800.901	22			800.902	10			800.901	14			800.901	10
	800.904	100			800.903	24			800.904	7			800.902	4			800.902	9
	800.906	100			800.905	16			800.905	5			800.904	10			800.904	12
	800.907	102			800.906	12			800.907	8			800.906	13			800.906	2
	800.909	101			800.908	15			800.909	7			800.907	13			800.907	9
	800.911	100			800.91	23			800.911	5			800.909	11			800.909	7
	800.912	101			800.912	19			800.912	4			800.911	21			800.911	8
	800.914	101			800.913	14			800.914	10			800.913	11			800.913	11
	800.916	100			800.915	24			800.916	5			800.914	17			800.914	7
	800.918	100			800.917	17			800.917	11			800.916	15			800.916	8
	800.919	101			800.918	22			800.919	5			800.918	14			800.918	12
	800.921	101			800.92	17			800.921	2			800.919	13			800.919	8
	800.923	101			800.922	20			800.923	7			800.921	14			800.921	12
	800.925	101			800.924	20			800.924	5			800.923	14			800.923	12
	800.926	101			800.925	20			800.926	3			800.925	19			800.925	11
	800.928	100			800.927	14			800.928	6			800.926	14			800.926	9
	800.93	100			800.929	28			800.929	6			800.928	13			800.928	10
	800.931	100			800.931	18			800.931	7			800.93	20			800.93	7
	800.933	101			800.932	18			800.933	5			800.932	11			800.931	6
	800.935	100			800.934	15			800.935	5			800.933	21			800.933	7
	800.937	100			800.936	15			800.936	3			800.935	13			800.935	8
	800.938	100			800.937	14			800.938	9			800.937	17			800.937	8
	800.94	101			800.939	18			800.94	7			800.938	15			800.938	14
	800.942	100			800.941	17			800.941	9			800.94	13			800.94	8
	800.943	100			800.943	25			800.943	11			800.942	14			800.942	7
	800.945	101			800.944	24			800.945	6			800.944	17			800.943	14
	800.947	101			800.946	20			800.947	9			800.945	14			800.945	15
	800.949	101			800.948	24			800.948	9			800.947	24			800.947	7
	800.95	100			800.949	16			800.95	5			800.949	19			800.949	8
	800.952	101			800.951	16			800.952	10			800.95	15			800.95	12
	800.954	101			800.953	20			800.954	6			800.952	11			800.952	9
	800.955	100			800.955	19			800.955	7			800.954	13			800.954	11
	800.957	100			800.956	24			800.957	10			800.956	25			800.956	9
	800.959	100			800.958	29			800.959	9			800.957	11			800.957	10
	800.961	101			800.96	25			800.96	2			800.959	16			800.959	10
	800.962	100			800.961	25			800.962	10			800.961	14			800.961	12
	800.964	100			800.963	24			800.964	10			800.962	11			800.962	9
	800.966	101			800.965	24			800.966	7			800.964	18			800.964	13
	800.968	100			800.967	24			800.967	12			800.966	15			800.966	12
	800.969	101			800.968	25			800.969	11			800.968	13			800.968	10
	800.971	100			800.97	25			800.971	10			800.969	17			800.969	9
	800.973	101			800.972	24			800.972	6			800.971	18			800.971	11
	800.974	101			800.974	26			800.974	12			800.973	19			800.973	9
	800.976	101			800.975	27			800.976	10			800.975	19			800.974	9
	800.978	100			800.977	25			800.978	7			800.976	34			800.976	9
	800.98	101			800.979	29			800.979	7			800.978	16			800.978	7
	800.981	100			800.98	28			800.981	9			800.98	25			800.98	10
	800.983	100			800.982	24			800.983	9			800.981	16			800.981	13
	800.985	101			800.984	24			800.984	5			800.983	13			800.983	6
	800.986	100			800.986	27			800.986	5			800.985	19			800.985	12
	800.988	100			800.987	25			800.988	11			800.987	10			800.986	12
	800.99	100			800.989	28			800.99	12			800.988	15			800.988	8
	800.992	100			800.991	31			800.991	8			800.99	15			800.99	11
	800.993	101			800.992	27			800.993	9			800.992	18			800.992	11
	800.995	100			800.994	21			800.995	7			800.993	22			800.993	14
	800.997	100			800.996	31			800.996	11			800.995	22			800.995	7
	800.998	100			800.998	31			800.998	15			800.997	14			800.997	11
	801	100			800.999	30			801	9			800.999	22			800.999	9
	801.002	101			801.001	27			801.002	12			801	22			801	21
	801.004	101			801.003	26			801.003	12			801.002	27			801.002	16
	801.005	100			801.005	30			801.005	16			801.004	25			801.004	12
	801.007	100			801.006	32			801.007	10			801.005	13			801.005	13
	801.009	100			801.008	26			801.009	11			801.007	27			801.007	6
	801.011	100			801.01	29			801.01	12			801.009	23			801.009	15
	801.012	100			801.011	29			801.012	11			801.011	23			801.011	16
	801.014	100			801.013	35			801.014	13			801.012	23			801.012	17
	801.016	100			801.015	41			801.015	14			801.014	12			801.014	20
	801.017	101			801.017	32			801.017	13			801.016	19			801.016	13
	801.019	101			801.018	28			801.019	17			801.018	27			801.017	16
	801.021	100			801.02	31			801.021	9			801.019	27			801.019	20
	801.023	102			801.022	31			801.022	13			801.021	16			801.021	14
	801.024	100			801.023	43			801.024	13			801.023	26			801.023	14
	801.026	100			801.025	24			801.026	14			801.024	20			801.024	15
	801.028	101			801.027	41			801.027	10			801.026	16			801.026	14
	801.029	100			801.029	33			801.029	9			801.028	22			801.028	18
	801.031	103			801.03	41			801.031	15			801.03	23			801.029	20
	801.033	100			801.032	42			801.033	7			801.031	24			801.031	25
	801.035	100			801.034	37			801.034	7			801.033	23			801.033	17
	801.036	101			801.035	32			801.036	12			801.035	27			801.035	14
	801.038	100			801.037	37			801.038	20			801.036	25			801.036	16
	801.04	100			801.039	39			801.039	12			801.038	22			801.038	16
	801.041	100			801.041	43			801.041	14			801.04	30			801.04	26
	801.043	100			801.042	35			801.043	13			801.042	27			801.042	18
	801.045	100			801.044	44			801.045	21			801.043	26			801.043	20
	801.047	100			801.046	33			801.046	17			801.045	29			801.045	19
	801.048	102			801.048	35			801.048	25			801.047	27			801.047	24
	801.05	100			801.049	43			801.05	8			801.048	28			801.048	20
	801.052	101			801.051	32			801.052	16			801.05	36			801.05	24
	801.053	100			801.053	42			801.053	13			801.052	31			801.052	19
	801.055	101			801.054	40			801.055	18			801.054	20			801.054	18
	801.057	100			801.056	27			801.057	18			801.055	28			801.055	25
	801.059	101			801.058	47			801.058	16			801.057	33			801.057	20
	801.06	100			801.06	39			801.06	16			801.059	22			801.059	28
	801.062	100			801.061	59			801.062	21			801.061	37			801.06	17
	801.064	100			801.063	46			801.064	20			801.062	31			801.062	22
	801.066	100			801.065	41			801.065	10			801.064	31			801.064	24
	801.067	100			801.066	48			801.067	14			801.066	31			801.066	23
	801.069	101			801.068	43			801.069	24			801.067	32			801.067	22
	801.071	100			801.07	46			801.07	25			801.069	28			801.069	30
	801.072	101			801.072	46			801.072	19			801.071	21			801.071	22
	801.074	100			801.073	53			801.074	20			801.073	38			801.072	26
	801.076	100			801.075	66			801.076	17			801.074	33			801.074	23
	801.078	100			801.077	47			801.077	18			801.076	35			801.076	26
	801.079	100			801.079	53			801.079	25			801.078	26			801.078	23
	801.081	100			801.08	47			801.081	20			801.079	37			801.079	18
	801.083	100			801.082	61			801.082	18			801.081	31			801.081	22
	801.084	100			801.084	46			801.084	13			801.083	43			801.083	17
	801.086	100			801.085	54			801.086	20			801.085	37			801.085	13
	801.088	101			801.087	39			801.088	23			801.086	34			801.086	24
	801.09	100			801.089	41			801.089	20			801.088	39			801.088	28
	801.091	100			801.091	53			801.091	28			801.09	38			801.09	22
	801.093	100			801.092	46			801.093	17			801.091	38			801.091	28
	801.095	100			801.094	51			801.095	25			801.093	27			801.093	24
	801.096	100			801.096	49			801.096	26			801.095	42			801.095	24
	801.098	100			801.097	47			801.098	20			801.097	37			801.097	29
	801.1	100			801.099	59			801.1	20			801.098	35			801.098	29
	801.102	100			801.101	49			801.101	17			801.1	37			801.1	19
	801.103	100			801.103	44			801.103	21			801.102	43			801.102	20
	801.105	101			801.104	59			801.105	25			801.104	26			801.103	27
	801.107	100			801.106	38			801.107	22			801.105	34			801.105	27
	801.109	100			801.108	63			801.108	28			801.107	37			801.107	21
	801.11	100			801.109	64			801.11	19			801.109	31			801.109	22
	801.112	101			801.111	42			801.112	29			801.11	40			801.11	23
	801.114	100			801.113	40			801.113	23			801.112	40			801.112	24
	801.115	101			801.115	74			801.115	26			801.114	38			801.114	18
	801.117	100			801.116	48			801.117	27			801.116	48			801.115	23
	801.119	102			801.118	47			801.119	25			801.117	33			801.117	33
	801.121	100			801.12	44			801.12	25			801.119	22			801.119	32
	801.122	100			801.122	56			801.122	23			801.121	31			801.121	26
	801.124	100			801.123	38			801.124	19			801.122	46			801.122	17
	801.126	101			801.125	47			801.125	10			801.124	33			801.124	25
	801.127	101			801.127	57			801.127	18			801.126	31			801.126	24
	801.129	100			801.128	44			801.129	16			801.128	31			801.128	16
	801.131	100			801.13	58			801.131	17			801.129	43			801.129	19
	801.133	100			801.132	60			801.132	26			801.131	36			801.131	24
	801.134	101			801.134	46			801.134	18			801.133	28			801.133	27
	801.136	100			801.135	37			801.136	24			801.134	40			801.134	19
	801.138	101			801.137	35			801.138	15			801.136	46			801.136	27
	801.139	101			801.139	54			801.139	18			801.138	32			801.138	26
	801.141	100			801.14	50			801.141	21			801.14	31			801.14	23
	801.143	103			801.142	39			801.143	22			801.141	37			801.141	20
	801.145	102			801.144	54			801.144	17			801.143	39			801.143	19
	801.146	100			801.146	40			801.146	16			801.145	38			801.145	25
	801.148	100			801.147	53			801.148	16			801.147	41			801.146	23
	801.15	100			801.149	33			801.15	16			801.148	37			801.148	20
	801.152	101			801.151	55			801.151	15			801.15	41			801.15	19
	801.153	100			801.153	44			801.153	17			801.152	30			801.152	20
	801.155	100			801.154	34			801.155	15			801.153	32			801.153	17
	801.157	100			801.156	50			801.156	20			801.155	35			801.155	23
	801.158	100			801.158	34			801.158	20			801.157	40			801.157	17
	801.16	101			801.159	46			801.16	16			801.159	35			801.158	12
	801.162	100			801.161	38			801.162	18			801.16	33			801.16	19
	801.164	100			801.163	33			801.163	10			801.162	28			801.162	20
	801.165	100			801.165	33			801.165	17			801.164	32			801.164	18
	801.167	100			801.166	56			801.167	14			801.165	31			801.165	15
	801.169	100			801.168	29			801.168	19			801.167	34			801.167	21
	801.17	101			801.17	32			801.17	19			801.169	22			801.169	23
	801.172	101			801.171	26			801.172	13			801.171	29			801.171	20
	801.174	101			801.173	40			801.174	23			801.172	32			801.172	22
	801.176	101			801.175	32			801.175	26			801.174	35			801.174	16
	801.177	100			801.177	50			801.177	14			801.176	29			801.176	14
	801.179	100			801.178	29			801.179	11			801.177	20			801.177	16
	801.181	100			801.18	34			801.181	10			801.179	29			801.179	14
	801.182	100			801.182	41			801.182	11			801.181	21			801.181	20
	801.184	100			801.183	29			801.184	15			801.183	32			801.183	19
	801.186	100			801.185	32			801.186	12			801.184	29			801.184	18
	801.188	101			801.187	30			801.187	15			801.186	34			801.186	14
	801.189	102			801.189	27			801.189	8			801.188	26			801.188	16
	801.191	100			801.19	25			801.191	15			801.19	19			801.189	21
	801.193	100			801.192	32			801.193	16			801.191	23			801.191	16
	801.195	101			801.194	25			801.194	15			801.193	35			801.193	17
	801.196	102			801.196	29			801.196	11			801.195	34			801.195	16
	801.198	100			801.197	28			801.198	7			801.196	30			801.196	10
	801.2	100			801.199	33			801.199	18			801.198	21			801.198	16
	801.201	100			801.201	23			801.201	17			801.2	36			801.2	9
	801.203	100			801.202	24			801.203	10			801.202	29			801.201	17
	801.205	101			801.204	21			801.205	9			801.203	18			801.203	8
	801.207	100			801.206	29			801.206	11			801.205	29			801.205	14
	801.208	100			801.208	26			801.208	11			801.207	18			801.207	10
	801.21	101			801.209	21			801.21	4			801.208	20			801.208	16
	801.212	100			801.211	22			801.211	9			801.21	21			801.21	22
	801.213	101			801.213	24			801.213	7			801.212	25			801.212	10
	801.215	101			801.214	27			801.215	12			801.214	30			801.214	10
	801.217	101			801.216	27			801.217	8			801.215	29			801.215	12
	801.219	100			801.218	19			801.218	16			801.217	22			801.217	19
	801.22	101			801.22	23			801.22	3			801.219	20			801.219	11
	801.222	102			801.221	21			801.222	8			801.22	31			801.22	13
	801.224	102			801.223	24			801.224	17			801.222	21			801.222	9
	801.225	100			801.225	28			801.225	9			801.224	19			801.224	8
	801.227	100			801.227	17			801.227	7			801.226	24			801.226	12
	801.229	100			801.228	14			801.229	12			801.227	17			801.227	14
	801.231	101			801.23	33			801.23	6			801.229	18			801.229	13
	801.232	100			801.232	20			801.232	9			801.231	19			801.231	13
	801.234	101			801.233	21			801.234	10			801.233	16			801.232	21
	801.236	100			801.235	17			801.236	6			801.234	20			801.234	10
	801.238	102			801.237	26			801.237	5			801.236	22			801.236	18
	801.239	100			801.239	18			801.239	12			801.238	16			801.238	12
	801.241	100			801.24	25			801.241	6			801.239	18			801.239	19
	801.243	100			801.242	18			801.242	15			801.241	21			801.241	13
	801.244	100			801.244	18			801.244	6			801.243	14			801.243	13
	801.246	100			801.245	19			801.246	13			801.245	25			801.244	11
	801.248	100			801.247	18			801.248	6			801.246	16			801.246	8
	801.25	101			801.249	24			801.249	8			801.248	21			801.248	14
	801.251	100			801.251	23			801.251	10			801.25	24			801.25	8
	801.253	101			801.252	21			801.253	6			801.251	22			801.251	10
	801.255	101			801.254	19			801.254	10			801.253	13			801.253	10
	801.256	100			801.256	14			801.256	6			801.255	18			801.255	10
	801.258	100			801.257	15			801.258	12			801.257	18			801.257	15
	801.26	101			801.259	19			801.26	8			801.258	14			801.258	3
	801.262	100			801.261	12			801.261	4			801.26	17			801.26	7
	801.263	101			801.263	22			801.263	6			801.262	16			801.262	9
	801.265	100			801.264	18			801.265	6			801.263	17			801.263	7
	801.267	101			801.266	11			801.267	13			801.265	18			801.265	7
	801.268	100			801.268	10			801.268	5			801.267	12			801.267	6
	801.27	100			801.27	19			801.27	7			801.269	13			801.269	12
	801.272	102			801.271	14			801.272	7			801.27	15			801.27	8
	801.274	100			801.273	16			801.273	12			801.272	19			801.272	8
	801.275	100			801.275	11			801.275	4			801.274	15			801.274	5
	801.277	100			801.276	10			801.277	8			801.276	13			801.275	6
	801.279	100			801.278	12			801.279	5			801.277	15			801.277	12
	801.281	100			801.28	18			801.28	7			801.279	18			801.279	6
	801.282	100			801.282	15			801.282	3			801.281	14			801.281	8
	801.284	100			801.283	15			801.284	3			801.282	15			801.282	6
	801.286	100			801.285	11			801.285	7			801.284	13			801.284	16
	801.287	100			801.287	8			801.287	6			801.286	15			801.286	7
	801.289	100			801.288	16			801.289	7			801.288	10			801.287	5
	801.291	102			801.29	16			801.291	4			801.289	12			801.289	4
	801.293	100			801.292	8			801.292	5			801.291	16			801.291	3
	801.294	100			801.294	14			801.294	4			801.293	12			801.293	5
	801.296	101			801.295	17			801.296	4			801.294	8			801.294	8
	801.298	100			801.297	12			801.298	6			801.296	19			801.296	9
	801.299	100			801.299	5			801.299	6			801.298	14			801.298	6
	801.301	102			801.301	14			801.301	5			801.3	17			801.3	3
	801.303	100			801.302	10			801.303	9			801.301	11			801.301	7
	801.305	100			801.304	7			801.304	4			801.303	11			801.303	7
	801.306	100			801.306	14			801.306	2			801.305	20			801.305	4
	801.308	100			801.307	15			801.308	3			801.306	8			801.306	5
	801.31	100			801.309	10			801.31	4			801.308	14			801.308	12
	801.311	100			801.311	14			801.311	4			801.31	10			801.31	5
	801.313	101			801.313	15			801.313	3			801.312	15			801.312	7
	801.315	101			801.314	15			801.315	2			801.313	10			801.313	4
	801.317	100			801.316	16			801.316	7			801.315	17			801.315	8
	801.318	100			801.318	9			801.318	5			801.317	9			801.317	9
	801.32	100			801.319	12			801.32	3			801.319	11			801.318	5
	801.322	102			801.321	11			801.322	4			801.32	12			801.32	12
	801.324	101			801.323	12			801.323	4			801.322	6			801.322	5
	801.325	100			801.325	10			801.325	6			801.324	10			801.324	7
	801.327	102			801.326	7			801.327	3			801.325	6			801.325	4
	801.329	101			801.328	9			801.328	4			801.327	13			801.327	2
	801.33	100			801.33	5			801.33	4			801.329	7			801.329	5
	801.332	101			801.332	7			801.332	4			801.331	8			801.33	4
	801.334	101			801.333	9			801.334	1			801.332	12			801.332	5
	801.336	100			801.335	11			801.335	3			801.334	10			801.334	7
	801.337	102			801.337	7			801.337	4			801.336	13			801.336	2
	801.339	100			801.338	12			801.339	5			801.337	6			801.337	6
	801.341	100			801.34	5			801.341	5			801.339	14			801.339	3
	801.342	100			801.342	8			801.342	5			801.341	13			801.341	2
	801.344	100			801.344	10			801.344	3			801.343	10			801.343	4
	801.346	101			801.345	8			801.346	3			801.344	9			801.344	4
	801.348	100			801.347	10			801.347	3			801.346	7			801.346	3
	801.349	100			801.349	13			801.349	3			801.348	4			801.348	4
	801.351	100			801.35	10			801.351	4			801.349	8			801.349	1
	801.353	100			801.352	8			801.353	0			801.351	6			801.351	6
	801.355	101			801.354	7			801.354	3			801.353	8			801.353	5
	801.356	100			801.356	8			801.356	3			801.355	6			801.355	8
	801.358	100			801.357	7			801.358	3			801.356	3			801.356	5
	801.36	100			801.359	11			801.359	6			801.358	7			801.358	5
	801.361	100			801.361	7			801.361	4			801.36	11			801.36	2
	801.363	100			801.362	5			801.363	2			801.362	11			801.361	6
	801.365	100			801.364	4			801.365	4			801.363	10			801.363	7
	801.367	100			801.366	7			801.366	1			801.365	3			801.365	3
	801.368	100			801.368	8			801.368	2			801.367	2			801.367	7
	801.37	100			801.369	8			801.37	5			801.368	15			801.368	5
	801.372	100			801.371	8			801.371	3			801.37	6			801.37	5
	801.373	100			801.373	7			801.373	3			801.372	7			801.372	4
	801.375	100			801.375	7			801.375	4			801.374	9			801.373	4
	801.377	100			801.376	7			801.377	3			801.375	2			801.375	5
	801.379	101			801.378	7			801.378	3			801.377	11			801.377	3
	801.38	100			801.38	13			801.38	0			801.379	5			801.379	5
	801.382	100			801.381	5			801.382	4			801.38	4			801.38	1
	801.384	100			801.383	2			801.384	5			801.382	6			801.382	2
	801.385	100			801.385	10			801.385	2			801.384	5			801.384	3
	801.387	100			801.387	8			801.387	2			801.386	4			801.386	3
	801.389	100			801.388	7			801.389	0			801.387	7			801.387	4
	801.391	100			801.39	6			801.39	4			801.389	9			801.389	7
	801.392	101			801.392	7			801.392	2			801.391	5			801.391	5
	801.394	100			801.393	6			801.394	2			801.392	5			801.392	2
	801.396	100			801.395	9			801.396	3			801.394	2			801.394	2
	801.398	100			801.397	12			801.397	3			801.396	7			801.396	5
	801.399	100			801.399	5			801.399	5			801.398	7			801.398	6
	801.401	100			801.4	9			801.401	5			801.399	9			801.399	1
	801.403	100			801.402	1			801.402	4			801.401	7			801.401	6
	801.404	101			801.404	8			801.404	4			801.403	9			801.403	8
	801.406	100			801.406	8			801.406	4			801.405	7			801.404	2
	801.408	100			801.407	7			801.408	7			801.406	4			801.406	0
	801.41	101			801.409	3			801.409	1			801.408	10			801.408	1
	801.411	101			801.411	6			801.411	2			801.41	6			801.41	3
	801.413	100			801.412	3			801.413	3			801.411	8			801.411	5
	801.415	100			801.414	5			801.414	5			801.413	11			801.413	3
	801.416	100			801.416	8			801.416	3			801.415	8			801.415	2
	801.418	101			801.418	5			801.418	0			801.417	4			801.417	1
	801.42	101			801.419	5			801.42	3			801.418	3			801.418	2
	801.422	100			801.421	4			801.421	4			801.42	4			801.42	2
	801.423	100			801.423	5			801.423	2			801.422	7			801.422	5
	801.425	100			801.424	7			801.425	3			801.423	8			801.423	6
	801.427	100			801.426	2			801.427	4			801.425	2			801.425	3
	801.428	100			801.428	12			801.428	3			801.427	7			801.427	4
	801.43	100			801.43	3			801.43	2			801.429	6			801.429	3
	801.432	100			801.431	5			801.432	1			801.43	9			801.43	2
	801.434	100			801.433	6			801.433	2			801.432	9			801.432	4
	801.435	101			801.435	9			801.435	3			801.434	6			801.434	7
	801.437	100			801.436	12			801.437	1			801.436	6			801.435	6
	801.439	100			801.438	5			801.439	5			801.437	6			801.437	2
	801.441	101			801.44	2			801.44	2			801.439	8			801.439	2
	801.442	100			801.442	3			801.442	1			801.441	5			801.441	5
	801.444	100			801.443	8			801.444	1			801.442	7			801.442	4
	801.446	101			801.445	5			801.445	3			801.444	7			801.444	3
	801.447	100			801.447	8			801.447	2			801.446	12			801.446	2
	801.449	100			801.449	7			801.449	0			801.448	9			801.447	4
	801.451	100			801.45	8			801.451	3			801.449	3			801.449	4
	801.453	101			801.452	6			801.452	0			801.451	8			801.451	3
	801.454	101			801.454	11			801.454	2			801.453	6			801.453	5
	801.456	101			801.455	7			801.456	5			801.454	4			801.454	5
	801.458	100			801.457	4			801.457	5			801.456	11			801.456	2
	801.459	101			801.459	3			801.459	2			801.458	7			801.458	5
	801.461	100			801.461	2			801.461	1			801.46	8			801.46	5
	801.463	100			801.462	7			801.463	7			801.461	7			801.461	1
	801.465	101			801.464	6			801.464	2			801.463	5			801.463	3
	801.466	101			801.466	10			801.466	5			801.465	1			801.465	1
	801.468	100			801.467	9			801.468	3			801.466	4			801.466	5
	801.47	101			801.469	5			801.47	4			801.468	4			801.468	3
	801.471	101			801.471	4			801.471	3			801.47	9			801.47	4
	801.473	100			801.473	5			801.473	3			801.472	5			801.472	5
	801.475	100			801.474	3			801.475	4			801.473	7			801.473	2
	801.477	100			801.476	6			801.476	2			801.475	7			801.475	2
	801.478	100			801.478	8			801.478	3			801.477	3			801.477	1
	801.48	100			801.48	11			801.48	5			801.479	9			801.478	1
	801.482	101			801.481	7			801.482	5			801.48	6			801.48	2
	801.484	101			801.483	7			801.483	3			801.482	7			801.482	0
	801.485	101			801.485	7			801.485	0			801.484	6			801.484	1
	801.487	101			801.486	7			801.487	2			801.485	6			801.485	4
	801.489	100			801.488	6			801.488	3			801.487	6			801.487	5
	801.49	101			801.49	3			801.49	2			801.489	2			801.489	7
	801.492	100			801.492	3			801.492	3			801.491	4			801.49	3
	801.494	101			801.493	6			801.494	3			801.492	8			801.492	5
	801.496	102			801.495	7			801.495	4			801.494	4			801.494	4
	801.497	101			801.497	6			801.497	2			801.496	4			801.496	6
	801.499	101			801.498	9			801.499	2			801.497	6			801.497	5
	801.501	101			801.5	7			801.5	1			801.499	4			801.499	6
	801.502	100			801.502	5			801.502	3			801.501	7			801.501	6
	801.504	100			801.504	2			801.504	8			801.503	2			801.503	6
	801.506	100			801.505	6			801.506	5			801.504	11			801.504	5
	801.508	101			801.507	7			801.507	2			801.506	6			801.506	6
	801.509	100			801.509	6			801.509	5			801.508	6			801.508	2
	801.511	100			801.51	8			801.511	4			801.509	9			801.509	3
	801.513	100			801.512	4			801.513	1			801.511	5			801.511	3
	801.514	100			801.514	10			801.514	2			801.513	10			801.513	3
	801.516	100			801.516	5			801.516	3			801.515	4			801.515	3
	801.518	100			801.517	8			801.518	3			801.516	10			801.516	3
	801.52	100			801.519	10			801.519	1			801.518	3			801.518	5
	801.521	100			801.521	7			801.521	6			801.52	3			801.52	3
	801.523	100			801.523	6			801.523	2			801.522	4			801.521	3
	801.525	100			801.524	7			801.525	5			801.523	10			801.523	3
	801.527	100			801.526	6			801.526	2			801.525	14			801.525	5
	801.528	100			801.528	7			801.528	1			801.527	7			801.527	1
	801.53	100			801.529	4			801.53	1			801.528	5			801.528	4
	801.532	100			801.531	9			801.531	2			801.53	2			801.53	4
	801.533	100			801.533	7			801.533	3			801.532	6			801.532	3
	801.535	100			801.535	5			801.535	4			801.534	4			801.533	2
	801.537	102			801.536	8			801.537	2			801.535	4			801.535	1
	801.539	100			801.538	7			801.538	0			801.537	7			801.537	5
	801.54	100			801.54	12			801.54	2			801.539	7			801.539	8
	801.542	100			801.541	7			801.542	4			801.54	4			801.54	3
	801.544	100			801.543	4			801.543	3			801.542	6			801.542	2
	801.545	100			801.545	9			801.545	4			801.544	5			801.544	2
	801.547	100			801.547	10			801.547	5			801.546	6			801.546	5
	801.549	100			801.548	5			801.549	2			801.547	7			801.547	4
	801.551	101			801.55	8			801.55	0			801.549	4			801.549	2
	801.552	100			801.552	12			801.552	4			801.551	10			801.551	3
	801.554	101			801.554	5			801.554	1			801.552	4			801.552	2
	801.556	100			801.555	5			801.556	2			801.554	7			801.554	6
	801.557	100			801.557	15			801.557	1			801.556	4			801.556	3
	801.559	100			801.559	5			801.559	6			801.558	11			801.558	1
	801.561	101			801.56	8			801.561	1			801.559	3			801.559	4
	801.563	101			801.562	10			801.562	3			801.561	8			801.561	2
	801.564	100			801.564	9			801.564	2			801.563	4			801.563	6
	801.566	101			801.566	7			801.566	2			801.565	6			801.564	5
	801.568	100			801.567	14			801.568	2			801.566	8			801.566	3
	801.57	101			801.569	8			801.569	3			801.568	2			801.568	5
	801.571	100			801.571	10			801.571	5			801.57	12			801.57	7
	801.573	101			801.572	13			801.573	4			801.571	5			801.571	3
	801.575	102			801.574	6			801.574	6			801.573	4			801.573	2
	801.576	100			801.576	7			801.576	6			801.575	8			801.575	2
	801.578	100			801.578	5			801.578	2			801.577	6			801.576	6
	801.58	100			801.579	5			801.58	3			801.578	4			801.578	4
	801.582	100			801.581	7			801.581	1			801.58	5			801.58	3
	801.583	101			801.583	5			801.583	6			801.582	8			801.582	2
	801.585	100			801.585	10			801.585	1			801.583	9			801.583	2
	801.587	101			801.586	9			801.587	2			801.585	5			801.585	2
	801.588	100			801.588	6			801.588	4			801.587	7			801.587	1
	801.59	100			801.59	7			801.59	0			801.589	9			801.589	2
	801.592	100			801.591	4			801.592	7			801.59	5			801.59	2
	801.594	102			801.593	6			801.593	5			801.592	11			801.592	8
	801.595	101			801.595	10			801.595	3			801.594	10			801.594	3
	801.597	100			801.597	10			801.597	2			801.595	6			801.595	12
	801.599	100			801.598	7			801.599	5			801.597	6			801.597	9
	801.601	101			801.6	9			801.6	2			801.599	5			801.599	5
	801.602	100			801.602	7			801.602	5			801.601	11			801.601	6
	801.604	103			801.603	4			801.604	4			801.602	4			801.602	6
	801.606	100			801.605	4			801.605	2			801.604	4			801.604	4
	801.607	100			801.607	5			801.607	5			801.606	6			801.606	8
	801.609	100			801.609	11			801.609	1			801.608	8			801.607	5
	801.611	100			801.61	10			801.611	1			801.609	6			801.609	1
	801.613	100			801.612	13			801.612	4			801.611	7			801.611	6
	801.614	100			801.614	7			801.614	5			801.613	6			801.613	4
	801.616	101			801.616	13			801.616	2			801.614	3			801.614	1
	801.618	100			801.617	12			801.617	4			801.616	2			801.616	4
	801.619	100			801.619	11			801.619	4			801.618	6			801.618	11
	801.621	100			801.621	5			801.621	3			801.62	4			801.62	6
	801.623	101			801.622	4			801.623	6			801.621	7			801.621	6
	801.625	100			801.624	11			801.624	3			801.623	5			801.623	6
	801.626	100			801.626	4			801.626	4			801.625	8			801.625	1
	801.628	100			801.628	5			801.628	2			801.626	9			801.626	2
	801.63	100			801.629	4			801.63	5			801.628	5			801.628	4
	801.631	100			801.631	6			801.631	3			801.63	5			801.63	4
	801.633	100			801.633	5			801.633	4			801.632	8			801.632	1
	801.635	101			801.634	9			801.635	6			801.633	6			801.633	4
	801.637	100			801.636	7			801.636	2			801.635	10			801.635	5
	801.638	100			801.638	8			801.638	2			801.637	8			801.637	5
	801.64	100			801.64	4			801.64	2			801.639	5			801.638	7
	801.642	101			801.641	8			801.642	1			801.64	13			801.64	3
	801.644	101			801.643	4			801.643	3			801.642	2			801.642	2
	801.645	100			801.645	10			801.645	6			801.644	7			801.644	2
	801.647	100			801.646	10			801.647	5			801.645	4			801.645	0
	801.649	100			801.648	13			801.648	1			801.647	8			801.647	5
	801.65	100			801.65	7			801.65	1			801.649	2			801.649	7
	801.652	100			801.652	10			801.652	4			801.651	6			801.65	5
	801.654	100			801.653	8			801.654	3			801.652	14			801.652	3
	801.656	100			801.655	10			801.655	3			801.654	8			801.654	5
	801.657	100			801.657	11			801.657	8			801.656	5			801.656	7
	801.659	100			801.659	9			801.659	2			801.657	4			801.657	3
	801.661	100			801.66	8			801.66	3			801.659	8			801.659	7
	801.662	100			801.662	13			801.662	4			801.661	5			801.661	4
	801.664	100			801.664	12			801.664	3			801.663	8			801.663	5
	801.666	100			801.665	4			801.666	3			801.664	13			801.664	5
	801.668	100			801.667	8			801.667	2			801.666	13			801.666	7
	801.669	100			801.669	8			801.669	3			801.668	10			801.668	6
	801.671	101			801.671	5			801.671	2			801.669	6			801.669	4
	801.673	100			801.672	8			801.673	3			801.671	3			801.671	7
	801.674	100			801.674	9			801.674	4			801.673	4			801.673	5
	801.676	100			801.676	11			801.676	2			801.675	8			801.675	4
	801.678	100			801.677	13			801.678	3			801.676	4			801.676	7
	801.68	100			801.679	14			801.679	1			801.678	8			801.678	8
	801.681	100			801.681	12			801.681	4			801.68	7			801.68	2
	801.683	100			801.683	10			801.683	6			801.682	12			801.681	4
	801.685	100			801.684	9			801.685	5			801.683	9			801.683	6
	801.687	100			801.686	16			801.686	3			801.685	9			801.685	4
	801.688	101			801.688	8			801.688	2			801.687	3			801.687	7
	801.69	100			801.69	10			801.69	3			801.688	6			801.688	2
	801.692	100			801.691	14			801.691	5			801.69	8			801.69	8
	801.693	100			801.693	7			801.693	4			801.692	7			801.692	3
	801.695	101			801.695	9			801.695	3			801.694	13			801.693	3
	801.697	100			801.696	10			801.697	3			801.695	14			801.695	2
	801.699	101			801.698	8			801.698	2			801.697	10			801.697	5
	801.7	101			801.7	7			801.7	4			801.699	12			801.699	2
	801.702	100			801.702	8			801.702	3			801.7	10			801.7	9
	801.704	101			801.703	16			801.703	3			801.702	7			801.702	10
	801.705	100			801.705	13			801.705	7			801.704	10			801.704	2
	801.707	101			801.707	11			801.707	4			801.706	8			801.706	8
	801.709	100			801.708	11			801.709	5			801.707	5			801.707	3
	801.711	100			801.71	9			801.71	1			801.709	7			801.709	3
	801.712	102			801.712	12			801.712	4			801.711	4			801.711	7
	801.714	100			801.714	13			801.714	8			801.712	8			801.712	6
	801.716	100			801.715	10			801.716	5			801.714	7			801.714	3
	801.717	101			801.717	11			801.717	3			801.716	9			801.716	6
	801.719	100			801.719	12			801.719	2			801.718	6			801.718	6
	801.721	100			801.721	14			801.721	3			801.719	4			801.719	2
	801.723	100			801.722	14			801.722	9			801.721	13			801.721	4
	801.724	100			801.724	15			801.724	4			801.723	6			801.723	4
	801.726	100			801.726	11			801.726	1			801.725	7			801.724	7
	801.728	101			801.727	10			801.728	2			801.726	3			801.726	4
	801.73	100			801.729	9			801.729	7			801.728	16			801.728	4
	801.731	101			801.731	13			801.731	3			801.73	10			801.73	6
	801.733	100			801.733	10			801.733	2			801.731	8			801.731	3
	801.735	100			801.734	17			801.734	6			801.733	11			801.733	5
	801.736	100			801.736	10			801.736	5			801.735	10			801.735	2
	801.738	100			801.738	10			801.738	7			801.737	6			801.736	4
	801.74	102			801.739	5			801.74	6			801.738	8			801.738	7
	801.742	102			801.741	10			801.741	2			801.74	7			801.74	7
	801.743	101			801.743	19			801.743	9			801.742	5			801.742	4
	801.745	100			801.745	12			801.745	2			801.743	9			801.743	6
	801.747	100			801.746	14			801.747	4			801.745	7			801.745	5
	801.748	101			801.748	9			801.748	1			801.747	14			801.747	9
	801.75	101			801.75	15			801.75	5			801.749	7			801.749	7
	801.752	100			801.752	11			801.752	3			801.75	7			801.75	9
	801.754	102			801.753	17			801.753	5			801.752	11			801.752	9
	801.755	100			801.755	8			801.755	2			801.754	11			801.754	8
	801.757	101			801.757	5			801.757	5			801.755	17			801.755	5
	801.759	100			801.758	16			801.759	3			801.757	11			801.757	10
	801.76	100			801.76	15			801.76	6			801.759	7			801.759	7
	801.762	100			801.762	11			801.762	3			801.761	9			801.761	5
	801.764	101			801.764	14			801.764	2			801.762	10			801.762	7
	801.766	100			801.765	9			801.765	3			801.764	13			801.764	7
	801.767	100			801.767	9			801.767	6			801.766	8			801.766	7
	801.769	100			801.769	7			801.769	10			801.768	8			801.767	8
	801.771	100			801.77	12			801.771	7			801.769	9			801.769	5
	801.773	100			801.772	12			801.772	8			801.771	12			801.771	2
	801.774	100			801.774	2			801.774	2			801.773	12			801.773	7
	801.776	100			801.776	9			801.776	4			801.774	17			801.774	8
	801.778	100			801.777	15			801.777	6			801.776	13			801.776	5
	801.779	100			801.779	13			801.779	4			801.778	8			801.778	3
	801.781	100			801.781	16			801.781	1			801.78	9			801.78	3
	801.783	100			801.783	14			801.783	5			801.781	13			801.781	5
	801.785	101			801.784	11			801.784	2			801.783	12			801.783	11
	801.786	101			801.786	17			801.786	6			801.785	10			801.785	7
	801.788	100			801.788	13			801.788	5			801.786	8			801.786	7
	801.79	100			801.789	13			801.79	5			801.788	5			801.788	3
	801.791	100			801.791	13			801.791	4			801.79	9			801.79	13
	801.793	100			801.793	12			801.793	4			801.792	7			801.792	6
	801.795	100			801.795	19			801.795	5			801.793	7			801.793	4
	801.797	100			801.796	9			801.796	10			801.795	18			801.795	4
	801.798	100			801.798	19			801.798	5			801.797	1			801.797	3
	801.8	100			801.8	8			801.8	12			801.799	10			801.798	4
	801.802	100			801.801	15			801.802	6			801.8	10			801.8	13
	801.804	102			801.803	11			801.803	4			801.802	9			801.802	7
	801.805	101			801.805	7			801.805	4			801.804	10			801.804	6
	801.807	101			801.807	16			801.807	4			801.805	11			801.805	3
	801.809	100			801.808	26			801.808	6			801.807	12			801.807	6
	801.81	100			801.81	11			801.81	4			801.809	15			801.809	6
	801.812	101			801.812	12			801.812	5			801.811	18			801.81	7
	801.814	101			801.813	18			801.814	7			801.812	12			801.812	9
	801.816	101			801.815	16			801.815	5			801.814	9			801.814	11
	801.817	101			801.817	13			801.817	3			801.816	8			801.816	2
	801.819	100			801.819	8			801.819	6			801.817	17			801.817	7
	801.821	100			801.82	8			801.821	3			801.819	4			801.819	4
	801.822	100			801.822	11			801.822	5			801.821	4			801.821	6
	801.824	100			801.824	15			801.824	6			801.823	9			801.823	7
	801.826	100			801.826	13			801.826	5			801.824	13			801.824	7
	801.828	100			801.827	14			801.827	5			801.826	9			801.826	8
	801.829	100			801.829	10			801.829	6			801.828	14			801.828	7
	801.831	100			801.831	16			801.831	1			801.829	13			801.829	3
	801.833	101			801.832	8			801.833	6			801.831	12			801.831	7
	801.834	100			801.834	7			801.834	3			801.833	12			801.833	3
	801.836	103			801.836	11			801.836	2			801.835	11			801.835	10
	801.838	100			801.838	7			801.838	1			801.836	8			801.836	4
	801.84	101			801.839	15			801.839	6			801.838	12			801.838	11
	801.841	100			801.841	16			801.841	3			801.84	8			801.84	6
	801.843	100			801.843	16			801.843	7			801.842	10			801.841	6
	801.845	100			801.844	13			801.845	2			801.843	4			801.843	10
	801.847	100			801.846	13			801.846	5			801.845	15			801.845	4
	801.848	101			801.848	10			801.848	3			801.847	9			801.847	4
	801.85	101			801.85	16			801.85	6			801.848	6			801.848	7
	801.852	100			801.851	15			801.851	3			801.85	11			801.85	5
	801.853	100			801.853	10			801.853	3			801.852	12			801.852	2
	801.855	100			801.855	19			801.855	6			801.854	12			801.854	7
	801.857	102			801.857	16			801.857	6			801.855	11			801.855	5
	801.859	100			801.858	6			801.858	3			801.857	8			801.857	4
	801.86	100			801.86	11			801.86	4			801.859	8			801.859	7
	801.862	100			801.862	15			801.862	4			801.86	16			801.86	7
	801.864	100			801.863	18			801.864	5			801.862	13			801.862	4
	801.865	101			801.865	17			801.865	0			801.864	17			801.864	1
	801.867	100			801.867	16			801.867	6			801.866	16			801.866	2
	801.869	101			801.869	15			801.869	6			801.867	17			801.867	5
	801.871	101			801.87	11			801.87	4			801.869	9			801.869	6
	801.872	101			801.872	21			801.872	3			801.871	10			801.871	5
	801.874	100			801.874	10			801.874	8			801.873	8			801.872	9
	801.876	100			801.875	9			801.876	4			801.874	8			801.874	4
	801.878	100			801.877	13			801.877	7			801.876	10			801.876	5
	801.879	100			801.879	18			801.879	2			801.878	13			801.878	6
	801.881	100			801.881	15			801.881	5			801.879	12			801.879	5
	801.883	100			801.882	11			801.882	5			801.881	11			801.881	5
	801.884	100			801.884	24			801.884	4			801.883	13			801.883	9
	801.886	100			801.886	23			801.886	5			801.885	8			801.884	6
	801.888	101			801.888	12			801.888	5			801.886	8			801.886	8
	801.89	101			801.889	16			801.889	4			801.888	9			801.888	3
	801.891	100			801.891	16			801.891	5			801.89	11			801.89	7
	801.893	101			801.893	19			801.893	8			801.891	16			801.891	6
	801.895	100			801.894	19			801.894	7			801.893	10			801.893	11
	801.896	101			801.896	13			801.896	5			801.895	9			801.895	2
	801.898	101			801.898	14			801.898	4			801.897	8			801.897	12
	801.9	101			801.9	6			801.9	2			801.898	6			801.898	4
	801.902	101			801.901	15			801.901	6			801.9	10			801.9	10
	801.903	100			801.903	17			801.903	7			801.902	14			801.902	4
	801.905	100			801.905	18			801.905	4			801.903	10			801.903	4
	801.907	102			801.906	12			801.907	7			801.905	10			801.905	5
	801.908	100			801.908	10			801.908	2			801.907	20			801.907	5
	801.91	100			801.91	13			801.91	6			801.909	15			801.909	6
	801.912	101			801.912	10			801.912	4			801.91	17			801.91	7
	801.914	102			801.913	14			801.913	6			801.912	10			801.912	5
	801.915	100			801.915	15			801.915	4			801.914	14			801.914	7
	801.917	100			801.917	20			801.917	7			801.916	13			801.915	8
	801.919	101			801.919	11			801.919	6			801.917	7			801.917	11
	801.921	100			801.92	10			801.92	5			801.919	9			801.919	9
	801.922	100			801.922	13			801.922	7			801.921	10			801.921	3
	801.924	100			801.924	20			801.924	5			801.922	14			801.922	14
	801.926	100			801.925	23			801.925	7			801.924	13			801.924	10
	801.927	100			801.927	15			801.927	8			801.926	10			801.926	8
	801.929	101			801.929	22			801.929	2			801.928	9			801.927	6
	801.931	101			801.931	20			801.931	5			801.929	8			801.929	6
	801.933	100			801.932	14			801.932	6			801.931	12			801.931	9
	801.934	101			801.934	16			801.934	6			801.933	16			801.933	5
	801.936	101			801.936	13			801.936	4			801.934	10			801.934	8
	801.938	102			801.937	16			801.938	6			801.936	8			801.936	5
	801.939	100			801.939	17			801.939	5			801.938	14			801.938	6
	801.941	100			801.941	13			801.941	11			801.94	17			801.94	8
	801.943	100			801.943	14			801.943	2			801.941	13			801.941	7
	801.945	100			801.944	16			801.944	5			801.943	9			801.943	5
	801.946	100			801.946	12			801.946	3			801.945	12			801.945	10
	801.948	101			801.948	20			801.948	4			801.947	11			801.946	6
	801.95	100			801.949	21			801.95	5			801.948	9			801.948	10
	801.952	101			801.951	21			801.951	8			801.95	16			801.95	2
	801.953	100			801.953	13			801.953	6			801.952	19			801.952	9
	801.955	101			801.955	12			801.955	8			801.953	13			801.953	6
	801.957	101			801.956	16			801.956	8			801.955	10			801.955	11
	801.958	100			801.958	17			801.958	2			801.957	16			801.957	9
	801.96	100			801.96	16			801.96	8			801.959	9			801.958	7
	801.962	100			801.962	14			801.962	7			801.96	18			801.96	7
	801.964	100			801.963	24			801.963	6			801.962	13			801.962	8
	801.965	101			801.965	15			801.965	8			801.964	17			801.964	11
	801.967	100			801.967	20			801.967	7			801.965	16			801.965	7
	801.969	100			801.968	11			801.968	5			801.967	10			801.967	11
	801.97	100			801.97	18			801.97	3			801.969	18			801.969	8
	801.972	100			801.972	16			801.972	6			801.971	16			801.971	3
	801.974	101			801.974	19			801.974	6			801.972	22			801.972	7
	801.976	101			801.975	16			801.975	7			801.974	15			801.974	12
	801.977	100			801.977	20			801.977	7			801.976	16			801.976	10
	801.979	100			801.979	15			801.979	7			801.977	11			801.977	12
	801.981	100			801.98	29			801.981	6			801.979	10			801.979	9
	801.982	101			801.982	29			801.982	9			801.981	13			801.981	11
	801.984	100			801.984	21			801.984	6			801.983	17			801.983	13
	801.986	100			801.986	19			801.986	10			801.984	14			801.984	13
	801.988	100			801.987	19			801.987	4			801.986	13			801.986	4
	801.989	101			801.989	18			801.989	9			801.988	14			801.988	5
	801.991	101			801.991	16			801.991	9			801.99	11			801.989	9
	801.993	100			801.993	17			801.993	6			801.991	18			801.991	9
	801.995	100			801.994	16			801.994	8			801.993	16			801.993	10
	801.996	100			801.996	19			801.996	7			801.995	22			801.995	15
	801.998	100			801.998	23			801.998	3			801.996	20			801.996	7
	802	100			801.999	19			801.999	11			801.998	16			801.998	10
	802.001	100			802.001	23			802.001	3			802	20			802	9
	802.003	100			802.003	17			802.003	5			802.002	13			802.001	9
	802.005	100			802.005	23			802.005	4			802.003	11			802.003	11
	802.007	100			802.006	25			802.006	6			802.005	18			802.005	14
	802.008	100			802.008	23			802.008	8			802.007	24			802.007	12
	802.01	100			802.01	24			802.01	4			802.008	17			802.008	13
	802.012	101			802.011	20			802.012	8			802.01	12			802.01	11
	802.013	101			802.013	25			802.013	5			802.012	17			802.012	13
	802.015	100			802.015	23			802.015	10			802.014	25			802.014	13
	802.017	100			802.017	24			802.017	13			802.015	19			802.015	19
	802.019	100			802.018	39			802.018	9			802.017	22			802.017	13
	802.02	100			802.02	29			802.02	4			802.019	21			802.019	14
	802.022	102			802.022	28			802.022	12			802.02	17			802.02	14
	802.024	100			802.024	29			802.024	15			802.022	18			802.022	11
	802.025	100			802.025	18			802.025	4			802.024	22			802.024	13
	802.027	100			802.027	30			802.027	6			802.026	22			802.026	10
	802.029	101			802.029	17			802.029	14			802.027	20			802.027	9
	802.031	100			802.03	30			802.03	14			802.029	18			802.029	14
	802.032	100			802.032	33			802.032	12			802.031	16			802.031	10
	802.034	100			802.034	21			802.034	8			802.033	19			802.032	10
	802.036	101			802.036	33			802.036	11			802.034	26			802.034	11
	802.038	100			802.037	27			802.037	13			802.036	19			802.036	14
	802.039	100			802.039	22			802.039	7			802.038	16			802.038	12
	802.041	100			802.041	30			802.041	15			802.039	24			802.039	12
	802.043	101			802.042	34			802.042	14			802.041	21			802.041	11
	802.044	100			802.044	31			802.044	11			802.043	23			802.043	16
	802.046	100			802.046	33			802.046	11			802.045	18			802.045	15
	802.048	100			802.048	36			802.048	5			802.046	19			802.046	13
	802.05	100			802.049	45			802.049	13			802.048	22			802.048	25
	802.051	100			802.051	47			802.051	13			802.05	22			802.05	11
	802.053	100			802.053	41			802.053	16			802.051	25			802.051	17
	802.055	100			802.055	34			802.055	6			802.053	19			802.053	12
	802.056	101			802.056	38			802.056	12			802.055	30			802.055	10
	802.058	100			802.058	31			802.058	13			802.057	22			802.057	14
	802.06	100			802.06	39			802.06	13			802.058	21			802.058	16
	802.062	100			802.061	45			802.061	16			802.06	22			802.06	14
	802.063	101			802.063	42			802.063	16			802.062	26			802.062	18
	802.065	100			802.065	37			802.065	13			802.064	20			802.063	9
	802.067	101			802.067	40			802.067	18			802.065	24			802.065	16
	802.069	101			802.068	52			802.068	12			802.067	24			802.067	18
	802.07	101			802.07	50			802.07	14			802.069	27			802.069	18
	802.072	101			802.072	42			802.072	17			802.07	23			802.07	21
	802.074	101			802.073	43			802.073	13			802.072	24			802.072	17
	802.075	100			802.075	40			802.075	15			802.074	29			802.074	20
	802.077	101			802.077	36			802.077	16			802.076	24			802.075	23
	802.079	100			802.079	31			802.079	14			802.077	22			802.077	19
	802.081	102			802.08	34			802.08	15			802.079	28			802.079	26
	802.082	101			802.082	35			802.082	28			802.081	25			802.081	14
	802.084	100			802.084	30			802.084	12			802.082	24			802.082	15
	802.086	100			802.086	37			802.086	8			802.084	26			802.084	24
	802.087	100			802.087	52			802.087	13			802.086	34			802.086	21
	802.089	101			802.089	45			802.089	11			802.088	34			802.088	16
	802.091	100			802.091	42			802.091	14			802.089	29			802.089	13
	802.093	100			802.092	52			802.092	20			802.091	35			802.091	16
	802.094	100			802.094	43			802.094	12			802.093	31			802.093	15
	802.096	100			802.096	33			802.096	16			802.095	30			802.094	14
	802.098	100			802.098	34			802.098	15			802.096	23			802.096	17
	802.099	100			802.099	42			802.099	14			802.098	27			802.098	22
	802.101	100			802.101	36			802.101	19			802.1	25			802.1	16
	802.103	101			802.103	39			802.103	20			802.101	27			802.101	22
	802.105	100			802.104	46			802.104	14			802.103	28			802.103	17
	802.106	100			802.106	35			802.106	18			802.105	30			802.105	17
	802.108	100			802.108	61			802.108	17			802.107	19			802.106	22
	802.11	101			802.11	37			802.11	19			802.108	23			802.108	20
	802.112	101			802.111	45			802.111	23			802.11	30			802.11	18
	802.113	100			802.113	43			802.113	8			802.112	25			802.112	22
	802.115	100			802.115	43			802.115	25			802.113	31			802.113	14
	802.117	101			802.117	47			802.116	18			802.115	26			802.115	18
	802.118	101			802.118	53			802.118	17			802.117	43			802.117	17
	802.12	101			802.12	37			802.12	14			802.119	26			802.119	17
	802.122	100			802.122	43			802.122	16			802.12	27			802.12	15
	802.124	100			802.123	41			802.123	21			802.122	30			802.122	18
	802.125	101			802.125	34			802.125	13			802.124	28			802.124	21
	802.127	102			802.127	38			802.127	21			802.125	29			802.125	8
	802.129	101			802.129	39			802.129	12			802.127	24			802.127	21
	802.13	100			802.13	44			802.13	17			802.129	29			802.129	19
	802.132	100			802.132	48			802.132	22			802.131	31			802.131	14
	802.134	100			802.134	38			802.134	18			802.132	23			802.132	18
	802.136	100			802.135	36			802.135	15			802.134	30			802.134	25
	802.137	100			802.137	39			802.137	12			802.136	21			802.136	19
	802.139	100			802.139	35			802.139	10			802.138	25			802.137	16
	802.141	100			802.141	27			802.141	13			802.139	33			802.139	28
	802.143	101			802.142	41			802.142	11			802.141	42			802.141	23
	802.144	101			802.144	46			802.144	15			802.143	33			802.143	14
	802.146	100			802.146	37			802.146	14			802.144	28			802.144	24
	802.148	100			802.148	45			802.147	16			802.146	25			802.146	18
	802.149	100			802.149	47			802.149	18			802.148	25			802.148	14
	802.151	100			802.151	26			802.151	15			802.15	29			802.149	22
	802.153	100			802.153	40			802.153	11			802.151	33			802.151	24
	802.155	100			802.154	26			802.154	14			802.153	20			802.153	18
	802.156	101			802.156	36			802.156	14			802.155	26			802.155	23
	802.158	101			802.158	37			802.158	12			802.156	27			802.156	13
	802.16	100			802.16	35			802.16	15			802.158	29			802.158	20
	802.161	100			802.161	33			802.161	13			802.16	27			802.16	11
	802.163	100			802.163	45			802.163	11			802.162	30			802.162	17
	802.165	100			802.165	27			802.165	12			802.163	25			802.163	15
	802.167	100			802.166	24			802.166	13			802.165	30			802.165	14
	802.168	100			802.168	34			802.168	11			802.167	25			802.167	15
	802.17	100			802.17	40			802.17	15			802.169	35			802.168	13
	802.172	100			802.172	35			802.172	5			802.17	24			802.17	12
	802.173	100			802.173	15			802.173	12			802.172	36			802.172	19
	802.175	100			802.175	21			802.175	9			802.174	20			802.174	12
	802.177	101			802.177	23			802.177	13			802.175	25			802.175	16
	802.179	100			802.179	26			802.178	15			802.177	20			802.177	14
	802.18	100			802.18	26			802.18	18			802.179	18			802.179	12
	802.182	100			802.182	37			802.182	14			802.181	25			802.18	10
	802.184	100			802.184	21			802.184	7			802.182	25			802.182	14
	802.186	100			802.185	28			802.185	11			802.184	30			802.184	17
	802.187	101			802.187	23			802.187	9			802.186	22			802.186	12
	802.189	100			802.189	20			802.189	15			802.187	18			802.187	23
	802.191	101			802.191	21			802.19	13			802.189	19			802.189	9
	802.192	101			802.192	31			802.192	7			802.191	18			802.191	13
	802.194	100			802.194	26			802.194	14			802.193	27			802.193	11
	802.196	100			802.196	19			802.196	10			802.194	20			802.194	8
	802.198	100			802.197	24			802.197	9			802.196	18			802.196	10
	802.199	100			802.199	18			802.199	15			802.198	23			802.198	17
	802.201	101			802.201	19			802.201	1			802.199	19			802.199	13
	802.203	101			802.203	28			802.203	15			802.201	18			802.201	10
	802.204	100			802.204	18			802.204	10			802.203	34			802.203	8
	802.206	100			802.206	21			802.206	10			802.205	16			802.205	18
	802.208	100			802.208	12			802.208	4			802.206	26			802.206	8
	802.21	101			802.21	23			802.209	4			802.208	19			802.208	15
	802.211	100			802.211	21			802.211	14			802.21	23			802.21	12
	802.213	100			802.213	28			802.213	8			802.212	14			802.211	8
	802.215	100			802.215	19			802.215	10			802.213	19			802.213	15
	802.217	100			802.216	18			802.216	5			802.215	15			802.215	19
	802.218	100			802.218	20			802.218	9			802.217	15			802.217	15
	802.22	101			802.22	27			802.22	7			802.218	14			802.218	13
	802.222	100			802.222	22			802.221	8			802.22	15			802.22	12
	802.223	101			802.223	23			802.223	6			802.222	23			802.222	12
	802.225	100			802.225	18			802.225	6			802.224	15			802.223	14
	802.227	100			802.227	20			802.227	7			802.225	23			802.225	13
	802.229	100			802.228	23			802.228	10			802.227	18			802.227	8
	802.23	100			802.23	20			802.23	7			802.229	12			802.229	14
	802.232	100			802.232	13			802.232	4			802.23	17			802.23	9
	802.234	102			802.234	21			802.234	7			802.232	15			802.232	10
	802.235	100			802.235	15			802.235	7			802.234	23			802.234	5
	802.237	100			802.237	20			802.237	5			802.236	14			802.236	12
	802.239	100			802.239	14			802.239	13			802.237	15			802.237	5
	802.241	100			802.241	21			802.24	6			802.239	11			802.239	13
	802.242	100			802.242	13			802.242	10			802.241	12			802.241	7
	802.244	100			802.244	23			802.244	9			802.243	12			802.242	9
	802.246	100			802.246	16			802.246	7			802.244	17			802.244	13
	802.247	100			802.247	22			802.247	6			802.246	18			802.246	10
	802.249	100			802.249	13			802.249	3			802.248	16			802.248	11
	802.251	101			802.251	12			802.251	8			802.249	16			802.249	9
	802.253	100			802.253	19			802.252	9			802.251	20			802.251	13
	802.254	100			802.254	18			802.254	11			802.253	12			802.253	9
	802.256	100			802.256	16			802.256	10			802.255	13			802.254	3
	802.258	101			802.258	22			802.258	6			802.256	15			802.256	14
	802.26	101			802.259	21			802.259	5			802.258	10			802.258	11
	802.261	100			802.261	11			802.261	6			802.26	14			802.26	7
	802.263	100			802.263	12			802.263	3			802.261	19			802.261	5
	802.265	100			802.265	11			802.264	6			802.263	12			802.263	8
	802.266	101			802.266	12			802.266	6			802.265	14			802.265	6
	802.268	101			802.268	17			802.268	7			802.267	17			802.267	6
	802.27	101			802.27	15			802.27	9			802.268	17			802.268	13
	802.272	100			802.272	8			802.271	7			802.27	18			802.27	9
	802.273	100			802.273	14			802.273	5			802.272	14			802.272	5
	802.275	100			802.275	14			802.275	4			802.273	17			802.273	12
	802.277	101			802.277	11			802.277	5			802.275	15			802.275	11
	802.278	100			802.278	16			802.278	2			802.277	13			802.277	7
	802.28	100			802.28	12			802.28	4			802.279	16			802.279	7
	802.282	100			802.282	10			802.282	9			802.28	9			802.28	8
	802.284	101			802.284	14			802.283	10			802.282	16			802.282	7
	802.285	101			802.285	12			802.285	4			802.284	13			802.284	10
	802.287	100			802.287	10			802.287	7			802.286	16			802.285	6
	802.289	100			802.289	22			802.289	9			802.287	16			802.287	6
	802.291	100			802.29	14			802.29	6			802.289	8			802.289	8
	802.292	100			802.292	11			802.292	0			802.291	22			802.291	6
	802.294	101			802.294	7			802.294	3			802.292	11			802.292	3
	802.296	100			802.296	13			802.295	6			802.294	14			802.294	1
	802.297	101			802.297	18			802.297	11			802.296	8			802.296	10
	802.299	100			802.299	13			802.299	6			802.298	11			802.298	3
	802.301	100			802.301	11			802.301	2			802.299	10			802.299	6
	802.303	100			802.303	14			802.302	8			802.301	12			802.301	4
	802.304	100			802.304	13			802.304	7			802.303	10			802.303	6
	802.306	100			802.306	8			802.306	3			802.304	7			802.304	8
	802.308	101			802.308	10			802.308	8			802.306	17			802.306	8
	802.309	101			802.309	11			802.309	4			802.308	15			802.308	6
	802.311	100			802.311	10			802.311	5			802.31	9			802.31	8
	802.313	100			802.313	16			802.313	7			802.311	16			802.311	4
	802.315	100			802.315	9			802.314	2			802.313	9			802.313	5
	802.316	100			802.316	10			802.316	7			802.315	13			802.315	7
	802.318	100			802.318	8			802.318	8			802.317	4			802.316	5
	802.32	100			802.32	11			802.32	3			802.318	8			802.318	6
	802.322	101			802.321	10			802.321	5			802.32	10			802.32	5
	802.323	100			802.323	14			802.323	5			802.322	14			802.322	9
	802.325	101			802.325	10			802.325	4			802.323	11			802.323	5
	802.327	100			802.327	15			802.326	6			802.325	12			802.325	8
	802.328	100			802.328	11			802.328	4			802.327	10			802.327	6
	802.33	101			802.33	14			802.33	3			802.329	8			802.328	8
	802.332	100			802.332	13			802.332	2			802.33	6			802.33	3
	802.334	103			802.334	7			802.333	4			802.332	8			802.332	5
	802.335	100			802.335	16			802.335	2			802.334	8			802.334	2
	802.337	101			802.337	6			802.337	2			802.335	10			802.335	1
	802.339	101			802.339	11			802.339	5			802.337	4			802.337	5
	802.34	100			802.34	10			802.34	4			802.339	2			802.339	4
	802.342	100			802.342	7			802.342	7			802.341	6			802.341	5
	802.344	100			802.344	14			802.344	3			802.342	10			802.342	8
	802.346	101			802.346	13			802.345	1			802.344	12			802.344	4
	802.347	100			802.347	7			802.347	2			802.346	11			802.346	9
	802.349	101			802.349	7			802.349	3			802.348	8			802.347	5
	802.351	100			802.351	10			802.351	6			802.349	10			802.349	5
	802.352	100			802.352	9			802.352	0			802.351	10			802.351	8
	802.354	101			802.354	4			802.354	5			802.353	10			802.353	5
	802.356	101			802.356	10			802.356	4			802.354	7			802.354	6
	802.358	100			802.358	3			802.357	3			802.356	4			802.356	6
	802.359	101			802.359	3			802.359	7			802.358	10			802.358	4
	802.361	100			802.361	11			802.361	4			802.36	6			802.359	5
	802.363	100			802.363	11			802.363	2			802.361	8			802.361	2
	802.365	100			802.365	9			802.364	5			802.363	11			802.363	7
	802.366	100			802.366	8			802.366	0			802.365	14			802.365	3
	802.368	101			802.368	4			802.368	1			802.366	5			802.366	8
	802.37	100			802.37	8			802.369	2			802.368	7			802.368	5
	802.371	100			802.371	5			802.371	5			802.37	7			802.37	6
	802.373	100			802.373	11			802.373	2			802.372	8			802.372	3
	802.375	101			802.375	10			802.375	3			802.373	9			802.373	3
	802.377	101			802.377	7			802.376	5			802.375	7			802.375	3
	802.378	100			802.378	11			802.378	7			802.377	8			802.377	6
	802.38	100			802.38	6			802.38	6			802.378	8			802.378	6
	802.382	102			802.382	9			802.382	2			802.38	7			802.38	4
	802.383	100			802.383	15			802.383	1			802.382	11			802.382	5
	802.385	101			802.385	9			802.385	3			802.384	12			802.384	0
	802.387	100			802.387	11			802.387	1			802.385	6			802.385	0
	802.389	100			802.389	1			802.388	0			802.387	8			802.387	7
	802.39	100			802.39	12			802.39	4			802.389	5			802.389	6
	802.392	100			802.392	14			802.392	5			802.391	2			802.39	4
	802.394	100			802.394	8			802.394	3			802.392	5			802.392	3
	802.396	100			802.396	12			802.395	3			802.394	9			802.394	5
	802.397	101			802.397	6			802.397	2			802.396	9			802.396	7
	802.399	100			802.399	9			802.399	4			802.397	5			802.397	2
	802.401	100			802.401	12			802.4	1			802.399	7			802.399	5
	802.402	100			802.402	7			802.402	1			802.401	6			802.401	0
	802.404	100			802.404	3			802.404	7			802.403	7			802.403	5
	802.406	100			802.406	4			802.406	1			802.404	6			802.404	2
	802.408	100			802.408	6			802.407	4			802.406	2			802.406	5
	802.409	100			802.409	3			802.409	5			802.408	7			802.408	4
	802.411	101			802.411	4			802.411	0			802.409	9			802.409	4
	802.413	100			802.413	9			802.413	2			802.411	5			802.411	2
	802.414	100			802.414	5			802.414	1			802.413	7			802.413	3
	802.416	101			802.416	8			802.416	4			802.415	7			802.415	4
	802.418	101			802.418	2			802.418	0			802.416	8			802.416	2
	802.42	100			802.42	6			802.419	4			802.418	4			802.418	2
	802.421	100			802.421	9			802.421	7			802.42	4			802.42	5
	802.423	100			802.423	6			802.423	2			802.422	8			802.421	6
	802.425	100			802.425	8			802.425	2			802.423	9			802.423	3
	802.427	100			802.427	8			802.426	6			802.425	6			802.425	5
	802.428	100			802.428	9			802.428	2			802.427	5			802.427	2
	802.43	100			802.43	9			802.43	2			802.428	8			802.428	6
	802.432	100			802.432	13			802.431	5			802.43	6			802.43	5
	802.433	100			802.433	3			802.433	5			802.432	7			802.432	4
	802.435	101			802.435	7			802.435	2			802.434	7			802.433	2
	802.437	101			802.437	9			802.437	8			802.435	5			802.435	2
	802.439	100			802.439	12			802.438	6			802.437	6			802.437	5
	802.44	101			802.44	14			802.44	5			802.439	10			802.439	6
	802.442	100			802.442	11			802.442	2			802.44	12			802.44	5
	802.444	100			802.444	10			802.444	3			802.442	8			802.442	0
	802.445	100			802.445	9			802.445	1			802.444	6			802.444	9
	802.447	101			802.447	10			802.447	4			802.446	5			802.446	7
	802.449	100			802.449	9			802.449	2			802.447	7			802.447	6
	802.451	100			802.451	10			802.45	2			802.449	5			802.449	7
	802.452	100			802.452	12			802.452	4			802.451	4			802.451	3
	802.454	102			802.454	9			802.454	1			802.453	10			802.452	2
	802.456	100			802.456	3			802.456	4			802.454	15			802.454	2
	802.457	100			802.458	4			802.457	4			802.456	1			802.456	4
	802.459	101			802.459	12			802.459	3			802.458	6			802.458	2
	802.461	100			802.461	10			802.461	0			802.459	2			802.459	7
	802.463	100			802.463	10			802.462	2			802.461	6			802.461	4
	802.464	101			802.464	6			802.464	4			802.463	12			802.463	2
	802.466	100			802.466	11			802.466	3			802.465	3			802.464	5
	802.468	100			802.468	10			802.468	4			802.466	8			802.466	5
	802.47	101			802.47	7			802.469	2			802.468	5			802.468	3
	802.471	100			802.471	10			802.471	3			802.47	2			802.47	4
	802.473	100			802.473	8			802.473	3			802.471	11			802.471	1
	802.475	100			802.475	6			802.474	4			802.473	2			802.473	1
	802.476	100			802.476	12			802.476	6			802.475	10			802.475	4
	802.478	102			802.478	7			802.478	3			802.477	7			802.477	5
	802.48	100			802.48	7			802.48	2			802.478	3			802.478	5
	802.482	100			802.482	10			802.481	2			802.48	7			802.48	5
	802.483	101			802.483	5			802.483	3			802.482	5			802.482	5
	802.485	100			802.485	4			802.485	0			802.483	1			802.483	8
	802.487	100			802.487	6			802.487	3			802.485	6			802.485	4
	802.488	100			802.489	9			802.488	2			802.487	9			802.487	5
	802.49	100			802.49	5			802.49	3			802.489	11			802.489	4
	802.492	100			802.492	11			802.492	2			802.49	5			802.49	4
	802.494	100			802.494	11			802.493	5			802.492	6			802.492	5
	802.495	101			802.495	12			802.495	2			802.494	3			802.494	3
	802.497	100			802.497	7			802.497	4			802.496	7			802.495	4
	802.499	100			802.499	12			802.499	3			802.497	6			802.497	4
	802.501	100			802.501	5			802.5	8			802.499	7			802.499	4
	802.502	100			802.502	12			802.502	0			802.501	3			802.501	3
	802.504	100			802.504	12			802.504	3			802.502	7			802.502	8
	802.506	100			802.506	14			802.505	4			802.504	6			802.504	2
	802.507	102			802.507	9			802.507	3			802.506	9			802.506	8
	802.509	100			802.509	6			802.509	2			802.508	9			802.508	4
	802.511	100			802.511	12			802.511	5			802.509	10			802.509	2
	802.513	100			802.513	11			802.512	3			802.511	4			802.511	2
	802.514	100			802.514	11			802.514	0			802.513	5			802.513	6
	802.516	100			802.516	7			802.516	4			802.514	5			802.514	5
	802.518	100			802.518	9			802.518	3			802.516	3			802.516	2
	802.519	100			802.52	11			802.519	4			802.518	3			802.518	4
	802.521	100			802.521	8			802.521	4			802.52	8			802.52	6
	802.523	100			802.523	10			802.523	5			802.521	7			802.521	4
	802.525	100			802.525	12			802.524	4			802.523	8			802.523	1
	802.526	100			802.526	11			802.526	1			802.525	5			802.525	3
	802.528	100			802.528	12			802.528	2			802.527	4			802.526	3
	802.53	100			802.53	11			802.53	5			802.528	8			802.528	5
	802.532	100			802.532	6			802.531	4			802.53	9			802.53	4
	802.533	100			802.533	12			802.533	10			802.532	8			802.532	8
	802.535	100			802.535	13			802.535	2			802.533	13			802.533	2
	802.537	100			802.537	10			802.536	2			802.535	2			802.535	6
	802.538	101			802.538	7			802.538	7			802.537	2			802.537	4
	802.54	100			802.54	9			802.54	1			802.539	3			802.538	2
	802.542	101			802.542	9			802.542	4			802.54	11			802.54	1
	802.544	100			802.544	15			802.543	7			802.542	9			802.542	2
	802.545	100			802.545	11			802.545	3			802.544	5			802.544	3
	802.547	100			802.547	15			802.547	6			802.545	15			802.545	3
	802.549	101			802.549	9			802.549	4			802.547	4			802.547	6
	802.55	101			802.551	9			802.55	5			802.549	5			802.549	4
	802.552	100			802.552	13			802.552	6			802.551	8			802.551	4
	802.554	101			802.554	16			802.554	6			802.552	8			802.552	8
	802.556	101			802.556	12			802.555	4			802.554	8			802.554	4
	802.557	100			802.557	14			802.557	4			802.556	4			802.556	7
	802.559	100			802.559	7			802.559	4			802.558	11			802.557	8
	802.561	100			802.561	14			802.561	6			802.559	4			802.559	5
	802.562	100			802.563	10			802.562	6			802.561	10			802.561	8
	802.564	100			802.564	8			802.564	4			802.563	6			802.563	7
	802.566	100			802.566	19			802.566	1			802.564	12			802.564	6
	802.568	100			802.568	8			802.567	1			802.566	7			802.566	4
	802.569	100			802.569	9			802.569	3			802.568	10			802.568	6
	802.571	100			802.571	9			802.571	3			802.57	8			802.569	3
	802.573	100			802.573	15			802.573	7			802.571	8			802.571	1
	802.575	101			802.575	13			802.574	7			802.573	4			802.573	4
	802.576	100			802.576	12			802.576	5			802.575	8			802.575	8
	802.578	101			802.578	13			802.578	11			802.576	10			802.576	8
	802.58	100			802.58	10			802.58	2			802.578	9			802.578	5
	802.581	101			802.582	11			802.581	6			802.58	8			802.58	7
	802.583	101			802.583	15			802.583	4			802.582	4			802.582	3
	802.585	100			802.585	19			802.585	5			802.583	8			802.583	3
	802.587	100			802.587	12			802.586	4			802.585	4			802.585	5
	802.588	101			802.588	20			802.588	4			802.587	10			802.587	4
	802.59	100			802.59	14			802.59	9			802.588	12			802.588	4
	802.592	100			802.592	13			802.592	3			802.59	9			802.59	7
	802.593	101			802.594	15			802.593	6			802.592	10			802.592	1
	802.595	100			802.595	17			802.595	7			802.594	14			802.594	3
	802.597	100			802.597	14			802.597	5			802.595	9			802.595	11
	802.599	101			802.599	27			802.598	3			802.597	12			802.597	8
	802.6	100			802.6	19			802.6	10			802.599	16			802.599	4
	802.602	100			802.602	11			802.602	5			802.601	5			802.6	9
	802.604	100			802.604	15			802.604	6			802.602	13			802.602	10
	802.606	101			802.606	14			802.605	6			802.604	9			802.604	4
	802.607	100			802.607	11			802.607	9			802.606	8			802.606	5
	802.609	100			802.609	17			802.609	7			802.607	8			802.607	7
	802.611	100			802.611	16			802.61	2			802.609	9			802.609	6
	802.612	101			802.613	12			802.612	11			802.611	12			802.611	7
	802.614	100			802.614	22			802.614	4			802.613	6			802.613	6
	802.616	100			802.616	21			802.616	8			802.614	8			802.614	7
	802.618	100			802.618	16			802.617	6			802.616	9			802.616	11
	802.619	100			802.619	12			802.619	8			802.618	7			802.618	10
	802.621	101			802.621	14			802.621	10			802.619	14			802.619	3
	802.623	101			802.623	21			802.623	10			802.621	3			802.621	4
	802.624	101			802.625	16			802.624	4			802.623	4			802.623	1
	802.626	100			802.626	22			802.626	7			802.625	11			802.625	7
	802.628	100			802.628	12			802.628	7			802.626	8			802.626	10
	802.63	101			802.63	17			802.629	6			802.628	9			802.628	4
	802.631	102			802.631	25			802.631	5			802.63	15			802.63	7
	802.633	100			802.633	16			802.633	7			802.632	10			802.631	7
	802.635	100			802.635	22			802.635	4			802.633	9			802.633	11
	802.637	100			802.637	23			802.636	11			802.635	10			802.635	5
	802.638	101			802.638	24			802.638	5			802.637	10			802.637	6
	802.64	100			802.64	16			802.64	2			802.638	11			802.638	8
	802.642	102			802.642	18			802.641	6			802.64	10			802.64	8
	802.643	100			802.644	19			802.643	5			802.642	11			802.642	6
	802.645	100			802.645	22			802.645	7			802.644	14			802.644	10
	802.647	100			802.647	25			802.647	9			802.645	12			802.645	8
	802.649	101			802.649	12			802.648	9			802.647	9			802.647	7
	802.65	100			802.65	21			802.65	5			802.649	12			802.649	5
	802.652	101			802.652	16			802.652	7			802.65	9			802.65	8
	802.654	100			802.654	16			802.654	2			802.652	10			802.652	9
	802.655	100			802.656	22			802.655	7			802.654	12			802.654	7
	802.657	100			802.657	12			802.657	4			802.656	11			802.656	8
	802.659	100			802.659	12			802.659	5			802.657	11			802.657	2
	802.661	101			802.661	13			802.66	11			802.659	16			802.659	8
	802.662	101			802.662	19			802.662	9			802.661	9			802.661	5
	802.664	100			802.664	14			802.664	10			802.663	16			802.662	15
	802.666	100			802.666	19			802.666	6			802.664	9			802.664	9
	802.668	100			802.668	21			802.667	5			802.666	12			802.666	7
	802.669	100			802.669	28			802.669	10			802.668	8			802.668	8
	802.671	100			802.671	17			802.671	7			802.669	7			802.669	4
	802.673	100			802.673	14			802.672	5			802.671	19			802.671	8
	802.674	100			802.675	22			802.674	6			802.673	18			802.673	8
	802.676	100			802.676	21			802.676	8			802.675	8			802.674	5
	802.678	100			802.678	19			802.678	11			802.676	13			802.676	4
	802.68	101			802.68	22			802.679	7			802.678	11			802.678	7
	802.681	101			802.681	25			802.681	8			802.68	9			802.68	9
	802.683	100			802.683	26			802.683	9			802.681	14			802.681	7
	802.685	101			802.685	23			802.685	5			802.683	18			802.683	4
	802.686	102			802.687	24			802.686	6			802.685	15			802.685	15
	802.688	100			802.688	18			802.688	3			802.687	9			802.687	7
	802.69	101			802.69	22			802.69	9			802.688	20			802.688	8
	802.692	100			802.692	27			802.691	6			802.69	13			802.69	17
	802.693	101			802.693	29			802.693	7			802.692	14			802.692	10
	802.695	100			802.695	23			802.695	11			802.694	14			802.693	4
	802.697	100			802.697	25			802.697	6			802.695	17			802.695	6
	802.698	101			802.699	29			802.698	7			802.697	19			802.697	4
	802.7	100			802.7	23			802.7	7			802.699	17			802.699	12
	802.702	100			802.702	21			802.702	8			802.7	19			802.7	14
	802.704	100			802.704	38			802.703	8			802.702	18			802.702	12
	802.705	100			802.706	27			802.705	10			802.704	8			802.704	12
	802.707	100			802.707	21			802.707	12			802.706	21			802.705	14
	802.709	100			802.709	18			802.709	4			802.707	9			802.707	12
	802.711	100			802.711	14			802.71	9			802.709	17			802.709	12
	802.712	102			802.712	22			802.712	11			802.711	12			802.711	9
	802.714	100			802.714	32			802.714	9			802.712	20			802.712	5
	802.716	100			802.716	26			802.716	10			802.714	19			802.714	12
	802.717	101			802.718	39			802.717	5			802.716	21			802.716	9
	802.719	100			802.719	25			802.719	13			802.718	18			802.718	7
	802.721	100			802.721	42			802.721	9			802.719	18			802.719	11
	802.723	100			802.723	31			802.722	8			802.721	19			802.721	14
	802.724	100			802.725	37			802.724	15			802.723	25			802.723	11
	802.726	100			802.726	27			802.726	14			802.725	19			802.724	8
	802.728	101			802.728	26			802.728	10			802.726	15			802.726	7
	802.729	100			802.73	26			802.729	8			802.728	15			802.728	9
	802.731	100			802.731	33			802.731	15			802.73	18			802.73	15
	802.733	100			802.733	22			802.733	15			802.731	15			802.731	3
	802.735	100			802.735	20			802.734	8			802.733	25			802.733	13
	802.736	100			802.737	34			802.736	15			802.735	16			802.735	5
	802.738	101			802.738	35			802.738	12			802.737	15			802.736	6
	802.74	100			802.74	35			802.74	11			802.738	19			802.738	18
	802.742	100			802.742	38			802.741	10			802.74	18			802.74	8
	802.743	101			802.743	29			802.743	10			802.742	15			802.742	10
	802.745	100			802.745	30			802.745	7			802.743	19			802.743	13
	802.747	101			802.747	31			802.746	11			802.745	13			802.745	15
	802.748	100			802.749	23			802.748	18			802.747	22			802.747	16
	802.75	100			802.75	40			802.75	10			802.749	15			802.749	11
	802.752	100			802.752	35			802.752	10			802.75	22			802.75	15
	802.754	100			802.754	36			802.753	11			802.752	17			802.752	4
	802.755	100			802.756	38			802.755	8			802.754	14			802.754	13
	802.757	100			802.757	32			802.757	7			802.755	19			802.755	18
	802.759	100			802.759	35			802.759	13			802.757	19			802.757	14
	802.76	100			802.761	30			802.76	8			802.759	19			802.759	14
	802.762	101			802.762	31			802.762	8			802.761	22			802.761	14
	802.764	100			802.764	35			802.764	9			802.762	20			802.762	7
	802.766	100			802.766	29			802.765	8			802.764	16			802.764	3
	802.767	100			802.768	29			802.767	17			802.766	23			802.766	15
	802.769	100			802.769	40			802.769	10			802.768	21			802.767	13
	802.771	100			802.771	44			802.771	7			802.769	22			802.769	15
	802.773	100			802.773	38			802.772	13			802.771	26			802.771	12
	802.774	101			802.774	29			802.774	10			802.773	19			802.773	8
	802.776	100			802.776	37			802.776	4			802.774	19			802.774	20
	802.778	100			802.778	33			802.777	19			802.776	18			802.776	9
	802.779	101			802.78	32			802.779	17			802.778	25			802.778	20
	802.781	100			802.781	35			802.781	9			802.78	25			802.78	8
	802.783	100			802.783	36			802.783	12			802.781	25			802.781	22
	802.785	101			802.785	31			802.784	18			802.783	26			802.783	12
	802.786	100			802.787	41			802.786	13			802.785	24			802.785	14
	802.788	100			802.788	40			802.788	14			802.786	30			802.786	14
	802.79	100			802.79	33			802.79	18			802.788	17			802.788	15
	802.791	101			802.792	39			802.791	17			802.79	27			802.79	5
	802.793	101			802.793	34			802.793	5			802.792	17			802.792	18
	802.795	100			802.795	29			802.795	7			802.793	20			802.793	11
	802.797	100			802.797	57			802.796	13			802.795	18			802.795	17
	802.798	100			802.799	51			802.798	13			802.797	27			802.797	13
	802.8	100			802.8	38			802.8	8			802.799	30			802.798	18
	802.802	100			802.802	32			802.802	11			802.8	30			802.8	18
	802.804	101			802.804	45			802.803	11			802.802	17			802.802	17
	802.805	102			802.805	39			802.805	10			802.804	19			802.804	17
	802.807	101			802.807	36			802.807	13			802.805	26			802.805	16
	802.809	101			802.809	40			802.808	12			802.807	29			802.807	16
	802.81	102			802.811	44			802.81	13			802.809	22			802.809	16
	802.812	102			802.812	29			802.812	18			802.811	17			802.811	15
	802.814	101			802.814	39			802.814	18			802.812	26			802.812	8
	802.816	100			802.816	35			802.815	13			802.814	19			802.814	15
	802.817	100			802.818	34			802.817	17			802.816	20			802.816	17
	802.819	100			802.819	46			802.819	13			802.817	22			802.817	13
	802.821	100			802.821	46			802.821	25			802.819	19			802.819	12
	802.822	100			802.823	37			802.822	17			802.821	13			802.821	13
	802.824	102			802.824	43			802.824	11			802.823	25			802.823	26
	802.826	100			802.826	42			802.826	19			802.824	33			802.824	11
	802.828	100			802.828	37			802.827	14			802.826	23			802.826	14
	802.829	100			802.83	40			802.829	13			802.828	27			802.828	5
	802.831	101			802.831	45			802.831	12			802.83	27			802.829	19
	802.833	100			802.833	40			802.833	12			802.831	23			802.831	12
	802.835	100			802.835	39			802.834	14			802.833	30			802.833	16
	802.836	100			802.836	28			802.836	10			802.835	23			802.835	12
	802.838	100			802.838	52			802.838	16			802.836	22			802.836	12
	802.84	101			802.84	46			802.839	16			802.838	23			802.838	16
	802.841	101			802.842	44			802.841	12			802.84	22			802.84	12
	802.843	100			802.843	40			802.843	12			802.842	21			802.841	10
	802.845	102			802.845	35			802.845	10			802.843	25			802.843	8
	802.847	100			802.847	46			802.846	14			802.845	28			802.845	16
	802.848	100			802.849	45			802.848	20			802.847	34			802.847	15
	802.85	100			802.85	39			802.85	12			802.848	24			802.848	16
	802.852	100			802.852	50			802.852	9			802.85	27			802.85	10
	802.853	100			802.854	46			802.853	19			802.852	23			802.852	22
	802.855	102			802.855	40			802.855	13			802.854	21			802.854	11
	802.857	101			802.857	39			802.857	11			802.855	24			802.855	12
	802.859	103			802.859	38			802.858	7			802.857	23			802.857	13
	802.86	100			802.861	49			802.86	15			802.859	22			802.859	11
	802.862	101			802.862	49			802.862	16			802.861	29			802.86	15
	802.864	100			802.864	36			802.864	12			802.862	15			802.862	9
	802.865	100			802.866	41			802.865	11			802.864	20			802.864	15
	802.867	103			802.867	44			802.867	12			802.866	28			802.866	10
	802.869	102			802.869	41			802.869	16			802.867	20			802.867	17
	802.871	100			802.871	49			802.87	20			802.869	21			802.869	17
	802.872	102			802.873	29			802.872	20			802.871	22			802.871	13
	802.874	100			802.874	32			802.874	13			802.873	30			802.872	16
	802.876	100			802.876	47			802.876	13			802.874	32			802.874	12
	802.878	101			802.878	47			802.877	13			802.876	31			802.876	18
	802.879	101			802.88	36			802.879	12			802.878	28			802.878	17
	802.881	100			802.881	49			802.881	11			802.879	31			802.879	20
	802.883	102			802.883	35			802.883	14			802.881	21			802.881	15
	802.884	100			802.885	47			802.884	12			802.883	21			802.883	13
	802.886	100			802.886	36			802.886	14			802.885	20			802.885	15
	802.888	101			802.888	33			802.888	15			802.886	25			802.886	16
	802.89	100			802.89	32			802.889	14			802.888	26			802.888	19
	802.891	102			802.892	31			802.891	13			802.89	19			802.89	19
	802.893	101			802.893	32			802.893	11			802.892	29			802.891	17
	802.895	101			802.895	37			802.895	18			802.893	31			802.893	21
	802.896	100			802.897	32			802.896	9			802.895	30			802.895	20
	802.898	101			802.898	49			802.898	12			802.897	24			802.897	11
	802.9	100			802.9	43			802.9	14			802.898	24			802.898	11
	802.902	101			802.902	31			802.901	15			802.9	32			802.9	14
	802.903	100			802.904	34			802.903	16			802.902	29			802.902	14
	802.905	100			802.905	44			802.905	24			802.904	25			802.903	21
	802.907	100			802.907	46			802.907	18			802.905	27			802.905	18
	802.909	101			802.909	37			802.908	15			802.907	27			802.907	16
	802.91	100			802.911	38			802.91	11			802.909	25			802.909	13
	802.912	100			802.912	44			802.912	17			802.91	30			802.91	12
	802.914	100			802.914	37			802.913	22			802.912	24			802.912	17
	802.915	102			802.916	44			802.915	17			802.914	27			802.914	12
	802.917	100			802.917	45			802.917	13			802.916	27			802.916	16
	802.919	101			802.919	38			802.919	15			802.917	38			802.917	14
	802.921	100			802.921	42			802.92	15			802.919	26			802.919	11
	802.922	101			802.923	46			802.922	19			802.921	19			802.921	12
	802.924	100			802.924	37			802.924	17			802.923	34			802.922	16
	802.926	103			802.926	50			802.926	19			802.924	24			802.924	24
	802.927	100			802.928	39			802.927	17			802.926	33			802.926	19
	802.929	100			802.929	37			802.929	15			802.928	24			802.928	14
	802.931	101			802.931	37			802.931	15			802.929	21			802.929	16
	802.933	101			802.933	34			802.932	13			802.931	19			802.931	19
	802.934	100			802.935	37			802.934	19			802.933	31			802.933	19
	802.936	101			802.936	50			802.936	13			802.935	29			802.934	8
	802.938	100			802.938	55			802.938	9			802.936	30			802.936	17
	802.94	100			802.94	41			802.939	14			802.938	27			802.938	21
	802.941	100			802.942	43			802.941	13			802.94	16			802.94	21
	802.943	100			802.943	49			802.943	18			802.941	25			802.941	14
	802.945	101			802.945	50			802.944	17			802.943	31			802.943	15
	802.946	101			802.947	39			802.946	15			802.945	36			802.945	22
	802.948	100			802.948	35			802.948	16			802.947	31			802.947	7
	802.95	100			802.95	38			802.95	13			802.948	32			802.948	17
	802.952	100			802.952	55			802.951	17			802.95	23			802.95	9
	802.953	100			802.954	43			802.953	23			802.952	26			802.952	18
	802.955	100			802.955	56			802.955	22			802.953	33			802.953	13
	802.957	101			802.957	52			802.957	17			802.955	30			802.955	21
	802.958	101			802.959	41			802.958	17			802.957	24			802.957	17
	802.96	101			802.961	53			802.96	16			802.959	24			802.959	22
	802.962	100			802.962	52			802.962	15			802.96	31			802.96	18
	802.964	100			802.964	45			802.963	16			802.962	34			802.962	22
	802.965	100			802.966	49			802.965	18			802.964	33			802.964	28
	802.967	101			802.967	54			802.967	21			802.966	32			802.965	14
	802.969	100			802.969	41			802.969	14			802.967	31			802.967	12
	802.971	100			802.971	66			802.97	21			802.969	36			802.969	24
	802.972	101			802.973	59			802.972	17			802.971	37			802.971	9
	802.974	100			802.974	54			802.974	19			802.972	38			802.972	24
	802.976	100			802.976	65			802.975	20			802.974	42			802.974	14
	802.977	101			802.978	62			802.977	17			802.976	28			802.976	20
	802.979	100			802.979	48			802.979	12			802.978	36			802.978	20
	802.981	100			802.981	55			802.981	10			802.979	38			802.979	18
	802.983	100			802.983	61			802.982	21			802.981	27			802.981	12
	802.984	101			802.985	45			802.984	22			802.983	36			802.983	14
	802.986	101			802.986	51			802.986	16			802.985	34			802.984	21
	802.988	101			802.988	58			802.988	23			802.986	31			802.986	21
	802.989	100			802.99	62			802.989	24			802.988	37			802.988	16
	802.991	100			802.992	58			802.991	22			802.99	49			802.99	17
	802.993	101			802.993	56			802.993	20			802.991	33			802.991	28
	802.995	100			802.995	58			802.994	20			802.993	27			802.993	26
	802.996	100			802.997	74			802.996	21			802.995	41			802.995	20
	802.998	100			802.998	48			802.998	21			802.997	34			802.996	23
	803	101			803	78			803	28			802.998	43			802.998	18
	803.002	100			803.002	76			803.001	26			803	33			803	22
	803.003	100			803.004	61			803.003	29			803.002	32			803.002	30
	803.005	100			803.005	64			803.005	22			803.003	43			803.003	18
	803.007	101			803.007	61			803.006	19			803.005	41			803.005	21
	803.008	100			803.009	63			803.008	18			803.007	38			803.007	19
	803.01	100			803.01	59			803.01	29			803.009	41			803.009	28
	803.012	100			803.012	82			803.012	26			803.01	40			803.01	26
	803.014	100			803.014	78			803.013	22			803.012	43			803.012	26
	803.015	101			803.016	82			803.015	23			803.014	49			803.014	39
	803.017	100			803.017	74			803.017	25			803.015	44			803.015	35
	803.019	100			803.019	73			803.019	38			803.017	37			803.017	36
	803.02	100			803.021	82			803.02	26			803.019	33			803.019	24
	803.022	100			803.023	64			803.022	27			803.021	44			803.021	35
	803.024	100			803.024	90			803.024	31			803.022	49			803.022	18
	803.026	100			803.026	88			803.025	26			803.024	43			803.024	29
	803.027	101			803.028	67			803.027	30			803.026	37			803.026	17
	803.029	100			803.029	93			803.029	28			803.028	46			803.027	35
	803.031	100			803.031	77			803.031	19			803.029	50			803.029	24
	803.033	101			803.033	77			803.032	17			803.031	53			803.031	37
	803.034	101			803.035	84			803.034	26			803.033	42			803.033	37
	803.036	100			803.036	83			803.036	32			803.034	55			803.034	33
	803.038	100			803.038	87			803.037	19			803.036	45			803.036	26
	803.039	102			803.04	91			803.039	29			803.038	49			803.038	38
	803.041	100			803.041	86			803.041	23			803.04	51			803.039	28
	803.043	100			803.043	107			803.043	24			803.041	47			803.041	45
	803.045	100			803.045	92			803.044	36			803.043	47			803.043	29
	803.046	100			803.047	79			803.046	28			803.045	42			803.045	40
	803.048	100			803.048	91			803.048	37			803.046	59			803.046	42
	803.05	100			803.05	93			803.05	34			803.048	53			803.048	34
	803.051	101			803.052	102			803.051	41			803.05	60			803.05	45
	803.053	100			803.054	107			803.053	35			803.052	55			803.052	40
	803.055	100			803.055	114			803.055	31			803.053	58			803.053	51
	803.057	100			803.057	117			803.056	45			803.055	57			803.055	34
	803.058	100			803.059	113			803.058	48			803.057	58			803.057	47
	803.06	100			803.06	97			803.06	45			803.059	54			803.058	37
	803.062	100			803.062	121			803.062	48			803.06	54			803.06	44
	803.064	100			803.064	119			803.063	35			803.062	65			803.062	46
	803.065	100			803.066	109			803.065	38			803.064	71			803.064	33
	803.067	101			803.067	127			803.067	38			803.065	59			803.065	40
	803.069	101			803.069	114			803.068	50			803.067	60			803.067	41
	803.07	100			803.071	124			803.07	45			803.069	69			803.069	40
	803.072	101			803.073	125			803.072	49			803.071	49			803.071	46
	803.074	100			803.074	123			803.074	43			803.072	53			803.072	47
	803.076	100			803.076	113			803.075	31			803.074	80			803.074	47
	803.077	100			803.078	118			803.077	39			803.076	86			803.076	45
	803.079	100			803.079	119			803.079	44			803.077	66			803.077	53
	803.081	100			803.081	113			803.081	42			803.079	89			803.079	54
	803.082	100			803.083	140			803.082	43			803.081	60			803.081	45
	803.084	100			803.085	149			803.084	51			803.083	70			803.083	44
	803.086	100			803.086	120			803.086	49			803.084	62			803.084	49
	803.088	101			803.088	157			803.087	48			803.086	91			803.086	51
	803.089	100			803.09	161			803.089	44			803.088	84			803.088	50
	803.091	100			803.091	151			803.091	54			803.09	70			803.089	44
	803.093	100			803.093	140			803.093	51			803.091	74			803.091	60
	803.095	101			803.095	144			803.094	52			803.093	71			803.093	43
	803.096	100			803.097	116			803.096	39			803.095	75			803.095	54
	803.098	100			803.098	162			803.098	50			803.096	92			803.096	50
	803.1	100			803.1	136			803.099	52			803.098	72			803.098	49
	803.101	100			803.102	131			803.101	57			803.1	79			803.1	47
	803.103	101			803.104	155			803.103	47			803.102	85			803.101	48
	803.105	100			803.105	147			803.105	53			803.103	93			803.103	47
	803.107	100			803.107	150			803.106	42			803.105	75			803.105	53
	803.108	101			803.109	150			803.108	52			803.107	92			803.107	50
	803.11	100			803.11	141			803.11	61			803.108	82			803.108	61
	803.112	101			803.112	144			803.112	49			803.11	74			803.11	53
	803.113	100			803.114	154			803.113	47			803.112	94			803.112	60
	803.115	101			803.116	154			803.115	49			803.114	89			803.114	57
	803.117	100			803.117	141			803.117	60			803.115	91			803.115	55
	803.119	100			803.119	172			803.118	40			803.117	96			803.117	56
	803.12	100			803.121	163			803.12	54			803.119	85			803.119	57
	803.122	100			803.122	157			803.122	56			803.121	98			803.12	60
	803.124	100			803.124	149			803.124	55			803.122	96			803.122	48
	803.125	101			803.126	147			803.125	63			803.124	87			803.124	56
	803.127	100			803.128	146			803.127	62			803.126	82			803.126	70
	803.129	100			803.129	157			803.129	58			803.127	95			803.127	54
	803.131	100			803.131	162			803.13	53			803.129	89			803.129	48
	803.132	101			803.133	144			803.132	51			803.131	104			803.131	62
	803.134	101			803.135	163			803.134	55			803.133	89			803.132	60
	803.136	100			803.136	152			803.136	53			803.134	87			803.134	64
	803.138	100			803.138	156			803.137	32			803.136	84			803.136	49
	803.139	101			803.14	175			803.139	52			803.138	88			803.138	59
	803.141	100			803.141	147			803.141	51			803.139	79			803.139	53
	803.143	100			803.143	158			803.143	49			803.141	90			803.141	51
	803.144	100			803.145	139			803.144	59			803.143	85			803.143	61
	803.146	100			803.147	162			803.146	58			803.145	88			803.145	58
	803.148	101			803.148	139			803.148	49			803.146	96			803.146	53
	803.15	100			803.15	170			803.149	58			803.148	86			803.148	51
	803.151	101			803.152	147			803.151	53			803.15	84			803.15	54
	803.153	100			803.153	141			803.153	50			803.152	98			803.151	60
	803.155	100			803.155	130			803.155	54			803.153	87			803.153	59
	803.157	100			803.157	136			803.156	44			803.155	84			803.155	49
	803.158	100			803.159	146			803.158	59			803.157	92			803.157	50
	803.16	100			803.16	140			803.16	44			803.158	90			803.158	54
	803.162	101			803.162	145			803.161	40			803.16	70			803.16	59
	803.163	100			803.164	128			803.163	52			803.162	88			803.162	52
	803.165	100			803.166	134			803.165	52			803.164	83			803.163	52
	803.167	101			803.167	129			803.167	51			803.165	63			803.165	44
	803.169	100			803.169	104			803.168	39			803.167	84			803.167	62
	803.17	100			803.171	118			803.17	51			803.169	80			803.169	29
	803.172	101			803.172	116			803.172	45			803.17	64			803.17	40
	803.174	100			803.174	119			803.174	47			803.172	67			803.172	48
	803.175	100			803.176	108			803.175	67			803.174	56			803.174	32
	803.177	100			803.178	125			803.177	48			803.176	87			803.176	60
	803.179	100			803.179	93			803.179	39			803.177	72			803.177	37
	803.181	100			803.181	94			803.18	46			803.179	64			803.179	47
	803.182	100			803.183	94			803.182	33			803.181	59			803.181	37
	803.184	100			803.185	109			803.184	35			803.183	74			803.182	37
	803.186	102			803.186	99			803.186	33			803.184	59			803.184	45
	803.188	100			803.188	101			803.187	39			803.186	51			803.186	36
	803.189	100			803.19	76			803.189	29			803.188	76			803.188	30
	803.191	100			803.191	93			803.191	37			803.189	76			803.189	39
	803.193	100			803.193	88			803.192	36			803.191	47			803.191	34
	803.194	101			803.195	89			803.194	37			803.193	61			803.193	39
	803.196	102			803.197	68			803.196	52			803.195	70			803.194	44
	803.198	100			803.198	73			803.198	32			803.196	75			803.196	37
	803.2	100			803.2	91			803.199	35			803.198	56			803.198	49
	803.201	102			803.202	69			803.201	27			803.2	58			803.2	31
	803.203	101			803.203	66			803.203	36			803.201	78			803.201	28
	803.205	100			803.205	76			803.205	24			803.203	52			803.203	33
	803.206	100			803.207	62			803.206	30			803.205	50			803.205	39
	803.208	100			803.209	73			803.208	26			803.207	48			803.207	25
	803.21	100			803.21	77			803.21	24			803.208	58			803.208	30
	803.212	100			803.212	70			803.211	22			803.21	42			803.21	28
	803.213	100			803.214	67			803.213	28			803.212	49			803.212	33
	803.215	100			803.216	48			803.215	31			803.214	40			803.213	22
	803.217	100			803.217	53			803.217	25			803.215	45			803.215	23
	803.218	100			803.219	46			803.218	23			803.217	43			803.217	27
	803.22	100			803.221	62			803.22	21			803.219	43			803.219	25
	803.222	100			803.222	55			803.222	24			803.22	47			803.22	34
	803.224	100			803.224	43			803.223	25			803.222	47			803.222	26
	803.225	100			803.226	39			803.225	31			803.224	46			803.224	25
	803.227	101			803.228	49			803.227	17			803.226	48			803.225	26
	803.229	100			803.229	55			803.229	19			803.227	43			803.227	27
	803.231	100			803.231	52			803.23	14			803.229	37			803.229	12
	803.232	100			803.233	50			803.232	11			803.231	45			803.231	16
	803.234	100			803.234	45			803.234	14			803.232	43			803.232	14
	803.236	101			803.236	41			803.236	15			803.234	46			803.234	20
	803.237	100			803.238	45			803.237	20			803.236	30			803.236	21
	803.239	100			803.24	40			803.239	13			803.238	27			803.238	16
	803.241	100			803.241	33			803.241	18			803.239	39			803.239	22
	803.243	100			803.243	35			803.242	18			803.241	30			803.241	23
	803.244	100			803.245	41			803.244	19			803.243	25			803.243	17
	803.246	100			803.247	43			803.246	22			803.245	35			803.244	21
	803.248	100			803.248	41			803.248	16			803.246	41			803.246	15
	803.249	101			803.25	44			803.249	17			803.248	34			803.248	27
	803.251	101			803.252	35			803.251	13			803.25	26			803.25	22
	803.253	100			803.253	32			803.253	14			803.251	31			803.251	17
	803.255	101			803.255	35			803.254	11			803.253	31			803.253	13
	803.256	100			803.257	35			803.256	8			803.255	31			803.255	14
	803.258	100			803.259	33			803.258	12			803.257	26			803.256	21
	803.26	100			803.26	32			803.26	10			803.258	25			803.258	15
	803.262	100			803.262	32			803.261	14			803.26	26			803.26	17
	803.263	101			803.264	21			803.263	15			803.262	28			803.262	12
	803.265	100			803.265	33			803.265	17			803.263	24			803.263	15
	803.267	100			803.267	28			803.267	13			803.265	27			803.265	10
	803.268	102			803.269	27			803.268	9			803.267	10			803.267	16
	803.27	100			803.271	34			803.27	10			803.269	17			803.269	16
	803.272	100			803.272	28			803.272	8			803.27	27			803.27	14
	803.274	100			803.274	25			803.273	13			803.272	15			803.272	13
	803.275	100			803.276	32			803.275	10			803.274	24			803.274	14
	803.277	102			803.278	30			803.277	17			803.276	23			803.275	15
	803.279	100			803.279	35			803.279	12			803.277	28			803.277	8
	803.28	101			803.281	21			803.28	17			803.279	20			803.279	9
	803.282	102			803.283	33			803.282	15			803.281	13			803.281	3
	803.284	100			803.284	25			803.284	10			803.282	23			803.282	8
	803.286	100			803.286	23			803.285	11			803.284	26			803.284	17
	803.287	101			803.288	10			803.287	10			803.286	24			803.286	5
	803.289	101			803.29	29			803.289	9			803.288	15			803.287	13
	803.291	100			803.291	15			803.291	15			803.289	23			803.289	11
	803.293	101			803.293	17			803.292	10			803.291	18			803.291	18
	803.294	101			803.295	18			803.294	8			803.293	15			803.293	16
	803.296	101			803.297	25			803.296	16			803.294	15			803.294	16
	803.298	100			803.298	23			803.298	8			803.296	19			803.296	9
	803.299	100			803.3	13			803.299	11			803.298	23			803.298	7
	803.301	101			803.302	21			803.301	17			803.3	29			803.3	8
	803.303	100			803.303	20			803.303	10			803.301	16			803.301	12
	803.305	100			803.305	21			803.304	7			803.303	23			803.303	8
	803.306	100			803.307	23			803.306	6			803.305	23			803.305	12
	803.308	101			803.309	22			803.308	11			803.307	15			803.306	15
	803.31	100			803.31	20			803.31	10			803.308	25			803.308	10
	803.311	101			803.312	12			803.311	5			803.31	19			803.31	9
	803.313	100			803.314	18			803.313	7			803.312	14			803.312	13
	803.315	100			803.315	20			803.315	8			803.313	19			803.313	6
	803.317	101			803.317	17			803.316	7			803.315	17			803.315	13
	803.318	100			803.319	22			803.318	3			803.317	18			803.317	12
	803.32	100			803.321	22			803.32	11			803.319	14			803.318	6
	803.322	101			803.322	15			803.322	10			803.32	22			803.32	9
	803.324	101			803.324	17			803.323	8			803.322	15			803.322	6
	803.325	102			803.326	18			803.325	6			803.324	12			803.324	5
	803.327	101			803.328	15			803.327	3			803.325	13			803.325	7
	803.329	100			803.329	17			803.329	6			803.327	15			803.327	7
	803.33	100			803.331	21			803.33	7			803.329	13			803.329	4
	803.332	101			803.333	20			803.332	6			803.331	12			803.331	7
	803.334	100			803.334	11			803.334	6			803.332	9			803.332	5
	803.336	100			803.336	13			803.335	2			803.334	10			803.334	6
	803.337	102			803.338	17			803.337	7			803.336	14			803.336	7
	803.339	102			803.34	12			803.339	7			803.338	11			803.337	7
	803.341	100			803.341	21			803.341	2			803.339	14			803.339	4
	803.342	100			803.343	15			803.342	7			803.341	11			803.341	10
	803.344	100			803.345	18			803.344	8			803.343	17			803.343	7
	803.346	100			803.346	16			803.346	1			803.344	16			803.344	6
	803.348	100			803.348	15			803.347	8			803.346	16			803.346	9
	803.349	100			803.35	16			803.349	5			803.348	10			803.348	4
	803.351	100			803.352	11			803.351	7			803.35	16			803.349	13
	803.353	101			803.353	19			803.353	3			803.351	15			803.351	14
	803.355	100			803.355	24			803.354	3			803.353	13			803.353	4
	803.356	100			803.357	17			803.356	6			803.355	11			803.355	8
	803.358	100			803.359	17			803.358	7			803.356	12			803.356	4
	803.36	100			803.36	12			803.36	4			803.358	9			803.358	8
	803.361	100			803.362	17			803.361	5			803.36	14			803.36	9
	803.363	101			803.364	13			803.363	2			803.362	16			803.362	3
	803.365	103			803.365	17			803.365	7			803.363	10			803.363	6
	803.367	100			803.367	23			803.366	5			803.365	12			803.365	7
	803.368	100			803.369	14			803.368	4			803.367	10			803.367	6
	803.37	101			803.371	15			803.37	7			803.369	11			803.368	7
	803.372	101			803.372	20			803.372	1			803.37	9			803.37	7
	803.373	100			803.374	17			803.373	5			803.372	8			803.372	6
	803.375	101			803.376	11			803.375	6			803.374	11			803.374	6
	803.377	100			803.378	16			803.377	7			803.375	7			803.375	5
	803.379	100			803.379	17			803.378	3			803.377	7			803.377	4
	803.38	100			803.381	16			803.38	7			803.379	8			803.379	2
	803.382	100			803.383	12			803.382	5			803.381	9			803.38	7
	803.384	101			803.384	9			803.384	2			803.382	15			803.382	4
	803.386	100			803.386	12			803.385	8			803.384	11			803.384	7
	803.387	100			803.388	12			803.387	7			803.386	15			803.386	7
	803.389	101			803.39	23			803.389	7			803.387	11			803.387	6
	803.391	102			803.391	11			803.391	4			803.389	11			803.389	4
	803.392	100			803.393	17			803.392	4			803.391	14			803.391	12
	803.394	101			803.395	14			803.394	5			803.393	8			803.393	2
	803.396	100			803.396	18			803.396	4			803.394	5			803.394	0
	803.398	100			803.398	10			803.397	2			803.396	9			803.396	5
	803.399	100			803.4	7			803.399	5			803.398	5			803.398	3
	803.401	100			803.402	17			803.401	2			803.4	8			803.399	5
	803.403	101			803.403	13			803.403	7			803.401	8			803.401	1
	803.404	100			803.405	11			803.404	5			803.403	10			803.403	5
	803.406	101			803.407	12			803.406	4			803.405	12			803.405	7
	803.408	100			803.409	11			803.408	1			803.406	9			803.406	2
	803.41	101			803.41	14			803.409	7			803.408	9			803.408	3
	803.411	100			803.412	21			803.411	3			803.41	10			803.41	5
	803.413	101			803.414	19			803.413	8			803.412	10			803.411	7
	803.415	100			803.415	12			803.415	7			803.413	9			803.413	4
	803.417	100			803.417	11			803.416	4			803.415	12			803.415	3
	803.418	103			803.419	11			803.418	5			803.417	9			803.417	3
	803.42	100			803.421	16			803.42	0			803.418	8			803.418	1
	803.422	100			803.422	14			803.422	6			803.42	11			803.42	4
	803.423	100			803.424	15			803.423	3			803.422	11			803.422	3
	803.425	101			803.426	9			803.425	12			803.424	11			803.424	4
	803.427	100			803.427	9			803.427	3			803.425	9			803.425	3
	803.429	101			803.429	11			803.428	6			803.427	6			803.427	7
	803.43	100			803.431	13			803.43	6			803.429	8			803.429	4
	803.432	101			803.433	11			803.432	6			803.431	10			803.43	4
	803.434	101			803.434	12			803.434	6			803.432	11			803.432	8
[truncated: 32,284 more rows]

## Sheet: Figure 5c
	Temperature profile source data
	Temperautre	Normalized intenisty	Normalized intenisty
	(K)	m/z = 828	m/z = 816
		C66H36	C66H24
	298.207	0.90256	0.87084
	302.758	0.97238	0.88847
	307.454	0.90527	0.8744
	312.121	1.01545	0.89866
	316.864	0.90898	0.87458
	321.461	0.90784	0.8859
	325.946	1.03341	0.89981
	330.811	0.85816	0.90436
	335.431	0.95641	0.85951
	340.037	0.99283	0.83477
	344.828	0.9611	0.80836
	349.316	0.98557	0.81055
	353.998	0.91202	0.76508
	358.697	0.91052	0.79889
	363.347	0.96094	0.71962
	367.892	0.87096	0.67548
	372.648	0.90676	0.62903
	377.361	0.82576	0.63932
	381.936	0.85719	0.59513
	386.685	0.87943	0.56698
	391.366	0.85846	0.57082
	395.883	0.80439	0.55309
	400.642	0.82602	0.51106
	405.28	0.74682	0.47091
	409.887	0.8074	0.50029
	414.54	0.75097	0.44916
	419.187	0.74134	0.44629
	423.854	0.67398	0.4143
	428.502	0.66944	0.41358
	433.114	0.7289	0.38541
	437.802	0.66016	0.3755
	442.511	0.70024	0.34311
	447.129	0.61046	0.34036
	451.85	0.66652	0.29049
	456.464	0.57749	0.30069
	461.062	0.57093	0.26777
	465.735	0.53126	0.23644
	470.405	0.52433	0.1951
	474.95	0.46243	0.1567
	479.78	0.43013	0.13085
	484.168	0.37812	0.08834
	489.043	0.29388	0.07226
	493.74	0.26883	0.04916
	498.305	0.23538	0.03958
	502.966	0.22343	0.04503
	507.63	0.22441	0.03666
	512.409	0.24783	0.0309
	517.02	0.20368	0.03761
	521.477	0.22299	0.04047
	526.325	0.17775	0.0324
	530.871	0.18043	0.03811
	535.419	0.20612	0.03177
	540.241	0.16907	0.03498
	544.724	0.17633	0.02545
	549.546	0.15587	0.02877
	554.244	0.17134	0.02735
	559.008	0.15602	0.03058
	563.413	0.17156	0.02609
	568.075	0.14982	0.03629
	572.763	0.16047	0.02273
	577.497	0.14143	0.02603
	582.093	0.14352	0.01925
	586.815	0.11987	0.01665
	591.346	0.12608	0.01847
	596.183	0.12222	0.01763
	600.706	0.11692	0.02004
	605.237	0.1236	0.02189
	610.185	0.10479	0.01621
	614.708	0.11249	0.01515
	619.442	0.11346	0.01967
	624.09	0.08928	0.01345
	628.608	0.09184	0.0137
	633.453	0.098	0.01337
	638.011	0.08951	0.01372
	642.786	0.0755	0.01092
	647.329	0.07505	0.01434
	652.134	0.05579	0.01193
	656.766	0.05353	0.01025
	661.444	0.06794	0.01496
	666.045	0.07032	0.00752
	670.661	0.07075	0.01309
	675.108	0.05912	0.00831
	679.82	0.05529	0.01144
	684.414	0.05842	0.00989
	689.414	0.04255	0.01048
	694.088	0.04148	0.01003
	698.735	0.04756	0.00518
	703.094	0.03862	0.00603
	707.902	0.03896	0.00685
	712.781	0.03972	0.00776
	717.228	0.03843	0.00474
	721.862	0.02575	0.0077
	726.58	0.03199	0.0114
	731.177	0.03776	0.00469
	735.69	0.02953	0.00802
	740.225	0.02095	0.00526
	744.944	0.028	0.00801
	749.888	0.0259	0.0071
	754.411	0.02416	0.00546
	759.139	0.01874	0.00572
		--	--
		--	--
		--	--
		--	--
		--	--
		--	--
		--	--
		--	--
		--	--
		--	--
		--	--
		--	--
		--	--
		--	--
		--	--
		--	--
		--	--
		--	--
		--	--
		--	--

## Sheet: Figure 5d
Mass spectra integrated for T < 483 K
m/z	Intensity
800.001	35
800.002	31
800.004	26
800.006	25
800.008	33
800.009	31
800.011	33
800.013	32
800.015	44
800.016	34
800.018	39
800.02	32
800.021	32
800.023	30
800.025	33
800.027	24
800.028	36
800.03	31
800.032	36
800.033	34
800.035	42
800.037	29
800.039	26
800.04	37
800.042	27
800.044	43
800.045	47
800.047	42
800.049	41
800.051	30
800.052	38
800.054	39
800.056	38
800.058	38
800.059	54
800.061	37
800.063	35
800.064	35
800.066	33
800.068	27
800.07	45
800.071	37
800.073	38
800.075	42
800.076	39
800.078	37
800.08	29
800.082	27
800.083	40
800.085	42
800.087	37
800.088	42
800.09	49
800.092	40
800.094	33
800.095	41
800.097	34
800.099	33
800.101	35
800.102	36
800.104	35
800.106	35
800.107	26
800.109	41
800.111	34
800.113	33
800.114	53
800.116	35
800.118	37
800.119	31
800.121	35
800.123	32
800.125	40
800.126	27
800.128	50
800.13	43
800.131	36
800.133	23
800.135	37
800.137	40
800.138	32
800.14	40
800.142	29
800.144	31
800.145	38
800.147	31
800.149	25
800.15	38
800.152	37
800.154	30
800.156	44
800.157	30
800.159	26
800.161	45
800.162	31
800.164	33
800.166	38
800.168	37
800.169	38
800.171	26
800.173	28
800.174	30
800.176	28
800.178	40
800.18	35
800.181	35
800.183	27
800.185	33
800.187	37
800.188	27
800.19	25
800.192	27
800.193	40
800.195	31
800.197	30
800.199	27
800.2	33
800.202	37
800.204	28
800.205	27
800.207	29
800.209	29
800.211	26
800.212	30
800.214	28
800.216	24
800.217	23
800.219	24
800.221	26
800.223	32
800.224	22
800.226	26
800.228	25
800.23	21
800.231	25
800.233	15
800.235	29
800.236	22
800.238	30
800.24	16
800.242	19
800.243	25
800.245	21
800.247	17
800.248	28
800.25	22
800.252	17
800.254	18
800.255	21
800.257	10
800.259	16
800.26	14
800.262	16
800.264	24
800.266	18
800.267	19
800.269	12
800.271	21
800.273	19
800.274	18
800.276	13
800.278	7
800.279	24
800.281	12
800.283	22
800.285	15
800.286	18
800.288	9
800.29	16
800.291	14
800.293	5
800.295	17
800.297	21
800.298	15
800.3	11
800.302	12
800.303	10
800.305	20
800.307	9
800.309	6
800.31	18
800.312	9
800.314	12
800.316	13
800.317	15
800.319	5
800.321	15
800.322	21
800.324	12
800.326	10
800.328	11
800.329	12
800.331	15
800.333	7
800.334	11
800.336	9
800.338	9
800.34	15
800.341	10
800.343	13
800.345	7
800.346	8
800.348	9
800.35	11
800.352	12
800.353	14
800.355	11
800.357	12
800.359	14
800.36	11
800.362	8
800.364	9
800.365	13
800.367	12
800.369	12
800.371	11
800.372	11
800.374	8
800.376	11
800.377	9
800.379	11
800.381	13
800.383	4
800.384	9
800.386	17
800.388	11
800.389	10
800.391	8
800.393	9
800.395	8
800.396	12
800.398	11
800.4	10
800.402	11
800.403	13
800.405	10
800.407	7
800.408	15
800.41	8
800.412	10
800.414	8
800.415	10
800.417	12
800.419	9
800.42	6
800.422	10
800.424	3
800.426	7
800.427	10
800.429	10
800.431	10
800.432	8
800.434	6
800.436	9
800.438	16
800.439	10
800.441	13
800.443	12
800.445	13
800.446	16
800.448	6
800.45	8
800.451	15
800.453	16
800.455	7
800.457	8
800.458	6
800.46	9
800.462	9
800.463	7
800.465	14
800.467	12
800.469	9
800.47	12
800.472	6
800.474	8
800.475	6
800.477	17
800.479	5
800.481	12
800.482	12
800.484	7
800.486	12
800.488	6
800.489	8
800.491	11
800.493	3
800.494	9
800.496	11
800.498	7
800.5	12
800.501	16
800.503	10
800.505	10
800.506	12
800.508	9
800.51	14
800.512	11
800.513	8
800.515	18
800.517	12
800.518	16
800.52	7
800.522	10
800.524	11
800.525	10
800.527	12
800.529	8
800.531	11
800.532	7
800.534	12
800.536	15
800.537	12
800.539	13
800.541	7
800.543	8
800.544	7
800.546	17
800.548	17
800.549	12
800.551	14
800.553	9
800.555	15
800.556	4
800.558	13
800.56	14
800.561	9
800.563	12
800.565	17
800.567	10
800.568	19
800.57	9
800.572	16
800.574	16
800.575	8
800.577	15
800.579	13
800.58	13
800.582	14
800.584	15
800.586	9
800.587	7
800.589	10
800.591	11
800.592	12
800.594	18
800.596	15
800.598	14
800.599	14
800.601	13
800.603	17
800.604	9
800.606	14
800.608	11
800.61	10
800.611	10
800.613	15
800.615	18
800.617	17
800.618	14
800.62	17
800.622	15
800.623	28
800.625	11
800.627	10
800.629	20
800.63	15
800.632	16
800.634	19
800.635	14
800.637	12
800.639	14
800.641	13
800.642	7
800.644	12
800.646	14
800.648	14
800.649	15
800.651	9
800.653	15
800.654	15
800.656	16
800.658	15
800.66	9
800.661	26
800.663	9
800.665	15
800.666	17
800.668	21
800.67	13
800.672	16
800.673	20
800.675	16
800.677	12
800.678	13
800.68	23
800.682	15
800.684	17
800.685	14
800.687	17
800.689	16
800.691	17
800.692	16
800.694	12
800.696	19
800.697	12
800.699	10
800.701	21
800.703	24
800.704	15
800.706	24
800.708	16
800.709	24
800.711	18
800.713	24
800.715	11
800.716	16
800.718	10
800.72	27
800.721	21
800.723	21
800.725	10
800.727	24
800.728	21
800.73	24
800.732	14
800.734	25
800.735	28
800.737	21
800.739	11
800.74	24
800.742	23
800.744	18
800.746	23
800.747	17
800.749	21
800.751	20
800.752	19
800.754	19
800.756	24
800.758	13
800.759	20
800.761	16
800.763	11
800.764	19
800.766	16
800.768	22
800.77	23
800.771	17
800.773	22
800.775	21
800.777	16
800.778	19
800.78	30
800.782	13
800.783	26
800.785	22
800.787	18
800.789	19
800.79	21
800.792	32
800.794	29
800.795	22
800.797	23
800.799	21
800.801	13
800.802	15
800.804	21
800.806	25
800.808	17
800.809	19
800.811	25
800.813	26
800.814	27
800.816	17
800.818	23
800.82	20
800.821	13
800.823	24
800.825	21
800.826	18
800.828	36
800.83	18
800.832	23
800.833	30
800.835	27
800.837	26
800.838	28
800.84	26
800.842	17
800.844	20
800.845	27
800.847	21
800.849	18
800.851	21
800.852	23
800.854	27
800.856	27
800.857	18
800.859	29
800.861	22
800.863	26
800.864	23
800.866	24
800.868	22
800.869	20
800.871	22
800.873	27
800.875	28
800.876	23
800.878	20
800.88	22
800.881	20
800.883	25
800.885	23
800.887	28
800.888	25
800.89	18
800.892	27
800.894	22
800.895	28
800.897	24
800.899	27
800.9	27
800.902	24
800.904	26
800.906	24
800.907	28
800.909	22
800.911	35
800.912	29
800.914	34
800.916	22
800.918	22
800.919	26
800.921	36
800.923	16
800.924	26
800.926	25
800.928	29
800.93	23
800.931	29
800.933	26
800.935	29
800.937	25
800.938	36
800.94	26
800.942	22
800.943	31
800.945	40
800.947	24
800.949	37
800.95	29
800.952	30
800.954	30
800.955	29
800.957	44
800.959	43
800.961	42
800.962	39
800.964	32
800.966	32
800.968	38
800.969	47
800.971	34
800.973	50
800.974	34
800.976	33
800.978	40
800.98	44
800.981	55
800.983	43
800.985	53
800.986	53
800.988	52
800.99	46
800.992	44
800.993	48
800.995	57
800.997	57
800.998	48
801	51
801.002	48
801.004	48
801.005	49
801.007	47
801.009	40
801.011	60
801.012	42
801.014	58
801.016	64
801.017	56
801.019	65
801.021	60
801.023	58
801.024	61
801.026	61
801.028	64
801.029	70
801.031	66
801.033	76
801.035	63
801.036	63
801.038	81
801.04	54
801.042	80
801.043	63
801.045	70
801.047	70
801.048	67
801.05	73
801.052	72
801.054	94
801.055	76
801.057	99
801.059	80
801.06	81
801.062	70
801.064	80
801.066	80
801.067	83
801.069	69
801.071	90
801.072	95
801.074	80
801.076	86
801.078	91
801.079	98
801.081	102
801.083	105
801.085	92
801.086	97
801.088	89
801.09	88
801.091	101
801.093	87
801.095	104
801.097	100
801.098	107
801.1	99
801.102	81
801.103	109
801.105	82
801.107	88
801.109	97
801.11	100
801.112	96
801.114	106
801.116	88
801.117	93
801.119	82
801.121	97
801.122	84
801.124	102
801.126	81
801.128	79
801.129	88
801.131	87
801.133	72
801.134	76
801.136	67
801.138	83
801.14	86
801.141	60
801.143	86
801.145	84
801.146	91
801.148	77
801.15	73
801.152	56
801.153	75
801.155	78
801.157	85
801.159	82
801.16	83
801.162	70
801.164	62
801.165	63
801.167	70
801.169	57
801.171	66
801.172	62
801.174	58
801.176	63
801.177	61
801.179	42
801.181	63
801.183	54
801.184	67
801.186	41
801.188	50
801.19	44
801.191	52
801.193	37
801.195	49
801.196	43
801.198	43
801.2	48
801.202	40
801.203	42
801.205	45
801.207	44
801.208	35
801.21	42
801.212	31
801.214	36
801.215	30
801.217	49
801.219	36
801.22	31
801.222	44
801.224	31
801.226	32
801.227	31
801.229	44
801.231	35
801.233	27
801.234	32
801.236	34
801.238	30
801.239	30
801.241	43
801.243	21
801.245	25
801.246	19
801.248	32
801.25	23
801.251	25
801.253	23
801.255	21
801.257	25
801.258	23
801.26	16
801.262	24
801.264	29
801.265	18
801.267	29
801.269	25
801.27	35
801.272	27
801.274	27
801.276	19
801.277	25
801.279	8
801.281	22
801.282	20
801.284	20
801.286	21
801.288	29
801.289	21
801.291	15
801.293	23
801.294	14
801.296	27
801.298	14
801.3	27
801.301	19
801.303	16
801.305	13
801.307	12
801.308	20
801.31	15
801.312	10
801.313	23
801.315	13
801.317	16
801.319	16
801.32	18
801.322	12
801.324	13
801.325	16
801.327	16
801.329	11
801.331	10
801.332	14
801.334	18
801.336	14
801.338	19
801.339	17
801.341	6
801.343	13
801.344	11
801.346	14
801.348	14
801.35	10
801.351	13
801.353	8
801.355	13
801.356	15
801.358	18
801.36	12
801.362	16
801.363	11
801.365	14
801.367	10
801.369	14
801.37	9
801.372	8
801.374	13
801.375	14
801.377	7
801.379	13
801.381	11
801.382	8
801.384	10
801.386	11
801.387	12
801.389	7
801.391	9
801.393	14
801.394	8
801.396	7
801.398	12
801.399	9
801.401	11
801.403	12
801.405	8
801.406	9
801.408	15
801.41	15
801.412	12
801.413	13
801.415	11
801.417	11
801.418	7
801.42	5
801.422	7
801.424	11
801.425	12
801.427	15
801.429	9
801.43	13
801.432	6
801.434	11
801.436	10
801.437	10
801.439	10
801.441	6
801.443	8
801.444	10
801.446	12
801.448	13
801.449	7
801.451	10
801.453	8
801.455	8
801.456	5
801.458	8
801.46	6
801.461	9
801.463	9
801.465	7
801.467	8
801.468	12
801.47	8
801.472	9
801.473	10
801.475	10
801.477	11
801.479	12
801.48	10
801.482	10
801.484	6
801.486	11
801.487	7
801.489	12
801.491	14
801.492	11
801.494	16
801.496	10
801.498	13
801.499	9
801.501	9
801.503	20
801.504	16
801.506	10
801.508	8
801.51	8
801.511	3
801.513	12
801.515	11
801.517	15
801.518	11
801.52	11
801.522	6
801.523	9
801.525	10
801.527	11
801.529	15
801.53	10
801.532	9
801.534	12
801.535	5
801.537	12
801.539	8
801.541	14
801.542	6
801.544	10
801.546	11
801.548	15
801.549	15
801.551	16
801.553	8
801.554	9
801.556	9
801.558	13
801.56	13
801.561	9
801.563	18
801.565	15
801.566	10
801.568	16
801.57	12
801.572	15
801.573	17
801.575	20
801.577	13
801.578	12
801.58	4
801.582	13
801.584	5
801.585	11
801.587	10
801.589	11
801.591	12
801.592	16
801.594	15
801.596	8
801.597	13
801.599	12
801.601	10
801.603	15
801.604	14
801.606	11
801.608	9
801.609	12
801.611	17
801.613	12
801.615	16
801.616	14
801.618	12
801.62	9
801.622	8
801.623	15
801.625	15
801.627	14
801.628	12
801.63	16
801.632	11
801.634	12
801.635	18
801.637	6
801.639	19
801.64	12
801.642	14
801.644	15
801.646	12
801.647	21
801.649	21
801.651	15
801.653	8
801.654	14
801.656	11
801.658	13
801.659	19
801.661	14
801.663	23
801.665	12
801.666	16
801.668	18
801.67	11
801.671	19
801.673	12
801.675	18
801.677	16
801.678	15
801.68	10
801.682	15
801.683	22
801.685	15
801.687	12
801.689	16
801.69	17
801.692	18
801.694	18
801.696	16
801.697	20
801.699	13
801.701	21
801.702	13
801.704	18
801.706	16
801.708	20
801.709	20
801.711	22
801.713	12
801.714	23
801.716	17
801.718	18
801.72	19
801.721	20
801.723	13
801.725	25
801.727	15
801.728	17
801.73	11
801.732	15
801.733	14
801.735	14
801.737	27
801.739	8
801.74	21
801.742	18
801.744	17
801.745	17
801.747	16
801.749	10
801.751	15
801.752	25
801.754	23
801.756	15
801.758	20
801.759	24
801.761	13
801.763	15
801.764	17
801.766	22
801.768	15
801.77	22
801.771	20
801.773	18
801.775	19
801.776	20
801.778	17
801.78	20
801.782	21
801.783	18
801.785	17
801.787	26
801.789	14
801.79	22
801.792	15
801.794	22
801.795	25
801.797	22
801.799	17
801.801	27
801.802	22
801.804	20
801.806	20
801.807	15
801.809	15
801.811	19
801.813	19
801.814	24
801.816	17
801.818	19
801.819	16
801.821	20
801.823	16
801.825	15
801.826	19
801.828	16
801.83	16
801.832	21
801.833	22
801.835	19
801.837	20
801.838	22
801.84	13
801.842	28
801.844	25
801.845	16
801.847	23
801.849	14
801.85	17
801.852	24
801.854	19
801.856	20
801.857	24
801.859	15
801.861	24
801.863	22
801.864	26
801.866	23
801.868	19
801.869	15
801.871	16
801.873	26
801.875	12
801.876	18
801.878	24
801.88	20
801.881	24
801.883	19
801.885	22
801.887	18
801.888	15
801.89	19
801.892	20
801.894	23
801.895	15
801.897	16
801.899	22
801.9	21
801.902	22
801.904	21
801.906	22
801.907	17
801.909	26
801.911	25
801.912	20
801.914	24
801.916	20
801.918	25
801.919	26
801.921	26
801.923	31
801.925	25
801.926	23
801.928	24
801.93	29
801.931	25
801.933	22
801.935	18
801.937	30
801.938	21
801.94	37
801.942	22
801.943	21
801.945	25
801.947	20
801.949	28
801.95	29
801.952	18
801.954	31
801.956	27
801.957	30
801.959	26
801.961	29
801.962	36
801.964	31
801.966	33
801.968	31
801.969	36
801.971	36
801.973	24
801.974	32
801.976	29
801.978	34
801.98	30
801.981	30
801.983	36
801.985	28
801.987	33
801.988	37
801.99	36
801.992	39
801.993	40
801.995	35
801.997	37
801.999	34
802	42
802.002	43
802.004	34
802.005	41
802.007	46
802.009	47
802.011	36
802.012	53
802.014	54
802.016	46
802.018	42
802.019	41
802.021	42
802.023	46
802.024	49
802.026	48
802.028	58
802.03	53
802.031	58
802.033	59
802.035	47
802.036	52
802.038	51
802.04	57
802.042	55
802.043	70
802.045	65
802.047	62
802.048	49
802.05	47
802.052	70
802.054	76
802.055	54
802.057	60
802.059	56
802.061	66
802.062	71
802.064	49
802.066	84
802.067	80
802.069	80
802.071	64
802.073	51
802.074	61
802.076	73
802.078	82
802.079	57
802.081	63
802.083	69
802.085	71
802.086	64
802.088	71
802.09	92
802.092	65
802.093	71
802.095	71
802.097	81
802.098	78
802.1	84
802.102	71
802.104	79
802.105	81
802.107	83
802.109	87
802.11	60
802.112	63
802.114	73
802.116	61
802.117	81
802.119	76
802.121	69
802.123	70
802.124	78
802.126	84
802.128	79
802.129	77
802.131	73
802.133	56
802.135	65
802.136	55
802.138	85
802.14	65
802.141	70
802.143	67
802.145	49
802.147	66
802.148	48
802.15	65
802.152	65
802.154	49
802.155	46
802.157	60
802.159	57
802.16	58
802.162	38
802.164	47
802.166	62
802.167	42
802.169	54
802.171	49
802.172	55
802.174	48
802.176	60
802.178	42
802.179	49
802.181	52
802.183	46
802.185	45
802.186	49
802.188	47
802.19	52
802.191	36
802.193	35
802.195	38
802.197	36
802.198	37
802.2	35
802.202	30
802.203	36
802.205	31
802.207	34
802.209	32
802.21	39
802.212	36
802.214	26
802.216	28
802.217	30
802.219	34
802.221	29
802.222	34
802.224	28
802.226	20
802.228	26
802.229	29
802.231	25
802.233	24
802.234	28
802.236	26
802.238	22
802.24	35
802.241	28
802.243	27
802.245	33
802.247	22
802.248	25
802.25	22
802.252	19
802.253	25
802.255	25
802.257	28
802.259	17
802.26	19
802.262	27
802.264	26
802.265	18
802.267	13
802.269	23
802.271	29
802.272	16
802.274	12
802.276	29
802.278	18
802.279	11
802.281	16
802.283	21
802.284	16
802.286	17
802.288	24
802.29	19
802.291	14
802.293	12
802.295	20
802.296	18
802.298	17
802.3	24
802.302	9
802.303	21
802.305	12
802.307	19
802.309	17
802.31	17
802.312	11
802.314	15
802.315	11
802.317	7
802.319	17
802.321	10
802.322	19
802.324	15
802.326	13
802.327	7
802.329	14
802.331	12
802.333	14
802.334	16
802.336	16
802.338	17
802.34	12
802.341	11
802.343	18
802.345	16
802.346	16
802.348	15
802.35	16
802.352	14
802.353	12
802.355	15
802.357	11
802.358	21
802.36	16
802.362	22
802.364	16
802.365	13
802.367	7
802.369	15
802.371	15
802.372	15
802.374	15
802.376	24
802.377	17
802.379	13
802.381	20
802.383	17
802.384	13
802.386	10
802.388	16
802.389	15
802.391	12
802.393	14
802.395	15
802.396	11
802.398	18
802.4	14
802.402	16
802.403	11
802.405	17
802.407	13
802.408	15
802.41	11
802.412	17
802.414	13
802.415	9
802.417	10
802.419	11
802.42	14
802.422	22
802.424	10
802.426	12
802.427	14
802.429	13
802.431	17
802.433	21
802.434	13
802.436	16
802.438	14
802.439	14
802.441	10
802.443	11
802.445	14
802.446	14
802.448	16
802.45	9
802.451	16
802.453	12
802.455	13
802.457	15
802.458	20
802.46	10
802.462	11
802.464	13
802.465	9
802.467	18
802.469	10
802.47	13
802.472	14
802.474	21
802.476	13
802.477	6
802.479	14
802.481	9
802.482	11
802.484	9
802.486	20
802.488	16
802.489	12
802.491	24
802.493	12
802.495	11
802.496	10
802.498	13
802.5	16
802.501	19
802.503	19
802.505	10
802.507	15
802.508	12
802.51	13
802.512	18
802.513	18
802.515	18
802.517	13
802.519	14
802.52	11
802.522	17
802.524	20
802.526	25
802.527	23
802.529	13
802.531	17
802.532	24
802.534	12
802.536	9
802.538	19
802.539	18
802.541	19
802.543	19
802.544	16
802.546	20
802.548	21
802.55	19
802.551	19
802.553	17
802.555	15
802.557	23
802.558	24
802.56	22
802.562	20
802.563	22
802.565	18
802.567	35
802.569	21
802.57	26
802.572	12
802.574	20
802.575	19
802.577	15
802.579	15
802.581	24
802.582	26
802.584	17
802.586	27
802.588	25
802.589	16
802.591	22
802.593	28
802.594	25
802.596	31
802.598	24
802.6	19
802.601	27
802.603	21
802.605	34
802.606	31
802.608	28
802.61	29
802.612	27
802.613	29
802.615	23
802.617	21
802.619	19
802.62	32
802.622	19
802.624	27
802.625	33
802.627	30
802.629	25
802.631	24
802.632	31
802.634	40
802.636	22
802.637	39
802.639	27
802.641	38
802.643	36
802.644	20
802.646	27
802.648	34
802.65	38
802.651	28
802.653	35
802.655	38
802.656	37
802.658	34
802.66	33
802.662	44
802.663	24
802.665	24
802.667	36
802.668	38
802.67	48
802.672	31
802.674	39
802.675	40
802.677	35
802.679	44
802.681	42
802.682	30
802.684	32
802.686	46
802.687	36
802.689	38
802.691	37
802.693	27
802.694	44
802.696	37
802.698	33
802.699	31
802.701	51
802.703	23
802.705	41
802.706	34
802.708	47
802.71	42
802.712	46
802.713	41
802.715	35
802.717	43
802.718	49
802.72	43
802.722	44
802.724	59
802.725	49
802.727	52
802.729	44
802.731	39
802.732	54
802.734	57
802.736	52
802.737	46
802.739	50
802.741	60
802.743	61
802.744	44
802.746	59
802.748	63
802.749	61
802.751	54
802.753	57
802.755	55
802.756	59
802.758	57
802.76	52
802.762	59
802.763	66
802.765	63
802.767	62
802.768	65
802.77	63
802.772	53
802.774	57
802.775	53
802.777	55
802.779	63
802.78	65
802.782	51
802.784	53
802.786	66
802.787	72
802.789	52
802.791	78
802.793	62
802.794	71
802.796	56
802.798	60
802.799	56
802.801	64
802.803	64
802.805	69
802.806	71
802.808	63
802.81	60
802.811	69
802.813	70
802.815	62
802.817	67
802.818	62
802.82	67
802.822	66
802.824	63
802.825	58
802.827	66
802.829	61
802.83	59
802.832	74
802.834	60
802.836	57
802.837	66
802.839	50
802.841	56
802.842	64
802.844	58
802.846	59
802.848	65
802.849	65
802.851	68
802.853	56
802.855	72
802.856	47
802.858	70
802.86	52
802.861	66
802.863	53
802.865	70
802.867	67
802.868	61
802.87	65
802.872	43
802.873	56
802.875	63
802.877	62
802.879	53
802.88	60
802.882	54
802.884	62
802.886	72
802.887	64
802.889	59
802.891	55
802.892	73
802.894	61
802.896	78
802.898	62
802.899	72
802.901	62
802.903	53
802.904	68
802.906	56
802.908	64
802.91	59
802.911	72
802.913	59
802.915	69
802.917	62
802.918	68
802.92	68
802.922	63
802.923	67
802.925	69
802.927	65
802.929	78
802.93	63
802.932	59
802.934	87
802.936	74
802.937	65
802.939	89
802.941	72
802.942	72
802.944	72
802.946	75
802.948	92
802.949	80
802.951	80
802.953	73
802.954	92
802.956	92
802.958	78
802.96	81
802.961	75
802.963	87
802.965	77
802.967	73
802.968	72
802.97	89
802.972	78
802.973	85
802.975	78
802.977	94
802.979	105
802.98	103
802.982	91
802.984	97
802.985	98
802.987	111
802.989	105
802.991	103
802.992	113
802.994	85
802.996	97
802.998	118
802.999	96
803.001	129
803.003	123
803.004	119
803.006	137
803.008	113
803.01	114
803.011	119
803.013	127
803.015	130
803.016	115
803.018	118
803.02	115
803.022	140
803.023	129
803.025	141
803.027	135
803.029	129
803.03	144
803.032	147
803.034	137
803.035	164
803.037	150
803.039	163
803.041	156
803.042	181
803.044	171
803.046	180
803.047	176
803.049	162
803.051	188
803.053	160
803.054	209
803.056	221
803.058	183
803.06	196
803.061	181
803.063	186
803.065	219
803.066	218
803.068	225
803.07	210
803.072	218
803.073	226
803.075	255
803.077	227
803.079	235
803.08	251
803.082	262
803.084	220
803.085	256
803.087	237
803.089	239
803.091	251
803.092	275
803.094	240
803.096	227
803.097	270
803.099	278
803.101	257
803.103	269
803.104	269
803.106	244
803.108	267
803.11	256
803.111	273
803.113	255
803.115	245
803.116	279
803.118	241
803.12	276
803.122	233
803.123	302
803.125	256
803.127	258
803.128	247
803.13	287
803.132	271
803.134	294
803.135	313
803.137	280
803.139	285
803.141	269
803.142	244
803.144	277
803.146	239
803.147	243
803.149	270
803.151	257
803.153	245
803.154	255
803.156	236
803.158	218
803.159	249
803.161	249
803.163	225
803.165	237
803.166	202
803.168	217
803.17	200
803.172	196
803.173	160
803.175	223
803.177	175
803.178	203
803.18	174
803.182	200
803.184	166
803.185	177
803.187	159
803.189	168
803.191	162
803.192	157
803.194	140
803.196	121
803.197	136
803.199	119
803.201	125
803.203	110
803.204	109
803.206	108
803.208	116
803.209	99
803.211	91
803.213	98
803.215	83
803.216	85
803.218	93
803.22	76
803.222	81
803.223	91
803.225	85
803.227	77
803.228	71
803.23	70
803.232	72
803.234	89
803.235	65
803.237	84
803.239	53
803.24	72
803.242	76
803.244	67
803.246	75
803.247	47
803.249	64
803.251	55
803.253	52
803.254	67
803.256	47
803.258	63
803.259	44
803.261	55
803.263	48
803.265	61
803.266	48
803.268	33
803.27	43
803.271	52
803.273	43
803.275	40
803.277	44
803.278	34
803.28	38
803.282	45
803.284	35
803.285	35
803.287	27
803.289	30
803.29	33
803.292	39
803.294	26
803.296	45
803.297	29
803.299	34
803.301	31
803.303	37
803.304	30
803.306	36
803.308	38
803.309	29
803.311	34
803.313	36
803.315	23
803.316	36
803.318	21
803.32	24
803.321	29
803.323	21
803.325	33
803.327	28
803.328	39
803.33	28
803.332	40
803.334	43
803.335	38
803.337	27
803.339	29
803.34	24
803.342	28
803.344	27
803.346	19
803.347	23
803.349	23
803.351	29
803.352	22
803.354	21
803.356	22
803.358	29
803.359	17
803.361	36
803.363	22
803.365	21
803.366	24
803.368	22
803.37	25
803.371	19
803.373	23
803.375	22
803.377	19
803.378	28
803.38	24
803.382	22
803.384	23
803.385	28
803.387	23
803.389	33
803.39	18
803.392	23
803.394	13
803.396	21
803.397	17
803.399	17
803.401	19
803.402	24
803.404	21
803.406	20
803.408	29
803.409	25
803.411	21
803.413	23
803.415	27
803.416	23
803.418	23
803.42	24
803.421	17
803.423	25
803.425	23
803.427	24
803.428	23
803.43	31
803.432	25
803.433	25
803.435	22
803.437	23
803.439	26
[truncated: 32,262 more rows]

## Sheet: Figure 5e
Mass spectra integrated for T > 483 K
m/z	Intensity
800.001	9
800.002	7
800.004	11
800.006	11
800.008	9
800.009	5
800.011	6
800.013	9
800.015	4
800.016	9
800.018	7
800.02	5
800.021	6
800.023	12
800.025	7
800.027	8
800.028	12
800.03	6
800.032	7
800.033	8
800.035	7
800.037	6
800.039	12
800.04	8
800.042	9
800.044	8
800.045	9
800.047	13
800.049	11
800.051	13
800.052	10
800.054	11
800.056	16
800.058	10
800.059	9
800.061	17
800.063	14
800.064	7
800.066	7
800.068	14
800.07	10
800.071	18
800.073	10
800.075	10
800.076	10
800.078	8
800.08	10
800.082	16
800.083	12
800.085	17
800.087	16
800.088	9
800.09	14
800.092	17
800.094	16
800.095	14
800.097	10
800.099	16
800.101	13
800.102	11
800.104	12
800.106	6
800.107	12
800.109	13
800.111	18
800.113	17
800.114	14
800.116	13
800.118	13
800.119	8
800.121	12
800.123	12
800.125	10
800.126	9
800.128	12
800.13	12
800.131	10
800.133	8
800.135	7
800.137	10
800.138	7
800.14	14
800.142	8
800.144	19
800.145	13
800.147	10
800.149	10
800.15	10
800.152	13
800.154	13
800.156	11
800.157	10
800.159	8
800.161	7
800.162	4
800.164	8
800.166	5
800.168	9
800.169	6
800.171	3
800.173	6
800.174	12
800.176	12
800.178	9
800.18	8
800.181	11
800.183	8
800.185	5
800.187	6
800.188	5
800.19	5
800.192	10
800.193	7
800.195	4
800.197	6
800.199	7
800.2	3
800.202	5
800.204	4
800.205	12
800.207	5
800.209	10
800.211	6
800.212	10
800.214	3
800.216	9
800.217	5
800.219	4
800.221	6
800.223	2
800.224	8
800.226	4
800.228	6
800.23	7
800.231	3
800.233	6
800.235	4
800.236	4
800.238	6
800.24	2
800.242	2
800.243	4
800.245	3
800.247	6
800.248	4
800.25	9
800.252	2
800.254	4
800.255	7
800.257	6
800.259	2
800.26	4
800.262	2
800.264	3
800.266	8
800.267	5
800.269	0
800.271	6
800.273	4
800.274	6
800.276	9
800.278	2
800.279	2
800.281	2
800.283	2
800.285	2
800.286	4
800.288	3
800.29	2
800.291	3
800.293	3
800.295	2
800.297	0
800.298	4
800.3	4
800.302	3
800.303	3
800.305	1
800.307	1
800.309	4
800.31	8
800.312	2
800.314	3
800.316	1
800.317	1
800.319	2
800.321	3
800.322	2
800.324	0
800.326	4
800.328	3
800.329	5
800.331	3
800.333	3
800.334	5
800.336	1
800.338	2
800.34	1
800.341	2
800.343	0
800.345	3
800.346	1
800.348	2
800.35	3
800.352	1
800.353	4
800.355	4
800.357	3
800.359	2
800.36	3
800.362	1
800.364	0
800.365	1
800.367	4
800.369	4
800.371	2
800.372	3
800.374	2
800.376	1
800.377	4
800.379	0
800.381	1
800.383	2
800.384	1
800.386	1
800.388	0
800.389	2
800.391	2
800.393	1
800.395	2
800.396	2
800.398	1
800.4	2
800.402	3
800.403	1
800.405	2
800.407	0
800.408	0
800.41	1
800.412	3
800.414	0
800.415	4
800.417	2
800.419	1
800.42	1
800.422	7
800.424	3
800.426	3
800.427	1
800.429	1
800.431	1
800.432	4
800.434	2
800.436	5
800.438	3
800.439	0
800.441	5
800.443	0
800.445	2
800.446	5
800.448	2
800.45	4
800.451	1
800.453	1
800.455	3
800.457	0
800.458	1
800.46	2
800.462	1
800.463	1
800.465	3
800.467	3
800.469	1
800.47	4
800.472	0
800.474	1
800.475	3
800.477	2
800.479	1
800.481	1
800.482	2
800.484	2
800.486	1
800.488	4
800.489	2
800.491	1
800.493	1
800.494	2
800.496	1
800.498	0
800.5	6
800.501	2
800.503	5
800.505	0
800.506	0
800.508	0
800.51	1
800.512	1
800.513	2
800.515	4
800.517	1
800.518	6
800.52	3
800.522	1
800.524	1
800.525	2
800.527	0
800.529	3
800.531	3
800.532	2
800.534	2
800.536	4
800.537	1
800.539	0
800.541	4
800.543	1
800.544	3
800.546	3
800.548	3
800.549	4
800.551	2
800.553	2
800.555	2
800.556	1
800.558	3
800.56	1
800.561	4
800.563	2
800.565	2
800.567	2
800.568	2
800.57	2
800.572	1
800.574	1
800.575	3
800.577	4
800.579	3
800.58	5
800.582	2
800.584	3
800.586	3
800.587	5
800.589	4
800.591	1
800.592	1
800.594	10
800.596	0
800.598	4
800.599	4
800.601	4
800.603	2
800.604	1
800.606	1
800.608	0
800.61	1
800.611	2
800.613	3
800.615	2
800.617	1
800.618	6
800.62	3
800.622	4
800.623	2
800.625	3
800.627	8
800.629	3
800.63	1
800.632	7
800.634	1
800.635	0
800.637	4
800.639	2
800.641	2
800.642	1
800.644	5
800.646	4
800.648	3
800.649	2
800.651	2
800.653	4
800.654	7
800.656	2
800.658	7
800.66	3
800.661	4
800.663	3
800.665	3
800.666	3
800.668	2
800.67	1
800.672	2
800.673	4
800.675	2
800.677	1
800.678	4
800.68	1
800.682	2
800.684	5
800.685	0
800.687	2
800.689	5
800.691	4
800.692	1
800.694	1
800.696	4
800.697	2
800.699	4
800.701	3
800.703	1
800.704	3
800.706	5
800.708	6
800.709	4
800.711	6
800.713	5
800.715	5
800.716	4
800.718	2
800.72	2
800.721	9
800.723	4
800.725	2
800.727	10
800.728	1
800.73	4
800.732	2
800.734	7
800.735	5
800.737	4
800.739	5
800.74	3
800.742	4
800.744	8
800.746	2
800.747	1
800.749	4
800.751	4
800.752	4
800.754	3
800.756	4
800.758	3
800.759	7
800.761	6
800.763	5
800.764	3
800.766	4
800.768	4
800.77	0
800.771	8
800.773	6
800.775	6
800.777	2
800.778	4
800.78	5
800.782	11
800.783	5
800.785	4
800.787	1
800.789	5
800.79	4
800.792	8
800.794	10
800.795	3
800.797	4
800.799	6
800.801	6
800.802	5
800.804	6
800.806	6
800.808	6
800.809	5
800.811	3
800.813	2
800.814	3
800.816	7
800.818	6
800.82	5
800.821	4
800.823	4
800.825	3
800.826	6
800.828	6
800.83	4
800.832	2
800.833	6
800.835	3
800.837	4
800.838	4
800.84	1
800.842	8
800.844	3
800.845	4
800.847	6
800.849	3
800.851	10
800.852	6
800.854	7
800.856	4
800.857	1
800.859	0
800.861	4
800.863	4
800.864	9
800.866	6
800.868	4
800.869	5
800.871	5
800.873	5
800.875	4
800.876	5
800.878	3
800.88	4
800.881	2
800.883	10
800.885	8
800.887	1
800.888	3
800.89	3
800.892	3
800.894	11
800.895	6
800.897	3
800.899	3
800.9	5
800.902	3
800.904	3
800.906	5
800.907	3
800.909	7
800.911	2
800.912	4
800.914	7
800.916	5
800.918	7
800.919	5
800.921	9
800.923	4
800.924	10
800.926	2
800.928	3
800.93	5
800.931	4
800.933	1
800.935	9
800.937	9
800.938	13
800.94	14
800.942	6
800.943	6
800.945	3
800.947	8
800.949	4
800.95	12
800.952	11
800.954	5
800.955	11
800.957	8
800.959	7
800.961	5
800.962	5
800.964	8
800.966	6
800.968	3
800.969	6
800.971	6
800.973	9
800.974	10
800.976	13
800.978	14
800.98	8
800.981	12
800.983	8
800.985	11
800.986	8
800.988	16
800.99	11
800.992	13
800.993	9
800.995	17
800.997	12
800.998	10
801	10
801.002	13
801.004	19
801.005	14
801.007	13
801.009	19
801.011	5
801.012	9
801.014	11
801.016	11
801.017	15
801.019	11
801.021	18
801.023	10
801.024	11
801.026	20
801.028	9
801.029	20
801.031	13
801.033	15
801.035	20
801.036	19
801.038	16
801.04	14
801.042	22
801.043	28
801.045	14
801.047	20
801.048	16
801.05	18
801.052	15
801.054	23
801.055	25
801.057	18
801.059	32
801.06	29
801.062	24
801.064	28
801.066	30
801.067	19
801.069	21
801.071	34
801.072	29
801.074	23
801.076	19
801.078	20
801.079	32
801.081	21
801.083	30
801.085	23
801.086	26
801.088	28
801.09	20
801.091	19
801.093	27
801.095	20
801.097	27
801.098	24
801.1	33
801.102	28
801.103	21
801.105	41
801.107	23
801.109	26
801.11	29
801.112	41
801.114	30
801.116	35
801.117	30
801.119	40
801.121	29
801.122	30
801.124	38
801.126	40
801.128	23
801.129	40
801.131	28
801.133	26
801.134	35
801.136	36
801.138	35
801.14	18
801.141	34
801.143	19
801.145	24
801.146	33
801.148	43
801.15	27
801.152	46
801.153	30
801.155	44
801.157	27
801.159	31
801.16	25
801.162	32
801.164	26
801.165	26
801.167	20
801.169	22
801.171	20
801.172	24
801.174	29
801.176	16
801.177	28
801.179	23
801.181	21
801.183	18
801.184	14
801.186	27
801.188	19
801.19	17
801.191	18
801.193	31
801.195	17
801.196	18
801.198	17
801.2	19
801.202	12
801.203	18
801.205	19
801.207	13
801.208	12
801.21	14
801.212	13
801.214	12
801.215	14
801.217	12
801.219	15
801.22	8
801.222	8
801.224	15
801.226	14
801.227	10
801.229	14
801.231	17
801.233	9
801.234	12
801.236	11
801.238	8
801.239	4
801.241	9
801.243	7
801.245	11
801.246	7
801.248	7
801.25	13
801.251	7
801.253	6
801.255	8
801.257	11
801.258	2
801.26	7
801.262	5
801.264	3
801.265	7
801.267	6
801.269	10
801.27	4
801.272	4
801.274	4
801.276	6
801.277	4
801.279	4
801.281	5
801.282	11
801.284	4
801.286	7
801.288	6
801.289	4
801.291	5
801.293	7
801.294	5
801.296	7
801.298	3
801.3	1
801.301	2
801.303	2
801.305	4
801.307	6
801.308	5
801.31	5
801.312	8
801.313	8
801.315	4
801.317	3
801.319	5
801.32	4
801.322	5
801.324	3
801.325	4
801.327	3
801.329	4
801.331	4
801.332	2
801.334	5
801.336	4
801.338	9
801.339	2
801.341	3
801.343	1
801.344	3
801.346	2
801.348	3
801.35	0
801.351	3
801.353	4
801.355	3
801.356	1
801.358	4
801.36	2
801.362	3
801.363	1
801.365	2
801.367	3
801.369	1
801.37	2
801.372	4
801.374	2
801.375	1
801.377	4
801.379	1
801.381	3
801.382	3
801.384	5
801.386	4
801.387	4
801.389	3
801.391	4
801.393	2
801.394	3
801.396	5
801.398	2
801.399	4
801.401	2
801.403	3
801.405	2
801.406	4
801.408	6
801.41	1
801.412	1
801.413	2
801.415	2
801.417	4
801.418	0
801.42	3
801.422	2
801.424	3
801.425	4
801.427	0
801.429	3
801.43	1
801.432	4
801.434	4
801.436	2
801.437	2
801.439	2
801.441	3
801.443	2
801.444	1
801.446	4
801.448	2
801.449	1
801.451	4
801.453	2
801.455	5
801.456	1
801.458	0
801.46	0
801.461	2
801.463	5
801.465	6
801.467	1
801.468	3
801.47	2
801.472	1
801.473	0
801.475	0
801.477	2
801.479	4
801.48	4
801.482	4
801.484	3
801.486	1
801.487	2
801.489	2
801.491	3
801.492	3
801.494	3
801.496	3
801.498	1
801.499	1
801.501	2
801.503	0
801.504	2
801.506	0
801.508	5
801.51	2
801.511	2
801.513	2
801.515	3
801.517	3
801.518	3
801.52	1
801.522	4
801.523	1
801.525	2
801.527	2
801.529	2
801.53	2
801.532	3
801.534	2
801.535	5
801.537	2
801.539	3
801.541	1
801.542	0
801.544	2
801.546	2
801.548	5
801.549	3
801.551	0
801.553	3
801.554	4
801.556	2
801.558	0
801.56	1
801.561	1
801.563	3
801.565	4
801.566	3
801.568	2
801.57	6
801.572	2
801.573	2
801.575	4
801.577	4
801.578	3
801.58	4
801.582	1
801.584	0
801.585	4
801.587	2
801.589	5
801.591	2
801.592	3
801.594	1
801.596	2
801.597	3
801.599	8
801.601	5
801.603	3
801.604	4
801.606	6
801.608	3
801.609	7
801.611	2
801.613	4
801.615	1
801.616	2
801.618	1
801.62	5
801.622	4
801.623	0
801.625	2
801.627	6
801.628	2
801.63	0
801.632	4
801.634	6
801.635	3
801.637	6
801.639	0
801.64	2
801.642	1
801.644	3
801.646	0
801.647	6
801.649	4
801.651	1
801.653	4
801.654	7
801.656	2
801.658	2
801.659	3
801.661	0
801.663	4
801.665	5
801.666	1
801.668	3
801.67	3
801.671	2
801.673	4
801.675	7
801.677	1
801.678	2
801.68	3
801.682	4
801.683	1
801.685	2
801.687	4
801.689	5
801.69	3
801.692	3
801.694	1
801.696	2
801.697	2
801.699	3
801.701	7
801.702	4
801.704	2
801.706	4
801.708	4
801.709	2
801.711	3
801.713	11
801.714	6
801.716	4
801.718	2
801.72	3
801.721	3
801.723	3
801.725	4
801.727	4
801.728	3
801.73	4
801.732	4
801.733	1
801.735	3
801.737	10
801.739	2
801.74	1
801.742	3
801.744	3
801.745	5
801.747	4
801.749	1
801.751	4
801.752	4
801.754	2
801.756	2
801.758	5
801.759	2
801.761	2
801.763	2
801.764	4
801.766	4
801.768	4
801.77	2
801.771	4
801.773	9
801.775	1
801.776	6
801.778	0
801.78	4
801.782	3
801.783	8
801.785	4
801.787	2
801.789	6
801.79	1
801.792	4
801.794	1
801.795	5
801.797	3
801.799	5
801.801	6
801.802	2
801.804	3
801.806	6
801.807	7
801.809	6
801.811	3
801.813	5
801.814	8
801.816	1
801.818	6
801.819	2
801.821	5
801.823	3
801.825	7
801.826	6
801.828	4
801.83	4
801.832	5
801.833	6
801.835	7
801.837	3
801.838	9
801.84	8
801.842	6
801.844	5
801.845	4
801.847	4
801.849	8
801.85	2
801.852	4
801.854	5
801.856	6
801.857	1
801.859	8
801.861	5
801.863	3
801.864	6
801.866	7
801.868	4
801.869	4
801.871	8
801.873	4
801.875	5
801.876	5
801.878	2
801.88	7
801.881	5
801.883	5
801.885	4
801.887	2
801.888	2
801.89	6
801.892	4
801.894	8
801.895	4
801.897	4
801.899	5
801.9	1
801.902	6
801.904	7
801.906	5
801.907	2
801.909	8
801.911	1
801.912	2
801.914	5
801.916	5
801.918	3
801.919	5
801.921	4
801.923	3
801.925	4
801.926	8
801.928	6
801.93	4
801.931	4
801.933	3
801.935	5
801.937	8
801.938	4
801.94	4
801.942	6
801.943	5
801.945	2
801.947	9
801.949	6
801.95	5
801.952	2
801.954	8
801.956	7
801.957	2
801.959	3
801.961	5
801.962	8
801.964	4
801.966	8
801.968	3
801.969	6
801.971	5
801.973	7
801.974	7
801.976	10
801.978	10
801.98	7
801.981	7
801.983	11
801.985	4
801.987	9
801.988	10
801.99	6
801.992	9
801.993	7
801.995	6
801.997	11
801.999	14
802	9
802.002	8
802.004	4
802.005	13
802.007	7
802.009	11
802.011	12
802.012	3
802.014	12
802.016	12
802.018	6
802.019	11
802.021	12
802.023	9
802.024	11
802.026	15
802.028	13
802.03	10
802.031	12
802.033	12
802.035	15
802.036	14
802.038	8
802.04	11
802.042	9
802.043	28
802.045	16
802.047	11
802.048	16
802.05	18
802.052	11
802.054	15
802.055	22
802.057	16
802.059	26
802.061	12
802.062	21
802.064	17
802.066	18
802.067	25
802.069	26
802.071	18
802.073	16
802.074	23
802.076	23
802.078	25
802.079	22
802.081	13
802.083	20
802.085	28
802.086	15
802.088	24
802.09	20
802.092	19
802.093	22
802.095	17
802.097	17
802.098	10
802.1	25
802.102	22
802.104	25
802.105	22
802.107	32
802.109	25
802.11	21
802.112	27
802.114	15
802.116	19
802.117	25
802.119	25
802.121	16
802.123	16
802.124	26
802.126	25
802.128	19
802.129	18
802.131	22
802.133	24
802.135	27
802.136	26
802.138	21
802.14	28
802.141	33
802.143	13
802.145	25
802.147	17
802.148	18
802.15	19
802.152	27
802.154	24
802.155	14
802.157	17
802.159	29
802.16	17
802.162	33
802.164	20
802.166	27
802.167	19
802.169	22
802.171	24
802.172	18
802.174	24
802.176	14
802.178	9
802.179	18
802.181	15
802.183	19
802.185	9
802.186	14
802.188	11
802.19	13
802.191	17
802.193	16
802.195	12
802.197	15
802.198	17
802.2	12
802.202	11
802.203	12
802.205	11
802.207	10
802.209	7
802.21	10
802.212	11
802.214	13
802.216	11
802.217	6
802.219	10
802.221	11
802.222	10
802.224	8
802.226	6
802.228	6
802.229	9
802.231	8
802.233	8
802.234	8
802.236	8
802.238	8
802.24	5
802.241	5
802.243	3
802.245	7
802.247	6
802.248	9
802.25	6
802.252	10
802.253	13
802.255	8
802.257	5
802.259	9
802.26	5
802.262	8
802.264	7
802.265	5
802.267	3
802.269	5
802.271	5
802.272	6
802.274	3
802.276	10
802.278	3
802.279	10
802.281	5
802.283	5
802.284	7
802.286	6
802.288	4
802.29	1
802.291	6
802.293	5
802.295	5
802.296	5
802.298	5
802.3	6
802.302	4
802.303	1
802.305	6
802.307	5
802.309	3
802.31	2
802.312	8
802.314	2
802.315	3
802.317	1
802.319	3
802.321	3
802.322	6
802.324	2
802.326	7
802.327	4
802.329	2
802.331	5
802.333	6
802.334	3
802.336	3
802.338	7
802.34	2
802.341	4
802.343	1
802.345	4
802.346	1
802.348	1
802.35	6
802.352	3
802.353	3
802.355	0
802.357	2
802.358	4
802.36	1
802.362	6
802.364	3
802.365	5
802.367	2
802.369	1
802.371	3
802.372	5
802.374	3
802.376	2
802.377	0
802.379	1
802.381	7
802.383	6
802.384	3
802.386	2
802.388	1
802.389	2
802.391	1
802.393	6
802.395	1
802.396	2
802.398	1
802.4	1
802.402	4
802.403	2
802.405	5
802.407	4
802.408	1
802.41	2
802.412	1
802.414	3
802.415	0
802.417	4
802.419	5
802.42	3
802.422	1
802.424	8
802.426	2
802.427	2
802.429	5
802.431	3
802.433	3
802.434	2
802.436	3
802.438	2
802.439	1
802.441	1
802.443	2
802.445	3
802.446	3
802.448	3
802.45	3
802.451	5
802.453	1
802.455	2
802.457	4
802.458	2
802.46	2
802.462	3
802.464	1
802.465	3
802.467	3
802.469	3
802.47	2
802.472	2
802.474	2
802.476	4
802.477	5
802.479	2
802.481	1
802.482	3
802.484	2
802.486	2
802.488	1
802.489	1
802.491	3
802.493	4
802.495	4
802.496	6
802.498	3
802.5	4
802.501	0
802.503	6
802.505	6
802.507	3
802.508	5
802.51	3
802.512	5
802.513	5
802.515	5
802.517	6
802.519	1
802.52	2
802.522	6
802.524	4
802.526	2
802.527	5
802.529	4
802.531	0
802.532	3
802.534	6
802.536	3
802.538	3
802.539	6
802.541	3
802.543	5
802.544	10
802.546	3
802.548	2
802.55	3
802.551	2
802.553	4
802.555	5
802.557	7
802.558	6
802.56	5
802.562	1
802.563	4
802.565	4
802.567	3
802.569	4
802.57	4
802.572	4
802.574	4
802.575	4
802.577	5
802.579	5
802.581	2
802.582	6
802.584	4
802.586	6
802.588	5
802.589	7
802.591	6
802.593	2
802.594	11
802.596	7
802.598	4
802.6	5
802.601	3
802.603	7
802.605	11
802.606	7
802.608	2
802.61	6
802.612	6
802.613	2
802.615	5
802.617	10
802.619	6
802.62	9
802.622	5
802.624	7
802.625	6
802.627	3
802.629	5
802.631	5
802.632	8
802.634	4
802.636	5
802.637	6
802.639	3
802.641	5
802.643	2
802.644	5
802.646	4
802.648	6
802.65	8
802.651	7
802.653	9
802.655	10
802.656	6
802.658	4
802.66	6
802.662	12
802.663	7
802.665	4
802.667	6
802.668	9
802.67	5
802.672	4
802.674	6
802.675	5
802.677	10
802.679	7
802.681	4
802.682	7
802.684	6
802.686	8
802.687	3
802.689	6
802.691	7
802.693	10
802.694	5
802.696	9
802.698	9
802.699	7
802.701	3
802.703	8
802.705	4
802.706	8
802.708	5
802.71	5
802.712	8
802.713	9
802.715	16
802.717	8
802.718	12
802.72	6
802.722	9
802.724	13
802.725	8
802.727	10
802.729	11
802.731	7
802.732	8
802.734	7
802.736	5
802.737	7
802.739	13
802.741	10
802.743	9
802.744	6
802.746	14
802.748	8
802.749	11
802.751	5
802.753	9
802.755	5
802.756	11
802.758	14
802.76	11
802.762	11
802.763	12
802.765	5
802.767	13
802.768	11
802.77	14
802.772	12
802.774	10
802.775	9
802.777	7
802.779	5
802.78	11
802.782	12
802.784	10
802.786	12
802.787	13
802.789	7
802.791	10
802.793	12
802.794	12
802.796	8
802.798	8
802.799	11
802.801	4
802.803	21
802.805	11
802.806	13
802.808	9
802.81	12
802.811	13
802.813	9
802.815	11
802.817	8
802.818	9
802.82	11
802.822	11
802.824	14
802.825	13
802.827	7
802.829	7
802.83	12
802.832	5
802.834	9
802.836	8
802.837	14
802.839	16
802.841	15
802.842	9
802.844	13
802.846	10
802.848	5
802.849	7
802.851	14
802.853	16
802.855	16
802.856	15
802.858	7
802.86	10
802.861	11
802.863	18
802.865	10
802.867	9
802.868	12
802.87	13
802.872	8
802.873	14
802.875	15
802.877	13
802.879	14
802.88	16
802.882	6
802.884	12
802.886	9
802.887	19
802.889	11
802.891	12
802.892	9
802.894	8
802.896	12
802.898	12
802.899	18
802.901	11
802.903	8
802.904	12
802.906	12
802.908	9
802.91	9
802.911	14
802.913	7
802.915	16
802.917	16
802.918	18
802.92	7
802.922	9
802.923	7
802.925	16
802.927	9
802.929	11
802.93	11
802.932	11
802.934	5
802.936	16
802.937	13
802.939	13
802.941	13
802.942	10
802.944	9
802.946	10
802.948	6
802.949	12
802.951	8
802.953	13
802.954	14
802.956	8
802.958	18
802.96	21
802.961	13
802.963	13
802.965	16
802.967	7
802.968	18
802.97	10
802.972	18
802.973	17
802.975	17
802.977	15
802.979	23
802.98	14
802.982	17
802.984	18
802.985	26
802.987	15
802.989	15
802.991	11
802.992	24
802.994	21
802.996	17
802.998	15
802.999	16
803.001	22
803.003	23
803.004	19
803.006	20
803.008	24
803.01	23
803.011	24
803.013	23
803.015	36
803.016	23
803.018	24
803.02	25
803.022	28
803.023	20
803.025	29
803.027	26
803.029	29
803.03	23
803.032	23
803.034	20
803.035	23
803.037	42
803.039	24
803.041	28
803.042	42
803.044	27
803.046	26
803.047	38
803.049	34
803.051	33
803.053	32
803.054	29
803.056	30
803.058	38
803.06	37
803.061	31
803.063	40
803.065	35
803.066	40
803.068	45
803.07	41
803.072	36
803.073	36
803.075	45
803.077	50
803.079	40
803.08	45
803.082	38
803.084	48
803.085	57
803.087	48
803.089	41
803.091	56
803.092	48
803.094	47
803.096	54
803.097	57
803.099	64
803.101	53
803.103	51
803.104	57
803.106	49
803.108	54
803.11	50
803.111	77
803.113	54
803.115	61
803.116	50
803.118	58
803.12	64
803.122	65
803.123	62
803.125	80
803.127	56
803.128	45
803.13	70
803.132	62
803.134	56
803.135	54
803.137	54
803.139	66
803.141	61
803.142	74
803.144	69
803.146	66
803.147	61
803.149	67
803.151	78
803.153	65
803.154	62
803.156	75
803.158	65
803.159	62
803.161	78
803.163	70
803.165	59
803.166	68
803.168	67
803.17	67
803.172	75
803.173	73
803.175	68
803.177	56
803.178	73
803.18	53
803.182	55
803.184	48
803.185	63
803.187	67
803.189	44
803.191	34
803.192	52
803.194	37
803.196	52
803.197	45
803.199	53
803.201	44
803.203	41
803.204	50
803.206	38
803.208	41
803.209	41
803.211	38
803.213	44
803.215	35
803.216	33
803.218	28
803.22	32
803.222	30
803.223	19
803.225	23
803.227	29
803.228	24
803.23	28
803.232	17
803.234	26
803.235	27
803.237	23
803.239	18
803.24	16
803.242	20
803.244	19
803.246	13
803.247	19
803.249	21
803.251	21
803.253	14
803.254	13
803.256	11
803.258	12
803.259	15
803.261	12
803.263	11
803.265	11
803.266	11
803.268	12
803.27	8
803.271	12
803.273	14
803.275	9
803.277	14
803.278	3
803.28	9
803.282	11
803.284	12
803.285	6
803.287	10
803.289	10
803.29	11
803.292	7
803.294	8
803.296	10
803.297	8
803.299	5
803.301	8
803.303	10
803.304	5
803.306	7
803.308	6
803.309	9
803.311	4
803.313	7
803.315	2
803.316	8
803.318	7
803.32	6
803.321	5
803.323	4
803.325	3
803.327	8
803.328	6
803.33	8
803.332	8
803.334	3
803.335	5
803.337	4
803.339	5
803.34	2
803.342	5
803.344	6
803.346	6
803.347	5
803.349	9
803.351	2
803.352	2
803.354	9
803.356	2
803.358	6
803.359	6
803.361	2
803.363	7
803.365	3
803.366	3
803.368	3
803.37	11
803.371	8
803.373	8
803.375	8
803.377	4
803.378	2
803.38	7
803.382	4
803.384	6
803.385	4
803.387	3
803.389	7
803.39	5
803.392	4
803.394	9
803.396	5
803.397	7
803.399	6
803.401	1
803.402	1
803.404	4
803.406	5
803.408	1
803.409	2
803.411	10
803.413	6
803.415	7
803.416	1
803.418	10
803.42	4
803.421	2
803.423	7
803.425	3
803.427	5
803.428	5
803.43	5
803.432	2
803.433	4
803.435	4
803.437	4
803.439	5
[truncated: 32,262 more rows]
