# Supplementary material for: Cyclodehydrogenation of molecular nanographene precursors catalyzed by atomic hydrogen
Source: Nat Commun. 2025 Jan 15;16:691. doi: 10.1038/s41467-024-54774-1 (PMC11735845; doi:10.1038/s41467-024-54774-1)
Supplement: Supplementary file 4 — Source Data [file 41467_2024_54774_MOESM4_ESM.zip › Source Data/Suppl figure 10/Suppl Figure 10.xlsx]

## Sheet: Figure SI 10
	Mass spectra
	Reference NaCl			NaCl with deposited precursors 6			NaCl with deposited precursors 6 annealed at 180 °C with atomic hydrogen
	m/z	Intensity		m/z	Intensity		m/z	Intensity
	800.001	0		799.999	0		800	9
	800.002	0		800.001	3		800.001	21
	800.004	1		800.003	1		800.003	12
	800.006	0		800.005	1		800.005	7
	800.008	0		800.006	2		800.007	7
	800.009	0		800.008	0		800.008	11
	800.011	0		800.01	1		800.01	4
	800.013	0		800.012	4		800.012	8
	800.014	0		800.013	4		800.013	12
	800.016	0		800.015	0		800.015	6
	800.018	1		800.017	3		800.017	11
	800.02	0		800.018	3		800.019	12
	800.021	1		800.02	2		800.02	11
	800.023	0		800.022	1		800.022	9
	800.025	0		800.024	1		800.024	7
	800.026	0		800.025	0		800.026	10
	800.028	0		800.027	3		800.027	5
	800.03	0		800.029	1		800.029	8
	800.032	0		800.031	0		800.031	8
	800.033	0		800.032	2		800.032	9
	800.035	0		800.034	1		800.034	12
	800.037	0		800.036	2		800.036	14
	800.039	0		800.037	1		800.038	15
	800.04	1		800.039	1		800.039	14
	800.042	0		800.041	0		800.041	11
	800.044	1		800.043	2		800.043	6
	800.045	0		800.044	0		800.044	11
	800.047	0		800.046	4		800.046	11
	800.049	1		800.048	1		800.048	11
	800.051	0		800.049	1		800.05	9
	800.052	1		800.051	2		800.051	5
	800.054	0		800.053	2		800.053	9
	800.056	0		800.055	1		800.055	4
	800.057	1		800.056	1		800.057	7
	800.059	0		800.058	0		800.058	10
	800.061	1		800.06	2		800.06	11
	800.063	0		800.062	3		800.062	8
	800.064	0		800.063	1		800.063	13
	800.066	1		800.065	0		800.065	12
	800.068	0		800.067	0		800.067	10
	800.069	0		800.068	0		800.069	10
	800.071	0		800.07	4		800.07	6
	800.073	0		800.072	1		800.072	5
	800.075	0		800.074	2		800.074	7
	800.076	2		800.075	0		800.076	11
	800.078	0		800.077	4		800.077	11
	800.08	1		800.079	7		800.079	12
	800.081	0		800.081	1		800.081	9
	800.083	0		800.082	0		800.082	8
	800.085	0		800.084	0		800.084	10
	800.087	0		800.086	0		800.086	5
	800.088	0		800.087	2		800.088	6
	800.09	0		800.089	3		800.089	7
	800.092	0		800.091	1		800.091	10
	800.094	0		800.093	2		800.093	11
	800.095	0		800.094	0		800.094	8
	800.097	0		800.096	4		800.096	4
	800.099	0		800.098	1		800.098	8
	800.1	0		800.099	0		800.1	12
	800.102	0		800.101	2		800.101	1
	800.104	0		800.103	2		800.103	3
	800.106	1		800.105	3		800.105	6
	800.107	0		800.106	1		800.107	7
	800.109	2		800.108	4		800.108	10
	800.111	0		800.11	2		800.11	4
	800.112	1		800.112	1		800.112	8
	800.114	0		800.113	1		800.113	3
	800.116	0		800.115	1		800.115	10
	800.118	1		800.117	1		800.117	3
	800.119	2		800.118	3		800.119	7
	800.121	0		800.12	1		800.12	3
	800.123	0		800.122	1		800.122	5
	800.124	1		800.124	1		800.124	1
	800.126	0		800.125	1		800.125	8
	800.128	0		800.127	3		800.127	7
	800.13	0		800.129	4		800.129	4
	800.131	0		800.131	2		800.131	4
	800.133	0		800.132	3		800.132	5
	800.135	0		800.134	2		800.134	12
	800.136	0		800.136	2		800.136	4
	800.138	0		800.137	2		800.138	6
	800.14	0		800.139	3		800.139	7
	800.142	0		800.141	1		800.141	4
	800.143	0		800.143	3		800.143	7
	800.145	0		800.144	2		800.144	3
	800.147	0		800.146	3		800.146	4
	800.149	0		800.148	5		800.148	12
	800.15	0		800.149	1		800.15	3
	800.152	2		800.151	2		800.151	5
	800.154	3		800.153	1		800.153	7
	800.155	0		800.155	1		800.155	9
	800.157	1		800.156	5		800.156	5
	800.159	1		800.158	1		800.158	2
	800.161	0		800.16	1		800.16	5
	800.162	0		800.162	2		800.162	7
	800.164	0		800.163	4		800.163	4
	800.166	0		800.165	4		800.165	10
	800.167	0		800.167	2		800.167	7
	800.169	0		800.168	3		800.169	7
	800.171	0		800.17	2		800.17	4
	800.173	0		800.172	2		800.172	2
	800.174	0		800.174	2		800.174	3
	800.176	0		800.175	1		800.175	5
	800.178	1		800.177	3		800.177	8
	800.179	1		800.179	1		800.179	4
	800.181	0		800.181	2		800.181	8
	800.183	0		800.182	4		800.182	3
	800.185	0		800.184	1		800.184	6
	800.186	0		800.186	3		800.186	4
	800.188	0		800.187	0		800.188	9
	800.19	0		800.189	2		800.189	5
	800.191	0		800.191	0		800.191	4
	800.193	0		800.193	2		800.193	5
	800.195	1		800.194	2		800.194	1
	800.197	0		800.196	0		800.196	2
	800.198	0		800.198	1		800.198	2
	800.2	0		800.199	0		800.2	6
	800.202	0		800.201	2		800.201	5
	800.204	0		800.203	1		800.203	2
	800.205	0		800.205	3		800.205	1
	800.207	0		800.206	1		800.206	2
	800.209	0		800.208	0		800.208	3
	800.21	0		800.21	1		800.21	3
	800.212	0		800.212	2		800.212	3
	800.214	0		800.213	2		800.213	4
	800.216	0		800.215	2		800.215	5
	800.217	0		800.217	3		800.217	7
	800.219	0		800.218	3		800.219	3
	800.221	0		800.22	0		800.22	6
	800.222	1		800.222	4		800.222	4
	800.224	0		800.224	1		800.224	8
	800.226	0		800.225	0		800.225	4
	800.228	0		800.227	3		800.227	2
	800.229	0		800.229	0		800.229	11
	800.231	0		800.231	1		800.231	6
	800.233	1		800.232	0		800.232	9
	800.234	0		800.234	1		800.234	3
	800.236	0		800.236	1		800.236	6
	800.238	0		800.237	1		800.237	2
	800.24	0		800.239	0		800.239	4
	800.241	0		800.241	0		800.241	7
	800.243	0		800.243	1		800.243	4
	800.245	0		800.244	1		800.244	6
	800.246	0		800.246	0		800.246	4
	800.248	0		800.248	0		800.248	7
	800.25	1		800.249	1		800.25	3
	800.252	0		800.251	4		800.251	4
	800.253	0		800.253	0		800.253	7
	800.255	0		800.255	0		800.255	5
	800.257	0		800.256	1		800.256	4
	800.259	0		800.258	0		800.258	0
	800.26	0		800.26	3		800.26	1
	800.262	0		800.262	2		800.262	7
	800.264	0		800.263	1		800.263	4
	800.265	1		800.265	0		800.265	3
	800.267	0		800.267	4		800.267	5
	800.269	0		800.268	0		800.269	2
	800.271	0		800.27	1		800.27	4
	800.272	0		800.272	2		800.272	5
	800.274	1		800.274	2		800.274	4
	800.276	0		800.275	0		800.275	2
	800.277	1		800.277	2		800.277	3
	800.279	2		800.279	0		800.279	7
	800.281	0		800.281	0		800.281	1
	800.283	1		800.282	2		800.282	5
	800.284	0		800.284	1		800.284	5
	800.286	0		800.286	1		800.286	4
	800.288	0		800.287	1		800.287	4
	800.289	1		800.289	0		800.289	6
	800.291	0		800.291	2		800.291	8
	800.293	0		800.293	1		800.293	2
	800.295	1		800.294	1		800.294	4
	800.296	0		800.296	1		800.296	6
	800.298	0		800.298	2		800.298	3
	800.3	0		800.299	2		800.3	4
	800.301	0		800.301	3		800.301	3
	800.303	0		800.303	0		800.303	7
	800.305	0		800.305	1		800.305	4
	800.307	0		800.306	1		800.306	6
	800.308	0		800.308	0		800.308	5
	800.31	0		800.31	1		800.31	4
	800.312	0		800.312	0		800.312	3
	800.314	1		800.313	0		800.313	5
	800.315	0		800.315	0		800.315	5
	800.317	0		800.317	1		800.317	2
	800.319	0		800.318	2		800.318	3
	800.32	0		800.32	0		800.32	4
	800.322	0		800.322	0		800.322	5
	800.324	0		800.324	2		800.324	6
	800.326	0		800.325	1		800.325	3
	800.327	0		800.327	0		800.327	6
	800.329	1		800.329	2		800.329	6
	800.331	0		800.331	2		800.331	5
	800.332	0		800.332	0		800.332	2
	800.334	0		800.334	0		800.334	2
	800.336	0		800.336	0		800.336	4
	800.338	0		800.337	0		800.337	10
	800.339	0		800.339	0		800.339	5
	800.341	0		800.341	0		800.341	3
	800.343	0		800.343	2		800.343	4
	800.344	0		800.344	1		800.344	6
	800.346	0		800.346	0		800.346	9
	800.348	0		800.348	1		800.348	3
	800.35	0		800.349	0		800.349	1
	800.351	0		800.351	0		800.351	3
	800.353	0		800.353	1		800.353	0
	800.355	0		800.355	1		800.355	3
	800.357	0		800.356	1		800.356	2
	800.358	0		800.358	1		800.358	4
	800.36	0		800.36	3		800.36	3
	800.362	0		800.362	3		800.362	4
	800.363	0		800.363	1		800.363	7
	800.365	0		800.365	1		800.365	5
	800.367	0		800.367	0		800.367	4
	800.369	0		800.368	0		800.368	3
	800.37	0		800.37	0		800.37	6
	800.372	1		800.372	3		800.372	2
	800.374	0		800.374	0		800.374	7
	800.375	0		800.375	0		800.375	5
	800.377	0		800.377	1		800.377	2
	800.379	0		800.379	0		800.379	3
	800.381	1		800.381	0		800.381	2
	800.382	0		800.382	0		800.382	4
	800.384	0		800.384	0		800.384	6
	800.386	0		800.386	1		800.386	2
	800.387	0		800.387	3		800.387	3
	800.389	0		800.389	0		800.389	5
	800.391	0		800.391	2		800.391	6
	800.393	1		800.393	1		800.393	5
	800.394	0		800.394	0		800.394	5
	800.396	0		800.396	0		800.396	4
	800.398	0		800.398	0		800.398	5
	800.399	0		800.399	0		800.399	4
	800.401	0		800.401	0		800.401	6
	800.403	0		800.403	1		800.403	3
	800.405	0		800.405	2		800.405	3
	800.406	0		800.406	0		800.406	2
	800.408	0		800.408	0		800.408	3
	800.41	0		800.41	1		800.41	6
	800.412	0		800.412	1		800.412	5
	800.413	0		800.413	1		800.413	5
	800.415	0		800.415	0		800.415	7
	800.417	0		800.417	0		800.417	3
	800.418	0		800.418	0		800.418	3
	800.42	0		800.42	0		800.42	4
	800.422	0		800.422	1		800.422	5
	800.424	0		800.424	0		800.424	2
	800.425	1		800.425	0		800.425	2
	800.427	0		800.427	0		800.427	5
	800.429	0		800.429	1		800.429	3
	800.43	1		800.431	0		800.431	4
	800.432	0		800.432	1		800.432	8
	800.434	0		800.434	1		800.434	1
	800.436	0		800.436	1		800.436	8
	800.437	0		800.437	0		800.437	6
	800.439	0		800.439	2		800.439	2
	800.441	0		800.441	3		800.441	4
	800.442	0		800.443	0		800.443	4
	800.444	0		800.444	1		800.444	2
	800.446	0		800.446	1		800.446	4
	800.448	0		800.448	1		800.448	5
	800.449	1		800.449	2		800.449	3
	800.451	0		800.451	0		800.451	6
	800.453	1		800.453	0		800.453	7
	800.454	0		800.455	0		800.455	5
	800.456	0		800.456	0		800.456	6
	800.458	0		800.458	0		800.458	7
	800.46	0		800.46	3		800.46	2
	800.461	0		800.462	2		800.462	7
	800.463	1		800.463	2		800.463	5
	800.465	0		800.465	2		800.465	6
	800.467	0		800.467	1		800.467	5
	800.468	0		800.468	1		800.468	5
	800.47	1		800.47	1		800.47	4
	800.472	1		800.472	0		800.472	2
	800.473	1		800.474	0		800.474	5
	800.475	0		800.475	2		800.475	1
	800.477	0		800.477	0		800.477	8
	800.479	0		800.479	1		800.479	3
	800.48	0		800.481	0		800.48	7
	800.482	0		800.482	0		800.482	2
	800.484	0		800.484	3		800.484	3
	800.485	0		800.486	0		800.486	4
	800.487	0		800.487	0		800.487	5
	800.489	1		800.489	0		800.489	5
	800.491	0		800.491	0		800.491	3
	800.492	0		800.493	0		800.493	4
	800.494	0		800.494	1		800.494	9
	800.496	0		800.496	1		800.496	4
	800.497	0		800.498	1		800.498	5
	800.499	0		800.499	0		800.499	5
	800.501	0		800.501	1		800.501	2
	800.503	0		800.503	0		800.503	4
	800.504	0		800.505	0		800.505	4
	800.506	0		800.506	2		800.506	2
	800.508	0		800.508	0		800.508	9
	800.51	0		800.51	1		800.51	7
	800.511	1		800.512	0		800.512	7
	800.513	0		800.513	0		800.513	6
	800.515	0		800.515	1		800.515	4
	800.516	0		800.517	1		800.517	5
	800.518	0		800.518	1		800.518	7
	800.52	0		800.52	0		800.52	11
	800.522	0		800.522	0		800.522	8
	800.523	0		800.524	0		800.524	5
	800.525	0		800.525	1		800.525	7
	800.527	0		800.527	0		800.527	4
	800.528	0		800.529	1		800.529	5
	800.53	0		800.531	0		800.53	8
	800.532	0		800.532	0		800.532	4
	800.534	0		800.534	3		800.534	6
	800.535	0		800.536	0		800.536	7
	800.537	0		800.537	0		800.537	5
	800.539	0		800.539	2		800.539	4
	800.54	0		800.541	1		800.541	3
	800.542	0		800.543	1		800.543	6
	800.544	0		800.544	0		800.544	2
	800.546	0		800.546	1		800.546	5
	800.547	0		800.548	0		800.548	10
	800.549	1		800.549	1		800.549	4
	800.551	0		800.551	2		800.551	12
	800.552	0		800.553	1		800.553	6
	800.554	0		800.555	1		800.555	4
	800.556	0		800.556	2		800.556	7
	800.558	0		800.558	0		800.558	7
	800.559	0		800.56	1		800.56	9
	800.561	0		800.562	1		800.561	8
	800.563	0		800.563	1		800.563	8
	800.565	0		800.565	0		800.565	9
	800.566	0		800.567	0		800.567	4
	800.568	0		800.568	0		800.568	3
	800.57	0		800.57	2		800.57	8
	800.571	1		800.572	0		800.572	7
	800.573	0		800.574	3		800.574	3
	800.575	0		800.575	0		800.575	4
	800.577	0		800.577	0		800.577	10
	800.578	0		800.579	1		800.579	2
	800.58	0		800.581	0		800.58	8
	800.582	0		800.582	1		800.582	5
	800.583	0		800.584	1		800.584	7
	800.585	0		800.586	0		800.586	6
	800.587	0		800.587	1		800.587	5
	800.589	0		800.589	0		800.589	1
	800.59	1		800.591	1		800.591	5
	800.592	0		800.593	0		800.593	9
	800.594	0		800.594	1		800.594	12
	800.595	0		800.596	0		800.596	10
	800.597	0		800.598	0		800.598	5
	800.599	0		800.599	1		800.599	8
	800.601	0		800.601	0		800.601	11
	800.602	0		800.603	0		800.603	5
	800.604	0		800.605	0		800.605	5
	800.606	0		800.606	3		800.606	13
	800.608	0		800.608	0		800.608	10
	800.609	1		800.61	0		800.61	7
	800.611	0		800.612	0		800.611	5
	800.613	0		800.613	1		800.613	8
	800.614	0		800.615	2		800.615	9
	800.616	0		800.617	1		800.617	8
	800.618	0		800.618	1		800.618	15
	800.62	0		800.62	1		800.62	8
	800.621	0		800.622	1		800.622	9
	800.623	0		800.624	2		800.624	9
	800.625	1		800.625	0		800.625	6
	800.626	0		800.627	0		800.627	8
	800.628	0		800.629	0		800.629	7
	800.63	0		800.631	1		800.63	13
	800.632	0		800.632	0		800.632	15
	800.633	0		800.634	1		800.634	12
	800.635	0		800.636	0		800.636	10
	800.637	0		800.637	1		800.637	12
	800.638	0		800.639	0		800.639	13
	800.64	0		800.641	0		800.641	5
	800.642	0		800.643	0		800.643	13
	800.644	0		800.644	1		800.644	10
	800.645	0		800.646	0		800.646	8
	800.647	0		800.648	0		800.648	13
	800.649	0		800.65	1		800.649	8
	800.65	0		800.651	0		800.651	10
	800.652	0		800.653	0		800.653	12
	800.654	0		800.655	2		800.655	12
	800.656	1		800.656	1		800.656	10
	800.657	0		800.658	1		800.658	11
	800.659	0		800.66	1		800.66	12
	800.661	0		800.662	1		800.661	7
	800.663	0		800.663	0		800.663	11
	800.664	0		800.665	2		800.665	14
	800.666	0		800.667	0		800.667	9
	800.668	1		800.668	1		800.668	10
	800.669	0		800.67	1		800.67	8
	800.671	0		800.672	2		800.672	6
	800.673	0		800.674	1		800.674	10
	800.675	0		800.675	3		800.675	10
	800.676	0		800.677	1		800.677	8
	800.678	0		800.679	0		800.679	13
	800.68	0		800.681	1		800.68	16
	800.681	0		800.682	1		800.682	10
	800.683	0		800.684	1		800.684	8
	800.685	0		800.686	4		800.686	5
	800.687	0		800.687	0		800.687	12
	800.688	0		800.689	0		800.689	10
	800.69	0		800.691	2		800.691	16
	800.692	1		800.693	0		800.692	9
	800.693	1		800.694	0		800.694	13
	800.695	0		800.696	0		800.696	10
	800.697	0		800.698	2		800.698	15
	800.699	0		800.7	2		800.699	15
	800.7	0		800.701	1		800.701	15
	800.702	0		800.703	0		800.703	13
	800.704	0		800.705	2		800.705	13
	800.706	0		800.706	0		800.706	11
	800.707	2		800.708	2		800.708	16
	800.709	1		800.71	0		800.71	8
	800.711	0		800.712	1		800.711	13
	800.712	0		800.713	1		800.713	10
	800.714	0		800.715	1		800.715	8
	800.716	1		800.717	1		800.717	23
	800.718	0		800.718	1		800.718	10
	800.719	0		800.72	0		800.72	9
	800.721	0		800.722	2		800.722	16
	800.723	1		800.724	0		800.724	10
	800.724	0		800.725	1		800.725	9
	800.726	0		800.727	0		800.727	9
	800.728	0		800.729	0		800.729	14
	800.73	0		800.731	1		800.73	5
	800.731	1		800.732	0		800.732	14
	800.733	0		800.734	1		800.734	8
	800.735	0		800.736	3		800.736	11
	800.736	0		800.737	1		800.737	12
	800.738	0		800.739	1		800.739	16
	800.74	0		800.741	0		800.741	15
	800.742	0		800.743	0		800.742	10
	800.743	0		800.744	0		800.744	6
	800.745	0		800.746	0		800.746	18
	800.747	0		800.748	1		800.748	18
	800.748	0		800.75	1		800.749	12
	800.75	1		800.751	1		800.751	13
	800.752	0		800.753	2		800.753	9
	800.754	0		800.755	0		800.755	12
	800.755	0		800.756	0		800.756	6
	800.757	0		800.758	2		800.758	14
	800.759	0		800.76	0		800.76	12
	800.761	0		800.762	2		800.761	12
	800.762	0		800.763	1		800.763	14
	800.764	2		800.765	1		800.765	13
	800.766	0		800.767	0		800.767	10
	800.767	0		800.769	0		800.768	10
	800.769	2		800.77	1		800.77	10
	800.771	0		800.772	0		800.772	21
	800.773	0		800.774	2		800.774	12
	800.774	0		800.775	1		800.775	14
	800.776	0		800.777	1		800.777	10
	800.778	2		800.779	1		800.779	18
	800.779	0		800.781	0		800.78	14
	800.781	0		800.782	1		800.782	9
	800.783	0		800.784	0		800.784	10
	800.785	0		800.786	1		800.786	28
	800.786	0		800.787	0		800.787	10
	800.788	0		800.789	0		800.789	19
	800.79	0		800.791	2		800.791	9
	800.791	0		800.793	1		800.792	11
	800.793	0		800.794	3		800.794	9
	800.795	1		800.796	0		800.796	11
	800.797	0		800.798	1		800.798	19
	800.798	1		800.8	1		800.799	11
	800.8	0		800.801	1		800.801	19
	800.802	0		800.803	0		800.803	20
	800.804	0		800.805	1		800.805	16
	800.805	0		800.806	3		800.806	14
	800.807	0		800.808	3		800.808	18
	800.809	0		800.81	0		800.81	23
	800.81	2		800.812	1		800.811	19
	800.812	0		800.813	1		800.813	21
	800.814	0		800.815	1		800.815	12
	800.816	0		800.817	2		800.817	24
	800.817	0		800.819	2		800.818	15
	800.819	0		800.82	0		800.82	14
	800.821	1		800.822	1		800.822	10
	800.822	2		800.824	1		800.823	13
	800.824	1		800.825	0		800.825	21
	800.826	0		800.827	1		800.827	20
	800.828	1		800.829	2		800.829	13
	800.829	0		800.831	0		800.83	21
	800.831	0		800.832	1		800.832	17
	800.833	0		800.834	1		800.834	23
	800.834	1		800.836	3		800.836	16
	800.836	1		800.837	1		800.837	21
	800.838	0		800.839	0		800.839	16
	800.84	0		800.841	0		800.841	24
	800.841	0		800.843	1		800.842	14
	800.843	0		800.844	0		800.844	24
	800.845	0		800.846	1		800.846	18
	800.847	0		800.848	4		800.848	17
	800.848	0		800.85	0		800.849	24
	800.85	1		800.851	0		800.851	19
	800.852	0		800.853	2		800.853	20
	800.853	0		800.855	0		800.855	15
	800.855	1		800.856	1		800.856	18
	800.857	0		800.858	1		800.858	10
	800.859	0		800.86	2		800.86	20
	800.86	0		800.862	0		800.861	13
	800.862	0		800.863	1		800.863	22
	800.864	0		800.865	0		800.865	21
	800.865	0		800.867	2		800.867	21
	800.867	0		800.869	1		800.868	23
	800.869	0		800.87	2		800.87	19
	800.871	1		800.872	1		800.872	18
	800.872	0		800.874	2		800.873	18
	800.874	0		800.875	2		800.875	15
	800.876	0		800.877	1		800.877	21
	800.877	0		800.879	0		800.879	22
	800.879	0		800.881	2		800.88	17
	800.881	0		800.882	1		800.882	26
	800.883	0		800.884	1		800.884	11
	800.884	0		800.886	1		800.886	13
	800.886	1		800.888	0		800.887	9
	800.888	1		800.889	1		800.889	15
	800.889	0		800.891	1		800.891	20
	800.891	0		800.893	1		800.892	15
	800.893	0		800.894	2		800.894	25
	800.895	0		800.896	1		800.896	18
	800.896	0		800.898	3		800.898	17
	800.898	0		800.9	0		800.899	28
	800.9	0		800.901	1		800.901	23
	800.902	1		800.903	2		800.903	24
	800.903	0		800.905	1		800.905	17
	800.905	0		800.906	1		800.906	20
	800.907	0		800.908	1		800.908	14
	800.908	0		800.91	1		800.91	23
	800.91	0		800.912	0		800.911	14
	800.912	1		800.913	1		800.913	21
	800.914	1		800.915	0		800.915	17
	800.915	0		800.917	0		800.917	15
	800.917	0		800.919	0		800.918	26
	800.919	0		800.92	3		800.92	20
	800.92	0		800.922	1		800.922	16
	800.922	0		800.924	3		800.923	27
	800.924	0		800.925	1		800.925	22
	800.926	1		800.927	4		800.927	18
	800.927	0		800.929	1		800.929	26
	800.929	0		800.931	0		800.93	20
	800.931	2		800.932	1		800.932	15
	800.932	1		800.934	0		800.934	21
	800.934	1		800.936	1		800.936	21
	800.936	1		800.938	1		800.937	16
	800.938	0		800.939	3		800.939	25
	800.939	0		800.941	0		800.941	12
	800.941	0		800.943	2		800.942	13
	800.943	0		800.944	1		800.944	13
	800.945	0		800.946	2		800.946	15
	800.946	0		800.948	4		800.948	13
	800.948	0		800.95	0		800.949	24
	800.95	0		800.951	0		800.951	14
	800.951	0		800.953	2		800.953	14
	800.953	0		800.955	2		800.955	15
	800.955	0		800.956	1		800.956	14
	800.957	0		800.958	2		800.958	15
	800.958	0		800.96	1		800.96	24
	800.96	0		800.962	0		800.961	18
	800.962	0		800.963	2		800.963	20
	800.963	0		800.965	1		800.965	16
	800.965	0		800.967	1		800.967	17
	800.967	0		800.969	1		800.968	15
	800.969	0		800.97	2		800.97	22
	800.97	0		800.972	2		800.972	13
	800.972	0		800.974	1		800.973	16
	800.974	1		800.975	1		800.975	19
	800.975	0		800.977	2		800.977	14
	800.977	0		800.979	1		800.979	14
	800.979	1		800.981	0		800.98	12
	800.981	0		800.982	2		800.982	18
	800.982	0		800.984	1		800.984	12
	800.984	0		800.986	0		800.986	21
	800.986	0		800.988	2		800.987	13
	800.988	0		800.989	3		800.989	11
	800.989	1		800.991	2		800.991	17
	800.991	0		800.993	0		800.992	14
	800.993	0		800.994	0		800.994	25
	800.994	0		800.996	0		800.996	15
	800.996	0		800.998	0		800.998	15
	800.998	0		801	0		800.999	21
	801	0		801.001	1		801.001	11
	801.001	0		801.003	1		801.003	20
	801.003	0		801.005	0		801.005	19
	801.005	0		801.007	1		801.006	12
	801.006	1		801.008	2		801.008	18
	801.008	0		801.01	0		801.01	20
	801.01	1		801.012	2		801.011	16
	801.012	0		801.013	2		801.013	11
	801.013	1		801.015	2		801.015	17
	801.015	0		801.017	1		801.017	15
	801.017	0		801.019	2		801.018	14
	801.018	0		801.02	0		801.02	7
	801.02	0		801.022	3		801.022	12
	801.022	1		801.024	2		801.023	19
	801.024	0		801.025	1		801.025	16
	801.025	0		801.027	2		801.027	12
	801.027	0		801.029	1		801.029	13
	801.029	0		801.031	1		801.03	9
	801.031	1		801.032	0		801.032	20
	801.032	0		801.034	0		801.034	11
	801.034	0		801.036	3		801.036	11
	801.036	1		801.038	2		801.037	8
	801.037	0		801.039	3		801.039	17
	801.039	0		801.041	3		801.041	9
	801.041	0		801.043	2		801.042	11
	801.043	1		801.044	1		801.044	7
	801.044	0		801.046	2		801.046	12
	801.046	1		801.048	7		801.048	11
	801.048	0		801.05	2		801.049	10
	801.049	0		801.051	2		801.051	8
	801.051	0		801.053	2		801.053	9
	801.053	0		801.055	3		801.055	12
	801.055	0		801.057	3		801.056	9
	801.056	0		801.058	2		801.058	7
	801.058	0		801.06	2		801.06	11
	801.06	0		801.062	1		801.061	13
	801.061	0		801.063	2		801.063	9
	801.063	1		801.065	6		801.065	5
	801.065	0		801.067	2		801.067	8
	801.067	0		801.069	6		801.068	7
	801.068	1		801.07	4		801.07	11
	801.07	0		801.072	5		801.072	13
	801.072	0		801.074	2		801.073	9
	801.074	0		801.076	2		801.075	6
	801.075	1		801.077	2		801.077	10
	801.077	0		801.079	2		801.079	15
	801.079	0		801.081	0		801.08	6
	801.08	1		801.082	4		801.082	12
	801.082	0		801.084	1		801.084	9
	801.084	0		801.086	5		801.086	3
	801.086	2		801.088	4		801.087	6
	801.087	0		801.089	5		801.089	3
	801.089	0		801.091	1		801.091	12
	801.091	1		801.093	3		801.092	3
	801.092	0		801.094	1		801.094	10
	801.094	0		801.096	2		801.096	8
	801.096	0		801.098	2		801.098	7
	801.098	0		801.1	4		801.099	4
	801.099	0		801.101	5		801.101	12
	801.101	0		801.103	2		801.103	5
	801.103	0		801.105	2		801.105	5
	801.104	0		801.107	7		801.106	5
	801.106	0		801.108	3		801.108	11
	801.108	0		801.11	3		801.11	5
	801.11	0		801.112	1		801.111	7
	801.111	0		801.113	4		801.113	7
	801.113	0		801.115	2		801.115	7
	801.115	0		801.117	1		801.117	8
	801.116	0		801.119	7		801.118	6
	801.118	0		801.12	2		801.12	4
	801.12	0		801.122	3		801.122	8
	801.122	0		801.124	1		801.123	7
	801.123	0		801.126	3		801.125	2
	801.125	0		801.127	2		801.127	9
	801.127	2		801.129	3		801.129	6
	801.129	0		801.131	1		801.13	11
	801.13	0		801.132	4		801.132	12
	801.132	0		801.134	4		801.134	4
	801.134	1		801.136	0		801.136	3
	801.135	0		801.138	0		801.137	7
	801.137	0		801.139	1		801.139	5
	801.139	0		801.141	0		801.141	3
	801.141	0		801.143	1		801.142	9
	801.142	0		801.145	3		801.144	4
	801.144	0		801.146	1		801.146	5
	801.146	0		801.148	1		801.148	5
	801.147	0		801.15	2		801.149	2
	801.149	0		801.151	1		801.151	5
	801.151	1		801.153	5		801.153	8
	801.153	0		801.155	3		801.155	7
	801.154	1		801.157	5		801.156	1
	801.156	0		801.158	1		801.158	9
	801.158	0		801.16	3		801.16	6
	801.159	0		801.162	3		801.161	8
	801.161	0		801.163	3		801.163	8
	801.163	0		801.165	4		801.165	6
	801.165	0		801.167	3		801.167	5
	801.166	0		801.169	3		801.168	1
	801.168	0		801.17	2		801.17	7
	801.17	0		801.172	4		801.172	6
	801.172	0		801.174	2		801.173	8
	801.173	0		801.176	1		801.175	5
	801.175	0		801.177	4		801.177	6
	801.177	0		801.179	2		801.179	6
	801.178	0		801.181	6		801.18	2
	801.18	0		801.182	2		801.182	7
	801.182	0		801.184	2		801.184	4
	801.184	1		801.186	1		801.186	4
	801.185	1		801.188	5		801.187	4
	801.187	0		801.189	2		801.189	2
	801.189	2		801.191	3		801.191	5
	801.19	0		801.193	1		801.192	6
	801.192	0		801.195	1		801.194	8
	801.194	0		801.196	4		801.196	5
	801.196	0		801.198	0		801.198	3
	801.197	0		801.2	1		801.199	7
	801.199	1		801.201	1		801.201	5
	801.201	0		801.203	3		801.203	5
	801.202	1		801.205	1		801.205	2
	801.204	0		801.207	3		801.206	4
	801.206	1		801.208	3		801.208	5
	801.208	0		801.21	4		801.21	5
	801.209	0		801.212	3		801.211	2
	801.211	0		801.214	2		801.213	7
	801.213	0		801.215	0		801.215	1
	801.215	0		801.217	0		801.217	6
	801.216	0		801.219	0		801.218	3
	801.218	1		801.22	2		801.22	6
	801.22	0		801.222	2		801.222	4
	801.221	1		801.224	3		801.223	5
	801.223	0		801.226	2		801.225	2
	801.225	0		801.227	1		801.227	3
	801.227	0		801.229	2		801.229	3
	801.228	0		801.231	1		801.23	2
	801.23	0		801.232	3		801.232	4
	801.232	0		801.234	1		801.234	11
	801.233	0		801.236	1		801.236	4
	801.235	0		801.238	4		801.237	8
	801.237	0		801.239	3		801.239	3
	801.239	0		801.241	2		801.241	3
	801.24	0		801.243	2		801.242	4
	801.242	0		801.245	2		801.244	1
	801.244	1		801.246	1		801.246	8
	801.245	0		801.248	0		801.248	4
	801.247	0		801.25	2		801.249	6
	801.249	0		801.251	1		801.251	2
	801.251	0		801.253	2		801.253	4
	801.252	1		801.255	1		801.255	4
	801.254	0		801.257	0		801.256	3
	801.256	0		801.258	4		801.258	1
	801.258	0		801.26	3		801.26	4
	801.259	0		801.262	1		801.261	1
	801.261	0		801.264	1		801.263	3
	801.263	0		801.265	1		801.265	5
	801.264	0		801.267	3		801.267	6
	801.266	0		801.269	3		801.268	5
	801.268	0		801.27	2		801.27	5
	801.27	0		801.272	0		801.272	5
	801.271	0		801.274	0		801.273	4
	801.273	0		801.276	2		801.275	7
	801.275	1		801.277	2		801.277	4
	801.276	0		801.279	1		801.279	9
	801.278	0		801.281	0		801.28	4
	801.28	0		801.283	0		801.282	3
	801.282	0		801.284	1		801.284	4
	801.283	0		801.286	1		801.286	6
	801.285	0		801.288	2		801.287	5
	801.287	1		801.289	0		801.289	2
	801.288	0		801.291	0		801.291	4
	801.29	1		801.293	1		801.292	2
	801.292	0		801.295	2		801.294	7
	801.294	0		801.296	2		801.296	3
	801.295	1		801.298	0		801.298	7
	801.297	0		801.3	1		801.299	11
	801.299	0		801.302	2		801.301	7
	801.301	0		801.303	2		801.303	3
	801.302	0		801.305	2		801.305	8
	801.304	0		801.307	0		801.306	6
	801.306	0		801.308	2		801.308	4
	801.307	1		801.31	1		801.31	4
	801.309	0		801.312	3		801.311	5
	801.311	0		801.314	2		801.313	2
	801.313	1		801.315	1		801.315	4
	801.314	0		801.317	1		801.317	1
	801.316	1		801.319	0		801.318	5
	801.318	0		801.32	1		801.32	6
	801.319	0		801.322	3		801.322	3
	801.321	0		801.324	2		801.324	3
	801.323	0		801.326	0		801.325	3
	801.325	0		801.327	2		801.327	3
	801.326	0		801.329	0		801.329	6
	801.328	0		801.331	0		801.33	4
	801.33	1		801.333	3		801.332	4
	801.331	0		801.334	1		801.334	5
	801.333	0		801.336	0		801.336	5
	801.335	0		801.338	1		801.337	3
	801.337	0		801.339	2		801.339	8
	801.338	0		801.341	0		801.341	3
	801.34	0		801.343	0		801.342	6
	801.342	0		801.345	0		801.344	6
	801.344	0		801.346	1		801.346	6
	801.345	0		801.348	0		801.348	4
	801.347	0		801.35	2		801.349	2
	801.349	0		801.352	0		801.351	3
	801.35	0		801.353	0		801.353	7
	801.352	0		801.355	0		801.355	3
	801.354	0		801.357	1		801.356	4
	801.356	0		801.358	1		801.358	7
	801.357	0		801.36	0		801.36	2
	801.359	1		801.362	1		801.361	6
	801.361	0		801.364	1		801.363	4
	801.362	0		801.365	1		801.365	3
	801.364	0		801.367	1		801.367	3
	801.366	0		801.369	0		801.368	1
	801.368	1		801.371	0		801.37	5
	801.369	0		801.372	1		801.372	5
	801.371	0		801.374	1		801.374	9
	801.373	0		801.376	0		801.375	5
	801.375	0		801.377	0		801.377	4
	801.376	0		801.379	0		801.379	5
	801.378	0		801.381	1		801.38	1
	801.38	0		801.383	0		801.382	1
	801.381	0		801.384	0		801.384	3
	801.383	0		801.386	2		801.386	4
	801.385	0		801.388	1		801.387	3
	801.387	0		801.389	0		801.389	6
	801.388	0		801.391	2		801.391	3
	801.39	1		801.393	1		801.392	2
	801.392	0		801.395	1		801.394	2
	801.393	1		801.396	1		801.396	2
	801.395	0		801.398	1		801.398	4
	801.397	0		801.4	0		801.399	5
	801.399	0		801.402	3		801.401	3
	801.4	0		801.403	0		801.403	3
	801.402	0		801.405	3		801.405	1
	801.404	0		801.407	1		801.406	7
	801.405	0		801.408	4		801.408	2
	801.407	0		801.41	1		801.41	4
	801.409	0		801.412	1		801.411	7
	801.411	0		801.414	2		801.413	3
	801.412	0		801.415	0		801.415	2
	801.414	1		801.417	0		801.417	0
	801.416	0		801.419	0		801.418	5
	801.418	0		801.421	0		801.42	7
	801.419	0		801.422	2		801.422	6
	801.421	0		801.424	1		801.424	5
	801.423	0		801.426	1		801.425	5
	801.424	0		801.427	1		801.427	6
	801.426	0		801.429	0		801.429	2
	801.428	2		801.431	2		801.43	9
	801.43	0		801.433	0		801.432	6
	801.431	1		801.434	2		801.434	5
	801.433	0		801.436	2		801.436	4
	801.435	0		801.438	1		801.437	2
	801.436	0		801.44	1		801.439	5
	801.438	0		801.441	1		801.441	7
	801.44	0		801.443	0		801.442	4
	801.442	0		801.445	1		801.444	3
	801.443	0		801.446	0		801.446	4
	801.445	0		801.448	0		801.448	3
	801.447	0		801.45	0		801.449	4
	801.448	0		801.452	0		801.451	4
	801.45	0		801.453	0		801.453	3
	801.452	1		801.455	0		801.455	6
	801.454	0		801.457	0		801.456	8
	801.455	0		801.459	1		801.458	5
	801.457	0		801.46	2		801.46	2
	801.459	0		801.462	0		801.461	2
	801.461	0		801.464	2		801.463	2
	801.462	0		801.465	1		801.465	4
	801.464	0		801.467	1		801.467	5
	801.466	0		801.469	3		801.468	3
	801.467	0		801.471	5		801.47	4
	801.469	1		801.472	0		801.472	7
	801.471	0		801.474	0		801.474	6
	801.473	0		801.476	1		801.475	6
	801.474	0		801.477	0		801.477	2
	801.476	0		801.479	0		801.479	4
	801.478	0		801.481	0		801.48	4
	801.479	1		801.483	0		801.482	5
	801.481	0		801.484	2		801.484	6
	801.483	0		801.486	0		801.486	6
	801.485	0		801.488	1		801.487	4
	801.486	0		801.49	1		801.489	3
	801.488	0		801.491	2		801.491	3
	801.49	1		801.493	0		801.493	0
	801.491	0		801.495	0		801.494	6
	801.493	0		801.496	1		801.496	2
	801.495	0		801.498	2		801.498	3
	801.497	0		801.5	1		801.499	5
	801.498	0		801.502	0		801.501	3
	801.5	0		801.503	0		801.503	6
	801.502	0		801.505	0		801.505	4
	801.504	0		801.507	1		801.506	7
	801.505	0		801.509	0		801.508	6
	801.507	0		801.51	1		801.51	2
	801.509	0		801.512	1		801.511	5
	801.51	0		801.514	2		801.513	6
	801.512	0		801.515	1		801.515	6
	801.514	0		801.517	1		801.517	5
	801.516	0		801.519	0		801.518	5
	801.517	0		801.521	0		801.52	5
	801.519	0		801.522	0		801.522	3
	801.521	2		801.524	0		801.524	4
	801.522	0		801.526	1		801.525	2
	801.524	1		801.528	0		801.527	2
	801.526	0		801.529	2		801.529	3
	801.528	0		801.531	1		801.53	1
	801.529	0		801.533	0		801.532	5
	801.531	1		801.534	2		801.534	4
	801.533	0		801.536	0		801.536	5
	801.534	1		801.538	0		801.537	3
	801.536	1		801.54	1		801.539	9
	801.538	0		801.541	0		801.541	8
	801.54	0		801.543	0		801.543	7
	801.541	0		801.545	1		801.544	7
	801.543	0		801.547	0		801.546	7
	801.545	0		801.548	2		801.548	6
	801.547	0		801.55	0		801.549	2
	801.548	0		801.552	1		801.551	5
	801.55	0		801.553	0		801.553	5
	801.552	0		801.555	0		801.555	8
	801.553	0		801.557	2		801.556	6
	801.555	0		801.559	1		801.558	3
	801.557	1		801.56	0		801.56	4
	801.559	0		801.562	2		801.561	12
	801.56	0		801.564	1		801.563	3
	801.562	0		801.565	1		801.565	10
	801.564	1		801.567	0		801.567	5
	801.565	1		801.569	0		801.568	5
	801.567	0		801.571	0		801.57	1
	801.569	0		801.572	1		801.572	3
	801.571	1		801.574	0		801.574	8
	801.572	0		801.576	0		801.575	9
	801.574	0		801.578	0		801.577	8
	801.576	0		801.579	1		801.579	9
	801.577	1		801.581	1		801.58	4
	801.579	0		801.583	0		801.582	7
	801.581	0		801.584	0		801.584	2
	801.583	0		801.586	1		801.586	5
	801.584	0		801.588	0		801.587	7
	801.586	0		801.59	0		801.589	5
	801.588	0		801.591	0		801.591	6
	801.59	0		801.593	2		801.593	8
	801.591	0		801.595	0		801.594	10
	801.593	0		801.597	0		801.596	8
	801.595	1		801.598	1		801.598	7
	801.596	2		801.6	0		801.599	4
	801.598	0		801.602	1		801.601	9
	801.6	0		801.603	1		801.603	6
	801.602	0		801.605	1		801.605	7
	801.603	0		801.607	2		801.606	11
	801.605	0		801.609	1		801.608	9
	801.607	0		801.61	1		801.61	5
	801.608	0		801.612	1		801.612	8
	801.61	0		801.614	0		801.613	9
	801.612	0		801.616	1		801.615	10
	801.614	0		801.617	0		801.617	3
	801.615	0		801.619	1		801.618	8
	801.617	1		801.621	1		801.62	7
	801.619	0		801.622	0		801.622	12
	801.62	0		801.624	2		801.624	10
	801.622	0		801.626	0		801.625	4
	801.624	1		801.628	2		801.627	5
	801.626	0		801.629	3		801.629	7
	801.627	1		801.631	0		801.63	10
	801.629	0		801.633	0		801.632	7
	801.631	2		801.635	0		801.634	3
	801.633	0		801.636	1		801.636	10
	801.634	0		801.638	1		801.637	8
	801.636	0		801.64	1		801.639	11
	801.638	0		801.641	1		801.641	8
	801.639	0		801.643	0		801.643	11
	801.641	0		801.645	0		801.644	5
	801.643	0		801.647	2		801.646	12
	801.645	0		801.648	2		801.648	0
	801.646	0		801.65	0		801.649	9
	801.648	0		801.652	0		801.651	5
	801.65	0		801.653	0		801.653	8
	801.651	0		801.655	0		801.655	10
	801.653	2		801.657	0		801.656	6
	801.655	0		801.659	0		801.658	7
	801.657	0		801.66	1		801.66	8
	801.658	0		801.662	0		801.662	11
	801.66	0		801.664	0		801.663	8
	801.662	0		801.666	2		801.665	11
	801.664	0		801.667	2		801.667	11
	801.665	0		801.669	0		801.668	7
	801.667	0		801.671	2		801.67	10
	801.669	0		801.672	2		801.672	16
	801.67	0		801.674	1		801.674	6
	801.672	0		801.676	1		801.675	11
	801.674	1		801.678	0		801.677	9
	801.676	1		801.679	1		801.679	6
	801.677	1		801.681	0		801.681	7
	801.679	1		801.683	0		801.682	7
	801.681	0		801.685	2		801.684	12
	801.682	0		801.686	0		801.686	7
	801.684	0		801.688	0		801.687	7
	801.686	0		801.69	0		801.689	2
	801.688	3		801.691	3		801.691	14
	801.689	0		801.693	1		801.693	11
	801.691	0		801.695	1		801.694	10
	801.693	0		801.697	0		801.696	6
	801.694	1		801.698	2		801.698	3
	801.696	1		801.7	3		801.699	15
	801.698	0		801.702	0		801.701	9
	801.7	0		801.704	0		801.703	9
	801.701	0		801.705	1		801.705	8
	801.703	1		801.707	2		801.706	6
	801.705	0		801.709	0		801.708	11
	801.707	0		801.71	1		801.71	7
	801.708	0		801.712	1		801.712	5
	801.71	0		801.714	0		801.713	6
	801.712	0		801.716	1		801.715	3
	801.713	1		801.717	1		801.717	17
	801.715	1		801.719	1		801.718	8
	801.717	0		801.721	1		801.72	5
	801.719	0		801.723	1		801.722	14
	801.72	0		801.724	2		801.724	11
	801.722	0		801.726	0		801.725	16
	801.724	1		801.728	0		801.727	5
	801.725	0		801.729	2		801.729	9
	801.727	1		801.731	1		801.731	13
	801.729	0		801.733	1		801.732	10
	801.731	0		801.735	1		801.734	11
	801.732	0		801.736	0		801.736	12
	801.734	0		801.738	3		801.737	8
	801.736	0		801.74	1		801.739	14
	801.737	1		801.741	2		801.741	10
	801.739	1		801.743	0		801.743	7
	801.741	0		801.745	1		801.744	11
	801.743	1		801.747	0		801.746	8
	801.744	0		801.748	2		801.748	16
	801.746	0		801.75	0		801.749	8
	801.748	0		801.752	0		801.751	10
	801.75	1		801.754	0		801.753	8
	801.751	0		801.755	2		801.755	6
	801.753	0		801.757	2		801.756	9
	801.755	2		801.759	3		801.758	5
	801.756	0		801.76	2		801.76	6
	801.758	0		801.762	0		801.762	10
	801.76	0		801.764	1		801.763	5
	801.762	0		801.766	0		801.765	11
	801.763	0		801.767	2		801.767	12
	801.765	0		801.769	1		801.768	14
	801.767	1		801.771	0		801.77	9
	801.768	0		801.773	2		801.772	11
	801.77	0		801.774	2		801.774	11
	801.772	1		801.776	2		801.775	14
	801.774	1		801.778	2		801.777	8
	801.775	1		801.779	0		801.779	8
	801.777	0		801.781	1		801.781	10
	801.779	0		801.783	1		801.782	11
	801.781	1		801.785	0		801.784	6
	801.782	1		801.786	1		801.786	9
	801.784	0		801.788	0		801.787	12
	801.786	1		801.79	0		801.789	8
	801.787	0		801.792	2		801.791	11
	801.789	0		801.793	1		801.793	9
	801.791	0		801.795	1		801.794	12
	801.793	1		801.797	0		801.796	13
	801.794	0		801.798	1		801.798	11
	801.796	0		801.8	0		801.8	7
	801.798	0		801.802	1		801.801	19
	801.799	0		801.804	1		801.803	16
	801.801	0		801.805	1		801.805	13
	801.803	0		801.807	0		801.806	10
	801.805	0		801.809	0		801.808	14
	801.806	1		801.811	0		801.81	14
	801.808	0		801.812	0		801.812	11
	801.81	0		801.814	0		801.813	9
	801.811	0		801.816	0		801.815	13
	801.813	0		801.817	0		801.817	14
	801.815	0		801.819	0		801.818	20
	801.817	0		801.821	0		801.82	13
	801.818	0		801.823	0		801.822	11
	801.82	0		801.824	1		801.824	14
	801.822	0		801.826	0		801.825	21
	801.824	0		801.828	0		801.827	11
	801.825	0		801.83	1		801.829	11
	801.827	1		801.831	1		801.831	15
	801.829	0		801.833	2		801.832	17
	801.83	0		801.835	1		801.834	15
	801.832	0		801.836	0		801.836	12
	801.834	0		801.838	2		801.837	12
	801.836	1		801.84	0		801.839	7
	801.837	0		801.842	2		801.841	18
	801.839	0		801.843	0		801.843	13
	801.841	0		801.845	0		801.844	15
	801.842	0		801.847	0		801.846	18
	801.844	0		801.848	3		801.848	13
	801.846	1		801.85	1		801.85	8
	801.848	0		801.852	0		801.851	18
	801.849	0		801.854	1		801.853	23
	801.851	0		801.855	0		801.855	9
	801.853	0		801.857	0		801.856	22
	801.854	0		801.859	1		801.858	10
	801.856	1		801.861	0		801.86	10
	801.858	0		801.862	2		801.862	18
	801.86	0		801.864	4		801.863	14
	801.861	0		801.866	0		801.865	12
	801.863	0		801.867	0		801.867	18
	801.865	0		801.869	1		801.869	17
	801.867	1		801.871	1		801.87	13
	801.868	0		801.873	1		801.872	14
	801.87	0		801.874	1		801.874	16
	801.872	0		801.876	0		801.875	20
	801.873	0		801.878	1		801.877	17
	801.875	0		801.88	1		801.879	22
	801.877	0		801.881	0		801.881	15
	801.879	0		801.883	0		801.882	10
	801.88	0		801.885	1		801.884	19
	801.882	0		801.886	1		801.886	20
	801.884	0		801.888	1		801.887	17
	801.885	0		801.89	2		801.889	8
	801.887	0		801.892	2		801.891	13
	801.889	1		801.893	2		801.893	18
	801.891	0		801.895	1		801.894	20
	801.892	0		801.897	1		801.896	17
	801.894	0		801.899	0		801.898	16
	801.896	0		801.9	2		801.9	15
	801.898	1		801.902	1		801.901	10
	801.899	0		801.904	0		801.903	12
	801.901	0		801.905	1		801.905	14
	801.903	1		801.907	0		801.906	13
	801.904	0		801.909	2		801.908	7
	801.906	0		801.911	0		801.91	13
	801.908	0		801.912	2		801.912	13
	801.91	0		801.914	0		801.913	19
	801.911	1		801.916	0		801.915	21
	801.913	0		801.918	0		801.917	11
	801.915	0		801.919	2		801.919	14
	801.916	0		801.921	2		801.92	11
	801.918	0		801.923	0		801.922	21
	801.92	0		801.924	0		801.924	10
	801.922	0		801.926	1		801.925	11
	801.923	0		801.928	1		801.927	20
	801.925	0		801.93	0		801.929	14
	801.927	0		801.931	2		801.931	15
	801.928	0		801.933	1		801.932	12
	801.93	0		801.935	2		801.934	16
	801.932	1		801.937	1		801.936	14
	801.934	0		801.938	0		801.938	10
	801.935	0		801.94	1		801.939	16
	801.937	0		801.942	0		801.941	10
	801.939	1		801.943	0		801.943	14
	801.941	0		801.945	0		801.944	16
	801.942	0		801.947	3		801.946	12
	801.944	1		801.949	1		801.948	10
	801.946	1		801.95	1		801.95	11
	801.947	2		801.952	1		801.951	12
	801.949	0		801.954	3		801.953	19
	801.951	0		801.955	0		801.955	13
	801.953	1		801.957	1		801.956	15
	801.954	0		801.959	1		801.958	14
	801.956	0		801.961	1		801.96	12
	801.958	0		801.962	0		801.962	10
	801.959	0		801.964	1		801.963	12
	801.961	0		801.966	1		801.965	20
	801.963	0		801.968	0		801.967	10
	801.965	0		801.969	1		801.969	17
	801.966	2		801.971	4		801.97	16
	801.968	0		801.973	2		801.972	18
	801.97	1		801.974	0		801.974	12
	801.971	1		801.976	4		801.975	16
	801.973	0		801.978	2		801.977	13
	801.975	0		801.98	1		801.979	11
	801.977	0		801.981	3		801.981	9
	801.978	0		801.983	1		801.982	11
	801.98	0		801.985	0		801.984	7
	801.982	0		801.987	1		801.986	10
	801.984	0		801.988	0		801.988	14
	801.985	0		801.99	1		801.989	18
	801.987	0		801.992	2		801.991	6
	801.989	0		801.993	3		801.993	17
	801.99	0		801.995	5		801.994	6
	801.992	0		801.997	1		801.996	14
	801.994	0		801.999	1		801.998	8
	801.996	0		802	0		802	7
	801.997	0		802.002	0		802.001	10
	801.999	1		802.004	1		802.003	20
	802.001	1		802.006	3		802.005	4
	802.002	0		802.007	0		802.007	15
	802.004	0		802.009	1		802.008	17
	802.006	0		802.011	0		802.01	14
	802.008	0		802.012	1		802.012	20
	802.009	0		802.014	1		802.013	11
	802.011	1		802.016	1		802.015	10
	802.013	0		802.018	3		802.017	8
	802.015	0		802.019	2		802.019	12
	802.016	1		802.021	0		802.02	10
	802.018	0		802.023	1		802.022	11
	802.02	0		802.025	0		802.024	12
	802.021	1		802.026	0		802.026	9
	802.023	0		802.028	2		802.027	8
	802.025	0		802.03	1		802.029	10
	802.027	0		802.031	2		802.031	12
	802.028	0		802.033	1		802.032	10
	802.03	0		802.035	1		802.034	14
	802.032	1		802.037	2		802.036	12
	802.033	0		802.038	2		802.038	13
	802.035	0		802.04	2		802.039	14
	802.037	0		802.042	2		802.041	14
	802.039	0		802.044	0		802.043	5
	802.04	0		802.045	2		802.044	10
	802.042	0		802.047	0		802.046	9
	802.044	0		802.049	1		802.048	9
	802.045	0		802.05	1		802.05	12
	802.047	0		802.052	2		802.051	9
	802.049	0		802.054	0		802.053	14
	802.051	0		802.056	1		802.055	10
	802.052	0		802.057	0		802.057	11
	802.054	1		802.059	4		802.058	9
	802.056	1		802.061	2		802.06	10
	802.058	1		802.063	0		802.062	5
	802.059	0		802.064	2		802.063	8
	802.061	0		802.066	4		802.065	12
	802.063	0		802.068	2		802.067	8
	802.064	0		802.069	3		802.069	11
	802.066	0		802.071	2		802.07	5
	802.068	1		802.073	1		802.072	5
	802.07	0		802.075	2		802.074	6
	802.071	0		802.076	0		802.076	5
	802.073	0		802.078	1		802.077	9
	802.075	0		802.08	3		802.079	6
	802.076	0		802.081	1		802.081	9
	802.078	0		802.083	1		802.082	5
	802.08	0		802.085	1		802.084	12
	802.082	0		802.087	1		802.086	5
	802.083	1		802.088	4		802.088	4
	802.085	0		802.09	3		802.089	8
	802.087	0		802.092	3		802.091	9
	802.089	0		802.094	3		802.093	4
	802.09	0		802.095	3		802.095	6
	802.092	1		802.097	2		802.096	13
	802.094	0		802.099	2		802.098	6
	802.095	0		802.1	4		802.1	5
	802.097	0		802.102	7		802.101	8
	802.099	2		802.104	2		802.103	9
	802.101	0		802.106	1		802.105	8
	802.102	0		802.107	2		802.107	8
	802.104	0		802.109	2		802.108	9
	802.106	0		802.111	0		802.11	8
	802.107	0		802.113	3		802.112	8
	802.109	1		802.114	2		802.113	10
	802.111	0		802.116	2		802.115	5
	802.113	0		802.118	3		802.117	6
	802.114	0		802.119	2		802.119	9
	802.116	0		802.121	2		802.12	4
	802.118	0		802.123	2		802.122	9
	802.119	0		802.125	0		802.124	7
	802.121	0		802.126	4		802.126	8
	802.123	0		802.128	4		802.127	3
	802.125	0		802.13	1		802.129	7
	802.126	0		802.132	4		802.131	5
	802.128	0		802.133	1		802.132	8
	802.13	1		802.135	2		802.134	8
	802.132	0		802.137	1		802.136	2
	802.133	1		802.138	1		802.138	3
	802.135	0		802.14	2		802.139	7
	802.137	1		802.142	3		802.141	5
	802.138	0		802.144	0		802.143	8
	802.14	0		802.145	2		802.145	9
	802.142	1		802.147	1		802.146	6
	802.144	0		802.149	1		802.148	5
	802.145	1		802.151	2		802.15	2
	802.147	1		802.152	3		802.151	3
	802.149	0		802.154	1		802.153	7
	802.15	0		802.156	3		802.155	3
	802.152	0		802.157	2		802.157	4
	802.154	0		802.159	1		802.158	11
	802.156	0		802.161	0		802.16	1
	802.157	1		802.163	0		802.162	5
	802.159	0		802.164	3		802.164	5
	802.161	0		802.166	0		802.165	1
	802.163	0		802.168	1		802.167	6
	802.164	0		802.17	3		802.169	3
	802.166	0		802.171	1		802.17	3
	802.168	0		802.173	1		802.172	5
	802.169	0		802.175	1		802.174	4
	802.171	1		802.176	1		802.176	5
	802.173	0		802.178	2		802.177	1
	802.175	0		802.18	1		802.179	2
	802.176	0		802.182	1		802.181	2
	802.178	0		802.183	3		802.183	4
	802.18	0		802.185	1		802.184	5
	802.181	0		802.187	1		802.186	1
	802.183	0		802.189	1		802.188	5
	802.185	0		802.19	0		802.189	5
	802.187	2		802.192	1		802.191	5
	802.188	0		802.194	3		802.193	7
	802.19	0		802.195	1		802.195	4
	802.192	1		802.197	1		802.196	0
	802.193	0		802.199	2		802.198	3
	802.195	1		802.201	1		802.2	7
	802.197	0		802.202	1		802.201	6
	802.199	0		802.204	1		802.203	5
	802.2	1		802.206	3		802.205	5
	802.202	0		802.207	1		802.207	9
	802.204	0		802.209	3		802.208	7
	802.206	0		802.211	1		802.21	8
	802.207	0		802.213	0		802.212	3
	802.209	0		802.214	3		802.214	5
	802.211	1		802.216	2		802.215	2
	802.212	0		802.218	1		802.217	6
	802.214	0		802.22	3		802.219	1
	802.216	0		802.221	2		802.22	4
	802.218	0		802.223	1		802.222	6
	802.219	0		802.225	1		802.224	2
	802.221	0		802.226	0		802.226	4
	802.223	0		802.228	2		802.227	1
	802.224	0		802.23	1		802.229	3
	802.226	1		802.232	0		802.231	7
	802.228	0		802.233	2		802.233	4
	802.23	0		802.235	2		802.234	8
	802.231	0		802.237	2		802.236	2
	802.233	0		802.239	0		802.238	7
	802.235	0		802.24	2		802.239	6
	802.237	0		802.242	3		802.241	2
	802.238	0		802.244	0		802.243	6
	802.24	0		802.245	1		802.245	4
	802.242	0		802.247	1		802.246	4
	802.243	0		802.249	3		802.248	7
	802.245	0		802.251	1		802.25	8
	802.247	0		802.252	0		802.252	5
	802.249	0		802.254	0		802.253	2
	802.25	0		802.256	0		802.255	3
	802.252	0		802.258	1		802.257	4
	802.254	1		802.259	0		802.258	4
	802.255	0		802.261	1		802.26	4
	802.257	0		802.263	1		802.262	2
	802.259	2		802.264	4		802.264	4
	802.261	0		802.266	2		802.265	1
	802.262	0		802.268	2		802.267	6
	802.264	0		802.27	2		802.269	4
	802.266	0		802.271	2		802.27	3
	802.268	0		802.273	3		802.272	3
	802.269	1		802.275	1		802.274	4
	802.271	0		802.277	3		802.276	3
	802.273	0		802.278	0		802.277	3
	802.274	0		802.28	2		802.279	3
	802.276	0		802.282	1		802.281	5
	802.278	1		802.283	0		802.283	7
	802.28	0		802.285	0		802.284	4
	802.281	0		802.287	2		802.286	2
	802.283	0		802.289	1		802.288	10
	802.285	0		802.29	0		802.289	6
	802.286	0		802.292	1		802.291	5
	802.288	0		802.294	2		802.293	3
	802.29	0		802.296	0		802.295	2
	802.292	0		802.297	2		802.296	4
	802.293	0		802.299	3		802.298	0
	802.295	1		802.301	1		802.3	8
	802.297	2		802.302	4		802.302	4
	802.298	0		802.304	0		802.303	4
	802.3	0		802.306	0		802.305	1
	802.302	0		802.308	2		802.307	2
	802.304	0		802.309	0		802.308	5
	802.305	0		802.311	1		802.31	1
	802.307	1		802.313	0		802.312	3
	802.309	0		802.315	0		802.314	2
	802.311	0		802.316	3		802.315	3
	802.312	0		802.318	1		802.317	2
	802.314	0		802.32	2		802.319	4
	802.316	0		802.321	2		802.321	5
	802.317	0		802.323	1		802.322	3
	802.319	0		802.325	1		802.324	9
	802.321	0		802.327	0		802.326	6
	802.323	1		802.328	0		802.327	4
	802.324	0		802.33	1		802.329	5
	802.326	0		802.332	0		802.331	2
	802.328	0		802.334	1		802.333	5
	802.329	0		802.335	2		802.334	4
	802.331	0		802.337	1		802.336	8
	802.333	1		802.339	1		802.338	4
	802.335	0		802.34	1		802.34	4
	802.336	0		802.342	1		802.341	6
	802.338	0		802.344	1		802.343	5
	802.34	0		802.346	0		802.345	3
	802.342	0		802.347	1		802.346	3
	802.343	0		802.349	1		802.348	4
	802.345	1		802.351	1		802.35	4
	802.347	0		802.353	2		802.352	5
	802.348	0		802.354	2		802.353	5
	802.35	0		802.356	3		802.355	2
	802.352	0		802.358	1		802.357	2
	802.354	0		802.359	3		802.358	10
	802.355	0		802.361	1		802.36	7
	802.357	0		802.363	3		802.362	4
	802.359	1		802.365	2		802.364	5
	802.36	0		802.366	3		802.365	5
	802.362	0		802.368	1		802.367	4
	802.364	0		802.37	0		802.369	7
	802.366	0		802.371	0		802.371	4
	802.367	0		802.373	2		802.372	1
	802.369	0		802.375	0		802.374	4
	802.371	0		802.377	1		802.376	3
	802.372	0		802.378	1		802.377	2
	802.374	0		802.38	0		802.379	3
	802.376	0		802.382	0		802.381	5
	802.378	0		802.384	1		802.383	4
	802.379	0		802.385	1		802.384	5
	802.381	1		802.387	3		802.386	2
	802.383	0		802.389	1		802.388	6
	802.385	0		802.39	0		802.39	4
	802.386	0		802.392	1		802.391	4
	802.388	0		802.394	1		802.393	7
	802.39	1		802.396	0		802.395	5
	802.391	0		802.397	0		802.396	1
	802.393	0		802.399	1		802.398	3
	802.395	0		802.401	1		802.4	8
	802.397	0		802.403	0		802.402	4
	802.398	0		802.404	1		802.403	4
	802.4	0		802.406	3		802.405	2
	802.402	0		802.408	3		802.407	5
	802.403	0		802.409	0		802.409	6
	802.405	1		802.411	0		802.41	4
	802.407	0		802.413	1		802.412	2
	802.409	0		802.415	1		802.414	5
	802.41	0		802.416	1		802.415	5
	802.412	0		802.418	1		802.417	5
	802.414	1		802.42	3		802.419	7
	802.416	0		802.422	1		802.421	2
	802.417	0		802.423	1		802.422	7
	802.419	1		802.425	0		802.424	5
	802.421	0		802.427	0		802.426	2
	802.422	0		802.428	0		802.428	7
	802.424	0		802.43	2		802.429	2
	802.426	0		802.432	2		802.431	4
	802.428	0		802.434	3		802.433	2
	802.429	0		802.435	2		802.434	4
	802.431	0		802.437	0		802.436	7
	802.433	0		802.439	2		802.438	6
	802.434	0		802.441	1		802.44	2
	802.436	0		802.442	0		802.441	4
	802.438	0		802.444	0		802.443	5
	802.44	0		802.446	2		802.445	7
	802.441	0		802.447	2		802.447	6
	802.443	1		802.449	1		802.448	4
	802.445	0		802.451	1		802.45	10
	802.447	0		802.453	0		802.452	5
	802.448	0		802.454	1		802.453	5
	802.45	0		802.456	1		802.455	5
	802.452	0		802.458	0		802.457	3
	802.453	0		802.46	1		802.459	5
	802.455	0		802.461	0		802.46	4
	802.457	0		802.463	0		802.462	4
	802.459	0		802.465	1		802.464	6
	802.46	0		802.466	0		802.465	8
	802.462	0		802.468	0		802.467	4
	802.464	0		802.47	0		802.469	8
	802.465	1		802.472	0		802.471	3
	802.467	0		802.473	0		802.472	10
	802.469	0		802.475	1		802.474	5
	802.471	0		802.477	3		802.476	3
	802.472	1		802.479	1		802.478	7
	802.474	0		802.48	0		802.479	6
	802.476	0		802.482	1		802.481	2
	802.477	0		802.484	2		802.483	3
	802.479	1		802.485	0		802.484	5
	802.481	0		802.487	1		802.486	5
	802.483	0		802.489	0		802.488	4
	802.484	0		802.491	0		802.49	8
	802.486	0		802.492	1		802.491	7
	802.488	0		802.494	0		802.493	5
	802.49	0		802.496	1		802.495	12
	802.491	0		802.498	0		802.497	9
	802.493	0		802.499	0		802.498	4
	802.495	0		802.501	1		802.5	4
	802.496	0		802.503	0		802.502	4
	802.498	1		802.504	1		802.503	12
	802.5	0		802.506	0		802.505	5
	802.502	0		802.508	0		802.507	5
	802.503	0		802.51	0		802.509	2
	802.505	0		802.511	1		802.51	2
	802.507	0		802.513	2		802.512	7
	802.508	0		802.515	3		802.514	7
	802.51	0		802.517	2		802.516	8
	802.512	0		802.518	0		802.517	8
	802.514	0		802.52	2		802.519	0
	802.515	0		802.522	0		802.521	9
	802.517	1		802.523	1		802.522	7
	802.519	0		802.525	0		802.524	7
	802.521	0		802.527	1		802.526	5
	802.522	0		802.529	1		802.528	5
	802.524	0		802.53	0		802.529	5
	802.526	0		802.532	3		802.531	5
	802.527	0		802.534	1		802.533	6
	802.529	2		802.536	0		802.535	9
	802.531	0		802.537	1		802.536	5
	802.533	0		802.539	0		802.538	8
	802.534	0		802.541	0		802.54	4
	802.536	1		802.542	2		802.541	4
	802.538	0		802.544	1		802.543	10
	802.539	0		802.546	1		802.545	6
	802.541	0		802.548	0		802.547	7
	802.543	0		802.549	0		802.548	7
	802.545	0		802.551	1		802.55	6
	802.546	0		802.553	1		802.552	11
	802.548	0		802.554	1		802.553	6
	802.55	0		802.556	0		802.555	11
	802.552	1		802.558	2		802.557	12
	802.553	0		802.56	1		802.559	6
	802.555	0		802.561	2		802.56	7
	802.557	0		802.563	1		802.562	8
	802.558	0		802.565	0		802.564	12
	802.56	2		802.567	0		802.566	7
	802.562	2		802.568	2		802.567	9
	802.564	0		802.57	1		802.569	12
	802.565	0		802.572	0		802.571	15
	802.567	0		802.573	1		802.572	7
	802.569	0		802.575	1		802.574	10
	802.57	0		802.577	0		802.576	12
	802.572	0		802.579	0		802.578	10
	802.574	0		802.58	0		802.579	10
	802.576	0		802.582	1		802.581	12
	802.577	0		802.584	0		802.583	9
	802.579	0		802.586	0		802.585	11
	802.581	0		802.587	0		802.586	10
	802.582	0		802.589	1		802.588	7
	802.584	0		802.591	1		802.59	14
	802.586	0		802.592	2		802.591	8
	802.588	0		802.594	1		802.593	7
	802.589	0		802.596	1		802.595	7
	802.591	0		802.598	0		802.597	14
	802.593	0		802.599	0		802.598	9
	802.595	0		802.601	0		802.6	13
	802.596	0		802.603	2		802.602	10
	802.598	0		802.605	0		802.604	12
	802.6	0		802.606	0		802.605	12
	802.601	0		802.608	1		802.607	17
	802.603	0		802.61	1		802.609	9
	802.605	0		802.611	2		802.61	11
	802.607	0		802.613	1		802.612	11
	802.608	0		802.615	0		802.614	10
	802.61	0		802.617	1		802.616	15
	802.612	0		802.618	0		802.617	13
	802.613	1		802.62	0		802.619	22
	802.615	1		802.622	3		802.621	18
	802.617	0		802.624	0		802.623	12
	802.619	0		802.625	2		802.624	19
	802.62	0		802.627	1		802.626	19
	802.622	0		802.629	0		802.628	5
	802.624	0		802.63	0		802.629	21
	802.626	0		802.632	1		802.631	17
	802.627	0		802.634	1		802.633	10
	802.629	0		802.636	1		802.635	11
	802.631	0		802.637	0		802.636	17
	802.632	0		802.639	3		802.638	12
	802.634	0		802.641	0		802.64	11
	802.636	1		802.643	0		802.642	10
	802.638	0		802.644	0		802.643	17
	802.639	0		802.646	2		802.645	9
	802.641	0		802.648	0		802.647	8
	802.643	0		802.649	0		802.648	9
	802.644	0		802.651	3		802.65	13
	802.646	0		802.653	0		802.652	10
	802.648	0		802.655	0		802.654	7
	802.65	0		802.656	1		802.655	13
	802.651	0		802.658	1		802.657	15
	802.653	0		802.66	1		802.659	21
	802.655	0		802.662	1		802.66	6
	802.657	0		802.663	2		802.662	15
	802.658	0		802.665	0		802.664	9
	802.66	0		802.667	3		802.666	10
	802.662	0		802.668	2		802.667	16
	802.663	0		802.67	1		802.669	19
	802.665	1		802.672	2		802.671	12
	802.667	0		802.674	1		802.673	13
	802.669	1		802.675	0		802.674	14
	802.67	0		802.677	3		802.676	16
	802.672	0		802.679	2		802.678	14
	802.674	0		802.681	2		802.679	18
	802.675	0		802.682	3		802.681	15
	802.677	0		802.684	1		802.683	16
	802.679	0		802.686	3		802.685	13
	802.681	0		802.687	1		802.686	11
	802.682	0		802.689	2		802.688	25
	802.684	0		802.691	4		802.69	8
	802.686	0		802.693	0		802.692	20
	802.688	0		802.694	0		802.693	14
	802.689	0		802.696	0		802.695	15
	802.691	0		802.698	2		802.697	19
	802.693	0		802.7	2		802.698	18
	802.694	0		802.701	0		802.7	10
	802.696	0		802.703	1		802.702	13
	802.698	0		802.705	1		802.704	14
	802.7	0		802.706	2		802.705	21
	802.701	1		802.708	0		802.707	18
	802.703	0		802.71	1		802.709	21
	802.705	0		802.712	0		802.711	18
	802.706	0		802.713	3		802.712	14
	802.708	0		802.715	0		802.714	21
	802.71	0		802.717	2		802.716	11
	802.712	0		802.719	4		802.717	17
	802.713	0		802.72	0		802.719	13
	802.715	0		802.722	1		802.721	18
	802.717	0		802.724	0		802.723	15
	802.718	0		802.725	1		802.724	16
	802.72	1		802.727	0		802.726	17
	802.722	0		802.729	1		802.728	15
	802.724	0		802.731	3		802.73	16
	802.725	0		802.732	1		802.731	16
	802.727	0		802.734	0		802.733	23
	802.729	0		802.736	2		802.735	28
	802.731	0		802.738	0		802.736	19
	802.732	0		802.739	2		802.738	18
	802.734	0		802.741	3		802.74	13
	802.736	0		802.743	0		802.742	20
	802.737	0		802.744	2		802.743	19
	802.739	0		802.746	1		802.745	18
	802.741	0		802.748	2		802.747	13
	802.743	1		802.75	2		802.749	16
	802.744	0		802.751	1		802.75	21
	802.746	0		802.753	1		802.752	16
	802.748	0		802.755	2		802.754	13
	802.749	0		802.757	1		802.755	16
	802.751	0		802.758	1		802.757	14
	802.753	0		802.76	2		802.759	18
	802.755	0		802.762	0		802.761	16
	802.756	0		802.763	4		802.762	20
	802.758	0		802.765	1		802.764	24
	802.76	0		802.767	1		802.766	18
	802.762	0		802.769	1		802.768	18
	802.763	0		802.77	4		802.769	17
	802.765	0		802.772	2		802.771	16
	802.767	0		802.774	1		802.773	24
	802.768	0		802.776	1		802.774	21
	802.77	0		802.777	1		802.776	17
	802.772	0		802.779	2		802.778	24
	802.774	0		802.781	4		802.78	21
	802.775	0		802.782	1		802.781	21
	802.777	0		802.784	3		802.783	20
	802.779	0		802.786	4		802.785	14
	802.78	0		802.788	1		802.786	21
	802.782	0		802.789	2		802.788	19
	802.784	0		802.791	1		802.79	23
	802.786	0		802.793	3		802.792	21
	802.787	0		802.795	1		802.793	22
	802.789	0		802.796	3		802.795	20
	802.791	0		802.798	1		802.797	26
	802.793	0		802.8	2		802.799	30
	802.794	0		802.801	1		802.8	13
	802.796	1		802.803	3		802.802	29
	802.798	0		802.805	1		802.804	31
	802.799	0		802.807	1		802.805	28
	802.801	0		802.808	2		802.807	24
	802.803	0		802.81	1		802.809	26
	802.805	0		802.812	1		802.811	30
	802.806	0		802.814	0		802.812	39
	802.808	0		802.815	2		802.814	27
	802.81	0		802.817	3		802.816	23
	802.811	0		802.819	1		802.818	28
	802.813	0		802.82	0		802.819	27
	802.815	0		802.822	1		802.821	40
	802.817	0		802.824	2		802.823	27
	802.818	0		802.826	0		802.824	33
	802.82	0		802.827	1		802.826	26
	802.822	0		802.829	2		802.828	28
	802.824	0		802.831	0		802.83	26
	802.825	0		802.833	1		802.831	31
	802.827	0		802.834	1		802.833	24
	802.829	0		802.836	3		802.835	23
	802.83	0		802.838	1		802.837	27
	802.832	0		802.839	3		802.838	28
	802.834	0		802.841	2		802.84	30
	802.836	0		802.843	1		802.842	28
	802.837	1		802.845	2		802.843	22
	802.839	0		802.846	2		802.845	24
	802.841	0		802.848	0		802.847	36
	802.842	0		802.85	1		802.849	42
	802.844	0		802.851	5		802.85	46
	802.846	0		802.853	2		802.852	40
	802.848	0		802.855	2		802.854	28
	802.849	1		802.857	1		802.856	39
	802.851	0		802.858	3		802.857	41
	802.853	0		802.86	1		802.859	32
	802.855	0		802.862	4		802.861	40
	802.856	0		802.864	2		802.862	32
	802.858	0		802.865	0		802.864	32
	802.86	0		802.867	2		802.866	27
	802.861	1		802.869	2		802.868	34
	802.863	1		802.87	0		802.869	46
	802.865	0		802.872	5		802.871	40
	802.867	0		802.874	3		802.873	35
	802.868	0		802.876	3		802.875	48
	802.87	0		802.877	2		802.876	45
	802.872	0		802.879	3		802.878	35
	802.873	0		802.881	2		802.88	44
	802.875	0		802.883	2		802.881	48
	802.877	1		802.884	2		802.883	40
	802.879	0		802.886	3		802.885	28
	802.88	0		802.888	2		802.887	51
	802.882	1		802.889	2		802.888	45
	802.884	0		802.891	3		802.89	41
	802.885	0		802.893	0		802.892	37
	802.887	0		802.895	1		802.894	34
	802.889	0		802.896	5		802.895	31
	802.891	0		802.898	4		802.897	40
	802.892	0		802.9	3		802.899	37
	802.894	0		802.902	3		802.9	38
	802.896	0		802.903	0		802.902	42
	802.898	0		802.905	4		802.904	44
	802.899	1		802.907	5		802.906	41
	802.901	1		802.908	4		802.907	40
	802.903	1		802.91	1		802.909	36
	802.904	1		802.912	1		802.911	41
	802.906	0		802.914	3		802.912	46
	802.908	0		802.915	1		802.914	42
	802.91	0		802.917	4		802.916	42
	802.911	0		802.919	4		802.918	48
	802.913	0		802.921	3		802.919	44
	802.915	0		802.922	4		802.921	36
	802.916	0		802.924	4		802.923	31
	802.918	0		802.926	3		802.925	39
	802.92	0		802.927	4		802.926	30
	802.922	1		802.929	2		802.928	36
	802.923	0		802.931	1		802.93	33
	802.925	0		802.933	2		802.931	41
	802.927	0		802.934	1		802.933	34
	802.929	0		802.936	3		802.935	39
	802.93	1		802.938	0		802.937	38
	802.932	0		802.94	3		802.938	35
	802.934	0		802.941	2		802.94	41
	802.935	0		802.943	3		802.942	32
	802.937	0		802.945	2		802.944	28
	802.939	0		802.946	3		802.945	36
	802.941	0		802.948	3		802.947	34
	802.942	0		802.95	2		802.949	29
	802.944	0		802.952	3		802.95	39
	802.946	0		802.953	3		802.952	36
	802.947	1		802.955	2		802.954	29
	802.949	0		802.957	3		802.956	30
	802.951	1		802.959	3		802.957	25
	802.953	1		802.96	3		802.959	32
	802.954	0		802.962	2		802.961	30
	802.956	0		802.964	2		802.963	14
	802.958	1		802.965	2		802.964	31
	802.96	0		802.967	7		802.966	25
	802.961	0		802.969	1		802.968	34
	802.963	0		802.971	4		802.969	30
	802.965	0		802.972	2		802.971	24
	802.966	0		802.974	0		802.973	26
	802.968	0		802.976	2		802.975	23
	802.97	0		802.978	2		802.976	26
	802.972	1		802.979	6		802.978	30
	802.973	0		802.981	3		802.98	21
	802.975	0		802.983	2		802.982	40
	802.977	0		802.984	2		802.983	22
	802.978	0		802.986	1		802.985	17
	802.98	0		802.988	4		802.987	27
	802.982	1		802.99	3		802.988	21
	802.984	1		802.991	3		802.99	18
	802.985	0		802.993	4		802.992	25
	802.987	0		802.995	3		802.994	17
	802.989	0		802.997	3		802.995	20
	802.991	0		802.998	3		802.997	16
	802.992	0		803	1		802.999	22
	802.994	0		803.002	2		803.001	24
	802.996	0		803.003	5		803.002	26
	802.997	0		803.005	4		803.004	27
	802.999	1		803.007	2		803.006	16
	803.001	0		803.009	3		803.007	20
	803.003	0		803.01	2		803.009	18
	803.004	0		803.012	3		803.011	20
	803.006	0		803.014	1		803.013	21
	803.008	0		803.016	4		803.014	15
	803.009	0		803.017	5		803.016	21
	803.011	0		803.019	0		803.018	19
	803.013	0		803.021	2		803.02	17
	803.015	0		803.022	1		803.021	20
	803.016	0		803.024	3		803.023	19
	803.018	0		803.026	4		803.025	30
	803.02	0		803.028	4		803.026	19
	803.022	0		803.029	5		803.028	16
	803.023	0		803.031	4		803.03	20
	803.025	0		803.033	6		803.032	19
	803.027	0		803.035	7		803.033	18
	803.028	0		803.036	4		803.035	18
	803.03	0		803.038	5		803.037	14
	803.032	1		803.04	3		803.039	10
	803.034	0		803.041	6		803.04	16
	803.035	1		803.043	5		803.042	16
	803.037	0		803.045	0		803.044	10
	803.039	0		803.047	4		803.045	11
	803.04	0		803.048	4		803.047	16
	803.042	0		803.05	4		803.049	21
	803.044	0		803.052	3		803.051	17
	803.046	1		803.054	3		803.052	18
	803.047	0		803.055	7		803.054	14
	803.049	0		803.057	5		803.056	18
	803.051	0		803.059	5		803.057	14
	803.053	0		803.06	1		803.059	12
	803.054	1		803.062	6		803.061	16
	803.056	0		803.064	5		803.063	12
	803.058	0		803.066	6		803.064	17
	803.059	0		803.067	6		803.066	14
	803.061	2		803.069	3		803.068	10
	803.063	0		803.071	7		803.07	12
	803.065	0		803.073	7		803.071	13
	803.066	0		803.074	6		803.073	11
	803.068	0		803.076	7		803.075	12
	803.07	0		803.078	9		803.076	15
	803.071	0		803.079	3		803.078	8
	803.073	0		803.081	6		803.08	13
	803.075	0		803.083	3		803.082	15
	803.077	1		803.085	4		803.083	8
	803.078	0		803.086	3		803.085	10
	803.08	0		803.088	6		803.087	3
	803.082	1		803.09	6		803.089	9
	803.084	1		803.092	9		803.09	11
	803.085	2		803.093	5		803.092	12
	803.087	0		803.095	7		803.094	13
	803.089	0		803.097	8		803.095	13
	803.09	1		803.098	8		803.097	8
	803.092	2		803.1	5		803.099	8
	803.094	0		803.102	9		803.101	10
	803.096	1		803.104	8		803.102	12
	803.097	0		803.105	7		803.104	14
	803.099	1		803.107	2		803.106	11
	803.101	0		803.109	6		803.108	7
	803.102	1		803.111	4		803.109	8
	803.104	0		803.112	5		803.111	6
	803.106	0		803.114	7		803.113	7
	803.108	0		803.116	3		803.114	7
	803.109	0		803.117	4		803.116	11
	803.111	0		803.119	9		803.118	9
	803.113	0		803.121	9		803.12	6
	803.115	0		803.123	4		803.121	8
	803.116	1		803.124	8		803.123	4
	803.118	1		803.126	7		803.125	5
	803.12	1		803.128	7		803.127	15
	803.121	0		803.13	6		803.128	9
	803.123	1		803.131	7		803.13	10
	803.125	1		803.133	3		803.132	10
	803.127	1		803.135	2		803.133	9
	803.128	0		803.136	4		803.135	7
	803.13	0		803.138	6		803.137	6
	803.132	0		803.14	8		803.139	5
	803.133	0		803.142	6		803.14	8
	803.135	1		803.143	7		803.142	11
	803.137	0		803.145	4		803.144	4
	803.139	1		803.147	9		803.146	7
	803.14	0		803.149	5		803.147	3
	803.142	0		803.15	7		803.149	6
	803.144	0		803.152	5		803.151	7
	803.146	0		803.154	4		803.152	6
	803.147	0		803.155	7		803.154	7
	803.149	0		803.157	4		803.156	11
	803.151	0		803.159	7		803.158	5
	803.152	0		803.161	7		803.159	9
	803.154	1		803.162	2		803.161	9
	803.156	0		803.164	7		803.163	7
	803.158	0		803.166	6		803.165	3
	803.159	0		803.168	9		803.166	9
	803.161	1		803.169	2		803.168	8
	803.163	0		803.171	5		803.17	6
	803.164	0		803.173	7		803.171	5
	803.166	0		803.174	2		803.173	5
	803.168	0		803.176	8		803.175	5
	803.17	0		803.178	7		803.177	7
	803.171	0		803.18	5		803.178	7
	803.173	0		803.181	7		803.18	6
	803.175	0		803.183	5		803.182	5
	803.176	0		803.185	6		803.184	6
	803.178	0		803.187	7		803.185	7
	803.18	0		803.188	3		803.187	7
	803.182	0		803.19	5		803.189	9
	803.183	0		803.192	4		803.19	4
	803.185	0		803.193	4		803.192	11
	803.187	0		803.195	6		803.194	6
	803.189	1		803.197	4		803.196	12
	803.19	0		803.199	3		803.197	6
	803.192	0		803.2	4		803.199	5
	803.194	0		803.202	1		803.201	2
	803.195	0		803.204	6		803.203	5
	803.197	0		803.206	2		803.204	5
	803.199	0		803.207	5		803.206	5
	803.201	0		803.209	4		803.208	4
	803.202	0		803.211	5		803.209	7
	803.204	0		803.212	9		803.211	5
	803.206	0		803.214	4		803.213	5
	803.207	1		803.216	6		803.215	3
	803.209	0		803.218	1		803.216	3
	803.211	0		803.219	2		803.218	8
	803.213	1		803.221	5		803.22	8
	803.214	0		803.223	2		803.221	4
	803.216	0		803.225	3		803.223	6
	803.218	1		803.226	4		803.225	1
	803.22	0		803.228	0		803.227	4
	803.221	0		803.23	2		803.228	3
	803.223	0		803.231	4		803.23	6
	803.225	0		803.233	2		803.232	4
	803.226	0		803.235	1		803.234	10
	803.228	1		803.237	3		803.235	4
	803.23	0		803.238	2		803.237	6
	803.232	0		803.24	3		803.239	6
	803.233	0		803.242	6		803.24	8
	803.235	0		803.244	3		803.242	9
	803.237	0		803.245	3		803.244	9
	803.238	0		803.247	2		803.246	3
	803.24	0		803.249	2		803.247	6
	803.242	0		803.25	2		803.249	7
	803.244	0		803.252	3		803.251	9
	803.245	0		803.254	3		803.253	2
	803.247	0		803.256	1		803.254	6
	803.249	0		803.257	4		803.256	1
	803.251	0		803.259	6		803.258	5
	803.252	0		803.261	1		803.259	3
	803.254	0		803.263	2		803.261	3
	803.256	1		803.264	2		803.263	5
	803.257	0		803.266	4		803.265	6
	803.259	0		803.268	2		803.266	5
	803.261	1		803.269	2		803.268	5
	803.263	1		803.271	3		803.27	7
	803.264	0		803.273	3		803.272	6
	803.266	0		803.275	4		803.273	3
	803.268	0		803.276	1		803.275	7
	803.269	0		803.278	2		803.277	2
	803.271	0		803.28	3		803.278	2
	803.273	0		803.282	1		803.28	5
	803.275	0		803.283	1		803.282	4
	803.276	0		803.285	1		803.284	4
	803.278	0		803.287	2		803.285	7
	803.28	0		803.288	4		803.287	8
	803.282	0		803.29	2		803.289	7
	803.283	0		803.292	2		803.291	5
	803.285	1		803.294	0		803.292	3
	803.287	0		803.295	1		803.294	4
	803.288	0		803.297	2		803.296	3
	803.29	0		803.299	1		803.297	5
	803.292	1		803.301	2		803.299	2
	803.294	0		803.302	4		803.301	6
	803.295	0		803.304	2		803.303	1
	803.297	0		803.306	0		803.304	3
	803.299	0		803.307	2		803.306	6
	803.3	0		803.309	1		803.308	5
	803.302	1		803.311	2		803.31	6
	803.304	0		803.313	0		803.311	4
	803.306	0		803.314	4		803.313	5
	803.307	0		803.316	0		803.315	1
	803.309	0		803.318	1		803.316	5
	803.311	0		803.32	2		803.318	9
	803.313	0		803.321	2		803.32	4
	803.314	0		803.323	2		803.322	2
	803.316	0		803.325	3		803.323	4
	803.318	0		803.326	1		803.325	2
	803.319	0		803.328	1		803.327	4
	803.321	0		803.33	0		803.329	4
	803.323	0		803.332	2		803.33	5
	803.325	0		803.333	1		803.332	2
	803.326	1		803.335	1		803.334	2
	803.328	0		803.337	2		803.335	9
	803.33	0		803.339	2		803.337	3
	803.331	0		803.34	2		803.339	3
	803.333	0		803.342	1		803.341	5
	803.335	0		803.344	1		803.342	3
	803.337	0		803.345	4		803.344	3
	803.338	0		803.347	3		803.346	3
	803.34	0		803.349	1		803.348	7
	803.342	0		803.351	1		803.349	5
	803.344	0		803.352	2		803.351	7
	803.345	0		803.354	2		803.353	7
	803.347	0		803.356	1		803.354	8
	803.349	0		803.358	1		803.356	1
	803.35	0		803.359	1		803.358	6
	803.352	0		803.361	4		803.36	3
	803.354	0		803.363	1		803.361	5
	803.356	1		803.364	0		803.363	1
	803.357	0		803.366	0		803.365	4
	803.359	0		803.368	1		803.367	6
	803.361	0		803.37	2		803.368	4
	803.362	0		803.371	0		803.37	1
	803.364	0		803.373	0		803.372	5
	803.366	0		803.375	1		803.373	8
	803.368	0		803.377	1		803.375	7
	803.369	0		803.378	0		803.377	2
	803.371	0		803.38	1		803.379	1
	803.373	0		803.382	1		803.38	4
	803.375	0		803.383	1		803.382	4
	803.376	0		803.385	0		803.384	4
	803.378	0		803.387	1		803.386	1
	803.38	0		803.389	1		803.387	7
	803.381	1		803.39	0		803.389	5
	803.383	0		803.392	0		803.391	7
	803.385	0		803.394	3		803.392	4
	803.387	0		803.396	0		803.394	6
	803.388	0		803.397	0		803.396	8
	803.39	0		803.399	1		803.398	5
	803.392	0		803.401	1		803.399	7
	803.393	0		803.402	1		803.401	8
	803.395	0		803.404	1		803.403	7
	803.397	0		803.406	1		803.405	6
	803.399	0		803.408	1		803.406	2
	803.4	0		803.409	0		803.408	7
	803.402	0		803.411	2		803.41	3
	803.404	0		803.413	0		803.411	9
	803.406	0		803.415	1		803.413	7
	803.407	0		803.416	1		803.415	6
	803.409	0		803.418	1		803.417	5
	803.411	0		803.42	0		803.418	8
	803.412	0		803.421	1		803.42	5
	803.414	0		803.423	0		803.422	5
	803.416	0		803.425	0		803.424	2
	803.418	0		803.427	0		803.425	6
	803.419	2		803.428	2		803.427	3
	803.421	0		803.43	0		803.429	1
	803.423	0		803.432	1		803.43	8
	803.424	0		803.434	1		803.432	5
	803.426	0		803.435	3		803.434	8
	803.428	0		803.437	1		803.436	3
	803.43	1		803.439	0		803.437	6
	803.431	0		803.44	2		803.439	4
	803.433	0		803.442	1		803.441	3
	803.435	0		803.444	1		803.443	7
[truncated: 32,283 more rows]
