# Supplementary material for: Cyclodehydrogenation of molecular nanographene precursors catalyzed by atomic hydrogen
Source: Nat Commun. 2025 Jan 15;16:691. doi: 10.1038/s41467-024-54774-1 (PMC11735845; doi:10.1038/s41467-024-54774-1)
Supplement: Supplementary file 4 — Source Data [file 41467_2024_54774_MOESM4_ESM.zip › Source Data/Suppl Figure 2/Suppl Figure 2.xlsx]

## Sheet: Figure SI 2
	Temperature	Nanographene 3 (C66H24) intensity
	(K)	[counts per frame]
	298.207	1.97146
	302.758	-0.26981
	307.454	-82.3751
	312.121	21.4677
	316.864	-20.0862
	321.461	15.7256
	325.946	74.1365
	330.811	-82.2336
	335.431	28.6496
	340.037	79.3109
	344.828	126.012
	349.316	99.9407
	353.998	77.3742
	358.697	78.069
	363.347	184.933
	367.892	224.373
	372.648	317.309
	377.361	211.693
	381.936	247.818
	386.685	312.866
	391.366	299.33
	395.883	298.052
	400.642	340.448
	405.28	366.552
	409.887	347.358
	414.54	353.05
	419.187	362.771
	423.854	309.422
	428.502	337.247
	433.114	369.123
	437.802	362.051
	442.511	398.932
	447.129	379.127
	451.85	412.373
	456.464	324.59
	461.062	362.283
	465.735	345.514
	470.405	380.404
	474.95	346.967
	479.78	348.094
	484.168	341.748
	489.043	259.951
	493.74	246.269
	498.305	248.852
	502.966	200.528
	507.63	206.568
	512.409	221.481
	517.02	198.795
	521.477	209.494
	526.325	167.209
	530.871	149.776
	535.419	191.358
	540.241	156.519
	544.724	163.875
	549.546	139.08
	554.244	162.528
	559.008	140.739
	563.413	157.251
	568.075	131.579
	572.763	145.623
	577.497	122.423
	582.093	132.196
	586.815	104.128
	591.346	111.94
	596.183	120.095
	600.706	112.813
	605.237	115.949
	610.185	113.013
	614.708	110.948
	619.442	106.464
	624.09	90.7039
	628.608	91.1107
	633.453	101.196
	638.011	89.576
	642.786	70.4816
	647.329	76.2168
	652.134	55.7977
	656.766	50.7277
	661.444	62.5997
	666.045	74.0921
