# Supplementary material for: Cyclodehydrogenation of molecular nanographene precursors catalyzed by atomic hydrogen
Source: Nat Commun. 2025 Jan 15;16:691. doi: 10.1038/s41467-024-54774-1 (PMC11735845; doi:10.1038/s41467-024-54774-1)
Supplement: Supplementary file 4 — Source Data [file 41467_2024_54774_MOESM4_ESM.zip › Source Data/Suppl Figure 3/Suupl Figure 3a.txt]

X[nm]		Y[nm]		Z[nm]
0.000000	0.000000	0.219983
0.097847	0.000000	0.223605
0.195695	0.000000	0.22546
0.293542	0.000000	0.227469
0.391389	0.000000	0.228971
0.489237	0.000000	0.230472
0.587084	0.000000	0.231805
0.684932	0.000000	0.232185
0.782779	0.000000	0.23361
0.880626	0.000000	0.234251
0.978474	0.000000	0.23354
1.076321	0.000000	0.233091
1.174168	0.000000	0.231258
1.272016	0.000000	0.230516
1.369863	0.000000	0.229375
1.467710	0.000000	0.227358
1.565558	0.000000	0.224235
1.663405	0.000000	0.221726
1.761252	0.000000	0.220339
1.859100	0.000000	0.219044
1.956947	0.000000	0.21944
2.054795	0.000000	0.2175
2.152642	0.000000	0.21493
2.250489	0.000000	0.212621
2.348337	0.000000	0.212755
2.446184	0.000000	0.212536
2.544031	0.000000	0.212562
2.641879	0.000000	0.214494
2.739726	0.000000	0.214413
2.837573	0.000000	0.213748
2.935421	0.000000	0.213883
3.033268	0.000000	0.213863
3.131115	0.000000	0.213413
3.228963	0.000000	0.212994
3.326810	0.000000	0.213036
3.424658	0.000000	0.213217
3.522505	0.000000	0.213336
3.620352	0.000000	0.214822
3.718200	0.000000	0.216047
3.816047	0.000000	0.217349
3.913894	0.000000	0.216577
4.011742	0.000000	0.216757
4.109589	0.000000	0.21852
4.207436	0.000000	0.221865
4.305284	0.000000	0.224596
4.403131	0.000000	0.226344
4.500978	0.000000	0.226693
4.598826	0.000000	0.226751
4.696673	0.000000	0.228252
4.794521	0.000000	0.229877
4.892368	0.000000	0.229811
4.990215	0.000000	0.230622
5.088063	0.000000	0.229803
5.185910	0.000000	0.228754
5.283757	0.000000	0.22789
5.381605	0.000000	0.227087
5.479452	0.000000	0.224132
5.577299	0.000000	0.220994
5.675147	0.000000	0.21933
5.772994	0.000000	0.218312
5.870841	0.000000	0.218354
5.968689	0.000000	0.218334
6.066536	0.000000	0.216932
6.164384	0.000000	0.214715
6.262231	0.000000	0.213974
6.360078	0.000000	0.214446
6.457926	0.000000	0.215179
6.555773	0.000000	0.216543
6.653620	0.000000	0.216523
6.751468	0.000000	0.216965
6.849315	0.000000	0.218297
6.947162	0.000000	0.219446
7.045010	0.000000	0.220164
7.142857	0.000000	0.220206
7.240705	0.000000	0.221523
7.338552	0.000000	0.223409
7.436399	0.000000	0.226278
7.534247	0.000000	0.227764
7.632094	0.000000	0.229681
7.729941	0.000000	0.229047
7.827789	0.000000	0.227522
7.925636	0.000000	0.226135
8.023483	0.000000	0.226607
8.121331	0.000000	0.227863
8.219178	0.000000	0.229641
8.317025	0.000000	0.229806
8.414873	0.000000	0.230309
8.512720	0.000000	0.231503
8.610568	0.000000	0.23468
8.708415	0.000000	0.240622
8.806262	0.000000	0.253264
8.904110	0.000000	0.268595
9.001957	0.000000	0.286937
9.099804	0.000000	0.30783
9.197652	0.000000	0.327064
9.295499	0.000000	0.344423
9.393346	0.000000	0.359308
9.491194	0.000000	0.37029
9.589041	0.000000	0.379013
9.686888	0.000000	0.385862
9.784736	0.000000	0.395615
9.882583	0.000000	0.412775
9.980431	0.000000	0.445053
10.078278	0.000000	0.48712
10.176125	0.000000	0.517801
10.273973	0.000000	0.531826
10.371820	0.000000	0.530546
10.469667	0.000000	0.521569
10.567515	0.000000	0.504586
10.665362	0.000000	0.475848
10.763209	0.000000	0.433158
10.861057	0.000000	0.380881
10.958904	0.000000	0.331523
11.056751	0.000000	0.300127
11.154599	0.000000	0.288598
11.252446	0.000000	0.279836
11.350294	0.000000	0.267954
11.448141	0.000000	0.254966
11.545988	0.000000	0.240027
11.643836	0.000000	0.227054
11.741683	0.000000	0.21883
11.839530	0.000000	0.216951
11.937378	0.000000	0.217316
12.035225	0.000000	0.217235
12.133072	0.000000	0.216939
12.230920	0.000000	0.216719
12.328767	0.000000	0.216377
12.426614	0.000000	0.2137
12.524462	0.000000	0.211329
12.622309	0.000000	0.209604
12.720157	0.000000	0.209446
12.818004	0.000000	0.21061
12.915851	0.000000	0.210375
13.013699	0.000000	0.210924
13.111546	0.000000	0.209553
13.209393	0.000000	0.208243
13.307241	0.000000	0.207101
13.405088	0.000000	0.207512
13.502935	0.000000	0.207877
13.600783	0.000000	0.207197
13.698630	0.000000	0.205887
13.796477	0.000000	0.205544
13.894325	0.000000	0.206877
13.992172	0.000000	0.206397
14.090020	0.000000	0.204702
14.187867	0.000000	0.203254
14.285714	0.000000	0.202482
14.383562	0.000000	0.203814
14.481409	0.000000	0.204286
14.579256	0.000000	0.203944
14.677104	0.000000	0.203233
14.774951	0.000000	0.200725
14.872798	0.000000	0.200167
14.970646	0.000000	0.198919
15.068493	0.000000	0.199591
15.166341	0.000000	0.19994
15.264188	0.000000	0.200981
15.362035	0.000000	0.201284
15.459883	0.000000	0.20085
15.557730	0.000000	0.200062
15.655577	0.000000	0.19995
15.753425	0.000000	0.199224
15.851272	0.000000	0.200234
15.949119	0.000000	0.200368
16.046967	0.000000	0.201532
16.144814	0.000000	0.201989
16.242661	0.000000	0.202615
16.340509	0.000000	0.204009
16.438356	0.000000	0.204619
16.536204	0.000000	0.204815
16.634051	0.000000	0.204688
16.731898	0.000000	0.206451
16.829746	0.000000	0.207676
16.927593	0.000000	0.208886
17.025440	0.000000	0.209066
17.123288	0.000000	0.208877
17.221135	0.000000	0.207629
17.318982	0.000000	0.208116
17.416830	0.000000	0.209295
17.514677	0.000000	0.210367
17.612524	0.000000	0.211822
17.710372	0.000000	0.211757
17.808219	0.000000	0.209894
17.906067	0.000000	0.209336
18.003914	0.000000	0.208441
18.101761	0.000000	0.208252
18.199609	0.000000	0.208479
18.297456	0.000000	0.208936
18.395303	0.000000	0.209055
18.493151	0.000000	0.211693
18.590998	0.000000	0.217513
18.688845	0.000000	0.223762
18.786693	0.000000	0.23413
18.884540	0.000000	0.248908
18.982387	0.000000	0.268617
19.080235	0.000000	0.290724
19.178082	0.000000	0.317395
19.275930	0.000000	0.361198
19.373777	0.000000	0.425575
19.471624	0.000000	0.47892
19.569472	0.000000	0.507558
19.667319	0.000000	0.530648
19.765166	0.000000	0.554752
19.863014	0.000000	0.572511
19.960861	0.000000	0.583923
20.058708	0.000000	0.593599
20.156556	0.000000	0.60051
20.254403	0.000000	0.600536
20.352250	0.000000	0.593157
20.450098	0.000000	0.573638
20.547945	0.000000	0.547298
20.645793	0.000000	0.516056
20.743640	0.000000	0.480004
20.841487	0.000000	0.448746
20.939335	0.000000	0.430534
21.037182	0.000000	0.423093
21.135029	0.000000	0.419632
21.232877	0.000000	0.414388
21.330724	0.000000	0.403029
21.428571	0.000000	0.378302
21.526419	0.000000	0.342665
21.624266	0.000000	0.301327
21.722114	0.000000	0.265353
21.819961	0.000000	0.23663
21.917808	0.000000	0.217004
22.015656	0.000000	0.202065
22.113503	0.000000	0.190306
22.211350	0.000000	0.185523
22.309198	0.000000	0.183307
22.407045	0.000000	0.182765
22.504892	0.000000	0.181762
22.602740	0.000000	0.181558
22.700587	0.000000	0.180709
22.798434	0.000000	0.178661
22.896282	0.000000	0.177197
22.994129	0.000000	0.176917
23.091977	0.000000	0.17745
23.189824	0.000000	0.179613
23.287671	0.000000	0.179839
23.385519	0.000000	0.180311
23.483366	0.000000	0.178494
23.581213	0.000000	0.177783
23.679061	0.000000	0.178716
23.776908	0.000000	0.179557
23.874755	0.000000	0.180598
23.972603	0.000000	0.181224
24.070450	0.000000	0.182511
24.168297	0.000000	0.181185
24.266145	0.000000	0.180966
24.363992	0.000000	0.182406
24.461840	0.000000	0.183017
24.559687	0.000000	0.183566
24.657534	0.000000	0.18433
24.755382	0.000000	0.1862
24.853229	0.000000	0.187226
24.951076	0.000000	0.188297
25.048924	0.000000	0.187679
25.146771	0.000000	0.187459
25.244618	0.000000	0.187901
25.342466	0.000000	0.18845
25.440313	0.000000	0.191227
25.538160	0.000000	0.192191
25.636008	0.000000	0.193938
25.733855	0.000000	0.194795
25.831703	0.000000	0.195236
25.929550	0.000000	0.195708
26.027397	0.000000	0.196211
26.125245	0.000000	0.198251
26.223092	0.000000	0.198554
26.320939	0.000000	0.199902
26.418787	0.000000	0.200974
26.516634	0.000000	0.202598
26.614481	0.000000	0.20198
26.712329	0.000000	0.201453
26.810176	0.000000	0.20171
26.908023	0.000000	0.201737
27.005871	0.000000	0.202578
27.103718	0.000000	0.202374
27.201566	0.000000	0.203292
27.299413	0.000000	0.202412
27.397260	0.000000	0.201962
27.495108	0.000000	0.201051
27.592955	0.000000	0.199726
27.690802	0.000000	0.199584
27.788650	0.000000	0.200394
27.886497	0.000000	0.199898
27.984344	0.000000	0.200816
28.082192	0.000000	0.199598
28.180039	0.000000	0.198073
28.277886	0.000000	0.195748
28.375734	0.000000	0.194976
28.473581	0.000000	0.194926
28.571429	0.000000	0.19443
28.669276	0.000000	0.195102
28.767123	0.000000	0.194007
28.864971	0.000000	0.194218
28.962818	0.000000	0.193768
29.060665	0.000000	0.19381
29.158513	0.000000	0.192577
29.256360	0.000000	0.192711
29.354207	0.000000	0.193137
29.452055	0.000000	0.194347
29.549902	0.000000	0.196294
29.647750	0.000000	0.195168
29.745597	0.000000	0.19521
29.843444	0.000000	0.193731
29.941292	0.000000	0.193804
30.039139	0.000000	0.194507
30.136986	0.000000	0.196423
30.234834	0.000000	0.19731
30.332681	0.000000	0.197291
30.430528	0.000000	0.196949
30.528376	0.000000	0.198082
30.626223	0.000000	0.199138
30.724070	0.000000	0.200209
30.821918	0.000000	0.200666
30.919765	0.000000	0.199848
31.017613	0.000000	0.201549
31.115460	0.000000	0.202866
31.213307	0.000000	0.20592
31.311155	0.000000	0.205962
31.409002	0.000000	0.204913
31.506849	0.000000	0.205908
31.604697	0.000000	0.206242
31.702544	0.000000	0.207805
31.800391	0.000000	0.209952
31.898239	0.000000	0.210655
31.996086	0.000000	0.210973
32.093933	0.000000	0.211184
32.191781	0.000000	0.209705
32.289628	0.000000	0.208303
32.387476	0.000000	0.208775
32.485323	0.000000	0.2098
32.583170	0.000000	0.210779
32.681018	0.000000	0.210207
32.778865	0.000000	0.210018
32.876712	0.000000	0.208186
32.974560	0.000000	0.207736
33.072407	0.000000	0.206211
33.170254	0.000000	0.204916
33.268102	0.000000	0.205419
33.365949	0.000000	0.204416
33.463796	0.000000	0.204151
33.561644	0.000000	0.202887
33.659491	0.000000	0.201669
33.757339	0.000000	0.200266
33.855186	0.000000	0.198464
33.953033	0.000000	0.197139
34.050881	0.000000	0.19755
34.148728	0.000000	0.197684
34.246575	0.000000	0.197188
34.344423	0.000000	0.196723
34.442270	0.000000	0.196811
34.540117	0.000000	0.195255
34.637965	0.000000	0.195189
34.735812	0.000000	0.196046
34.833659	0.000000	0.196165
34.931507	0.000000	0.197405
35.029354	0.000000	0.198046
35.127202	0.000000	0.199917
35.225049	0.000000	0.201157
35.322896	0.000000	0.203351
35.420744	0.000000	0.204668
35.518591	0.000000	0.208182
35.616438	0.000000	0.216322
35.714286	0.000000	0.22944
35.812133	0.000000	0.252761
35.909980	0.000000	0.278233
36.007828	0.000000	0.302015
36.105675	0.000000	0.318083
36.203523	0.000000	0.32799
36.301370	0.000000	0.337159
36.399217	0.000000	0.347065
36.497065	0.000000	0.355497
36.594912	0.000000	0.357352
36.692759	0.000000	0.354198
36.790607	0.000000	0.345466
36.888454	0.000000	0.334998
36.986301	0.000000	0.324192
37.084149	0.000000	0.310989
37.181996	0.000000	0.294236
37.279843	0.000000	0.272736
37.377691	0.000000	0.250375
37.475538	0.000000	0.231118
37.573386	0.000000	0.220466
37.671233	0.000000	0.213363
37.769080	0.000000	0.210086
37.866928	0.000000	0.207331
37.964775	0.000000	0.205268
38.062622	0.000000	0.205295
38.160470	0.000000	0.206013
38.258317	0.000000	0.205855
38.356164	0.000000	0.205282
38.454012	0.000000	0.20431
38.551859	0.000000	0.204214
38.649706	0.000000	0.203856
38.747554	0.000000	0.205512
38.845401	0.000000	0.207398
38.943249	0.000000	0.208423
39.041096	0.000000	0.21034
39.138943	0.000000	0.210658
39.236791	0.000000	0.213174
39.334638	0.000000	0.215582
39.432485	0.000000	0.218697
39.530333	0.000000	0.225992
39.628180	0.000000	0.238495
39.726027	0.000000	0.257806
39.823875	0.000000	0.283477
39.921722	0.000000	0.312161
40.019569	0.000000	0.336864
40.117417	0.000000	0.356943
40.215264	0.000000	0.375147
40.313112	0.000000	0.390124
40.410959	0.000000	0.404395
40.508806	0.000000	0.413502
40.606654	0.000000	0.42175
40.704501	0.000000	0.429474
40.802348	0.000000	0.435985
40.900196	0.000000	0.436596
40.998043	0.000000	0.428801
41.095890	0.000000	0.412525
41.193738	0.000000	0.389765
41.291585	0.000000	0.367988
41.389432	0.000000	0.346549
41.487280	0.000000	0.326662
41.585127	0.000000	0.307558
41.682975	0.000000	0.286334
41.780822	0.000000	0.266647
41.878669	0.000000	0.250678
41.976517	0.000000	0.240625
42.074364	0.000000	0.233537
42.172211	0.000000	0.229953
42.270059	0.000000	0.226722
42.367906	0.000000	0.224613
42.465753	0.000000	0.221274
42.563601	0.000000	0.219119
42.661448	0.000000	0.219069
42.759295	0.000000	0.220171
42.857143	0.000000	0.223179
42.954990	0.000000	0.23055
43.052838	0.000000	0.251105
43.150685	0.000000	0.29603
43.248532	0.000000	0.350635
43.346380	0.000000	0.387323
43.444227	0.000000	0.407264
43.542074	0.000000	0.420874
43.639922	0.000000	0.434207
43.737769	0.000000	0.445911
43.835616	0.000000	0.451131
43.933464	0.000000	0.448361
44.031311	0.000000	0.435773
44.129159	0.000000	0.417822
44.227006	0.000000	0.39563
44.324853	0.000000	0.368567
44.422701	0.000000	0.337417
44.520548	0.000000	0.306851
44.618395	0.000000	0.280341
44.716243	0.000000	0.257105
44.814090	0.000000	0.236603
44.911937	0.000000	0.21919
45.009785	0.000000	0.209305
45.107632	0.000000	0.204968
45.205479	0.000000	0.204119
45.303327	0.000000	0.20307
45.401174	0.000000	0.202236
45.499022	0.000000	0.200865
45.596869	0.000000	0.199616
45.694716	0.000000	0.200995
45.792564	0.000000	0.200545
45.890411	0.000000	0.202508
45.988258	0.000000	0.204701
46.086106	0.000000	0.205987
46.183953	0.000000	0.20775
46.281800	0.000000	0.208745
46.379648	0.000000	0.209832
46.477495	0.000000	0.212471
46.575342	0.000000	0.214602
46.673190	0.000000	0.215797
46.771037	0.000000	0.217406
46.868885	0.000000	0.21754
46.966732	0.000000	0.217352
47.064579	0.000000	0.216118
47.162427	0.000000	0.214455
47.260274	0.000000	0.212054
47.358121	0.000000	0.210774
47.455969	0.000000	0.209326
47.553816	0.000000	0.207585
47.651663	0.000000	0.206828
47.749511	0.000000	0.205918
47.847358	0.000000	0.204454
47.945205	0.000000	0.203574
48.043053	0.000000	0.202156
48.140900	0.000000	0.201891
48.238748	0.000000	0.202824
48.336595	0.000000	0.203773
48.434442	0.000000	0.206857
48.532290	0.000000	0.207805
48.630137	0.000000	0.208677
48.727984	0.000000	0.209933
48.825832	0.000000	0.210836
48.923679	0.000000	0.212844
49.021526	0.000000	0.214915
49.119374	0.000000	0.217492
49.217221	0.000000	0.218487
49.315068	0.000000	0.217499
49.412916	0.000000	0.215421
49.510763	0.000000	0.213987
49.608611	0.000000	0.213876
49.706458	0.000000	0.213733
49.804305	0.000000	0.21333
49.902153	0.000000	0.211927
50.000000	0.000000	0.21011
0.000000	0.097847	0.222829
0.097847	0.097847	0.22433
0.195695	0.097847	0.224772
0.293542	0.097847	0.22463
0.391389	0.097847	0.226116
0.489237	0.097847	0.228401
0.587084	0.097847	0.231593
0.684932	0.097847	0.233095
0.782779	0.097847	0.234243
0.880626	0.097847	0.234193
0.978474	0.097847	0.231853
1.076321	0.097847	0.231634
1.174168	0.097847	0.231538
1.272016	0.097847	0.231349
1.369863	0.097847	0.230208
1.467710	0.097847	0.227085
1.565558	0.097847	0.225421
1.663405	0.097847	0.223281
1.761252	0.097847	0.222278
1.859100	0.097847	0.220261
1.956947	0.097847	0.217046
2.054795	0.097847	0.214599
2.152642	0.097847	0.213319
2.250489	0.097847	0.215067
2.348337	0.097847	0.214924
2.446184	0.097847	0.215305
2.544031	0.097847	0.213103
2.641879	0.097847	0.212515
2.739726	0.097847	0.211359
2.837573	0.097847	0.212661
2.935421	0.097847	0.21427
3.033268	0.097847	0.214005
3.131115	0.097847	0.214308
3.228963	0.097847	0.213827
3.326810	0.097847	0.212471
3.424658	0.097847	0.212989
3.522505	0.097847	0.213707
3.620352	0.097847	0.214103
3.718200	0.097847	0.215097
3.816047	0.097847	0.216922
3.913894	0.097847	0.218608
4.011742	0.097847	0.219418
4.109589	0.097847	0.219721
4.207436	0.097847	0.219932
4.305284	0.097847	0.221419
4.403131	0.097847	0.222921
4.500978	0.097847	0.226497
4.598826	0.097847	0.22869
4.696673	0.097847	0.229807
4.794521	0.097847	0.230034
4.892368	0.097847	0.230106
4.990215	0.097847	0.230471
5.088063	0.097847	0.229729
5.185910	0.097847	0.22845
5.283757	0.097847	0.22671
5.381605	0.097847	0.225707
5.479452	0.097847	0.225349
5.577299	0.097847	0.222502
5.675147	0.097847	0.220486
5.772994	0.097847	0.219252
5.870841	0.097847	0.217343
5.968689	0.097847	0.215817
6.066536	0.097847	0.215752
6.164384	0.097847	0.215732
6.262231	0.097847	0.215759
6.360078	0.097847	0.21617
6.457926	0.097847	0.214967
6.555773	0.097847	0.214348
6.653620	0.097847	0.214206
6.751468	0.097847	0.214448
6.849315	0.097847	0.216779
6.947162	0.097847	0.220355
7.045010	0.097847	0.220582
7.142857	0.097847	0.222022
7.240705	0.097847	0.222125
7.338552	0.097847	0.221599
7.436399	0.097847	0.223285
7.534247	0.097847	0.226339
7.632094	0.097847	0.22741
7.729941	0.097847	0.227713
7.827789	0.097847	0.226926
7.925636	0.097847	0.22749
8.023483	0.097847	0.2287
8.121331	0.097847	0.229356
8.219178	0.097847	0.228476
8.317025	0.097847	0.227258
8.414873	0.097847	0.227393
8.512720	0.097847	0.229555
8.610568	0.097847	0.234914
8.708415	0.097847	0.240887
8.806262	0.097847	0.247382
8.904110	0.097847	0.259148
9.001957	0.097847	0.275923
9.099804	0.097847	0.296171
9.197652	0.097847	0.318109
9.295499	0.097847	0.338157
9.393346	0.097847	0.354225
9.491194	0.097847	0.366052
9.589041	0.097847	0.374899
9.686888	0.097847	0.382178
9.784736	0.097847	0.393513
9.882583	0.097847	0.414114
9.980431	0.097847	0.450127
10.078278	0.097847	0.4935
10.176125	0.097847	0.525871
10.273973	0.097847	0.542984
10.371820	0.097847	0.547989
10.469667	0.097847	0.543145
10.567515	0.097847	0.52607
10.665362	0.097847	0.496057
10.763209	0.097847	0.455242
10.861057	0.097847	0.405453
10.958904	0.097847	0.351178
11.056751	0.097847	0.30749
11.154599	0.097847	0.285713
11.252446	0.097847	0.274815
11.350294	0.097847	0.263901
11.448141	0.097847	0.250237
11.545988	0.097847	0.235989
11.643836	0.097847	0.226258
11.741683	0.097847	0.221675
11.839530	0.097847	0.218936
11.937378	0.097847	0.218056
12.035225	0.097847	0.217007
12.133072	0.097847	0.216112
12.230920	0.097847	0.215171
12.328767	0.097847	0.215136
12.426614	0.097847	0.214148
12.524462	0.097847	0.213238
12.622309	0.097847	0.213126
12.720157	0.097847	0.212231
12.818004	0.097847	0.210705
12.915851	0.097847	0.209149
13.013699	0.097847	0.209222
13.111546	0.097847	0.208711
13.209393	0.097847	0.209736
13.307241	0.097847	0.209486
13.405088	0.097847	0.208944
13.502935	0.097847	0.207096
13.600783	0.097847	0.205679
13.698630	0.097847	0.205367
13.796477	0.097847	0.205332
13.894325	0.097847	0.20602
13.992172	0.097847	0.205877
14.090020	0.097847	0.204752
14.187867	0.097847	0.204978
14.285714	0.097847	0.203852
14.383562	0.097847	0.203648
14.481409	0.097847	0.203122
14.579256	0.097847	0.200567
14.677104	0.097847	0.200701
14.774951	0.097847	0.199898
14.872798	0.097847	0.200754
14.970646	0.097847	0.201595
15.068493	0.097847	0.201084
15.166341	0.097847	0.199113
15.264188	0.097847	0.197434
15.362035	0.097847	0.197538
15.459883	0.097847	0.197995
15.557730	0.097847	0.200234
15.655577	0.097847	0.200522
15.753425	0.097847	0.200011
15.851272	0.097847	0.199085
15.949119	0.097847	0.198174
16.046967	0.097847	0.198723
16.144814	0.097847	0.200071
16.242661	0.097847	0.202372
16.340509	0.097847	0.202905
16.438356	0.097847	0.203362
16.536204	0.097847	0.203696
16.634051	0.097847	0.204676
16.731898	0.097847	0.204656
16.829746	0.097847	0.204314
16.927593	0.097847	0.205232
17.025440	0.097847	0.20618
17.123288	0.097847	0.20716
17.221135	0.097847	0.209691
17.318982	0.097847	0.20981
17.416830	0.097847	0.20956
17.514677	0.097847	0.208603
17.612524	0.097847	0.208322
17.710372	0.097847	0.207888
17.808219	0.097847	0.208437
17.906067	0.097847	0.208433
18.003914	0.097847	0.209043
18.101761	0.097847	0.208916
18.199609	0.097847	0.208928
18.297456	0.097847	0.208524
18.395303	0.097847	0.208658
18.493151	0.097847	0.210452
18.590998	0.097847	0.214151
18.688845	0.097847	0.221
18.786693	0.097847	0.232028
18.884540	0.097847	0.246867
18.982387	0.097847	0.263304
19.080235	0.097847	0.279895
19.178082	0.097847	0.303661
19.275930	0.097847	0.346665
19.373777	0.097847	0.40989
19.471624	0.097847	0.462544
19.569472	0.097847	0.488676
19.667319	0.097847	0.505774
19.765166	0.097847	0.528573
19.863014	0.097847	0.553476
19.960861	0.097847	0.568161
20.058708	0.097847	0.573719
20.156556	0.097847	0.574883
20.254403	0.097847	0.571068
20.352250	0.097847	0.563981
20.450098	0.097847	0.551515
20.547945	0.097847	0.528878
20.645793	0.097847	0.494931
20.743640	0.097847	0.454808
20.841487	0.097847	0.417757
20.939335	0.097847	0.399499
21.037182	0.097847	0.399403
21.135029	0.097847	0.401165
21.232877	0.097847	0.392634
21.330724	0.097847	0.372485
21.428571	0.097847	0.344439
21.526419	0.097847	0.309647
21.624266	0.097847	0.275854
21.722114	0.097847	0.246932
21.819961	0.097847	0.224326
21.917808	0.097847	0.206943
22.015656	0.097847	0.195968
22.113503	0.097847	0.188512
22.211350	0.097847	0.183882
22.309198	0.097847	0.182157
22.407045	0.097847	0.181062
22.504892	0.097847	0.181089
22.602740	0.097847	0.180317
22.700587	0.097847	0.178745
22.798434	0.097847	0.177911
22.896282	0.097847	0.177784
22.994129	0.097847	0.178149
23.091977	0.097847	0.178099
23.189824	0.097847	0.17685
23.287671	0.097847	0.177522
23.385519	0.097847	0.177303
23.483366	0.097847	0.178513
23.581213	0.097847	0.179661
23.679061	0.097847	0.179565
23.776908	0.097847	0.179053
23.874755	0.097847	0.178942
23.972603	0.097847	0.177954
24.070450	0.097847	0.179471
24.168297	0.097847	0.181188
24.266145	0.097847	0.182106
24.363992	0.097847	0.182932
24.461840	0.097847	0.182328
24.559687	0.097847	0.183446
24.657534	0.097847	0.182889
24.755382	0.097847	0.183837
24.853229	0.097847	0.184171
24.951076	0.097847	0.185381
25.048924	0.097847	0.186422
25.146771	0.097847	0.187539
25.244618	0.097847	0.189149
25.342466	0.097847	0.188484
25.440313	0.097847	0.188464
25.538160	0.097847	0.189858
25.636008	0.097847	0.19116
25.733855	0.097847	0.193645
25.831703	0.097847	0.194072
25.929550	0.097847	0.195051
26.027397	0.097847	0.196583
26.125245	0.097847	0.197347
26.223092	0.097847	0.197712
26.320939	0.097847	0.198461
26.418787	0.097847	0.199194
26.516634	0.097847	0.199713
26.614481	0.097847	0.201814
26.712329	0.097847	0.203331
26.810176	0.097847	0.202543
26.908023	0.097847	0.201832
27.005871	0.097847	0.202212
27.103718	0.097847	0.201916
27.201566	0.097847	0.202127
27.299413	0.097847	0.202369
27.397260	0.097847	0.202011
27.495108	0.097847	0.201715
27.592955	0.097847	0.202679
27.690802	0.097847	0.201507
27.788650	0.097847	0.200996
27.886497	0.097847	0.199824
27.984344	0.097847	0.198391
28.082192	0.097847	0.199171
28.180039	0.097847	0.199781
28.277886	0.097847	0.200638
28.375734	0.097847	0.198728
28.473581	0.097847	0.195897
28.571429	0.097847	0.193726
28.669276	0.097847	0.193968
28.767123	0.097847	0.19484
28.864971	0.097847	0.195097
28.962818	0.097847	0.194248
29.060665	0.097847	0.193859
29.158513	0.097847	0.194746
29.256360	0.097847	0.194973
29.354207	0.097847	0.19543
29.452055	0.097847	0.194381
29.549902	0.097847	0.193117
29.647750	0.097847	0.192867
29.745597	0.097847	0.194583
29.843444	0.097847	0.1963
29.941292	0.097847	0.196312
30.039139	0.097847	0.19663
30.136986	0.097847	0.196119
30.234834	0.097847	0.195592
30.332681	0.097847	0.196172
30.430528	0.097847	0.196844
30.528376	0.097847	0.199099
30.626223	0.097847	0.199725
30.724070	0.097847	0.198937
30.821918	0.097847	0.199271
30.919765	0.097847	0.200419
31.017613	0.097847	0.200815
31.115460	0.097847	0.201471
31.213307	0.097847	0.202604
31.311155	0.097847	0.20469
31.409002	0.097847	0.206099
31.506849	0.097847	0.207616
31.604697	0.097847	0.207566
31.702544	0.097847	0.207762
31.800391	0.097847	0.207604
31.898239	0.097847	0.208307
31.996086	0.097847	0.209209
32.093933	0.097847	0.209774
32.191781	0.097847	0.210722
32.289628	0.097847	0.210856
32.387476	0.097847	0.21119
32.485323	0.097847	0.210449
32.583170	0.097847	0.208754
32.681018	0.097847	0.208028
32.778865	0.097847	0.208608
32.876712	0.097847	0.209311
32.974560	0.097847	0.209153
33.072407	0.097847	0.208657
33.170254	0.097847	0.206717
33.268102	0.097847	0.205437
33.365949	0.097847	0.204773
33.463796	0.097847	0.203078
33.561644	0.097847	0.202629
33.659491	0.097847	0.202041
33.757339	0.097847	0.201345
33.855186	0.097847	0.200757
33.953033	0.097847	0.199524
34.050881	0.097847	0.197783
34.148728	0.097847	0.196581
34.246575	0.097847	0.194917
34.344423	0.097847	0.195282
34.442270	0.097847	0.196799
34.540117	0.097847	0.196994
34.637965	0.097847	0.196606
34.735812	0.097847	0.19608
34.833659	0.097847	0.195722
34.931507	0.097847	0.195672
35.029354	0.097847	0.197097
35.127202	0.097847	0.199367
35.225049	0.097847	0.20176
35.322896	0.097847	0.203661
35.420744	0.097847	0.20673
35.518591	0.097847	0.211443
35.616438	0.097847	0.222057
35.714286	0.097847	0.240153
35.812133	0.097847	0.26478
35.909980	0.097847	0.291297
36.007828	0.097847	0.311345
36.105675	0.097847	0.326844
36.203523	0.097847	0.341653
36.301370	0.097847	0.352988
36.399217	0.097847	0.359438
36.497065	0.097847	0.360601
36.594912	0.097847	0.357693
36.692759	0.097847	0.354647
36.790607	0.097847	0.350694
36.888454	0.097847	0.343606
36.986301	0.097847	0.333676
37.084149	0.097847	0.317522
37.181996	0.097847	0.297728
37.279843	0.097847	0.27635
37.377691	0.097847	0.25528
37.475538	0.097847	0.237267
37.573386	0.097847	0.222435
37.671233	0.097847	0.213473
37.769080	0.097847	0.20869
37.866928	0.097847	0.20735
37.964775	0.097847	0.205947
38.062622	0.097847	0.204714
38.160470	0.097847	0.203265
38.258317	0.097847	0.2034
38.356164	0.097847	0.203011
38.454012	0.097847	0.204267
38.551859	0.097847	0.205001
38.649706	0.097847	0.204597
38.747554	0.097847	0.204777
38.845401	0.097847	0.204389
38.943249	0.097847	0.204508
39.041096	0.097847	0.206901
39.138943	0.097847	0.209693
39.236791	0.097847	0.211364
39.334638	0.097847	0.216062
39.432485	0.097847	0.221097
39.530333	0.097847	0.228592
39.628180	0.097847	0.239328
39.726027	0.097847	0.258008
39.823875	0.097847	0.28348
39.921722	0.097847	0.311303
40.019569	0.097847	0.336929
40.117417	0.097847	0.357161
40.215264	0.097847	0.373214
40.313112	0.097847	0.383889
40.410959	0.097847	0.391967
40.508806	0.097847	0.401013
40.606654	0.097847	0.410152
40.704501	0.097847	0.418184
40.802348	0.097847	0.422129
40.900196	0.097847	0.41813
40.998043	0.097847	0.405864
41.095890	0.097847	0.391247
41.193738	0.097847	0.374694
41.291585	0.097847	0.356251
41.389432	0.097847	0.337455
41.487280	0.097847	0.316616
41.585127	0.097847	0.294055
41.682975	0.097847	0.274706
41.780822	0.097847	0.257938
41.878669	0.097847	0.244473
41.976517	0.097847	0.234589
42.074364	0.097847	0.229023
42.172211	0.097847	0.224839
42.270059	0.097847	0.222269
42.367906	0.097847	0.222234
42.465753	0.097847	0.222138
42.563601	0.097847	0.221611
42.661448	0.097847	0.2209
42.759295	0.097847	0.220097
42.857143	0.097847	0.21997
42.954990	0.097847	0.226374
43.052838	0.097847	0.247313
43.150685	0.097847	0.287797
43.248532	0.097847	0.332983
43.346380	0.097847	0.3654
43.444227	0.097847	0.388014
43.542074	0.097847	0.405834
43.639922	0.097847	0.417707
43.737769	0.097847	0.424341
43.835616	0.097847	0.424905
43.933464	0.097847	0.419477
44.031311	0.097847	0.409732
44.129159	0.097847	0.3943
44.227006	0.097847	0.370372
44.324853	0.097847	0.341035
44.422701	0.097847	0.311038
44.520548	0.097847	0.286602
44.618395	0.097847	0.267453
44.716243	0.097847	0.248134
44.814090	0.097847	0.230798
44.911937	0.097847	0.216396
45.009785	0.097847	0.206696
45.107632	0.097847	0.202298
45.205479	0.097847	0.201034
45.303327	0.097847	0.200799
45.401174	0.097847	0.201025
45.499022	0.097847	0.201298
45.596869	0.097847	0.200787
45.694716	0.097847	0.20172
45.792564	0.097847	0.202177
45.890411	0.097847	0.201297
45.988258	0.097847	0.202583
46.086106	0.097847	0.204823
46.183953	0.097847	0.207154
46.281800	0.097847	0.209701
46.379648	0.097847	0.212847
46.477495	0.097847	0.214087
46.575342	0.097847	0.214698
46.673190	0.097847	0.216215
46.771037	0.097847	0.21618
46.868885	0.097847	0.215515
46.966732	0.097847	0.215772
47.064579	0.097847	0.214401
47.162427	0.097847	0.21432
47.260274	0.097847	0.213501
47.358121	0.097847	0.211976
47.455969	0.097847	0.208499
47.553816	0.097847	0.205806
47.651663	0.097847	0.204419
47.749511	0.097847	0.203708
47.847358	0.097847	0.20418
47.945205	0.097847	0.203408
48.043053	0.097847	0.202589
48.140900	0.097847	0.201802
48.238748	0.097847	0.202566
48.336595	0.097847	0.203822
48.434442	0.097847	0.204878
48.532290	0.097847	0.20724
48.630137	0.097847	0.208219
48.727984	0.097847	0.210259
48.825832	0.097847	0.212606
48.923679	0.097847	0.214691
49.021526	0.097847	0.214472
49.119374	0.097847	0.214914
49.217221	0.097847	0.214525
49.315068	0.097847	0.214567
49.412916	0.097847	0.216807
49.510763	0.097847	0.217294
49.608611	0.097847	0.216107
49.706458	0.097847	0.213475
49.804305	0.097847	0.21152
49.902153	0.097847	0.208888
50.000000	0.097847	0.208823
0.000000	0.195695	0.223154
0.097847	0.195695	0.223227
0.195695	0.195695	0.22479
0.293542	0.195695	0.226599
0.391389	0.195695	0.2289
0.489237	0.195695	0.230617
0.587084	0.195695	0.231381
0.684932	0.195695	0.231684
0.782779	0.195695	0.232126
0.880626	0.195695	0.233167
0.978474	0.195695	0.234361
1.076321	0.195695	0.233665
1.174168	0.195695	0.232509
1.272016	0.195695	0.23103
1.369863	0.195695	0.228291
1.467710	0.195695	0.226489
1.565558	0.195695	0.224917
1.663405	0.195695	0.223914
1.761252	0.195695	0.221882
1.859100	0.195695	0.219312
1.956947	0.195695	0.217372
2.054795	0.195695	0.215816
2.152642	0.195695	0.214536
2.250489	0.195695	0.213795
2.348337	0.195695	0.213668
2.446184	0.195695	0.214186
2.544031	0.195695	0.215181
2.641879	0.195695	0.214885
2.739726	0.195695	0.214404
2.837573	0.195695	0.213278
2.935421	0.195695	0.21183
3.033268	0.195695	0.212932
3.131115	0.195695	0.213712
3.228963	0.195695	0.214307
3.326810	0.195695	0.214364
3.424658	0.195695	0.214667
3.522505	0.195695	0.214448
3.620352	0.195695	0.213583
3.718200	0.195695	0.215224
3.816047	0.195695	0.216387
3.913894	0.195695	0.217489
4.011742	0.195695	0.219483
4.109589	0.195695	0.219095
4.207436	0.195695	0.221165
4.305284	0.195695	0.223512
4.403131	0.195695	0.225597
4.500978	0.195695	0.22673
4.598826	0.195695	0.228739
4.696673	0.195695	0.228935
4.794521	0.195695	0.229361
4.892368	0.195695	0.230494
4.990215	0.195695	0.231258
5.088063	0.195695	0.230532
5.185910	0.195695	0.228422
5.283757	0.195695	0.225929
5.381605	0.195695	0.223513
5.479452	0.195695	0.223263
5.577299	0.195695	0.222582
5.675147	0.195695	0.22118
5.772994	0.195695	0.219947
5.870841	0.195695	0.216869
5.968689	0.195695	0.215421
6.066536	0.195695	0.214464
6.164384	0.195695	0.215551
6.262231	0.195695	0.215731
6.360078	0.195695	0.215128
6.457926	0.195695	0.21474
6.555773	0.195695	0.213937
6.653620	0.195695	0.216207
6.751468	0.195695	0.216264
6.849315	0.195695	0.217182
6.947162	0.195695	0.21833
7.045010	0.195695	0.218664
7.142857	0.195695	0.220734
7.240705	0.195695	0.222897
7.338552	0.195695	0.224875
7.436399	0.195695	0.225455
7.534247	0.195695	0.225512
7.632094	0.195695	0.225554
7.729941	0.195695	0.225534
7.827789	0.195695	0.227021
7.925636	0.195695	0.227478
8.023483	0.195695	0.228626
8.121331	0.195695	0.228238
8.219178	0.195695	0.228095
8.317025	0.195695	0.227492
8.414873	0.195695	0.228302
8.512720	0.195695	0.228774
8.610568	0.195695	0.230461
8.708415	0.195695	0.236003
8.806262	0.195695	0.245649
8.904110	0.195695	0.25932
9.001957	0.195695	0.274758
9.099804	0.195695	0.292025
9.197652	0.195695	0.31109
9.295499	0.195695	0.330554
9.393346	0.195695	0.349449
9.491194	0.195695	0.364027
9.589041	0.195695	0.37441
9.686888	0.195695	0.383118
9.784736	0.195695	0.39722
9.882583	0.195695	0.424704
9.980431	0.195695	0.466218
10.078278	0.195695	0.507255
10.176125	0.195695	0.53749
10.273973	0.195695	0.554096
10.371820	0.195695	0.558502
10.469667	0.195695	0.550785
10.567515	0.195695	0.531389
10.665362	0.195695	0.501684
10.763209	0.195695	0.464387
10.861057	0.195695	0.416274
10.958904	0.195695	0.360247
11.056751	0.195695	0.307662
11.154599	0.195695	0.276174
11.252446	0.195695	0.264492
11.350294	0.195695	0.253824
11.448141	0.195695	0.240467
11.545988	0.195695	0.22917
11.643836	0.195695	0.220822
11.741683	0.195695	0.218989
11.839530	0.195695	0.218586
11.937378	0.195695	0.219627
12.035225	0.195695	0.218747
12.133072	0.195695	0.216622
12.230920	0.195695	0.214943
12.328767	0.195695	0.213556
12.426614	0.195695	0.214551
12.524462	0.195695	0.213517
12.622309	0.195695	0.212806
12.720157	0.195695	0.21122
12.818004	0.195695	0.210217
12.915851	0.195695	0.209521
13.013699	0.195695	0.209978
13.111546	0.195695	0.20959
13.209393	0.195695	0.208295
13.307241	0.195695	0.207707
13.405088	0.195695	0.206274
13.502935	0.195695	0.2065
13.600783	0.195695	0.207787
13.698630	0.195695	0.207506
13.796477	0.195695	0.206503
13.894325	0.195695	0.205393
13.992172	0.195695	0.204175
14.090020	0.195695	0.203049
14.187867	0.195695	0.202799
14.285714	0.195695	0.202949
14.383562	0.195695	0.203836
14.481409	0.195695	0.202341
14.579256	0.195695	0.200693
14.677104	0.195695	0.199521
14.774951	0.195695	0.199578
14.872798	0.195695	0.199021
14.970646	0.195695	0.199724
15.068493	0.195695	0.198921
15.166341	0.195695	0.198195
15.264188	0.195695	0.198021
15.362035	0.195695	0.197771
15.459883	0.195695	0.19789
15.557730	0.195695	0.196549
15.655577	0.195695	0.197744
15.753425	0.195695	0.196495
15.851272	0.195695	0.197812
15.949119	0.195695	0.199222
16.046967	0.195695	0.19825
16.144814	0.195695	0.199137
16.242661	0.195695	0.199348
16.340509	0.195695	0.199958
16.438356	0.195695	0.200446
16.536204	0.195695	0.202178
16.634051	0.195695	0.20179
16.731898	0.195695	0.201617
16.829746	0.195695	0.203241
16.927593	0.195695	0.204144
17.025440	0.195695	0.205108
17.123288	0.195695	0.205657
17.221135	0.195695	0.205023
17.318982	0.195695	0.20591
17.416830	0.195695	0.206582
17.514677	0.195695	0.207623
17.612524	0.195695	0.20894
17.710372	0.195695	0.209043
17.808219	0.195695	0.207272
17.906067	0.195695	0.205501
18.003914	0.195695	0.205958
18.101761	0.195695	0.206691
18.199609	0.195695	0.208239
18.297456	0.195695	0.209065
18.395303	0.195695	0.209061
18.493151	0.195695	0.210224
18.590998	0.195695	0.213601
18.688845	0.195695	0.21985
18.786693	0.195695	0.229434
18.884540	0.195695	0.241139
18.982387	0.195695	0.254042
19.080235	0.195695	0.271985
19.178082	0.195695	0.298824
19.275930	0.195695	0.340153
19.373777	0.195695	0.394866
19.471624	0.195695	0.436472
19.569472	0.195695	0.461298
19.667319	0.195695	0.484158
19.765166	0.195695	0.512273
19.863014	0.195695	0.534503
19.960861	0.195695	0.544409
20.058708	0.195695	0.545911
20.156556	0.195695	0.544278
20.254403	0.195695	0.544597
20.352250	0.195695	0.537893
20.450098	0.195695	0.522539
20.547945	0.195695	0.493832
20.645793	0.195695	0.454262
20.743640	0.195695	0.414323
20.841487	0.195695	0.387214
20.939335	0.195695	0.379358
21.037182	0.195695	0.379953
21.135029	0.195695	0.375262
21.232877	0.195695	0.360261
21.330724	0.195695	0.338023
21.428571	0.195695	0.311821
21.526419	0.195695	0.282991
21.624266	0.195695	0.253378
21.722114	0.195695	0.225424
21.819961	0.195695	0.204615
21.917808	0.195695	0.194254
22.015656	0.195695	0.189103
22.113503	0.195695	0.18558
22.211350	0.195695	0.183732
22.309198	0.195695	0.182483
22.407045	0.195695	0.180036
22.504892	0.195695	0.178557
22.602740	0.195695	0.177861
22.700587	0.195695	0.176843
22.798434	0.195695	0.1775
22.896282	0.195695	0.177603
22.994129	0.195695	0.176738
23.091977	0.195695	0.177518
23.189824	0.195695	0.176899
23.287671	0.195695	0.176987
23.385519	0.195695	0.177798
23.483366	0.195695	0.177302
23.581213	0.195695	0.176837
23.679061	0.195695	0.176648
23.776908	0.195695	0.178181
23.874755	0.195695	0.178945
23.972603	0.195695	0.18017
24.070450	0.195695	0.179982
24.168297	0.195695	0.179025
24.266145	0.195695	0.179005
24.363992	0.195695	0.179939
24.461840	0.195695	0.181548
24.559687	0.195695	0.183372
24.657534	0.195695	0.183752
24.755382	0.195695	0.182795
24.853229	0.195695	0.183222
24.951076	0.195695	0.18331
25.048924	0.195695	0.184519
25.146771	0.195695	0.185914
25.244618	0.195695	0.187185
25.342466	0.195695	0.18758
25.440313	0.195695	0.18773
25.538160	0.195695	0.189416
25.636008	0.195695	0.190595
25.733855	0.195695	0.192097
25.831703	0.195695	0.193306
25.929550	0.195695	0.193256
26.027397	0.195695	0.194235
26.125245	0.195695	0.195845
26.223092	0.195695	0.198161
26.320939	0.195695	0.199232
26.418787	0.195695	0.198982
26.516634	0.195695	0.199178
26.614481	0.195695	0.199281
26.712329	0.195695	0.20003
26.810176	0.195695	0.202454
26.908023	0.195695	0.203433
27.005871	0.195695	0.20243
27.103718	0.195695	0.201827
27.201566	0.195695	0.202007
27.299413	0.195695	0.201358
27.397260	0.195695	0.201892
27.495108	0.195695	0.202041
27.592955	0.195695	0.20176
27.690802	0.195695	0.202279
27.788650	0.195695	0.201844
27.886497	0.195695	0.200626
27.984344	0.195695	0.199992
28.082192	0.195695	0.200418
28.180039	0.195695	0.198924
28.277886	0.195695	0.197967
28.375734	0.195695	0.197441
28.473581	0.195695	0.196515
28.571429	0.195695	0.196526
28.669276	0.195695	0.195876
28.767123	0.195695	0.195135
28.864971	0.195695	0.195238
28.962818	0.195695	0.193421
29.060665	0.195695	0.194262
29.158513	0.195695	0.195287
29.256360	0.195695	0.195391
29.354207	0.195695	0.194388
29.452055	0.195695	0.194491
29.549902	0.195695	0.19418
29.647750	0.195695	0.194114
29.745597	0.195695	0.194525
29.843444	0.195695	0.194675
29.941292	0.195695	0.19507
30.039139	0.195695	0.194743
30.136986	0.195695	0.195876
30.234834	0.195695	0.195611
30.332681	0.195695	0.196237
30.430528	0.195695	0.196125
30.528376	0.195695	0.195138
30.626223	0.195695	0.196947
30.724070	0.195695	0.197941
30.821918	0.195695	0.198982
30.919765	0.195695	0.199961
31.017613	0.195695	0.200526
31.115460	0.195695	0.200967
31.213307	0.195695	0.200932
31.311155	0.195695	0.201451
31.409002	0.195695	0.204074
31.506849	0.195695	0.20596
31.604697	0.195695	0.205771
31.702544	0.195695	0.205813
31.800391	0.195695	0.206823
31.898239	0.195695	0.207127
31.996086	0.195695	0.209059
32.093933	0.195695	0.209869
32.191781	0.195695	0.209665
32.289628	0.195695	0.209292
32.387476	0.195695	0.209227
32.485323	0.195695	0.208823
32.583170	0.195695	0.209925
32.681018	0.195695	0.210444
32.778865	0.195695	0.209425
32.876712	0.195695	0.207762
32.974560	0.195695	0.207312
33.072407	0.195695	0.20677
33.170254	0.195695	0.207304
33.268102	0.195695	0.20773
33.365949	0.195695	0.206005
33.463796	0.195695	0.204003
33.561644	0.195695	0.202785
33.659491	0.195695	0.201214
33.757339	0.195695	0.200303
33.855186	0.195695	0.200345
33.953033	0.195695	0.198482
34.050881	0.195695	0.197848
34.148728	0.195695	0.197229
34.246575	0.195695	0.196503
34.344423	0.195695	0.196714
34.442270	0.195695	0.196064
34.540117	0.195695	0.19563
34.637965	0.195695	0.196225
34.735812	0.195695	0.195791
34.833659	0.195695	0.195879
34.931507	0.195695	0.197872
35.029354	0.195695	0.198145
35.127202	0.195695	0.198079
35.225049	0.195695	0.200088
35.322896	0.195695	0.202804
35.420744	0.195695	0.207655
35.518591	0.195695	0.216332
35.616438	0.195695	0.231187
35.714286	0.195695	0.253432
35.812133	0.195695	0.278889
35.909980	0.195695	0.302762
36.007828	0.195695	0.322165
36.105675	0.195695	0.338525
36.203523	0.195695	0.350107
36.301370	0.195695	0.35714
36.399217	0.195695	0.362038
36.497065	0.195695	0.36377
36.594912	0.195695	0.363919
36.692759	0.195695	0.36098
36.790607	0.195695	0.353923
36.888454	0.195695	0.344516
36.986301	0.195695	0.332496
37.084149	0.195695	0.317971
37.181996	0.195695	0.301726
37.279843	0.195695	0.281746
37.377691	0.195695	0.260922
37.475538	0.195695	0.238776
37.573386	0.195695	0.221639
37.671233	0.195695	0.211187
37.769080	0.195695	0.208509
37.866928	0.195695	0.206584
37.964775	0.195695	0.204844
38.062622	0.195695	0.202996
38.160470	0.195695	0.201993
38.258317	0.195695	0.202619
38.356164	0.195695	0.202185
38.454012	0.195695	0.201274
38.551859	0.195695	0.199795
38.649706	0.195695	0.200282
38.747554	0.195695	0.201677
38.845401	0.195695	0.202932
38.943249	0.195695	0.204419
39.041096	0.195695	0.205198
39.138943	0.195695	0.206055
39.236791	0.195695	0.20877
39.334638	0.195695	0.2127
39.432485	0.195695	0.218074
39.530333	0.195695	0.227949
39.628180	0.195695	0.24285
39.726027	0.195695	0.262237
39.823875	0.195695	0.285881
39.921722	0.195695	0.3106
40.019569	0.195695	0.333828
40.117417	0.195695	0.351848
40.215264	0.195695	0.366579
40.313112	0.195695	0.377039
40.410959	0.195695	0.38567
40.508806	0.195695	0.394102
40.606654	0.195695	0.40009
40.704501	0.195695	0.404143
40.802348	0.195695	0.402986
40.900196	0.195695	0.397712
40.998043	0.195695	0.389979
41.095890	0.195695	0.378405
41.193738	0.195695	0.361944
41.291585	0.195695	0.342871
41.389432	0.195695	0.322139
41.487280	0.195695	0.30093
41.585127	0.195695	0.280536
41.682975	0.195695	0.263307
41.780822	0.195695	0.247861
41.878669	0.195695	0.235411
41.976517	0.195695	0.228154
42.074364	0.195695	0.22394
42.172211	0.195695	0.222322
42.270059	0.195695	0.220812
42.367906	0.195695	0.220716
42.465753	0.195695	0.21959
42.563601	0.195695	0.219294
42.661448	0.195695	0.218445
42.759295	0.195695	0.218579
42.857143	0.195695	0.221049
42.954990	0.195695	0.228113
43.052838	0.195695	0.244227
43.150685	0.195695	0.273187
43.248532	0.195695	0.312811
43.346380	0.195695	0.348808
43.444227	0.195695	0.373036
43.542074	0.195695	0.38557
43.639922	0.195695	0.395891
43.737769	0.195695	0.401649
43.835616	0.195695	0.402813
43.933464	0.195695	0.398476
44.031311	0.195695	0.384597
44.129159	0.195695	0.361836
44.227006	0.195695	0.331685
44.324853	0.195695	0.305267
44.422701	0.195695	0.286118
44.520548	0.195695	0.272531
44.618395	0.195695	0.255732
44.716243	0.195695	0.237842
44.814090	0.195695	0.220322
44.911937	0.195695	0.208302
45.009785	0.195695	0.203918
45.107632	0.195695	0.202055
45.205479	0.195695	0.201467
45.303327	0.195695	0.200049
45.401174	0.195695	0.199784
45.499022	0.195695	0.198796
45.596869	0.195695	0.198577
45.694716	0.195695	0.199741
45.792564	0.195695	0.201058
45.890411	0.195695	0.202959
45.988258	0.195695	0.204215
46.086106	0.195695	0.205671
46.183953	0.195695	0.207372
46.281800	0.195695	0.209427
46.379648	0.195695	0.210483
46.477495	0.195695	0.213629
46.575342	0.195695	0.214916
46.673190	0.195695	0.215158
46.771037	0.195695	0.215814
46.868885	0.195695	0.215902
46.966732	0.195695	0.215191
47.064579	0.195695	0.21425
47.162427	0.195695	0.214215
47.260274	0.195695	0.211706
47.358121	0.195695	0.209321
47.455969	0.195695	0.207442
47.553816	0.195695	0.206393
47.651663	0.195695	0.205313
47.749511	0.195695	0.203727
47.847358	0.195695	0.202493
47.945205	0.195695	0.202044
48.043053	0.195695	0.202024
48.140900	0.195695	0.201928
48.238748	0.195695	0.20389
48.336595	0.195695	0.204931
48.434442	0.195695	0.20588
48.532290	0.195695	0.20689
48.630137	0.195695	0.208069
48.727984	0.195695	0.210492
48.825832	0.195695	0.212194
48.923679	0.195695	0.214172
49.021526	0.195695	0.214598
49.119374	0.195695	0.21507
49.217221	0.195695	0.21648
49.315068	0.195695	0.217198
49.412916	0.195695	0.216533
49.510763	0.195695	0.215669
49.608611	0.195695	0.213529
49.706458	0.195695	0.21291
49.804305	0.195695	0.211999
49.902153	0.195695	0.211181
50.000000	0.195695	0.210393
0.000000	0.293542	0.218871
0.097847	0.293542	0.220126
0.195695	0.293542	0.222565
0.293542	0.293542	0.224789
0.391389	0.293542	0.22623
0.489237	0.293542	0.226502
0.587084	0.293542	0.228265
0.684932	0.293542	0.228814
0.782779	0.293542	0.2303
0.880626	0.293542	0.231141
0.978474	0.293542	0.231614
1.076321	0.293542	0.230211
1.174168	0.293542	0.228256
1.272016	0.293542	0.226623
1.369863	0.293542	0.226035
1.467710	0.293542	0.224556
1.565558	0.293542	0.221309
1.663405	0.293542	0.219876
1.761252	0.293542	0.216646
1.859100	0.293542	0.215305
1.956947	0.293542	0.21464
2.054795	0.293542	0.214298
2.152642	0.293542	0.212526
2.250489	0.293542	0.211093
2.348337	0.293542	0.211304
2.446184	0.293542	0.211792
2.544031	0.293542	0.21231
2.641879	0.293542	0.210954
2.739726	0.293542	0.211518
2.837573	0.293542	0.210808
2.935421	0.293542	0.210066
3.033268	0.293542	0.211383
3.131115	0.293542	0.211225
3.228963	0.293542	0.211575
3.326810	0.293542	0.210864
3.424658	0.293542	0.211751
3.522505	0.293542	0.212822
3.620352	0.293542	0.212803
3.718200	0.293542	0.213844
3.816047	0.293542	0.214331
3.913894	0.293542	0.214481
4.011742	0.293542	0.217212
4.109589	0.293542	0.21879
4.207436	0.293542	0.220707
4.305284	0.293542	0.222593
4.403131	0.293542	0.22308
4.500978	0.293542	0.224859
4.598826	0.293542	0.226898
4.696673	0.293542	0.2284
4.794521	0.293542	0.230009
4.892368	0.293542	0.230128
4.990215	0.293542	0.227988
5.088063	0.293542	0.22591
5.185910	0.293542	0.225936
5.283757	0.293542	0.225502
5.381605	0.293542	0.225298
5.479452	0.293542	0.222713
5.577299	0.293542	0.22068
5.675147	0.293542	0.217926
5.772994	0.293542	0.216231
5.870841	0.293542	0.215259
5.968689	0.293542	0.215747
6.066536	0.293542	0.215405
6.164384	0.293542	0.213188
6.262231	0.293542	0.21323
6.360078	0.293542	0.213134
6.457926	0.293542	0.213268
6.555773	0.293542	0.214462
6.653620	0.293542	0.214858
6.751468	0.293542	0.21596
6.849315	0.293542	0.216785
6.947162	0.293542	0.217381
7.045010	0.293542	0.219328
7.142857	0.293542	0.221859
7.240705	0.293542	0.222531
7.338552	0.293542	0.222312
7.436399	0.293542	0.222369
7.534247	0.293542	0.224286
7.632094	0.293542	0.225818
7.729941	0.293542	0.227704
7.827789	0.293542	0.22939
7.925636	0.293542	0.228649
8.023483	0.293542	0.227661
8.121331	0.293542	0.226505
8.219178	0.293542	0.226608
8.317025	0.293542	0.228233
8.414873	0.293542	0.228182
8.512720	0.293542	0.22887
8.610568	0.293542	0.23074
8.708415	0.293542	0.2351
8.806262	0.293542	0.243378
8.904110	0.293542	0.255405
9.001957	0.293542	0.271658
9.099804	0.293542	0.290799
9.197652	0.293542	0.310801
9.295499	0.293542	0.330495
9.393346	0.293542	0.347363
9.491194	0.293542	0.36068
9.589041	0.293542	0.371632
9.686888	0.293542	0.383428
9.784736	0.293542	0.402831
9.882583	0.293542	0.435709
9.980431	0.293542	0.482416
10.078278	0.293542	0.52373
10.176125	0.293542	0.547957
10.273973	0.293542	0.559017
10.371820	0.293542	0.561056
10.469667	0.293542	0.553492
10.567515	0.293542	0.536632
10.665362	0.293542	0.508924
10.763209	0.293542	0.469615
10.861057	0.293542	0.419934
10.958904	0.293542	0.361909
11.056751	0.293542	0.30788
11.154599	0.293542	0.270891
11.252446	0.293542	0.25105
11.350294	0.293542	0.241535
11.448141	0.293542	0.233756
11.545988	0.293542	0.227267
11.643836	0.293542	0.223714
11.741683	0.293542	0.221789
11.839530	0.293542	0.221216
11.937378	0.293542	0.21837
12.035225	0.293542	0.218581
12.133072	0.293542	0.218254
12.230920	0.293542	0.217774
12.328767	0.293542	0.218399
12.426614	0.293542	0.216859
12.524462	0.293542	0.215533
12.622309	0.293542	0.213194
12.720157	0.293542	0.212268
12.818004	0.293542	0.212248
12.915851	0.293542	0.21249
13.013699	0.293542	0.21141
13.111546	0.293542	0.210668
13.209393	0.293542	0.210127
13.307241	0.293542	0.210245
13.405088	0.293542	0.209673
13.502935	0.293542	0.208885
13.600783	0.293542	0.209342
13.698630	0.293542	0.2084
13.796477	0.293542	0.207782
13.894325	0.293542	0.207486
13.992172	0.293542	0.207128
14.090020	0.293542	0.207155
14.187867	0.293542	0.205414
14.285714	0.293542	0.203428
14.383562	0.293542	0.202748
14.481409	0.293542	0.202636
14.579256	0.293542	0.202309
14.677104	0.293542	0.20252
14.774951	0.293542	0.202839
14.872798	0.293542	0.201252
14.970646	0.293542	0.199466
15.068493	0.293542	0.198555
15.166341	0.293542	0.198259
15.264188	0.293542	0.198762
15.362035	0.293542	0.198481
15.459883	0.293542	0.198462
15.557730	0.293542	0.197167
15.655577	0.293542	0.197378
15.753425	0.293542	0.197881
15.851272	0.293542	0.198399
15.949119	0.293542	0.198595
16.046967	0.293542	0.198253
16.144814	0.293542	0.198879
16.242661	0.293542	0.199243
16.340509	0.293542	0.199885
16.438356	0.293542	0.200664
16.536204	0.293542	0.199385
16.634051	0.293542	0.200687
16.731898	0.293542	0.201589
16.829746	0.293542	0.20286
16.927593	0.293542	0.203348
17.025440	0.293542	0.204496
17.123288	0.293542	0.205307
17.221135	0.293542	0.205395
17.318982	0.293542	0.205852
17.416830	0.293542	0.2066
17.514677	0.293542	0.206612
17.612524	0.293542	0.205993
17.710372	0.293542	0.206219
17.808219	0.293542	0.206645
17.906067	0.293542	0.206918
18.003914	0.293542	0.207329
18.101761	0.293542	0.207509
18.199609	0.293542	0.20792
18.297456	0.293542	0.208023
18.395303	0.293542	0.209325
18.493151	0.293542	0.210335
18.590998	0.293542	0.213973
18.688845	0.293542	0.218455
18.786693	0.293542	0.224782
18.884540	0.293542	0.235441
18.982387	0.293542	0.24962
19.080235	0.293542	0.267194
19.178082	0.293542	0.290146
19.275930	0.293542	0.324192
19.373777	0.293542	0.369116
19.471624	0.293542	0.412919
19.569472	0.293542	0.444906
19.667319	0.293542	0.468519
19.765166	0.293542	0.48826
19.863014	0.293542	0.50147
19.960861	0.293542	0.511254
20.058708	0.293542	0.518425
20.156556	0.293542	0.524552
20.254403	0.293542	0.52129
20.352250	0.293542	0.506366
20.450098	0.293542	0.480948
20.547945	0.293542	0.447646
20.645793	0.293542	0.413992
20.743640	0.293542	0.381935
20.841487	0.293542	0.361095
20.939335	0.293542	0.355283
21.037182	0.293542	0.356216
21.135029	0.293542	0.350127
21.232877	0.293542	0.335526
21.330724	0.293542	0.314364
21.428571	0.293542	0.286794
21.526419	0.293542	0.254814
21.624266	0.293542	0.224985
21.722114	0.293542	0.204468
21.819961	0.293542	0.192249
21.917808	0.293542	0.187696
22.015656	0.293542	0.18425
22.113503	0.293542	0.182356
22.211350	0.293542	0.180355
22.309198	0.293542	0.177831
22.407045	0.293542	0.176812
22.504892	0.293542	0.175272
22.602740	0.293542	0.176389
22.700587	0.293542	0.176201
22.798434	0.293542	0.175259
22.896282	0.293542	0.174886
22.994129	0.293542	0.173991
23.091977	0.293542	0.173926
23.189824	0.293542	0.174843
23.287671	0.293542	0.174532
23.385519	0.293542	0.174851
23.483366	0.293542	0.1752
23.581213	0.293542	0.175303
23.679061	0.293542	0.175115
23.776908	0.293542	0.175188
23.874755	0.293542	0.174784
23.972603	0.293542	0.174872
24.070450	0.293542	0.176789
24.168297	0.293542	0.17786
24.266145	0.293542	0.177994
24.363992	0.293542	0.178236
24.461840	0.293542	0.178785
24.559687	0.293542	0.178105
24.657534	0.293542	0.179053
24.755382	0.293542	0.179234
24.853229	0.293542	0.18052
24.951076	0.293542	0.181792
25.048924	0.293542	0.182771
25.146771	0.293542	0.183489
25.244618	0.293542	0.182978
25.342466	0.293542	0.183819
25.440313	0.293542	0.185305
25.538160	0.293542	0.186392
25.636008	0.293542	0.186449
25.733855	0.293542	0.188581
25.831703	0.293542	0.189238
25.929550	0.293542	0.190463
26.027397	0.293542	0.192241
26.125245	0.293542	0.192775
26.223092	0.293542	0.193416
26.320939	0.293542	0.194902
26.418787	0.293542	0.195421
26.516634	0.293542	0.197322
26.614481	0.293542	0.199653
26.712329	0.293542	0.199941
26.810176	0.293542	0.198938
26.908023	0.293542	0.19855
27.005871	0.293542	0.199053
27.103718	0.293542	0.199694
27.201566	0.293542	0.201626
27.299413	0.293542	0.20236
27.397260	0.293542	0.202939
27.495108	0.293542	0.200815
27.592955	0.293542	0.199551
27.690802	0.293542	0.199716
27.788650	0.293542	0.200879
27.886497	0.293542	0.201428
27.984344	0.293542	0.202008
28.082192	0.293542	0.200252
28.180039	0.293542	0.197944
28.277886	0.293542	0.197893
28.375734	0.293542	0.19792
28.473581	0.293542	0.197501
28.571429	0.293542	0.196775
28.669276	0.293542	0.194819
28.767123	0.293542	0.194539
28.864971	0.293542	0.195164
28.962818	0.293542	0.195683
29.060665	0.293542	0.195448
29.158513	0.293542	0.194353
29.256360	0.293542	0.193366
29.354207	0.293542	0.192731
29.452055	0.293542	0.193158
29.549902	0.293542	0.194367
29.647750	0.293542	0.194563
29.745597	0.293542	0.194728
29.843444	0.293542	0.194002
29.941292	0.293542	0.193137
30.039139	0.293542	0.193809
30.136986	0.293542	0.194312
30.234834	0.293542	0.195045
30.332681	0.293542	0.195856
30.430528	0.293542	0.19662
30.528376	0.293542	0.196293
30.626223	0.293542	0.195813
30.724070	0.293542	0.196684
30.821918	0.293542	0.196557
30.919765	0.293542	0.197905
31.017613	0.293542	0.199207
31.115460	0.293542	0.200171
31.213307	0.293542	0.20198
31.311155	0.293542	0.203344
31.409002	0.293542	0.202218
31.506849	0.293542	0.202982
31.604697	0.293542	0.204315
31.702544	0.293542	0.205202
31.800391	0.293542	0.207165
31.898239	0.293542	0.207591
31.996086	0.293542	0.207879
32.093933	0.293542	0.208382
32.191781	0.293542	0.209561
32.289628	0.293542	0.209618
32.387476	0.293542	0.209844
32.485323	0.293542	0.210332
32.583170	0.293542	0.20936
32.681018	0.293542	0.209494
32.778865	0.293542	0.209813
32.876712	0.293542	0.210177
32.974560	0.293542	0.209374
33.072407	0.293542	0.209078
33.170254	0.293542	0.208613
33.268102	0.293542	0.207211
33.365949	0.293542	0.206515
33.463796	0.293542	0.205912
33.561644	0.293542	0.206061
33.659491	0.293542	0.204674
33.757339	0.293542	0.202181
33.855186	0.293542	0.200072
33.953033	0.293542	0.198762
34.050881	0.293542	0.198419
34.148728	0.293542	0.198784
34.246575	0.293542	0.199164
34.344423	0.293542	0.198269
34.442270	0.293542	0.19659
34.540117	0.293542	0.196156
34.637965	0.293542	0.196274
34.735812	0.293542	0.197453
34.833659	0.293542	0.198264
34.931507	0.293542	0.197952
35.029354	0.293542	0.198547
35.127202	0.293542	0.199158
35.225049	0.293542	0.201689
35.322896	0.293542	0.206095
35.420744	0.293542	0.211807
35.518591	0.293542	0.222466
35.616438	0.293542	0.23812
35.714286	0.293542	0.26204
35.812133	0.293542	0.290139
35.909980	0.293542	0.314935
36.007828	0.293542	0.334414
36.105675	0.293542	0.346488
36.203523	0.293542	0.356026
36.301370	0.293542	0.361707
36.399217	0.293542	0.366604
36.497065	0.293542	0.370103
36.594912	0.293542	0.369715
36.692759	0.293542	0.364994
36.790607	0.293542	0.35766
36.888454	0.293542	0.348637
36.986301	0.293542	0.338445
37.084149	0.293542	0.326779
37.181996	0.293542	0.309196
37.279843	0.293542	0.289002
37.377691	0.293542	0.265412
37.475538	0.293542	0.243297
37.573386	0.293542	0.226298
37.671233	0.293542	0.215016
37.769080	0.293542	0.209311
37.866928	0.293542	0.206096
37.964775	0.293542	0.204693
38.062622	0.293542	0.202815
38.160470	0.293542	0.202488
38.258317	0.293542	0.202438
38.356164	0.293542	0.201604
38.454012	0.293542	0.200908
38.551859	0.293542	0.200336
38.649706	0.293542	0.201392
38.747554	0.293542	0.201956
38.845401	0.293542	0.20146
38.943249	0.293542	0.202332
39.041096	0.293542	0.20411
39.138943	0.293542	0.206396
39.236791	0.293542	0.209234
39.334638	0.293542	0.213486
39.432485	0.293542	0.218676
39.530333	0.293542	0.227292
39.628180	0.293542	0.242223
39.726027	0.293542	0.261426
39.823875	0.293542	0.285361
39.921722	0.293542	0.308436
40.019569	0.293542	0.327916
40.117417	0.293542	0.345705
40.215264	0.293542	0.359822
40.313112	0.293542	0.371879
40.410959	0.293542	0.380864
40.508806	0.293542	0.385377
40.606654	0.293542	0.388124
40.704501	0.293542	0.389195
40.802348	0.293542	0.390159
40.900196	0.293542	0.386744
40.998043	0.293542	0.378611
41.095890	0.293542	0.365439
41.193738	0.293542	0.347795
41.291585	0.293542	0.330106
41.389432	0.293542	0.310203
41.487280	0.293542	0.290977
41.585127	0.293542	0.272088
41.682975	0.293542	0.25343
41.780822	0.293542	0.238168
41.878669	0.293542	0.227885
41.976517	0.293542	0.223194
42.074364	0.293542	0.22173
42.172211	0.293542	0.221588
42.270059	0.293542	0.221538
42.367906	0.293542	0.220504
42.465753	0.293542	0.218656
42.563601	0.293542	0.217868
42.661448	0.293542	0.217373
42.759295	0.293542	0.218705
42.857143	0.293542	0.220176
42.954990	0.293542	0.224782
43.052838	0.293542	0.237823
43.150685	0.293542	0.26391
43.248532	0.293542	0.295804
43.346380	0.293542	0.324227
43.444227	0.293542	0.344828
43.542074	0.293542	0.362217
43.639922	0.293542	0.377901
43.737769	0.293542	0.386594
43.835616	0.293542	0.384792
43.933464	0.293542	0.371405
44.031311	0.293542	0.350212
44.129159	0.293542	0.323349
44.227006	0.293542	0.300972
44.324853	0.293542	0.283728
44.422701	0.293542	0.270218
44.520548	0.293542	0.255816
44.618395	0.293542	0.23997
44.716243	0.293542	0.225845
44.814090	0.293542	0.213764
44.911937	0.293542	0.205308
45.009785	0.293542	0.200756
45.107632	0.293542	0.200107
45.205479	0.293542	0.198551
[truncated: 260,145 more rows]
