# Supplementary material for: Cyclodehydrogenation of molecular nanographene precursors catalyzed by atomic hydrogen
Source: Nat Commun. 2025 Jan 15;16:691. doi: 10.1038/s41467-024-54774-1 (PMC11735845; doi:10.1038/s41467-024-54774-1)
Supplement: Supplementary file 4 — Source Data [file 41467_2024_54774_MOESM4_ESM.zip › Source Data/Suppl Figure 3/Suupl Figure 3b.txt]

X[nm]		Y[nm]		Z[nm]
0.000000	0.000000	0.242442
0.195694	0.000000	0.241882
0.391388	0.000000	0.249417
0.587082	0.000000	0.26482
0.782776	0.000000	0.309274
0.978470	0.000000	0.360897
1.174164	0.000000	0.395448
1.369857	0.000000	0.410378
1.565551	0.000000	0.41892
1.761245	0.000000	0.412608
1.956939	0.000000	0.395202
2.152633	0.000000	0.356964
2.348327	0.000000	0.305926
2.544021	0.000000	0.275824
2.739715	0.000000	0.281756
2.935409	0.000000	0.331017
3.131103	0.000000	0.374422
3.326797	0.000000	0.390771
3.522491	0.000000	0.381582
3.718184	0.000000	0.365779
3.913878	0.000000	0.339949
4.109572	0.000000	0.308203
4.305266	0.000000	0.28599
4.500960	0.000000	0.294202
4.696654	0.000000	0.336047
4.892348	0.000000	0.365482
5.088042	0.000000	0.385199
5.283736	0.000000	0.397028
5.479430	0.000000	0.3939
5.675124	0.000000	0.36727
5.870818	0.000000	0.329032
6.066512	0.000000	0.291656
6.262205	0.000000	0.265971
6.457899	0.000000	0.259084
6.653593	0.000000	0.258195
6.849287	0.000000	0.252931
7.044981	0.000000	0.249803
7.240675	0.000000	0.247394
7.436369	0.000000	0.242931
7.632063	0.000000	0.244837
7.827757	0.000000	0.247462
8.023451	0.000000	0.247334
8.219145	0.000000	0.258238
8.414839	0.000000	0.266944
8.610532	0.000000	0.273985
8.806226	0.000000	0.281767
9.001920	0.000000	0.280324
9.197614	0.000000	0.273128
9.393308	0.000000	0.267843
9.589002	0.000000	0.260011
9.784696	0.000000	0.254048
9.980390	0.000000	0.255276
10.176084	0.000000	0.261064
10.371778	0.000000	0.280761
10.567472	0.000000	0.30276
10.763166	0.000000	0.298317
10.958860	0.000000	0.274727
11.154553	0.000000	0.257999
11.350247	0.000000	0.250598
11.545941	0.000000	0.260002
11.741635	0.000000	0.280603
11.937329	0.000000	0.30632
12.133023	0.000000	0.312869
12.328717	0.000000	0.307954
12.524411	0.000000	0.294574
12.720105	0.000000	0.278771
12.915799	0.000000	0.266336
13.111493	0.000000	0.256183
13.307187	0.000000	0.255541
13.502881	0.000000	0.255351
13.698574	0.000000	0.253456
13.894268	0.000000	0.25869
14.089962	0.000000	0.279188
14.285656	0.000000	0.326476
14.481350	0.000000	0.390406
14.677044	0.000000	0.464094
14.872738	0.000000	0.573077
15.068432	0.000000	0.649045
15.264126	0.000000	0.646555
15.459820	0.000000	0.588306
15.655514	0.000000	0.505445
15.851208	0.000000	0.419195
16.046901	0.000000	0.335081
16.242595	0.000000	0.275888
16.438289	0.000000	0.258892
16.633983	0.000000	0.26049
16.829677	0.000000	0.269381
17.025371	0.000000	0.280881
17.221065	0.000000	0.287902
17.416759	0.000000	0.282411
17.612453	0.000000	0.274353
17.808147	0.000000	0.25516
18.003841	0.000000	0.251148
18.199535	0.000000	0.258642
18.395229	0.000000	0.295967
18.590922	0.000000	0.357677
18.786616	0.000000	0.393255
18.982310	0.000000	0.412521
19.178004	0.000000	0.41759
19.373698	0.000000	0.40756
19.569392	0.000000	0.389332
19.765086	0.000000	0.354463
19.960780	0.000000	0.305788
20.156474	0.000000	0.269646
20.352168	0.000000	0.254808
20.547862	0.000000	0.250098
20.743556	0.000000	0.254613
20.939249	0.000000	0.263093
21.134943	0.000000	0.296144
21.330637	0.000000	0.354711
21.526331	0.000000	0.397993
21.722025	0.000000	0.402713
21.917719	0.000000	0.383766
22.113413	0.000000	0.34598
22.309107	0.000000	0.300675
22.504801	0.000000	0.26934
22.700495	0.000000	0.253433
22.896189	0.000000	0.253141
23.091883	0.000000	0.25934
23.287577	0.000000	0.263917
23.483270	0.000000	0.2831
23.678964	0.000000	0.329936
23.874658	0.000000	0.367959
24.070352	0.000000	0.384205
24.266046	0.000000	0.374339
24.461740	0.000000	0.335731
24.657434	0.000000	0.29626
24.853128	0.000000	0.269034
25.048822	0.000000	0.251073
25.244516	0.000000	0.249506
25.440210	0.000000	0.297699
25.635904	0.000000	0.338639
25.831597	0.000000	0.368567
26.027291	0.000000	0.388511
26.222985	0.000000	0.395943
26.418679	0.000000	0.397561
26.614373	0.000000	0.384428
26.810067	0.000000	0.354654
27.005761	0.000000	0.311485
27.201455	0.000000	0.266509
27.397149	0.000000	0.246966
27.592843	0.000000	0.251234
27.788537	0.000000	0.253037
27.984231	0.000000	0.253012
28.179925	0.000000	0.258513
28.375618	0.000000	0.271779
28.571312	0.000000	0.298133
28.767006	0.000000	0.331061
28.962700	0.000000	0.355771
29.158394	0.000000	0.377625
29.354088	0.000000	0.394713
29.549782	0.000000	0.398221
29.745476	0.000000	0.398525
29.941170	0.000000	0.397759
30.136864	0.000000	0.402007
30.332558	0.000000	0.408782
30.528252	0.000000	0.400539
30.723945	0.000000	0.369696
30.919639	0.000000	0.333615
31.115333	0.000000	0.299198
31.311027	0.000000	0.270842
31.506721	0.000000	0.259846
31.702415	0.000000	0.254951
31.898109	0.000000	0.252276
32.093803	0.000000	0.257304
32.289497	0.000000	0.262004
32.485191	0.000000	0.275045
32.680885	0.000000	0.299118
32.876579	0.000000	0.32278
33.072273	0.000000	0.349483
33.267966	0.000000	0.370433
33.463660	0.000000	0.370223
33.659354	0.000000	0.348893
33.855048	0.000000	0.334794
34.050742	0.000000	0.320182
34.246436	0.000000	0.296818
34.442130	0.000000	0.270968
34.637824	0.000000	0.256521
34.833518	0.000000	0.259926
35.029212	0.000000	0.268283
35.224906	0.000000	0.278879
35.420600	0.000000	0.314909
35.616294	0.000000	0.371915
35.811987	0.000000	0.408664
36.007681	0.000000	0.423451
36.203375	0.000000	0.423795
36.399069	0.000000	0.41434
36.594763	0.000000	0.397735
36.790457	0.000000	0.366297
36.986151	0.000000	0.314273
37.181845	0.000000	0.267735
37.377539	0.000000	0.24359
37.573233	0.000000	0.235984
37.768927	0.000000	0.238753
37.964621	0.000000	0.244521
38.160314	0.000000	0.251747
38.356008	0.000000	0.287099
38.551702	0.000000	0.33901
38.747396	0.000000	0.348065
38.943090	0.000000	0.396052
39.138784	0.000000	0.477321
39.334478	0.000000	0.519535
39.530172	0.000000	0.528795
39.725866	0.000000	0.510958
39.921560	0.000000	0.476623
40.117254	0.000000	0.450136
40.312948	0.000000	0.429875
40.508642	0.000000	0.418118
40.704335	0.000000	0.413018
40.900029	0.000000	0.399844
41.095723	0.000000	0.383979
41.291417	0.000000	0.364724
41.487111	0.000000	0.329855
41.682805	0.000000	0.291001
41.878499	0.000000	0.266876
42.074193	0.000000	0.260379
42.269887	0.000000	0.265018
42.465581	0.000000	0.269779
42.661275	0.000000	0.278649
42.856969	0.000000	0.3132
43.052662	0.000000	0.371356
43.248356	0.000000	0.408557
43.444050	0.000000	0.426221
43.639744	0.000000	0.430201
43.835438	0.000000	0.421937
44.031132	0.000000	0.406401
44.226826	0.000000	0.37147
44.422520	0.000000	0.319118
44.618214	0.000000	0.275087
44.813908	0.000000	0.251599
45.009602	0.000000	0.244322
45.205296	0.000000	0.24405
45.400990	0.000000	0.241045
45.596683	0.000000	0.242581
45.792377	0.000000	0.247548
45.988071	0.000000	0.251446
46.183765	0.000000	0.257954
46.379459	0.000000	0.273727
46.575153	0.000000	0.340759
46.770847	0.000000	0.466999
46.966541	0.000000	0.573168
47.162235	0.000000	0.640672
47.357929	0.000000	0.62908
47.553623	0.000000	0.567462
47.749317	0.000000	0.486327
47.945010	0.000000	0.409548
48.140704	0.000000	0.340739
48.336398	0.000000	0.281895
48.532092	0.000000	0.252923
48.727786	0.000000	0.247412
48.923480	0.000000	0.248598
49.119174	0.000000	0.25677
49.314868	0.000000	0.263154
49.510562	0.000000	0.269744
49.706256	0.000000	0.294845
49.901950	0.000000	0.34694
50.097644	0.000000	0.389195
50.293338	0.000000	0.410372
50.489031	0.000000	0.412175
50.684725	0.000000	0.405452
50.880419	0.000000	0.396407
51.076113	0.000000	0.37935
51.271807	0.000000	0.35083
51.467501	0.000000	0.332807
51.663195	0.000000	0.336315
51.858889	0.000000	0.325319
52.054583	0.000000	0.296305
52.250277	0.000000	0.26949
52.445971	0.000000	0.263116
52.641665	0.000000	0.265844
52.837358	0.000000	0.262346
53.033052	0.000000	0.261561
53.228746	0.000000	0.262562
53.424440	0.000000	0.257976
53.620134	0.000000	0.257724
53.815828	0.000000	0.255809
54.011522	0.000000	0.248778
54.207216	0.000000	0.248978
54.402910	0.000000	0.248151
54.598604	0.000000	0.246051
54.794298	0.000000	0.25225
54.989992	0.000000	0.257114
55.185686	0.000000	0.264341
55.381379	0.000000	0.287264
55.577073	0.000000	0.30201
55.772767	0.000000	0.299827
55.968461	0.000000	0.292549
56.164155	0.000000	0.275184
56.359849	0.000000	0.265688
56.555543	0.000000	0.273346
56.751237	0.000000	0.321086
56.946931	0.000000	0.452771
57.142625	0.000000	0.529459
57.338319	0.000000	0.574076
57.534013	0.000000	0.580502
57.729706	0.000000	0.541524
57.925400	0.000000	0.478509
58.121094	0.000000	0.420179
58.316788	0.000000	0.361786
58.512482	0.000000	0.300477
58.708176	0.000000	0.263286
58.903870	0.000000	0.256461
59.099564	0.000000	0.256558
59.295258	0.000000	0.263395
59.490952	0.000000	0.269245
59.686646	0.000000	0.272527
59.882340	0.000000	0.278131
60.078034	0.000000	0.28094
60.273727	0.000000	0.285537
60.469421	0.000000	0.304043
60.665115	0.000000	0.342723
60.860809	0.000000	0.408995
61.056503	0.000000	0.490839
61.252197	0.000000	0.568348
61.447891	0.000000	0.618184
61.643585	0.000000	0.605791
61.839279	0.000000	0.541523
62.034973	0.000000	0.459401
62.230667	0.000000	0.378883
62.426361	0.000000	0.302391
62.622055	0.000000	0.262016
62.817748	0.000000	0.263038
63.013442	0.000000	0.268334
63.209136	0.000000	0.285422
63.404830	0.000000	0.323383
63.600524	0.000000	0.363563
63.796218	0.000000	0.399881
63.991912	0.000000	0.437082
64.187606	0.000000	0.44435
64.383300	0.000000	0.430456
64.578994	0.000000	0.431643
64.774688	0.000000	0.45625
64.970382	0.000000	0.469599
65.166075	0.000000	0.43999
65.361769	0.000000	0.379112
65.557463	0.000000	0.322897
65.753157	0.000000	0.316914
65.948851	0.000000	0.343699
66.144545	0.000000	0.367977
66.340239	0.000000	0.363453
66.535933	0.000000	0.337459
66.731627	0.000000	0.316458
66.927321	0.000000	0.293997
67.123015	0.000000	0.28031
67.318709	0.000000	0.30919
67.514403	0.000000	0.371743
67.710096	0.000000	0.439432
67.905790	0.000000	0.529433
68.101484	0.000000	0.615529
68.297178	0.000000	0.635884
68.492872	0.000000	0.594728
68.688566	0.000000	0.51497
68.884260	0.000000	0.427877
69.079954	0.000000	0.342757
69.275648	0.000000	0.278735
69.471342	0.000000	0.261021
69.667036	0.000000	0.2657
69.862730	0.000000	0.263764
70.058423	0.000000	0.263862
70.254117	0.000000	0.275855
70.449811	0.000000	0.286245
70.645505	0.000000	0.287966
70.841199	0.000000	0.279435
71.036893	0.000000	0.26963
71.232587	0.000000	0.273508
71.428281	0.000000	0.282173
71.623975	0.000000	0.287243
71.819669	0.000000	0.290443
72.015363	0.000000	0.283802
72.211057	0.000000	0.271409
72.406751	0.000000	0.264295
72.602444	0.000000	0.256709
72.798138	0.000000	0.250192
72.993832	0.000000	0.248708
73.189526	0.000000	0.244532
73.385220	0.000000	0.259894
73.580914	0.000000	0.337527
73.776608	0.000000	0.369284
73.972302	0.000000	0.383763
74.167996	0.000000	0.391051
74.363690	0.000000	0.372576
74.559384	0.000000	0.336352
74.755078	0.000000	0.289608
74.950771	0.000000	0.247713
75.146465	0.000000	0.24097
75.342159	0.000000	0.257647
75.537853	0.000000	0.288479
75.733547	0.000000	0.332069
75.929241	0.000000	0.385665
76.124935	0.000000	0.41888
76.320629	0.000000	0.438084
76.516323	0.000000	0.448002
76.712017	0.000000	0.440683
76.907711	0.000000	0.410622
77.103405	0.000000	0.362379
77.299099	0.000000	0.315327
77.494792	0.000000	0.287279
77.690486	0.000000	0.275543
77.886180	0.000000	0.267793
78.081874	0.000000	0.271897
78.277568	0.000000	0.280192
78.473262	0.000000	0.29278
78.668956	0.000000	0.318559
78.864650	0.000000	0.343824
79.060344	0.000000	0.370691
79.256038	0.000000	0.394106
79.451732	0.000000	0.403922
79.647426	0.000000	0.407964
79.843119	0.000000	0.412171
80.038813	0.000000	0.412104
80.234507	0.000000	0.418201
80.430201	0.000000	0.421483
80.625895	0.000000	0.407302
80.821589	0.000000	0.38515
81.017283	0.000000	0.351288
81.212977	0.000000	0.300867
81.408671	0.000000	0.27058
81.604365	0.000000	0.267842
81.800059	0.000000	0.26681
81.995753	0.000000	0.269188
82.191447	0.000000	0.269779
82.387140	0.000000	0.2662
82.582834	0.000000	0.268146
82.778528	0.000000	0.270935
82.974222	0.000000	0.271773
83.169916	0.000000	0.279041
83.365610	0.000000	0.283658
83.561304	0.000000	0.280284
83.756998	0.000000	0.275965
83.952692	0.000000	0.273494
84.148386	0.000000	0.270942
84.344080	0.000000	0.273587
84.539774	0.000000	0.270213
84.735468	0.000000	0.266407
84.931161	0.000000	0.267347
85.126855	0.000000	0.26385
85.322549	0.000000	0.261749
85.518243	0.000000	0.264045
85.713937	0.000000	0.26291
85.909631	0.000000	0.261262
86.105325	0.000000	0.261791
86.301019	0.000000	0.260101
86.496713	0.000000	0.261144
86.692407	0.000000	0.263029
86.888101	0.000000	0.261093
87.083795	0.000000	0.26265
87.279488	0.000000	0.263918
87.475182	0.000000	0.261181
87.670876	0.000000	0.262018
87.866570	0.000000	0.263862
88.062264	0.000000	0.264679
88.257958	0.000000	0.268229
88.453652	0.000000	0.278455
88.649346	0.000000	0.341953
88.845040	0.000000	0.475528
89.040734	0.000000	0.537403
89.236428	0.000000	0.573309
89.432122	0.000000	0.571086
89.627816	0.000000	0.526355
89.823509	0.000000	0.467593
90.019203	0.000000	0.418549
90.214897	0.000000	0.364553
90.410591	0.000000	0.306756
90.606285	0.000000	0.27651
90.801979	0.000000	0.278765
90.997673	0.000000	0.317815
91.193367	0.000000	0.381683
91.389061	0.000000	0.429361
91.584755	0.000000	0.474636
91.780449	0.000000	0.552064
91.976143	0.000000	0.621519
92.171836	0.000000	0.611468
92.367530	0.000000	0.548782
92.563224	0.000000	0.461812
92.758918	0.000000	0.371617
92.954612	0.000000	0.292907
93.150306	0.000000	0.248854
93.346000	0.000000	0.24207
0.000000	0.195694	0.308003
0.195694	0.195694	0.342286
0.391388	0.195694	0.386082
0.587082	0.195694	0.410874
0.782776	0.195694	0.41995
0.978470	0.195694	0.418856
1.174164	0.195694	0.403505
1.369857	0.195694	0.368595
1.565551	0.195694	0.319119
1.761245	0.195694	0.283531
1.956939	0.195694	0.282622
2.152633	0.195694	0.324836
2.348327	0.195694	0.373932
2.544021	0.195694	0.392273
2.739715	0.195694	0.391549
2.935409	0.195694	0.382155
3.131103	0.195694	0.364523
3.326797	0.195694	0.339187
3.522491	0.195694	0.310132
3.718184	0.195694	0.288987
3.913878	0.195694	0.311519
4.109572	0.195694	0.346789
4.305266	0.195694	0.371684
4.500960	0.195694	0.393066
4.696654	0.195694	0.398094
4.892348	0.195694	0.379004
5.088042	0.195694	0.343128
5.283736	0.195694	0.30491
5.479430	0.195694	0.273247
5.675124	0.195694	0.261264
5.870818	0.195694	0.256287
6.066512	0.195694	0.249606
6.262205	0.195694	0.244218
6.457899	0.195694	0.240515
6.653593	0.195694	0.237634
6.849287	0.195694	0.239991
7.044981	0.195694	0.24124
7.240675	0.195694	0.240372
7.436369	0.195694	0.24273
7.632063	0.195694	0.247984
7.827757	0.195694	0.254882
8.023451	0.195694	0.266402
8.219145	0.195694	0.272848
8.414839	0.195694	0.270132
8.610532	0.195694	0.265833
8.806226	0.195694	0.258309
9.001920	0.195694	0.253188
9.197614	0.195694	0.255381
9.393308	0.195694	0.259547
9.589002	0.195694	0.275176
9.784696	0.195694	0.303461
9.980390	0.195694	0.316009
10.176084	0.195694	0.305875
10.371778	0.195694	0.285901
10.567472	0.195694	0.269892
10.763166	0.195694	0.263395
10.958860	0.195694	0.270457
11.154553	0.195694	0.280252
11.350247	0.195694	0.303195
11.545941	0.195694	0.30769
11.741635	0.195694	0.301213
11.937329	0.195694	0.295271
12.133023	0.195694	0.281624
12.328717	0.195694	0.264917
12.524411	0.195694	0.258112
12.720105	0.195694	0.255991
12.915799	0.195694	0.257896
13.111493	0.195694	0.262288
13.307187	0.195694	0.26483
13.502881	0.195694	0.280645
13.698574	0.195694	0.330008
13.894268	0.195694	0.391472
14.089962	0.195694	0.472001
14.285656	0.195694	0.575253
14.481350	0.195694	0.642798
14.677044	0.195694	0.637143
14.872738	0.195694	0.578217
15.068432	0.195694	0.494596
15.264126	0.195694	0.409825
15.459820	0.195694	0.32982
15.655514	0.195694	0.270523
15.851208	0.195694	0.253241
16.046901	0.195694	0.253297
16.242595	0.195694	0.263729
16.438289	0.195694	0.285974
16.633983	0.195694	0.306862
16.829677	0.195694	0.30168
17.025371	0.195694	0.284459
17.221065	0.195694	0.264813
17.416759	0.195694	0.245456
17.612453	0.195694	0.251614
17.808147	0.195694	0.289596
18.003841	0.195694	0.350546
18.199535	0.195694	0.395801
18.395229	0.195694	0.413361
18.590922	0.195694	0.415554
18.786616	0.195694	0.41255
18.982310	0.195694	0.399273
19.178004	0.195694	0.369027
19.373698	0.195694	0.324893
19.569392	0.195694	0.282484
19.765086	0.195694	0.260106
19.960780	0.195694	0.2578
20.156474	0.195694	0.260096
20.352168	0.195694	0.267158
20.547862	0.195694	0.296409
20.743556	0.195694	0.344806
20.939249	0.195694	0.38926
21.134943	0.195694	0.405403
21.330637	0.195694	0.387052
21.526331	0.195694	0.352409
21.722025	0.195694	0.311993
21.917719	0.195694	0.275419
22.113413	0.195694	0.255732
22.309107	0.195694	0.251618
22.504801	0.195694	0.253195
22.700495	0.195694	0.261182
22.896189	0.195694	0.281064
23.091883	0.195694	0.325168
23.287577	0.195694	0.373052
23.483270	0.195694	0.387408
23.678964	0.195694	0.379226
23.874658	0.195694	0.355308
24.070352	0.195694	0.323705
24.266046	0.195694	0.286638
24.461740	0.195694	0.256679
24.657434	0.195694	0.240342
24.853128	0.195694	0.264086
25.048822	0.195694	0.322797
25.244516	0.195694	0.356547
25.440210	0.195694	0.381133
25.635904	0.195694	0.396249
25.831597	0.195694	0.394477
26.027291	0.195694	0.383296
26.222985	0.195694	0.365335
26.418679	0.195694	0.332151
26.614373	0.195694	0.285408
26.810067	0.195694	0.256106
27.005761	0.195694	0.25078
27.201455	0.195694	0.251494
27.397149	0.195694	0.25527
27.592843	0.195694	0.257504
27.788537	0.195694	0.269004
27.984231	0.195694	0.289728
28.179925	0.195694	0.314767
28.375618	0.195694	0.33997
28.571312	0.195694	0.36579
28.767006	0.195694	0.38826
28.962700	0.195694	0.403499
29.158394	0.195694	0.407747
29.354088	0.195694	0.405893
29.549782	0.195694	0.406792
29.745476	0.195694	0.411245
29.941170	0.195694	0.405981
30.136864	0.195694	0.388143
30.332558	0.195694	0.353172
30.528252	0.195694	0.312756
30.723945	0.195694	0.280229
30.919639	0.195694	0.261837
31.115333	0.195694	0.251991
31.311027	0.195694	0.254677
31.506721	0.195694	0.255453
31.702415	0.195694	0.255962
31.898109	0.195694	0.260703
32.093803	0.195694	0.269943
32.289497	0.195694	0.288489
32.485191	0.195694	0.313055
32.680885	0.195694	0.341176
32.876579	0.195694	0.352963
33.072273	0.195694	0.335722
33.267966	0.195694	0.314576
33.463660	0.195694	0.304443
33.659354	0.195694	0.291844
33.855048	0.195694	0.266241
34.050742	0.195694	0.253725
34.246436	0.195694	0.255486
34.442130	0.195694	0.256242
34.637824	0.195694	0.261106
34.833518	0.195694	0.282446
35.029212	0.195694	0.331686
35.224906	0.195694	0.391466
35.420600	0.195694	0.4186
35.616294	0.195694	0.420958
35.811987	0.195694	0.419556
36.007681	0.195694	0.410881
36.203375	0.195694	0.389592
36.399069	0.195694	0.354559
36.594763	0.195694	0.304261
36.790457	0.195694	0.262243
36.986151	0.195694	0.246521
37.181845	0.195694	0.24101
37.377539	0.195694	0.241314
37.573233	0.195694	0.25041
37.768927	0.195694	0.258849
37.964621	0.195694	0.296604
38.160314	0.195694	0.337319
38.356008	0.195694	0.340601
38.551702	0.195694	0.388403
38.747396	0.195694	0.464741
38.943090	0.195694	0.505578
39.138784	0.195694	0.508429
39.334478	0.195694	0.484099
39.530172	0.195694	0.452723
39.725866	0.195694	0.435502
39.921560	0.195694	0.426478
40.117254	0.195694	0.420803
40.312948	0.195694	0.417798
40.508642	0.195694	0.408446
40.704335	0.195694	0.389663
40.900029	0.195694	0.368107
41.095723	0.195694	0.336874
41.291417	0.195694	0.295781
41.487111	0.195694	0.268698
41.682805	0.195694	0.259777
41.878499	0.195694	0.257574
42.074193	0.195694	0.26254
42.269887	0.195694	0.276054
42.465581	0.195694	0.31835
42.661275	0.195694	0.38195
42.856969	0.195694	0.412269
43.052662	0.195694	0.421468
43.248356	0.195694	0.421155
43.444050	0.195694	0.410323
43.639744	0.195694	0.393163
43.835438	0.195694	0.361623
44.031132	0.195694	0.3104
44.226826	0.195694	0.265177
44.422520	0.195694	0.245203
44.618214	0.195694	0.239055
44.813908	0.195694	0.240488
45.009602	0.195694	0.245106
45.205296	0.195694	0.24656
45.400990	0.195694	0.250438
45.596683	0.195694	0.254089
45.792377	0.195694	0.257824
45.988071	0.195694	0.279842
46.183765	0.195694	0.378143
46.379459	0.195694	0.502349
46.575153	0.195694	0.587912
46.770847	0.195694	0.63896
46.966541	0.195694	0.617979
47.162235	0.195694	0.554841
47.357929	0.195694	0.477794
47.553623	0.195694	0.405884
47.749317	0.195694	0.340609
47.945010	0.195694	0.284066
48.140704	0.195694	0.251601
48.336398	0.195694	0.248822
48.532092	0.195694	0.253173
48.727786	0.195694	0.259126
48.923480	0.195694	0.2674
49.119174	0.195694	0.274586
49.314868	0.195694	0.29529
49.510562	0.195694	0.343502
49.706256	0.195694	0.383025
49.901950	0.195694	0.404982
50.097644	0.195694	0.415496
50.293338	0.195694	0.407725
50.489031	0.195694	0.394387
50.684725	0.195694	0.384377
50.880419	0.195694	0.363232
51.076113	0.195694	0.353078
51.271807	0.195694	0.362318
51.467501	0.195694	0.347849
51.663195	0.195694	0.311132
51.858889	0.195694	0.272318
52.054583	0.195694	0.254583
52.250277	0.195694	0.255441
52.445971	0.195694	0.259381
52.641665	0.195694	0.258123
52.837358	0.195694	0.25857
53.033052	0.195694	0.255175
53.228746	0.195694	0.252684
53.424440	0.195694	0.255227
53.620134	0.195694	0.254749
53.815828	0.195694	0.253368
54.011522	0.195694	0.25478
54.207216	0.195694	0.255063
54.402910	0.195694	0.255777
54.598604	0.195694	0.267113
54.794298	0.195694	0.290816
54.989992	0.195694	0.325141
55.185686	0.195694	0.348043
55.381379	0.195694	0.342635
55.577073	0.195694	0.322763
55.772767	0.195694	0.294982
55.968461	0.195694	0.276631
56.164155	0.195694	0.27716
56.359849	0.195694	0.307623
56.555543	0.195694	0.411388
56.751237	0.195694	0.504901
56.946931	0.195694	0.582883
57.142625	0.195694	0.601573
57.338319	0.195694	0.56428
57.534013	0.195694	0.49878
57.729706	0.195694	0.430978
57.925400	0.195694	0.367059
58.121094	0.195694	0.306017
58.316788	0.195694	0.262478
58.512482	0.195694	0.252735
58.708176	0.195694	0.257846
58.903870	0.195694	0.261292
59.099564	0.195694	0.267677
59.295258	0.195694	0.272643
59.490952	0.195694	0.274878
59.686646	0.195694	0.286337
59.882340	0.195694	0.299131
60.078034	0.195694	0.314205
60.273727	0.195694	0.343805
60.469421	0.195694	0.394853
60.665115	0.195694	0.468603
60.860809	0.195694	0.541962
61.056503	0.195694	0.584977
61.252197	0.195694	0.578953
61.447891	0.195694	0.52358
61.643585	0.195694	0.448547
61.839279	0.195694	0.374171
62.034973	0.195694	0.303329
62.230667	0.195694	0.261701
62.426361	0.195694	0.260566
62.622055	0.195694	0.267916
62.817748	0.195694	0.276478
63.013442	0.195694	0.299853
63.209136	0.195694	0.337115
63.404830	0.195694	0.37748
63.600524	0.195694	0.434548
63.796218	0.195694	0.460367
63.991912	0.195694	0.440845
64.187606	0.195694	0.430013
64.383300	0.195694	0.445971
64.578994	0.195694	0.464415
64.774688	0.195694	0.450029
64.970382	0.195694	0.404498
65.166075	0.195694	0.34438
65.361769	0.195694	0.310004
65.557463	0.195694	0.318545
65.753157	0.195694	0.337832
65.948851	0.195694	0.344812
66.144545	0.195694	0.326358
66.340239	0.195694	0.302686
66.535933	0.195694	0.284068
66.731627	0.195694	0.272763
66.927321	0.195694	0.291762
67.123015	0.195694	0.35187
67.318709	0.195694	0.432296
67.514403	0.195694	0.508183
67.710096	0.195694	0.577104
67.905790	0.195694	0.606971
68.101484	0.195694	0.581984
68.297178	0.195694	0.513463
68.492872	0.195694	0.434588
68.688566	0.195694	0.35448
68.884260	0.195694	0.283885
69.079954	0.195694	0.251789
69.275648	0.195694	0.251415
69.471342	0.195694	0.25595
69.667036	0.195694	0.255986
69.862730	0.195694	0.257707
70.058423	0.195694	0.259407
70.254117	0.195694	0.258971
70.449811	0.195694	0.258637
70.645505	0.195694	0.262741
70.841199	0.195694	0.279932
71.036893	0.195694	0.310805
71.232587	0.195694	0.331632
71.428281	0.195694	0.335223
71.623975	0.195694	0.324719
71.819669	0.195694	0.304499
72.015363	0.195694	0.282059
72.211057	0.195694	0.271679
72.406751	0.195694	0.263189
72.602444	0.195694	0.255583
72.798138	0.195694	0.251223
72.993832	0.195694	0.254012
73.189526	0.195694	0.329138
73.385220	0.195694	0.375317
73.580914	0.195694	0.395178
73.776608	0.195694	0.401357
73.972302	0.195694	0.397079
74.167996	0.195694	0.370079
74.363690	0.195694	0.329108
74.559384	0.195694	0.283988
74.755078	0.195694	0.249406
74.950771	0.195694	0.246731
75.146465	0.195694	0.259854
75.342159	0.195694	0.292802
75.537853	0.195694	0.345945
75.733547	0.195694	0.392843
75.929241	0.195694	0.414657
76.124935	0.195694	0.427636
76.320629	0.195694	0.424385
76.516323	0.195694	0.395022
76.712017	0.195694	0.35138
76.907711	0.195694	0.30776
77.103405	0.195694	0.280615
77.299099	0.195694	0.268818
77.494792	0.195694	0.264437
77.690486	0.195694	0.267021
77.886180	0.195694	0.283472
78.081874	0.195694	0.30812
78.277568	0.195694	0.338952
78.473262	0.195694	0.370339
78.668956	0.195694	0.386421
78.864650	0.195694	0.397962
79.060344	0.195694	0.406216
79.256038	0.195694	0.411737
79.451732	0.195694	0.418553
79.647426	0.195694	0.420808
79.843119	0.195694	0.420926
80.038813	0.195694	0.421455
80.234507	0.195694	0.418122
80.430201	0.195694	0.404414
80.625895	0.195694	0.378462
80.821589	0.195694	0.33445
81.017283	0.195694	0.288385
81.212977	0.195694	0.269048
81.408671	0.195694	0.264502
81.604365	0.195694	0.265278
81.800059	0.195694	0.26932
81.995753	0.195694	0.27213
82.191447	0.195694	0.271529
82.387140	0.195694	0.272387
82.582834	0.195694	0.272033
82.778528	0.195694	0.271946
82.974222	0.195694	0.276625
83.169916	0.195694	0.278654
83.365610	0.195694	0.276451
83.561304	0.195694	0.275891
83.756998	0.195694	0.271264
83.952692	0.195694	0.267396
84.148386	0.195694	0.269076
84.344080	0.195694	0.2679
84.539774	0.195694	0.26771
84.735468	0.195694	0.26941
84.931161	0.195694	0.264721
85.126855	0.195694	0.261203
85.322549	0.195694	0.262164
85.518243	0.195694	0.260988
85.713937	0.195694	0.263613
85.909631	0.195694	0.264306
86.105325	0.195694	0.258795
86.301019	0.195694	0.257065
86.496713	0.195694	0.259402
86.692407	0.195694	0.258616
86.888101	0.195694	0.261939
87.083795	0.195694	0.262037
87.279488	0.195694	0.257512
87.475182	0.195694	0.25911
87.670876	0.195694	0.258714
87.866570	0.195694	0.258566
88.062264	0.195694	0.267025
88.257958	0.195694	0.279984
88.453652	0.195694	0.345022
88.649346	0.195694	0.445069
88.845040	0.195694	0.507293
89.040734	0.195694	0.526025
89.236428	0.195694	0.509666
89.432122	0.195694	0.469394
89.627816	0.195694	0.437977
89.823509	0.195694	0.404135
90.019203	0.195694	0.348886
90.214897	0.195694	0.294911
90.410591	0.195694	0.2743
90.606285	0.195694	0.286868
90.801979	0.195694	0.331054
90.997673	0.195694	0.38958
91.193367	0.195694	0.432164
91.389061	0.195694	0.48767
91.584755	0.195694	0.588436
91.780449	0.195694	0.646777
91.976143	0.195694	0.6297
92.171836	0.195694	0.563316
92.367530	0.195694	0.475052
92.563224	0.195694	0.383747
92.758918	0.195694	0.301318
92.954612	0.195694	0.25554
93.150306	0.195694	0.250995
93.346000	0.195694	0.251483
0.000000	0.391388	0.338335
0.195694	0.391388	0.359306
0.391388	0.391388	0.381263
0.587082	0.391388	0.391797
0.782776	0.391388	0.395203
0.978470	0.391388	0.392527
1.174164	0.391388	0.361541
1.369857	0.391388	0.313236
1.565551	0.391388	0.279661
1.761245	0.391388	0.290668
1.956939	0.391388	0.340525
2.152633	0.391388	0.385491
2.348327	0.391388	0.40525
2.544021	0.391388	0.405738
2.739715	0.391388	0.401357
2.935409	0.391388	0.388327
3.131103	0.391388	0.371332
3.326797	0.391388	0.352344
3.522491	0.391388	0.31729
3.718184	0.391388	0.297254
3.913878	0.391388	0.307994
4.109572	0.391388	0.33067
4.305266	0.391388	0.360188
4.500960	0.391388	0.383706
4.696654	0.391388	0.369916
4.892348	0.391388	0.332664
5.088042	0.391388	0.29496
5.283736	0.391388	0.26796
5.479430	0.391388	0.26023
5.675124	0.391388	0.257698
5.870818	0.391388	0.254693
6.066512	0.391388	0.250826
6.262205	0.391388	0.247637
6.457899	0.391388	0.241345
6.653593	0.391388	0.242347
6.849287	0.391388	0.245978
7.044981	0.391388	0.246323
7.240675	0.391388	0.250735
7.436369	0.391388	0.253586
7.632063	0.391388	0.254443
7.827757	0.391388	0.258814
8.023451	0.391388	0.262199
8.219145	0.391388	0.26355
8.414839	0.391388	0.266565
8.610532	0.391388	0.264239
8.806226	0.391388	0.256448
9.001920	0.391388	0.256093
9.197614	0.391388	0.26182
9.393308	0.391388	0.295364
9.589002	0.391388	0.344646
9.784696	0.391388	0.364569
9.980390	0.391388	0.356839
10.176084	0.391388	0.335899
10.371778	0.391388	0.31083
10.567472	0.391388	0.282515
10.763166	0.391388	0.263856
10.958860	0.391388	0.256742
11.154553	0.391388	0.264606
11.350247	0.391388	0.27023
11.545941	0.391388	0.260117
11.741635	0.391388	0.258037
11.937329	0.391388	0.260005
12.133023	0.391388	0.258294
12.328717	0.391388	0.258392
12.524411	0.391388	0.256764
12.720105	0.391388	0.251151
12.915799	0.391388	0.254351
13.111493	0.391388	0.264022
13.307187	0.391388	0.279939
13.502881	0.391388	0.329734
13.698574	0.391388	0.393458
13.894268	0.391388	0.470803
14.089962	0.391388	0.546155
14.285656	0.391388	0.603222
14.481350	0.391388	0.613839
14.677044	0.391388	0.5688
14.872738	0.391388	0.493151
15.068432	0.391388	0.416618
15.264126	0.391388	0.33838
15.459820	0.391388	0.280049
15.655514	0.391388	0.26406
15.851208	0.391388	0.269972
16.046901	0.391388	0.293676
16.242595	0.391388	0.331965
16.438289	0.391388	0.352628
16.633983	0.391388	0.345618
16.829677	0.391388	0.337477
17.025371	0.391388	0.328186
17.221065	0.391388	0.291078
17.416759	0.391388	0.260256
17.612453	0.391388	0.27681
17.808147	0.391388	0.334864
18.003841	0.391388	0.386281
18.199535	0.391388	0.408711
18.395229	0.391388	0.415198
18.590922	0.391388	0.41207
18.786616	0.391388	0.398362
18.982310	0.391388	0.370396
19.178004	0.391388	0.330022
19.373698	0.391388	0.287613
19.569392	0.391388	0.262646
19.765086	0.391388	0.255923
19.960780	0.391388	0.253515
20.156474	0.391388	0.252832
20.352168	0.391388	0.268194
20.547862	0.391388	0.306587
20.743556	0.391388	0.345883
20.939249	0.391388	0.367923
21.134943	0.391388	0.3612
21.330637	0.391388	0.327851
21.526331	0.391388	0.290722
21.722025	0.391388	0.265242
21.917719	0.391388	0.256691
22.113413	0.391388	0.258206
22.309107	0.391388	0.258612
22.504801	0.391388	0.263805
22.700495	0.391388	0.289028
22.896189	0.391388	0.340138
23.091883	0.391388	0.391268
23.287577	0.391388	0.41378
23.483270	0.391388	0.412912
23.678964	0.391388	0.39756
23.874658	0.391388	0.374114
24.070352	0.391388	0.339286
24.266046	0.391388	0.297124
24.461740	0.391388	0.262913
24.657434	0.391388	0.253766
24.853128	0.391388	0.307895
25.048822	0.391388	0.347952
25.244516	0.391388	0.374264
25.440210	0.391388	0.393838
25.635904	0.391388	0.403017
25.831597	0.391388	0.394445
26.027291	0.391388	0.374121
26.222985	0.391388	0.338369
26.418679	0.391388	0.292858
26.614373	0.391388	0.260557
26.810067	0.391388	0.253834
27.005761	0.391388	0.255185
27.201455	0.391388	0.257112
27.397149	0.391388	0.255566
27.592843	0.391388	0.257615
27.788537	0.391388	0.273553
27.984231	0.391388	0.298427
28.179925	0.391388	0.332526
28.375618	0.391388	0.368166
28.571312	0.391388	0.385315
28.767006	0.391388	0.391885
28.962700	0.391388	0.397509
29.158394	0.391388	0.403256
29.354088	0.391388	0.412825
29.549782	0.391388	0.418326
29.745476	0.391388	0.410391
29.941170	0.391388	0.39243
30.136864	0.391388	0.360417
30.332558	0.391388	0.31544
30.528252	0.391388	0.281208
30.723945	0.391388	0.263576
30.919639	0.391388	0.253319
31.115333	0.391388	0.250541
31.311027	0.391388	0.250063
31.506721	0.391388	0.249935
31.702415	0.391388	0.252601
31.898109	0.391388	0.25615
32.093803	0.391388	0.261364
32.289497	0.391388	0.274219
32.485191	0.391388	0.289479
32.680885	0.391388	0.308272
32.876579	0.391388	0.308267
33.072273	0.391388	0.286793
33.267966	0.391388	0.27479
33.463660	0.391388	0.265397
33.659354	0.391388	0.25477
33.855048	0.391388	0.252752
34.050742	0.391388	0.259465
34.246436	0.391388	0.26248
34.442130	0.391388	0.268371
34.637824	0.391388	0.281885
34.833518	0.391388	0.316127
35.029212	0.391388	0.373318
35.224906	0.391388	0.412532
35.420600	0.391388	0.423519
35.616294	0.391388	0.424931
35.811987	0.391388	0.417304
36.007681	0.391388	0.397392
36.203375	0.391388	0.364454
36.399069	0.391388	0.315533
36.594763	0.391388	0.268091
36.790457	0.391388	0.24937
36.986151	0.391388	0.243736
37.181845	0.391388	0.239026
37.377539	0.391388	0.239987
37.573233	0.391388	0.243392
37.768927	0.391388	0.253865
37.964621	0.391388	0.286464
38.160314	0.391388	0.304066
38.356008	0.391388	0.32292
38.551702	0.391388	0.367456
38.747396	0.391388	0.408129
38.943090	0.391388	0.439824
39.138784	0.391388	0.435587
39.334478	0.391388	0.420626
39.530172	0.391388	0.419265
39.725866	0.391388	0.419917
39.921560	0.391388	0.419768
40.117254	0.391388	0.421263
40.312948	0.391388	0.42358
40.508642	0.391388	0.415747
40.704335	0.391388	0.403395
40.900029	0.391388	0.383339
41.095723	0.391388	0.343005
41.291417	0.391388	0.29733
41.487111	0.391388	0.274048
41.682805	0.391388	0.268743
41.878499	0.391388	0.271573
42.074193	0.391388	0.277135
42.269887	0.391388	0.303345
42.465581	0.391388	0.366905
42.661275	0.391388	0.413515
42.856969	0.391388	0.428734
43.052662	0.391388	0.433105
43.248356	0.391388	0.422725
43.444050	0.391388	0.403654
43.639744	0.391388	0.376962
43.835438	0.391388	0.33139
44.031132	0.391388	0.282551
44.226826	0.391388	0.253989
44.422520	0.391388	0.2425
44.618214	0.391388	0.238345
44.813908	0.391388	0.24173
45.009602	0.391388	0.241642
45.205296	0.391388	0.2455
45.400990	0.391388	0.250446
45.596683	0.391388	0.25529
45.792377	0.391388	0.267817
45.988071	0.391388	0.336512
46.183765	0.391388	0.472347
46.379459	0.391388	0.539358
46.575153	0.391388	0.585476
46.770847	0.391388	0.586087
46.966541	0.391388	0.540021
47.162235	0.391388	0.473678
47.357929	0.391388	0.410746
47.553623	0.391388	0.351388
47.749317	0.391388	0.295358
47.945010	0.391388	0.259051
48.140704	0.391388	0.25087
48.336398	0.391388	0.250433
48.532092	0.391388	0.25164
48.727786	0.391388	0.261312
48.923480	0.391388	0.270757
49.119174	0.391388	0.286428
49.314868	0.391388	0.318842
49.510562	0.391388	0.356064
49.706256	0.391388	0.38517
49.901950	0.391388	0.414893
50.097644	0.391388	0.421092
50.293338	0.391388	0.416486
50.489031	0.391388	0.430964
50.684725	0.391388	0.430549
50.880419	0.391388	0.411335
51.076113	0.391388	0.398222
51.271807	0.391388	0.386754
51.467501	0.391388	0.364211
51.663195	0.391388	0.325172
51.858889	0.391388	0.279517
52.054583	0.391388	0.256133
52.250277	0.391388	0.254525
52.445971	0.391388	0.256636
52.641665	0.391388	0.263658
52.837358	0.391388	0.266303
53.033052	0.391388	0.261223
53.228746	0.391388	0.258692
53.424440	0.391388	0.258029
53.620134	0.391388	0.256031
53.815828	0.391388	0.262128
54.011522	0.391388	0.268574
54.207216	0.391388	0.277814
54.402910	0.391388	0.297285
54.598604	0.391388	0.324502
54.794298	0.391388	0.354225
54.989992	0.391388	0.380167
55.185686	0.391388	0.38875
55.381379	0.391388	0.376357
55.577073	0.391388	0.338817
55.772767	0.391388	0.29158
55.968461	0.391388	0.270558
56.164155	0.391388	0.281647
56.359849	0.391388	0.350754
56.555543	0.391388	0.472372
56.751237	0.391388	0.600811
56.946931	0.391388	0.646374
57.142625	0.391388	0.614237
57.338319	0.391388	0.547031
57.534013	0.391388	0.46793
57.729706	0.391388	0.395527
57.925400	0.391388	0.329738
58.121094	0.391388	0.275352
58.316788	0.391388	0.252851
58.512482	0.391388	0.255887
58.708176	0.391388	0.266524
58.903870	0.391388	0.288502
59.099564	0.391388	0.312657
59.295258	0.391388	0.320972
59.490952	0.391388	0.328035
59.686646	0.391388	0.344794
59.882340	0.391388	0.370942
60.078034	0.391388	0.401076
60.273727	0.391388	0.409905
60.469421	0.391388	0.432335
60.665115	0.391388	0.512823
60.860809	0.391388	0.586408
61.056503	0.391388	0.599819
61.252197	0.391388	0.559444
61.447891	0.391388	0.484945
61.643585	0.391388	0.40457
61.839279	0.391388	0.326475
62.034973	0.391388	0.267816
62.230667	0.391388	0.252136
62.426361	0.391388	0.262054
62.622055	0.391388	0.267904
62.817748	0.391388	0.278849
63.013442	0.391388	0.303354
63.209136	0.391388	0.337165
63.404830	0.391388	0.388829
63.600524	0.391388	0.434022
63.796218	0.391388	0.43638
63.991912	0.391388	0.424706
64.187606	0.391388	0.431542
64.383300	0.391388	0.43731
64.578994	0.391388	0.43069
64.774688	0.391388	0.406401
64.970382	0.391388	0.362226
65.166075	0.391388	0.315585
65.361769	0.391388	0.293659
65.557463	0.391388	0.296962
65.753157	0.391388	0.30197
65.948851	0.391388	0.293398
66.144545	0.391388	0.280634
66.340239	0.391388	0.275535
66.535933	0.391388	0.270681
66.731627	0.391388	0.280332
66.927321	0.391388	0.32797
67.123015	0.391388	0.395761
67.318709	0.391388	0.46495
67.514403	0.391388	0.529414
67.710096	0.391388	0.560554
67.905790	0.391388	0.548572
68.101484	0.391388	0.492953
68.297178	0.391388	0.426384
68.492872	0.391388	0.364088
68.688566	0.391388	0.301135
68.884260	0.391388	0.262445
69.079954	0.391388	0.255496
69.275648	0.391388	0.255922
69.471342	0.391388	0.255198
69.667036	0.391388	0.257967
69.862730	0.391388	0.261783
70.058423	0.391388	0.260114
70.254117	0.391388	0.259164
70.449811	0.391388	0.262446
70.645505	0.391388	0.287444
70.841199	0.391388	0.341183
71.036893	0.391388	0.37824
71.232587	0.391388	0.391446
71.428281	0.391388	0.388503
71.623975	0.391388	0.369207
71.819669	0.391388	0.331503
72.015363	0.391388	0.291703
72.211057	0.391388	0.267641
72.406751	0.391388	0.258945
72.602444	0.391388	0.255386
72.798138	0.391388	0.2508
72.993832	0.391388	0.303532
73.189526	0.391388	0.351375
73.385220	0.391388	0.378304
73.580914	0.391388	0.397467
73.776608	0.391388	0.402475
73.972302	0.391388	0.388541
74.167996	0.391388	0.354864
74.363690	0.391388	0.309147
74.559384	0.391388	0.260822
74.755078	0.391388	0.241793
74.950771	0.391388	0.250232
75.146465	0.391388	0.26543
75.342159	0.391388	0.300658
75.537853	0.391388	0.343797
75.733547	0.391388	0.369452
75.929241	0.391388	0.388019
76.124935	0.391388	0.391609
76.320629	0.391388	0.370361
76.516323	0.391388	0.331918
76.712017	0.391388	0.295179
76.907711	0.391388	0.274342
77.103405	0.391388	0.2737
77.299099	0.391388	0.284009
77.494792	0.391388	0.300932
77.690486	0.391388	0.32704
77.886180	0.391388	0.353393
78.081874	0.391388	0.376028
78.277568	0.391388	0.395951
78.473262	0.391388	0.410882
78.668956	0.391388	0.418848
78.864650	0.391388	0.42474
79.060344	0.391388	0.421838
79.256038	0.391388	0.419039
79.451732	0.391388	0.421828
79.647426	0.391388	0.423323
79.843119	0.391388	0.424694
80.038813	0.391388	0.421608
80.234507	0.391388	0.405681
80.430201	0.391388	0.376914
80.625895	0.391388	0.336662
80.821589	0.391388	0.292322
81.017283	0.391388	0.270479
81.212977	0.391388	0.263858
81.408671	0.391388	0.259046
81.604365	0.391388	0.25748
81.800059	0.391388	0.260269
81.995753	0.391388	0.262339
82.191447	0.391388	0.267121
82.387140	0.391388	0.269334
82.582834	0.391388	0.267871
82.778528	0.391388	0.269427
82.974222	0.391388	0.270347
83.169916	0.391388	0.270383
83.365610	0.391388	0.273665
83.561304	0.391388	0.272551
83.756998	0.391388	0.268601
83.952692	0.391388	0.267158
84.148386	0.391388	0.265037
84.344080	0.391388	0.264375
84.539774	0.391388	0.268397
84.735468	0.391388	0.269542
84.931161	0.391388	0.268037
85.126855	0.391388	0.267704
85.322549	0.391388	0.264309
85.518243	0.391388	0.263626
85.713937	0.391388	0.267586
85.909631	0.391388	0.26793
86.105325	0.391388	0.267905
86.301019	0.391388	0.268229
86.496713	0.391388	0.264752
86.692407	0.391388	0.264623
86.888101	0.391388	0.266077
87.083795	0.391388	0.266463
87.279488	0.391388	0.267382
87.475182	0.391388	0.269206
87.670876	0.391388	0.264742
87.866570	0.391388	0.266874
88.062264	0.391388	0.274347
88.257958	0.391388	0.300824
88.453652	0.391388	0.374348
88.649346	0.391388	0.441153
88.845040	0.391388	0.468473
89.040734	0.391388	0.47272
89.236428	0.391388	0.454081
89.432122	0.391388	0.435545
89.627816	0.391388	0.414934
89.823509	0.391388	0.373327
90.019203	0.391388	0.316393
90.214897	0.391388	0.277149
90.410591	0.391388	0.268905
90.606285	0.391388	0.292958
90.801979	0.391388	0.346841
90.997673	0.391388	0.411099
91.193367	0.391388	0.473672
91.389061	0.391388	0.539019
91.584755	0.391388	0.599045
91.780449	0.391388	0.615044
91.976143	0.391388	0.574423
92.171836	0.391388	0.497849
92.367530	0.391388	0.414536
92.563224	0.391388	0.331532
92.758918	0.391388	0.268188
92.954612	0.391388	0.249714
93.150306	0.391388	0.253427
93.346000	0.391388	0.252272
0.000000	0.587081	0.339116
0.195694	0.587081	0.34398
0.391388	0.587081	0.355213
0.587082	0.587081	0.359338
0.782776	0.587081	0.366585
0.978470	0.587081	0.356
1.174164	0.587081	0.318645
1.369857	0.587081	0.285933
1.565551	0.587081	0.284593
1.761245	0.587081	0.32882
1.956939	0.587081	0.382025
2.152633	0.587081	0.406263
2.348327	0.587081	0.41238
2.544021	0.587081	0.412601
2.739715	0.587081	0.408323
2.935409	0.587081	0.398457
3.131103	0.587081	0.389515
3.326797	0.587081	0.366151
3.522491	0.587081	0.325447
3.718184	0.587081	0.292304
3.913878	0.587081	0.292464
4.109572	0.587081	0.314236
4.305266	0.587081	0.34365
4.500960	0.587081	0.350713
4.696654	0.587081	0.324452
4.892348	0.587081	0.292357
5.088042	0.587081	0.269403
5.283736	0.587081	0.259003
5.479430	0.587081	0.256861
5.675124	0.587081	0.253035
5.870818	0.587081	0.251263
6.066512	0.587081	0.250868
6.262205	0.587081	0.244905
6.457899	0.587081	0.244572
6.653593	0.587081	0.247381
6.849287	0.587081	0.248116
7.044981	0.587081	0.250741
7.240675	0.587081	0.252954
7.436369	0.587081	0.252456
7.632063	0.587081	0.256766
7.827757	0.587081	0.257747
8.023451	0.587081	0.256838
8.219145	0.587081	0.259997
8.414839	0.587081	0.260526
8.610532	0.587081	0.256412
8.806226	0.587081	0.255277
9.001920	0.587081	0.260758
9.197614	0.587081	0.288652
9.393308	0.587081	0.3465
9.589002	0.587081	0.382078
9.784696	0.587081	0.39214
9.980390	0.587081	0.391416
10.176084	0.587081	0.375284
10.371778	0.587081	0.350749
10.567472	0.587081	0.317955
10.763166	0.587081	0.28136
10.958860	0.587081	0.262249
11.154553	0.587081	0.259306
11.350247	0.587081	0.255213
11.545941	0.587081	0.252989
11.741635	0.587081	0.25699
11.937329	0.587081	0.257828
12.133023	0.587081	0.260042
12.328717	0.587081	0.261988
12.524411	0.587081	0.257607
12.720105	0.587081	0.256205
12.915799	0.587081	0.259467
13.111493	0.587081	0.267064
13.307187	0.587081	0.300854
13.502881	0.587081	0.359011
13.698574	0.587081	0.415934
13.894268	0.587081	0.481014
14.089962	0.587081	0.537363
14.285656	0.587081	0.556895
14.481350	0.587081	0.535853
14.677044	0.587081	0.476064
14.872738	0.587081	0.413604
15.068432	0.587081	0.352191
15.264126	0.587081	0.290163
15.459820	0.587081	0.260759
15.655514	0.587081	0.266424
15.851208	0.587081	0.284436
16.046901	0.587081	0.336368
16.242595	0.587081	0.369871
16.438289	0.587081	0.374653
16.633983	0.587081	0.373785
16.829677	0.587081	0.366404
17.025371	0.587081	0.343883
17.221065	0.587081	0.304433
17.416759	0.587081	0.276015
17.612453	0.587081	0.30017
17.808147	0.587081	0.359415
18.003841	0.587081	0.398136
18.199535	0.587081	0.410746
18.395229	0.587081	0.416719
18.590922	0.587081	0.411188
18.786616	0.587081	0.388502
18.982310	0.587081	0.355441
19.178004	0.587081	0.311286
19.373698	0.587081	0.277588
19.569392	0.587081	0.266715
19.765086	0.587081	0.261143
19.960780	0.587081	0.254337
20.156474	0.587081	0.256859
20.352168	0.587081	0.268894
20.547862	0.587081	0.298411
20.743556	0.587081	0.322279
20.939249	0.587081	0.326218
21.134943	0.587081	0.309511
21.330637	0.587081	0.283599
21.526331	0.587081	0.262577
21.722025	0.587081	0.254971
21.917719	0.587081	0.258808
22.113413	0.587081	0.260837
22.309107	0.587081	0.26566
22.504801	0.587081	0.287185
22.700495	0.587081	0.333754
22.896189	0.587081	0.38546
23.091883	0.587081	0.412923
23.287577	0.587081	0.420026
23.483270	0.587081	0.41696
23.678964	0.587081	0.405286
23.874658	0.587081	0.378861
24.070352	0.587081	0.338959
24.266046	0.587081	0.290551
24.461740	0.587081	0.253977
24.657434	0.587081	0.261039
24.853128	0.587081	0.302513
25.048822	0.587081	0.335441
25.244516	0.587081	0.361425
25.440210	0.587081	0.383629
25.635904	0.587081	0.390835
25.831597	0.587081	0.380804
26.027291	0.587081	0.351153
26.222985	0.587081	0.309032
26.418679	0.587081	0.272376
26.614373	0.587081	0.255874
26.810067	0.587081	0.257266
27.005761	0.587081	0.262479
27.201455	0.587081	0.263872
27.397149	0.587081	0.267195
27.592843	0.587081	0.28344
27.788537	0.587081	0.31154
27.984231	0.587081	0.34946
28.179925	0.587081	0.38323
28.375618	0.587081	0.396538
28.571312	0.587081	0.402861
28.767006	0.587081	0.408218
28.962700	0.587081	0.410535
29.158394	0.587081	0.417577
29.354088	0.587081	0.42507
29.549782	0.587081	0.423627
29.745476	0.587081	0.417028
29.941170	0.587081	0.396951
30.136864	0.587081	0.354871
30.332558	0.587081	0.306504
30.528252	0.587081	0.273977
30.723945	0.587081	0.257742
30.919639	0.587081	0.252622
31.115333	0.587081	0.249145
31.311027	0.587081	0.245955
31.506721	0.587081	0.248806
31.702415	0.587081	0.250013
31.898109	0.587081	0.262828
32.093803	0.587081	0.282299
32.289497	0.587081	0.280322
32.485191	0.587081	0.270784
32.680885	0.587081	0.269814
32.876579	0.587081	0.262105
33.072273	0.587081	0.252937
33.267966	0.587081	0.250076
33.463660	0.587081	0.245736
33.659354	0.587081	0.24606
33.855048	0.587081	0.252486
34.050742	0.587081	0.257268
34.246436	0.587081	0.263282
34.442130	0.587081	0.273858
34.637824	0.587081	0.291788
34.833518	0.587081	0.340781
35.029212	0.587081	0.394459
35.224906	0.587081	0.419498
35.420600	0.587081	0.429108
35.616294	0.587081	0.428096
35.811987	0.587081	0.412375
36.007681	0.587081	0.387531
36.203375	0.587081	0.348081
36.399069	0.587081	0.297352
36.594763	0.587081	0.26425
36.790457	0.587081	0.254034
36.986151	0.587081	0.247681
37.181845	0.587081	0.246772
37.377539	0.587081	0.24837
37.573233	0.587081	0.251631
37.768927	0.587081	0.262412
37.964621	0.587081	0.272577
38.160314	0.587081	0.281447
38.356008	0.587081	0.312218
38.551702	0.587081	0.341776
38.747396	0.587081	0.353399
38.943090	0.587081	0.366748
39.138784	0.587081	0.377488
39.334478	0.587081	0.391577
39.530172	0.587081	0.402583
39.725866	0.587081	0.408249
39.921560	0.587081	0.415167
40.117254	0.587081	0.425024
40.312948	0.587081	0.423498
40.508642	0.587081	0.418748
40.704335	0.587081	0.408738
40.900029	0.587081	0.382908
41.095723	0.587081	0.342657
41.291417	0.587081	0.297927
41.487111	0.587081	0.27033
41.682805	0.587081	0.2671
41.878499	0.587081	0.269437
42.074193	0.587081	0.28104
42.269887	0.587081	0.328985
42.465581	0.587081	0.390634
42.661275	0.587081	0.426664
42.856969	0.587081	0.443033
43.052662	0.587081	0.436762
43.248356	0.587081	0.418719
43.444050	0.587081	0.396937
43.639744	0.587081	0.360548
43.835438	0.587081	0.309305
44.031132	0.587081	0.270163
44.226826	0.587081	0.2491
44.422520	0.587081	0.242542
44.618214	0.587081	0.241653
44.813908	0.587081	0.241135
45.009602	0.587081	0.245793
45.205296	0.587081	0.251972
45.400990	0.587081	0.256425
45.596683	0.587081	0.261947
45.792377	0.587081	0.281171
45.988071	0.587081	0.366282
46.183765	0.587081	0.465856
46.379459	0.587081	0.526889
46.575153	0.587081	0.544079
46.770847	0.587081	0.52277
46.966541	0.587081	0.47352
47.162235	0.587081	0.428091
47.357929	0.587081	0.384922
47.553623	0.587081	0.33218
47.749317	0.587081	0.280464
47.945010	0.587081	0.257306
48.140704	0.587081	0.251939
48.336398	0.587081	0.250188
48.532092	0.587081	0.257455
48.727786	0.587081	0.266634
48.923480	0.587081	0.274107
49.119174	0.587081	0.291524
49.314868	0.587081	0.316337
49.510562	0.587081	0.342526
49.706256	0.587081	0.37911
49.901950	0.587081	0.412264
50.097644	0.587081	0.420148
50.293338	0.587081	0.44305
50.489031	0.587081	0.470452
50.684725	0.587081	0.465865
50.880419	0.587081	0.438865
51.076113	0.587081	0.411577
51.271807	0.587081	0.393822
51.467501	0.587081	0.367191
51.663195	0.587081	0.319852
51.858889	0.587081	0.273129
52.054583	0.587081	0.253257
52.250277	0.587081	0.250499
52.445971	0.587081	0.255384
52.641665	0.587081	0.263124
52.837358	0.587081	0.262934
53.033052	0.587081	0.264388
53.228746	0.587081	0.265657
53.424440	0.587081	0.267049
53.620134	0.587081	0.277193
53.815828	0.587081	0.292124
54.011522	0.587081	0.311821
54.207216	0.587081	0.339551
54.402910	0.587081	0.363111
54.598604	0.587081	0.380116
54.794298	0.587081	0.399834
54.989992	0.587081	0.411252
55.185686	0.587081	0.411288
55.381379	0.587081	0.392896
55.577073	0.587081	0.348022
55.772767	0.587081	0.3006
55.968461	0.587081	0.284139
56.164155	0.587081	0.326517
56.359849	0.587081	0.458141
56.555543	0.587081	0.553996
56.751237	0.587081	0.63245
56.946931	0.587081	0.64282
57.142625	0.587081	0.598234
57.338319	0.587081	0.521537
57.534013	0.587081	0.4426
57.729706	0.587081	0.369333
57.925400	0.587081	0.302826
58.121094	0.587081	0.261239
58.316788	0.587081	0.255194
58.512482	0.587081	0.265359
58.708176	0.587081	0.299047
58.903870	0.587081	0.347362
59.099564	0.587081	0.370264
59.295258	0.587081	0.378148
59.490952	0.587081	0.386608
59.686646	0.587081	0.404538
59.882340	0.587081	0.433994
60.078034	0.587081	0.446727
60.273727	0.587081	0.430224
60.469421	0.587081	0.455612
60.665115	0.587081	0.570554
60.860809	0.587081	0.644776
61.056503	0.587081	0.636286
61.252197	0.587081	0.574853
61.447891	0.587081	0.488952
61.643585	0.587081	0.39927
61.839279	0.587081	0.315054
62.034973	0.587081	0.261469
62.230667	0.587081	0.2568
62.426361	0.587081	0.263452
62.622055	0.587081	0.26811
62.817748	0.587081	0.277782
63.013442	0.587081	0.296452
63.209136	0.587081	0.338378
63.404830	0.587081	0.385132
63.600524	0.587081	0.405343
63.796218	0.587081	0.412159
63.991912	0.587081	0.420885
64.187606	0.587081	0.4269
64.383300	0.587081	0.428395
64.578994	0.587081	0.416885
64.774688	0.587081	0.388878
64.970382	0.587081	0.345483
65.166075	0.587081	0.301328
65.361769	0.587081	0.277984
65.557463	0.587081	0.277137
65.753157	0.587081	0.275674
65.948851	0.587081	0.270245
66.144545	0.587081	0.268966
66.340239	0.587081	0.265017
66.535933	0.587081	0.265895
66.731627	0.587081	0.293214
66.927321	0.587081	0.35098
67.123015	0.587081	0.407822
67.318709	0.587081	0.453323
67.514403	0.587081	0.492434
67.710096	0.587081	0.503133
67.905790	0.587081	0.475085
68.101484	0.587081	0.418686
68.297178	0.587081	0.367217
68.492872	0.587081	0.314618
68.688566	0.587081	0.267525
68.884260	0.587081	0.253324
69.079954	0.587081	0.253874
69.275648	0.587081	0.253314
69.471342	0.587081	0.255857
69.667036	0.587081	0.260104
69.862730	0.587081	0.258045
70.058423	0.587081	0.259026
70.254117	0.587081	0.261487
70.449811	0.587081	0.279232
70.645505	0.587081	0.338909
70.841199	0.587081	0.390758
71.036893	0.587081	0.408853
71.232587	0.587081	0.4146
71.428281	0.587081	0.407815
71.623975	0.587081	0.387328
71.819669	0.587081	0.352726
72.015363	0.587081	0.305592
72.211057	0.587081	0.27136
72.406751	0.587081	0.262624
72.602444	0.587081	0.257339
72.798138	0.587081	0.260641
72.993832	0.587081	0.327673
73.189526	0.587081	0.363004
73.385220	0.587081	0.38718
73.580914	0.587081	0.399666
73.776608	0.587081	0.394546
73.972302	0.587081	0.375393
74.167996	0.587081	0.344531
74.363690	0.587081	0.294274
74.559384	0.587081	0.251722
74.755078	0.587081	0.244732
74.950771	0.587081	0.247952
75.146465	0.587081	0.261856
75.342159	0.587081	0.292503
75.537853	0.587081	0.319843
75.733547	0.587081	0.340341
75.929241	0.587081	0.346951
76.124935	0.587081	0.335236
76.320629	0.587081	0.314194
76.516323	0.587081	0.292514
76.712017	0.587081	0.278046
76.907711	0.587081	0.282623
77.103405	0.587081	0.301888
77.299099	0.587081	0.328571
77.494792	0.587081	0.358478
77.690486	0.587081	0.379573
77.886180	0.587081	0.393394
78.081874	0.587081	0.4089
78.277568	0.587081	0.416538
78.473262	0.587081	0.420066
78.668956	0.587081	0.42641
78.864650	0.587081	0.42357
79.060344	0.587081	0.419045
79.256038	0.587081	0.418321
79.451732	0.587081	0.415727
79.647426	0.587081	0.414983
79.843119	0.587081	0.413745
80.038813	0.587081	0.404783
80.234507	0.587081	0.38487
80.430201	0.587081	0.349816
80.625895	0.587081	0.303607
80.821589	0.587081	0.273751
81.017283	0.587081	0.266535
81.212977	0.587081	0.260593
81.408671	0.587081	0.261225
81.604365	0.587081	0.262124
81.800059	0.587081	0.262899
81.995753	0.587081	0.26914
82.191447	0.587081	0.273511
82.387140	0.587081	0.274225
82.582834	0.587081	0.27761
82.778528	0.587081	0.28157
82.974222	0.587081	0.280332
83.169916	0.587081	0.282382
83.365610	0.587081	0.278494
83.561304	0.587081	0.271627
83.756998	0.587081	0.267267
83.952692	0.587081	0.263194
84.148386	0.587081	0.263353
84.344080	0.587081	0.267991
84.539774	0.587081	0.268254
84.735468	0.587081	0.266379
84.931161	0.587081	0.26623
85.126855	0.587081	0.262589
85.322549	0.587081	0.261208
85.518243	0.587081	0.264757
85.713937	0.587081	0.265409
85.909631	0.587081	0.265178
86.105325	0.587081	0.265235
86.301019	0.587081	0.260834
86.496713	0.587081	0.260274
86.692407	0.587081	0.263987
86.888101	0.587081	0.264003
87.083795	0.587081	0.263772
87.279488	0.587081	0.265431
87.475182	0.587081	0.261482
87.670876	0.587081	0.263696
87.866570	0.587081	0.269176
88.062264	0.587081	0.282566
88.257958	0.587081	0.324492
88.453652	0.587081	0.395057
88.649346	0.587081	0.432978
88.845040	0.587081	0.446429
89.040734	0.587081	0.450451
89.236428	0.587081	0.443194
89.432122	0.587081	0.432691
89.627816	0.587081	0.404622
89.823509	0.587081	0.355023
90.019203	0.587081	0.304869
90.214897	0.587081	0.276163
90.410591	0.587081	0.275871
90.606285	0.587081	0.30623
90.801979	0.587081	0.355368
90.997673	0.587081	0.422009
91.193367	0.587081	0.487808
91.389061	0.587081	0.541095
91.584755	0.587081	0.567716
91.780449	0.587081	0.557192
91.976143	0.587081	0.503813
92.171836	0.587081	0.439524
92.367530	0.587081	0.372257
92.563224	0.587081	0.302216
92.758918	0.587081	0.262827
92.954612	0.587081	0.256905
93.150306	0.587081	0.254969
93.346000	0.587081	0.25517
0.000000	0.782775	0.312537
0.195694	0.782775	0.31549
0.391388	0.782775	0.321402
0.587082	0.782775	0.324581
0.782776	0.782775	0.321947
0.978470	0.782775	0.302568
1.174164	0.782775	0.280006
1.369857	0.782775	0.27657
1.565551	0.782775	0.292425
1.761245	0.782775	0.337823
1.956939	0.782775	0.379462
2.152633	0.782775	0.397043
2.348327	0.782775	0.406797
2.544021	0.782775	0.410531
2.739715	0.782775	0.407834
2.935409	0.782775	0.406022
3.131103	0.782775	0.397429
3.326797	0.782775	0.371908
3.522491	0.782775	0.333259
3.718184	0.782775	0.291898
3.913878	0.782775	0.278293
4.109572	0.782775	0.302386
4.305266	0.782775	0.313619
4.500960	0.782775	0.306218
4.696654	0.782775	0.289963
4.892348	0.782775	0.274015
5.088042	0.782775	0.264971
5.283736	0.782775	0.264349
5.479430	0.782775	0.259352
5.675124	0.782775	0.254458
5.870818	0.782775	0.254761
6.066512	0.782775	0.251181
6.262205	0.782775	0.253744
6.457899	0.782775	0.26473
6.653593	0.782775	0.268074
6.849287	0.782775	0.267782
7.044981	0.782775	0.265476
7.240675	0.782775	0.258568
7.436369	0.782775	0.258193
7.632063	0.782775	0.2624
7.827757	0.782775	0.262046
8.023451	0.782775	0.26239
8.219145	0.782775	0.261049
8.414839	0.782775	0.256175
8.610532	0.782775	0.256171
8.806226	0.782775	0.261507
9.001920	0.782775	0.285478
9.197614	0.782775	0.336854
9.393308	0.782775	0.38028
9.589002	0.782775	0.399587
9.784696	0.782775	0.412053
9.980390	0.782775	0.418437
10.176084	0.782775	0.401216
10.371778	0.782775	0.380564
10.567472	0.782775	0.349167
10.763166	0.782775	0.310785
10.958860	0.782775	0.277909
11.154553	0.782775	0.255901
11.350247	0.782775	0.250616
11.545941	0.782775	0.254699
11.741635	0.782775	0.254797
11.937329	0.782775	0.254278
12.133023	0.782775	0.258732
12.328717	0.782775	0.259302
12.524411	0.782775	0.258023
12.720105	0.782775	0.261059
12.915799	0.782775	0.259369
13.111493	0.782775	0.273273
13.307187	0.782775	0.319411
13.502881	0.782775	0.374958
13.698574	0.782775	0.417706
13.894268	0.782775	0.463905
14.089962	0.782775	0.497039
14.285656	0.782775	0.503916
14.481350	0.782775	0.469027
14.677044	0.782775	0.410141
14.872738	0.782775	0.360398
15.068432	0.782775	0.311066
15.264126	0.782775	0.272787
15.459820	0.782775	0.265858
15.655514	0.782775	0.274359
15.851208	0.782775	0.307574
16.046901	0.782775	0.36647
16.242595	0.782775	0.396111
16.438289	0.782775	0.400153
16.633983	0.782775	0.399059
16.829677	0.782775	0.383769
[truncated: 151,439 more rows]
