# Supplementary material for: Cyclodehydrogenation of molecular nanographene precursors catalyzed by atomic hydrogen
Source: Nat Commun. 2025 Jan 15;16:691. doi: 10.1038/s41467-024-54774-1 (PMC11735845; doi:10.1038/s41467-024-54774-1)
Supplement: Supplementary file 4 — Source Data [file 41467_2024_54774_MOESM4_ESM.zip › Source Data/Suppl Figure 3/Suupl Figure 3c.txt]

X[nm]		Y[nm]		Z[nm]
0.000000	0.000000	0.0108007
0.293869	0.000000	0.00979678
0.587739	0.000000	0.00827218
0.881608	0.000000	0.0078807
1.175477	0.000000	0.0070911
1.469347	0.000000	0.0113852
1.763216	0.000000	0.00998312
2.057085	0.000000	0.0101429
2.350955	0.000000	0.00730143
2.644824	0.000000	0.00736932
2.938693	0.000000	0.0124291
3.232563	0.000000	0.0152532
3.526432	0.000000	0.0155967
3.820301	0.000000	0.0145009
4.114171	0.000000	0.0179987
4.408040	0.000000	0.018281
4.701909	0.000000	0.0120096
4.995779	0.000000	0.00843311
5.289648	0.000000	0.00761288
5.583517	0.000000	0.0115701
5.877387	0.000000	0.0104437
6.171256	0.000000	0.0106341
6.465125	0.000000	0.00904822
6.758994	0.000000	0.00782987
7.052864	0.000000	0.00970463
7.346733	0.000000	0.0106913
7.640602	0.000000	0.0129029
7.934472	0.000000	0.0101227
8.228341	0.000000	0.00804684
8.522210	0.000000	0.00796162
8.816080	0.000000	0.00867263
9.109949	0.000000	0.00901615
9.403818	0.000000	0.00859405
9.697688	0.000000	0.00841694
9.991557	0.000000	0.00851546
10.285426	0.000000	0.0135446
10.579296	0.000000	0.0156337
10.873165	0.000000	0.022776
11.167034	0.000000	0.0403919
11.460904	0.000000	0.0801496
11.754773	0.000000	0.129952
12.048642	0.000000	0.162482
12.342512	0.000000	0.188949
12.636381	0.000000	0.202737
12.930250	0.000000	0.208868
13.224120	0.000000	0.207834
13.517989	0.000000	0.197979
13.811858	0.000000	0.184756
14.105728	0.000000	0.161518
14.399597	0.000000	0.136076
14.693466	0.000000	0.106866
14.987336	0.000000	0.0741044
15.281205	0.000000	0.0440068
15.575074	0.000000	0.0227598
15.868944	0.000000	0.0169783
16.162813	0.000000	0.016495
16.456682	0.000000	0.0190435
16.750552	0.000000	0.0201833
17.044421	0.000000	0.0195774
17.338290	0.000000	0.0193391
17.632160	0.000000	0.0149663
17.926029	0.000000	0.0128599
18.219898	0.000000	0.0101409
18.513767	0.000000	0.0135775
18.807637	0.000000	0.0223735
19.101506	0.000000	0.0400507
19.395375	0.000000	0.0666703
19.689245	0.000000	0.0943925
19.983114	0.000000	0.122543
20.276983	0.000000	0.143987
20.570853	0.000000	0.16191
20.864722	0.000000	0.170828
21.158591	0.000000	0.178981
21.452461	0.000000	0.185204
21.746330	0.000000	0.184476
22.040199	0.000000	0.181757
22.334069	0.000000	0.172515
22.627938	0.000000	0.162109
22.921807	0.000000	0.144537
23.215677	0.000000	0.122525
23.509546	0.000000	0.094632
23.803415	0.000000	0.0602163
24.097285	0.000000	0.0312518
24.391154	0.000000	0.0149048
24.685023	0.000000	0.0129209
24.978893	0.000000	0.0114575
25.272762	0.000000	0.0105148
25.566631	0.000000	0.0135533
25.860501	0.000000	0.0147237
26.154370	0.000000	0.0173947
26.448239	0.000000	0.0165132
26.742109	0.000000	0.0181123
27.035978	0.000000	0.018119
27.329847	0.000000	0.0176969
27.623717	0.000000	0.0204904
27.917586	0.000000	0.0229164
28.211455	0.000000	0.031253
28.505325	0.000000	0.0439077
28.799194	0.000000	0.0616768
29.093063	0.000000	0.0929514
29.386933	0.000000	0.132464
29.680802	0.000000	0.139913
29.974671	0.000000	0.100413
30.268540	0.000000	0.0438863
30.562410	0.000000	0.0204956
30.856279	0.000000	0.0371315
31.150148	0.000000	0.0636287
31.444018	0.000000	0.101671
31.737887	0.000000	0.12823
32.031756	0.000000	0.137393
32.325626	0.000000	0.152161
32.619495	0.000000	0.167419
32.913364	0.000000	0.177134
33.207234	0.000000	0.163849
33.501103	0.000000	0.119174
33.794972	0.000000	0.058666
34.088842	0.000000	0.0220454
34.382711	0.000000	0.0255738
34.676580	0.000000	0.0438635
34.970450	0.000000	0.105365
35.264319	0.000000	0.172838
35.558188	0.000000	0.203347
35.852058	0.000000	0.212174
36.145927	0.000000	0.204371
36.439796	0.000000	0.180735
36.733666	0.000000	0.125556
37.027535	0.000000	0.0548804
37.321404	0.000000	0.0211997
37.615274	0.000000	0.022952
37.909143	0.000000	0.0252555
38.203012	0.000000	0.0228428
38.496882	0.000000	0.0209507
38.790751	0.000000	0.0188748
39.084620	0.000000	0.0208108
39.378490	0.000000	0.0217975
39.672359	0.000000	0.0196298
39.966228	0.000000	0.0183195
40.260098	0.000000	0.0182037
40.553967	0.000000	0.0198334
40.847836	0.000000	0.0200545
41.141706	0.000000	0.0202755
41.435575	0.000000	0.0185365
41.729444	0.000000	0.0188188
42.023313	0.000000	0.0202342
42.317183	0.000000	0.0197508
42.611052	0.000000	0.0230649
42.904921	0.000000	0.0217853
43.198791	0.000000	0.0243339
43.492660	0.000000	0.0250449
43.786529	0.000000	0.0293084
44.080399	0.000000	0.0393293
44.374268	0.000000	0.0523209
44.668137	0.000000	0.0749287
44.962007	0.000000	0.0980265
45.255876	0.000000	0.126729
45.549745	0.000000	0.147928
45.843615	0.000000	0.163155
46.137484	0.000000	0.178841
46.431353	0.000000	0.186596
46.725223	0.000000	0.19383
47.019092	0.000000	0.195521
47.312961	0.000000	0.193966
47.606831	0.000000	0.187358
47.900700	0.000000	0.175972
48.194569	0.000000	0.160115
48.488439	0.000000	0.132314
48.782308	0.000000	0.094346
49.076177	0.000000	0.0502529
49.370047	0.000000	0.0188384
49.663916	0.000000	0.00925951
49.957785	0.000000	0.00813304
50.251655	0.000000	0.00501595
50.545524	0.000000	0.00196011
50.839393	0.000000	0.00273238
51.133263	0.000000	0.00500526
51.427132	0.000000	0.0123619
51.721001	0.000000	0.0150329
52.014871	0.000000	0.0159889
52.308740	0.000000	0.0176799
52.602609	0.000000	0.0179622
52.896479	0.000000	0.0173257
53.190348	0.000000	0.0110543
53.484217	0.000000	0.00784529
53.778087	0.000000	0.00552445
54.071956	0.000000	0.00859358
54.365825	0.000000	0.0131633
54.659694	0.000000	0.0147625
54.953564	0.000000	0.0190566
55.247433	0.000000	0.0175626
55.541302	0.000000	0.0167118
55.835172	0.000000	0.0124616
56.129041	0.000000	0.00704761
56.422910	0.000000	0.00389989
56.716780	0.000000	0.000507183
57.010649	0.000000	0.00112633
57.304518	0.000000	0.00131672
57.598388	0.000000	0.00472272
57.892257	0.000000	0.00675061
58.186126	0.000000	0.00911537
58.479996	0.000000	0.018677
58.773865	0.000000	0.0342717
59.067734	0.000000	0.0586557
59.361604	0.000000	0.0841728
59.655473	0.000000	0.111589
59.949342	0.000000	0.135115
60.243212	0.000000	0.154538
60.537081	0.000000	0.167652
60.830950	0.000000	0.177183
61.124820	0.000000	0.184203
61.418689	0.000000	0.182617
61.712558	0.000000	0.176437
62.006428	0.000000	0.153782
62.300297	0.000000	0.111557
62.594166	0.000000	0.0794378
62.888036	0.000000	0.128689
63.181905	0.000000	0.176409
63.475774	0.000000	0.18101
63.769644	0.000000	0.181506
64.063513	0.000000	0.172142
64.357382	0.000000	0.159745
64.651252	0.000000	0.145389
64.945121	0.000000	0.123591
65.238990	0.000000	0.0973825
65.532860	0.000000	0.0631506
65.826729	0.000000	0.0315218
66.120598	0.000000	0.0154504
66.414467	0.000000	0.00988332
66.708337	0.000000	0.00814435
67.002206	0.000000	0.00640538
67.296075	0.000000	0.00785139
67.589945	0.000000	0.00623492
67.883814	0.000000	0.00691532
68.177683	0.000000	0.0101988
68.471553	0.000000	0.0151667
68.765422	0.000000	0.0235033
69.059291	0.000000	0.0385161
69.353161	0.000000	0.0622876
69.647030	0.000000	0.0889685
69.940899	0.000000	0.117885
70.234769	0.000000	0.138992
70.528638	0.000000	0.154679
70.822507	0.000000	0.167701
71.116377	0.000000	0.176466
71.410246	0.000000	0.183455
71.704115	0.000000	0.186249
71.997985	0.000000	0.184877
72.291854	0.000000	0.176891
72.585723	0.000000	0.167802
72.879593	0.000000	0.152404
73.173462	0.000000	0.130055
73.467331	0.000000	0.101948
73.761201	0.000000	0.066736
74.055070	0.000000	0.0407116
74.348939	0.000000	0.0293564
74.642809	0.000000	0.0271581
74.936678	0.000000	0.0222341
75.230547	0.000000	0.0183208
75.524417	0.000000	0.0224005
75.818286	0.000000	0.0312271
76.112155	0.000000	0.0559786
76.406025	0.000000	0.0845276
76.699894	0.000000	0.117823
76.993763	0.000000	0.147965
77.287633	0.000000	0.16895
77.581502	0.000000	0.186167
77.875371	0.000000	0.195943
78.169240	0.000000	0.199748
78.463110	0.000000	0.197182
78.756979	0.000000	0.190573
79.050848	0.000000	0.182036
79.344718	0.000000	0.168108
79.638587	0.000000	0.152006
79.932456	0.000000	0.129871
80.226326	0.000000	0.100937
80.520195	0.000000	0.0656639
80.814064	0.000000	0.034617
81.107934	0.000000	0.0183312
81.401803	0.000000	0.016776
81.695672	0.000000	0.0189876
81.989542	0.000000	0.0197292
82.283411	0.000000	0.0231046
82.577280	0.000000	0.0205082
82.871150	0.000000	0.0150636
83.165019	0.000000	0.0113952
83.458888	0.000000	0.00879878
83.752758	0.000000	0.00957105
84.046627	0.000000	0.00939395
84.340496	0.000000	0.0121262
84.634366	0.000000	0.0147053
84.928235	0.000000	0.018387
85.222104	0.000000	0.0199555
85.515974	0.000000	0.0180634
85.809843	0.000000	0.01513
86.103712	0.000000	0.0106348
86.397582	0.000000	0.00996773
86.691451	0.000000	0.00969876
86.985320	0.000000	0.0135948
87.279190	0.000000	0.0243813
87.573059	0.000000	0.0444166
87.866928	0.000000	0.0731188
88.160798	0.000000	0.0977784
88.454667	0.000000	0.123816
88.748536	0.000000	0.14425
89.042406	0.000000	0.161039
89.336275	0.000000	0.1755
89.630144	0.000000	0.181969
89.924013	0.000000	0.183568
90.217883	0.000000	0.180267
90.511752	0.000000	0.172587
90.805621	0.000000	0.16215
91.099491	0.000000	0.148192
91.393360	0.000000	0.129763
91.687229	0.000000	0.120521
91.981099	0.000000	0.150019
92.274968	0.000000	0.183866
92.568837	0.000000	0.193244
92.862707	0.000000	0.182011
93.156576	0.000000	0.156569
93.450445	0.000000	0.102431
93.744315	0.000000	0.0308669
94.038184	0.000000	0.00156556
94.332053	0.000000	0.00484907
94.625923	0.000000	0.00601946
94.919792	0.000000	0.00718985
95.213661	0.000000	0.0266126
95.507531	0.000000	0.0852046
95.801400	0.000000	0.143674
0.000000	0.294295	0.0116853
0.293869	0.294295	0.0107732
0.587739	0.294295	0.00976919
0.881608	0.294295	0.00980646
1.175477	0.294295	0.0117731
1.469347	0.294295	0.0134641
1.763216	0.294295	0.0123683
2.057085	0.294295	0.0126505
2.350955	0.294295	0.0111872
2.644824	0.294295	0.0110101
2.938693	0.294295	0.011813
3.232563	0.294295	0.0139634
3.526432	0.294295	0.01495
3.820301	0.294295	0.0143135
4.114171	0.294295	0.0146264
4.408040	0.294295	0.0120912
4.701909	0.294295	0.010536
4.995779	0.294295	0.011247
5.289648	0.294295	0.0111311
5.583517	0.294295	0.0116584
5.877387	0.294295	0.0112057
6.171256	0.294295	0.010018
6.465125	0.294295	0.0103921
6.758994	0.294295	0.0101231
7.052864	0.294295	0.0100685
7.346733	0.294295	0.0113002
7.640602	0.294295	0.0114599
7.934472	0.294295	0.0117728
8.228341	0.294295	0.0102482
8.522210	0.294295	0.00924426
8.816080	0.294295	0.00891403
9.109949	0.294295	0.00892068
9.403818	0.294295	0.00996856
9.697688	0.294295	0.00893396
9.991557	0.294295	0.00860374
10.285426	0.294295	0.00897788
10.579296	0.294295	0.00858641
10.873165	0.294295	0.0114412
11.167034	0.294295	0.0184915
11.460904	0.294295	0.0321875
11.754773	0.294295	0.061839
12.048642	0.294295	0.108181
12.342512	0.294295	0.151889
12.636381	0.294295	0.177315
12.930250	0.294295	0.194287
13.224120	0.294295	0.200082
13.517989	0.294295	0.196751
13.811858	0.294295	0.192317
14.105728	0.294295	0.183656
14.399597	0.294295	0.171413
14.693466	0.294295	0.152432
14.987336	0.294295	0.125887
15.281205	0.294295	0.0959429
15.575074	0.294295	0.0661516
15.868944	0.294295	0.0429446
16.162813	0.294295	0.0271182
16.456682	0.294295	0.0217349
16.750552	0.294295	0.0208534
17.044421	0.294295	0.0211357
17.338290	0.294295	0.0207442
17.632160	0.294295	0.0156365
17.926029	0.294295	0.0115088
18.219898	0.294295	0.0165379
18.513767	0.294295	0.0328676
18.807637	0.294295	0.0602835
19.101506	0.294295	0.09165
19.395375	0.294295	0.118515
19.689245	0.294295	0.145134
19.983114	0.294295	0.166548
20.276983	0.294295	0.179968
20.570853	0.294295	0.186161
20.864722	0.294295	0.188036
21.158591	0.294295	0.188624
21.452461	0.294295	0.184895
21.746330	0.294295	0.178286
22.040199	0.294295	0.165216
22.334069	0.294295	0.146664
22.627938	0.294295	0.125631
22.921807	0.294295	0.0987188
23.215677	0.294295	0.0655588
23.509546	0.294295	0.0335624
23.803415	0.294295	0.0154698
24.097285	0.294295	0.0126896
24.391154	0.294295	0.0122369
24.685023	0.294295	0.0138054
24.978893	0.294295	0.0136283
25.272762	0.294295	0.0134512
25.566631	0.294295	0.0156934
25.860501	0.294295	0.0180582
26.154370	0.294295	0.0212498
26.448239	0.294295	0.0212565
26.742109	0.294295	0.0190275
27.035978	0.294295	0.017166
27.329847	0.294295	0.0164071
27.623717	0.294295	0.0189249
27.917586	0.294295	0.0213509
28.211455	0.294295	0.0221232
28.505325	0.294295	0.0248248
28.799194	0.294295	0.030589
29.093063	0.294295	0.0486336
29.386933	0.294295	0.0912088
29.680802	0.294295	0.104384
29.974671	0.294295	0.0721734
30.268540	0.294295	0.0304078
30.562410	0.294295	0.0294345
30.856279	0.294295	0.0570647
31.150148	0.294295	0.0990886
31.444018	0.294295	0.143195
31.737887	0.294295	0.167732
32.031756	0.294295	0.179591
32.325626	0.294295	0.185875
32.619495	0.294295	0.190935
32.913364	0.294295	0.18889
33.207234	0.294295	0.173462
33.501103	0.294295	0.13534
33.794972	0.294295	0.0748017
34.088842	0.294295	0.0270948
34.382711	0.294295	0.0228753
34.676580	0.294295	0.0457587
34.970450	0.294295	0.112405
35.264319	0.294295	0.183247
35.558188	0.294295	0.210295
35.852058	0.294295	0.215753
36.145927	0.294295	0.21138
36.439796	0.294295	0.190593
36.733666	0.294295	0.136669
37.027535	0.294295	0.0683517
37.321404	0.294295	0.0422354
37.615274	0.294295	0.0430383
37.909143	0.294295	0.0390637
38.203012	0.294295	0.0341091
38.496882	0.294295	0.032217
38.790751	0.294295	0.0317643
39.084620	0.294295	0.0294434
39.378490	0.294295	0.0279801
39.672359	0.294295	0.0256592
39.966228	0.294295	0.0253596
40.260098	0.294295	0.02604
40.553967	0.294295	0.0246073
40.847836	0.294295	0.023879
41.141706	0.294295	0.0240694
41.435575	0.294295	0.0233716
41.729444	0.294295	0.0226433
42.023313	0.294295	0.0204756
42.317183	0.294295	0.0207272
42.611052	0.294295	0.0233676
42.904921	0.294295	0.025518
43.198791	0.294295	0.0288627
43.492660	0.294295	0.0333406
43.786529	0.294295	0.0478022
44.080399	0.294295	0.0715124
44.374268	0.294295	0.098224
44.668137	0.294295	0.122118
44.962007	0.294295	0.142796
45.255876	0.294295	0.16228
45.549745	0.294295	0.177263
45.843615	0.294295	0.186242
46.137484	0.294295	0.19121
46.431353	0.294295	0.190359
46.725223	0.294295	0.187702
47.019092	0.294295	0.182961
47.312961	0.294295	0.173689
47.606831	0.294295	0.158475
47.900700	0.294295	0.134104
48.194569	0.294295	0.102077
48.488439	0.294295	0.0631597
48.782308	0.294295	0.0305202
49.076177	0.294295	0.0137445
49.370047	0.294295	0.00667678
49.663916	0.294295	0.00466219
49.957785	0.294295	0.00353571
50.251655	0.294295	0.00338923
50.545524	0.294295	0.004039
50.839393	0.294295	0.00530127
51.133263	0.294295	0.00882977
51.427132	0.294295	0.013767
51.721001	0.294295	0.0178161
52.014871	0.294295	0.0195378
52.308740	0.294295	0.0192075
52.602609	0.294295	0.0175605
52.896479	0.294295	0.0127284
53.190348	0.294295	0.00875378
53.484217	0.294295	0.00848481
53.778087	0.294295	0.00751146
54.071956	0.294295	0.0104887
54.365825	0.294295	0.0140785
54.659694	0.294295	0.0182195
54.953564	0.294295	0.0204617
55.247433	0.294295	0.0175896
55.541302	0.294295	0.0141969
55.835172	0.294295	0.010008
56.129041	0.294295	0.00572713
56.422910	0.294295	0.00328379
56.716780	0.294295	0.00117733
57.010649	0.294295	0.00332771
57.304518	0.294295	0.00593747
57.598388	0.294295	0.00992534
57.892257	0.294295	0.0187826
58.186126	0.294295	0.0315292
58.479996	0.294295	0.0545963
58.773865	0.294295	0.0813691
59.067734	0.294295	0.108693
59.361604	0.294295	0.133046
59.655473	0.294295	0.151949
59.949342	0.294295	0.167451
60.243212	0.294295	0.179065
60.537081	0.294295	0.184308
60.830950	0.294295	0.184652
61.124820	0.294295	0.181259
61.418689	0.294295	0.172477
61.712558	0.294295	0.158365
62.006428	0.294295	0.134148
62.300297	0.294295	0.0928106
62.594166	0.294295	0.0573537
62.888036	0.294295	0.108596
63.181905	0.294295	0.164523
63.475774	0.294295	0.168419
63.769644	0.294295	0.157769
64.063513	0.294295	0.141758
64.357382	0.294295	0.119776
64.651252	0.294295	0.0931394
64.945121	0.294295	0.0613881
65.238990	0.294295	0.0322399
65.532860	0.294295	0.0156785
65.826729	0.294295	0.0117039
66.120598	0.294295	0.0079437
66.414467	0.294295	0.00448974
66.708337	0.294295	0.00449639
67.002206	0.294295	0.00465616
67.296075	0.294295	0.00711279
67.589945	0.294295	0.00696632
67.883814	0.294295	0.00884108
68.177683	0.294295	0.0154933
68.471553	0.294295	0.0286686
68.765422	0.294295	0.0534202
69.059291	0.294295	0.0814485
69.353161	0.294295	0.108528
69.647030	0.294295	0.134504
69.940899	0.294295	0.156836
70.234769	0.294295	0.172308
70.528638	0.294295	0.181748
70.822507	0.294295	0.185766
71.116377	0.294295	0.185466
71.410246	0.294295	0.18238
71.704115	0.294295	0.177456
71.997985	0.294295	0.168091
72.291854	0.294295	0.151653
72.585723	0.294295	0.132059
72.879593	0.294295	0.104136
73.173462	0.294295	0.072446
73.467331	0.294295	0.0453803
73.761201	0.294295	0.0312076
74.055070	0.294295	0.0289174
74.348939	0.294295	0.0267803
74.642809	0.294295	0.0255926
74.936678	0.294295	0.0270692
75.230547	0.294295	0.0320983
75.524417	0.294295	0.0479993
75.818286	0.294295	0.0736696
76.112155	0.294295	0.107119
76.406025	0.294295	0.139251
76.699894	0.294295	0.164033
76.993763	0.294295	0.184466
77.287633	0.294295	0.19804
77.581502	0.294295	0.207846
77.875371	0.294295	0.209017
78.169240	0.294295	0.200632
78.463110	0.294295	0.189001
78.756979	0.294295	0.175135
79.050848	0.294295	0.159737
79.344718	0.294295	0.137816
79.638587	0.294295	0.107995
79.932456	0.294295	0.0719251
80.226326	0.294295	0.0369582
80.520195	0.294295	0.0194474
80.814064	0.294295	0.0148297
81.107934	0.294295	0.0141626
81.401803	0.294295	0.0147205
81.695672	0.294295	0.018004
81.989542	0.294295	0.0222369
82.283411	0.294295	0.0223354
82.577280	0.294295	0.0170439
82.871150	0.294295	0.0117831
83.165019	0.294295	0.00857416
83.458888	0.294295	0.010112
83.752758	0.294295	0.0109762
84.046627	0.294295	0.010401
84.340496	0.294295	0.013562
84.634366	0.294295	0.0163861
84.928235	0.294295	0.0206802
85.222104	0.294295	0.0209319
85.515974	0.294295	0.0182742
85.809843	0.294295	0.0164433
86.103712	0.294295	0.0124381
86.397582	0.294295	0.0159666
86.691451	0.294295	0.0247626
86.985320	0.294295	0.0428073
87.279190	0.294295	0.0688144
87.573059	0.294295	0.0946071
87.866928	0.294295	0.119787
88.160798	0.294295	0.141813
88.454667	0.294295	0.159644
88.748536	0.294295	0.17288
89.042406	0.294295	0.179257
89.336275	0.294295	0.183857
89.630144	0.294295	0.182363
89.924013	0.294295	0.175296
90.217883	0.294295	0.164645
90.511752	0.294295	0.147563
90.805621	0.294295	0.127571
91.099491	0.294295	0.101914
91.393360	0.294295	0.0770536
91.687229	0.294295	0.0964764
91.981099	0.294295	0.157304
92.274968	0.294295	0.18965
92.568837	0.294295	0.192628
92.862707	0.294295	0.178792
93.156576	0.294295	0.14456
93.450445	0.294295	0.0853995
93.744315	0.294295	0.0218596
94.038184	0.294295	0.00192946
94.332053	0.294295	0.00404922
94.625923	0.294295	0.00374962
94.919792	0.294295	0.00537938
95.213661	0.294295	0.0207597
95.507531	0.294295	0.0679898
95.801400	0.294295	0.126919
0.000000	0.588589	0.0142848
0.293869	0.588589	0.0122396
0.587739	0.588589	0.0132874
0.881608	0.588589	0.0144272
1.175477	0.588589	0.0161795
1.469347	0.588589	0.014808
1.763216	0.588589	0.0153046
2.057085	0.588589	0.016475
2.350955	0.588589	0.0164817
2.644824	0.588589	0.0159677
2.938693	0.588589	0.0138306
3.232563	0.588589	0.0158891
3.526432	0.588589	0.0167533
3.820301	0.588589	0.0171887
4.114171	0.588589	0.0171953
4.408040	0.588589	0.0156401
4.701909	0.588589	0.015708
4.995779	0.588589	0.0152553
5.289648	0.588589	0.0156294
5.583517	0.588589	0.0160954
5.877387	0.588589	0.0158264
6.171256	0.588589	0.0147
6.465125	0.588589	0.0140329
6.758994	0.588589	0.0133658
7.052864	0.588589	0.0134643
7.346733	0.588589	0.0147572
7.640602	0.588589	0.0138451
7.934472	0.588589	0.0140048
8.228341	0.588589	0.0124496
8.522210	0.588589	0.0136506
8.816080	0.588589	0.0135042
9.109949	0.588589	0.0116427
9.403818	0.588589	0.0114962
9.697688	0.588589	0.00877724
9.991557	0.588589	0.0097945
10.285426	0.588589	0.00989302
10.579296	0.588589	0.00968529
10.873165	0.588589	0.00978382
11.167034	0.588589	0.0109542
11.460904	0.588589	0.0190458
11.754773	0.588589	0.0287299
12.048642	0.588589	0.0488571
12.342512	0.588589	0.0852154
12.636381	0.588589	0.12874
12.930250	0.588589	0.161178
13.224120	0.588589	0.175732
13.517989	0.588589	0.184436
13.811858	0.588589	0.188546
14.105728	0.588589	0.189012
14.399597	0.588589	0.18758
14.693466	0.588589	0.179593
14.987336	0.588589	0.165175
15.281205	0.588589	0.148522
15.575074	0.588589	0.136891
15.868944	0.588589	0.122474
16.162813	0.588589	0.0927743
16.456682	0.588589	0.051958
16.750552	0.588589	0.0241573
17.044421	0.588589	0.0216221
17.338290	0.588589	0.0206181
17.632160	0.588589	0.0189097
17.926029	0.588589	0.026297
18.219898	0.588589	0.0480473
18.513767	0.588589	0.0774231
18.807637	0.588589	0.113996
19.101506	0.588589	0.143464
19.395375	0.588589	0.16552
19.689245	0.588589	0.183044
19.983114	0.588589	0.191166
20.276983	0.588589	0.198033
20.570853	0.588589	0.196723
20.864722	0.588589	0.192013
21.158591	0.588589	0.183016
21.452461	0.588589	0.168231
21.746330	0.588589	0.153293
22.040199	0.588589	0.131831
22.334069	0.588589	0.105378
22.627938	0.588589	0.0709625
22.921807	0.588589	0.035138
23.215677	0.588589	0.0171679
23.509546	0.588589	0.0124277
23.803415	0.588589	0.0132612
24.097285	0.588589	0.0122879
24.391154	0.588589	0.0113145
24.685023	0.588589	0.0155168
24.978893	0.588589	0.0185553
25.272762	0.588589	0.0199707
25.566631	0.588589	0.0191811
25.860501	0.588589	0.0182077
26.154370	0.588589	0.02045
26.448239	0.588589	0.021406
26.742109	0.588589	0.0196364
27.035978	0.588589	0.0152943
27.329847	0.588589	0.0119322
27.623717	0.588589	0.0133476
27.917586	0.588589	0.0155899
28.211455	0.588589	0.0153515
28.505325	0.588589	0.0160932
28.799194	0.588589	0.0180598
29.093063	0.588589	0.0243139
29.386933	0.588589	0.0325586
29.680802	0.588589	0.0367303
29.974671	0.588589	0.0293257
30.268540	0.588589	0.0244324
30.562410	0.588589	0.044927
30.856279	0.588589	0.0841335
31.150148	0.588589	0.131486
31.444018	0.588589	0.167691
31.737887	0.588589	0.188186
32.031756	0.588589	0.199738
32.325626	0.588589	0.202899
32.619495	0.588589	0.197516
32.913364	0.588589	0.179056
33.207234	0.588589	0.157656
33.501103	0.588589	0.125598
33.794972	0.588589	0.069745
34.088842	0.588589	0.0220075
34.382711	0.588589	0.019411
34.676580	0.588589	0.0422332
34.970450	0.588589	0.10597
35.264319	0.588589	0.18358
35.558188	0.588589	0.21219
35.852058	0.588589	0.213238
36.145927	0.588589	0.213521
36.439796	0.588589	0.198644
36.733666	0.588589	0.150416
37.027535	0.588589	0.102801
37.321404	0.588589	0.0954271
37.615274	0.588589	0.0944538
37.909143	0.588589	0.0858242
38.203012	0.588589	0.0789096
38.496882	0.588589	0.0728526
38.790751	0.588589	0.0670711
39.084620	0.588589	0.0584416
39.378490	0.588589	0.0518332
39.672359	0.588589	0.0476443
39.966228	0.588589	0.0429347
40.260098	0.588589	0.0400932
40.553967	0.588589	0.0361187
40.847836	0.588589	0.0340734
41.141706	0.588589	0.030252
41.435575	0.588589	0.0264918
41.729444	0.588589	0.0235584
42.023313	0.588589	0.0212988
42.317183	0.588589	0.0227142
42.611052	0.588589	0.0245277
42.904921	0.588589	0.0312412
43.198791	0.588589	0.0437428
43.492660	0.588589	0.0648806
43.786529	0.588589	0.0937971
44.080399	0.588589	0.117446
44.374268	0.588589	0.141095
44.668137	0.588589	0.160304
44.962007	0.588589	0.176082
45.255876	0.588589	0.185674
45.549745	0.588589	0.189448
45.843615	0.588589	0.188903
46.137484	0.588589	0.185143
46.431353	0.588589	0.179515
46.725223	0.588589	0.170181
47.019092	0.588589	0.155242
47.312961	0.588589	0.132924
47.606831	0.588589	0.104572
47.900700	0.588589	0.069819
48.194569	0.588589	0.0396295
48.488439	0.588589	0.0216594
48.782308	0.588589	0.0106717
49.076177	0.588589	0.00614591
49.370047	0.588589	0.00351882
49.663916	0.588589	0.00404609
49.957785	0.588589	0.00270524
50.251655	0.588589	0.00136439
50.545524	0.588589	0.00559726
50.839393	0.588589	0.00930952
51.133263	0.588589	0.0139099
51.427132	0.588589	0.0162134
51.721001	0.588589	0.0183944
52.014871	0.588589	0.0190136
52.308740	0.588589	0.0168765
52.602609	0.588589	0.0168525
52.896479	0.588589	0.0117142
53.190348	0.588589	0.00792331
53.484217	0.588589	0.00670496
53.778087	0.588589	0.0094066
54.071956	0.588589	0.0142213
54.365825	0.588589	0.0168617
54.659694	0.588589	0.0199002
54.953564	0.588589	0.0194475
55.247433	0.588589	0.0167592
55.541302	0.588589	0.0135502
55.835172	0.588589	0.00752375
56.129041	0.588589	0.00440667
56.422910	0.588589	0.00361706
56.716780	0.588589	0.00588995
57.010649	0.588589	0.0107047
57.304518	0.588589	0.0162851
57.598388	0.588589	0.0294604
57.892257	0.588589	0.0500776
58.186126	0.588589	0.0775547
58.479996	0.588589	0.107267
58.773865	0.588589	0.131192
59.067734	0.588589	0.149053
59.361604	0.588589	0.16474
59.655473	0.588589	0.176077
59.949342	0.588589	0.184383
60.243212	0.588589	0.186779
60.537081	0.588589	0.181579
60.830950	0.588589	0.174848
61.124820	0.588589	0.162146
61.418689	0.588589	0.144512
61.712558	0.588589	0.119162
62.006428	0.588589	0.0877779
62.300297	0.588589	0.048156
62.594166	0.588589	0.0262353
62.888036	0.588589	0.0672179
63.181905	0.588589	0.125871
63.475774	0.588589	0.136168
63.769644	0.588589	0.115595
64.063513	0.588589	0.0894169
64.357382	0.588589	0.0587375
64.651252	0.588589	0.0307224
64.945121	0.588589	0.0171622
65.238990	0.588589	0.0111358
65.532860	0.588589	0.00856993
65.826729	0.588589	0.00652472
66.120598	0.588589	0.00530637
66.414467	0.588589	0.00479239
66.708337	0.588589	0.00369655
67.002206	0.588589	0.0054488
67.296075	0.588589	0.00741544
67.589945	0.588589	0.00996394
67.883814	0.588589	0.0192805
68.177683	0.588589	0.0420721
68.471553	0.588589	0.0737754
68.765422	0.588589	0.10162
69.059291	0.588589	0.127566
69.353161	0.588589	0.151246
69.647030	0.588589	0.170056
69.940899	0.588589	0.181516
70.234769	0.588589	0.188168
70.528638	0.588589	0.190809
70.822507	0.588589	0.187477
71.116377	0.588589	0.180532
71.410246	0.588589	0.167064
71.704115	0.588589	0.152585
71.997985	0.588589	0.133022
72.291854	0.588589	0.106906
72.585723	0.588589	0.0756447
72.879593	0.588589	0.0453021
73.173462	0.588589	0.0328751
73.467331	0.588589	0.030493
73.761201	0.588589	0.030469
74.055070	0.588589	0.0289751
74.348939	0.588589	0.0284611
74.642809	0.588589	0.0342252
74.936678	0.588589	0.0471249
75.230547	0.588589	0.0692427
75.524417	0.588589	0.0954029
75.818286	0.588589	0.124932
76.112155	0.588589	0.154124
76.406025	0.588589	0.177712
76.699894	0.588589	0.196002
76.993763	0.588589	0.208074
77.287633	0.588589	0.213165
77.581502	0.588589	0.210354
77.875371	0.588589	0.202122
78.169240	0.588589	0.187766
78.463110	0.588589	0.168816
78.756979	0.588589	0.145609
79.050848	0.588589	0.116767
79.344718	0.588589	0.0826575
79.638587	0.588589	0.0450262
79.932456	0.588589	0.0208699
80.226326	0.588589	0.0120872
80.520195	0.588589	0.0113282
80.814064	0.588589	0.0119474
81.107934	0.588589	0.0132096
81.401803	0.588589	0.0186369
81.695672	0.588589	0.0206954
81.989542	0.588589	0.020947
82.283411	0.588589	0.0179831
82.577280	0.588589	0.0149272
82.871150	0.588589	0.0127595
83.165019	0.588589	0.00906055
83.458888	0.588589	0.00903657
83.752758	0.588589	0.00787947
84.046627	0.588589	0.0125105
84.340496	0.588589	0.0176621
84.634366	0.588589	0.0206087
84.928235	0.588589	0.021626
85.222104	0.588589	0.020377
85.515974	0.588589	0.0205368
85.809843	0.588589	0.0207272
86.103712	0.588589	0.0255113
86.397582	0.588589	0.0409835
86.691451	0.588589	0.065245
86.985320	0.588589	0.0941615
87.279190	0.588589	0.117474
87.573059	0.588589	0.138856
87.866928	0.588589	0.156993
88.160798	0.588589	0.170597
88.454667	0.588589	0.179944
88.748536	0.588589	0.184483
89.042406	0.588589	0.182132
89.336275	0.588589	0.176749
89.630144	0.588589	0.167415
89.924013	0.588589	0.150915
90.217883	0.588589	0.131015
90.511752	0.588589	0.102265
90.805621	0.588589	0.069503
91.099491	0.588589	0.0429273
91.393360	0.588589	0.0462108
91.687229	0.588589	0.0996884
91.981099	0.588589	0.160792
92.274968	0.588589	0.191607
92.568837	0.588589	0.194339
92.862707	0.588589	0.180534
93.156576	0.588589	0.143944
93.450445	0.588589	0.0784747
93.744315	0.588589	0.0180279
94.038184	0.588589	0.00204836
94.332053	0.588589	0.00456624
94.625923	0.588589	0.00285789
94.919792	0.588589	0.00506953
95.213661	0.588589	0.0137736
95.507531	0.588589	0.0405158
95.801400	0.588589	0.0880522
0.000000	0.882884	0.019518
0.293869	0.882884	0.0184222
0.587739	0.882884	0.0176938
0.881608	0.882884	0.0159242
1.175477	0.882884	0.0179215
1.469347	0.882884	0.0182038
1.763216	0.882884	0.021181
2.057085	0.882884	0.0220145
2.350955	0.882884	0.0195099
2.644824	0.882884	0.0179547
2.938693	0.882884	0.0182676
3.232563	0.882884	0.0215817
3.526432	0.882884	0.0200571
3.820301	0.882884	0.0201863
4.114171	0.882884	0.0193354
4.408040	0.882884	0.0190358
4.701909	0.882884	0.0202981
4.995779	0.882884	0.0188041
5.289648	0.882884	0.0190864
5.583517	0.882884	0.019093
5.877387	0.882884	0.0197122
6.171256	0.882884	0.0187695
6.465125	0.882884	0.0186842
6.758994	0.882884	0.0174659
7.052864	0.882884	0.0168907
7.346733	0.882884	0.0180917
7.640602	0.882884	0.0187414
7.934472	0.882884	0.0190237
8.228341	0.882884	0.0168866
8.522210	0.882884	0.0157295
8.816080	0.882884	0.0160118
9.109949	0.882884	0.0159572
9.403818	0.882884	0.0150451
9.697688	0.882884	0.0119586
9.991557	0.882884	0.0129759
10.285426	0.882884	0.0112369
10.579296	0.882884	0.00937544
10.873165	0.882884	0.00898396
11.167034	0.882884	0.010185
11.460904	0.882884	0.0166841
11.754773	0.882884	0.0213763
12.048642	0.882884	0.0283348
12.342512	0.882884	0.0404383
12.636381	0.882884	0.0626786
12.930250	0.882884	0.0986388
13.224120	0.882884	0.131138
13.517989	0.882884	0.153838
13.811858	0.882884	0.170076
14.105728	0.882884	0.182424
14.399597	0.882884	0.188433
14.693466	0.882884	0.187705
14.987336	0.882884	0.185078
15.281205	0.882884	0.180644
15.575074	0.882884	0.191308
15.868944	0.882884	0.20577
16.162813	0.882884	0.191658
16.456682	0.882884	0.140491
16.750552	0.882884	0.0640578
17.044421	0.882884	0.021741
17.338290	0.882884	0.0286688
17.632160	0.882884	0.0407417
17.926029	0.882884	0.0631657
18.219898	0.882884	0.098544
18.513767	0.882884	0.132973
18.807637	0.882884	0.159348
19.101506	0.882884	0.177637
19.395375	0.882884	0.193416
19.689245	0.882884	0.204784
19.983114	0.882884	0.205618
20.276983	0.882884	0.200051
20.570853	0.882884	0.18845
20.864722	0.882884	0.174155
21.158591	0.882884	0.15885
21.452461	0.882884	0.138154
21.746330	0.882884	0.111915
22.040199	0.882884	0.0756005
22.334069	0.882884	0.0400211
22.627938	0.882884	0.0187129
22.921807	0.882884	0.0126558
23.215677	0.882884	0.0128462
23.509546	0.882884	0.00923911
23.803415	0.882884	0.0106545
24.097285	0.882884	0.0139074
24.391154	0.882884	0.0181096
24.685023	0.882884	0.02173
24.978893	0.882884	0.0207873
25.272762	0.882884	0.0207939
25.566631	0.882884	0.0210456
25.860501	0.882884	0.0222466
26.154370	0.882884	0.0208445
26.448239	0.882884	0.0175743
26.742109	0.882884	0.0143347
27.035978	0.882884	0.0120138
27.329847	0.882884	0.0112549
27.623717	0.882884	0.0106796
27.917586	0.882884	0.0107475
28.211455	0.882884	0.00928419
28.505325	0.882884	0.0110364
28.799194	0.882884	0.01236
29.093063	0.882884	0.0140816
29.386933	0.882884	0.0142107
29.680802	0.882884	0.0142786
29.974671	0.882884	0.0199203
30.268540	0.882884	0.0339837
30.562410	0.882884	0.0715058
30.856279	0.882884	0.117419
31.150148	0.882884	0.156748
31.444018	0.882884	0.184011
31.737887	0.882884	0.195318
32.031756	0.882884	0.200286
32.325626	0.882884	0.202099
32.619495	0.882884	0.187529
32.913364	0.882884	0.149867
33.207234	0.882884	0.114502
33.501103	0.882884	0.0815253
33.794972	0.882884	0.0374934
34.088842	0.882884	0.0128471
34.382711	0.882884	0.0174168
34.676580	0.882884	0.0383402
34.970450	0.882884	0.0989228
35.264319	0.882884	0.173807
35.558188	0.882884	0.208206
35.852058	0.882884	0.208917
36.145927	0.882884	0.208893
36.439796	0.882884	0.201274
36.733666	0.882884	0.167777
37.027535	0.882884	0.146958
37.321404	0.882884	0.148129
37.615274	0.882884	0.144093
37.909143	0.882884	0.13874
38.203012	0.882884	0.137399
38.496882	0.882884	0.131557
38.790751	0.882884	0.123662
39.084620	0.882884	0.115768
39.378490	0.882884	0.109649
39.672359	0.882884	0.105124
39.966228	0.882884	0.0978721
40.260098	0.882884	0.0919681
40.553967	0.882884	0.0820217
40.847836	0.882884	0.0745559
41.141706	0.882884	0.0650994
41.435575	0.882884	0.0525499
41.729444	0.882884	0.0376729
42.023313	0.882884	0.0245721
42.317183	0.882884	0.0258037
42.611052	0.882884	0.0372334
42.904921	0.882884	0.0594125
43.198791	0.882884	0.0842865
43.492660	0.882884	0.11109
43.786529	0.882884	0.1382
44.080399	0.882884	0.158909
44.374268	0.882884	0.174779
44.668137	0.882884	0.183942
44.962007	0.882884	0.188635
45.255876	0.882884	0.190264
45.549745	0.882884	0.186565
45.843615	0.882884	0.179651
46.137484	0.882884	0.167714
46.431353	0.882884	0.151795
46.725223	0.882884	0.13064
47.019092	0.882884	0.102717
47.312961	0.882884	0.072344
47.606831	0.882884	0.045462
47.900700	0.882884	0.0297887
48.194569	0.882884	0.0198729
48.488439	0.882884	0.0125909
48.782308	0.882884	0.00788128
49.076177	0.882884	0.00454981
49.370047	0.882884	0.00109585
49.663916	0.882884	0
49.957785	0.882884	0.00267101
50.251655	0.882884	0.00574014
50.545524	0.882884	0.00991176
50.839393	0.882884	0.011664
51.133263	0.882884	0.0160194
51.427132	0.882884	0.0191192
51.721001	0.882884	0.0212389
52.014871	0.882884	0.0211537
52.308740	0.882884	0.0149129
52.602609	0.882884	0.0121326
52.896479	0.882884	0.00723932
53.190348	0.882884	0.00761346
53.484217	0.882884	0.0106826
53.778087	0.882884	0.0110874
54.071956	0.882884	0.0151671
54.365825	0.882884	0.0184812
54.659694	0.882884	0.0237554
54.953564	0.882884	0.0206995
55.247433	0.882884	0.0132643
55.541302	0.882884	0.00971849
55.835172	0.882884	0.00752015
56.129041	0.882884	0.00914991
56.422910	0.882884	0.00937093
56.716780	0.882884	0.01489
57.010649	0.882884	0.0277285
57.304518	0.882884	0.0491725
57.598388	0.882884	0.0754553
57.892257	0.882884	0.102014
58.186126	0.882884	0.127806
58.479996	0.882884	0.146494
58.773865	0.882884	0.16411
59.067734	0.882884	0.17603
59.361604	0.882884	0.183233
59.655473	0.882884	0.184955
59.949342	0.882884	0.183124
60.243212	0.882884	0.176853
60.537081	0.882884	0.165467
60.830950	0.882884	0.149028
61.124820	0.882884	0.123861
61.418689	0.882884	0.0926304
61.712558	0.882884	0.0590415
62.006428	0.882884	0.0297708
62.300297	0.882884	0.0152919
62.594166	0.882884	0.0156355
62.888036	0.882884	0.0326083
63.181905	0.882884	0.0636991
63.475774	0.882884	0.0732301
63.769644	0.882884	0.0538512
64.063513	0.882884	0.0288374
64.357382	0.882884	0.0176047
64.651252	0.882884	0.0112108
64.945121	0.882884	0.00879803
65.238990	0.882884	0.00653844
65.532860	0.882884	0.00654509
65.826729	0.882884	0.00710298
66.120598	0.882884	0.00465964
66.414467	0.882884	0.00457441
66.708337	0.882884	0.00317232
67.002206	0.882884	0.00725207
67.296075	0.882884	0.00940245
67.589945	0.882884	0.0165141
67.883814	0.882884	0.0409287
68.177683	0.882884	0.0838714
68.471553	0.882884	0.123629
68.765422	0.882884	0.146022
69.059291	0.882884	0.164863
69.353161	0.882884	0.178682
69.647030	0.882884	0.187968
69.940899	0.882884	0.190516
70.234769	0.882884	0.189696
70.528638	0.882884	0.184711
70.822507	0.882884	0.171763
71.116377	0.882884	0.156182
71.410246	0.882884	0.134996
71.704115	0.882884	0.110411
71.997985	0.882884	0.0790272
72.291854	0.882884	0.0471227
72.585723	0.882884	0.030102
72.879593	0.882884	0.0275055
73.173462	0.882884	0.0315853
73.467331	0.882884	0.0306731
73.761201	0.882884	0.0312004
74.055070	0.882884	0.0344533
74.348939	0.882884	0.0454543
74.642809	0.882884	0.0677864
74.936678	0.882884	0.0908536
75.230547	0.882884	0.117565
75.524417	0.882884	0.140847
75.818286	0.882884	0.165629
76.112155	0.882884	0.187287
76.406025	0.882884	0.201473
76.699894	0.882884	0.210728
76.993763	0.882884	0.210858
77.287633	0.882884	0.209792
77.581502	0.882884	0.20052
77.875371	0.882884	0.184877
78.169240	0.882884	0.160353
78.463110	0.882884	0.130011
78.756979	0.882884	0.0942168
79.050848	0.882884	0.0555137
79.344718	0.882884	0.027223
79.638587	0.882884	0.0133872
79.932456	0.882884	0.00925947
80.226326	0.882884	0.00871487
80.520195	0.882884	0.0108959
80.814064	0.882884	0.0135056
81.107934	0.882884	0.0147373
81.401803	0.882884	0.0194295
81.695672	0.882884	0.0199568
81.989542	0.882884	0.0208822
82.283411	0.882884	0.0186226
82.577280	0.882884	0.0145255
82.871150	0.882884	0.0107347
83.165019	0.882884	0.00645383
83.458888	0.882884	0.00930859
83.752758	0.882884	0.0128371
84.046627	0.882884	0.0168556
84.340496	0.882884	0.0193429
84.634366	0.882884	0.0208195
84.928235	0.882884	0.0234292
85.222104	0.882884	0.0242934
85.515974	0.882884	0.0294144
85.809843	0.882884	0.0387616
86.103712	0.882884	0.0605119
86.397582	0.882884	0.0891834
86.691451	0.882884	0.114609
86.985320	0.882884	0.139023
87.279190	0.882884	0.155139
87.573059	0.882884	0.168988
87.866928	0.882884	0.178488
88.160798	0.882884	0.184099
88.454667	0.882884	0.183585
88.748536	0.882884	0.177191
89.042406	0.882884	0.168776
89.336275	0.882884	0.155583
89.630144	0.882884	0.137368
89.924013	0.882884	0.108557
90.217883	0.882884	0.0748149
90.511752	0.882884	0.0408586
90.805621	0.882884	0.0249709
91.099491	0.882884	0.0261719
91.393360	0.882884	0.0468197
91.687229	0.882884	0.108811
91.981099	0.882884	0.166699
92.274968	0.882884	0.195523
92.568837	0.882884	0.198592
92.862707	0.882884	0.181878
93.156576	0.882884	0.143879
93.450445	0.882884	0.0790223
93.744315	0.882884	0.0211786
94.038184	0.882884	0.00449474
94.332053	0.882884	0.00704324
94.625923	0.882884	0.00827488
94.919792	0.882884	0.00926153
95.213661	0.882884	0.0120857
95.507531	0.882884	0.0138685
95.801400	0.882884	0.0262782
0.000000	1.177178	0.0236794
0.293869	1.177178	0.026136
0.587739	1.177178	0.0248258
0.881608	1.177178	0.0213412
1.175477	1.177178	0.0207966
1.469347	1.177178	0.0203133
1.763216	1.177178	0.0239949
2.057085	1.177178	0.0235115
2.350955	1.177178	0.0232732
2.644824	1.177178	0.0235248
2.938693	1.177178	0.0214796
3.232563	1.177178	0.022895
3.526432	1.177178	0.0223198
3.820301	1.177178	0.0238577
4.114171	1.177178	0.0227924
4.408040	1.177178	0.0224928
4.701909	1.177178	0.0217339
4.995779	1.177178	0.0214343
5.289648	1.177178	0.0232171
5.583517	1.177178	0.0219069
5.877387	1.177178	0.0227404
6.171256	1.177178	0.0212158
6.465125	1.177178	0.0225087
6.758994	1.177178	0.0215354
7.052864	1.177178	0.0222464
7.346733	1.177178	0.0228962
7.640602	1.177178	0.0209735
7.934472	1.177178	0.021807
8.228341	1.177178	0.0207417
8.522210	1.177178	0.0219428
8.816080	1.177178	0.0206325
9.109949	1.177178	0.0190467
9.403818	1.177178	0.0189002
9.697688	1.177178	0.0178044
9.991557	1.177178	0.0176273
10.285426	1.177178	0.0131321
10.579296	1.177178	0.0127406
10.873165	1.177178	0.011216
11.167034	1.177178	0.0123251
11.460904	1.177178	0.0160374
11.754773	1.177178	0.0185246
12.048642	1.177178	0.0262181
12.342512	1.177178	0.0312472
12.636381	1.177178	0.0353576
12.930250	1.177178	0.0428673
13.224120	1.177178	0.0637907
13.517989	1.177178	0.102078
13.811858	1.177178	0.133353
14.105728	1.177178	0.157002
14.399597	1.177178	0.172842
14.693466	1.177178	0.184761
14.987336	1.177178	0.191506
15.281205	1.177178	0.195003
15.575074	1.177178	0.209189
15.868944	1.177178	0.240678
16.162813	1.177178	0.249505
16.456682	1.177178	0.206055
16.750552	1.177178	0.122915
17.044421	1.177178	0.0475235
17.338290	1.177178	0.0524301
17.632160	1.177178	0.0895234
17.926029	1.177178	0.115041
18.219898	1.177178	0.146897
18.513767	1.177178	0.168494
18.807637	1.177178	0.189693
19.101506	1.177178	0.203022
19.395375	1.177178	0.209551
19.689245	1.177178	0.208057
19.983114	1.177178	0.197376
20.276983	1.177178	0.186541
20.570853	1.177178	0.167898
20.864722	1.177178	0.146651
21.158591	1.177178	0.119003
21.452461	1.177178	0.0838217
21.746330	1.177178	0.0470173
22.040199	1.177178	0.0200128
22.334069	1.177178	0.0132208
22.627938	1.177178	0.00973619
22.921807	1.177178	0.00986534
23.215677	1.177178	0.0101476
23.509546	1.177178	0.0117467
23.803415	1.177178	0.0161327
24.097285	1.177178	0.0174256
24.391154	1.177178	0.0203723
24.685023	1.177178	0.0217877
24.978893	1.177178	0.0241218
25.272762	1.177178	0.0235772
25.566631	1.177178	0.0211645
25.860501	1.177178	0.0192417
26.154370	1.177178	0.0168903
26.448239	1.177178	0.0163457
26.742109	1.177178	0.0137492
27.035978	1.177178	0.0115202
27.329847	1.177178	0.00825003
27.623717	1.177178	0.00733793
27.917586	1.177178	0.00866144
28.211455	1.177178	0.00894371
28.505325	1.177178	0.00986911
28.799194	1.177178	0.00736451
29.093063	1.177178	0.00933115
29.386933	1.177178	0.0102565
29.680802	1.177178	0.0144894
29.974671	1.177178	0.0275116
30.268540	1.177178	0.0571019
30.562410	1.177178	0.1062
30.856279	1.177178	0.146938
31.150148	1.177178	0.18005
31.444018	1.177178	0.19249
31.737887	1.177178	0.192895
32.031756	1.177178	0.189074
32.325626	1.177178	0.181056
32.619495	1.177178	0.156012
32.913364	1.177178	0.0960552
33.207234	1.177178	0.046909
33.501103	1.177178	0.0220176
33.794972	1.177178	0.0135718
34.088842	1.177178	0.0125066
34.382711	1.177178	0.0143507
34.676580	1.177178	0.0349679
34.970450	1.177178	0.0911099
35.264319	1.177178	0.164524
35.558188	1.177178	0.197667
35.852058	1.177178	0.202604
36.145927	1.177178	0.201508
36.439796	1.177178	0.194808
36.733666	1.177178	0.182167
37.027535	1.177178	0.17761
37.321404	1.177178	0.180649
37.615274	1.177178	0.178849
37.909143	1.177178	0.176497
38.203012	1.177178	0.173717
38.496882	1.177178	0.168793
38.790751	1.177178	0.166472
39.084620	1.177178	0.161426
39.378490	1.177178	0.157635
39.672359	1.177178	0.15216
39.966228	1.177178	0.147236
40.260098	1.177178	0.142404
40.553967	1.177178	0.136163
40.847836	1.177178	0.132096
41.141706	1.177178	0.120741
41.435575	1.177178	0.1081
41.729444	1.177178	0.0844334
42.023313	1.177178	0.0512121
42.317183	1.177178	0.0382644
42.611052	1.177178	0.0673953
42.904921	1.177178	0.103478
43.198791	1.177178	0.127954
43.492660	1.177178	0.153961
43.786529	1.177178	0.170229
44.080399	1.177178	0.181965
44.374268	1.177178	0.189108
44.668137	1.177178	0.190094
44.962007	1.177178	0.188876
45.255876	1.177178	0.180369
45.549745	1.177178	0.168952
45.843615	1.177178	0.15233
46.137484	1.177178	0.12995
46.431353	1.177178	0.102547
46.725223	1.177178	0.0707346
47.019092	1.177178	0.0451389
47.312961	1.177178	0.0320381
47.606831	1.177178	0.0265016
47.900700	1.177178	0.0189133
48.194569	1.177178	0.014755
48.488439	1.177178	0.0101066
48.782308	1.177178	0.00475394
49.076177	1.177178	0.00209622
49.370047	1.177178	0.00011225
49.663916	1.177178	0.00452888
49.957785	1.177178	0.00502552
50.251655	1.177178	0.00674716
50.545524	1.177178	0.0113782
50.839393	1.177178	0.0160398
51.133263	1.177178	0.0228758
51.427132	1.177178	0.0218412
51.721001	1.177178	0.0198572
52.014871	1.177178	0.0157601
52.308740	1.177178	0.0150011
52.602609	1.177178	0.0132622
52.896479	1.177178	0.0089507
53.190348	1.177178	0.00871235
53.484217	1.177178	0.00813713
53.778087	1.177178	0.0139931
54.071956	1.177178	0.0203391
54.365825	1.177178	0.0227957
54.659694	1.177178	0.0214243
54.953564	1.177178	0.0161634
55.247433	1.177178	0.014302
55.541302	1.177178	0.0127468
55.835172	1.177178	0.0127228
56.129041	1.177178	0.0137707
56.422910	1.177178	0.0244654
56.716780	1.177178	0.04741
57.010649	1.177178	0.074244
57.304518	1.177178	0.100374
57.598388	1.177178	0.123226
57.892257	1.177178	0.144977
58.186126	1.177178	0.16146
58.479996	1.177178	0.177299
58.773865	1.177178	0.184441
59.067734	1.177178	0.184662
59.361604	1.177178	0.18375
59.655473	1.177178	0.177755
59.949342	1.177178	0.170166
60.243212	1.177178	0.152165
60.537081	1.177178	0.129479
60.830950	1.177178	0.101188
61.124820	1.177178	0.067569
61.418689	1.177178	0.0367977
61.712558	1.177178	0.0165919
62.006428	1.177178	0.0132298
62.300297	1.177178	0.0107559
62.594166	1.177178	0.0121713
62.888036	1.177178	0.0166185
63.181905	1.177178	0.0181258
63.475774	1.177178	0.0205211
63.769644	1.177178	0.0168222
64.063513	1.177178	0.0149301
64.357382	1.177178	0.0125174
64.651252	1.177178	0.00958403
64.945121	1.177178	0.00900881
65.238990	1.177178	0.00772921
65.532860	1.177178	0.00899147
65.826729	1.177178	0.00789563
66.120598	1.177178	0.00741228
66.414467	1.177178	0.00738829
66.708337	1.177178	0.00748681
67.002206	1.177178	0.0105866
67.296075	1.177178	0.0136557
67.589945	1.177178	0.0227273
67.883814	1.177178	0.0589325
68.177683	1.177178	0.119178
68.471553	1.177178	0.157956
68.765422	1.177178	0.178236
69.059291	1.177178	0.18789
69.353161	1.177178	0.191878
69.647030	1.177178	0.191364
69.940899	1.177178	0.184694
70.234769	1.177178	0.177259
70.528638	1.177178	0.161157
70.822507	1.177178	0.141257
71.116377	1.177178	0.115355
71.410246	1.177178	0.0825934
71.704115	1.177178	0.0513627
71.997985	1.177178	0.0316776
72.291854	1.177178	0.028193
72.585723	1.177178	0.0275565
72.879593	1.177178	0.0306563
73.173462	1.177178	0.034001
73.467331	1.177178	0.0364883
73.761201	1.177178	0.0466011
74.055070	1.177178	0.0628083
74.348939	1.177178	0.0888767
74.642809	1.177178	0.114057
74.936678	1.177178	0.137216
75.230547	1.177178	0.158966
75.524417	1.177178	0.177133
75.818286	1.177178	0.192514
76.112155	1.177178	0.201555
76.406025	1.177178	0.207748
76.699894	1.177178	0.209592
76.993763	1.177178	0.204974
77.287633	1.177178	0.194538
77.581502	1.177178	0.176843
77.875371	1.177178	0.152074
78.169240	1.177178	0.11968
78.463110	1.177178	0.0834879
78.756979	1.177178	0.0481535
79.050848	1.177178	0.0245177
79.344718	1.177178	0.0133463
79.638587	1.177178	0.00949422
79.932456	1.177178	0.00913337
80.226326	1.177178	0.00782315
80.520195	1.177178	0.011811
80.814064	1.177178	0.0140227
81.107934	1.177178	0.0188068
81.401803	1.177178	0.0220597
81.695672	1.177178	0.0218519
81.989542	1.177178	0.0206642
82.283411	1.177178	0.0151277
82.577280	1.177178	0.0120719
82.871150	1.177178	0.00965919
83.165019	1.177178	0.00963522
83.458888	1.177178	0.012
83.752758	1.177178	0.0139666
84.046627	1.177178	0.0190876
84.340496	1.177178	0.0229224
84.634366	1.177178	0.0269102
84.928235	1.177178	0.0288156
85.222104	1.177178	0.0372135
85.515974	1.177178	0.0566056
85.809843	1.177178	0.0824903
86.103712	1.177178	0.110549
86.397582	1.177178	0.133586
86.691451	1.177178	0.154203
86.985320	1.177178	0.16943
87.279190	1.177178	0.179267
87.573059	1.177178	0.183929
87.866928	1.177178	0.183262
88.160798	1.177178	0.178767
88.454667	1.177178	0.170566
88.748536	1.177178	0.15869
89.042406	1.177178	0.139954
89.336275	1.177178	0.115247
89.630144	1.177178	0.0835567
89.924013	1.177178	0.0490491
90.217883	1.177178	0.0265465
90.511752	1.177178	0.0186826
90.805621	1.177178	0.0203736
91.099491	1.177178	0.0238408
91.393360	1.177178	0.0522061
91.687229	1.177178	0.116801
91.981099	1.177178	0.174443
92.274968	1.177178	0.200542
92.568837	1.177178	0.200426
92.862707	1.177178	0.187509
93.156576	1.177178	0.149694
93.450445	1.177178	0.0833062
93.744315	1.177178	0.0225531
94.038184	1.177178	0.00736987
94.332053	1.177178	0.0129502
94.625923	1.177178	0.0150087
94.919792	1.177178	0.0168223
95.213661	1.177178	0.0139195
95.507531	1.177178	0.0113843
95.801400	1.177178	0.0159847
0.000000	1.471473	0.034517
0.293869	1.471473	0.0332374
0.587739	1.471473	0.0336728
0.881608	1.471473	0.0286263
1.175477	1.471473	0.0224774
1.469347	1.471473	0.0237396
1.763216	1.471473	0.0261044
2.057085	1.471473	0.026601
2.350955	1.471473	0.0272202
2.644824	1.471473	0.0237969
2.938693	1.471473	0.0238954
3.232563	1.471473	0.0234733
3.526432	1.471473	0.0239393
3.820301	1.471473	0.0252628
4.114171	1.471473	0.0250245
4.408040	1.471473	0.0241124
4.701909	1.471473	0.0224346
4.995779	1.471473	0.0228088
5.289648	1.471473	0.0226623
5.583517	1.471473	0.0239246
5.877387	1.471473	0.0241762
6.171256	1.471473	0.023846
6.465125	1.471473	0.0221683
6.758994	1.471473	0.0222362
7.052864	1.471473	0.0238047
7.346733	1.471473	0.0237194
7.640602	1.471473	0.0242467
7.934472	1.471473	0.0221709
8.228341	1.471473	0.0222694
8.522210	1.471473	0.0248791
8.816080	1.471473	0.022252
9.109949	1.471473	0.0232081
9.403818	1.471473	0.0209178
9.697688	1.471473	0.0212614
9.991557	1.471473	0.0229218
10.285426	1.471473	0.0194372
10.579296	1.471473	0.0173613
10.873165	1.471473	0.0134786
11.167034	1.471473	0.0153227
11.460904	1.471473	0.0182388
11.754773	1.471473	0.020971
12.048642	1.471473	0.0247139
12.342512	1.471473	0.026558
12.636381	1.471473	0.0302396
12.930250	1.471473	0.0311957
13.224120	1.471473	0.0314473
13.517989	1.471473	0.042387
13.811858	1.471473	0.0719773
14.105728	1.471473	0.112623
14.399597	1.471473	0.147083
14.693466	1.471473	0.165709
14.987336	1.471473	0.178885
15.281205	1.471473	0.192825
15.575074	1.471473	0.211483
15.868944	1.471473	0.2517
16.162813	1.471473	0.276237
16.456682	1.471473	0.234441
16.750552	1.471473	0.150903
17.044421	1.471473	0.0858622
17.338290	1.471473	0.103141
17.632160	1.471473	0.136774
17.926029	1.471473	0.159167
18.219898	1.471473	0.17807
18.513767	1.471473	0.195042
18.807637	1.471473	0.208156
19.101506	1.471473	0.210674
19.395375	1.471473	0.20673
19.689245	1.471473	0.195436
19.983114	1.471473	0.180743
20.276983	1.471473	0.159374
20.570853	1.471473	0.130777
20.864722	1.471473	0.0955341
21.158591	1.471473	0.055116
21.452461	1.471473	0.0251103
21.746330	1.471473	0.012377
22.040199	1.471473	0.00999492
22.334069	1.471473	0.00892969
22.627938	1.471473	0.00758885
22.921807	1.471473	0.0103211
23.215677	1.471473	0.0126246
23.509546	1.471473	0.0160306
23.803415	1.471473	0.019406
24.097285	1.471473	0.0202701
24.391154	1.471473	0.022543
24.685023	1.471473	0.0236828
24.978893	1.471473	0.0238732
25.272762	1.471473	0.0236042
25.566631	1.471473	0.0226921
25.860501	1.471473	0.0218106
26.154370	1.471473	0.0211435
26.448239	1.471473	0.0182714
26.742109	1.471473	0.01592
27.035978	1.471473	0.0121904
27.329847	1.471473	0.0102064
27.623717	1.471473	0.0111318
27.917586	1.471473	0.0114753
28.211455	1.471473	0.0121863
28.505325	1.471473	0.0110599
28.799194	1.471473	0.00910652
29.093063	1.471473	0.0111038
29.386933	1.471473	0.0136523
29.680802	1.471473	0.0239795
29.974671	1.471473	0.0516404
30.268540	1.471473	0.0986255
30.562410	1.471473	0.144202
30.856279	1.471473	0.174619
31.150148	1.471473	0.192694
31.444018	1.471473	0.1961
31.737887	1.471473	0.188083
32.031756	1.471473	0.171369
32.325626	1.471473	0.143476
32.619495	1.471473	0.0924619
32.913364	1.471473	0.0330869
33.207234	1.471473	0.0137999
33.501103	1.471473	0.0137453
33.794972	1.471473	0.0122514
34.088842	1.471473	0.0114924
34.382711	1.471473	0.0145003
34.676580	1.471473	0.0289006
34.970450	1.471473	0.0799282
35.264319	1.471473	0.15074
35.558188	1.471473	0.186271
35.852058	1.471473	0.192556
36.145927	1.471473	0.189745
36.439796	1.471473	0.187424
36.733666	1.471473	0.185103
37.027535	1.471473	0.188356
37.321404	1.471473	0.191762
37.615274	1.471473	0.192657
37.909143	1.471473	0.192143
38.203012	1.471473	0.190526
38.496882	1.471473	0.190411
38.790751	1.471473	0.189437
39.084620	1.471473	0.188341
39.378490	1.471473	0.185469
39.672359	1.471473	0.181587
39.966228	1.471473	0.180766
40.260098	1.471473	0.177864
40.553967	1.471473	0.174471
40.847836	1.471473	0.169179
41.141706	1.471473	0.161254
41.435575	1.471473	0.152288
41.729444	1.471473	0.130581
42.023313	1.471473	0.0908677
42.317183	1.471473	0.0598513
42.611052	1.471473	0.098874
42.904921	1.471473	0.145614
43.198791	1.471473	0.163904
43.492660	1.471473	0.179131
43.786529	1.471473	0.187192
44.080399	1.471473	0.188546
44.374268	1.471473	0.188155
44.668137	1.471473	0.183323
44.962007	1.471473	0.172947
45.255876	1.471473	0.155314
45.549745	1.471473	0.131403
45.843615	1.471473	0.103816
46.137484	1.471473	0.0722796
46.431353	1.471473	0.0427332
46.725223	1.471473	0.0295099
47.019092	1.471473	0.0262704
47.312961	1.471473	0.0250214
47.606831	1.471473	0.0219349
47.900700	1.471473	0.0170416
48.194569	1.471473	0.0116583
48.488439	1.471473	0.00532556
48.782308	1.471473	0.00275972
49.076177	1.471473	0.00163325
49.370047	1.471473	0.00191551
49.663916	1.471473	0.0030859
49.957785	1.471473	0.00434817
50.251655	1.471473	0.00925479
50.545524	1.471473	0.0148964
50.839393	1.471473	0.0201399
51.133263	1.471473	0.021984
51.427132	1.471473	0.0189282
51.721001	1.471473	0.0170974
52.014871	1.471473	0.0132759
52.308740	1.471473	0.0118432
52.602609	1.471473	0.00903233
52.896479	1.471473	0.00707899
53.190348	1.471473	0.00818813
53.484217	1.471473	0.0115941
53.778087	1.471473	0.0183995
54.071956	1.471473	0.022173
54.365825	1.471473	0.0217203
54.659694	1.471473	0.0198588
54.953564	1.471473	0.0167417
55.247433	1.471473	0.0159215
55.541302	1.471473	0.0168775
55.835172	1.471473	0.0246935
56.129041	1.471473	0.0411457
56.422910	1.471473	0.0677653
56.716780	1.471473	0.0978455
57.010649	1.471473	0.123118
57.304518	1.471473	0.142265
57.598388	1.471473	0.159085
57.892257	1.471473	0.173454
58.186126	1.471473	0.18271
58.479996	1.471473	0.187647
58.773865	1.471473	0.184377
59.067734	1.471473	0.179024
59.361604	1.471473	0.168863
59.655473	1.471473	0.1542
59.949342	1.471473	0.135771
60.243212	1.471473	0.108613
60.537081	1.471473	0.0757596
60.830950	1.471473	0.041007
61.124820	1.471473	0.0216281
61.418689	1.471473	0.0170717
61.712558	1.471473	0.0133421
62.006428	1.471473	0.0118787
62.300297	1.471473	0.010446
62.594166	1.471473	0.0126576
62.888036	1.471473	0.0139505
63.181905	1.471473	0.0137428
63.475774	1.471473	0.0129532
63.769644	1.471473	0.0131742
64.063513	1.471473	0.0137321
64.357382	1.471473	0.013555
64.651252	1.471473	0.0118467
64.945121	1.471473	0.0105364
65.238990	1.471473	0.0105125
65.532860	1.471473	0.0114072
65.826729	1.471473	0.0126083
66.120598	1.471473	0.0122168
66.414467	1.471473	0.0114884
66.708337	1.471473	0.0113726
67.002206	1.471473	0.0132167
67.296075	1.471473	0.0163165
67.589945	1.471473	0.0233668
67.883814	1.471473	0.0583164
68.177683	1.471473	0.129526
68.471553	1.471473	0.175715
68.765422	1.471473	0.190942
69.059291	1.471473	0.192419
69.353161	1.471473	0.186698
69.647030	1.471473	0.177058
69.940899	1.471473	0.163559
70.234769	1.471473	0.145528
70.528638	1.471473	0.119902
70.822507	1.471473	0.0897733
71.116377	1.471473	0.0564601
71.410246	1.471473	0.0354582
71.704115	1.471473	0.0288192
71.997985	1.471473	0.0279071
72.291854	1.471473	0.0294756
72.585723	1.471473	0.029911
72.879593	1.471473	0.0356139
73.173462	1.471473	0.0446242
73.467331	1.471473	0.0616277
73.761201	1.471473	0.0853379
74.055070	1.471473	0.109814
74.348939	1.471473	0.13481
74.642809	1.471473	0.155856
74.936678	1.471473	0.17289
75.230547	1.471473	0.187168
75.524417	1.471473	0.194709
75.818286	1.471473	0.198941
76.112155	1.471473	0.201857
76.406025	1.471473	0.200792
76.699894	1.471473	0.195164
76.993763	1.471473	0.181022
77.287633	1.471473	0.160234
77.581502	1.471473	0.141407
77.875371	1.471473	0.129286
78.169240	1.471473	0.120962
78.463110	1.471473	0.103758
78.756979	1.471473	0.0704447
79.050848	1.471473	0.0298428
79.344718	1.471473	0.00908585
79.638587	1.471473	0.00991936
79.932456	1.471473	0.00876226
80.226326	1.471473	0.00760517
80.520195	1.471473	0.0123893
80.814064	1.471473	0.0170815
81.107934	1.471473	0.0229682
81.401803	1.471473	0.023036
81.695672	1.471473	0.0196127
81.989542	1.471473	0.0162506
82.283411	1.471473	0.0141442
82.577280	1.471473	0.0124664
82.871150	1.471473	0.00922684
83.165019	1.471473	0.00987662
83.458888	1.471473	0.0121801
83.752758	1.471473	0.0189549
84.046627	1.471473	0.024474
84.340496	1.471473	0.0277575
84.634366	1.471473	0.0324804
84.928235	1.471473	0.0474625
85.222104	1.471473	0.0765628
85.515974	1.471473	0.105112
85.809843	1.471473	0.130139
86.103712	1.471473	0.14999
86.397582	1.471473	0.166198
86.691451	1.471473	0.17873
86.985320	1.471473	0.185015
87.279190	1.471473	0.184776
87.573059	1.471473	0.179454
87.866928	1.471473	0.172325
88.160798	1.471473	0.159929
88.454667	1.471473	0.143122
88.748536	1.471473	0.118476
89.042406	1.471473	0.0891441
89.336275	1.471473	0.0568722
89.630144	1.471473	0.0304802
89.924013	1.471473	0.0219119
90.217883	1.471473	0.0196523
90.511752	1.471473	0.0192302
90.805621	1.471473	0.0211968
91.099491	1.471473	0.0269303
91.393360	1.471473	0.0586031
91.687229	1.471473	0.124729
91.981099	1.471473	0.183198
92.274968	1.471473	0.205806
92.568837	1.471473	0.206731
92.862707	1.471473	0.192467
93.156576	1.471473	0.151436
93.450445	1.471473	0.0845582
93.744315	1.471473	0.0267145
94.038184	1.471473	0.0140425
94.332053	1.471473	0.016346
94.625923	1.471473	0.0199664
94.919792	1.471473	0.022423
95.213661	1.471473	0.018234
95.507531	1.471473	0.014382
95.801400	1.471473	0.015583
0.000000	1.765767	0.0884131
0.293869	1.765767	0.0680849
0.587739	1.765767	0.060619
0.881608	1.765767	0.0547457
1.175477	1.765767	0.0467593
1.469347	1.765767	0.0422947
1.763216	1.765767	0.039147
2.057085	1.765767	0.035693
2.350955	1.765767	0.0345972
2.644824	1.765767	0.0330113
2.938693	1.765767	0.0296492
3.232563	1.765767	0.026869
3.526432	1.765767	0.0247013
3.820301	1.765767	0.0266986
4.114171	1.765767	0.0277158
4.408040	1.765767	0.024905
4.701909	1.765767	0.0215429
4.995779	1.765767	0.0206614
5.289648	1.765767	0.0229649
5.583517	1.765767	0.0245641
5.877387	1.765767	0.0226107
6.171256	1.765767	0.0215761
6.465125	1.765767	0.0198678
6.758994	1.765767	0.0216813
7.052864	1.765767	0.0228517
7.346733	1.765767	0.0220315
7.640602	1.765767	0.0224362
7.934472	1.765767	0.021126
8.228341	1.765767	0.0225414
8.522210	1.765767	0.0231605
8.816080	1.765767	0.0233203
9.109949	1.765767	0.0237251
9.403818	1.765767	0.0230274
9.697688	1.765767	0.0251471
9.991557	1.765767	0.0248781
10.285426	1.765767	0.0235679
10.579296	1.765767	0.0207571
[truncated: 70,595 more rows]
