# Supplementary material for: Cyclodehydrogenation of molecular nanographene precursors catalyzed by atomic hydrogen
Source: Nat Commun. 2025 Jan 15;16:691. doi: 10.1038/s41467-024-54774-1 (PMC11735845; doi:10.1038/s41467-024-54774-1)
Supplement: Supplementary file 4 — Source Data [file 41467_2024_54774_MOESM4_ESM.zip › Source Data/Suppl Figure 3/Suupl Figure 3f.txt]

X[nm]		Y[nm]		Z[nm]
0.000000	0.000000	0.0285002
0.195702	0.000000	0.0266608
0.391403	0.000000	0.0245225
0.587105	0.000000	0.0255389
0.782806	0.000000	0.0233563
0.978508	0.000000	0.0235093
1.174210	0.000000	0.0208397
1.369911	0.000000	0.0173952
1.565613	0.000000	0.0156886
1.761314	0.000000	0.0158638
1.957016	0.000000	0.0183967
2.152718	0.000000	0.0199555
2.348419	0.000000	0.0216472
2.544121	0.000000	0.0213464
2.739822	0.000000	0.0263477
2.935524	0.000000	0.0286703
3.131225	0.000000	0.0324097
3.326927	0.000000	0.0286443
3.522629	0.000000	0.0273251
3.718330	0.000000	0.0219767
3.914032	0.000000	0.0232809
4.109733	0.000000	0.0215522
4.305435	0.000000	0.0228011
4.501137	0.000000	0.0251015
4.696838	0.000000	0.0333351
4.892540	0.000000	0.0447787
5.088241	0.000000	0.0603289
5.283943	0.000000	0.0686178
5.479645	0.000000	0.0686823
5.675346	0.000000	0.0680715
5.871048	0.000000	0.0615941
6.066749	0.000000	0.0546518
6.262451	0.000000	0.0450307
6.458153	0.000000	0.0360627
6.653854	0.000000	0.0260542
6.849556	0.000000	0.0253107
7.045257	0.000000	0.0242682
7.240959	0.000000	0.0300112
7.436661	0.000000	0.0314593
7.632362	0.000000	0.0316787
7.828064	0.000000	0.0275148
8.023765	0.000000	0.0258082
8.219467	0.000000	0.0232714
8.415169	0.000000	0.0231809
8.610870	0.000000	0.0215518
8.806572	0.000000	0.0171996
9.002273	0.000000	0.0158694
9.197975	0.000000	0.0164541
9.393676	0.000000	0.0205588
9.589378	0.000000	0.0245529
9.785080	0.000000	0.0277057
9.980781	0.000000	0.0260655
10.176483	0.000000	0.0306572
10.372184	0.000000	0.0294045
10.567886	0.000000	0.0307973
10.763588	0.000000	0.0318469
10.959289	0.000000	0.03521
11.154991	0.000000	0.0455024
11.350692	0.000000	0.0686793
11.546394	0.000000	0.0873733
11.742096	0.000000	0.103632
11.937797	0.000000	0.115231
12.133499	0.000000	0.123685
12.329200	0.000000	0.124093
12.524902	0.000000	0.118125
12.720604	0.000000	0.11944
12.916305	0.000000	0.1237
13.112007	0.000000	0.119303
13.307708	0.000000	0.0939198
13.503410	0.000000	0.0715138
13.699112	0.000000	0.0521851
13.894813	0.000000	0.0407486
14.090515	0.000000	0.0300096
14.286216	0.000000	0.0296645
14.481918	0.000000	0.0273159
14.677620	0.000000	0.0311771
14.873321	0.000000	0.030201
15.069023	0.000000	0.0286605
15.264724	0.000000	0.0251717
15.460426	0.000000	0.0206757
15.656127	0.000000	0.0174416
15.851829	0.000000	0.0184248
16.047531	0.000000	0.0198065
16.243232	0.000000	0.0186976
16.438934	0.000000	0.0207545
16.634635	0.000000	0.0200331
16.830337	0.000000	0.0256543
17.026039	0.000000	0.0287849
17.221740	0.000000	0.0336756
17.417442	0.000000	0.0311609
17.613143	0.000000	0.031314
17.808845	0.000000	0.0304818
18.004547	0.000000	0.0415269
18.200248	0.000000	0.0659326
18.395950	0.000000	0.0994592
18.591651	0.000000	0.130241
18.787353	0.000000	0.161332
18.983055	0.000000	0.175222
19.178756	0.000000	0.185459
19.374458	0.000000	0.191733
19.570159	0.000000	0.189451
19.765861	0.000000	0.186693
19.961563	0.000000	0.181134
20.157264	0.000000	0.17479
20.352966	0.000000	0.162911
20.548667	0.000000	0.138822
20.744369	0.000000	0.0923184
20.940071	0.000000	0.0518475
21.135772	0.000000	0.0294747
21.331474	0.000000	0.0292624
21.527175	0.000000	0.0308323
21.722877	0.000000	0.0326236
21.918578	0.000000	0.0276848
22.114280	0.000000	0.0261
22.309982	0.000000	0.0231204
22.505683	0.000000	0.0235391
22.701385	0.000000	0.0222753
22.897086	0.000000	0.0188087
23.092788	0.000000	0.0164158
23.288490	0.000000	0.014676
23.484191	0.000000	0.018825
23.679893	0.000000	0.0210147
23.875594	0.000000	0.0260603
24.071296	0.000000	0.0244976
24.266998	0.000000	0.027274
24.462699	0.000000	0.0280912
24.658401	0.000000	0.0316536
24.854102	0.000000	0.0298916
25.049804	0.000000	0.029458
25.245506	0.000000	0.023213
25.441207	0.000000	0.0253031
25.636909	0.000000	0.0311457
25.832610	0.000000	0.0521531
26.028312	0.000000	0.0780642
26.224014	0.000000	0.105115
26.419715	0.000000	0.126577
26.615417	0.000000	0.149632
26.811118	0.000000	0.163666
27.006820	0.000000	0.162889
27.202522	0.000000	0.161702
27.398223	0.000000	0.147975
27.593925	0.000000	0.127484
27.789626	0.000000	0.0949936
27.985328	0.000000	0.0678721
28.181029	0.000000	0.0442485
28.376731	0.000000	0.035037
28.572433	0.000000	0.0292016
28.768134	0.000000	0.0311589
28.963836	0.000000	0.0313009
29.159537	0.000000	0.0321623
29.355239	0.000000	0.0272899
29.550941	0.000000	0.0236794
29.746642	0.000000	0.0193052
29.942344	0.000000	0.0178199
30.138045	0.000000	0.0196444
30.333747	0.000000	0.0191665
30.529449	0.000000	0.0205261
30.725150	0.000000	0.0198489
30.920852	0.000000	0.0225921
31.116553	0.000000	0.0248372
31.312255	0.000000	0.0324287
31.507957	0.000000	0.031342
31.703658	0.000000	0.0329894
31.899360	0.000000	0.0275082
32.095061	0.000000	0.028912
32.290763	0.000000	0.0301609
32.486465	0.000000	0.0371768
32.682166	0.000000	0.0460081
32.877868	0.000000	0.0709783
33.073569	0.000000	0.0918528
33.269271	0.000000	0.11741
33.464973	0.000000	0.141284
33.660674	0.000000	0.152849
33.856376	0.000000	0.163385
34.052077	0.000000	0.175991
34.247779	0.000000	0.183793
34.443480	0.000000	0.180459
34.639182	0.000000	0.175852
34.834884	0.000000	0.154443
35.030585	0.000000	0.121598
35.226287	0.000000	0.0814264
35.421988	0.000000	0.050951
35.617690	0.000000	0.0337143
35.813392	0.000000	0.0344651
36.009093	0.000000	0.0301683
36.204795	0.000000	0.0299892
36.400496	0.000000	0.0277292
36.596198	0.000000	0.0261222
36.791900	0.000000	0.0248694
36.987601	0.000000	0.0229636
37.183303	0.000000	0.0189878
37.379004	0.000000	0.0183881
37.574706	0.000000	0.0199359
37.770408	0.000000	0.022513
37.966109	0.000000	0.0263078
38.161811	0.000000	0.0260513
38.357512	0.000000	0.0294919
38.553214	0.000000	0.0297113
38.748916	0.000000	0.0346905
38.944617	0.000000	0.0335374
39.140319	0.000000	0.0350519
39.336020	0.000000	0.0309211
39.531722	0.000000	0.0326903
39.727424	0.000000	0.0352785
39.923125	0.000000	0.0487921
40.118827	0.000000	0.0756329
40.314528	0.000000	0.10409
40.510230	0.000000	0.108117
40.705931	0.000000	0.116982
40.901633	0.000000	0.12837
41.097335	0.000000	0.152288
41.293036	0.000000	0.158076
41.488738	0.000000	0.14209
41.684439	0.000000	0.116153
41.880141	0.000000	0.0829432
42.075843	0.000000	0.0596628
42.271544	0.000000	0.0374892
42.467246	0.000000	0.0268498
42.662947	0.000000	0.0220106
42.858649	0.000000	0.0253848
43.054351	0.000000	0.0281833
43.250052	0.000000	0.034037
43.445754	0.000000	0.0316109
43.641455	0.000000	0.030491
43.837157	0.000000	0.026958
44.032859	0.000000	0.02503
44.228560	0.000000	0.0231463
44.424262	0.000000	0.0212958
44.619963	0.000000	0.0188143
44.815665	0.000000	0.0188567
45.011367	0.000000	0.0193196
45.207068	0.000000	0.0207899
45.402770	0.000000	0.0266657
45.598471	0.000000	0.0289108
45.794173	0.000000	0.0319197
45.989875	0.000000	0.0289954
46.185576	0.000000	0.0308199
46.381278	0.000000	0.031305
46.576979	0.000000	0.0342253
46.772681	0.000000	0.0284121
46.968382	0.000000	0.0259196
47.164084	0.000000	0.0276001
47.359786	0.000000	0.0469361
47.555487	0.000000	0.077939
47.751189	0.000000	0.110016
47.946890	0.000000	0.136591
48.142592	0.000000	0.161317
48.338294	0.000000	0.174997
48.533995	0.000000	0.183264
48.729697	0.000000	0.190147
48.925398	0.000000	0.189082
49.121100	0.000000	0.184475
49.316802	0.000000	0.175585
49.512503	0.000000	0.161304
49.708205	0.000000	0.126445
49.903906	0.000000	0.0896822
50.099608	0.000000	0.0604797
50.295310	0.000000	0.042922
50.491011	0.000000	0.0327807
50.686713	0.000000	0.0341513
50.882414	0.000000	0.0315038
51.078116	0.000000	0.0307049
51.273818	0.000000	0.0253566
51.469519	0.000000	0.0222995
51.665221	0.000000	0.0211796
51.860922	0.000000	0.0197608
52.056624	0.000000	0.0209654
52.252325	0.000000	0.0196905
52.448027	0.000000	0.0203306
52.643729	0.000000	0.0205943
52.839430	0.000000	0.0280308
53.035132	0.000000	0.0303202
53.230833	0.000000	0.0350891
53.426535	0.000000	0.0341684
53.622237	0.000000	0.0397785
53.817938	0.000000	0.0522848
54.013640	0.000000	0.0818155
54.209341	0.000000	0.115331
54.405043	0.000000	0.156263
54.600745	0.000000	0.174105
54.796446	0.000000	0.182692
54.992148	0.000000	0.189332
55.187849	0.000000	0.193414
55.383551	0.000000	0.190214
55.579253	0.000000	0.183991
55.774954	0.000000	0.175299
55.970656	0.000000	0.161206
56.166357	0.000000	0.141678
56.362059	0.000000	0.105093
56.557761	0.000000	0.0621092
56.753462	0.000000	0.0311245
56.949164	0.000000	0.0248021
57.144865	0.000000	0.0258517
57.340567	0.000000	0.0334211
57.536269	0.000000	0.0353784
57.731970	0.000000	0.0422394
57.927672	0.000000	0.0561957
58.123373	0.000000	0.0833686
58.319075	0.000000	0.110077
58.514776	0.000000	0.138345
58.710478	0.000000	0.158246
58.906180	0.000000	0.171892
59.101881	0.000000	0.178797
59.297583	0.000000	0.176925
59.493284	0.000000	0.163164
59.688986	0.000000	0.149945
59.884688	0.000000	0.144154
60.080389	0.000000	0.135795
60.276091	0.000000	0.115525
60.471792	0.000000	0.0861679
60.667494	0.000000	0.0649131
60.863196	0.000000	0.0451748
61.058897	0.000000	0.0346793
61.254599	0.000000	0.028058
61.450300	0.000000	0.0273033
61.646002	0.000000	0.0284747
61.841704	0.000000	0.0345055
62.037405	0.000000	0.0368059
62.233107	0.000000	0.0451612
62.428808	0.000000	0.0603019
62.624510	0.000000	0.0810437
62.820212	0.000000	0.0954317
63.015913	0.000000	0.0990936
63.211615	0.000000	0.100099
63.407316	0.000000	0.100097
63.603018	0.000000	0.10242
63.798720	0.000000	0.091592
63.994421	0.000000	0.078462
64.190123	0.000000	0.058458
64.385824	0.000000	0.0440661
64.581526	0.000000	0.03315
64.777227	0.000000	0.0373654
64.972929	0.000000	0.0358359
65.168631	0.000000	0.0345499
65.364332	0.000000	0.0285595
65.560034	0.000000	0.0245505
65.755735	0.000000	0.0209843
65.951437	0.000000	0.0227202
66.147139	0.000000	0.0222534
66.342840	0.000000	0.0223953
66.538542	0.000000	0.0215632
66.734243	0.000000	0.0218601
66.929945	0.000000	0.0264962
67.125647	0.000000	0.0323277
67.321348	0.000000	0.0351041
67.517050	0.000000	0.0346816
67.712751	0.000000	0.0363179
67.908453	0.000000	0.0371461
68.104155	0.000000	0.050549
68.299856	0.000000	0.0661656
68.495558	0.000000	0.0838744
68.691259	0.000000	0.0937019
68.886961	0.000000	0.100585
69.082663	0.000000	0.111387
69.278364	0.000000	0.121867
69.474066	0.000000	0.114947
69.669767	0.000000	0.109765
69.865469	0.000000	0.112187
70.061171	0.000000	0.107968
70.256872	0.000000	0.0905759
70.452574	0.000000	0.072974
70.648275	0.000000	0.0574087
70.843977	0.000000	0.0390209
71.039678	0.000000	0.0336171
71.235380	0.000000	0.0320544
71.431082	0.000000	0.0369562
71.626783	0.000000	0.0391016
71.822485	0.000000	0.0407601
72.018186	0.000000	0.0395848
72.213888	0.000000	0.0464347
72.409590	0.000000	0.0530078
72.605291	0.000000	0.0628021
72.800993	0.000000	0.0657003
72.996694	0.000000	0.0631857
73.192396	0.000000	0.0521477
73.388098	0.000000	0.039538
73.583799	0.000000	0.0325071
73.779501	0.000000	0.0294722
73.975202	0.000000	0.0298245
74.170904	0.000000	0.0290255
74.366606	0.000000	0.0321783
74.562307	0.000000	0.0365487
74.758009	0.000000	0.0459556
74.953710	0.000000	0.0574545
75.149412	0.000000	0.0766023
75.345114	0.000000	0.0979418
75.540815	0.000000	0.123255
75.736517	0.000000	0.147882
75.932218	0.000000	0.176771
76.127920	0.000000	0.189111
76.323622	0.000000	0.189286
76.519323	0.000000	0.184248
76.715025	0.000000	0.176132
76.910726	0.000000	0.152829
77.106428	0.000000	0.118281
77.302129	0.000000	0.0894323
77.497831	0.000000	0.0676129
77.693533	0.000000	0.054018
77.889234	0.000000	0.0420171
78.084936	0.000000	0.0379859
78.280637	0.000000	0.036224
78.476339	0.000000	0.036222
78.672041	0.000000	0.0335081
78.867742	0.000000	0.0340154
79.063444	0.000000	0.0344009
79.259145	0.000000	0.0353509
79.454847	0.000000	0.0374189
79.650549	0.000000	0.0425862
79.846250	0.000000	0.0517496
80.041952	0.000000	0.0684953
80.237653	0.000000	0.0802932
80.433355	0.000000	0.0814203
80.629057	0.000000	0.07657
80.824758	0.000000	0.0654767
81.020460	0.000000	0.053675
81.216161	0.000000	0.0433898
81.411863	0.000000	0.0372334
81.607565	0.000000	0.0337115
81.803266	0.000000	0.0353145
81.998968	0.000000	0.0337408
82.194669	0.000000	0.0353217
82.390371	0.000000	0.0387734
82.586073	0.000000	0.0404318
82.781774	0.000000	0.0394779
82.977476	0.000000	0.0518624
83.173177	0.000000	0.078338
83.368879	0.000000	0.114953
83.564580	0.000000	0.154734
83.760282	0.000000	0.179637
83.955984	0.000000	0.188657
84.151685	0.000000	0.195496
84.347387	0.000000	0.19846
84.543088	0.000000	0.200484
84.738790	0.000000	0.19963
84.934492	0.000000	0.193307
85.130193	0.000000	0.187184
85.325895	0.000000	0.174275
85.521596	0.000000	0.143446
85.717298	0.000000	0.0968647
85.913000	0.000000	0.0551208
86.108701	0.000000	0.0341538
86.304403	0.000000	0.0309529
86.500104	0.000000	0.0381902
86.695806	0.000000	0.0549248
86.891508	0.000000	0.0729768
87.087209	0.000000	0.0898885
87.282911	0.000000	0.108405
87.478612	0.000000	0.129025
87.674314	0.000000	0.148671
87.870016	0.000000	0.171095
88.065717	0.000000	0.181764
88.261419	0.000000	0.179017
88.457120	0.000000	0.167891
88.652822	0.000000	0.154108
88.848524	0.000000	0.130772
89.044225	0.000000	0.0974294
89.239927	0.000000	0.0602571
89.435628	0.000000	0.0404634
89.631330	0.000000	0.0385244
89.827031	0.000000	0.0384892
90.022733	0.000000	0.0418855
90.218435	0.000000	0.0427359
90.414136	0.000000	0.0484346
90.609838	0.000000	0.0569116
90.805539	0.000000	0.0752846
91.001241	0.000000	0.0953511
91.196943	0.000000	0.117189
91.392644	0.000000	0.132684
91.588346	0.000000	0.151876
91.784047	0.000000	0.170492
91.979749	0.000000	0.181936
92.175451	0.000000	0.177694
92.371152	0.000000	0.163302
92.566854	0.000000	0.146132
92.762555	0.000000	0.118833
92.958257	0.000000	0.0859782
93.153959	0.000000	0.0601739
93.349660	0.000000	0.0482283
93.545362	0.000000	0.0409761
93.741063	0.000000	0.0382954
93.936765	0.000000	0.0348288
94.132467	0.000000	0.0355795
94.328168	0.000000	0.03788
94.523870	0.000000	0.0420843
94.719571	0.000000	0.0555979
94.915273	0.000000	0.084409
95.110975	0.000000	0.116751
95.306676	0.000000	0.153267
95.502378	0.000000	0.185244
95.698079	0.000000	0.196012
95.893781	0.000000	0.198866
96.089482	0.000000	0.20017
96.285184	0.000000	0.201906
96.480886	0.000000	0.197886
96.676587	0.000000	0.19111
96.872289	0.000000	0.166755
97.067990	0.000000	0.135339
97.263692	0.000000	0.105949
97.459394	0.000000	0.0735913
97.655095	0.000000	0.0502555
97.850797	0.000000	0.0409776
98.046498	0.000000	0.0374114
98.242200	0.000000	0.0369445
0.000000	0.195881	0.0316135
0.195702	0.195881	0.0279034
0.391403	0.195881	0.0294622
0.587105	0.195881	0.0249773
0.782806	0.195881	0.0261154
0.978508	0.195881	0.0209331
1.174210	0.195881	0.0213518
1.369911	0.195881	0.0195013
1.565613	0.195881	0.0178058
1.761314	0.195881	0.0171618
1.957016	0.195881	0.0170381
2.152718	0.195881	0.0180435
2.348419	0.195881	0.021152
2.544121	0.195881	0.0269392
2.739822	0.195881	0.0262067
2.935524	0.195881	0.0282083
3.131225	0.195881	0.0259593
3.326927	0.195881	0.0295106
3.522629	0.195881	0.0269959
3.718330	0.195881	0.0260088
3.914032	0.195881	0.0182474
4.109733	0.195881	0.018013
4.305435	0.195881	0.0168488
4.501137	0.195881	0.0219829
4.696838	0.195881	0.0246708
4.892540	0.195881	0.0319081
5.088241	0.195881	0.0399977
5.283943	0.195881	0.0481095
5.479645	0.195881	0.0497458
5.675346	0.195881	0.0457368
5.871048	0.195881	0.0402446
6.066749	0.195881	0.0337671
6.262451	0.195881	0.0293707
6.458153	0.195881	0.0233361
6.653854	0.195881	0.0256586
6.849556	0.195881	0.0266087
7.045257	0.195881	0.0308462
7.240959	0.195881	0.0285197
7.436661	0.195881	0.031108
7.632362	0.195881	0.0309068
7.828064	0.195881	0.0338271
8.023765	0.195881	0.0298403
8.219467	0.195881	0.0257095
8.415169	0.195881	0.020494
8.610870	0.195881	0.0199497
8.806572	0.195881	0.0206783
9.002273	0.195881	0.020787
9.197975	0.195881	0.0187594
9.393676	0.195881	0.0196651
9.589378	0.195881	0.0233271
9.785080	0.195881	0.0267013
9.980781	0.195881	0.0304186
10.176483	0.195881	0.0301952
10.372184	0.195881	0.0304258
10.567886	0.195881	0.0286859
10.763588	0.195881	0.0276324
10.959289	0.195881	0.0272873
11.154991	0.195881	0.0397604
11.350692	0.195881	0.0531854
11.546394	0.195881	0.0697319
11.742096	0.195881	0.0755081
11.937797	0.195881	0.0836088
12.133499	0.195881	0.0981296
12.329200	0.195881	0.106784
12.524902	0.195881	0.0948714
12.720604	0.195881	0.0884714
12.916305	0.195881	0.0900967
13.112007	0.195881	0.0883347
13.307708	0.195881	0.0716958
13.503410	0.195881	0.0565069
13.699112	0.195881	0.0427349
13.894813	0.195881	0.029782
14.090515	0.195881	0.0288502
14.286216	0.195881	0.0306193
14.481918	0.195881	0.0327427
14.677620	0.195881	0.0290436
14.873321	0.195881	0.0294734
15.069023	0.195881	0.0232616
15.264724	0.195881	0.0230715
15.460426	0.195881	0.0198927
15.656127	0.195881	0.0215069
15.851829	0.195881	0.0180403
16.047531	0.195881	0.0171971
16.243232	0.195881	0.0166527
16.438934	0.195881	0.021333
16.634635	0.195881	0.0266775
16.830337	0.195881	0.0279485
17.026039	0.195881	0.0273599
17.221740	0.195881	0.0288191
17.417442	0.195881	0.0328685
17.613143	0.195881	0.0335861
17.808845	0.195881	0.0354659
18.004547	0.195881	0.0403233
18.200248	0.195881	0.0667878
18.395950	0.195881	0.0955547
18.591651	0.195881	0.130731
18.787353	0.195881	0.156044
18.983055	0.195881	0.174395
19.178756	0.195881	0.17913
19.374458	0.195881	0.190397
19.570159	0.195881	0.189875
19.765861	0.195881	0.190338
19.961563	0.195881	0.183528
20.157264	0.195881	0.171627
20.352966	0.195881	0.154556
20.548667	0.195881	0.127855
20.744369	0.195881	0.0891002
20.940071	0.195881	0.0528134
21.135772	0.195881	0.0344588
21.331474	0.195881	0.0281031
21.527175	0.195881	0.0300715
21.722877	0.195881	0.0272137
21.918578	0.195881	0.0313848
22.114280	0.195881	0.0265456
22.309982	0.195881	0.0250826
22.505683	0.195881	0.0182398
22.701385	0.195881	0.0178505
22.897086	0.195881	0.0164981
23.092788	0.195881	0.0198612
23.288490	0.195881	0.0176011
23.484191	0.195881	0.0175438
23.679893	0.195881	0.0190584
23.875594	0.195881	0.0226871
24.071296	0.195881	0.0284522
24.266998	0.195881	0.031439
24.462699	0.195881	0.0323004
24.658401	0.195881	0.0277712
24.854102	0.195881	0.0286658
25.049804	0.195881	0.0252214
25.245506	0.195881	0.027068
25.441207	0.195881	0.0240995
25.636909	0.195881	0.0291673
25.832610	0.195881	0.038076
26.028312	0.195881	0.0654925
26.224014	0.195881	0.0854926
26.419715	0.195881	0.109035
26.615417	0.195881	0.123578
26.811118	0.195881	0.131535
27.006820	0.195881	0.132119
27.202522	0.195881	0.131985
27.398223	0.195881	0.124843
27.593925	0.195881	0.107695
27.789626	0.195881	0.0804295
27.985328	0.195881	0.0490906
28.181029	0.195881	0.0338353
28.376731	0.195881	0.0308226
28.572433	0.195881	0.0347613
28.768134	0.195881	0.0310179
28.963836	0.195881	0.0307171
29.159537	0.195881	0.0273501
29.355239	0.195881	0.0267394
29.550941	0.195881	0.0235384
29.746642	0.195881	0.0219757
29.942344	0.195881	0.0158525
30.138045	0.195881	0.0176106
30.333747	0.195881	0.0173209
30.529449	0.195881	0.0204183
30.725150	0.195881	0.0229844
30.920852	0.195881	0.0251742
31.116553	0.195881	0.0267662
31.312255	0.195881	0.0283471
31.507957	0.195881	0.0304815
31.703658	0.195881	0.0313098
31.899360	0.195881	0.0317727
32.095061	0.195881	0.0274317
32.290763	0.195881	0.0249281
32.486465	0.195881	0.0251365
32.682166	0.195881	0.0398455
32.877868	0.195881	0.0575432
33.073569	0.195881	0.0777315
33.269271	0.195881	0.0921416
33.464973	0.195881	0.114256
33.660674	0.195881	0.129862
33.856376	0.195881	0.154013
34.052077	0.195881	0.170083
34.247779	0.195881	0.176645
34.443480	0.195881	0.168253
34.639182	0.195881	0.157348
34.834884	0.195881	0.140908
35.030585	0.195881	0.113288
35.226287	0.195881	0.0781418
35.421988	0.195881	0.0447773
35.617690	0.195881	0.0319351
35.813392	0.195881	0.0296307
36.009093	0.195881	0.0325511
36.204795	0.195881	0.0332243
36.400496	0.195881	0.0312631
36.596198	0.195881	0.0234796
36.791900	0.195881	0.020655
36.987601	0.195881	0.018727
37.183303	0.195881	0.02271
37.379004	0.195881	0.020793
37.574706	0.195881	0.0187322
37.770408	0.195881	0.0180329
37.966109	0.195881	0.0224254
38.161811	0.195881	0.027294
38.357512	0.195881	0.0315979
38.553214	0.195881	0.0304005
38.748916	0.195881	0.0301883
38.944617	0.195881	0.0318467
39.140319	0.195881	0.0325753
39.336020	0.195881	0.0342891
39.531722	0.195881	0.039069
39.727424	0.195881	0.053767
39.923125	0.195881	0.0762687
40.118827	0.195881	0.10736
40.314528	0.195881	0.138673
40.510230	0.195881	0.153006
40.705931	0.195881	0.154055
40.901633	0.195881	0.162543
41.097335	0.195881	0.168939
41.293036	0.195881	0.170299
41.488738	0.195881	0.162715
41.684439	0.195881	0.148832
41.880141	0.195881	0.11663
42.075843	0.195881	0.0727605
42.271544	0.195881	0.0388647
42.467246	0.195881	0.0272623
42.662947	0.195881	0.0278138
42.858649	0.195881	0.0276458
43.054351	0.195881	0.0288615
43.250052	0.195881	0.0288817
43.445754	0.195881	0.0313371
43.641455	0.195881	0.0294202
43.837157	0.195881	0.0309679
44.032859	0.195881	0.0235053
44.228560	0.195881	0.0209796
44.424262	0.195881	0.0169263
44.619963	0.195881	0.0182748
44.815665	0.195881	0.0197672
45.011367	0.195881	0.020684
45.207068	0.195881	0.019553
45.402770	0.195881	0.0232482
45.598471	0.195881	0.0267773
45.794173	0.195881	0.0304393
45.989875	0.195881	0.0336253
46.185576	0.195881	0.0318855
46.381278	0.195881	0.0301014
46.576979	0.195881	0.0264688
46.772681	0.195881	0.0264557
46.968382	0.195881	0.0251255
47.164084	0.195881	0.0297283
47.359786	0.195881	0.0413712
47.555487	0.195881	0.0694518
47.751189	0.195881	0.0925845
47.946890	0.195881	0.118031
48.142592	0.195881	0.141385
48.338294	0.195881	0.15626
48.533995	0.195881	0.16529
48.729697	0.195881	0.177996
48.925398	0.195881	0.183429
49.121100	0.195881	0.182652
49.316802	0.195881	0.177182
49.512503	0.195881	0.159691
49.708205	0.195881	0.127079
49.903906	0.195881	0.0859769
50.099608	0.195881	0.0539407
50.295310	0.195881	0.0377667
50.491011	0.195881	0.0362372
50.686713	0.195881	0.0304129
50.882414	0.195881	0.0293261
51.078116	0.195881	0.0258817
51.273818	0.195881	0.0263004
51.469519	0.195881	0.0232544
51.665221	0.195881	0.0207951
51.860922	0.195881	0.0160887
52.056624	0.195881	0.017249
52.252325	0.195881	0.0199591
52.448027	0.195881	0.0235878
52.643729	0.195881	0.0261539
52.839430	0.195881	0.0263512
53.035132	0.195881	0.0293269
53.230833	0.195881	0.0318819
53.426535	0.195881	0.0386986
53.622237	0.195881	0.0429472
53.817938	0.195881	0.0612205
54.013640	0.195881	0.0888584
54.209341	0.195881	0.124123
54.405043	0.195881	0.158469
54.600745	0.195881	0.181336
54.796446	0.195881	0.187876
54.992148	0.195881	0.190752
55.187849	0.195881	0.190617
55.383551	0.195881	0.189209
55.579253	0.195881	0.186639
55.774954	0.195881	0.181756
55.970656	0.195881	0.168902
56.166357	0.195881	0.144094
56.362059	0.195881	0.105273
56.557761	0.195881	0.0585589
56.753462	0.195881	0.035057
56.949164	0.195881	0.0275391
57.144865	0.195881	0.028467
57.340567	0.195881	0.0297712
57.536269	0.195881	0.0345401
57.731970	0.195881	0.0406262
57.927672	0.195881	0.0572612
58.123373	0.195881	0.0723577
58.319075	0.195881	0.0933651
58.514776	0.195881	0.111506
58.710478	0.195881	0.133033
58.906180	0.195881	0.148761
59.101881	0.195881	0.158411
59.297583	0.195881	0.153937
59.493284	0.195881	0.134188
59.688986	0.195881	0.120194
59.884688	0.195881	0.111348
60.080389	0.195881	0.115464
60.276091	0.195881	0.0960354
60.471792	0.195881	0.0736294
60.667494	0.195881	0.0544999
60.863196	0.195881	0.0402298
61.058897	0.195881	0.033531
61.254599	0.195881	0.0342043
61.450300	0.195881	0.0329626
61.646002	0.195881	0.0364032
61.841704	0.195881	0.0404083
62.037405	0.195881	0.051387
62.233107	0.195881	0.070413
62.428808	0.195881	0.0795652
62.624510	0.195881	0.0846219
62.820212	0.195881	0.0869888
63.015913	0.195881	0.0855257
63.211615	0.195881	0.0829778
63.407316	0.195881	0.0798655
63.603018	0.195881	0.0738308
63.798720	0.195881	0.064099
63.994421	0.195881	0.0511572
64.190123	0.195881	0.0441817
64.385824	0.195881	0.0378371
64.581526	0.195881	0.0364847
64.777227	0.195881	0.0340143
64.972929	0.195881	0.0336692
65.168631	0.195881	0.029782
65.364332	0.195881	0.0289388
65.560034	0.195881	0.026557
65.755735	0.195881	0.0234114
65.951437	0.195881	0.0212067
66.147139	0.195881	0.0183046
66.342840	0.195881	0.0204833
66.538542	0.195881	0.0238685
66.734243	0.195881	0.0262243
66.929945	0.195881	0.0263331
67.125647	0.195881	0.0289767
67.321348	0.195881	0.0320077
67.517050	0.195881	0.0368762
67.712751	0.195881	0.0365422
67.908453	0.195881	0.0372044
68.104155	0.195881	0.0377448
68.299856	0.195881	0.0485685
68.495558	0.195881	0.061429
68.691259	0.195881	0.0731383
68.886961	0.195881	0.0780953
69.082663	0.195881	0.0847238
69.278364	0.195881	0.0898026
69.474066	0.195881	0.0883728
69.669767	0.195881	0.0853047
69.865469	0.195881	0.0846828
70.061171	0.195881	0.0797219
70.256872	0.195881	0.0651086
70.452574	0.195881	0.057004
70.648275	0.195881	0.0442614
70.843977	0.195881	0.0383928
71.039678	0.195881	0.0370183
71.235380	0.195881	0.0376584
71.431082	0.195881	0.0362285
71.626783	0.195881	0.0410859
71.822485	0.195881	0.0461758
72.018186	0.195881	0.062025
72.213888	0.195881	0.0817262
72.409590	0.195881	0.0960035
72.605291	0.195881	0.108654
72.800993	0.195881	0.117928
72.996694	0.195881	0.116155
73.192396	0.195881	0.0900516
73.388098	0.195881	0.0608602
73.583799	0.195881	0.040347
73.779501	0.195881	0.0331722
73.975202	0.195881	0.0312
74.170904	0.195881	0.0336554
74.366606	0.195881	0.0340519
74.562307	0.195881	0.0380349
74.758009	0.195881	0.0398372
74.953710	0.195881	0.049222
75.149412	0.195881	0.0651486
75.345114	0.195881	0.0916463
75.540815	0.195881	0.115022
75.736517	0.195881	0.140934
75.932218	0.195881	0.163668
76.127920	0.195881	0.17675
76.323622	0.195881	0.177046
76.519323	0.195881	0.171643
76.715025	0.195881	0.162974
76.910726	0.195881	0.137977
77.106428	0.195881	0.106628
77.302129	0.195881	0.0751891
77.497831	0.195881	0.0560817
77.693533	0.195881	0.0436934
77.889234	0.195881	0.0412119
78.084936	0.195881	0.0368155
78.280637	0.195881	0.0387064
78.476339	0.195881	0.0372544
78.672041	0.195881	0.0363005
78.867742	0.195881	0.034926
79.063444	0.195881	0.0343374
79.259145	0.195881	0.0369256
79.454847	0.195881	0.0487677
79.650549	0.195881	0.0735386
79.846250	0.195881	0.102272
80.041952	0.195881	0.118896
80.237653	0.195881	0.130661
80.433355	0.195881	0.129264
80.629057	0.195881	0.126805
80.824758	0.195881	0.115833
81.020460	0.195881	0.0855462
81.216161	0.195881	0.0583583
81.411863	0.195881	0.0422507
81.607565	0.195881	0.0394814
81.803266	0.195881	0.03876
81.998968	0.195881	0.038758
82.194669	0.195881	0.0355128
82.390371	0.195881	0.0360533
82.586073	0.195881	0.0366601
82.781774	0.195881	0.0447608
82.977476	0.195881	0.0592817
83.173177	0.195881	0.0838091
83.368879	0.195881	0.113163
83.564580	0.195881	0.145272
83.760282	0.195881	0.175666
83.955984	0.195881	0.1897
84.151685	0.195881	0.196506
84.347387	0.195881	0.194379
84.543088	0.195881	0.195152
84.738790	0.195881	0.193467
84.934492	0.195881	0.192414
85.130193	0.195881	0.183512
85.325895	0.195881	0.167139
85.521596	0.195881	0.130653
85.717298	0.195881	0.0855217
85.913000	0.195881	0.0523121
86.108701	0.195881	0.03564
86.304403	0.195881	0.0322619
86.500104	0.195881	0.0332452
86.695806	0.195881	0.0383018
86.891508	0.195881	0.05383
87.087209	0.195881	0.0773058
87.282911	0.195881	0.095723
87.478612	0.195881	0.113498
87.674314	0.195881	0.125927
87.870016	0.195881	0.144067
88.065717	0.195881	0.156485
88.261419	0.195881	0.15831
88.457120	0.195881	0.143287
88.652822	0.195881	0.12864
88.848524	0.195881	0.105216
89.044225	0.195881	0.0787807
89.239927	0.195881	0.0563083
89.435628	0.195881	0.0439531
89.631330	0.195881	0.0367562
89.827031	0.195881	0.0396212
90.022733	0.195881	0.0395417
90.218435	0.195881	0.0395066
90.414136	0.195881	0.043556
90.609838	0.195881	0.0500959
90.805539	0.195881	0.0635099
91.001241	0.195881	0.0797243
91.196943	0.195881	0.0971452
91.392644	0.195881	0.115109
91.588346	0.195881	0.134422
91.784047	0.195881	0.146774
91.979749	0.195881	0.153424
92.175451	0.195881	0.144678
92.371152	0.195881	0.136806
92.566854	0.195881	0.123399
92.762555	0.195881	0.10283
92.958257	0.195881	0.0783433
93.153959	0.195881	0.0620033
93.349660	0.195881	0.0480652
93.545362	0.195881	0.0444436
93.741063	0.195881	0.04049
93.936765	0.195881	0.038407
94.132467	0.195881	0.0377631
94.328168	0.195881	0.0375065
94.523870	0.195881	0.0429949
94.719571	0.195881	0.0600506
94.915273	0.195881	0.0934223
95.110975	0.195881	0.122045
95.306676	0.195881	0.153845
95.502378	0.195881	0.177376
95.698079	0.195881	0.191244
95.893781	0.195881	0.196035
96.089482	0.195881	0.20449
96.285184	0.195881	0.199573
96.480886	0.195881	0.194723
96.676587	0.195881	0.183918
96.872289	0.195881	0.167721
97.067990	0.195881	0.134811
97.263692	0.195881	0.0981366
97.459394	0.195881	0.0685024
97.655095	0.195881	0.0490076
97.850797	0.195881	0.0394087
98.046498	0.195881	0.0389972
98.242200	0.195881	0.0414858
0.000000	0.391761	0.0288602
0.195702	0.391761	0.0283491
0.391403	0.391761	0.0268196
0.587105	0.391761	0.026231
0.782806	0.391761	0.0251885
0.978508	0.391761	0.021246
1.174210	0.391761	0.0193623
1.369911	0.391761	0.015785
1.565613	0.391761	0.0169564
1.761314	0.391761	0.0169544
1.957016	0.391761	0.0219004
2.152718	0.391761	0.0197068
2.348419	0.391761	0.0235901
2.544121	0.391761	0.0236767
2.739822	0.391761	0.0299067
2.935524	0.391761	0.0311667
3.131225	0.391761	0.0319728
3.326927	0.391761	0.0258496
3.522629	0.391761	0.0248293
3.718330	0.391761	0.022381
3.914032	0.391761	0.0238181
4.109733	0.391761	0.0244581
4.305435	0.391761	0.0209805
4.501137	0.391761	0.0203144
4.696838	0.391761	0.0199472
4.892540	0.391761	0.0266753
5.088241	0.391761	0.0286547
5.283943	0.391761	0.0320178
5.479645	0.391761	0.0280531
5.675346	0.391761	0.0270549
5.871048	0.391761	0.0232784
6.066749	0.391761	0.0255788
6.262451	0.391761	0.022068
6.458153	0.391761	0.0237485
6.653854	0.391761	0.0226065
6.849556	0.391761	0.0267997
7.045257	0.391761	0.0293659
7.240959	0.391761	0.0323637
7.436661	0.391761	0.0340774
7.632362	0.391761	0.0327804
7.828064	0.391761	0.0312288
8.023765	0.391761	0.0297546
8.219467	0.391761	0.0306825
8.415169	0.391761	0.0284556
8.610870	0.391761	0.0271033
8.806572	0.391761	0.0215335
9.002273	0.391761	0.0212327
9.197975	0.391761	0.0201681
9.393676	0.391761	0.0245274
9.589378	0.391761	0.0251896
9.785080	0.391761	0.0281321
9.980781	0.391761	0.0269568
10.176483	0.391761	0.0308402
10.372184	0.391761	0.0295985
10.567886	0.391761	0.0300946
10.763588	0.391761	0.0265616
10.959289	0.391761	0.02677
11.154991	0.391761	0.0308194
11.350692	0.391761	0.0410343
11.546394	0.391761	0.0541715
11.742096	0.391761	0.0632242
11.937797	0.391761	0.0731845
12.133499	0.391761	0.0744334
12.329200	0.391761	0.0765567
12.524902	0.391761	0.0745844
12.720604	0.391761	0.0744718
12.916305	0.391761	0.0628915
13.112007	0.391761	0.0554843
13.307708	0.391761	0.046627
13.503410	0.391761	0.0417435
13.699112	0.391761	0.0331297
13.894813	0.391761	0.0311021
14.090515	0.391761	0.0278901
14.286216	0.391761	0.0283641
14.481918	0.391761	0.0282404
14.677620	0.391761	0.0315482
14.873321	0.391761	0.0302954
15.069023	0.391761	0.0254894
15.264724	0.391761	0.0195987
15.460426	0.391761	0.0172279
15.656127	0.391761	0.018023
15.851829	0.391761	0.0174233
16.047531	0.391761	0.0194359
16.243232	0.391761	0.0177515
16.438934	0.391761	0.0205943
16.634635	0.391761	0.0233375
16.830337	0.391761	0.0292355
17.026039	0.391761	0.030429
17.221740	0.391761	0.0348658
17.417442	0.391761	0.0299934
17.613143	0.391761	0.0293495
17.808845	0.391761	0.0295468
18.004547	0.391761	0.0441008
18.200248	0.391761	0.0640124
18.395950	0.391761	0.0890821
18.591651	0.391761	0.11134
18.787353	0.391761	0.138214
18.983055	0.391761	0.158015
19.178756	0.391761	0.179764
19.374458	0.391761	0.189503
19.570159	0.391761	0.188483
19.765861	0.391761	0.185116
19.961563	0.391761	0.174443
20.157264	0.391761	0.156697
20.352966	0.391761	0.131469
20.548667	0.391761	0.111
20.744369	0.391761	0.0791298
20.940071	0.391761	0.0515544
21.135772	0.391761	0.0315173
21.331474	0.391761	0.0318142
21.527175	0.391761	0.0323989
21.722877	0.391761	0.034002
21.918578	0.391761	0.0272811
22.114280	0.391761	0.0232278
22.309982	0.391761	0.0197169
22.505683	0.391761	0.0210101
22.701385	0.391761	0.0207314
22.897086	0.391761	0.0178293
23.092788	0.391761	0.0162887
23.288490	0.391761	0.016154
23.484191	0.391761	0.02255
23.679893	0.391761	0.0239096
23.875594	0.391761	0.0273391
24.071296	0.391761	0.0257321
24.266998	0.391761	0.0303682
24.462699	0.391761	0.0298903
24.658401	0.391761	0.0334747
24.854102	0.391761	0.026787
25.049804	0.391761	0.0249586
25.245506	0.391761	0.0223776
25.441207	0.391761	0.0251429
25.636909	0.391761	0.0280079
25.832610	0.391761	0.0361086
26.028312	0.391761	0.0485152
26.224014	0.391761	0.0669435
26.419715	0.391761	0.0817079
26.615417	0.391761	0.090362
26.811118	0.391761	0.0995364
27.006820	0.391761	0.101283
27.202522	0.391761	0.101802
27.398223	0.391761	0.0910627
27.593925	0.391761	0.0799473
27.789626	0.391761	0.06053
27.985328	0.391761	0.0488057
28.181029	0.391761	0.0316465
28.376731	0.391761	0.0292647
28.572433	0.391761	0.0282998
28.768134	0.391761	0.0317293
28.963836	0.391761	0.0325686
29.159537	0.391761	0.0307956
29.355239	0.391761	0.0239971
29.550941	0.391761	0.0210397
29.746642	0.391761	0.0196099
29.942344	0.391761	0.0194751
30.138045	0.391761	0.0207018
30.333747	0.391761	0.0190727
30.529449	0.391761	0.0214396
30.725150	0.391761	0.0215594
30.920852	0.391761	0.0265496
31.116553	0.391761	0.0276103
31.312255	0.391761	0.033464
31.507957	0.391761	0.0325101
31.703658	0.391761	0.0320654
31.899360	0.391761	0.0268831
32.095061	0.391761	0.0262834
32.290763	0.391761	0.0248757
32.486465	0.391761	0.027796
32.682166	0.391761	0.0306056
32.877868	0.391761	0.0415179
33.073569	0.391761	0.0583079
33.269271	0.391761	0.0789722
33.464973	0.391761	0.097655
33.660674	0.391761	0.115297
33.856376	0.391761	0.130394
34.052077	0.391761	0.146254
34.247779	0.391761	0.154731
34.443480	0.391761	0.144568
34.639182	0.391761	0.132091
34.834884	0.391761	0.1144
35.030585	0.391761	0.0896254
35.226287	0.391761	0.0609432
35.421988	0.391761	0.0437065
35.617690	0.391761	0.0333327
35.813392	0.391761	0.0324231
36.009093	0.391761	0.0309268
36.204795	0.391761	0.0302054
36.400496	0.391761	0.0267498
36.596198	0.391761	0.0251871
36.791900	0.391761	0.0212556
36.987601	0.391761	0.0199032
37.183303	0.391761	0.0180527
37.379004	0.391761	0.0175748
37.574706	0.391761	0.0202738
37.770408	0.391761	0.0234487
37.966109	0.391761	0.0255941
38.161811	0.391761	0.0260571
38.357512	0.391761	0.0289332
38.553214	0.391761	0.0312447
38.748916	0.391761	0.0352276
38.944617	0.391761	0.033676
39.140319	0.391761	0.0324675
39.336020	0.391761	0.03365
39.531722	0.391761	0.0475067
39.727424	0.391761	0.0717241
39.923125	0.391761	0.106623
40.118827	0.391761	0.137682
40.314528	0.391761	0.164401
40.510230	0.391761	0.175413
40.705931	0.391761	0.179938
40.901633	0.391761	0.182803
41.097335	0.391761	0.183996
41.293036	0.391761	0.18001
41.488738	0.391761	0.172027
41.684439	0.391761	0.159594
41.880141	0.391761	0.128676
42.075843	0.391761	0.0845743
42.271544	0.391761	0.0466825
42.467246	0.391761	0.0292134
42.662947	0.391761	0.0240089
42.858649	0.391761	0.0277151
43.054351	0.391761	0.029916
43.250052	0.391761	0.0337329
43.445754	0.391761	0.0298678
43.641455	0.391761	0.0266004
43.837157	0.391761	0.0227243
44.032859	0.391761	0.0226227
44.228560	0.391761	0.0214806
44.424262	0.391761	0.0203828
44.619963	0.391761	0.0168941
44.815665	0.391761	0.0164937
45.011367	0.391761	0.0193033
45.207068	0.391761	0.0223454
45.402770	0.391761	0.0260848
45.598471	0.391761	0.0270238
45.794173	0.391761	0.0300105
45.989875	0.391761	0.0295658
46.185576	0.391761	0.0324529
46.381278	0.391761	0.0309234
46.576979	0.391761	0.0303127
46.772681	0.391761	0.0241341
46.968382	0.391761	0.0242982
47.164084	0.391761	0.0243295
47.359786	0.391761	0.0397912
47.555487	0.391761	0.057024
47.751189	0.391761	0.0774669
47.946890	0.391761	0.0947439
48.142592	0.391761	0.116183
48.338294	0.391761	0.133892
48.533995	0.391761	0.154368
48.729697	0.391761	0.173084
48.925398	0.391761	0.177476
49.121100	0.391761	0.174331
49.316802	0.391761	0.163149
49.512503	0.391761	0.148624
49.708205	0.391761	0.118902
49.903906	0.391761	0.082327
50.099608	0.391761	0.0463502
50.295310	0.391761	0.0354783
50.491011	0.391761	0.0331961
50.686713	0.391761	0.0338915
50.882414	0.391761	0.0307791
51.078116	0.391761	0.0270136
51.273818	0.391761	0.0228165
51.469519	0.391761	0.0200251
51.665221	0.391761	0.0188166
51.860922	0.391761	0.0191689
52.056624	0.391761	0.0197204
52.252325	0.391761	0.0189104
52.448027	0.391761	0.0223952
52.643729	0.391761	0.0241865
52.839430	0.391761	0.0303169
53.035132	0.391761	0.0324624
53.230833	0.391761	0.0340987
53.426535	0.391761	0.0330673
53.622237	0.391761	0.0430941
53.817938	0.391761	0.0626735
54.013640	0.391761	0.0932004
54.209341	0.391761	0.119211
54.405043	0.391761	0.147491
54.600745	0.391761	0.171376
54.796446	0.391761	0.185277
54.992148	0.391761	0.190268
55.187849	0.391761	0.189834
55.383551	0.391761	0.18629
55.579253	0.391761	0.180643
55.774954	0.391761	0.175106
55.970656	0.391761	0.159297
56.166357	0.391761	0.135463
56.362059	0.391761	0.0987117
56.557761	0.391761	0.0593366
56.753462	0.391761	0.0344511
56.949164	0.391761	0.0281729
57.144865	0.391761	0.0318681
57.340567	0.391761	0.0362053
57.536269	0.391761	0.0366572
57.731970	0.391761	0.0377732
57.927672	0.391761	0.0444571
58.123373	0.391761	0.059631
58.319075	0.391761	0.0791551
58.514776	0.391761	0.0973177
58.710478	0.391761	0.107001
58.906180	0.391761	0.113563
59.101881	0.391761	0.120513
59.297583	0.391761	0.125979
59.493284	0.391761	0.117531
59.688986	0.391761	0.0990771
59.884688	0.391761	0.0880281
60.080389	0.391761	0.0772116
60.276091	0.391761	0.0670149
60.471792	0.391761	0.0591206
60.667494	0.391761	0.0480052
60.863196	0.391761	0.0377975
61.058897	0.391761	0.0352607
61.254599	0.391761	0.0364321
61.450300	0.391761	0.0457836
61.646002	0.391761	0.0562199
61.841704	0.391761	0.0654497
62.037405	0.391761	0.0792178
62.233107	0.391761	0.105538
62.428808	0.391761	0.124642
62.624510	0.391761	0.126677
62.820212	0.391761	0.110558
63.015913	0.391761	0.0920484
63.211615	0.391761	0.0767045
63.407316	0.391761	0.0638291
63.603018	0.391761	0.0536103
63.798720	0.391761	0.0473211
63.994421	0.391761	0.0401131
64.190123	0.391761	0.0347758
64.385824	0.391761	0.0324604
64.581526	0.391761	0.0332665
64.777227	0.391761	0.0365742
64.972929	0.391761	0.0351443
65.168631	0.391761	0.0312682
65.364332	0.391761	0.0249457
65.560034	0.391761	0.02449
65.755735	0.391761	0.0229383
65.951437	0.391761	0.0253605
66.147139	0.391761	0.0235322
66.342840	0.391761	0.0215378
66.538542	0.391761	0.0220007
66.734243	0.391761	0.025552
66.929945	0.391761	0.030177
67.125647	0.391761	0.0333851
67.321348	0.391761	0.0340805
67.517050	0.391761	0.0335915
67.712751	0.391761	0.0341873
67.908453	0.391761	0.0337869
68.104155	0.391761	0.0372164
68.299856	0.391761	0.0403249
68.495558	0.391761	0.0461232
68.691259	0.391761	0.0510692
68.886961	0.391761	0.059347
69.082663	0.391761	0.0603081
69.278364	0.391761	0.0648999
69.474066	0.391761	0.0677759
69.669767	0.391761	0.0701871
69.865469	0.391761	0.0614294
70.061171	0.391761	0.0547638
70.256872	0.391761	0.0510537
70.452574	0.391761	0.0464469
70.648275	0.391761	0.0396485
70.843977	0.391761	0.0351967
71.039678	0.391761	0.0350841
71.235380	0.391761	0.0372074
71.431082	0.391761	0.0421977
71.626783	0.391761	0.049435
71.822485	0.391761	0.0664243
72.018186	0.391761	0.0913944
72.213888	0.391761	0.123681
72.409590	0.391761	0.142298
72.605291	0.391761	0.154417
72.800993	0.391761	0.158698
72.996694	0.391761	0.147804
73.192396	0.391761	0.11786
73.388098	0.391761	0.0851268
73.583799	0.391761	0.0612596
73.779501	0.391761	0.0468677
73.975202	0.391761	0.0385971
74.170904	0.391761	0.0351637
74.366606	0.391761	0.0362355
74.562307	0.391761	0.038868
74.758009	0.391761	0.0418769
74.953710	0.391761	0.0431147
75.149412	0.391761	0.0552667
75.345114	0.391761	0.0762077
75.540815	0.391761	0.101565
75.736517	0.391761	0.124764
75.932218	0.391761	0.143193
76.127920	0.391761	0.147331
76.323622	0.391761	0.148148
76.519323	0.391761	0.145854
76.715025	0.391761	0.140772
76.910726	0.391761	0.124542
77.106428	0.391761	0.0943547
77.302129	0.391761	0.0614219
77.497831	0.391761	0.044949
77.693533	0.391761	0.0424676
77.889234	0.391761	0.0453436
78.084936	0.391761	0.0439138
78.280637	0.391761	0.0382333
78.476339	0.391761	0.0350988
78.672041	0.391761	0.0338571
78.867742	0.391761	0.0357148
79.063444	0.391761	0.0375393
79.259145	0.391761	0.0454407
79.454847	0.391761	0.064511
79.650549	0.391761	0.094728
79.846250	0.391761	0.133291
80.041952	0.391761	0.158848
80.237653	0.391761	0.166384
80.433355	0.391761	0.164777
80.629057	0.391761	0.160193
80.824758	0.391761	0.145867
81.020460	0.391761	0.112425
81.216161	0.391761	0.0772342
81.411863	0.391761	0.0532563
81.607565	0.391761	0.0447311
81.803266	0.391761	0.0377002
81.998968	0.391761	0.0366246
82.194669	0.391761	0.0376631
82.390371	0.391761	0.038901
82.586073	0.391761	0.0375043
82.781774	0.391761	0.0405907
82.977476	0.391761	0.054879
83.173177	0.391761	0.0816867
83.368879	0.391761	0.110874
83.564580	0.391761	0.135933
83.760282	0.391761	0.161534
83.955984	0.391761	0.179951
84.151685	0.391761	0.185207
84.347387	0.391761	0.183755
84.543088	0.391761	0.183443
84.738790	0.391761	0.18446
84.934492	0.391761	0.182177
85.130193	0.391761	0.169258
85.325895	0.391761	0.148291
85.521596	0.391761	0.118789
85.717298	0.391761	0.0848051
85.913000	0.391761	0.0539865
86.108701	0.391761	0.0351337
86.304403	0.391761	0.0286784
86.500104	0.391761	0.0315102
86.695806	0.391761	0.0356039
86.891508	0.391761	0.0441141
87.087209	0.391761	0.0574284
87.282911	0.391761	0.0731779
87.478612	0.391761	0.092691
87.674314	0.391761	0.10626
87.870016	0.391761	0.11653
88.065717	0.391761	0.120037
88.261419	0.391761	0.118463
88.457120	0.391761	0.111211
88.652822	0.391761	0.102996
88.848524	0.391761	0.0827151
89.044225	0.391761	0.0619252
89.239927	0.391761	0.0455851
89.435628	0.391761	0.0368939
89.631330	0.391761	0.036095
89.827031	0.391761	0.0385282
90.022733	0.391761	0.0392015
90.218435	0.391761	0.0365319
90.414136	0.391761	0.0371941
90.609838	0.391761	0.0411107
90.805539	0.391761	0.0509271
91.001241	0.391761	0.06402
91.196943	0.391761	0.0814631
91.392644	0.391761	0.09232
91.588346	0.391761	0.10455
91.784047	0.391761	0.114665
91.979749	0.391761	0.118814
92.175451	0.391761	0.119642
92.371152	0.391761	0.110774
92.566854	0.391761	0.100079
92.762555	0.391761	0.0883105
92.958257	0.391761	0.0806486
93.153959	0.391761	0.0726547
93.349660	0.391761	0.0597018
93.545362	0.391761	0.0478005
93.741063	0.391761	0.0397402
93.936765	0.391761	0.0387642
94.132467	0.391761	0.039692
94.328168	0.391761	0.0407195
94.523870	0.391761	0.044459
94.719571	0.391761	0.0586699
94.915273	0.391761	0.0871379
95.110975	0.391761	0.114333
95.306676	0.391761	0.139248
95.502378	0.391761	0.161462
95.698079	0.391761	0.173769
95.893781	0.391761	0.181947
96.089482	0.391761	0.192217
96.285184	0.391761	0.196444
96.480886	0.391761	0.193796
96.676587	0.391761	0.185348
96.872289	0.391761	0.168101
97.067990	0.391761	0.132788
97.263692	0.391761	0.0911991
97.459394	0.391761	0.0609783
97.655095	0.391761	0.0429446
97.850797	0.391761	0.0371756
98.046498	0.391761	0.0344064
98.242200	0.391761	0.0352346
0.000000	0.587642	0.0321175
0.195702	0.587642	0.0347721
0.391403	0.587642	0.028173
0.587105	0.587642	0.0261343
0.782806	0.587642	0.0202767
0.978508	0.587642	0.023031
1.174210	0.587642	0.0197415
1.369911	0.587642	0.0203373
1.565613	0.587642	0.0143469
1.761314	0.587642	0.0163485
1.957016	0.587642	0.0191139
2.152718	0.587642	0.0243698
2.348419	0.587642	0.0264821
2.544121	0.587642	0.0277863
2.739822	0.587642	0.0283157
2.935524	0.587642	0.0287897
3.131225	0.587642	0.0293966
3.326927	0.587642	0.0288965
3.522629	0.587642	0.0279205
3.718330	0.587642	0.0240664
3.914032	0.587642	0.0248615
4.109733	0.587642	0.0231328
4.305435	0.587642	0.0298609
4.501137	0.587642	0.0324159
4.696838	0.587642	0.0367642
4.892540	0.587642	0.0315154
5.088241	0.587642	0.0291115
5.283943	0.587642	0.0221027
5.479645	0.587642	0.0224771
5.675346	0.587642	0.0211469
5.871048	0.587642	0.0194071
6.066749	0.587642	0.0179551
6.262451	0.587642	0.0185509
6.458153	0.587642	0.0230984
6.653854	0.587642	0.0277676
6.849556	0.587642	0.0319166
7.045257	0.587642	0.0316269
7.240959	0.587642	0.0351117
7.436661	0.587642	0.0354751
7.632362	0.587642	0.0405539
7.828064	0.587642	0.0399985
8.023765	0.587642	0.0430406
8.219467	0.587642	0.0423302
8.415169	0.587642	0.0457486
8.610870	0.587642	0.0415736
8.806572	0.587642	0.0381956
9.002273	0.587642	0.0295264
9.197975	0.587642	0.0265026
9.393676	0.587642	0.0235563
9.589378	0.587642	0.0261999
9.785080	0.587642	0.0296958
9.980781	0.587642	0.0336566
10.176483	0.587642	0.0319721
10.372184	0.587642	0.0272326
10.567886	0.587642	0.0265001
10.763588	0.587642	0.0256569
10.959289	0.587642	0.0308574
11.154991	0.587642	0.0306784
11.350692	0.587642	0.0378714
11.546394	0.587642	0.0474222
11.742096	0.587642	0.0653745
11.937797	0.587642	0.0704312
12.133499	0.587642	0.0715361
12.329200	0.587642	0.0650255
12.524902	0.587642	0.0639499
12.720604	0.587642	0.0566976
12.916305	0.587642	0.0466448
13.112007	0.587642	0.0376104
13.307708	0.587642	0.0354057
13.503410	0.587642	0.0297474
13.699112	0.587642	0.0255724
13.894813	0.587642	0.0256701
14.090515	0.587642	0.0267197
14.286216	0.587642	0.0318871
14.481918	0.587642	0.0312431
14.677620	0.587642	0.0299793
14.873321	0.587642	0.0243652
15.069023	0.587642	0.0229354
15.264724	0.587642	0.0204539
15.460426	0.587642	0.0229979
15.656127	0.587642	0.0169632
15.851829	0.587642	0.017227
16.047531	0.587642	0.0158414
16.243232	0.587642	0.0218943
16.438934	0.587642	0.0241394
16.634635	0.587642	0.0290854
16.830337	0.587642	0.0279322
17.026039	0.587642	0.0312289
17.221740	0.587642	0.0314926
17.417442	0.587642	0.0306383
17.613143	0.587642	0.0304704
17.808845	0.587642	0.0300146
18.004547	0.587642	0.0378164
18.200248	0.587642	0.0495921
18.395950	0.587642	0.0723706
18.591651	0.587642	0.0977835
18.787353	0.587642	0.128288
18.983055	0.587642	0.15017
19.178756	0.587642	0.173757
19.374458	0.587642	0.181082
19.570159	0.587642	0.186405
19.765861	0.587642	0.180913
19.961563	0.587642	0.168557
20.157264	0.587642	0.13796
20.352966	0.587642	0.107009
20.548667	0.587642	0.0863074
20.744369	0.587642	0.0684841
20.940071	0.587642	0.0490336
21.135772	0.587642	0.0339111
21.331474	0.587642	0.0296365
21.527175	0.587642	0.0306307
21.722877	0.587642	0.0320235
21.918578	0.587642	0.027129
22.114280	0.587642	0.0239834
22.309982	0.587642	0.0178491
22.505683	0.587642	0.0200942
22.701385	0.587642	0.0163177
22.897086	0.587642	0.0193044
23.092788	0.587642	0.0171661
23.288490	0.587642	0.0216693
23.484191	0.587642	0.0205494
23.679893	0.587642	0.0254622
23.875594	0.587642	0.0263126
24.071296	0.587642	0.0321773
24.266998	0.587642	0.0319097
24.462699	0.587642	0.0311108
24.658401	0.587642	0.029382
24.854102	0.587642	0.0267014
25.049804	0.587642	0.0283266
25.245506	0.587642	0.0277601
25.441207	0.587642	0.029175
25.636909	0.587642	0.0294941
25.832610	0.587642	0.0385025
26.028312	0.587642	0.04626
26.224014	0.587642	0.0623306
26.419715	0.587642	0.0673098
26.615417	0.587642	0.0742261
26.811118	0.587642	0.0733275
27.006820	0.587642	0.0772551
27.202522	0.587642	0.0722056
27.398223	0.587642	0.06937
27.593925	0.587642	0.0530188
27.789626	0.587642	0.0440619
27.985328	0.587642	0.0348061
28.181029	0.587642	0.0308746
28.376731	0.587642	0.0329094
28.572433	0.587642	0.0323319
28.768134	0.587642	0.0325956
28.963836	0.587642	0.0275129
29.159537	0.587642	0.0272453
29.355239	0.587642	0.0231477
29.550941	0.587642	0.0251382
29.746642	0.587642	0.0189818
29.942344	0.587642	0.0195887
30.138045	0.587642	0.0148713
30.333747	0.587642	0.0207471
30.529449	0.587642	0.0217967
30.725150	0.587642	0.0268534
30.920852	0.587642	0.0252575
31.116553	0.587642	0.0279343
31.312255	0.587642	0.0299912
31.507957	0.587642	0.0326569
31.703658	0.587642	0.0317805
31.899360	0.587642	0.0276166
32.095061	0.587642	0.0241942
32.290763	0.587642	0.0209933
32.486465	0.587642	0.0242789
32.682166	0.587642	0.0244983
32.877868	0.587642	0.0335178
33.073569	0.587642	0.0429136
33.269271	0.587642	0.0623159
33.464973	0.587642	0.0765601
33.660674	0.587642	0.0973903
33.856376	0.587642	0.105325
34.052077	0.587642	0.119713
34.247779	0.587642	0.117143
34.443480	0.587642	0.114208
34.639182	0.587642	0.102993
34.834884	0.587642	0.0929067
35.030585	0.587642	0.0718622
35.226287	0.587642	0.0543599
35.421988	0.587642	0.0407539
35.617690	0.587642	0.0331806
35.813392	0.587642	0.0353815
36.009093	0.587642	0.0344497
36.204795	0.587642	0.0333519
36.400496	0.587642	0.026476
36.596198	0.587642	0.0259317
36.791900	0.587642	0.0209375
36.987601	0.587642	0.0256953
37.183303	0.587642	0.0211772
37.379004	0.587642	0.020976
37.574706	0.587642	0.0185167
37.770408	0.587642	0.0235955
37.966109	0.587642	0.0258959
38.161811	0.587642	0.0311851
38.357512	0.587642	0.0317809
38.553214	0.587642	0.0322106
38.748916	0.587642	0.0314781
38.944617	0.587642	0.0300814
39.140319	0.587642	0.0332785
39.336020	0.587642	0.0394974
39.531722	0.587642	0.058136
39.727424	0.587642	0.0843681
39.923125	0.587642	0.119588
40.118827	0.587642	0.150159
40.314528	0.587642	0.177277
40.510230	0.587642	0.186507
40.705931	0.587642	0.189759
40.901633	0.587642	0.185927
41.097335	0.587642	0.187508
41.293036	0.587642	0.18299
41.488738	0.587642	0.176203
41.684439	0.587642	0.152181
41.880141	0.587642	0.121639
42.075843	0.587642	0.083271
42.271544	0.587642	0.0476484
42.467246	0.587642	0.0311312
42.662947	0.587642	0.030277
42.858649	0.587642	0.0310941
43.054351	0.587642	0.0307601
43.250052	0.587642	0.032009
43.445754	0.587642	0.0297157
43.641455	0.587642	0.0306436
43.837157	0.587642	0.0254281
44.032859	0.587642	0.0229245
44.228560	0.587642	0.0184949
44.424262	0.587642	0.0203083
44.619963	0.587642	0.0191773
44.815665	0.587642	0.0211788
45.011367	0.587642	0.019915
45.207068	0.587642	0.0229682
45.402770	0.587642	0.0248591
45.598471	0.587642	0.0304249
45.794173	0.587642	0.0320391
45.989875	0.587642	0.0319707
46.185576	0.587642	0.0299321
46.381278	0.587642	0.0280151
46.576979	0.587642	0.0257219
46.772681	0.587642	0.0240374
46.968382	0.587642	0.0239026
47.164084	0.587642	0.0233694
47.359786	0.587642	0.0288024
47.555487	0.587642	0.0385856
47.751189	0.587642	0.0584418
47.946890	0.587642	0.0773461
48.142592	0.587642	0.0976561
48.338294	0.587642	0.11355
48.533995	0.587642	0.133029
48.729697	0.587642	0.14807
48.925398	0.587642	0.160433
49.121100	0.587642	0.152483
49.316802	0.587642	0.139076
49.512503	0.587642	0.119858
49.708205	0.587642	0.0935007
49.903906	0.587642	0.0656708
50.099608	0.587642	0.048268
50.295310	0.587642	0.0384809
50.491011	0.587642	0.0326123
50.686713	0.587642	0.0303523
50.882414	0.587642	0.0269521
51.078116	0.587642	0.0277692
51.273818	0.587642	0.0246347
51.469519	0.587642	0.0222861
51.665221	0.587642	0.017779
51.860922	0.587642	0.0197474
52.056624	0.587642	0.0189374
52.252325	0.587642	0.024304
52.448027	0.587642	0.0253758
52.643729	0.587642	0.0278976
52.839430	0.587642	0.0292572
53.035132	0.587642	0.0336718
53.230833	0.587642	0.0340684
53.426535	0.587642	0.0381178
53.622237	0.587642	0.0443588
53.817938	0.587642	0.0593778
54.013640	0.587642	0.0847797
54.209341	0.587642	0.109838
54.405043	0.587642	0.136004
54.600745	0.587642	0.161317
54.796446	0.587642	0.178196
54.992148	0.587642	0.17194
55.187849	0.587642	0.168905
55.383551	0.587642	0.168106
55.579253	0.587642	0.172941
55.774954	0.587642	0.163852
55.970656	0.587642	0.145707
56.166357	0.587642	0.115553
56.362059	0.587642	0.0848006
56.557761	0.587642	0.0550115
56.753462	0.587642	0.0380294
56.949164	0.587642	0.0305225
57.144865	0.587642	0.0312401
57.340567	0.587642	0.0337619
57.536269	0.587642	0.0357303
57.731970	0.587642	0.0392594
57.927672	0.587642	0.0410285
58.123373	0.587642	0.050203
58.319075	0.587642	0.0615359
58.514776	0.587642	0.0777282
58.710478	0.587642	0.0840578
58.906180	0.587642	0.0902989
59.101881	0.587642	0.0886255
59.297583	0.587642	0.096538
59.493284	0.587642	0.0907026
59.688986	0.587642	0.08003
59.884688	0.587642	0.0695455
60.080389	0.587642	0.0559284
60.276091	0.587642	0.0478571
60.471792	0.587642	0.0464493
60.667494	0.587642	0.0413998
60.863196	0.587642	0.0417521
61.058897	0.587642	0.0474508
61.254599	0.587642	0.0555626
61.450300	0.587642	0.0814736
61.646002	0.587642	0.102083
61.841704	0.587642	0.111102
62.037405	0.587642	0.122734
62.233107	0.587642	0.136402
62.428808	0.587642	0.153823
62.624510	0.587642	0.156954
62.820212	0.587642	0.142573
63.015913	0.587642	0.11916
63.211615	0.587642	0.0897248
63.407316	0.587642	0.0646954
63.603018	0.587642	0.044935
63.798720	0.587642	0.0356792
63.994421	0.587642	0.0325114
64.190123	0.587642	0.0336939
64.385824	0.587642	0.0349428
64.581526	0.587642	0.0340885
64.777227	0.587642	0.0326808
64.972929	0.587642	0.029823
65.168631	0.587642	0.0305073
65.364332	0.587642	0.0277159
65.560034	0.587642	0.0260093
65.755735	0.587642	0.0193991
65.951437	0.587642	0.0199285
66.147139	0.587642	0.0192624
66.342840	0.587642	0.0237767
66.538542	0.587642	0.0235091
66.734243	0.587642	0.0258759
66.929945	0.587642	0.0269698
67.125647	0.587642	0.0317387
67.321348	0.587642	0.0346812
67.517050	0.587642	0.0356201
67.712751	0.587642	0.0359613
67.908453	0.587642	0.0332585
68.104155	0.587642	0.0319836
68.299856	0.587642	0.0315057
68.495558	0.587642	0.0364406
68.691259	0.587642	0.0398147
68.886961	0.587642	0.0439637
69.082663	0.587642	0.0429434
69.278364	0.587642	0.0487639
69.474066	0.587642	0.0555806
69.669767	0.587642	0.0632053
69.865469	0.587642	0.0618972
70.061171	0.587642	0.0557851
70.256872	0.587642	0.0476694
70.452574	0.587642	0.0431623
70.648275	0.587642	0.0403266
70.843977	0.587642	0.0394392
71.039678	0.587642	0.0381089
71.235380	0.587642	0.0388486
71.431082	0.587642	0.0453664
71.626783	0.587642	0.0627099
71.822485	0.587642	0.0955392
72.018186	0.587642	0.131778
72.213888	0.587642	0.157855
72.409590	0.587642	0.170461
72.605291	0.587642	0.177266
72.800993	0.587642	0.17567
72.996694	0.587642	0.168772
73.192396	0.587642	0.139227
73.388098	0.587642	0.10812
73.583799	0.587642	0.0885038
73.779501	0.587642	0.0692525
73.975202	0.587642	0.0555691
74.170904	0.587642	0.0443319
74.366606	0.587642	0.0368915
74.562307	0.587642	0.0347089
74.758009	0.587642	0.0374853
74.953710	0.587642	0.0412912
75.149412	0.587642	0.0512626
75.345114	0.587642	0.0619867
75.540815	0.587642	0.0796069
75.736517	0.587642	0.0945041
75.932218	0.587642	0.109401
76.127920	0.587642	0.115399
76.323622	0.587642	0.121341
76.519323	0.587642	0.117033
76.715025	0.587642	0.10936
76.910726	0.587642	0.0950348
77.106428	0.587642	0.0766912
77.302129	0.587642	0.0601519
77.497831	0.587642	0.0528332
77.693533	0.587642	0.0526984
77.889234	0.587642	0.050693
78.084936	0.587642	0.0462301
78.280637	0.587642	0.0413799
78.476339	0.587642	0.0394187
78.672041	0.587642	0.0361846
78.867742	0.587642	0.035762
79.063444	0.587642	0.0368448
79.259145	0.587642	0.0544208
79.454847	0.587642	0.0839846
79.650549	0.587642	0.12081
79.846250	0.587642	0.149499
80.041952	0.587642	0.172333
80.237653	0.587642	0.180711
80.433355	0.587642	0.183465
80.629057	0.587642	0.178072
80.824758	0.587642	0.157891
81.020460	0.587642	0.122412
81.216161	0.587642	0.0862142
81.411863	0.587642	0.06362
81.607565	0.587642	0.0532573
81.803266	0.587642	0.0435366
81.998968	0.587642	0.0371588
82.194669	0.587642	0.0359282
82.390371	0.587642	0.0359816
82.586073	0.587642	0.0387691
82.781774	0.587642	0.0408814
82.977476	0.587642	0.0522696
83.173177	0.587642	0.0727236
83.368879	0.587642	0.0986899
83.564580	0.587642	0.117771
83.760282	0.587642	0.143826
83.955984	0.587642	0.161026
84.151685	0.587642	0.16326
84.347387	0.587642	0.155366
84.543088	0.587642	0.156083
84.738790	0.587642	0.163354
84.934492	0.587642	0.165112
85.130193	0.587642	0.14958
85.325895	0.587642	0.124705
85.521596	0.587642	0.0962223
85.717298	0.587642	0.0713589
85.913000	0.587642	0.0525283
86.108701	0.587642	0.0362103
86.304403	0.587642	0.0310059
86.500104	0.587642	0.0290447
86.695806	0.587642	0.0312455
86.891508	0.587642	0.0331917
87.087209	0.587642	0.0428089
87.282911	0.587642	0.0544739
87.478612	0.587642	0.068873
87.674314	0.587642	0.0796303
87.870016	0.587642	0.0873879
88.065717	0.587642	0.0911052
88.261419	0.587642	0.0927636
88.457120	0.587642	0.0854781
88.652822	0.587642	0.0711084
88.848524	0.587642	0.0590521
89.044225	0.587642	0.0462984
89.239927	0.587642	0.0398431
89.435628	0.587642	0.0369853
89.631330	0.587642	0.0353673
89.827031	0.587642	0.0342916
90.022733	0.587642	0.0391712
90.218435	0.587642	0.0397892
90.414136	0.587642	0.0425656
90.609838	0.587642	0.0401948
90.805539	0.587642	0.0415212
91.001241	0.587642	0.0460576
91.196943	0.587642	0.0608552
91.392644	0.587642	0.0730847
91.588346	0.587642	0.0870742
91.784047	0.587642	0.0905923
91.979749	0.587642	0.0948852
92.175451	0.587642	0.0984365
92.371152	0.587642	0.101025
92.566854	0.587642	0.113907
92.762555	0.587642	0.114337
92.958257	0.587642	0.106066
93.153959	0.587642	0.087269
93.349660	0.587642	0.0726225
93.545362	0.587642	0.0594261
93.741063	0.587642	0.0493954
93.936765	0.587642	0.039232
94.132467	0.587642	0.0354554
94.328168	0.587642	0.0354203
94.523870	0.587642	0.045436
94.719571	0.587642	0.0576544
94.915273	0.587642	0.0787393
95.110975	0.587642	0.0958946
95.306676	0.587642	0.114168
95.502378	0.587642	0.135552
95.698079	0.587642	0.152851
[truncated: 171,536 more rows]
