# Supplementary material for: Cyclodehydrogenation of molecular nanographene precursors catalyzed by atomic hydrogen
Source: Nat Commun. 2025 Jan 15;16:691. doi: 10.1038/s41467-024-54774-1 (PMC11735845; doi:10.1038/s41467-024-54774-1)
Supplement: Supplementary file 4 — Source Data [file 41467_2024_54774_MOESM4_ESM.zip › Source Data/Suppl Figure 3/Suupl Figure 3f_inset.txt]

X[nm]		Y[nm]		Z[nm]
0.000000	0.000000	0.0853491
0.098295	0.000000	0.0995368
0.196590	0.000000	0.111281
0.294884	0.000000	0.120237
0.393179	0.000000	0.128508
0.491474	0.000000	0.136458
0.589769	0.000000	0.141418
0.688063	0.000000	0.140883
0.786358	0.000000	0.136094
0.884653	0.000000	0.126323
0.982948	0.000000	0.109734
1.081242	0.000000	0.0866141
1.179537	0.000000	0.063208
1.277832	0.000000	0.0462911
1.376127	0.000000	0.0369597
1.474422	0.000000	0.0308955
1.572716	0.000000	0.0262564
1.671011	0.000000	0.0232555
1.769306	0.000000	0.021632
1.867601	0.000000	0.0206108
1.965895	0.000000	0.0189587
2.064190	0.000000	0.0170339
2.162485	0.000000	0.0168476
2.260780	0.000000	0.0189583
2.359075	0.000000	0.0212188
2.457369	0.000000	0.0243222
2.555664	0.000000	0.0322347
2.653959	0.000000	0.0487617
2.752254	0.000000	0.0720845
2.850548	0.000000	0.096193
2.948843	0.000000	0.115943
3.047138	0.000000	0.132255
3.145433	0.000000	0.147548
3.243727	0.000000	0.161705
3.342022	0.000000	0.172656
3.440317	0.000000	0.180193
3.538612	0.000000	0.185526
3.636907	0.000000	0.189826
3.735201	0.000000	0.192871
3.833496	0.000000	0.194202
3.931791	0.000000	0.193554
4.030086	0.000000	0.190949
4.128380	0.000000	0.187059
4.226675	0.000000	0.182731
4.324970	0.000000	0.178065
4.423265	0.000000	0.171527
4.521559	0.000000	0.161757
4.619854	0.000000	0.148427
4.718149	0.000000	0.131892
4.816444	0.000000	0.111943
4.914739	0.000000	0.0902703
5.013033	0.000000	0.0720994
5.111328	0.000000	0.0652221
5.209623	0.000000	0.0732318
5.307918	0.000000	0.0919867
5.406212	0.000000	0.113873
5.504507	0.000000	0.134245
5.602802	0.000000	0.1513
5.701097	0.000000	0.164191
5.799392	0.000000	0.172868
5.897686	0.000000	0.178363
5.995981	0.000000	0.182337
6.094276	0.000000	0.184916
6.192571	0.000000	0.185066
6.290865	0.000000	0.18141
6.389160	0.000000	0.17502
6.487455	0.000000	0.168666
6.585750	0.000000	0.165415
6.684044	0.000000	0.164706
6.782339	0.000000	0.163071
6.880634	0.000000	0.157846
6.978929	0.000000	0.149568
7.077224	0.000000	0.13763
7.175518	0.000000	0.119781
7.273813	0.000000	0.0954218
7.372108	0.000000	0.0692025
7.470403	0.000000	0.0485766
7.568697	0.000000	0.0365289
7.666992	0.000000	0.0303122
7.765287	0.000000	0.0262932
7.863582	0.000000	0.0232695
7.961876	0.000000	0.0214012
8.060171	0.000000	0.0210722
8.158466	0.000000	0.0214364
8.256761	0.000000	0.02185
8.355056	0.000000	0.0217373
8.453350	0.000000	0.0216465
8.551645	0.000000	0.0220377
8.649940	0.000000	0.0233673
8.748235	0.000000	0.0251125
8.846529	0.000000	0.0266363
8.944824	0.000000	0.0276733
9.043119	0.000000	0.0293017
9.141414	0.000000	0.0322137
9.239708	0.000000	0.0362658
9.338003	0.000000	0.0397701
9.436298	0.000000	0.0414041
9.534593	0.000000	0.0424681
9.632888	0.000000	0.0444787
9.731182	0.000000	0.0468251
9.829477	0.000000	0.047228
9.927772	0.000000	0.0451012
10.026067	0.000000	0.041789
10.124361	0.000000	0.0391693
10.222656	0.000000	0.0373654
10.320951	0.000000	0.0358083
10.419246	0.000000	0.0338372
10.517541	0.000000	0.0318772
10.615835	0.000000	0.0302025
10.714130	0.000000	0.0291676
10.812425	0.000000	0.028591
10.910720	0.000000	0.0282893
11.009014	0.000000	0.0283775
11.107309	0.000000	0.0286085
11.205604	0.000000	0.028364
11.303899	0.000000	0.0278838
11.402193	0.000000	0.0283419
11.500488	0.000000	0.0299827
11.598783	0.000000	0.0316496
11.697078	0.000000	0.0317165
11.795373	0.000000	0.0308474
11.893667	0.000000	0.0306469
11.991962	0.000000	0.0321326
12.090257	0.000000	0.0341717
12.188552	0.000000	0.0353343
12.286846	0.000000	0.0350376
12.385141	0.000000	0.0350568
12.483436	0.000000	0.0364551
12.581731	0.000000	0.0388694
12.680025	0.000000	0.0407804
12.778320	0.000000	0.0414194
12.876615	0.000000	0.0407961
12.974910	0.000000	0.0401065
13.073205	0.000000	0.0405227
13.171499	0.000000	0.0420568
13.269794	0.000000	0.043316
13.368089	0.000000	0.0429536
13.466384	0.000000	0.0415008
13.564678	0.000000	0.0408342
13.662973	0.000000	0.0418498
13.761268	0.000000	0.0429728
13.859563	0.000000	0.0429354
13.957858	0.000000	0.0414278
14.056152	0.000000	0.0403038
14.154447	0.000000	0.0409892
14.252742	0.000000	0.0420287
14.351037	0.000000	0.0412554
14.449331	0.000000	0.0400699
14.547626	0.000000	0.0398677
14.645921	0.000000	0.0410753
14.744216	0.000000	0.0425509
14.842510	0.000000	0.0427737
14.940805	0.000000	0.042133
15.039100	0.000000	0.0422574
0.000000	0.098286	0.101815
0.098295	0.098286	0.116626
0.196590	0.098286	0.129459
0.294884	0.098286	0.139229
0.393179	0.098286	0.146843
0.491474	0.098286	0.152584
0.589769	0.098286	0.155383
0.688063	0.098286	0.154889
0.786358	0.098286	0.150483
0.884653	0.098286	0.139845
0.982948	0.098286	0.122114
1.081242	0.098286	0.0984194
1.179537	0.098286	0.074168
1.277832	0.098286	0.0563959
1.376127	0.098286	0.0466599
1.474422	0.098286	0.040458
1.572716	0.098286	0.0351553
1.671011	0.098286	0.0299111
1.769306	0.098286	0.0255093
1.867601	0.098286	0.02267
1.965895	0.098286	0.0207181
2.064190	0.098286	0.018976
2.162485	0.098286	0.0183201
2.260780	0.098286	0.0189074
2.359075	0.098286	0.0205823
2.457369	0.098286	0.0238539
2.555664	0.098286	0.0300425
2.653959	0.098286	0.0416117
2.752254	0.098286	0.0592946
2.850548	0.098286	0.0798128
2.948843	0.098286	0.0989171
3.047138	0.098286	0.116067
3.145433	0.098286	0.132579
3.243727	0.098286	0.149066
3.342022	0.098286	0.163843
3.440317	0.098286	0.175081
3.538612	0.098286	0.182521
3.636907	0.098286	0.187583
3.735201	0.098286	0.190828
3.833496	0.098286	0.192414
3.931791	0.098286	0.192009
4.030086	0.098286	0.189416
4.128380	0.098286	0.184822
4.226675	0.098286	0.178322
4.324970	0.098286	0.169426
4.423265	0.098286	0.158124
4.521559	0.098286	0.145433
4.619854	0.098286	0.131791
4.718149	0.098286	0.116299
4.816444	0.098286	0.0975906
4.914739	0.098286	0.0778754
5.013033	0.098286	0.0624185
5.111328	0.098286	0.0568013
5.209623	0.098286	0.0633482
5.307918	0.098286	0.0800222
5.406212	0.098286	0.100958
5.504507	0.098286	0.121308
5.602802	0.098286	0.138466
5.701097	0.098286	0.152101
5.799392	0.098286	0.162667
5.897686	0.098286	0.170377
5.995981	0.098286	0.174976
6.094276	0.098286	0.176353
6.192571	0.098286	0.174286
6.290865	0.098286	0.168761
6.389160	0.098286	0.160783
6.487455	0.098286	0.152008
6.585750	0.098286	0.145302
6.684044	0.098286	0.142345
6.782339	0.098286	0.141758
6.880634	0.098286	0.139694
6.978929	0.098286	0.133123
7.077224	0.098286	0.120172
7.175518	0.098286	0.101286
7.273813	0.098286	0.0792465
7.372108	0.098286	0.0585602
7.470403	0.098286	0.0431075
7.568697	0.098286	0.0338199
7.666992	0.098286	0.0284968
7.765287	0.098286	0.0250919
7.863582	0.098286	0.0230564
7.961876	0.098286	0.0218035
8.060171	0.098286	0.0212253
8.158466	0.098286	0.0210874
8.256761	0.098286	0.0210418
8.355056	0.098286	0.0211132
8.453350	0.098286	0.0219617
8.551645	0.098286	0.0228532
8.649940	0.098286	0.0236553
8.748235	0.098286	0.024479
8.846529	0.098286	0.0255156
8.944824	0.098286	0.0268724
9.043119	0.098286	0.0290051
9.141414	0.098286	0.0311101
9.239708	0.098286	0.032977
9.338003	0.098286	0.0347643
9.436298	0.098286	0.0365968
9.534593	0.098286	0.0385848
9.632888	0.098286	0.0403142
9.731182	0.098286	0.0408968
9.829477	0.098286	0.0403617
9.927772	0.098286	0.0394145
10.026067	0.098286	0.0384758
10.124361	0.098286	0.037719
10.222656	0.098286	0.0364479
10.320951	0.098286	0.0347998
10.419246	0.098286	0.0335113
10.517541	0.098286	0.0327726
10.615835	0.098286	0.0321678
10.714130	0.098286	0.0316223
10.812425	0.098286	0.0307413
10.910720	0.098286	0.0299067
11.009014	0.098286	0.0297649
11.107309	0.098286	0.0301024
11.205604	0.098286	0.0302484
11.303899	0.098286	0.0300558
11.402193	0.098286	0.0298914
11.500488	0.098286	0.0304726
11.598783	0.098286	0.0317917
11.697078	0.098286	0.032609
11.795373	0.098286	0.0326807
11.893667	0.098286	0.0325842
11.991962	0.098286	0.0328703
12.090257	0.098286	0.0341231
12.188552	0.098286	0.0358581
12.286846	0.098286	0.0364876
12.385141	0.098286	0.0364825
12.483436	0.098286	0.0368139
12.581731	0.098286	0.0376751
12.680025	0.098286	0.0389567
12.778320	0.098286	0.040047
12.876615	0.098286	0.0403268
12.974910	0.098286	0.0407145
13.073205	0.098286	0.0413725
13.171499	0.098286	0.0419745
13.269794	0.098286	0.0423394
13.368089	0.098286	0.0422403
13.466384	0.098286	0.0420561
13.564678	0.098286	0.0424291
13.662973	0.098286	0.0424186
13.761268	0.098286	0.041749
13.859563	0.098286	0.0413791
13.957858	0.098286	0.0414094
14.056152	0.098286	0.0417698
14.154447	0.098286	0.0423215
14.252742	0.098286	0.0422507
14.351037	0.098286	0.0416746
14.449331	0.098286	0.0415891
14.547626	0.098286	0.0418071
14.645921	0.098286	0.0423119
14.744216	0.098286	0.0426225
14.842510	0.098286	0.0424495
14.940805	0.098286	0.0423822
15.039100	0.098286	0.0427676
0.000000	0.196573	0.116589
0.098295	0.196573	0.132453
0.196590	0.196573	0.145304
0.294884	0.196573	0.154492
0.393179	0.196573	0.161241
0.491474	0.196573	0.165764
0.589769	0.196573	0.167391
0.688063	0.196573	0.16629
0.786358	0.196573	0.161127
0.884653	0.196573	0.150315
0.982948	0.196573	0.133559
1.081242	0.196573	0.111692
1.179537	0.196573	0.089083
1.277832	0.196573	0.0719268
1.376127	0.196573	0.0614449
1.474422	0.196573	0.0543156
1.572716	0.196573	0.0476814
1.671011	0.196573	0.0397148
1.769306	0.196573	0.0318164
1.867601	0.196573	0.025989
1.965895	0.196573	0.0222537
2.064190	0.196573	0.020044
2.162485	0.196573	0.0193766
2.260780	0.196573	0.0192095
2.359075	0.196573	0.0200131
2.457369	0.196573	0.0226353
2.555664	0.196573	0.0273937
2.653959	0.196573	0.0353799
2.752254	0.196573	0.0476854
2.850548	0.196573	0.0628971
2.948843	0.196573	0.0794858
3.047138	0.196573	0.0975447
3.145433	0.196573	0.117202
3.243727	0.196573	0.137541
3.342022	0.196573	0.15593
3.440317	0.196573	0.169922
3.538612	0.196573	0.179314
3.636907	0.196573	0.185461
3.735201	0.196573	0.189071
3.833496	0.196573	0.190992
3.931791	0.196573	0.190706
4.030086	0.196573	0.187502
4.128380	0.196573	0.18138
4.226675	0.196573	0.172315
4.324970	0.196573	0.159679
4.423265	0.196573	0.144057
4.521559	0.196573	0.127282
4.619854	0.196573	0.111502
4.718149	0.196573	0.096444
4.816444	0.196573	0.0805615
4.914739	0.196573	0.0653842
5.013033	0.196573	0.0542237
5.111328	0.196573	0.0499056
5.209623	0.196573	0.0545134
5.307918	0.196573	0.0681742
5.406212	0.196573	0.0869462
5.504507	0.196573	0.106259
5.602802	0.196573	0.123347
5.701097	0.196573	0.138126
5.799392	0.196573	0.150867
5.897686	0.196573	0.160718
5.995981	0.196573	0.166243
6.094276	0.196573	0.16731
6.192571	0.196573	0.163789
6.290865	0.196573	0.155809
6.389160	0.196573	0.144274
6.487455	0.196573	0.131463
6.585750	0.196573	0.121548
6.684044	0.196573	0.117326
6.782339	0.196573	0.117251
6.880634	0.196573	0.116915
6.978929	0.196573	0.111983
7.077224	0.196573	0.100075
7.175518	0.196573	0.0829273
7.273813	0.196573	0.0646416
7.372108	0.196573	0.0490168
7.470403	0.196573	0.0380638
7.568697	0.196573	0.0316497
7.666992	0.196573	0.0277014
7.765287	0.196573	0.0250465
7.863582	0.196573	0.023341
7.961876	0.196573	0.0221429
8.060171	0.196573	0.0216539
8.158466	0.196573	0.0218105
8.256761	0.196573	0.0217811
8.355056	0.196573	0.0217542
8.453350	0.196573	0.0224515
8.551645	0.196573	0.0232718
8.649940	0.196573	0.0240141
8.748235	0.196573	0.0246823
8.846529	0.196573	0.0254018
8.944824	0.196573	0.0264148
9.043119	0.196573	0.027923
9.141414	0.196573	0.0291882
9.239708	0.196573	0.0303612
9.338003	0.196573	0.0316295
9.436298	0.196573	0.0332426
9.534593	0.196573	0.0349914
9.632888	0.196573	0.0362912
9.731182	0.196573	0.0366623
9.829477	0.196573	0.0366285
9.927772	0.196573	0.0362207
10.026067	0.196573	0.0358327
10.124361	0.196573	0.0357005
10.222656	0.196573	0.0351016
10.320951	0.196573	0.0340911
10.419246	0.196573	0.0335538
10.517541	0.196573	0.0332939
10.615835	0.196573	0.0331771
10.714130	0.196573	0.0331646
10.812425	0.196573	0.032585
10.910720	0.196573	0.031958
11.009014	0.196573	0.0318138
11.107309	0.196573	0.0317589
11.205604	0.196573	0.0317189
11.303899	0.196573	0.0318313
11.402193	0.196573	0.0317956
11.500488	0.196573	0.0323531
11.598783	0.196573	0.0334921
11.697078	0.196573	0.0342398
11.795373	0.196573	0.034448
11.893667	0.196573	0.034719
11.991962	0.196573	0.034948
12.090257	0.196573	0.035765
12.188552	0.196573	0.0370186
12.286846	0.196573	0.037806
12.385141	0.196573	0.0382283
12.483436	0.196573	0.0386936
12.581731	0.196573	0.039169
12.680025	0.196573	0.0400116
12.778320	0.196573	0.0407367
12.876615	0.196573	0.0410119
12.974910	0.196573	0.0416826
13.073205	0.196573	0.0422394
13.171499	0.196573	0.0422825
13.269794	0.196573	0.0421822
13.368089	0.196573	0.042033
13.466384	0.196573	0.0421301
13.564678	0.196573	0.0428674
13.662973	0.196573	0.04292
13.761268	0.196573	0.042263
13.859563	0.196573	0.0419297
13.957858	0.196573	0.0421184
14.056152	0.196573	0.0425529
14.154447	0.196573	0.0428937
14.252742	0.196573	0.0424876
14.351037	0.196573	0.0418663
14.449331	0.196573	0.0418179
14.547626	0.196573	0.0420768
14.645921	0.196573	0.0425571
14.744216	0.196573	0.0427791
14.842510	0.196573	0.0425435
14.940805	0.196573	0.0424542
15.039100	0.196573	0.0427321
0.000000	0.294859	0.126607
0.098295	0.294859	0.143575
0.196590	0.294859	0.156476
0.294884	0.294859	0.165185
0.393179	0.294859	0.171425
0.491474	0.294859	0.175351
0.589769	0.294859	0.176443
0.688063	0.294859	0.174642
0.786358	0.294859	0.169053
0.884653	0.294859	0.159241
0.982948	0.294859	0.145175
1.081242	0.294859	0.127076
1.179537	0.294859	0.10839
1.277832	0.294859	0.0938672
1.376127	0.294859	0.0837305
1.474422	0.294859	0.0752488
1.572716	0.294859	0.0658101
1.671011	0.294859	0.053926
1.769306	0.294859	0.0415398
1.867601	0.294859	0.0316529
1.965895	0.294859	0.0249664
2.064190	0.294859	0.0213224
2.162485	0.294859	0.0199932
2.260780	0.294859	0.0193881
2.359075	0.294859	0.0195974
2.457369	0.294859	0.0214246
2.555664	0.294859	0.0249214
2.653959	0.294859	0.0303225
2.752254	0.294859	0.0380459
2.850548	0.294859	0.0481317
2.948843	0.294859	0.0617804
3.047138	0.294859	0.0804635
3.145433	0.294859	0.103375
3.243727	0.294859	0.127351
3.342022	0.294859	0.148623
3.440317	0.294859	0.164885
3.538612	0.294859	0.176118
3.636907	0.294859	0.183203
3.735201	0.294859	0.186894
3.833496	0.294859	0.188551
3.931791	0.294859	0.187952
4.030086	0.294859	0.184192
4.128380	0.294859	0.176756
4.226675	0.294859	0.165175
4.324970	0.294859	0.149037
4.423265	0.294859	0.129288
4.521559	0.294859	0.108263
4.619854	0.294859	0.089882
4.718149	0.294859	0.0755787
4.816444	0.294859	0.0638041
4.914739	0.294859	0.0540269
5.013033	0.294859	0.0471062
5.111328	0.294859	0.0440441
5.209623	0.294859	0.0467164
5.307918	0.294859	0.0564152
5.406212	0.294859	0.0713711
5.504507	0.294859	0.0883561
5.602802	0.294859	0.104963
5.701097	0.294859	0.120762
5.799392	0.294859	0.135506
5.897686	0.294859	0.147378
5.995981	0.294859	0.154265
6.094276	0.294859	0.155689
6.192571	0.294859	0.151209
6.290865	0.294859	0.140632
6.389160	0.294859	0.125205
6.487455	0.294859	0.108535
6.585750	0.294859	0.0959913
6.684044	0.294859	0.0907169
6.782339	0.294859	0.0906264
6.880634	0.294859	0.0909783
6.978929	0.294859	0.0875224
7.077224	0.294859	0.0782665
7.175518	0.294859	0.0652618
7.273813	0.294859	0.0521497
7.372108	0.294859	0.0412838
7.470403	0.294859	0.0338346
7.568697	0.294859	0.0297429
7.666992	0.294859	0.0271793
7.765287	0.294859	0.0251823
7.863582	0.294859	0.0235632
7.961876	0.294859	0.0224985
8.060171	0.294859	0.0223127
8.158466	0.294859	0.022733
8.256761	0.294859	0.0227993
8.355056	0.294859	0.0228415
8.453350	0.294859	0.023383
8.551645	0.294859	0.0240667
8.649940	0.294859	0.024674
8.748235	0.294859	0.0253299
8.846529	0.294859	0.0260698
8.944824	0.294859	0.0269114
9.043119	0.294859	0.0277918
9.141414	0.294859	0.0285818
9.239708	0.294859	0.0297756
9.338003	0.294859	0.0311358
9.436298	0.294859	0.0323396
9.534593	0.294859	0.0332711
9.632888	0.294859	0.0340856
9.731182	0.294859	0.0347281
9.829477	0.294859	0.0352815
9.927772	0.294859	0.035119
10.026067	0.294859	0.0347232
10.124361	0.294859	0.0346535
10.222656	0.294859	0.0345021
10.320951	0.294859	0.0341191
10.419246	0.294859	0.0340368
10.517541	0.294859	0.0339244
10.615835	0.294859	0.0338755
10.714130	0.294859	0.0340514
10.812425	0.294859	0.0338622
10.910720	0.294859	0.0336635
11.009014	0.294859	0.0336461
11.107309	0.294859	0.0333406
11.205604	0.294859	0.0330334
11.303899	0.294859	0.0333269
11.402193	0.294859	0.033802
11.500488	0.294859	0.0347039
11.598783	0.294859	0.0354188
11.697078	0.294859	0.0355579
11.795373	0.294859	0.0357115
11.893667	0.294859	0.0363472
11.991962	0.294859	0.0368527
12.090257	0.294859	0.0375339
12.188552	0.294859	0.0382377
12.286846	0.294859	0.0388233
12.385141	0.294859	0.0394752
12.483436	0.294859	0.0401415
12.581731	0.294859	0.0406752
12.680025	0.294859	0.0414211
12.778320	0.294859	0.0420717
12.876615	0.294859	0.0423112
12.974910	0.294859	0.042589
13.073205	0.294859	0.0426402
13.171499	0.294859	0.0426399
13.269794	0.294859	0.0426641
13.368089	0.294859	0.0423964
13.466384	0.294859	0.042118
13.564678	0.294859	0.0426397
13.662973	0.294859	0.0431184
13.761268	0.294859	0.0431608
13.859563	0.294859	0.0429508
13.957858	0.294859	0.0426062
14.056152	0.294859	0.0424574
14.154447	0.294859	0.0425627
14.252742	0.294859	0.0422408
14.351037	0.294859	0.0416542
14.449331	0.294859	0.0415213
14.547626	0.294859	0.041726
14.645921	0.294859	0.0421527
14.744216	0.294859	0.0423476
14.842510	0.294859	0.0421364
14.940805	0.294859	0.041984
15.039100	0.294859	0.0422094
0.000000	0.393146	0.129795
0.098295	0.393146	0.147757
0.196590	0.393146	0.161548
0.294884	0.393146	0.170923
0.393179	0.393146	0.177301
0.491474	0.393146	0.180855
0.589769	0.393146	0.181693
0.688063	0.393146	0.1799
0.786358	0.393146	0.175284
0.884653	0.393146	0.167437
0.982948	0.393146	0.156425
1.081242	0.393146	0.142517
1.179537	0.393146	0.128397
1.277832	0.393146	0.117188
1.376127	0.393146	0.10854
1.474422	0.393146	0.0993418
1.572716	0.393146	0.0868859
1.671011	0.393146	0.0706103
1.769306	0.393146	0.0531004
1.867601	0.393146	0.0384602
1.965895	0.393146	0.0285177
2.064190	0.393146	0.0230448
2.162485	0.393146	0.0204974
2.260780	0.393146	0.0193921
2.359075	0.393146	0.0192205
2.457369	0.393146	0.0204186
2.555664	0.393146	0.0227943
2.653959	0.393146	0.0263204
2.752254	0.393146	0.0312108
2.850548	0.393146	0.0385622
2.948843	0.393146	0.0506644
3.047138	0.393146	0.0695539
3.145433	0.393146	0.0940081
3.243727	0.393146	0.119817
3.342022	0.393146	0.142725
3.440317	0.393146	0.160425
3.538612	0.393146	0.172546
3.636907	0.393146	0.179783
3.735201	0.393146	0.183269
3.833496	0.393146	0.184493
3.931791	0.393146	0.183613
4.030086	0.393146	0.179627
4.128380	0.393146	0.171459
4.226675	0.393146	0.157975
4.324970	0.393146	0.138926
4.423265	0.393146	0.115724
4.521559	0.393146	0.091705
4.619854	0.393146	0.071809
4.718149	0.393146	0.0585147
4.816444	0.393146	0.0501283
4.914739	0.393146	0.0444582
5.013033	0.393146	0.0405584
5.111328	0.393146	0.0384448
5.209623	0.393146	0.0395585
5.307918	0.393146	0.0455398
5.406212	0.393146	0.0562721
5.504507	0.393146	0.0700648
5.602802	0.393146	0.0850099
5.701097	0.393146	0.100319
5.799392	0.393146	0.115539
5.897686	0.393146	0.128627
5.995981	0.393146	0.137003
6.094276	0.393146	0.139187
6.192571	0.393146	0.134186
6.290865	0.393146	0.122043
6.389160	0.393146	0.104989
6.487455	0.393146	0.0873661
6.585750	0.393146	0.0741624
6.684044	0.393146	0.0679551
6.782339	0.393146	0.0669672
6.880634	0.393146	0.0670464
6.978929	0.393146	0.0648326
7.077224	0.393146	0.0588579
7.175518	0.393146	0.0505347
7.273813	0.393146	0.0422466
7.372108	0.393146	0.035435
7.470403	0.393146	0.0308815
7.568697	0.393146	0.0286583
7.666992	0.393146	0.0271964
7.765287	0.393146	0.0254758
7.863582	0.393146	0.0237034
7.961876	0.393146	0.022823
8.060171	0.393146	0.0229847
8.158466	0.393146	0.0234269
8.256761	0.393146	0.0233274
8.355056	0.393146	0.0232587
8.453350	0.393146	0.0239308
8.551645	0.393146	0.0249121
8.649940	0.393146	0.0254805
8.748235	0.393146	0.025837
8.846529	0.393146	0.026452
8.944824	0.393146	0.0274006
9.043119	0.393146	0.0284796
9.141414	0.393146	0.0293861
9.239708	0.393146	0.0303733
9.338003	0.393146	0.0314904
9.436298	0.393146	0.0324377
9.534593	0.393146	0.0330224
9.632888	0.393146	0.0336645
9.731182	0.393146	0.0343082
9.829477	0.393146	0.0348754
9.927772	0.393146	0.0349843
10.026067	0.393146	0.0348655
10.124361	0.393146	0.0348876
10.222656	0.393146	0.0349291
10.320951	0.393146	0.0348229
10.419246	0.393146	0.0348531
10.517541	0.393146	0.0349342
10.615835	0.393146	0.0349855
10.714130	0.393146	0.0350941
10.812425	0.393146	0.0350257
10.910720	0.393146	0.0350254
11.009014	0.393146	0.0351007
11.107309	0.393146	0.0349398
11.205604	0.393146	0.0345348
11.303899	0.393146	0.0346233
11.402193	0.393146	0.0353259
11.500488	0.393146	0.0364314
11.598783	0.393146	0.0368654
11.697078	0.393146	0.0365564
11.795373	0.393146	0.0364624
11.893667	0.393146	0.0370781
11.991962	0.393146	0.0379618
12.090257	0.393146	0.0388377
12.188552	0.393146	0.0392018
12.286846	0.393146	0.0392841
12.385141	0.393146	0.0397119
12.483436	0.393146	0.0403998
12.581731	0.393146	0.0410493
12.680025	0.393146	0.0416083
12.778320	0.393146	0.0421034
12.876615	0.393146	0.042361
12.974910	0.393146	0.0425248
13.073205	0.393146	0.042443
13.171499	0.393146	0.0424833
13.269794	0.393146	0.0424791
13.368089	0.393146	0.04215
13.466384	0.393146	0.0416987
13.564678	0.393146	0.0419902
13.662973	0.393146	0.0425711
13.761268	0.393146	0.042791
13.859563	0.393146	0.0424638
13.957858	0.393146	0.0418426
14.056152	0.393146	0.041495
14.154447	0.393146	0.0416542
14.252742	0.393146	0.0415458
14.351037	0.393146	0.0409061
14.449331	0.393146	0.0406167
14.547626	0.393146	0.0408268
14.645921	0.393146	0.041326
14.744216	0.393146	0.0415185
14.842510	0.393146	0.0411574
14.940805	0.393146	0.0407104
15.039100	0.393146	0.0406433
0.000000	0.491432	0.127237
0.098295	0.491432	0.14672
0.196590	0.491432	0.162128
0.294884	0.491432	0.172703
0.393179	0.491432	0.179376
0.491474	0.491432	0.182804
0.589769	0.491432	0.183836
0.688063	0.491432	0.182895
0.786358	0.491432	0.179967
0.884653	0.491432	0.174308
0.982948	0.491432	0.166025
1.081242	0.491432	0.155986
1.179537	0.491432	0.14603
1.277832	0.491432	0.137679
1.376127	0.491432	0.130254
1.474422	0.491432	0.120706
1.572716	0.491432	0.106259
1.671011	0.491432	0.086508
1.769306	0.491432	0.0642804
1.867601	0.491432	0.0449768
1.965895	0.491432	0.0319528
2.064190	0.491432	0.0246922
2.162485	0.491432	0.0208959
2.260780	0.491432	0.0190435
2.359075	0.491432	0.0184904
2.457369	0.491432	0.0193583
2.555664	0.491432	0.0211075
2.653959	0.491432	0.0234337
2.752254	0.491432	0.0268768
2.850548	0.491432	0.0333671
2.948843	0.491432	0.0456084
3.047138	0.491432	0.065019
3.145433	0.491432	0.0895783
3.243727	0.491432	0.115184
3.342022	0.491432	0.138103
3.440317	0.491432	0.155883
3.538612	0.491432	0.167716
3.636907	0.491432	0.174433
3.735201	0.491432	0.17759
3.833496	0.491432	0.178751
3.931791	0.491432	0.17802
4.030086	0.491432	0.174063
4.128380	0.491432	0.165618
4.226675	0.491432	0.151396
4.324970	0.491432	0.130969
4.423265	0.491432	0.105879
4.521559	0.491432	0.0803439
4.619854	0.491432	0.0599826
4.718149	0.491432	0.0473234
4.816444	0.491432	0.0403914
4.914739	0.491432	0.0367001
5.013033	0.491432	0.0346621
5.111328	0.491432	0.0334219
5.209623	0.491432	0.0336182
5.307918	0.491432	0.0368618
5.406212	0.491432	0.0439342
5.504507	0.491432	0.0541291
5.602802	0.491432	0.0659518
5.701097	0.491432	0.0787018
5.799392	0.491432	0.0922201
5.897686	0.491432	0.104964
5.995981	0.491432	0.113871
6.094276	0.491432	0.116394
6.192571	0.491432	0.111516
6.290865	0.491432	0.100183
6.389160	0.491432	0.0850339
6.487455	0.491432	0.0698262
6.585750	0.491432	0.0582387
6.684044	0.491432	0.0520814
6.782339	0.491432	0.0502364
6.880634	0.491432	0.0498381
6.978929	0.491432	0.0484606
7.077224	0.491432	0.0449465
7.175518	0.491432	0.040038
7.273813	0.491432	0.0353231
7.372108	0.491432	0.0317721
7.470403	0.491432	0.0294509
7.568697	0.491432	0.0282552
7.666992	0.491432	0.0272739
7.765287	0.491432	0.0258185
7.863582	0.491432	0.0241874
7.961876	0.491432	0.0234122
8.060171	0.491432	0.0235706
8.158466	0.491432	0.0239611
8.256761	0.491432	0.0237756
8.355056	0.491432	0.0235155
8.453350	0.491432	0.0242043
8.551645	0.491432	0.0254995
8.649940	0.491432	0.0262117
8.748235	0.491432	0.026248
8.846529	0.491432	0.0264535
8.944824	0.491432	0.0273659
9.043119	0.491432	0.0288098
9.141414	0.491432	0.0298311
9.239708	0.491432	0.0303846
9.338003	0.491432	0.0310833
9.436298	0.491432	0.0320861
9.534593	0.491432	0.0329048
9.632888	0.491432	0.0335588
9.731182	0.491432	0.0340448
9.829477	0.491432	0.0346446
9.927772	0.491432	0.0350579
10.026067	0.491432	0.0351189
10.124361	0.491432	0.0350643
10.222656	0.491432	0.0351076
10.320951	0.491432	0.0351421
10.419246	0.491432	0.0352642
10.517541	0.491432	0.035463
10.615835	0.491432	0.0355843
10.714130	0.491432	0.0356737
10.812425	0.491432	0.0357824
10.910720	0.491432	0.0359855
11.009014	0.491432	0.0361456
11.107309	0.491432	0.0361806
11.205604	0.491432	0.0358389
11.303899	0.491432	0.0356611
11.402193	0.491432	0.0360859
11.500488	0.491432	0.0370138
11.598783	0.491432	0.0376879
11.697078	0.491432	0.0377118
11.795373	0.491432	0.037413
11.893667	0.491432	0.0376885
11.991962	0.491432	0.0386871
12.090257	0.491432	0.0396551
12.188552	0.491432	0.0398388
12.286846	0.491432	0.0395414
12.385141	0.491432	0.0396631
12.483436	0.491432	0.0402739
12.581731	0.491432	0.0408721
12.680025	0.491432	0.0411406
12.778320	0.491432	0.041266
12.876615	0.491432	0.0413624
12.974910	0.491432	0.0416349
13.073205	0.491432	0.0416941
13.171499	0.491432	0.0415167
13.269794	0.491432	0.0411603
13.368089	0.491432	0.0408233
13.466384	0.491432	0.0405304
13.564678	0.491432	0.0406145
13.662973	0.491432	0.0407903
13.761268	0.491432	0.0407702
13.859563	0.491432	0.0405673
13.957858	0.491432	0.0402755
14.056152	0.491432	0.040015
14.154447	0.491432	0.0400851
14.252742	0.491432	0.0399384
14.351037	0.491432	0.0392605
14.449331	0.491432	0.0389298
14.547626	0.491432	0.0391008
14.645921	0.491432	0.0394733
14.744216	0.491432	0.0397286
14.842510	0.491432	0.0395747
14.940805	0.491432	0.0391649
15.039100	0.491432	0.0388669
0.000000	0.589719	0.123178
0.098295	0.589719	0.144515
0.196590	0.589719	0.161581
0.294884	0.589719	0.173199
0.393179	0.589719	0.180344
0.491474	0.589719	0.184286
0.589769	0.589719	0.185901
0.688063	0.589719	0.185697
0.786358	0.589719	0.183849
0.884653	0.589719	0.179854
0.982948	0.589719	0.173977
1.081242	0.589719	0.167229
1.179537	0.589719	0.160277
1.277832	0.589719	0.153744
1.376127	0.589719	0.146677
1.474422	0.589719	0.136544
1.572716	0.589719	0.121018
1.671011	0.589719	0.0994885
1.769306	0.589719	0.0741624
1.867601	0.589719	0.0511365
1.965895	0.589719	0.0349664
2.064190	0.589719	0.0255619
2.162485	0.589719	0.0205529
2.260780	0.589719	0.0182525
2.359075	0.589719	0.0176827
2.457369	0.589719	0.018379
2.555664	0.589719	0.0195681
2.653959	0.589719	0.0211807
2.752254	0.589719	0.0243005
2.850548	0.589719	0.0306822
2.948843	0.589719	0.0428266
3.047138	0.589719	0.0620715
3.145433	0.589719	0.0863314
3.243727	0.589719	0.11137
3.342022	0.589719	0.133438
3.440317	0.589719	0.149962
3.538612	0.589719	0.160615
3.636907	0.589719	0.16679
3.735201	0.589719	0.17006
3.833496	0.589719	0.171404
3.931791	0.589719	0.170622
4.030086	0.589719	0.166644
4.128380	0.589719	0.158622
4.226675	0.589719	0.145035
4.324970	0.589719	0.124863
4.423265	0.589719	0.0996828
4.521559	0.589719	0.0740795
4.619854	0.589719	0.0538408
4.718149	0.589719	0.0415384
4.816444	0.589719	0.0351028
4.914739	0.589719	0.0319099
5.013033	0.589719	0.0305231
5.111328	0.589719	0.0297534
5.209623	0.589719	0.0295432
5.307918	0.589719	0.031156
5.406212	0.589719	0.035536
5.504507	0.589719	0.0421514
5.602802	0.589719	0.0500522
5.701097	0.589719	0.0590549
5.799392	0.589719	0.0694267
5.897686	0.589719	0.0799123
5.995981	0.589719	0.087333
6.094276	0.589719	0.0893621
6.192571	0.589719	0.0857788
6.290865	0.589719	0.0775317
6.389160	0.589719	0.0664078
6.487455	0.589719	0.0553352
6.585750	0.589719	0.0469248
6.684044	0.589719	0.0424843
6.782339	0.589719	0.0408709
6.880634	0.589719	0.0400573
6.978929	0.589719	0.0387659
7.077224	0.589719	0.0366925
7.175518	0.589719	0.0340084
7.273813	0.589719	0.0317227
7.372108	0.589719	0.0299868
7.470403	0.589719	0.0285181
7.568697	0.589719	0.0276385
7.666992	0.589719	0.0271021
7.765287	0.589719	0.0261824
7.863582	0.589719	0.0251684
7.961876	0.589719	0.0246239
8.060171	0.589719	0.0245556
8.158466	0.589719	0.0249127
8.256761	0.589719	0.024907
8.355056	0.589719	0.0247678
8.453350	0.589719	0.0253706
8.551645	0.589719	0.0264767
8.649940	0.589719	0.0271133
8.748235	0.589719	0.0273984
8.846529	0.589719	0.0276136
8.944824	0.589719	0.0283489
9.043119	0.589719	0.0294993
9.141414	0.589719	0.0302515
9.239708	0.589719	0.0306223
9.338003	0.589719	0.0312948
9.436298	0.589719	0.0320893
9.534593	0.589719	0.0327409
9.632888	0.589719	0.0333592
9.731182	0.589719	0.0339424
9.829477	0.589719	0.0347039
9.927772	0.589719	0.0351757
10.026067	0.589719	0.0350666
10.124361	0.589719	0.0348207
10.222656	0.589719	0.0350055
10.320951	0.589719	0.0352767
10.419246	0.589719	0.0355109
10.517541	0.589719	0.0355542
10.615835	0.589719	0.0355309
10.714130	0.589719	0.035617
10.812425	0.589719	0.0359543
10.910720	0.589719	0.0363327
11.009014	0.589719	0.0367371
11.107309	0.589719	0.0369201
11.205604	0.589719	0.0366245
11.303899	0.589719	0.0364069
11.402193	0.589719	0.03663
11.500488	0.589719	0.0372798
11.598783	0.589719	0.0381143
11.697078	0.589719	0.0384195
11.795373	0.589719	0.0380363
11.893667	0.589719	0.0382106
11.991962	0.589719	0.0391034
12.090257	0.589719	0.0400154
12.188552	0.589719	0.040234
12.286846	0.589719	0.0397692
12.385141	0.589719	0.039461
12.483436	0.589719	0.0399164
12.581731	0.589719	0.0403945
12.680025	0.589719	0.0406245
12.778320	0.589719	0.0406233
12.876615	0.589719	0.0404087
12.974910	0.589719	0.0404553
13.073205	0.589719	0.040721
13.171499	0.589719	0.0406053
13.269794	0.589719	0.0401054
13.368089	0.589719	0.0395517
13.466384	0.589719	0.0390131
13.564678	0.589719	0.0388834
13.662973	0.589719	0.0388341
13.761268	0.589719	0.0386442
13.859563	0.589719	0.0385144
13.957858	0.589719	0.0384216
14.056152	0.589719	0.0381571
14.154447	0.589719	0.0382557
14.252742	0.589719	0.0381808
14.351037	0.589719	0.0377367
14.449331	0.589719	0.0374669
14.547626	0.589719	0.0373167
14.645921	0.589719	0.0371657
14.744216	0.589719	0.0374624
14.842510	0.589719	0.0377621
14.940805	0.589719	0.0376483
15.039100	0.589719	0.0373011
0.000000	0.688005	0.121999
0.098295	0.688005	0.143913
0.196590	0.688005	0.161691
0.294884	0.688005	0.174122
0.393179	0.688005	0.182201
0.491474	0.688005	0.186956
0.589769	0.688005	0.188788
0.688063	0.688005	0.18842
0.786358	0.688005	0.187004
0.884653	0.688005	0.184431
0.982948	0.688005	0.180541
1.081242	0.688005	0.17569
1.179537	0.688005	0.170067
1.277832	0.688005	0.164334
1.376127	0.688005	0.157532
1.474422	0.688005	0.147002
1.572716	0.688005	0.130692
1.671011	0.688005	0.108291
1.769306	0.688005	0.0813644
1.867601	0.688005	0.0559932
1.965895	0.688005	0.0374358
2.064190	0.688005	0.0262291
2.162485	0.688005	0.0201468
2.260780	0.688005	0.0176128
2.359075	0.688005	0.0170457
2.457369	0.688005	0.0175724
2.555664	0.688005	0.0183524
2.653959	0.688005	0.0196621
2.752254	0.688005	0.0226695
2.850548	0.688005	0.0285053
2.948843	0.688005	0.0393385
3.047138	0.688005	0.0572045
3.145433	0.688005	0.0804205
3.243727	0.688005	0.104163
3.342022	0.688005	0.124528
3.440317	0.688005	0.139698
3.538612	0.688005	0.149915
3.636907	0.688005	0.156083
3.735201	0.688005	0.159253
3.833496	0.688005	0.160195
3.931791	0.688005	0.159311
4.030086	0.688005	0.155878
4.128380	0.688005	0.148726
4.226675	0.688005	0.135848
4.324970	0.688005	0.116402
4.423265	0.688005	0.0924755
4.521559	0.688005	0.0687327
4.619854	0.688005	0.0499857
4.718149	0.688005	0.0385064
4.816444	0.688005	0.0325584
4.914739	0.688005	0.0295414
5.013033	0.688005	0.0282172
5.111328	0.688005	0.0274862
5.209623	0.688005	0.0271224
5.307918	0.688005	0.0280965
5.406212	0.688005	0.0309387
5.504507	0.688005	0.0347188
5.602802	0.688005	0.0391979
5.701097	0.688005	0.0446594
5.799392	0.688005	0.0515741
5.897686	0.688005	0.0587547
5.995981	0.688005	0.0636957
6.094276	0.688005	0.0649745
6.192571	0.688005	0.0630751
6.290865	0.688005	0.0582966
6.389160	0.688005	0.051497
6.487455	0.688005	0.0447901
6.585750	0.688005	0.0398752
6.684044	0.688005	0.0374285
6.782339	0.688005	0.0363293
6.880634	0.688005	0.0352886
6.978929	0.688005	0.0340443
7.077224	0.688005	0.0330094
7.175518	0.688005	0.0316884
7.273813	0.688005	0.0303625
7.372108	0.688005	0.0289606
7.470403	0.688005	0.0278142
7.568697	0.688005	0.0274632
7.666992	0.688005	0.0275391
7.765287	0.688005	0.0268729
7.863582	0.688005	0.0262093
7.961876	0.688005	0.026006
8.060171	0.688005	0.0260643
8.158466	0.688005	0.026336
8.256761	0.688005	0.0262788
8.355056	0.688005	0.0261966
8.453350	0.688005	0.0269167
8.551645	0.688005	0.0279232
8.649940	0.688005	0.0283679
8.748235	0.688005	0.0288348
8.846529	0.688005	0.0293127
8.944824	0.688005	0.030175
9.043119	0.688005	0.0310822
9.141414	0.688005	0.0315804
9.239708	0.688005	0.0317362
9.338003	0.688005	0.0322905
9.436298	0.688005	0.0327953
9.534593	0.688005	0.033384
9.632888	0.688005	0.0341715
9.731182	0.688005	0.0349558
9.829477	0.688005	0.0354808
9.927772	0.688005	0.0356538
10.026067	0.688005	0.035516
10.124361	0.688005	0.0355928
10.222656	0.688005	0.0361536
10.320951	0.688005	0.0363989
10.419246	0.688005	0.0362683
10.517541	0.688005	0.0359943
10.615835	0.688005	0.0360387
10.714130	0.688005	0.0364923
10.812425	0.688005	0.0369978
10.910720	0.688005	0.036942
11.009014	0.688005	0.0370376
11.107309	0.688005	0.0372813
11.205604	0.688005	0.0373854
11.303899	0.688005	0.0374244
11.402193	0.688005	0.0374215
11.500488	0.688005	0.0375279
11.598783	0.688005	0.0381696
11.697078	0.688005	0.0384963
11.795373	0.688005	0.0381466
11.893667	0.688005	0.0382693
11.991962	0.688005	0.0389213
12.090257	0.688005	0.0397078
12.188552	0.688005	0.0400141
12.286846	0.688005	0.0393395
12.385141	0.688005	0.0384744
12.483436	0.688005	0.0387469
12.581731	0.688005	0.0391715
12.680025	0.688005	0.0393226
12.778320	0.688005	0.0392103
12.876615	0.688005	0.0388233
12.974910	0.688005	0.0386244
13.073205	0.688005	0.0390298
13.171499	0.688005	0.0390734
13.269794	0.688005	0.0387794
13.368089	0.688005	0.0383495
13.466384	0.688005	0.037579
13.564678	0.688005	0.0370383
13.662973	0.688005	0.0369046
13.761268	0.688005	0.0367773
13.859563	0.688005	0.0366178
13.957858	0.688005	0.0363757
14.056152	0.688005	0.0359364
14.154447	0.688005	0.0361961
14.252742	0.688005	0.036681
14.351037	0.688005	0.0366786
14.449331	0.688005	0.0362128
14.547626	0.688005	0.0357154
14.645921	0.688005	0.0354542
14.744216	0.688005	0.0359279
14.842510	0.688005	0.0362152
14.940805	0.688005	0.0358641
15.039100	0.688005	0.035483
0.000000	0.786292	0.124685
0.098295	0.786292	0.145663
0.196590	0.786292	0.162982
0.294884	0.786292	0.175267
0.393179	0.786292	0.183365
0.491474	0.786292	0.188235
0.589769	0.786292	0.190223
0.688063	0.786292	0.190024
0.786358	0.786292	0.188885
0.884653	0.786292	0.187
0.982948	0.786292	0.184309
1.081242	0.786292	0.180724
1.179537	0.786292	0.175907
1.277832	0.786292	0.170139
1.376127	0.786292	0.162795
1.474422	0.786292	0.151845
1.572716	0.786292	0.1353
1.671011	0.786292	0.112398
1.769306	0.786292	0.0844105
1.867601	0.786292	0.0577045
1.965895	0.786292	0.0383154
2.064190	0.786292	0.0270022
2.162485	0.786292	0.0209102
2.260780	0.786292	0.0180262
2.359075	0.786292	0.0169182
2.457369	0.786292	0.0172023
2.555664	0.786292	0.0181442
2.653959	0.786292	0.0194346
2.752254	0.786292	0.0217103
2.850548	0.786292	0.026139
2.948843	0.786292	0.0350426
3.047138	0.786292	0.0504661
3.145433	0.786292	0.07089
3.243727	0.786292	0.0918629
3.342022	0.786292	0.110005
3.440317	0.786292	0.1241
3.538612	0.786292	0.134218
3.636907	0.786292	0.140302
3.735201	0.786292	0.143074
3.833496	0.786292	0.14382
3.931791	0.786292	0.143286
4.030086	0.786292	0.140476
4.128380	0.786292	0.133736
4.226675	0.786292	0.121364
4.324970	0.786292	0.10302
4.423265	0.786292	0.0812767
4.521559	0.786292	0.0608249
4.619854	0.786292	0.0453186
4.718149	0.786292	0.0358063
4.816444	0.786292	0.0306939
4.914739	0.786292	0.0279239
5.013033	0.786292	0.0267056
5.111328	0.786292	0.0261448
5.209623	0.786292	0.0258086
5.307918	0.786292	0.0262954
5.406212	0.786292	0.0279175
5.504507	0.786292	0.0302243
5.602802	0.786292	0.0332318
5.701097	0.786292	0.0363969
5.799392	0.786292	0.0398015
5.897686	0.786292	0.0436876
5.995981	0.786292	0.0470644
6.094276	0.786292	0.0485459
6.192571	0.786292	0.0477266
6.290865	0.786292	0.0448264
6.389160	0.786292	0.0412569
6.487455	0.786292	0.0385667
6.585750	0.786292	0.0367132
6.684044	0.786292	0.0353093
6.782339	0.786292	0.0341353
6.880634	0.786292	0.0332495
6.978929	0.786292	0.0327471
7.077224	0.786292	0.0324098
7.175518	0.786292	0.0314737
7.273813	0.786292	0.0302204
7.372108	0.786292	0.0291297
7.470403	0.786292	0.0284787
7.568697	0.786292	0.0284096
7.666992	0.786292	0.0285135
7.765287	0.786292	0.0281629
7.863582	0.786292	0.0279387
7.961876	0.786292	0.0278546
8.060171	0.786292	0.027774
8.158466	0.786292	0.0280195
8.256761	0.786292	0.0280919
8.355056	0.786292	0.0278732
8.453350	0.786292	0.0282852
8.551645	0.786292	0.0291559
8.649940	0.786292	0.0298158
8.748235	0.786292	0.0303548
8.846529	0.786292	0.0307106
8.944824	0.786292	0.0313453
9.043119	0.786292	0.0323064
9.141414	0.786292	0.0331031
9.239708	0.786292	0.0333544
9.338003	0.786292	0.0334246
9.436298	0.786292	0.0334721
9.534593	0.786292	0.0341405
9.632888	0.786292	0.0352636
9.731182	0.786292	0.0360266
9.829477	0.786292	0.0360836
9.927772	0.786292	0.0360603
10.026067	0.786292	0.0362146
10.124361	0.786292	0.0366649
10.222656	0.786292	0.0371477
10.320951	0.786292	0.0371524
10.419246	0.786292	0.0369282
10.517541	0.786292	0.0368103
10.615835	0.786292	0.0368012
10.714130	0.786292	0.0372292
10.812425	0.786292	0.0377676
10.910720	0.786292	0.0377071
11.009014	0.786292	0.0376629
11.107309	0.786292	0.0379132
11.205604	0.786292	0.0381351
11.303899	0.786292	0.038276
11.402193	0.786292	0.0381071
11.500488	0.786292	0.0378183
11.598783	0.786292	0.038114
11.697078	0.786292	0.0384058
11.795373	0.786292	0.0382295
11.893667	0.786292	0.038228
11.991962	0.786292	0.0385259
12.090257	0.786292	0.03915
12.188552	0.786292	0.03974
12.286846	0.786292	0.0391486
12.385141	0.786292	0.0378106
12.483436	0.786292	0.0374687
12.581731	0.786292	0.037751
12.680025	0.786292	0.0379671
12.778320	0.786292	0.0378647
12.876615	0.786292	0.0372081
12.974910	0.786292	0.0366162
13.073205	0.786292	0.036834
13.171499	0.786292	0.0369977
13.269794	0.786292	0.0369649
13.368089	0.786292	0.0367706
13.466384	0.786292	0.035986
13.564678	0.786292	0.0351624
13.662973	0.786292	0.0349142
13.761268	0.786292	0.0347109
13.859563	0.786292	0.0344133
13.957858	0.786292	0.0341529
14.056152	0.786292	0.0338052
14.154447	0.786292	0.0339849
14.252742	0.786292	0.0346386
14.351037	0.786292	0.0347876
14.449331	0.786292	0.0343563
14.547626	0.786292	0.0340982
14.645921	0.786292	0.0340841
14.744216	0.786292	0.0343429
14.842510	0.786292	0.0344593
14.940805	0.786292	0.0343056
15.039100	0.786292	0.0343758
0.000000	0.884578	0.131284
0.098295	0.884578	0.150232
0.196590	0.884578	0.165766
0.294884	0.884578	0.176509
0.393179	0.884578	0.183527
0.491474	0.884578	0.187993
0.589769	0.884578	0.190267
0.688063	0.884578	0.190743
0.786358	0.884578	0.189899
0.884653	0.884578	0.188072
0.982948	0.884578	0.185956
1.081242	0.884578	0.183374
1.179537	0.884578	0.179192
1.277832	0.884578	0.172947
1.376127	0.884578	0.164452
1.474422	0.884578	0.152692
1.572716	0.884578	0.135749
1.671011	0.884578	0.11198
1.769306	0.884578	0.0831812
1.867601	0.884578	0.0563405
1.965895	0.884578	0.0375598
2.064190	0.884578	0.0271129
2.162485	0.884578	0.0215259
2.260780	0.884578	0.0182242
2.359075	0.884578	0.0164793
2.457369	0.884578	0.016581
2.555664	0.884578	0.0177904
2.653959	0.884578	0.0190374
2.752254	0.884578	0.0205359
2.850548	0.884578	0.023717
2.948843	0.884578	0.0305337
3.047138	0.884578	0.0422462
3.145433	0.884578	0.0578921
3.243727	0.884578	0.074845
3.342022	0.884578	0.0905344
3.440317	0.884578	0.10329
3.538612	0.884578	0.112543
3.636907	0.884578	0.118237
3.735201	0.884578	0.121159
3.833496	0.884578	0.122553
3.931791	0.884578	0.122469
4.030086	0.884578	0.119593
4.128380	0.884578	0.112782
4.226675	0.884578	0.101441
4.324970	0.884578	0.0855736
4.423265	0.884578	0.0675835
4.521559	0.884578	0.0514358
4.619854	0.884578	0.0397928
4.718149	0.884578	0.0328922
4.816444	0.884578	0.0291696
4.914739	0.884578	0.0270801
5.013033	0.884578	0.0261103
5.111328	0.884578	0.0255767
5.209623	0.884578	0.0251928
5.307918	0.884578	0.0254753
5.406212	0.884578	0.0263586
5.504507	0.884578	0.0277944
5.602802	0.884578	0.0297959
5.701097	0.884578	0.0314864
5.799392	0.884578	0.0327834
5.897686	0.884578	0.0348058
5.995981	0.884578	0.0372865
6.094276	0.884578	0.0388042
6.192571	0.884578	0.0384293
6.290865	0.884578	0.036734
6.389160	0.884578	0.0352739
6.487455	0.884578	0.0348069
6.585750	0.884578	0.0344695
6.684044	0.884578	0.0336945
6.782339	0.884578	0.0328073
6.880634	0.884578	0.0323177
6.978929	0.884578	0.0323407
7.077224	0.884578	0.0321792
7.175518	0.884578	0.0314582
7.273813	0.884578	0.0306607
7.372108	0.884578	0.0301962
7.470403	0.884578	0.0296325
7.568697	0.884578	0.0292345
7.666992	0.884578	0.0292395
7.765287	0.884578	0.0296142
7.863582	0.884578	0.0298847
7.961876	0.884578	0.029546
8.060171	0.884578	0.0290613
8.158466	0.884578	0.0295852
8.256761	0.884578	0.0303862
8.355056	0.884578	0.030297
8.453350	0.884578	0.0301193
8.551645	0.884578	0.0306077
8.649940	0.884578	0.0315303
8.748235	0.884578	0.0322398
8.846529	0.884578	0.0323556
8.944824	0.884578	0.0323922
9.043119	0.884578	0.0332031
9.141414	0.884578	0.0342518
9.239708	0.884578	0.0348106
9.338003	0.884578	0.0347307
9.436298	0.884578	0.0344697
9.534593	0.884578	0.0347941
9.632888	0.884578	0.0356283
9.731182	0.884578	0.036061
9.829477	0.884578	0.0361494
9.927772	0.884578	0.0364364
10.026067	0.884578	0.0366095
10.124361	0.884578	0.0366255
10.222656	0.884578	0.0367556
10.320951	0.884578	0.0370412
10.419246	0.884578	0.0373594
10.517541	0.884578	0.0373213
10.615835	0.884578	0.0365979
10.714130	0.884578	0.0364545
10.812425	0.884578	0.0371578
10.910720	0.884578	0.0377307
11.009014	0.884578	0.0377552
11.107309	0.884578	0.0376269
11.205604	0.884578	0.0376079
11.303899	0.884578	0.0380068
11.402193	0.884578	0.0380472
11.500488	0.884578	0.0376478
11.598783	0.884578	0.0375565
11.697078	0.884578	0.0377172
11.795373	0.884578	0.0376789
11.893667	0.884578	0.0375621
11.991962	0.884578	0.0375215
12.090257	0.884578	0.0380659
12.188552	0.884578	0.0390141
12.286846	0.884578	0.0388278
12.385141	0.884578	0.037466
12.483436	0.884578	0.0365316
12.581731	0.884578	0.0365768
12.680025	0.884578	0.0369978
12.778320	0.884578	0.0370136
12.876615	0.884578	0.0361028
12.974910	0.884578	0.0351812
13.073205	0.884578	0.0350518
13.171499	0.884578	0.0351653
13.269794	0.884578	0.0352243
13.368089	0.884578	0.0351893
13.466384	0.884578	0.034531
13.564678	0.884578	0.0335553
13.662973	0.884578	0.0329265
13.761268	0.884578	0.0326861
13.859563	0.884578	0.0327605
13.957858	0.884578	0.0327812
14.056152	0.884578	0.0322788
14.154447	0.884578	0.0318209
14.252742	0.884578	0.032054
14.351037	0.884578	0.0325407
14.449331	0.884578	0.032875
14.547626	0.884578	0.03285
14.645921	0.884578	0.0324624
14.744216	0.884578	0.0323194
14.842510	0.884578	0.0328251
14.940805	0.884578	0.0332974
15.039100	0.884578	0.0332864
0.000000	0.982865	0.14027
0.098295	0.982865	0.156183
0.196590	0.982865	0.168872
0.294884	0.982865	0.177602
0.393179	0.982865	0.183598
0.491474	0.982865	0.187685
0.589769	0.982865	0.189852
0.688063	0.982865	0.190204
0.786358	0.982865	0.189171
0.884653	0.982865	0.187552
0.982948	0.982865	0.186024
1.081242	0.982865	0.183849
1.179537	0.982865	0.179534
1.277832	0.982865	0.172698
1.376127	0.982865	0.16362
1.474422	0.982865	0.151261
1.572716	0.982865	0.133362
1.671011	0.982865	0.108528
1.769306	0.982865	0.0797303
1.867601	0.982865	0.0539715
1.965895	0.982865	0.0364784
2.064190	0.982865	0.026723
2.162485	0.982865	0.0213754
2.260780	0.982865	0.018139
2.359075	0.982865	0.0165057
2.457369	0.982865	0.0164555
2.555664	0.982865	0.0173039
2.653959	0.982865	0.018221
2.752254	0.982865	0.0195118
2.850548	0.982865	0.0220976
2.948843	0.982865	0.0267695
3.047138	0.982865	0.0342834
3.145433	0.982865	0.0446812
3.243727	0.982865	0.0568619
3.342022	0.982865	0.0690406
3.440317	0.982865	0.0794422
3.538612	0.982865	0.0872008
3.636907	0.982865	0.0923936
3.735201	0.982865	0.0955143
3.833496	0.982865	0.0972416
3.931791	0.982865	0.0972385
4.030086	0.982865	0.0944162
4.128380	0.982865	0.0882734
4.226675	0.982865	0.0788967
4.324970	0.982865	0.0666597
4.423265	0.982865	0.0536453
4.521559	0.982865	0.042521
4.619854	0.982865	0.0347159
4.718149	0.982865	0.0301374
4.816444	0.982865	0.0276829
4.914739	0.982865	0.0263237
5.013033	0.982865	0.0257101
5.111328	0.982865	0.0252769
5.209623	0.982865	0.0248986
5.307918	0.982865	0.0251557
5.406212	0.982865	0.0258583
5.504507	0.982865	0.0266558
5.602802	0.982865	0.0275487
5.701097	0.982865	0.0283413
5.799392	0.982865	0.0290773
5.897686	0.982865	0.0304013
5.995981	0.982865	0.0320739
6.094276	0.982865	0.033236
6.192571	0.982865	0.0333487
6.290865	0.982865	0.0328101
6.389160	0.982865	0.0322793
6.487455	0.982865	0.0322779
6.585750	0.982865	0.0324955
6.684044	0.982865	0.0324564
6.782339	0.982865	0.0320901
6.880634	0.982865	0.0317795
6.978929	0.982865	0.0318139
7.077224	0.982865	0.0319865
7.175518	0.982865	0.0319493
7.273813	0.982865	0.031604
7.372108	0.982865	0.0312069
7.470403	0.982865	0.0306537
7.568697	0.982865	0.0302531
7.666992	0.982865	0.0303822
7.765287	0.982865	0.0309347
7.863582	0.982865	0.0310587
7.961876	0.982865	0.0305629
8.060171	0.982865	0.0302092
8.158466	0.982865	0.031028
8.256761	0.982865	0.0321658
8.355056	0.982865	0.0322369
8.453350	0.982865	0.0317385
8.551645	0.982865	0.0318975
8.649940	0.982865	0.0327606
8.748235	0.982865	0.03356
8.846529	0.982865	0.0335761
8.944824	0.982865	0.0332882
9.043119	0.982865	0.033808
9.141414	0.982865	0.0348216
9.239708	0.982865	0.035476
9.338003	0.982865	0.0354332
9.436298	0.982865	0.0351291
9.534593	0.982865	0.03516
9.632888	0.982865	0.0355285
9.731182	0.982865	0.0355197
9.829477	0.982865	0.0355655
9.927772	0.982865	0.0359295
10.026067	0.982865	0.0360806
10.124361	0.982865	0.035985
10.222656	0.982865	0.0362795
10.320951	0.982865	0.036763
10.419246	0.982865	0.0371974
10.517541	0.982865	0.0370752
10.615835	0.982865	0.0362207
10.714130	0.982865	0.0358142
10.812425	0.982865	0.0363614
10.910720	0.982865	0.0369357
11.009014	0.982865	0.0368098
11.107309	0.982865	0.0363184
11.205604	0.982865	0.0362709
11.303899	0.982865	0.0370965
11.402193	0.982865	0.0375545
11.500488	0.982865	0.0372069
11.598783	0.982865	0.0367266
11.697078	0.982865	0.0367126
11.795373	0.982865	0.0368434
11.893667	0.982865	0.0368198
11.991962	0.982865	0.0363981
12.090257	0.982865	0.0364019
12.188552	0.982865	0.0370465
12.286846	0.982865	0.0373128
12.385141	0.982865	0.0365848
12.483436	0.982865	0.0357774
12.581731	0.982865	0.0355341
12.680025	0.982865	0.0356845
12.778320	0.982865	0.0355352
12.876615	0.982865	0.0346317
12.974910	0.982865	0.03374
13.073205	0.982865	0.0334666
13.171499	0.982865	0.0334867
13.269794	0.982865	0.0334393
13.368089	0.982865	0.0333764
13.466384	0.982865	0.0328505
13.564678	0.982865	0.03209
13.662973	0.982865	0.0314211
13.761268	0.982865	0.0312002
13.859563	0.982865	0.0313828
13.957858	0.982865	0.0315954
14.056152	0.982865	0.031138
14.154447	0.982865	0.0304805
14.252742	0.982865	0.0303213
14.351037	0.982865	0.0309433
14.449331	0.982865	0.0317303
14.547626	0.982865	0.0317039
14.645921	0.982865	0.0309919
14.744216	0.982865	0.0308785
14.842510	0.982865	0.0317671
14.940805	0.982865	0.0322904
15.039100	0.982865	0.0314617
0.000000	1.081151	0.148348
0.098295	1.081151	0.161246
0.196590	1.081151	0.171561
0.294884	1.081151	0.179067
0.393179	1.081151	0.184152
0.491474	1.081151	0.187233
0.589769	1.081151	0.1886
0.688063	1.081151	0.188316
0.786358	1.081151	0.186871
0.884653	1.081151	0.185269
0.982948	1.081151	0.183642
1.081242	1.081151	0.181419
1.179537	1.081151	0.177291
1.277832	1.081151	0.17062
1.376127	1.081151	0.161256
1.474422	1.081151	0.148226
1.572716	1.081151	0.129362
1.671011	1.081151	0.104251
1.769306	1.081151	0.0762388
1.867601	1.081151	0.051569
1.965895	1.081151	0.0350226
2.064190	1.081151	0.0261183
2.162485	1.081151	0.0213947
2.260780	1.081151	0.0186706
2.359075	1.081151	0.0172875
2.457369	1.081151	0.0166948
2.555664	1.081151	0.0169246
2.653959	1.081151	0.0177128
2.752254	1.081151	0.0190604
2.850548	1.081151	0.0210244
2.948843	1.081151	0.0239247
3.047138	1.081151	0.0282522
3.145433	1.081151	0.0345581
3.243727	1.081151	0.0421981
3.342022	1.081151	0.0502482
3.440317	1.081151	0.0576069
3.538612	1.081151	0.0634844
3.636907	1.081151	0.0675572
3.735201	1.081151	0.070101
3.833496	1.081151	0.0715045
3.931791	1.081151	0.0715741
4.030086	1.081151	0.0696495
4.128380	1.081151	0.0652011
4.226675	1.081151	0.0585637
4.324970	1.081151	0.0505366
4.423265	1.081151	0.0424913
4.521559	1.081151	0.035931
4.619854	1.081151	0.0316287
4.718149	1.081151	0.0287841
4.816444	1.081151	0.0268469
4.914739	1.081151	0.0257256
5.013033	1.081151	0.0255115
5.111328	1.081151	0.0255684
5.209623	1.081151	0.0254287
5.307918	1.081151	0.0252798
5.406212	1.081151	0.0257218
5.504507	1.081151	0.0263803
5.602802	1.081151	0.0268954
5.701097	1.081151	0.0273094
5.799392	1.081151	0.0277649
5.897686	1.081151	0.0285285
5.995981	1.081151	0.0296314
6.094276	1.081151	0.0305176
6.192571	1.081151	0.0308919
6.290865	1.081151	0.0312035
6.389160	1.081151	0.0312762
6.487455	1.081151	0.0313515
6.585750	1.081151	0.0316
6.684044	1.081151	0.0317752
6.782339	1.081151	0.0316243
6.880634	1.081151	0.0315734
6.978929	1.081151	0.0315342
7.077224	1.081151	0.0317822
7.175518	1.081151	0.0321552
7.273813	1.081151	0.0321073
7.372108	1.081151	0.0318171
7.470403	1.081151	0.0317119
7.568697	1.081151	0.03153
7.666992	1.081151	0.0316293
7.765287	1.081151	0.0320012
7.863582	1.081151	0.0318611
7.961876	1.081151	0.0314854
8.060171	1.081151	0.0315396
8.158466	1.081151	0.0322012
8.256761	1.081151	0.0329451
8.355056	1.081151	0.033196
8.453350	1.081151	0.0328972
8.551645	1.081151	0.0329813
8.649940	1.081151	0.0336349
8.748235	1.081151	0.0343285
8.846529	1.081151	0.0344126
8.944824	1.081151	0.0342708
9.043119	1.081151	0.0344188
9.141414	1.081151	0.0349987
9.239708	1.081151	0.0354636
9.338003	1.081151	0.0355829
9.436298	1.081151	0.0356318
9.534593	1.081151	0.0356486
9.632888	1.081151	0.0354298
9.731182	1.081151	0.0350412
9.829477	1.081151	0.0350671
9.927772	1.081151	0.0354065
10.026067	1.081151	0.0355199
10.124361	1.081151	0.035291
10.222656	1.081151	0.0354516
10.320951	1.081151	0.0358003
10.419246	1.081151	0.036196
10.517541	1.081151	0.0361827
10.615835	1.081151	0.0357636
10.714130	1.081151	0.0353134
10.812425	1.081151	0.0354695
10.910720	1.081151	0.0356377
11.009014	1.081151	0.0354159
11.107309	1.081151	0.0348682
11.205604	1.081151	0.0348314
11.303899	1.081151	0.0355022
11.402193	1.081151	0.0360128
11.500488	1.081151	0.035799
11.598783	1.081151	0.0354037
11.697078	1.081151	0.0355569
11.795373	1.081151	0.0358973
11.893667	1.081151	0.0358957
11.991962	1.081151	0.0351779
12.090257	1.081151	0.034593
12.188552	1.081151	0.0346563
12.286846	1.081151	0.0351429
12.385141	1.081151	0.0349888
12.483436	1.081151	0.0344665
12.581731	1.081151	0.0338942
12.680025	1.081151	0.0335685
12.778320	1.081151	0.0333322
12.876615	1.081151	0.0330243
12.974910	1.081151	0.0324908
13.073205	1.081151	0.0320828
13.171499	1.081151	0.0318151
13.269794	1.081151	0.0316317
13.368089	1.081151	0.0316534
13.466384	1.081151	0.031478
13.564678	1.081151	0.0310796
13.662973	1.081151	0.0306066
13.761268	1.081151	0.0303668
13.859563	1.081151	0.0303308
13.957858	1.081151	0.030656
14.056152	1.081151	0.0306119
14.154447	1.081151	0.0303148
14.252742	1.081151	0.0300067
14.351037	1.081151	0.0302384
14.449331	1.081151	0.0306374
14.547626	1.081151	0.0307174
14.645921	1.081151	0.030197
14.744216	1.081151	0.0301157
14.842510	1.081151	0.030832
14.940805	1.081151	0.031221
15.039100	1.081151	0.0302471
0.000000	1.179437	0.152224
0.098295	1.179437	0.163511
0.196590	1.179437	0.172589
0.294884	1.179437	0.179414
0.393179	1.179437	0.183791
0.491474	1.179437	0.185852
0.589769	1.179437	0.186172
0.688063	1.179437	0.184973
0.786358	1.179437	0.182748
0.884653	1.179437	0.180491
0.982948	1.179437	0.17817
1.081242	1.179437	0.17577
1.179537	1.179437	0.172201
1.277832	1.179437	0.166251
1.376127	1.179437	0.156923
1.474422	1.179437	0.143397
1.572716	1.179437	0.123849
1.671011	1.179437	0.0988053
1.769306	1.179437	0.0719865
1.867601	1.179437	0.0488507
1.965895	1.179437	0.0334352
2.064190	1.179437	0.0254784
2.162485	1.179437	0.0215298
2.260780	1.179437	0.0193353
2.359075	1.179437	0.0181409
2.457369	1.179437	0.0173138
2.555664	1.179437	0.0173831
2.653959	1.179437	0.0180695
2.752254	1.179437	0.0191046
2.850548	1.179437	0.0203351
2.948843	1.179437	0.0221674
3.047138	1.179437	0.0247708
3.145433	1.179437	0.0285486
3.243727	1.179437	0.0330154
3.342022	1.179437	0.0378254
3.440317	1.179437	0.0423566
3.538612	1.179437	0.0461786
3.636907	1.179437	0.0488513
3.735201	1.179437	0.0505269
3.833496	1.179437	0.0514412
3.931791	1.179437	0.0515739
4.030086	1.179437	0.05069
4.128380	1.179437	0.048132
4.226675	1.179437	0.044205
4.324970	1.179437	0.0397882
4.423265	1.179437	0.0355521
4.521559	1.179437	0.03225
4.619854	1.179437	0.0303079
4.718149	1.179437	0.0285399
4.816444	1.179437	0.0269349
4.914739	1.179437	0.0260729
5.013033	1.179437	0.0262484
5.111328	1.179437	0.0268205
5.209623	1.179437	0.0269378
5.307918	1.179437	0.0263155
5.406212	1.179437	0.0262381
5.504507	1.179437	0.0267839
5.602802	1.179437	0.027341
5.701097	1.179437	0.02778
5.799392	1.179437	0.0280004
5.897686	1.179437	0.0282115
5.995981	1.179437	0.0288823
6.094276	1.179437	0.0296777
6.192571	1.179437	0.0302039
6.290865	1.179437	0.030931
6.389160	1.179437	0.0314413
6.487455	1.179437	0.0316642
6.585750	1.179437	0.031881
6.684044	1.179437	0.0320785
6.782339	1.179437	0.0321125
6.880634	1.179437	0.0322638
6.978929	1.179437	0.0321253
7.077224	1.179437	0.0320185
7.175518	1.179437	0.0322366
7.273813	1.179437	0.0323973
7.372108	1.179437	0.0325466
7.470403	1.179437	0.0327714
7.568697	1.179437	0.0325435
7.666992	1.179437	0.032531
7.765287	1.179437	0.032944
7.863582	1.179437	0.0330009
7.961876	1.179437	0.0328608
8.060171	1.179437	0.0329086
8.158466	1.179437	0.0330799
8.256761	1.179437	0.0333502
8.355056	1.179437	0.0336003
8.453350	1.179437	0.0334957
8.551645	1.179437	0.0336186
8.649940	1.179437	0.0341748
8.748235	1.179437	0.0347719
8.846529	1.179437	0.0349411
8.944824	1.179437	0.0349109
9.043119	1.179437	0.0347594
9.141414	1.179437	0.0348795
9.239708	1.179437	0.0350763
9.338003	1.179437	0.035335
9.436298	1.179437	0.0355818
9.534593	1.179437	0.0354831
9.632888	1.179437	0.0349176
9.731182	1.179437	0.0345597
9.829477	1.179437	0.0346529
9.927772	1.179437	0.0349074
10.026067	1.179437	0.0348569
10.124361	1.179437	0.0343701
10.222656	1.179437	0.034106
10.320951	1.179437	0.0342882
10.419246	1.179437	0.0346535
10.517541	1.179437	0.034836
10.615835	1.179437	0.034919
10.714130	1.179437	0.0346327
10.812425	1.179437	0.0345171
10.910720	1.179437	0.034448
11.009014	1.179437	0.0344576
11.107309	1.179437	0.0343205
11.205604	1.179437	0.0343121
11.303899	1.179437	0.0342741
11.402193	1.179437	0.0342514
11.500488	1.179437	0.0340094
11.598783	1.179437	0.0340375
11.697078	1.179437	0.0345625
11.795373	1.179437	0.0349315
11.893667	1.179437	0.0346172
11.991962	1.179437	0.0338062
12.090257	1.179437	0.0332626
12.188552	1.179437	0.0332583
12.286846	1.179437	0.0336977
12.385141	1.179437	0.0334365
12.483436	1.179437	0.0327324
12.581731	1.179437	0.0319742
12.680025	1.179437	0.031626
12.778320	1.179437	0.0315208
12.876615	1.179437	0.0315905
12.974910	1.179437	0.0311279
13.073205	1.179437	0.03066
13.171499	1.179437	0.030429
13.269794	1.179437	0.0304041
13.368089	1.179437	0.030457
13.466384	1.179437	0.0303484
13.564678	1.179437	0.030022
13.662973	1.179437	0.0298435
13.761268	1.179437	0.0299095
13.859563	1.179437	0.0299391
13.957858	1.179437	0.0301548
14.056152	1.179437	0.0301303
14.154447	1.179437	0.0302337
14.252742	1.179437	0.0303277
14.351037	1.179437	0.0303119
14.449331	1.179437	0.0299999
14.547626	1.179437	0.030041
14.645921	1.179437	0.0298777
14.744216	1.179437	0.0298433
[truncated: 22,025 more rows]
