# Supplementary material for: Cyclodehydrogenation of molecular nanographene precursors catalyzed by atomic hydrogen
Source: Nat Commun. 2025 Jan 15;16:691. doi: 10.1038/s41467-024-54774-1 (PMC11735845; doi:10.1038/s41467-024-54774-1)
Supplement: Supplementary file 4 — Source Data [file 41467_2024_54774_MOESM4_ESM.zip › Source Data/Suppl Figure 3/Suupl Figure 3g.txt]

X[nm]		Y[nm]		df[arbitrary units]
0.000000	0.000000	1.13309E+007
0.015851	0.000000	4.35762E+006
0.031702	0.000000	-293398
0.047554	0.000000	-1.16685E+006
0.063405	0.000000	2.54232E+006
0.079256	0.000000	1.08341E+007
0.095107	0.000000	2.28415E+007
0.110958	0.000000	3.70164E+007
0.126810	0.000000	5.09746E+007
0.142661	0.000000	6.19912E+007
0.158512	0.000000	6.74343E+007
0.174363	0.000000	6.57868E+007
0.190214	0.000000	5.73272E+007
0.206066	0.000000	4.44708E+007
0.221917	0.000000	3.115E+007
0.237768	0.000000	2.11732E+007
0.253619	0.000000	1.70176E+007
0.269471	0.000000	1.89309E+007
0.285322	0.000000	2.5241E+007
0.301173	0.000000	3.34399E+007
0.317024	0.000000	4.1515E+007
0.332875	0.000000	4.85992E+007
0.348727	0.000000	5.49712E+007
0.364578	0.000000	6.10027E+007
0.380429	0.000000	6.67864E+007
0.396280	0.000000	7.16413E+007
0.412131	0.000000	7.45454E+007
0.427983	0.000000	7.46937E+007
0.443834	0.000000	7.21482E+007
0.459685	0.000000	6.78688E+007
0.475536	0.000000	6.33726E+007
0.491387	0.000000	6.03626E+007
0.507239	0.000000	5.9675E+007
0.523090	0.000000	6.13405E+007
0.538941	0.000000	6.43376E+007
0.554792	0.000000	6.74584E+007
0.570643	0.000000	6.98981E+007
0.586495	0.000000	7.15327E+007
0.602346	0.000000	7.31363E+007
0.618197	0.000000	7.55141E+007
0.634048	0.000000	7.91303E+007
0.649899	0.000000	8.33659E+007
0.665751	0.000000	8.66416E+007
0.681602	0.000000	8.6728E+007
0.697453	0.000000	8.15196E+007
0.713304	0.000000	6.98399E+007
0.729155	0.000000	5.18126E+007
0.745007	0.000000	2.92955E+007
0.760858	0.000000	5.26125E+006
0.776709	0.000000	-1.65127E+007
0.792560	0.000000	-3.26202E+007
0.808412	0.000000	-4.0863E+007
0.824263	0.000000	-4.05599E+007
0.840114	0.000000	-3.27945E+007
0.855965	0.000000	-1.992E+007
0.871816	0.000000	-4.97107E+006
0.887668	0.000000	9.07997E+006
0.903519	0.000000	1.99727E+007
0.919370	0.000000	2.66544E+007
0.935221	0.000000	2.96204E+007
0.951072	0.000000	3.03881E+007
0.966924	0.000000	3.10009E+007
0.982775	0.000000	3.28213E+007
0.998626	0.000000	3.61279E+007
1.014477	0.000000	3.9868E+007
1.030328	0.000000	4.24625E+007
1.046180	0.000000	4.28895E+007
1.062031	0.000000	4.09943E+007
1.077882	0.000000	3.75199E+007
1.093733	0.000000	3.3612E+007
1.109584	0.000000	3.01376E+007
1.125436	0.000000	2.76231E+007
1.141287	0.000000	2.6471E+007
1.157138	0.000000	2.74553E+007
1.172989	0.000000	3.17218E+007
1.188840	0.000000	4.03233E+007
1.204692	0.000000	5.32906E+007
1.220543	0.000000	6.91994E+007
1.236394	0.000000	8.52012E+007
1.252245	0.000000	9.80137E+007
1.268097	0.000000	1.0516E+008
1.283948	0.000000	1.05835E+008
1.299799	0.000000	1.01338E+008
1.315650	0.000000	9.43341E+007
1.331501	0.000000	8.78872E+007
1.347353	0.000000	8.4227E+007
1.363204	0.000000	8.39728E+007
1.379055	0.000000	8.63815E+007
1.394906	0.000000	8.99359E+007
1.410757	0.000000	9.31806E+007
1.426609	0.000000	9.54035E+007
1.442460	0.000000	9.65737E+007
1.458311	0.000000	9.6753E+007
1.474162	0.000000	9.56318E+007
1.490013	0.000000	9.2498E+007
1.505865	0.000000	8.66085E+007
1.521716	0.000000	7.77154E+007
1.537567	0.000000	6.64072E+007
1.553418	0.000000	5.39534E+007
1.569269	0.000000	4.17163E+007
1.585121	0.000000	3.07796E+007
1.600972	0.000000	2.17627E+007
1.616823	0.000000	1.55635E+007
1.632674	0.000000	1.35754E+007
1.648525	0.000000	1.76252E+007
1.664377	0.000000	2.91681E+007
1.680228	0.000000	4.82662E+007
1.696079	0.000000	7.28449E+007
1.711930	0.000000	9.8786E+007
1.727782	0.000000	1.21104E+008
1.743633	0.000000	1.35558E+008
1.759484	0.000000	1.39917E+008
1.775335	0.000000	1.34214E+008
1.791186	0.000000	1.20366E+008
1.807038	0.000000	1.01503E+008
1.822889	0.000000	8.11224E+007
1.838740	0.000000	6.23829E+007
1.854591	0.000000	4.77306E+007
1.870442	0.000000	3.86209E+007
1.886294	0.000000	3.53013E+007
1.902145	0.000000	3.69978E+007
1.917996	0.000000	4.21004E+007
1.933847	0.000000	4.86891E+007
1.949698	0.000000	5.45967E+007
1.965550	0.000000	5.81511E+007
1.981401	0.000000	5.84233E+007
1.997252	0.000000	5.57849E+007
2.013103	0.000000	5.16603E+007
2.028954	0.000000	4.83407E+007
2.044806	0.000000	4.78388E+007
2.060657	0.000000	5.10835E+007
2.076508	0.000000	5.73937E+007
2.092359	0.000000	6.45398E+007
2.108210	0.000000	6.97972E+007
2.124062	0.000000	7.08434E+007
2.139913	0.000000	6.68117E+007
2.155764	0.000000	5.86618E+007
2.171615	0.000000	4.88708E+007
2.187466	0.000000	4.05971E+007
2.203318	0.000000	3.65653E+007
2.219169	0.000000	3.83547E+007
2.235020	0.000000	4.56867E+007
2.250871	0.000000	5.6889E+007
2.266723	0.000000	6.92061E+007
2.282574	0.000000	7.9944E+007
2.298425	0.000000	8.71211E+007
2.314276	0.000000	8.96227E+007
2.330127	0.000000	8.70772E+007
2.345979	0.000000	7.95156E+007
2.361830	0.000000	6.73404E+007
2.377681	0.000000	5.15115E+007
2.393532	0.000000	3.38248E+007
2.409383	0.000000	1.68503E+007
2.425235	0.000000	3.40558E+006
2.441086	0.000000	-4.18698E+006
2.456937	0.000000	-4.68887E+006
2.472788	0.000000	1.68318E+006
2.488639	0.000000	1.36596E+007
2.504491	0.000000	2.9135E+007
2.520342	0.000000	4.56322E+007
2.536193	0.000000	6.04573E+007
2.552044	0.000000	7.11023E+007
2.567895	0.000000	7.58952E+007
2.583747	0.000000	7.44644E+007
2.599598	0.000000	6.79866E+007
2.615449	0.000000	5.89697E+007
2.631300	0.000000	5.02624E+007
2.647151	0.000000	4.37226E+007
2.663003	0.000000	3.94122E+007
2.678854	0.000000	3.55353E+007
2.694705	0.000000	2.97696E+007
2.710556	0.000000	2.03501E+007
2.726408	0.000000	7.55569E+006
2.742259	0.000000	-6.53924E+006
2.758110	0.000000	-1.86835E+007
2.773961	0.000000	-2.61522E+007
2.789812	0.000000	-2.76449E+007
2.805664	0.000000	-2.38119E+007
2.821515	0.000000	-1.66038E+007
2.837366	0.000000	-8.15719E+006
2.853217	0.000000	72677.3
2.869068	0.000000	7.77616E+006
2.884920	0.000000	1.56654E+007
2.900771	0.000000	2.49481E+007
2.916622	0.000000	3.66768E+007
2.932473	0.000000	5.11304E+007
2.948324	0.000000	6.75656E+007
2.964176	0.000000	8.43724E+007
2.980027	0.000000	9.92595E+007
2.995878	0.000000	1.10214E+008
3.011729	0.000000	1.15657E+008
3.027580	0.000000	1.14908E+008
3.043432	0.000000	1.07903E+008
3.059283	0.000000	9.54496E+007
3.075134	0.000000	7.90014E+007
3.090985	0.000000	6.09122E+007
3.106836	0.000000	4.39995E+007
3.122688	0.000000	3.09883E+007
3.138539	0.000000	2.36435E+007
3.154390	0.000000	2.23056E+007
3.170241	0.000000	2.59838E+007
3.186092	0.000000	3.28512E+007
3.201944	0.000000	4.11121E+007
3.217795	0.000000	4.9311E+007
3.233646	0.000000	5.62404E+007
3.249497	0.000000	6.06617E+007
3.265349	0.000000	6.15222E+007
3.281200	0.000000	5.82336E+007
3.297051	0.000000	5.16009E+007
3.312902	0.000000	4.38226E+007
3.328753	0.000000	3.7902E+007
3.344605	0.000000	3.62545E+007
3.360456	0.000000	3.97779E+007
3.376307	0.000000	4.72027E+007
3.392158	0.000000	5.59589E+007
3.408009	0.000000	6.3136E+007
3.423861	0.000000	6.69381E+007
3.439712	0.000000	6.70555E+007
3.455563	0.000000	6.4541E+007
3.471414	0.000000	6.10356E+007
3.487265	0.000000	5.79637E+007
3.503117	0.000000	5.60375E+007
3.518968	0.000000	5.5226E+007
3.534819	0.000000	5.4848E+007
3.550670	0.000000	5.40365E+007
3.566521	0.000000	5.20483E+007
3.582373	0.000000	4.87287E+007
3.598224	0.000000	4.44802E+007
3.614075	0.000000	4.03246E+007
3.629926	0.000000	3.74076E+007
3.645777	0.000000	3.65341E+007
3.661629	0.000000	3.7921E+007
3.677480	0.000000	4.09181E+007
3.693331	0.000000	4.44414E+007
3.709182	0.000000	4.71907E+007
3.725034	0.000000	4.83299E+007
3.740885	0.000000	4.75803E+007
3.756736	0.000000	4.54683E+007
3.772587	0.000000	4.29229E+007
3.788438	0.000000	4.09966E+007
3.804290	0.000000	4.03399E+007
3.820141	0.000000	4.10147E+007
3.835992	0.000000	4.24635E+007
3.851843	0.000000	4.36956E+007
3.867694	0.000000	4.39059E+007
3.883546	0.000000	4.29395E+007
3.899397	0.000000	4.14468E+007
3.915248	0.000000	4.06662E+007
3.931099	0.000000	4.18673E+007
3.946950	0.000000	4.55765E+007
3.962802	0.000000	5.11745E+007
3.978653	0.000000	5.70821E+007
3.994504	0.000000	6.11318E+007
4.010355	0.000000	6.15898E+007
4.026206	0.000000	5.77748E+007
4.042058	0.000000	5.02752E+007
4.057909	0.000000	4.07319E+007
4.073760	0.000000	3.11886E+007
4.089611	0.000000	2.34722E+007
4.105462	0.000000	1.89141E+007
4.121314	0.000000	1.82574E+007
4.137165	0.000000	2.1533E+007
4.153016	0.000000	2.82766E+007
4.168867	0.000000	3.74354E+007
4.184718	0.000000	4.74612E+007
4.200570	0.000000	5.68057E+007
4.216421	0.000000	6.3859E+007
4.232272	0.000000	6.77849E+007
4.248123	0.000000	6.83668E+007
4.263975	0.000000	6.6007E+007
4.279826	0.000000	6.15728E+007
4.295677	0.000000	5.60548E+007
4.311528	0.000000	5.04439E+007
4.327379	0.000000	4.57E+007
4.343231	0.000000	4.26591E+007
4.359082	0.000000	4.16927E+007
4.374933	0.000000	4.24294E+007
4.390784	0.000000	4.36305E+007
4.406635	0.000000	4.35312E+007
4.422487	0.000000	4.05212E+007
4.438338	0.000000	3.41672E+007
4.454189	0.000000	2.52122E+007
4.470040	0.000000	1.57309E+007
4.485891	0.000000	7.9835E+006
4.501743	0.000000	3.58019E+006
4.517594	0.000000	2.98542E+006
4.533445	0.000000	5.51797E+006
4.549296	0.000000	9.87738E+006
4.565147	0.000000	1.4887E+007
4.580999	0.000000	1.98967E+007
4.596850	0.000000	2.48134E+007
4.612701	0.000000	2.98231E+007
4.628552	0.000000	3.49256E+007
4.644403	0.000000	3.96256E+007
4.660255	0.000000	4.30561E+007
4.676106	0.000000	4.41953E+007
4.691957	0.000000	4.19904E+007
4.707808	0.000000	3.57603E+007
4.723660	0.000000	2.52571E+007
4.739511	0.000000	1.09454E+007
4.755362	0.000000	-5.75045E+006
4.771213	0.000000	-2.24154E+007
4.787064	0.000000	-3.5891E+007
4.802916	0.000000	-4.3112E+007
4.818767	0.000000	-4.23444E+007
4.834618	0.000000	-3.41455E+007
4.850469	0.000000	-2.13949E+007
4.866320	0.000000	-8.52052E+006
4.882172	0.000000	359580
4.898023	0.000000	3.17081E+006
4.913874	0.000000	439537
4.929725	0.000000	-5.29521E+006
4.945576	0.000000	-1.10609E+007
4.961428	0.000000	-1.48449E+007
4.977279	0.000000	-1.61519E+007
4.993130	0.000000	-1.54772E+007
5.008981	0.000000	-1.33162E+007
5.024832	0.000000	-9.63796E+006
5.040684	0.000000	-3.82326E+006
5.056535	0.000000	4.68528E+006
5.072386	0.000000	1.56399E+007
5.088237	0.000000	2.78022E+007
5.104088	0.000000	3.94071E+007
5.119940	0.000000	4.85968E+007
5.135791	0.000000	5.41329E+007
5.151642	0.000000	5.5365E+007
5.167493	0.000000	5.21692E+007
5.183345	0.000000	4.50721E+007
5.199196	0.000000	3.49405E+007
5.215047	0.000000	2.32298E+007
5.230898	0.000000	1.155E+007
5.246749	0.000000	1.32553E+006
5.262601	0.000000	-6.88631E+006
5.278452	0.000000	-1.32713E+007
5.294303	0.000000	-1.85725E+007
5.310154	0.000000	-2.32545E+007
5.326005	0.000000	-2.6698E+007
5.341857	0.000000	-2.72927E+007
5.357708	0.000000	-2.28714E+007
5.373559	0.000000	-1.18548E+007
5.389410	0.000000	6.06669E+006
5.405261	0.000000	2.97474E+007
5.421113	0.000000	5.66174E+007
5.436964	0.000000	8.33945E+007
5.452815	0.000000	1.06642E+008
5.468666	0.000000	1.2351E+008
5.484517	0.000000	1.32545E+008
5.500369	0.000000	1.34149E+008
5.516220	0.000000	1.30489E+008
5.532071	0.000000	1.24537E+008
5.547922	0.000000	1.18926E+008
5.563773	0.000000	1.14864E+008
5.579625	0.000000	1.12009E+008
5.595476	0.000000	1.09246E+008
5.611327	0.000000	1.05927E+008
5.627178	0.000000	1.02545E+008
5.643029	0.000000	1.00402E+008
5.658881	0.000000	1.00427E+008
5.674732	0.000000	1.01814E+008
5.690583	0.000000	1.01714E+008
5.706434	0.000000	9.62274E+007
5.722286	0.000000	8.20705E+007
5.738137	0.000000	5.85007E+007
5.753988	0.000000	2.78712E+007
5.769839	0.000000	-5.01869E+006
5.785690	0.000000	-3.42858E+007
5.801542	0.000000	-5.48212E+007
5.817393	0.000000	-6.35594E+007
5.833244	0.000000	-5.97883E+007
5.849095	0.000000	-4.52109E+007
5.864946	0.000000	-2.35118E+007
5.880798	0.000000	168899
5.896649	0.000000	2.0165E+007
5.912500	0.000000	3.15841E+007
0.000000	0.015851	1.13056E+007
0.015851	0.015851	5.16836E+006
0.031702	0.015851	1.26047E+006
0.047554	0.015851	913402
0.063405	0.015851	4.80836E+006
0.079256	0.015851	1.29144E+007
0.095107	0.015851	2.45193E+007
0.110958	0.015851	3.81678E+007
0.126810	0.015851	5.16615E+007
0.142661	0.015851	6.24304E+007
0.158512	0.015851	6.79045E+007
0.174363	0.015851	6.64427E+007
0.190214	0.015851	5.83237E+007
0.206066	0.015851	4.5746E+007
0.221917	0.015851	3.24562E+007
0.237768	0.015851	2.21078E+007
0.253619	0.015851	1.71781E+007
0.269471	0.015851	1.80077E+007
0.285322	0.015851	2.32031E+007
0.301173	0.015851	3.0535E+007
0.317024	0.015851	3.82695E+007
0.332875	0.015851	4.56324E+007
0.348727	0.015851	5.28095E+007
0.364578	0.015851	5.99866E+007
0.380429	0.015851	6.6916E+007
0.396280	0.015851	7.26997E+007
0.412131	0.015851	7.61921E+007
0.427983	0.015851	7.66192E+007
0.443834	0.015851	7.40737E+007
0.459685	0.015851	6.96704E+007
0.475536	0.015851	6.51122E+007
0.491387	0.015851	6.20094E+007
0.507239	0.015851	6.13217E+007
0.523090	0.015851	6.28944E+007
0.538941	0.015851	6.57366E+007
0.554792	0.015851	6.85169E+007
0.570643	0.015851	7.03682E+007
0.586495	0.015851	7.11978E+007
0.602346	0.015851	7.17486E+007
0.618197	0.015851	7.29807E+007
0.634048	0.015851	7.54514E+007
0.649899	0.015851	7.86341E+007
0.665751	0.015851	8.11048E+007
0.681602	0.015851	8.07267E+007
0.697453	0.015851	7.53945E+007
0.713304	0.015851	6.39315E+007
0.729155	0.015851	4.64925E+007
0.745007	0.015851	2.48115E+007
0.760858	0.015851	1.82997E+006
0.776709	0.015851	-1.88912E+007
0.792560	0.015851	-3.41318E+007
0.808412	0.015851	-4.17863E+007
0.824263	0.015851	-4.13283E+007
0.840114	0.015851	-3.36248E+007
0.855965	0.015851	-2.09052E+007
0.871816	0.015851	-5.95622E+006
0.887668	0.015851	8.43541E+006
0.903519	0.015851	1.99784E+007
0.919370	0.015851	2.74961E+007
0.935221	0.015851	3.12053E+007
0.951072	0.015851	3.24064E+007
0.966924	0.015851	3.29882E+007
0.982775	0.015851	3.44061E+007
0.998626	0.015851	3.70625E+007
1.014477	0.015851	4.01524E+007
1.030328	0.015851	4.23134E+007
1.046180	0.015851	4.25856E+007
1.062031	0.015851	4.08452E+007
1.077882	0.015851	3.77114E+007
1.093733	0.015851	3.41441E+007
1.109584	0.015851	3.09174E+007
1.125436	0.015851	2.84648E+007
1.141287	0.015851	2.71578E+007
1.157138	0.015851	2.77087E+007
1.172989	0.015851	3.1294E+007
1.188840	0.015851	3.88427E+007
1.204692	0.015851	5.04786E+007
1.220543	0.015851	6.48392E+007
1.236394	0.015851	7.93238E+007
1.252245	0.015851	9.09287E+007
1.268097	0.015851	9.73317E+007
1.283948	0.015851	9.79445E+007
1.299799	0.015851	9.39747E+007
1.315650	0.015851	8.78993E+007
1.331501	0.015851	8.24742E+007
1.347353	0.015851	7.96191E+007
1.363204	0.015851	7.98294E+007
1.379055	0.015851	8.23E+007
1.394906	0.015851	8.55138E+007
1.410757	0.015851	8.82011E+007
1.426609	0.015851	8.97738E+007
1.442460	0.015851	9.03247E+007
1.458311	0.015851	9.00395E+007
1.474162	0.015851	8.87945E+007
1.490013	0.015851	8.59394E+007
1.505865	0.015851	8.0793E+007
1.521716	0.015851	7.31075E+007
1.537567	0.015851	6.33165E+007
1.553418	0.015851	5.24728E+007
1.569269	0.015851	4.1691E+007
1.585121	0.015851	3.19E+007
1.600972	0.015851	2.36262E+007
1.616823	0.015851	1.77057E+007
1.632674	0.015851	1.55318E+007
1.648525	0.015851	1.89623E+007
1.664377	0.015851	2.95144E+007
1.680228	0.015851	4.7343E+007
1.696079	0.015851	7.05283E+007
1.711930	0.015851	9.52309E+007
1.727782	0.015851	1.16744E+008
1.743633	0.015851	1.31043E+008
1.759484	0.015851	1.35929E+008
1.775335	0.015851	1.3134E+008
1.791186	0.015851	1.1901E+008
1.807038	0.015851	1.01849E+008
1.822889	0.015851	8.2924E+007
1.838740	0.015851	6.52682E+007
1.854591	0.015851	5.10804E+007
1.870442	0.015851	4.18158E+007
1.886294	0.015851	3.7815E+007
1.902145	0.015851	3.84898E+007
1.917996	0.015851	4.24776E+007
1.933847	0.015851	4.80136E+007
1.949698	0.015851	5.324E+007
1.965550	0.015851	5.64847E+007
1.981401	0.015851	5.68498E+007
1.997252	0.015851	5.45211E+007
2.013103	0.015851	5.083E+007
2.028954	0.015851	4.77581E+007
2.044806	0.015851	4.71943E+007
2.060657	0.015851	4.99436E+007
2.076508	0.015851	5.53867E+007
2.092359	0.015851	6.16039E+007
2.108210	0.015851	6.61801E+007
2.124062	0.015851	6.70406E+007
2.139913	0.015851	6.35352E+007
2.155764	0.015851	5.64381E+007
2.171615	0.015851	4.79166E+007
2.187466	0.015851	4.07576E+007
2.203318	0.015851	3.7438E+007
2.219169	0.015851	3.92893E+007
2.235020	0.015851	4.61258E+007
2.250871	0.015851	5.64922E+007
2.266723	0.015851	6.79113E+007
2.282574	0.015851	7.79061E+007
2.298425	0.015851	8.45568E+007
2.314276	0.015851	8.67178E+007
2.330127	0.015851	8.40175E+007
2.345979	0.015851	7.64249E+007
2.361830	0.015851	6.44046E+007
2.377681	0.015851	4.89163E+007
2.393532	0.015851	3.18488E+007
2.409383	0.015851	1.56484E+007
2.425235	0.015851	3.07067E+006
2.441086	0.015851	-3.77877E+006
2.456937	0.015851	-3.87813E+006
2.472788	0.015851	2.52488E+006
2.488639	0.015851	1.40679E+007
2.504491	0.015851	2.87691E+007
2.520342	0.015851	4.43064E+007
2.536193	0.015851	5.82026E+007
2.552044	0.015851	6.81665E+007
2.567895	0.015851	7.25259E+007
2.583747	0.015851	7.08474E+007
2.599598	0.015851	6.43076E+007
2.615449	0.015851	5.52907E+007
2.631300	0.015851	4.65215E+007
2.647151	0.015851	3.99507E+007
2.663003	0.015851	3.56713E+007
2.678854	0.015851	3.2104E+007
2.694705	0.015851	2.68647E+007
2.710556	0.015851	1.83432E+007
2.726408	0.015851	6.57054E+006
2.742259	0.015851	-6.44066E+006
2.758110	0.015851	-1.7656E+007
2.773961	0.015851	-2.44744E+007
2.789812	0.015851	-2.56575E+007
2.805664	0.015851	-2.18245E+007
2.821515	0.015851	-1.48332E+007
2.837366	0.015851	-6.7891E+006
2.853217	0.015851	852454
2.869068	0.015851	7.84377E+006
2.884920	0.015851	1.4928E+007
2.900771	0.015851	2.34056E+007
2.916622	0.015851	3.43912E+007
2.932473	0.015851	4.82255E+007
2.948324	0.015851	6.42892E+007
2.964176	0.015851	8.09411E+007
2.980027	0.015851	9.58901E+007
2.995878	0.015851	1.07092E+008
3.011729	0.015851	1.12907E+008
3.027580	0.015851	1.1256E+008
3.043432	0.015851	1.0602E+008
3.059283	0.015851	9.39071E+007
3.075134	0.015851	7.77066E+007
3.090985	0.015851	5.97722E+007
3.106836	0.015851	4.29215E+007
3.122688	0.015851	2.99722E+007
3.138539	0.015851	2.27822E+007
3.154390	0.015851	2.17849E+007
3.170241	0.015851	2.60514E+007
3.186092	0.015851	3.36929E+007
3.201944	0.015851	4.27279E+007
3.217795	0.015851	5.15151E+007
3.233646	0.015851	5.85993E+007
3.249497	0.015851	6.28658E+007
3.265349	0.015851	6.32619E+007
3.281200	0.015851	5.95707E+007
3.297051	0.015851	5.27213E+007
3.312902	0.015851	4.50049E+007
3.328753	0.015851	3.9332E+007
3.344605	0.015851	3.79322E+007
3.360456	0.015851	4.14556E+007
3.376307	0.015851	4.86946E+007
3.392158	0.015851	5.69555E+007
3.408009	0.015851	6.35133E+007
3.423861	0.015851	6.65722E+007
3.439712	0.015851	6.59465E+007
3.455563	0.015851	6.26579E+007
3.471414	0.015851	5.84713E+007
3.487265	0.015851	5.48421E+007
3.503117	0.015851	5.26062E+007
3.518968	0.015851	5.17947E+007
3.534819	0.015851	5.17573E+007
3.550670	0.015851	5.15031E+007
3.566521	0.015851	5.01652E+007
3.582373	0.015851	4.73101E+007
3.598224	0.015851	4.31855E+007
3.614075	0.015851	3.87202E+007
3.629926	0.015851	3.5091E+007
3.645777	0.015851	3.34125E+007
3.661629	0.015851	3.41182E+007
3.677480	0.015851	3.68056E+007
3.693331	0.015851	4.0329E+007
3.709182	0.015851	4.34808E+007
3.725034	0.015851	4.52083E+007
3.740885	0.015851	4.5016E+007
3.756736	0.015851	4.32756E+007
3.772587	0.015851	4.0854E+007
3.788438	0.015851	3.87729E+007
3.804290	0.015851	3.77137E+007
3.820141	0.015851	3.78621E+007
3.835992	0.015851	3.88155E+007
3.851843	0.015851	3.97069E+007
3.867694	0.015851	3.98553E+007
3.883546	0.015851	3.90128E+007
3.899397	0.015851	3.77988E+007
3.915248	0.015851	3.72969E+007
3.931099	0.015851	3.86838E+007
3.946950	0.015851	4.2331E+007
3.962802	0.015851	4.78051E+007
3.978653	0.015851	5.3465E+007
3.994504	0.015851	5.74219E+007
4.010355	0.015851	5.80347E+007
4.026206	0.015851	5.46532E+007
4.042058	0.015851	4.78966E+007
4.057909	0.015851	3.93132E+007
4.073760	0.015851	3.06989E+007
4.089611	0.015851	2.38804E+007
4.105462	0.015851	2.00344E+007
4.121314	0.015851	1.97183E+007
4.137165	0.015851	2.2994E+007
4.153016	0.015851	2.93661E+007
4.168867	0.015851	3.78127E+007
4.184718	0.015851	4.70024E+007
4.200570	0.015851	5.548E+007
4.216421	0.015851	6.19449E+007
4.232272	0.015851	6.56231E+007
4.248123	0.015851	6.62979E+007
4.263975	0.015851	6.43717E+007
4.279826	0.015851	6.05257E+007
4.295677	0.015851	5.5596E+007
4.311528	0.015851	5.05425E+007
4.327379	0.015851	4.6294E+007
4.343231	0.015851	4.36556E+007
4.359082	0.015851	4.30299E+007
4.374933	0.015851	4.39833E+007
4.390784	0.015851	4.53082E+007
4.406635	0.015851	4.51469E+007
4.422487	0.015851	4.20131E+007
4.438338	0.015851	3.54114E+007
4.454189	0.015851	2.62087E+007
4.470040	0.015851	1.64178E+007
4.485891	0.015851	8.39171E+006
4.501743	0.015851	3.83359E+006
4.517594	0.015851	3.23881E+006
4.533445	0.015851	6.05004E+006
4.549296	0.015851	1.10287E+007
4.565147	0.015851	1.69673E+007
4.580999	0.015851	2.30916E+007
4.596850	0.015851	2.9185E+007
4.612701	0.015851	3.50926E+007
4.628552	0.015851	4.06596E+007
4.644403	0.015851	4.53286E+007
4.660255	0.015851	4.82637E+007
4.676106	0.015851	4.85669E+007
4.691957	0.015851	4.5464E+007
4.707808	0.015851	3.85217E+007
4.723660	0.015851	2.7616E+007
4.739511	0.015851	1.33044E+007
4.755362	0.015851	-3.11286E+006
4.771213	0.015851	-1.93752E+007
4.787064	0.015851	-3.25413E+007
4.802916	0.015851	-3.97932E+007
4.818767	0.015851	-3.93972E+007
4.834618	0.015851	-3.18485E+007
4.850469	0.015851	-1.9903E+007
4.866320	0.015851	-7.77171E+006
4.882172	0.015851	612974
4.898023	0.015851	3.23842E+006
4.913874	0.015851	600040
4.929725	0.015851	-4.88699E+006
4.945576	0.015851	-1.03121E+007
4.961428	0.015851	-1.37865E+007
4.977279	0.015851	-1.48148E+007
4.993130	0.015851	-1.39543E+007
5.008981	0.015851	-1.17623E+007
5.024832	0.015851	-8.26987E+006
5.040684	0.015851	-2.8577E+006
5.056535	0.015851	5.03157E+006
5.072386	0.015851	1.5305E+007
5.088237	0.015851	2.69099E+007
5.104088	0.015851	3.82052E+007
5.119940	0.015851	4.74569E+007
5.135791	0.015851	5.34574E+007
5.151642	0.015851	5.54326E+007
5.167493	0.015851	5.31967E+007
5.183345	0.015851	4.69356E+007
5.199196	0.015851	3.74233E+007
5.215047	0.015851	2.59293E+007
5.230898	0.015851	1.40328E+007
5.246749	0.015851	3.25096E+006
5.262601	0.015851	-5.58015E+006
5.278452	0.015851	-1.24296E+007
5.294303	0.015851	-1.78237E+007
5.310154	0.015851	-2.20722E+007
5.326005	0.015851	-2.47725E+007
5.341857	0.015851	-2.45313E+007
5.357708	0.015851	-1.96455E+007
5.373559	0.015851	-8.75275E+006
5.389410	0.015851	8.36369E+006
5.405261	0.015851	3.06511E+007
5.421113	0.015851	5.5849E+007
5.436964	0.015851	8.1016E+007
5.452815	0.015851	1.02994E+008
5.468666	0.015851	1.19057E+008
5.484517	0.015851	1.27752E+008
5.500369	0.015851	1.29293E+008
5.516220	0.015851	1.2554E+008
5.532071	0.015851	1.19372E+008
5.547922	0.015851	1.13297E+008
5.563773	0.015851	1.08646E+008
5.579625	0.015851	1.0514E+008
5.595476	0.015851	1.01914E+008
5.611327	0.015851	9.83774E+007
5.627178	0.015851	9.49959E+007
5.643029	0.015851	9.30697E+007
5.658881	0.015851	9.33419E+007
5.674732	0.015851	9.50384E+007
5.690583	0.015851	9.54035E+007
5.706434	0.015851	9.05977E+007
5.722286	0.015851	7.74626E+007
5.738137	0.015851	5.51933E+007
5.753988	0.015851	2.6019E+007
5.769839	0.015851	-5.50842E+006
5.785690	0.015851	-3.36609E+007
5.801542	0.015851	-5.3546E+007
5.817393	0.015851	-6.20365E+007
5.833244	0.015851	-5.84512E+007
5.849095	0.015851	-4.43692E+007
5.864946	0.015851	-2.33513E+007
5.880798	0.015851	-413726
5.896649	0.015851	1.89321E+007
5.912500	0.015851	2.99797E+007
0.000000	0.031703	1.13732E+007
0.015851	0.031703	6.84608E+006
0.031702	0.031703	4.36252E+006
0.047554	0.031703	4.94436E+006
0.063405	0.031703	9.14895E+006
0.079256	0.031703	1.69453E+007
0.095107	0.031703	2.77452E+007
0.110958	0.031703	4.04338E+007
0.126810	0.031703	5.30915E+007
0.142661	0.031703	6.33649E+007
0.158512	0.031703	6.88081E+007
0.174363	0.031703	6.77488E+007
0.190214	0.031703	6.02182E+007
0.206066	0.031703	4.81669E+007
0.221917	0.031703	3.49389E+007
0.237768	0.031703	2.39713E+007
0.253619	0.031703	1.76483E+007
0.269471	0.031703	1.6589E+007
0.285322	0.031703	1.97718E+007
0.301173	0.031703	2.55865E+007
0.317024	0.031703	3.27327E+007
0.332875	0.031703	4.06219E+007
0.348727	0.031703	4.92234E+007
0.364578	0.031703	5.83821E+007
0.380429	0.031703	6.72932E+007
0.396280	0.031703	7.46561E+007
0.412131	0.031703	7.91084E+007
0.427983	0.031703	7.9907E+007
0.443834	0.031703	7.73305E+007
0.459685	0.031703	7.27105E+007
0.475536	0.031703	6.79356E+007
0.491387	0.031703	6.47399E+007
0.507239	0.031703	6.39903E+007
0.523090	0.031703	6.54701E+007
0.538941	0.031703	6.80336E+007
0.554792	0.031703	7.02256E+007
0.570643	0.031703	7.10551E+007
0.586495	0.031703	7.04294E+007
0.602346	0.031703	6.91224E+007
0.618197	0.031703	6.8249E+007
0.634048	0.031703	6.86141E+007
0.649899	0.031703	6.997E+007
0.665751	0.031703	7.10782E+007
0.681602	0.031703	6.98951E+007
0.697453	0.031703	6.44391E+007
0.713304	0.031703	5.35024E+007
0.729155	0.031703	3.72091E+007
0.745007	0.031703	1.71691E+007
0.760858	0.031703	-3.8307E+006
0.776709	0.031703	-2.25392E+007
0.792560	0.031703	-3.61387E+007
0.808412	0.031703	-4.28024E+007
0.824263	0.031703	-4.20348E+007
0.840114	0.031703	-3.46099E+007
0.855965	0.031703	-2.22929E+007
0.871816	0.031703	-7.43679E+006
0.887668	0.031703	7.48123E+006
0.903519	0.031703	2.01699E+007
0.919370	0.031703	2.92048E+007
0.935221	0.031703	3.42764E+007
0.951072	0.031703	3.62516E+007
0.966924	0.031703	3.68024E+007
0.982775	0.031703	3.74772E+007
0.998626	0.031703	3.8926E+007
1.014477	0.031703	4.07773E+007
1.030328	0.031703	4.21642E+007
1.046180	0.031703	4.21578E+007
1.062031	0.031703	4.06341E+007
1.077882	0.031703	3.80267E+007
1.093733	0.031703	3.50477E+007
1.109584	0.031703	3.23164E+007
1.125436	0.031703	3.00496E+007
1.141287	0.031703	2.85569E+007
1.157138	0.031703	2.85195E+007
1.172989	0.031703	3.09591E+007
1.188840	0.031703	3.68048E+007
1.204692	0.031703	4.60874E+007
1.220543	0.031703	5.77543E+007
1.236394	0.031703	6.95449E+007
1.252245	0.031703	7.89514E+007
1.268097	0.031703	8.41159E+007
1.283948	0.031703	8.46358E+007
1.299799	0.031703	8.15949E+007
1.315650	0.031703	7.71297E+007
1.331501	0.031703	7.34385E+007
1.347353	0.031703	7.19768E+007
1.363204	0.031703	7.28992E+007
1.379055	0.031703	7.52769E+007
1.394906	0.031703	7.77785E+007
1.410757	0.031703	7.93202E+007
1.426609	0.031703	7.96544E+007
1.442460	0.031703	7.90286E+007
1.458311	0.031703	7.79384E+007
1.474162	0.031703	7.64148E+007
1.490013	0.031703	7.4086E+007
1.505865	0.031703	7.03329E+007
1.521716	0.031703	6.48769E+007
1.537567	0.031703	5.78726E+007
1.553418	0.031703	4.99704E+007
1.569269	0.031703	4.18824E+007
1.585121	0.031703	3.4197E+007
1.600972	0.031703	2.72237E+007
1.616823	0.031703	2.17986E+007
1.632674	0.031703	1.9315E+007
1.648525	0.031703	2.16308E+007
1.664377	0.031703	3.03561E+007
1.680228	0.031703	4.58315E+007
1.696079	0.031703	6.65087E+007
1.711930	0.031703	8.892E+007
1.727782	0.031703	1.08947E+008
1.743633	0.031703	1.22905E+008
1.759484	0.031703	1.28658E+008
1.775335	0.031703	1.26081E+008
1.791186	0.031703	1.16507E+008
1.807038	0.031703	1.02288E+008
1.822889	0.031703	8.6026E+007
1.838740	0.031703	7.02591E+007
1.854591	0.031703	5.69692E+007
1.870442	0.031703	4.74569E+007
1.886294	0.031703	4.22795E+007
1.902145	0.031703	4.11274E+007
1.917996	0.031703	4.31335E+007
1.933847	0.031703	4.69046E+007
1.949698	0.031703	5.08305E+007
1.965550	0.031703	5.3456E+007
1.981401	0.031703	5.3883E+007
1.997252	0.031703	5.20807E+007
2.013103	0.031703	4.90707E+007
2.028954	0.031703	4.64633E+007
2.044806	0.031703	4.57137E+007
2.060657	0.031703	4.75651E+007
2.076508	0.031703	5.15529E+007
2.092359	0.031703	5.6191E+007
2.108210	0.031703	5.96215E+007
2.124062	0.031703	6.03581E+007
2.139913	0.031703	5.78436E+007
2.155764	0.031703	5.27591E+007
2.171615	0.031703	4.66218E+007
2.187466	0.031703	4.15373E+007
2.203318	0.031703	3.93944E+007
2.219169	0.031703	4.12767E+007
2.235020	0.031703	4.72152E+007
2.250871	0.031703	5.60025E+007
2.266723	0.031703	6.57495E+007
2.282574	0.031703	7.432E+007
2.298425	0.031703	7.9918E+007
2.314276	0.031703	8.14906E+007
2.330127	0.031703	7.84807E+007
2.345979	0.031703	7.08881E+007
2.361830	0.031703	5.91464E+007
2.377681	0.031703	4.43393E+007
2.393532	0.031703	2.84176E+007
2.409383	0.031703	1.37034E+007
2.425235	0.031703	2.76672E+006
2.441086	0.031703	-2.62743E+006
2.456937	0.031703	-1.82884E+006
2.472788	0.031703	4.6361E+006
2.488639	0.031703	1.5405E+007
2.504491	0.031703	2.86819E+007
2.520342	0.031703	4.24233E+007
2.536193	0.031703	5.46165E+007
2.552044	0.031703	6.3187E+007
2.567895	0.031703	6.67104E+007
2.583747	0.031703	6.46603E+007
2.599598	0.031703	5.79967E+007
2.615449	0.031703	4.89488E+007
2.631300	0.031703	4.01177E+007
2.647151	0.031703	3.3516E+007
2.663003	0.031703	2.92985E+007
2.678854	0.031703	2.61956E+007
2.694705	0.031703	2.19781E+007
2.710556	0.031703	1.49429E+007
2.726408	0.031703	5.05901E+006
2.742259	0.031703	-5.97052E+006
2.758110	0.031703	-1.55138E+007
2.773961	0.031703	-2.11557E+007
2.789812	0.031703	-2.17814E+007
2.805664	0.031703	-1.79484E+007
2.821515	0.031703	-1.14215E+007
2.837366	0.031703	-4.18247E+006
2.853217	0.031703	2.46825E+006
2.869068	0.031703	8.22102E+006
2.884920	0.031703	1.39738E+007
2.900771	0.031703	2.1089E+007
2.916622	0.031703	3.07741E+007
2.932473	0.031703	4.35866E+007
2.948324	0.031703	5.89072E+007
2.964176	0.031703	7.51566E+007
2.980027	0.031703	9.00746E+007
2.995878	0.031703	1.01525E+008
3.011729	0.031703	1.07897E+008
3.027580	0.031703	1.08293E+008
3.043432	0.031703	1.02496E+008
3.059283	0.031703	9.1126E+007
3.075134	0.031703	7.55139E+007
3.090985	0.031703	5.792E+007
3.106836	0.031703	4.12861E+007
3.122688	0.031703	2.85226E+007
3.138539	0.031703	2.16422E+007
3.154390	0.031703	2.13261E+007
3.170241	0.031703	2.66144E+007
3.186092	0.031703	3.56184E+007
3.201944	0.031703	4.59847E+007
3.217795	0.031703	5.56699E+007
3.233646	0.031703	6.30018E+007
3.249497	0.031703	6.67419E+007
3.265349	0.031703	6.6271E+007
3.281200	0.031703	6.17439E+007
3.297051	0.031703	5.44919E+007
3.312902	0.031703	4.68993E+007
3.328753	0.031703	4.1629E+007
3.344605	0.031703	4.06627E+007
3.360456	0.031703	4.43719E+007
3.376307	0.031703	5.12393E+007
3.392158	0.031703	5.87261E+007
3.408009	0.031703	6.41692E+007
3.423861	0.031703	6.59896E+007
3.439712	0.031703	6.40015E+007
3.455563	0.031703	5.93814E+007
3.471414	0.031703	5.39253E+007
3.487265	0.031703	4.92743E+007
3.503117	0.031703	4.64502E+007
3.518968	0.031703	4.55767E+007
3.534819	0.031703	4.60966E+007
3.550670	0.031703	4.68643E+007
3.566521	0.031703	4.6641E+007
3.582373	0.031703	4.46219E+007
3.598224	0.031703	4.06831E+007
3.614075	0.031703	3.56605E+007
3.629926	0.031703	3.08856E+007
3.645777	0.031703	2.77828E+007
3.661629	0.031703	2.72809E+007
3.677480	0.031703	2.9349E+007
3.693331	0.031703	3.29963E+007
3.709182	0.031703	3.68602E+007
3.725034	0.031703	3.95786E+007
3.740885	0.031703	4.03462E+007
3.756736	0.031703	3.93179E+007
3.772587	0.031703	3.70821E+007
3.788438	0.031703	3.46914E+007
3.804290	0.031703	3.2982E+007
3.820141	0.031703	3.22943E+007
3.835992	0.031703	3.24426E+007
3.851843	0.031703	3.28077E+007
3.867694	0.031703	3.27703E+007
3.883546	0.031703	3.21755E+007
3.899397	0.031703	3.14259E+007
3.915248	0.031703	3.14195E+007
3.931099	0.031703	3.30541E+007
3.946950	0.031703	3.67013E+007
3.962802	0.031703	4.18039E+007
3.978653	0.031703	4.70922E+007
3.994504	0.031703	5.08942E+007
4.010355	0.031703	5.17547E+007
4.026206	0.031703	4.92402E+007
4.042058	0.031703	4.3877E+007
4.057909	0.031703	3.70586E+007
4.073760	0.031703	3.0333E+007
4.089611	0.031703	2.52175E+007
4.105462	0.031703	2.26411E+007
4.121314	0.031703	2.30681E+007
4.137165	0.031703	2.63747E+007
4.153016	0.031703	3.20346E+007
4.168867	0.031703	3.92117E+007
4.184718	0.031703	4.67914E+007
4.200570	0.031703	5.37207E+007
4.216421	0.031703	5.90091E+007
4.232272	0.031703	6.21609E+007
4.248123	0.031703	6.29904E+007
4.263975	0.031703	6.17145E+007
4.279826	0.031703	5.87974E+007
4.295677	0.031703	5.48276E+007
4.311528	0.031703	5.0641E+007
4.327379	0.031703	4.71357E+007
4.343231	0.031703	4.51166E+007
4.359082	0.031703	4.50172E+007
4.374933	0.031703	4.63422E+007
4.390784	0.031703	4.7822E+007
4.406635	0.031703	4.76607E+007
4.422487	0.031703	4.43411E+007
4.438338	0.031703	3.74297E+007
4.454189	0.031703	2.78245E+007
4.470040	0.031703	1.7631E+007
4.485891	0.031703	9.26438E+006
4.501743	0.031703	4.52047E+006
4.517594	0.031703	4.08051E+006
4.533445	0.031703	7.48005E+006
4.549296	0.031703	1.36044E+007
4.565147	0.031703	2.12459E+007
4.580999	0.031703	2.93829E+007
4.596850	0.031703	3.7458E+007
4.612701	0.031703	4.49137E+007
4.628552	0.031703	5.12858E+007
4.644403	0.031703	5.58619E+007
4.660255	0.031703	5.78681E+007
4.676106	0.031703	5.6685E+007
4.691957	0.031703	5.2034E+007
4.707808	0.031703	4.37912E+007
4.723660	0.031703	3.22663E+007
4.739511	0.031703	1.80165E+007
4.755362	0.031703	2.15665E+006
4.771213	0.031703	-1.33316E+007
4.787064	0.031703	-2.59403E+007
4.802916	0.031703	-3.31304E+007
4.818767	0.031703	-3.33536E+007
4.834618	0.031703	-2.69815E+007
4.850469	0.031703	-1.64913E+007
4.866320	0.031703	-5.72242E+006
4.882172	0.031703	1.73335E+006
4.898023	0.031703	3.95627E+006
4.913874	0.031703	1.44174E+006
4.929725	0.031703	-3.6118E+006
4.945576	0.031703	-8.41763E+006
4.961428	0.031703	-1.12418E+007
4.977279	0.031703	-1.16818E+007
4.993130	0.031703	-1.03568E+007
5.008981	0.031703	-8.04097E+006
5.024832	0.031703	-4.79626E+006
5.040684	0.031703	-127212
5.056535	0.031703	6.6164E+006
5.072386	0.031703	1.55275E+007
5.088237	0.031703	2.59248E+007
5.104088	0.031703	3.6446E+007
5.119940	0.031703	4.56357E+007
5.135791	0.031703	5.23174E+007
5.151642	0.031703	5.55931E+007
5.167493	0.031703	5.49673E+007
5.183345	0.031703	5.02853E+007
5.199196	0.031703	4.18877E+007
5.215047	0.031703	3.08892E+007
5.230898	0.031703	1.87449E+007
5.246749	0.031703	7.1271E+006
5.262601	0.031703	-2.72581E+006
5.278452	0.031703	-1.02874E+007
5.294303	0.031703	-1.57125E+007
5.310154	0.031703	-1.91869E+007
5.326005	0.031703	-2.04939E+007
5.341857	0.031703	-1.88283E+007
5.357708	0.031703	-1.31065E+007
5.373559	0.031703	-2.46144E+006
5.389410	0.031703	1.31687E+007
5.405261	0.031703	3.29171E+007
5.421113	0.031703	5.50806E+007
5.436964	0.031703	7.7337E+007
5.452815	0.031703	9.69925E+007
5.468666	0.031703	1.11632E+008
5.484517	0.031703	1.19676E+008
5.500369	0.031703	1.21063E+008
5.516220	0.031703	1.17248E+008
5.532071	0.031703	1.10739E+008
5.547922	0.031703	1.0392E+008
5.563773	0.031703	9.81548E+007
5.579625	0.031703	9.35347E+007
5.595476	0.031703	8.94101E+007
5.611327	0.031703	8.53783E+007
5.627178	0.031703	8.19349E+007
5.643029	0.031703	8.01945E+007
5.658881	0.031703	8.08382E+007
5.674732	0.031703	8.30302E+007
5.690583	0.031703	8.41694E+007
5.706434	0.031703	8.0695E+007
5.722286	0.031703	6.95106E+007
5.738137	0.031703	4.97803E+007
5.753988	0.031703	2.34238E+007
5.769839	0.031703	-5.40985E+006
5.785690	0.031703	-3.14568E+007
5.801542	0.031703	-5.00414E+007
5.817393	0.031703	-5.81604E+007
5.833244	0.031703	-5.50085E+007
5.849095	0.031703	-4.19793E+007
5.864946	0.031703	-2.23858E+007
5.880798	0.031703	-996351
5.896649	0.031703	1.71109E+007
5.912500	0.031703	2.74463E+007
0.000000	0.047554	1.15957E+007
0.015851	0.047554	9.26693E+006
0.031702	0.047554	8.70312E+006
0.047554	0.047554	1.05854E+007
0.063405	0.047554	1.51616E+007
0.079256	0.047554	2.24625E+007
0.095107	0.047554	3.22096E+007
0.110958	0.047554	4.35049E+007
0.126810	0.047554	5.50169E+007
0.142661	0.047554	6.45782E+007
0.158512	0.047554	6.99285E+007
0.174363	0.047554	6.93337E+007
0.190214	0.047554	6.25771E+007
0.206066	0.047554	5.1176E+007
0.221917	0.047554	3.8072E+007
0.237768	0.047554	2.63612E+007
0.253619	0.047554	1.83661E+007
0.269471	0.047554	1.49537E+007
0.285322	0.047554	1.56903E+007
0.301173	0.047554	1.96162E+007
0.317024	0.047554	2.60193E+007
0.332875	0.047554	3.45278E+007
0.348727	0.047554	4.48013E+007
0.364578	0.047554	5.62823E+007
0.380429	0.047554	6.74847E+007
0.396280	0.047554	7.66435E+007
0.412131	0.047554	8.21485E+007
0.427983	0.047554	8.32877E+007
0.443834	0.047554	8.05255E+007
0.459685	0.047554	7.55648E+007
0.475536	0.047554	7.04803E+007
0.491387	0.047554	6.71298E+007
0.507239	0.047554	6.63492E+007
0.523090	0.047554	6.7798E+007
0.538941	0.047554	7.01138E+007
0.554792	0.047554	7.16556E+007
0.570643	0.047554	7.12466E+007
0.586495	0.047554	6.8794E+007
0.602346	0.047554	6.51338E+007
0.618197	0.047554	6.16284E+007
0.634048	0.047554	5.93616E+007
0.649899	0.047554	5.84882E+007
0.665751	0.047554	5.79863E+007
0.681602	0.047554	5.59981E+007
0.697453	0.047554	5.0573E+007
0.713304	0.047554	4.05653E+007
0.729155	0.047554	2.5944E+007
0.745007	0.047554	8.25728E+006
0.760858	0.047554	-9.98678E+006
0.776709	0.047554	-2.60015E+007
0.792560	0.047554	-3.74026E+007
0.808412	0.047554	-4.28277E+007
0.824263	0.047554	-4.18433E+007
0.840114	0.047554	-3.49758E+007
0.855965	0.047554	-2.34019E+007
0.871816	0.047554	-8.8864E+006
0.887668	0.047554	6.49607E+006
0.903519	0.047554	2.05471E+007
0.919370	0.047554	3.13779E+007
0.935221	0.047554	3.81215E+007
0.951072	0.047554	4.10566E+007
0.966924	0.047554	4.15765E+007
0.982775	0.047554	4.12604E+007
0.998626	0.047554	4.1223E+007
1.014477	0.047554	4.15881E+007
1.030328	0.047554	4.18603E+007
1.046180	0.047554	4.13894E+007
1.062031	0.047554	3.99895E+007
1.077882	0.047554	3.78775E+007
1.093733	0.047554	3.56107E+007
1.109584	0.047554	3.34678E+007
1.125436	0.047554	3.16345E+007
1.141287	0.047554	3.02346E+007
1.157138	0.047554	2.97947E+007
1.172989	0.047554	3.11506E+007
1.188840	0.047554	3.50765E+007
1.204692	0.047554	4.16653E+007
1.220543	0.047554	5.005E+007
1.236394	0.047554	5.85585E+007
1.252245	0.047554	6.53021E+007
1.268097	0.047554	6.90113E+007
1.283948	0.047554	6.95003E+007
1.299799	0.047554	6.76669E+007
1.315650	0.047554	6.51524E+007
1.331501	0.047554	6.34739E+007
1.347353	0.047554	6.34674E+007
1.363204	0.047554	6.49163E+007
1.379055	0.047554	6.68915E+007
1.394906	0.047554	6.81545E+007
1.410757	0.047554	6.80552E+007
1.426609	0.047554	6.66244E+007
1.442460	0.047554	6.44195E+007
1.458311	0.047554	6.22146E+007
1.474162	0.047554	6.03813E+007
1.490013	0.047554	5.87647E+007
1.505865	0.047554	5.69004E+007
1.521716	0.047554	5.43549E+007
1.537567	0.047554	5.10353E+007
1.553418	0.047554	4.69726E+007
1.569269	0.047554	4.23526E+007
1.585121	0.047554	3.733E+007
1.600972	0.047554	3.20597E+007
1.616823	0.047554	2.72848E+007
1.632674	0.047554	2.43988E+007
1.648525	0.047554	2.53212E+007
1.664377	0.047554	3.17242E+007
1.680228	0.047554	4.41342E+007
1.696079	0.047554	6.14364E+007
1.711930	0.047554	8.08441E+007
1.727782	0.047554	9.88275E+007
1.743633	0.047554	1.12197E+008
1.759484	0.047554	1.19003E+008
1.775335	0.047554	1.18842E+008
1.791186	0.047554	1.12642E+008
1.807038	0.047554	1.02046E+008
1.822889	0.047554	8.90352E+007
1.838740	0.047554	7.56215E+007
1.854591	0.047554	6.34153E+007
1.870442	0.047554	5.36863E+007
1.886294	0.047554	4.71774E+007
1.902145	0.047554	4.39507E+007
1.917996	0.047554	4.36346E+007
1.933847	0.047554	4.52383E+007
1.949698	0.047554	4.75541E+007
1.965550	0.047554	4.93435E+007
1.981401	0.047554	4.96776E+007
1.997252	0.047554	4.83707E+007
2.013103	0.047554	4.6011E+007
2.028954	0.047554	4.37751E+007
2.044806	0.047554	4.27469E+007
2.060657	0.047554	4.34835E+007
2.076508	0.047554	4.57374E+007
2.092359	0.047554	4.85796E+007
2.108210	0.047554	5.08954E+007
2.124062	0.047554	5.17559E+007
2.139913	0.047554	5.07896E+007
2.155764	0.047554	4.83989E+007
2.171615	0.047554	4.5358E+007
2.187466	0.047554	4.29054E+007
2.203318	0.047554	4.22177E+007
2.219169	0.047554	4.40691E+007
2.235020	0.047554	4.86762E+007
2.250871	0.047554	5.53579E+007
2.266723	0.047554	6.28446E+007
2.282574	0.047554	6.94644E+007
2.298425	0.047554	7.37309E+007
2.314276	0.047554	7.44676E+007
2.330127	0.047554	7.10861E+007
2.345979	0.047554	6.34625E+007
2.361830	0.047554	5.21543E+007
2.377681	0.047554	3.83381E+007
2.393532	0.047554	2.39335E+007
2.409383	0.047554	1.12939E+007
2.425235	0.047554	2.61758E+006
2.441086	0.047554	-763924
2.456937	0.047554	1.3661E+006
2.472788	0.047554	8.10971E+006
2.488639	0.047554	1.80116E+007
2.504491	0.047554	2.94307E+007
2.520342	0.047554	4.07879E+007
2.536193	0.047554	5.05969E+007
2.552044	0.047554	5.73096E+007
2.567895	0.047554	5.96254E+007
2.583747	0.047554	5.70489E+007
2.599598	0.047554	5.02924E+007
2.615449	0.047554	4.12755E+007
2.631300	0.047554	3.24754E+007
2.647151	0.047554	2.57498E+007
2.663003	0.047554	2.16252E+007
2.678854	0.047554	1.90177E+007
2.694705	0.047554	1.59459E+007
2.710556	0.047554	1.07994E+007
2.726408	0.047554	3.33073E+006
2.742259	0.047554	-5.22171E+006
2.758110	0.047554	-1.25975E+007
2.773961	0.047554	-1.67531E+007
2.789812	0.047554	-1.67286E+007
2.805664	0.047554	-1.30195E+007
2.821515	0.047554	-7.14283E+006
2.837366	0.047554	-894638
2.853217	0.047554	4.48657E+006
2.869068	0.047554	8.84598E+006
2.884920	0.047554	1.31125E+007
2.900771	0.047554	1.87105E+007
2.916622	0.047554	2.69713E+007
2.932473	0.047554	3.85143E+007
2.948324	0.047554	5.27511E+007
2.964176	0.047554	6.82264E+007
2.980027	0.047554	8.27419E+007
2.995878	0.047554	9.4223E+007
3.011729	0.047554	1.00998E+008
3.027580	0.047554	1.02168E+008
3.043432	0.047554	9.73928E+007
3.059283	0.047554	8.70445E+007
3.075134	0.047554	7.23922E+007
3.090985	0.047554	5.55415E+007
3.106836	0.047554	3.94649E+007
3.122688	0.047554	2.7104E+007
3.138539	0.047554	2.07499E+007
3.154390	0.047554	2.13008E+007
3.170241	0.047554	2.78896E+007
3.186092	0.047554	3.84727E+007
3.201944	0.047554	5.02944E+007
3.217795	0.047554	6.09084E+007
3.233646	0.047554	6.82404E+007
3.249497	0.047554	7.11754E+007
3.265349	0.047554	6.93731E+007
3.281200	0.047554	6.36383E+007
3.297051	0.047554	5.57671E+007
3.312902	0.047554	4.82674E+007
3.328753	0.047554	4.35854E+007
3.344605	0.047554	4.32384E+007
3.360456	0.047554	4.71643E+007
3.376307	0.047554	5.37531E+007
3.392158	0.047554	6.03728E+007
3.408009	0.047554	6.46084E+007
3.423861	0.047554	6.49425E+007
3.439712	0.047554	6.13752E+007
3.455563	0.047554	5.51141E+007
3.471414	0.047554	4.80479E+007
3.487265	0.047554	4.20655E+007
3.503117	0.047554	3.84363E+007
3.518968	0.047554	3.75009E+007
3.534819	0.047554	3.8671E+007
3.550670	0.047554	4.06153E+007
3.566521	0.047554	4.17235E+007
3.582373	0.047554	4.06643E+007
3.598224	0.047554	3.69422E+007
3.614075	0.047554	3.11765E+007
3.629926	0.047554	2.49773E+007
3.645777	0.047554	2.02334E+007
3.661629	0.047554	1.83381E+007
3.677480	0.047554	1.96631E+007
3.693331	0.047554	2.34342E+007
3.709182	0.047554	2.81032E+007
3.725034	0.047554	3.19982E+007
3.740885	0.047554	3.39734E+007
3.756736	0.047554	3.37192E+007
3.772587	0.047554	3.18549E+007
3.788438	0.047554	2.92475E+007
3.804290	0.047554	2.69188E+007
3.820141	0.047554	2.53641E+007
3.835992	0.047554	2.46455E+007
3.851843	0.047554	2.43913E+007
3.867694	0.047554	2.41681E+007
3.883546	0.047554	2.3821E+007
3.899397	0.047554	2.35978E+007
3.915248	0.047554	2.41487E+007
3.931099	0.047554	2.6062E+007
3.946950	0.047554	2.95544E+007
3.962802	0.047554	3.42544E+007
3.978653	0.047554	3.90163E+007
3.994504	0.047554	4.25707E+007
4.010355	0.047554	4.38647E+007
4.026206	0.047554	4.25578E+007
4.042058	0.047554	3.91453E+007
4.057909	0.047554	3.46801E+007
4.073760	0.047554	3.04935E+007
4.089611	0.047554	2.77003E+007
4.105462	0.047554	2.69197E+007
4.121314	0.047554	2.83376E+007
4.137165	0.047554	3.17371E+007
4.153016	0.047554	3.653E+007
4.168867	0.047554	4.20351E+007
4.184718	0.047554	4.75402E+007
4.200570	0.047554	5.2395E+007
4.216421	0.047554	5.61042E+007
4.232272	0.047554	5.842E+007
4.248123	0.047554	5.92495E+007
4.263975	0.047554	5.86238E+007
4.279826	0.047554	5.66047E+007
4.295677	0.047554	5.35328E+007
4.311528	0.047554	5.01203E+007
4.327379	0.047554	4.72343E+007
4.343231	0.047554	4.57415E+007
4.359082	0.047554	4.61066E+007
4.374933	0.047554	4.78341E+007
4.390784	0.047554	4.95307E+007
4.406635	0.047554	4.94313E+007
4.422487	0.047554	4.60188E+007
4.438338	0.047554	3.89217E+007
4.454189	0.047554	2.90688E+007
4.470040	0.047554	1.86276E+007
4.485891	0.047554	1.01061E+007
4.501743	0.047554	5.39314E+006
4.517594	0.047554	5.35571E+006
4.533445	0.047554	9.74608E+006
4.549296	0.047554	1.74805E+007
4.565147	0.047554	2.72586E+007
4.580999	0.047554	3.78726E+007
4.596850	0.047554	4.8239E+007
4.612701	0.047554	5.75216E+007
4.628552	0.047554	6.47297E+007
4.644403	0.047554	6.90581E+007
4.660255	0.047554	6.98877E+007
4.676106	0.047554	6.69397E+007
4.691957	0.047554	6.04618E+007
4.707808	0.047554	5.08256E+007
4.723660	0.047554	3.86814E+007
4.739511	0.047554	2.45865E+007
4.755362	0.047554	9.56265E+006
4.771213	0.047554	-4.87288E+006
4.787064	0.047554	-1.66455E+007
4.802916	0.047554	-2.36808E+007
4.818767	0.047554	-2.45542E+007
4.834618	0.047554	-1.96065E+007
4.850469	0.047554	-1.09741E+007
4.866320	0.047554	-2.0011E+006
4.882172	0.047554	4.1542E+006
4.898023	0.047554	5.75784E+006
4.913874	0.047554	3.30525E+006
4.929725	0.047554	-1.15999E+006
4.945576	0.047554	-5.1298E+006
4.961428	0.047554	-6.96312E+006
4.977279	0.047554	-6.44321E+006
4.993130	0.047554	-4.40607E+006
5.008981	0.047554	-1.68774E+006
5.024832	0.047554	1.30927E+006
5.040684	0.047554	5.0494E+006
5.056535	0.047554	1.02139E+007
5.072386	0.047554	1.71742E+007
5.088237	0.047554	2.56518E+007
5.104088	0.047554	3.48106E+007
5.119940	0.047554	4.34739E+007
5.135791	0.047554	5.0651E+007
5.151642	0.047554	5.53201E+007
5.167493	0.047554	5.66141E+007
5.183345	0.047554	5.39138E+007
5.199196	0.047554	4.70953E+007
5.215047	0.047554	3.68708E+007
5.230898	0.047554	2.46647E+007
5.246749	0.047554	1.23037E+007
5.262601	0.047554	1.49093E+006
5.278452	0.047554	-6.7209E+006
5.294303	0.047554	-1.19912E+007
5.310154	0.047554	-1.43819E+007
5.326005	0.047554	-1.39239E+007
5.341857	0.047554	-1.04934E+007
5.357708	0.047554	-3.74976E+006
5.373559	0.047554	6.5237E+006
5.389410	0.047554	2.02032E+007
5.405261	0.047554	3.67623E+007
5.421113	0.047554	5.50553E+007
5.436964	0.047554	7.35961E+007
5.452815	0.047554	9.031E+007
5.468666	0.047554	1.03092E+008
5.484517	0.047554	1.103E+008
5.500369	0.047554	1.11532E+008
5.516220	0.047554	1.07717E+008
5.532071	0.047554	1.00867E+008
5.547922	0.047554	9.32127E+007
5.563773	0.047554	8.62085E+007
5.579625	0.047554	8.01951E+007
5.595476	0.047554	7.48628E+007
5.611327	0.047554	7.0057E+007
5.627178	0.047554	6.6273E+007
5.643029	0.047554	6.45016E+007
5.658881	0.047554	6.53311E+007
5.674732	0.047554	6.79566E+007
5.690583	0.047554	7.00866E+007
5.706434	0.047554	6.83152E+007
5.722286	0.047554	5.98866E+007
5.738137	0.047554	4.37481E+007
5.753988	0.047554	2.14168E+007
5.769839	0.047554	-3.60827E+006
5.785690	0.047554	-2.66827E+007
5.801542	0.047554	-4.35334E+007
5.817393	0.047554	-5.12188E+007
5.833244	0.047554	-4.88411E+007
5.849095	0.047554	-3.74839E+007
5.864946	0.047554	-2.01507E+007
5.880798	0.047554	-1.02163E+006
5.896649	0.047554	1.51659E+007
5.912500	0.047554	2.43866E+007
0.000000	0.063405	1.22206E+007
0.015851	0.063405	1.25857E+007
0.031702	0.063405	1.42823E+007
0.047554	0.063405	1.75579E+007
0.063405	0.063405	2.25057E+007
0.079256	0.063405	2.92183E+007
0.095107	0.063405	3.7634E+007
0.110958	0.063405	4.73501E+007
0.126810	0.063405	5.74068E+007
0.142661	0.063405	6.60702E+007
0.158512	0.063405	7.11727E+007
0.174363	0.063405	7.10114E+007
0.190214	0.063405	6.5029E+007
0.206066	0.063405	5.4371E+007
0.221917	0.063405	4.14217E+007
0.237768	0.063405	2.90298E+007
0.253619	0.063405	1.93627E+007
0.269471	0.063405	1.3566E+007
0.285322	0.063405	1.18565E+007
0.301173	0.063405	1.39246E+007
0.317024	0.063405	1.95226E+007
0.332875	0.063405	2.84956E+007
0.348727	0.063405	4.03172E+007
0.364578	0.063405	5.37799E+007
0.380429	0.063405	6.69949E+007
0.396280	0.063405	7.76709E+007
0.412131	0.063405	8.39501E+007
0.427983	0.063405	8.52131E+007
0.443834	0.063405	8.21722E+007
0.459685	0.063405	7.67471E+007
0.475536	0.063405	7.1353E+007
0.491387	0.063405	6.78786E+007
0.507239	0.063405	6.71909E+007
0.523090	0.063405	6.87326E+007
0.538941	0.063405	7.09556E+007
0.554792	0.063405	7.19709E+007
0.570643	0.063405	7.04472E+007
0.586495	0.063405	6.61677E+007
0.602346	0.063405	6.00924E+007
0.618197	0.063405	5.38622E+007
0.634048	0.063405	4.89326E+007
0.649899	0.063405	4.58297E+007
0.665751	0.063405	4.38416E+007
0.681602	0.063405	4.12651E+007
0.697453	0.063405	3.62425E+007
0.713304	0.063405	2.75043E+007
0.729155	0.063405	1.50814E+007
0.745007	0.063405	305304
0.760858	0.063405	-1.46566E+007
0.776709	0.063405	-2.7513E+007
0.792560	0.063405	-3.64989E+007
0.808412	0.063405	-4.06545E+007
0.824263	0.063405	-3.96392E+007
0.840114	0.063405	-3.37006E+007
0.855965	0.063405	-2.33343E+007
0.871816	0.063405	-9.59288E+006
0.887668	0.063405	5.97538E+006
0.903519	0.063405	2.11411E+007
0.919370	0.063405	3.37059E+007
0.935221	0.063405	4.20596E+007
0.951072	0.063405	4.59855E+007
0.966924	0.063405	4.64435E+007
0.982775	0.063405	4.51366E+007
0.998626	0.063405	4.34581E+007
1.014477	0.063405	4.21511E+007
1.030328	0.063405	4.11229E+007
1.046180	0.063405	3.99707E+007
1.062031	0.063405	3.8447E+007
1.077882	0.063405	3.66756E+007
1.093733	0.063405	3.49971E+007
1.109584	0.063405	3.35973E+007
1.125436	0.063405	3.24452E+007
1.141287	0.063405	3.15717E+007
1.157138	0.063405	3.12866E+007
1.172989	0.063405	3.20852E+007
1.188840	0.063405	3.44939E+007
1.204692	0.063405	3.86365E+007
1.220543	0.063405	4.38629E+007
1.236394	0.063405	4.91513E+007
1.252245	0.063405	5.33249E+007
1.268097	0.063405	5.57336E+007
1.283948	0.063405	5.63464E+007
1.299799	0.063405	5.58755E+007
1.315650	0.063405	5.53117E+007
1.331501	0.063405	5.5429E+007
1.347353	0.063405	5.64753E+007
1.363204	0.063405	5.79242E+007
1.379055	0.063405	5.88466E+007
1.394906	0.063405	5.84066E+007
1.410757	0.063405	5.62327E+007
1.426609	0.063405	5.26964E+007
1.442460	0.063405	4.86956E+007
1.458311	0.063405	4.52832E+007
1.474162	0.063405	4.31092E+007
1.490013	0.063405	4.22977E+007
1.505865	0.063405	4.25389E+007
1.521716	0.063405	4.33066E+007
1.537567	0.063405	4.40123E+007
1.553418	0.063405	4.41916E+007
1.569269	0.063405	4.33491E+007
1.585121	0.063405	4.11752E+007
1.600972	0.063405	3.77627E+007
1.616823	0.063405	3.3669E+007
1.632674	0.063405	3.03804E+007
1.648525	0.063405	2.98166E+007
1.664377	0.063405	3.36806E+007
1.680228	0.063405	4.27155E+007
1.696079	0.063405	5.62711E+007
1.711930	0.063405	7.22419E+007
1.727782	0.063405	8.78102E+007
1.743633	0.063405	1.00313E+008
1.759484	0.063405	1.07986E+008
1.775335	0.063405	1.10177E+008
1.791186	0.063405	1.07229E+008
1.807038	0.063405	1.00194E+008
1.822889	0.063405	9.03723E+007
1.838740	0.063405	7.92189E+007
1.854591	0.063405	6.81584E+007
1.870442	0.063405	5.83984E+007
1.886294	0.063405	5.07749E+007
1.902145	0.063405	4.57833E+007
1.917996	0.063405	4.33616E+007
1.933847	0.063405	4.30455E+007
1.949698	0.063405	4.38132E+007
1.965550	0.063405	4.46737E+007
1.981401	0.063405	4.47291E+007
1.997252	0.063405	4.36389E+007
2.013103	0.063405	4.16508E+007
2.028954	0.063405	3.95698E+007
2.044806	0.063405	3.80461E+007
2.060657	0.063405	3.75752E+007
2.076508	0.063405	3.8157E+007
2.092359	0.063405	3.942E+007
2.108210	0.063405	4.09308E+007
2.124062	0.063405	4.23487E+007
2.139913	0.063405	4.3395E+007
2.155764	0.063405	4.40697E+007
2.171615	0.063405	4.43729E+007
2.187466	0.063405	4.4676E+007
2.203318	0.063405	4.53817E+007
2.219169	0.063405	4.70473E+007
2.235020	0.063405	5.00443E+007
2.250871	0.063405	5.43108E+007
2.266723	0.063405	5.91966E+007
2.282574	0.063405	6.36489E+007
2.298425	0.063405	6.63363E+007
2.314276	0.063405	6.6144E+007
2.330127	0.063405	6.236E+007
2.345979	0.063405	5.47984E+007
2.361830	0.063405	4.40475E+007
2.377681	0.063405	3.14079E+007
2.393532	0.063405	1.88612E+007
2.409383	0.063405	8.60572E+006
2.425235	0.063405	2.62327E+006
2.441086	0.063405	1.71885E+006
2.456937	0.063405	5.55188E+006
2.472788	0.063405	1.28219E+007
2.488639	0.063405	2.18878E+007
2.504491	0.063405	3.13252E+007
2.520342	0.063405	4.00195E+007
2.536193	0.063405	4.71037E+007
2.552044	0.063405	5.1556E+007
2.567895	0.063405	5.24166E+007
2.583747	0.063405	4.92208E+007
2.599598	0.063405	4.24024E+007
2.615449	0.063405	3.35403E+007
2.631300	0.063405	2.48021E+007
2.647151	0.063405	1.80455E+007
2.663003	0.063405	1.39519E+007
2.678854	0.063405	1.1747E+007
2.694705	0.063405	9.75882E+006
2.710556	0.063405	6.47021E+006
2.726408	0.063405	1.44763E+006
2.742259	0.063405	-4.44193E+006
2.758110	0.063405	-9.52644E+006
2.773961	0.063405	-1.21339E+007
2.789812	0.063405	-1.14901E+007
2.805664	0.063405	-7.9667E+006
2.821515	0.063405	-2.89512E+006
2.837366	0.063405	2.23838E+006
2.853217	0.063405	6.38104E+006
2.869068	0.063405	9.53287E+006
2.884920	0.063405	1.25608E+007
2.900771	0.063405	1.69202E+007
2.916622	0.063405	2.39116E+007
2.932473	0.063405	3.41541E+007
2.948324	0.063405	4.70904E+007
2.964176	0.063405	6.12963E+007
2.980027	0.063405	7.479E+007
2.995878	0.063405	8.56208E+007
3.011729	0.063405	9.23953E+007
3.027580	0.063405	9.41228E+007
3.043432	0.063405	9.04627E+007
3.059283	0.063405	8.15077E+007
3.075134	0.063405	6.82488E+007
3.090985	0.063405	5.26676E+007
3.106836	0.063405	3.76128E+007
3.122688	0.063405	2.60878E+007
3.138539	0.063405	2.06008E+007
3.154390	0.063405	2.21425E+007
3.170241	0.063405	3.00318E+007
3.186092	0.063405	4.19773E+007
3.201944	0.063405	5.50375E+007
3.217795	0.063405	6.6147E+007
3.233646	0.063405	7.30764E+007
3.249497	0.063405	7.4711E+007
3.265349	0.063405	7.12366E+007
3.281200	0.063405	6.40775E+007
3.297051	0.063405	5.54941E+007
3.312902	0.063405	4.80564E+007
3.328753	0.063405	4.39937E+007
3.344605	0.063405	4.43278E+007
3.360456	0.063405	4.85943E+007
3.376307	0.063405	5.49664E+007
3.392158	0.063405	6.09359E+007
3.408009	0.063405	6.41187E+007
3.423861	0.063405	6.32142E+007
3.439712	0.063405	5.82226E+007
3.455563	0.063405	5.04133E+007
3.471414	0.063405	4.1799E+007
3.487265	0.063405	3.44541E+007
3.503117	0.063405	2.99269E+007
3.518968	0.063405	2.87748E+007
3.534819	0.063405	3.05333E+007
3.550670	0.063405	3.35613E+007
3.566521	0.063405	3.58771E+007
3.582373	0.063405	3.56229E+007
3.598224	0.063405	3.19627E+007
3.614075	0.063405	2.54539E+007
3.629926	0.063405	1.78923E+007
3.645777	0.063405	1.15692E+007
3.661629	0.063405	8.37349E+006
3.677480	0.063405	9.07919E+006
3.693331	0.063405	1.30051E+007
3.709182	0.063405	1.84482E+007
3.725034	0.063405	2.34579E+007
3.740885	0.063405	2.65478E+007
3.756736	0.063405	2.72225E+007
3.772587	0.063405	2.58227E+007
3.788438	0.063405	2.33082E+007
3.804290	0.063405	2.06079E+007
3.820141	0.063405	1.84339E+007
3.835992	0.063405	1.69722E+007
3.851843	0.063405	1.60987E+007
3.867694	0.063405	1.56588E+007
3.883546	0.063405	1.54665E+007
3.899397	0.063405	1.56768E+007
3.915248	0.063405	1.66612E+007
3.931099	0.063405	1.87293E+007
3.946950	0.063405	2.20359E+007
3.962802	0.063405	2.61786E+007
3.978653	0.063405	3.04141E+007
3.994504	0.063405	3.38137E+007
4.010355	0.063405	3.5696E+007
4.026206	0.063405	3.58134E+007
4.042058	0.063405	3.45993E+007
4.057909	0.063405	3.29208E+007
4.073760	0.063405	3.16758E+007
4.089611	0.063405	3.15455E+007
4.105462	0.063405	3.28085E+007
4.121314	0.063405	3.5403E+007
4.137165	0.063405	3.89264E+007
4.153016	0.063405	4.28213E+007
4.168867	0.063405	4.66234E+007
4.184718	0.063405	4.98681E+007
4.200570	0.063405	5.24316E+007
4.216421	0.063405	5.43449E+007
4.232272	0.063405	5.5608E+007
4.248123	0.063405	5.61588E+007
4.263975	0.063405	5.57808E+007
4.279826	0.063405	5.41952E+007
4.295677	0.063405	5.15259E+007
4.311528	0.063405	4.83301E+007
4.327379	0.063405	4.5506E+007
4.343231	0.063405	4.41371E+007
4.359082	0.063405	4.4688E+007
4.374933	0.063405	4.66942E+007
4.390784	0.063405	4.86694E+007
4.406635	0.063405	4.88177E+007
4.422487	0.063405	4.5591E+007
4.438338	0.063405	3.85868E+007
4.454189	0.063405	2.88577E+007
4.470040	0.063405	1.85713E+007
4.485891	0.063405	1.02666E+007
4.501743	0.063405	6.0181E+006
4.517594	0.063405	6.75476E+006
4.533445	0.063405	1.24146E+007
4.549296	0.063405	2.20069E+007
4.565147	0.063405	3.40763E+007
4.580999	0.063405	4.71365E+007
4.596850	0.063405	5.97632E+007
4.612701	0.063405	7.06249E+007
4.628552	0.063405	7.84832E+007
4.644403	0.063405	8.24401E+007
4.660255	0.063405	8.20311E+007
4.676106	0.063405	7.74111E+007
4.691957	0.063405	6.92612E+007
4.707808	0.063405	5.84794E+007
4.723660	0.063405	4.58707E+007
4.739511	0.063405	3.22402E+007
4.755362	0.063405	1.83001E+007
4.771213	0.063405	5.19599E+006
4.787064	0.063405	-5.49294E+006
4.802916	0.063405	-1.20947E+007
4.818767	0.063405	-1.34945E+007
4.834618	0.063405	-9.90918E+006
4.850469	0.063405	-3.22749E+006
4.866320	0.063405	3.79479E+006
4.882172	0.063405	8.37094E+006
4.898023	0.063405	9.13857E+006
4.913874	0.063405	6.56212E+006
4.929725	0.063405	2.62327E+006
4.945576	0.063405	-355712
4.961428	0.063405	-1.01242E+006
4.977279	0.063405	715081
4.993130	0.063405	3.89787E+006
5.008981	0.063405	7.23548E+006
5.024832	0.063405	1.02015E+007
5.040684	0.063405	1.29508E+007
5.056535	0.063405	1.62575E+007
5.072386	0.063405	2.07407E+007
5.088237	0.063405	2.66793E+007
5.104088	0.063405	3.37016E+007
5.119940	0.063405	4.12193E+007
5.135791	0.063405	4.83344E+007
5.151642	0.063405	5.40253E+007
5.167493	0.063405	5.70842E+007
5.183345	0.063405	5.63656E+007
5.199196	0.063405	5.13121E+007
5.215047	0.063405	4.22332E+007
5.230898	0.063405	3.04296E+007
5.246749	0.063405	1.78209E+007
5.262601	0.063405	6.51273E+006
5.278452	0.063405	-1.94681E+006
5.294303	0.063405	-6.72168E+006
5.310154	0.063405	-7.78092E+006
5.326005	0.063405	-5.43414E+006
5.341857	0.063405	-176790
5.357708	0.063405	7.49573E+006
5.373559	0.063405	1.73047E+007
5.389410	0.063405	2.88787E+007
5.405261	0.063405	4.20008E+007
5.421113	0.063405	5.62996E+007
5.436964	0.063405	7.09079E+007
5.452815	0.063405	8.44945E+007
5.468666	0.063405	9.52324E+007
5.484517	0.063405	1.01543E+008
5.500369	0.063405	1.0262E+008
5.516220	0.063405	9.88977E+007
5.532071	0.063405	9.19554E+007
5.547922	0.063405	8.36816E+007
5.563773	0.063405	7.55627E+007
5.579625	0.063405	6.82178E+007
5.595476	0.063405	6.15851E+007
5.611327	0.063405	5.57885E+007
5.627178	0.063405	5.13542E+007
5.643029	0.063405	4.91493E+007
5.658881	0.063405	4.97621E+007
5.674732	0.063405	5.25424E+007
5.690583	0.063405	5.54774E+007
5.706434	0.063405	5.56568E+007
5.722286	0.063405	5.03865E+007
5.738137	0.063405	3.85519E+007
5.753988	0.063405	2.1051E+007
5.769839	0.063405	639436
5.785690	0.063405	-1.88432E+007
5.801542	0.063405	-3.35883E+007
5.817393	0.063405	-4.08713E+007
5.833244	0.063405	-3.96392E+007
5.849095	0.063405	-3.06043E+007
5.864946	0.063405	-1.62436E+007
5.880798	0.063405	-179926
5.896649	0.063405	1.34995E+007
5.912500	0.063405	2.13269E+007
0.000000	0.079257	1.39293E+007
0.015851	0.079257	1.7236E+007
0.031702	0.079257	2.13167E+007
0.047554	0.079257	2.59857E+007
0.063405	0.079257	3.12121E+007
0.079256	0.079257	3.71507E+007
0.095107	0.079257	4.40491E+007
0.110958	0.079257	5.20622E+007
0.126810	0.079257	6.05088E+007
0.142661	0.079257	6.80575E+007
0.158512	0.079257	7.27885E+007
0.174363	0.079257	7.28749E+007
0.190214	0.079257	6.76356E+007
0.206066	0.079257	5.76588E+007
0.221917	0.079257	4.49573E+007
0.237768	0.079257	3.1977E+007
0.253619	0.079257	2.08546E+007
0.269471	0.079257	1.30762E+007
0.285322	0.079257	9.23029E+006
0.301173	0.079257	9.65731E+006
0.317024	0.079257	1.44502E+007
0.332875	0.079257	2.35471E+007
0.348727	0.079257	3.62047E+007
0.364578	0.079257	5.0875E+007
0.380429	0.079257	6.52357E+007
0.396280	0.079257	7.66858E+007
0.412131	0.079257	8.32746E+007
0.427983	0.079257	8.44138E+007
0.443834	0.079257	8.10323E+007
0.459685	0.079257	7.52666E+007
0.475536	0.079257	6.96557E+007
0.491387	0.079257	6.62432E+007
0.507239	0.079257	6.58032E+007
0.523090	0.079257	6.77165E+007
0.538941	0.079257	7.01252E+007
0.554792	0.079257	7.09857E+007
0.570643	0.079257	6.8688E+007
0.586495	0.079257	6.29532E+007
0.602346	0.079257	5.48033E+007
0.618197	0.079257	4.6158E+007
0.634048	0.079257	3.8937E+007
0.649899	0.079257	3.39454E+007
0.665751	0.079257	3.08116E+007
0.681602	0.079257	2.80184E+007
0.697453	0.079257	2.3708E+007
0.713304	0.079257	1.66727E+007
0.729155	0.079257	6.85079E+006
0.745007	0.079257	-4.6432E+006
0.760858	0.079257	-1.60443E+007
0.776709	0.079257	-2.55876E+007
0.792560	0.079257	-3.21583E+007
0.808412	0.079257	-3.51373E+007
0.824263	0.079257	-3.44006E+007
0.840114	0.079257	-2.97626E+007
0.855965	0.079257	-2.10682E+007
0.871816	0.079257	-8.62732E+006
0.887668	0.079257	6.50744E+006
0.903519	0.079257	2.22305E+007
0.919370	0.079257	3.60029E+007
0.935221	0.079257	4.55951E+007
0.951072	0.079257	5.02642E+007
0.966924	0.079257	5.06293E+007
0.982775	0.079257	4.83315E+007
0.998626	0.079257	4.51977E+007
1.014477	0.079257	4.22497E+007
1.030328	0.079257	3.9859E+007
1.046180	0.079257	3.7747E+007
1.062031	0.079257	3.57899E+007
1.077882	0.079257	3.40494E+007
1.093733	0.079257	3.27734E+007
1.109584	0.079257	3.20858E+007
1.125436	0.079257	3.19245E+007
1.141287	0.079257	3.21348E+007
1.157138	0.079257	3.26857E+007
1.172989	0.079257	3.3701E+007
1.188840	0.079257	3.53666E+007
1.204692	0.079257	3.77133E+007
1.220543	0.079257	4.04317E+007
1.236394	0.079257	4.3119E+007
1.252245	0.079257	4.53419E+007
1.268097	0.079257	4.69456E+007
1.283948	0.079257	4.80538E+007
1.299799	0.079257	4.90072E+007
1.315650	0.079257	5.01154E+007
1.331501	0.079257	5.14714E+007
1.347353	0.079257	5.27963E+007
1.363204	0.079257	5.34711E+007
1.379055	0.079257	5.27215E+007
1.394906	0.079257	5.00831E+007
1.410757	0.079257	4.55869E+007
1.426609	0.079257	3.98522E+007
1.442460	0.079257	3.41174E+007
1.458311	0.079257	2.94974E+007
1.474162	0.079257	2.70138E+007
1.490013	0.079257	2.70383E+007
1.505865	0.079257	2.9416E+007
1.521716	0.079257	3.34349E+007
1.537567	0.079257	3.81349E+007
1.553418	0.079257	4.23704E+007
1.569269	0.079257	4.51816E+007
1.585121	0.079257	4.57944E+007
1.600972	0.079257	4.4085E+007
1.616823	0.079257	4.07344E+007
1.632674	0.079257	3.71362E+007
1.648525	0.079257	3.5148E+007
1.664377	0.079257	3.6504E+007
1.680228	0.079257	4.21329E+007
1.696079	0.079257	5.188E+007
1.711930	0.079257	6.4259E+007
1.727782	0.079257	7.72263E+007
1.743633	0.079257	8.85525E+007
1.759484	0.079257	9.66276E+007
1.775335	0.079257	1.00523E+008
1.791186	0.079257	1.00144E+008
1.807038	0.079257	9.5896E+007
1.822889	0.079257	8.85511E+007
1.838740	0.079257	7.92556E+007
1.854591	0.079257	6.92169E+007
1.870442	0.079257	5.96117E+007
1.886294	0.079257	5.14927E+007
1.902145	0.079257	4.55413E+007
1.917996	0.079257	4.1974E+007
1.933847	0.079257	4.04503E+007
1.949698	0.079257	4.0258E+007
1.965550	0.079257	4.03754E+007
1.981401	0.079257	4.00283E+007
1.997252	0.079257	3.87833E+007
2.013103	0.079257	3.67333E+007
2.028954	0.079257	3.42807E+007
[truncated: 167,423 more rows]
