# Supplementary material for: Cyclodehydrogenation of molecular nanographene precursors catalyzed by atomic hydrogen
Source: Nat Commun. 2025 Jan 15;16:691. doi: 10.1038/s41467-024-54774-1 (PMC11735845; doi:10.1038/s41467-024-54774-1)
Supplement: Supplementary file 4 — Source Data [file 41467_2024_54774_MOESM4_ESM.zip › Source Data/Suppl Figure 3/Suupl Figure 3h.txt]

X[nm]		Y[nm]		df[arbitrary units]
0.000000	0.000000	1.66241E+008
0.020468	0.000000	1.79036E+008
0.040935	0.000000	2.02597E+008
0.061403	0.000000	2.32996E+008
0.081871	0.000000	2.63541E+008
0.102339	0.000000	2.87247E+008
0.122806	0.000000	3.01497E+008
0.143274	0.000000	3.08035E+008
0.163742	0.000000	3.10935E+008
0.184209	0.000000	3.11363E+008
0.204677	0.000000	3.11063E+008
0.225145	0.000000	3.13963E+008
0.245613	0.000000	3.25448E+008
0.266080	0.000000	3.44063E+008
0.286548	0.000000	3.60785E+008
0.307016	0.000000	3.65578E+008
0.327483	0.000000	3.55966E+008
0.347951	0.000000	3.38643E+008
0.368419	0.000000	3.22775E+008
0.388886	0.000000	3.13163E+008
0.409354	0.000000	3.09225E+008
0.429822	0.000000	3.07325E+008
0.450290	0.000000	3.0426E+008
0.470757	0.000000	3.00032E+008
0.491225	0.000000	2.97549E+008
0.511693	0.000000	2.99868E+008
0.532160	0.000000	3.07716E+008
0.552628	0.000000	3.16E+008
0.573096	0.000000	3.16573E+008
0.593564	0.000000	3.02742E+008
0.614031	0.000000	2.75816E+008
0.634499	0.000000	2.46417E+008
0.654967	0.000000	2.29821E+008
0.675434	0.000000	2.37814E+008
0.695902	0.000000	2.71269E+008
0.716370	0.000000	3.17527E+008
0.736838	0.000000	3.55347E+008
0.757305	0.000000	3.66541E+008
0.777773	0.000000	3.48199E+008
0.798241	0.000000	3.13417E+008
0.818708	0.000000	2.79653E+008
0.839176	0.000000	2.56365E+008
0.859644	0.000000	2.43552E+008
0.880112	0.000000	2.37869E+008
0.900579	0.000000	2.39605E+008
0.921047	0.000000	2.51381E+008
0.941515	0.000000	2.73487E+008
0.961982	0.000000	2.9894E+008
0.982450	0.000000	3.18136E+008
1.002918	0.000000	3.27584E+008
1.023386	0.000000	3.31649E+008
1.043853	0.000000	3.38769E+008
1.064321	0.000000	3.52727E+008
1.084789	0.000000	3.68868E+008
1.105256	0.000000	3.76716E+008
1.125724	0.000000	3.67249E+008
1.146192	0.000000	3.38578E+008
1.166659	0.000000	2.97685E+008
1.187127	0.000000	2.57228E+008
1.207595	0.000000	2.30593E+008
1.228063	0.000000	2.27092E+008
1.248530	0.000000	2.48616E+008
1.268998	0.000000	2.88473E+008
1.289466	0.000000	3.33276E+008
1.309933	0.000000	3.67604E+008
1.330401	0.000000	3.78798E+008
1.350869	0.000000	3.62202E+008
1.371337	0.000000	3.24073E+008
1.391804	0.000000	2.78088E+008
1.412272	0.000000	2.38359E+008
1.432740	0.000000	2.12015E+008
1.453207	0.000000	1.99784E+008
1.473675	0.000000	2.01085E+008
1.494143	0.000000	2.15334E+008
1.514611	0.000000	2.38313E+008
1.535078	0.000000	2.61147E+008
1.555546	0.000000	2.76123E+008
1.576014	0.000000	2.83244E+008
1.596481	0.000000	2.88181E+008
1.616949	0.000000	2.96174E+008
1.637417	0.000000	3.0795E+008
1.657885	0.000000	3.21909E+008
1.678352	0.000000	3.36303E+008
1.698820	0.000000	3.48807E+008
1.719288	0.000000	3.55927E+008
1.739755	0.000000	3.53735E+008
1.760223	0.000000	3.3874E+008
1.780691	0.000000	3.11087E+008
1.801159	0.000000	2.77032E+008
1.821626	0.000000	2.47342E+008
1.842094	0.000000	2.31474E+008
1.862562	0.000000	2.33357E+008
1.883029	0.000000	2.5037E+008
1.903497	0.000000	2.75386E+008
1.923965	0.000000	2.98511E+008
1.944432	0.000000	3.11014E+008
1.964900	0.000000	3.08532E+008
1.985368	0.000000	2.93828E+008
2.005836	0.000000	2.73595E+008
2.026303	0.000000	2.55108E+008
2.046771	0.000000	2.43895E+008
2.067239	0.000000	2.40831E+008
2.087706	0.000000	2.43586E+008
2.108174	0.000000	2.50124E+008
2.128642	0.000000	2.59281E+008
2.149110	0.000000	2.67856E+008
2.169577	0.000000	2.7003E+008
2.190045	0.000000	2.61E+008
2.210513	0.000000	2.41349E+008
2.230980	0.000000	2.16897E+008
2.251448	0.000000	1.94772E+008
2.271916	0.000000	1.78759E+008
2.292384	0.000000	1.69875E+008
2.312851	0.000000	1.69283E+008
2.333319	0.000000	1.80186E+008
2.353787	0.000000	2.04184E+008
2.374254	0.000000	2.36475E+008
2.394722	0.000000	2.67165E+008
2.415190	0.000000	2.89125E+008
2.435658	0.000000	3.0192E+008
2.456125	0.000000	3.07585E+008
2.476593	0.000000	3.03939E+008
2.497061	0.000000	2.86761E+008
2.517528	0.000000	2.58671E+008
2.537996	0.000000	2.31164E+008
2.558464	0.000000	2.16605E+008
2.578932	0.000000	2.18779E+008
2.599399	0.000000	2.30991E+008
2.619867	0.000000	2.43058E+008
2.640335	0.000000	2.48723E+008
2.660802	0.000000	2.46531E+008
2.681270	0.000000	2.37356E+008
2.701738	0.000000	2.2338E+008
2.722205	0.000000	2.08093E+008
2.742673	0.000000	1.97318E+008
2.763141	0.000000	1.96872E+008
2.783609	0.000000	2.08503E+008
2.804076	0.000000	2.27117E+008
2.824544	0.000000	2.46167E+008
2.845012	0.000000	2.63327E+008
2.865479	0.000000	2.82232E+008
2.885947	0.000000	3.05938E+008
2.906415	0.000000	3.33282E+008
2.926883	0.000000	3.59462E+008
2.947350	0.000000	3.82441E+008
2.967818	0.000000	4.01492E+008
2.988286	0.000000	4.15305E+008
3.008753	0.000000	4.21552E+008
3.029221	0.000000	4.22416E+008
3.049689	0.000000	4.2488E+008
3.070157	0.000000	4.35638E+008
3.090624	0.000000	4.51196E+008
3.111092	0.000000	4.58462E+008
3.131560	0.000000	4.46086E+008
3.152027	0.000000	4.15814E+008
3.172495	0.000000	3.81468E+008
3.192963	0.000000	3.55997E+008
3.213431	0.000000	3.41439E+008
3.233898	0.000000	3.29062E+008
3.254366	0.000000	3.11303E+008
3.274834	0.000000	2.89179E+008
3.295301	0.000000	2.71856E+008
3.315769	0.000000	2.69228E+008
3.336237	0.000000	2.84059E+008
3.356705	0.000000	3.0922E+008
3.377172	0.000000	3.30744E+008
3.397640	0.000000	3.37283E+008
3.418108	0.000000	3.27525E+008
3.438575	0.000000	3.11803E+008
3.459043	0.000000	3.02773E+008
3.479511	0.000000	3.05383E+008
3.499978	0.000000	3.15995E+008
3.520446	0.000000	3.26607E+008
3.540914	0.000000	3.29507E+008
3.561382	0.000000	3.1975E+008
3.581849	0.000000	2.97917E+008
3.602317	0.000000	2.71573E+008
3.622785	0.000000	2.51777E+008
3.643252	0.000000	2.45366E+008
3.663720	0.000000	2.50885E+008
3.684188	0.000000	2.6368E+008
3.704656	0.000000	2.83604E+008
3.725123	0.000000	3.1313E+008
3.745591	0.000000	3.50949E+008
3.766059	0.000000	3.86586E+008
3.786526	0.000000	4.05637E+008
3.806994	0.000000	3.98644E+008
3.827462	0.000000	3.68809E+008
3.847930	0.000000	3.29952E+008
3.868397	0.000000	2.99535E+008
3.888865	0.000000	2.90651E+008
3.909333	0.000000	3.06209E+008
3.929800	0.000000	3.37336E+008
3.950268	0.000000	3.69336E+008
3.970736	0.000000	3.90132E+008
3.991204	0.000000	3.95943E+008
4.011671	0.000000	3.90696E+008
4.032139	0.000000	3.8123E+008
4.052607	0.000000	3.72055E+008
4.073074	0.000000	3.62443E+008
4.093542	0.000000	3.49776E+008
4.114010	0.000000	3.31434E+008
4.134477	0.000000	3.07127E+008
4.154945	0.000000	2.7962E+008
4.175413	0.000000	2.53131E+008
4.195881	0.000000	2.32025E+008
4.216348	0.000000	2.20667E+008
4.236816	0.000000	2.21094E+008
4.257284	0.000000	2.32434E+008
4.277751	0.000000	2.50757E+008
4.298219	0.000000	2.71408E+008
4.318687	0.000000	2.93369E+008
4.339155	0.000000	3.17803E+008
4.359622	0.000000	3.43546E+008
4.380090	0.000000	3.64343E+008
4.400558	0.000000	3.70881E+008
4.421025	0.000000	3.5705E+008
4.441493	0.000000	3.24013E+008
4.461961	0.000000	2.79919E+008
4.482429	0.000000	2.36116E+008
4.502896	0.000000	2.01479E+008
4.523364	0.000000	1.78773E+008
4.543832	0.000000	1.63051E+008
4.564299	0.000000	1.47037E+008
4.584767	0.000000	1.28841E+008
4.605235	0.000000	1.14573E+008
4.625703	0.000000	1.13546E+008
4.646170	0.000000	1.29832E+008
4.666638	0.000000	1.59358E+008
4.687106	0.000000	1.92668E+008
4.707573	0.000000	2.19575E+008
4.728041	0.000000	2.32951E+008
4.748509	0.000000	2.32069E+008
4.768977	0.000000	2.26386E+008
4.789444	0.000000	2.32778E+008
4.809912	0.000000	2.63905E+008
4.830380	0.000000	3.17875E+008
4.850847	0.000000	3.77664E+008
4.871315	0.000000	4.22176E+008
4.891783	0.000000	4.38462E+008
4.912250	0.000000	4.25359E+008
4.932718	0.000000	3.88248E+008
4.953186	0.000000	3.34988E+008
4.973654	0.000000	2.75326E+008
4.994121	0.000000	2.2163E+008
5.014589	0.000000	1.84956E+008
5.035057	0.000000	1.70252E+008
5.055524	0.000000	1.7388E+008
5.075992	0.000000	1.87111E+008
5.096460	0.000000	2.01797E+008
5.116928	0.000000	2.11681E+008
5.137395	0.000000	2.13418E+008
5.157863	0.000000	2.08171E+008
5.178331	0.000000	2.01615E+008
5.198798	0.000000	2.01024E+008
5.219266	0.000000	2.10472E+008
5.239734	0.000000	2.28649E+008
5.260202	0.000000	2.49882E+008
5.280669	0.000000	2.6937E+008
5.301137	0.000000	2.82746E+008
5.321605	0.000000	2.8652E+008
5.342072	0.000000	2.79527E+008
5.362540	0.000000	2.65696E+008
5.383008	0.000000	2.52301E+008
5.403476	0.000000	2.43126E+008
5.423943	0.000000	2.35114E+008
5.444411	0.000000	2.22447E+008
5.464879	0.000000	2.02942E+008
5.485346	0.000000	1.80817E+008
5.505814	0.000000	1.65095E+008
5.526282	0.000000	1.64213E+008
5.546750	0.000000	1.80208E+008
5.567217	0.000000	2.04933E+008
5.587685	0.000000	2.25439E+008
5.608153	0.000000	2.32413E+008
5.628620	0.000000	2.24984E+008
5.649088	0.000000	2.09698E+008
5.669556	0.000000	1.94412E+008
5.690023	0.000000	1.82327E+008
5.710491	0.000000	1.70241E+008
5.730959	0.000000	1.5481E+008
5.751427	0.000000	1.40106E+008
5.771894	0.000000	1.37041E+008
5.792362	0.000000	1.54491E+008
5.812830	0.000000	1.88674E+008
5.833297	0.000000	2.24165E+008
5.853765	0.000000	2.46708E+008
5.874233	0.000000	2.52373E+008
5.894701	0.000000	2.49017E+008
5.915168	0.000000	2.46244E+008
5.935636	0.000000	2.49581E+008
5.956104	0.000000	2.58447E+008
5.976571	0.000000	2.69787E+008
5.997039	0.000000	2.8069E+008
6.017507	0.000000	2.89992E+008
6.037975	0.000000	2.97112E+008
6.058442	0.000000	3.01322E+008
6.078910	0.000000	3.00731E+008
6.099378	0.000000	2.94611E+008
6.119845	0.000000	2.84127E+008
6.140313	0.000000	2.72187E+008
6.160781	0.000000	2.61848E+008
6.181249	0.000000	2.54855E+008
6.201716	0.000000	2.52081E+008
6.222184	0.000000	2.52945E+008
6.242652	0.000000	2.56137E+008
6.263119	0.000000	2.60493E+008
6.283587	0.000000	2.65576E+008
6.304055	0.000000	2.68331E+008
6.324523	0.000000	2.62502E+008
6.344990	0.000000	2.4256E+008
6.365458	0.000000	2.08942E+008
6.385926	0.000000	1.70522E+008
6.406393	0.000000	1.43014E+008
6.426861	0.000000	1.42423E+008
6.447329	0.000000	1.7646E+008
6.467796	0.000000	2.38723E+008
6.488264	0.000000	3.10588E+008
6.508732	0.000000	3.70232E+008
6.529200	0.000000	4.0194E+008
6.549667	0.000000	4.02804E+008
6.570135	0.000000	3.81698E+008
6.590603	0.000000	3.52008E+008
6.611070	0.000000	3.23337E+008
6.631538	0.000000	2.97138E+008
6.652006	0.000000	2.72104E+008
6.672474	0.000000	2.50707E+008
6.692941	0.000000	2.3935E+008
6.713409	0.000000	2.42541E+008
6.733877	0.000000	2.57955E+008
6.754344	0.000000	2.78897E+008
6.774812	0.000000	3.01148E+008
6.795280	0.000000	3.23982E+008
6.815748	0.000000	3.46088E+008
6.836215	0.000000	3.62811E+008
6.856683	0.000000	3.67603E+008
6.877151	0.000000	3.59592E+008
6.897618	0.000000	3.43724E+008
6.918086	0.000000	3.26692E+008
6.938554	0.000000	3.10824E+008
6.959022	0.000000	2.95537E+008
6.979489	0.000000	2.7996E+008
6.999957	0.000000	2.65256E+008
7.020425	0.000000	2.5419E+008
7.040892	0.000000	2.49525E+008
7.061360	0.000000	2.50679E+008
7.081828	0.000000	2.53726E+008
7.102295	0.000000	2.53135E+008
7.122763	0.000000	2.4556E+008
7.143231	0.000000	2.30856E+008
7.163699	0.000000	2.10041E+008
7.184166	0.000000	1.84425E+008
7.204634	0.000000	1.56626E+008
7.225102	0.000000	1.31155E+008
7.245569	0.000000	1.13541E+008
7.266037	0.000000	1.0553E+008
7.286505	0.000000	1.04502E+008
7.306973	0.000000	1.06385E+008
7.327440	0.000000	1.11759E+008
7.347908	0.000000	1.27754E+008
7.368376	0.000000	1.62082E+008
7.388843	0.000000	2.14451E+008
7.409311	0.000000	2.73221E+008
7.429779	0.000000	3.21662E+008
7.450247	0.000000	3.47987E+008
7.470714	0.000000	3.50597E+008
7.491182	0.000000	3.37203E+008
7.511650	0.000000	3.19152E+008
7.532117	0.000000	3.0503E+008
7.552585	0.000000	2.97746E+008
7.573053	0.000000	2.94391E+008
7.593521	0.000000	2.91181E+008
7.613988	0.000000	2.87243E+008
7.634456	0.000000	2.84179E+008
7.654924	0.000000	2.84606E+008
7.675391	0.000000	2.90417E+008
7.695859	0.000000	3.03211E+008
7.716327	0.000000	3.23426E+008
7.736795	0.000000	3.50769E+008
7.757262	0.000000	3.83206E+008
7.777730	0.000000	4.14914E+008
7.798198	0.000000	4.36147E+008
7.818665	0.000000	4.37448E+008
7.839133	0.000000	4.17215E+008
7.859601	0.000000	3.85924E+008
7.880068	0.000000	3.60017E+008
7.900536	0.000000	3.50114E+008
7.921004	0.000000	3.53743E+008
7.941472	0.000000	3.60572E+008
7.961939	0.000000	3.63618E+008
7.982407	0.000000	3.65355E+008
8.002875	0.000000	3.73202E+008
8.023342	0.000000	3.91817E+008
8.043810	0.000000	4.1887E+008
8.064278	0.000000	4.45631E+008
8.084746	0.000000	4.63082E+008
8.105213	0.000000	4.67583E+008
8.125681	0.000000	4.62481E+008
8.146149	0.000000	4.55925E+008
8.166616	0.000000	4.55479E+008
8.187084	0.000000	4.63182E+008
8.207552	0.000000	4.74521E+008
8.228020	0.000000	4.80186E+008
8.248487	0.000000	4.71156E+008
8.268955	0.000000	4.42339E+008
8.289423	0.000000	3.96499E+008
8.309890	0.000000	3.42948E+008
8.330358	0.000000	2.95362E+008
8.350826	0.000000	2.65381E+008
8.371294	0.000000	2.57515E+008
8.391761	0.000000	2.67836E+008
8.412229	0.000000	2.87469E+008
8.432697	0.000000	3.08266E+008
8.453164	0.000000	3.24843E+008
8.473632	0.000000	3.35164E+008
8.494100	0.000000	3.41557E+008
8.514568	0.000000	3.48822E+008
8.535035	0.000000	3.58416E+008
8.555503	0.000000	3.66554E+008
8.575971	0.000000	3.68873E+008
8.596438	0.000000	3.67118E+008
8.616906	0.000000	3.70019E+008
8.637374	0.000000	3.84996E+008
8.657841	0.000000	4.09721E+008
8.678309	0.000000	4.34736E+008
8.698777	0.000000	4.49859E+008
8.719245	0.000000	4.5145E+008
8.739712	0.000000	4.41547E+008
8.760180	0.000000	4.23933E+008
8.780648	0.000000	4.01227E+008
8.801115	0.000000	3.7532E+008
8.821583	0.000000	3.48831E+008
8.842051	0.000000	3.25979E+008
8.862519	0.000000	3.11857E+008
8.882986	0.000000	3.10247E+008
8.903454	0.000000	3.21587E+008
8.923922	0.000000	3.41365E+008
8.944389	0.000000	3.60997E+008
8.964857	0.000000	3.73355E+008
8.985325	0.000000	3.7582E+008
9.005793	0.000000	3.7261E+008
9.026260	0.000000	3.70564E+008
9.046728	0.000000	3.74337E+008
9.067196	0.000000	3.83494E+008
9.087663	0.000000	3.93088E+008
9.108131	0.000000	3.97153E+008
9.128599	0.000000	3.93361E+008
9.149067	0.000000	3.84185E+008
9.169534	0.000000	3.73555E+008
9.190002	0.000000	3.62488E+008
9.210470	0.000000	3.50258E+008
9.230937	0.000000	3.37881E+008
9.251405	0.000000	3.29288E+008
9.271873	0.000000	3.2666E+008
9.292341	0.000000	3.26942E+008
9.312808	0.000000	3.25478E+008
9.333276	0.000000	3.22268E+008
9.353744	0.000000	3.21531E+008
9.374211	0.000000	3.27342E+008
9.394679	0.000000	3.38827E+008
9.415147	0.000000	3.50894E+008
9.435614	0.000000	3.58305E+008
9.456082	0.000000	3.58005E+008
9.476550	0.000000	3.48393E+008
9.497018	0.000000	3.27724E+008
9.517485	0.000000	2.94687E+008
9.537953	0.000000	2.5263E+008
9.558421	0.000000	2.11592E+008
9.578888	0.000000	1.83065E+008
9.599356	0.000000	1.73454E+008
9.619824	0.000000	1.81592E+008
9.640292	0.000000	2.03698E+008
9.660759	0.000000	2.37589E+008
9.681227	0.000000	2.81665E+008
9.701695	0.000000	3.2996E+008
9.722162	0.000000	3.71563E+008
9.742630	0.000000	3.95706E+008
9.763098	0.000000	3.98461E+008
9.783566	0.000000	3.85066E+008
9.804033	0.000000	3.66143E+008
9.824501	0.000000	3.49984E+008
9.844969	0.000000	3.38626E+008
9.865436	0.000000	3.29014E+008
9.885904	0.000000	3.18966E+008
9.906372	0.000000	3.10082E+008
9.926840	0.000000	3.07745E+008
9.947307	0.000000	3.16465E+008
9.967775	0.000000	3.3537E+008
9.988243	0.000000	3.58931E+008
10.008710	0.000000	3.80601E+008
10.029178	0.000000	3.97178E+008
10.049646	0.000000	4.10409E+008
10.070114	0.000000	4.24949E+008
10.090581	0.000000	4.41963E+008
10.111049	0.000000	4.54612E+008
10.131517	0.000000	4.5373E+008
10.151984	0.000000	4.35098E+008
10.172452	0.000000	4.02643E+008
10.192920	0.000000	3.65096E+008
10.213387	0.000000	3.31478E+008
10.233855	0.000000	3.08917E+008
10.254323	0.000000	3.01197E+008
10.274791	0.000000	3.05553E+008
10.295258	0.000000	3.14564E+008
10.315726	0.000000	3.19356E+008
10.336194	0.000000	3.13964E+008
10.356661	0.000000	2.9795E+008
10.377129	0.000000	2.77717E+008
10.397597	0.000000	2.63013E+008
10.418065	0.000000	2.60385E+008
10.438532	0.000000	2.6736E+008
10.459000	0.000000	2.75207E+008
0.000000	0.020468	1.57321E+008
0.020468	0.020468	1.72879E+008
0.040935	0.020468	2.0066E+008
0.061403	0.020468	2.34987E+008
0.081871	0.020468	2.68442E+008
0.102339	0.020468	2.93603E+008
0.122806	0.020468	3.07416E+008
0.143274	0.020468	3.11918E+008
0.163742	0.020468	3.11035E+008
0.184209	0.020468	3.07971E+008
0.204677	0.020468	3.05052E+008
0.225145	0.020468	3.07371E+008
0.245613	0.020468	3.18856E+008
0.266080	0.020468	3.37033E+008
0.286548	0.020468	3.52738E+008
0.307016	0.020468	3.56802E+008
0.327483	0.020468	3.48355E+008
0.347951	0.020468	3.33505E+008
0.368419	0.020468	3.20256E+008
0.388886	0.020468	3.12244E+008
0.409354	0.020468	3.08743E+008
0.429822	0.020468	3.06697E+008
0.450290	0.020468	3.04215E+008
0.470757	0.020468	3.01587E+008
0.491225	0.020468	3.00414E+008
0.511693	0.020468	3.02005E+008
0.532160	0.020468	3.05924E+008
0.552628	0.020468	3.0868E+008
0.573096	0.020468	3.04597E+008
0.593564	0.020468	2.89456E+008
0.614031	0.020468	2.65149E+008
0.634499	0.020468	2.41133E+008
0.654967	0.020468	2.30503E+008
0.675434	0.020468	2.42279E+008
0.695902	0.020468	2.75879E+008
0.716370	0.020468	3.1981E+008
0.736838	0.020468	3.5501E+008
0.757305	0.020468	3.65913E+008
0.777773	0.020468	3.50045E+008
0.798241	0.020468	3.19337E+008
0.818708	0.020468	2.88774E+008
0.839176	0.020468	2.67231E+008
0.859644	0.020468	2.53982E+008
0.880112	0.020468	2.45971E+008
0.900579	0.020468	2.43634E+008
0.921047	0.020468	2.50463E+008
0.941515	0.020468	2.67331E+008
0.961982	0.020468	2.88564E+008
0.982450	0.020468	3.05723E+008
1.002918	0.020468	3.14444E+008
1.023386	0.020468	3.18363E+008
1.043853	0.020468	3.24901E+008
1.064321	0.020468	3.37987E+008
1.084789	0.020468	3.54709E+008
1.105256	0.020468	3.66049E+008
1.125724	0.020468	3.62984E+008
1.146192	0.020468	3.42606E+008
1.166659	0.020468	3.10297E+008
1.187127	0.020468	2.7697E+008
1.207595	0.020468	2.54409E+008
1.228063	0.020468	2.49889E+008
1.248530	0.020468	2.64721E+008
1.268998	0.020468	2.93665E+008
1.289466	0.020468	3.2712E+008
1.309933	0.020468	3.53445E+008
1.330401	0.020468	3.62893E+008
1.350869	0.020468	3.50662E+008
1.371337	0.020468	3.2039E+008
1.391804	0.020468	2.82407E+008
1.412272	0.020468	2.47479E+008
1.432740	0.020468	2.21863E+008
1.453207	0.020468	2.07741E+008
1.473675	0.020468	2.06277E+008
1.494143	0.020468	2.17907E+008
1.514611	0.020468	2.38558E+008
1.535078	0.020468	2.59355E+008
1.555546	0.020468	2.72877E+008
1.576014	0.020468	2.79415E+008
1.596481	0.020468	2.84789E+008
1.616949	0.020468	2.93946E+008
1.637417	0.020468	3.07177E+008
1.657885	0.020468	3.22445E+008
1.678352	0.020468	3.37713E+008
1.698820	0.020468	3.50216E+008
1.719288	0.020468	3.57045E+008
1.739755	0.020468	3.54999E+008
1.760223	0.020468	3.41168E+008
1.780691	0.020468	3.15697E+008
1.801159	0.020468	2.84116E+008
1.821626	0.020468	2.56172E+008
1.842094	0.020468	2.4074E+008
1.862562	0.020468	2.4175E+008
1.883029	0.020468	2.57163E+008
1.903497	0.020468	2.80578E+008
1.923965	0.020468	3.0283E+008
1.944432	0.020468	3.15188E+008
1.964900	0.020468	3.13142E+008
1.985368	0.020468	2.98583E+008
2.005836	0.020468	2.77914E+008
2.026303	0.020468	2.587E+008
2.046771	0.020468	2.47051E+008
2.067239	0.020468	2.44277E+008
2.087706	0.020468	2.48487E+008
2.108174	0.020468	2.56772E+008
2.128642	0.020468	2.67529E+008
2.149110	0.020468	2.77123E+008
2.169577	0.020468	2.79587E+008
2.190045	0.020468	2.70266E+008
2.210513	0.020468	2.49742E+008
2.230980	0.020468	2.2398E+008
2.251448	0.020468	2.00401E+008
2.271916	0.020468	1.83806E+008
2.292384	0.020468	1.75794E+008
2.312851	0.020468	1.77677E+008
2.333319	0.020468	1.91344E+008
2.353787	0.020468	2.16505E+008
2.374254	0.020468	2.47923E+008
2.394722	0.020468	2.76868E+008
2.415190	0.020468	2.97228E+008
2.435658	0.020468	3.0944E+008
2.456125	0.020468	3.15396E+008
2.476593	0.020468	3.12332E+008
2.497061	0.020468	2.95736E+008
2.517528	0.020468	2.66919E+008
2.537996	0.020468	2.36647E+008
2.558464	0.020468	2.1816E+008
2.578932	0.020468	2.16405E+008
2.599399	0.020468	2.26872E+008
2.619867	0.020468	2.4083E+008
2.640335	0.020468	2.51442E+008
2.660802	0.020468	2.55361E+008
2.681270	0.020468	2.5186E+008
2.701738	0.020468	2.41375E+008
2.722205	0.020468	2.27399E+008
2.742673	0.020468	2.1575E+008
2.763141	0.020468	2.12831E+008
2.783609	0.020468	2.2097E+008
2.804076	0.020468	2.3551E+008
2.824544	0.020468	2.5005E+008
2.845012	0.020468	2.62845E+008
2.865479	0.020468	2.77821E+008
2.885947	0.020468	2.98909E+008
2.906415	0.020468	3.24653E+008
2.926883	0.020468	3.50396E+008
2.947350	0.020468	3.72793E+008
2.967818	0.020468	3.90971E+008
2.988286	0.020468	4.0362E+008
3.008753	0.020468	4.08994E+008
3.029221	0.020468	4.08985E+008
3.049689	0.020468	4.10867E+008
3.070157	0.020468	4.20315E+008
3.090624	0.020468	4.34273E+008
3.111092	0.020468	4.40811E+008
3.131560	0.020468	4.30181E+008
3.152027	0.020468	4.0442E+008
3.172495	0.020468	3.75748E+008
3.192963	0.020468	3.55224E+008
3.213431	0.020468	3.42702E+008
3.233898	0.020468	3.29599E+008
3.254366	0.020468	3.08929E+008
3.274834	0.020468	2.83022E+008
3.295301	0.020468	2.62644E+008
3.315769	0.020468	2.58706E+008
3.336237	0.020468	2.74556E+008
3.356705	0.020468	3.02627E+008
3.377172	0.020468	3.28516E+008
3.397640	0.020468	3.40001E+008
3.418108	0.020468	3.35336E+008
3.438575	0.020468	3.23397E+008
3.459043	0.020468	3.15531E+008
3.479511	0.020468	3.16831E+008
3.499978	0.020468	3.24242E+008
3.520446	0.020468	3.31071E+008
3.540914	0.020468	3.31062E+008
3.561382	0.020468	3.20287E+008
3.581849	0.020468	2.99472E+008
3.602317	0.020468	2.75019E+008
3.622785	0.020468	2.56969E+008
3.643252	0.020468	2.50413E+008
3.663720	0.020468	2.54186E+008
3.684188	0.020468	2.64362E+008
3.704656	0.020468	2.81376E+008
3.725123	0.020468	3.08137E+008
3.745591	0.020468	3.42611E+008
3.766059	0.020468	3.74756E+008
3.786526	0.020468	3.90751E+008
3.806994	0.020468	3.83176E+008
3.827462	0.020468	3.55523E+008
3.847930	0.020468	3.2045E+008
3.868397	0.020468	2.93961E+008
3.888865	0.020468	2.87404E+008
3.909333	0.020468	3.02963E+008
3.929800	0.020468	3.32635E+008
3.950268	0.020468	3.63325E+008
3.970736	0.020468	3.8354E+008
3.991204	0.020468	3.90223E+008
4.011671	0.020468	3.86868E+008
4.032139	0.020468	3.79729E+008
4.052607	0.020468	3.723E+008
4.073074	0.020468	3.63707E+008
4.093542	0.020468	3.5104E+008
4.114010	0.020468	3.32262E+008
4.134477	0.020468	3.07664E+008
4.154945	0.020468	2.80011E+008
4.175413	0.020468	2.53376E+008
4.195881	0.020468	2.32852E+008
4.216348	0.020468	2.22222E+008
4.236816	0.020468	2.23522E+008
4.257284	0.020468	2.34862E+008
4.277751	0.020468	2.51148E+008
4.298219	0.020468	2.68453E+008
4.318687	0.020468	2.86485E+008
4.339155	0.020468	3.08009E+008
4.359622	0.020468	3.32734E+008
4.380090	0.020468	3.54258E+008
4.400558	0.020468	3.62542E+008
4.421025	0.020468	3.51039E+008
4.441493	0.020468	3.20039E+008
4.461961	0.020468	2.774E+008
4.482429	0.020468	2.34325E+008
4.502896	0.020468	2.00997E+008
4.523364	0.020468	1.80328E+008
4.543832	0.020468	1.6737E+008
4.564299	0.020468	1.53539E+008
4.584767	0.020468	1.35634E+008
4.605235	0.020468	1.1962E+008
4.625703	0.020468	1.15683E+008
4.646170	0.020468	1.29641E+008
4.666638	0.020468	1.57858E+008
4.687106	0.020468	1.90585E+008
4.707573	0.020468	2.1662E+008
4.728041	0.020468	2.28104E+008
4.748509	0.020468	2.24603E+008
4.768977	0.020468	2.16156E+008
4.789444	0.020468	2.20075E+008
4.809912	0.020468	2.49019E+008
4.830380	0.020468	3.00806E+008
4.850847	0.020468	3.59286E+008
4.871315	0.020468	4.03653E+008
4.891783	0.020468	4.20666E+008
4.912250	0.020468	4.08436E+008
4.932718	0.020468	3.71907E+008
4.953186	0.020468	3.19375E+008
4.973654	0.020468	2.62041E+008
4.994121	0.020468	2.12272E+008
5.014589	0.020468	1.80545E+008
5.035057	0.020468	1.6977E+008
5.055524	0.020468	1.74998E+008
5.075992	0.020468	1.87938E+008
5.096460	0.020468	2.00878E+008
5.116928	0.020468	2.09308E+008
5.137395	0.020468	2.10608E+008
5.157863	0.020468	2.05943E+008
5.178331	0.020468	1.99969E+008
5.198798	0.020468	1.99232E+008
5.219266	0.020468	2.07371E+008
5.239734	0.020468	2.2322E+008
5.260202	0.020468	2.42562E+008
5.280669	0.020468	2.61322E+008
5.301137	0.020468	2.75135E+008
5.321605	0.020468	2.80218E+008
5.342072	0.020468	2.74971E+008
5.362540	0.020468	2.63468E+008
5.383008	0.020468	2.52255E+008
5.403476	0.020468	2.43953E+008
5.423943	0.020468	2.3536E+008
5.444411	0.020468	2.20947E+008
5.464879	0.020468	1.99695E+008
5.485346	0.020468	1.76698E+008
5.505814	0.020468	1.61557E+008
5.526282	0.020468	1.62712E+008
5.546750	0.020468	1.81181E+008
5.567217	0.020468	2.09398E+008
5.587685	0.020468	2.34414E+008
5.608153	0.020468	2.46772E+008
5.628620	0.020468	2.45017E+008
5.649088	0.020468	2.34095E+008
5.669556	0.020468	2.20992E+008
5.690023	0.020468	2.08325E+008
5.710491	0.020468	1.93911E+008
5.730959	0.020468	1.75134E+008
5.751427	0.020468	1.56647E+008
5.771894	0.020468	1.49799E+008
5.792362	0.020468	1.63321E+008
5.812830	0.020468	1.93866E+008
5.833297	0.020468	2.27466E+008
5.853765	0.020468	2.49427E+008
5.874233	0.020468	2.55092E+008
5.894701	0.020468	2.50718E+008
5.915168	0.020468	2.46489E+008
5.935636	0.020468	2.48808E+008
5.956104	0.020468	2.57965E+008
5.976571	0.020468	2.70614E+008
5.997039	0.020468	2.82826E+008
6.017507	0.020468	2.91838E+008
6.037975	0.020468	2.97358E+008
6.058442	0.020468	2.99967E+008
6.078910	0.020468	2.9894E+008
6.099378	0.020468	2.93838E+008
6.119845	0.020468	2.85827E+008
6.140313	0.020468	2.77088E+008
6.160781	0.020468	2.69659E+008
6.181249	0.020468	2.64557E+008
6.201716	0.020468	2.62075E+008
6.222184	0.020468	2.61047E+008
6.242652	0.020468	2.60456E+008
6.263119	0.020468	2.60156E+008
6.283587	0.020468	2.60438E+008
6.304055	0.020468	2.60429E+008
6.324523	0.020468	2.55473E+008
6.344990	0.020468	2.40332E+008
6.365458	0.020468	2.13698E+008
6.385926	0.020468	1.8168E+008
6.406393	0.020468	1.57664E+008
6.426861	0.020468	1.56927E+008
6.447329	0.020468	1.87181E+008
6.467796	0.020468	2.43333E+008
6.488264	0.020468	3.08796E+008
6.508732	0.020468	3.63493E+008
6.529200	0.020468	3.92874E+008
6.549667	0.020468	3.94029E+008
6.570135	0.020468	3.74523E+008
6.590603	0.020468	3.47307E+008
6.611070	0.020468	3.20818E+008
6.631538	0.020468	2.96947E+008
6.652006	0.020468	2.74969E+008
6.672474	0.020468	2.57064E+008
6.692941	0.020468	2.48616E+008
6.713409	0.020468	2.5268E+008
6.733877	0.020468	2.65766E+008
6.754344	0.020468	2.82052E+008
6.774812	0.020468	2.98775E+008
6.795280	0.020468	3.17389E+008
6.815748	0.020468	3.38477E+008
6.836215	0.020468	3.57382E+008
6.856683	0.020468	3.67121E+008
6.877151	0.020468	3.64347E+008
6.897618	0.020468	3.52553E+008
6.918086	0.020468	3.3654E+008
6.938554	0.020468	3.19362E+008
6.959022	0.020468	3.01312E+008
6.979489	0.020468	2.83116E+008
6.999957	0.020468	2.67102E+008
7.020425	0.020468	2.56617E+008
7.040892	0.020468	2.53698E+008
7.061360	0.020468	2.57327E+008
7.081828	0.020468	2.6241E+008
7.102295	0.020468	2.6371E+008
7.122763	0.020468	2.58027E+008
7.143231	0.020468	2.45214E+008
7.163699	0.020468	2.25854E+008
7.184166	0.020468	2.0082E+008
7.204634	0.020468	1.72876E+008
7.225102	0.020468	1.4726E+008
7.245569	0.020468	1.29791E+008
7.266037	0.020468	1.22944E+008
7.286505	0.020468	1.23662E+008
7.306973	0.020468	1.27145E+008
7.327440	0.020468	1.32955E+008
7.347908	0.020468	1.46914E+008
7.368376	0.020468	1.77313E+008
7.388843	0.020468	2.24735E+008
7.409311	0.020468	2.79141E+008
7.429779	0.020468	3.25254E+008
7.450247	0.020468	3.5187E+008
7.470714	0.020468	3.57244E+008
7.491182	0.020468	3.4836E+008
7.511650	0.020468	3.3482E+008
7.532117	0.020468	3.23317E+008
7.552585	0.020468	3.1516E+008
7.573053	0.020468	3.08458E+008
7.593521	0.020468	3.01174E+008
7.613988	0.020468	2.94181E+008
7.634456	0.020468	2.89662E+008
7.654924	0.020468	2.89362E+008
7.675391	0.020468	2.94445E+008
7.695859	0.020468	3.0593E+008
7.716327	0.020468	3.25126E+008
7.736795	0.020468	3.52033E+008
7.757262	0.020468	3.84761E+008
7.777730	0.020468	4.17342E+008
7.798198	0.020468	4.40758E+008
7.818665	0.020468	4.4555E+008
7.839133	0.020468	4.29973E+008
7.859601	0.020468	4.03047E+008
7.880068	0.020468	3.79468E+008
7.900536	0.020468	3.68983E+008
7.921004	0.020468	3.69411E+008
7.941472	0.020468	3.71729E+008
7.961939	0.020468	3.7012E+008
7.982407	0.020468	3.67637E+008
8.002875	0.020468	3.72284E+008
8.023342	0.020468	3.88861E+008
8.043810	0.020468	4.14896E+008
8.064278	0.020468	4.41221E+008
8.084746	0.020468	4.58962E+008
8.105213	0.020468	4.64191E+008
8.125681	0.020468	4.60253E+008
8.146149	0.020468	4.54134E+008
8.166616	0.020468	4.52669E+008
8.187084	0.020468	4.58044E+008
8.207552	0.020468	4.6691E+008
8.228020	0.020468	4.71411E+008
8.248487	0.020468	4.63691E+008
8.268955	0.020468	4.39093E+008
8.289423	0.020468	3.99655E+008
8.309890	0.020468	3.53669E+008
8.330358	0.020468	3.1234E+008
8.350826	0.020468	2.85559E+008
8.371294	0.020468	2.77403E+008
8.391761	0.020468	2.84668E+008
8.412229	0.020468	3.00081E+008
8.432697	0.020468	3.16804E+008
8.453164	0.020468	3.2989E+008
8.473632	0.020468	3.37592E+008
8.494100	0.020468	3.42529E+008
8.514568	0.020468	3.49504E+008
8.535035	0.020468	3.59971E+008
8.555503	0.020468	3.70001E+008
8.575971	0.020468	3.74793E+008
8.596438	0.020468	3.7522E+008
8.616906	0.020468	3.78994E+008
8.637374	0.020468	3.92079E+008
8.657841	0.020468	4.1273E+008
8.678309	0.020468	4.32508E+008
8.698777	0.020468	4.43411E+008
8.719245	0.020468	4.42675E+008
8.739712	0.020468	4.33063E+008
8.760180	0.020468	4.18213E+008
8.780648	0.020468	3.99872E+008
8.801115	0.020468	3.78475E+008
8.821583	0.020468	3.5475E+008
8.842051	0.020468	3.31317E+008
8.862519	0.020468	3.13121E+008
8.882986	0.020468	3.054E+008
8.903454	0.020468	3.1092E+008
8.923922	0.020468	3.27934E+008
8.944389	0.020468	3.49312E+008
8.964857	0.020468	3.67054E+008
8.985325	0.020468	3.76793E+008
9.005793	0.020468	3.79984E+008
9.026260	0.020468	3.8143E+008
9.046728	0.020468	3.85931E+008
9.067196	0.020468	3.9407E+008
9.087663	0.020468	4.02063E+008
9.108131	0.020468	4.04673E+008
9.128599	0.020468	3.99571E+008
9.149067	0.020468	3.88214E+008
9.169534	0.020468	3.74382E+008
9.190002	0.020468	3.59678E+008
9.210470	0.020468	3.44247E+008
9.230937	0.020468	3.3027E+008
9.251405	0.020468	3.21822E+008
9.271873	0.020468	3.20067E+008
9.292341	0.020468	3.21077E+008
9.312808	0.020468	3.19904E+008
9.333276	0.020468	3.16548E+008
9.353744	0.020468	3.15811E+008
9.374211	0.020468	3.21913E+008
9.394679	0.020468	3.33398E+008
9.415147	0.020468	3.45028E+008
9.435614	0.020468	3.51712E+008
9.456082	0.020468	3.51412E+008
9.476550	0.020468	3.43837E+008
9.497018	0.020468	3.27387E+008
9.517485	0.020468	3.0017E+008
9.537953	0.020468	2.64515E+008
9.558421	0.020468	2.28423E+008
9.578888	0.020468	2.02225E+008
9.599356	0.020468	1.91595E+008
9.619824	0.020468	1.95951E+008
9.640292	0.020468	2.12528E+008
9.660759	0.020468	2.40745E+008
9.681227	0.020468	2.79728E+008
9.701695	0.020468	3.24677E+008
9.722162	0.020468	3.6497E+008
9.742630	0.020468	3.89986E+008
9.763098	0.020468	3.95069E+008
9.783566	0.020468	3.84002E+008
9.804033	0.020468	3.66243E+008
9.824501	0.020468	3.50229E+008
9.844969	0.020468	3.39308E+008
9.865436	0.020468	3.31733E+008
9.885904	0.020468	3.24886E+008
9.906372	0.020468	3.18329E+008
9.926840	0.020468	3.14828E+008
9.947307	0.020468	3.1802E+008
9.967775	0.020468	3.28632E+008
9.988243	0.020468	3.44191E+008
10.008710	0.020468	3.61059E+008
10.029178	0.020468	3.76618E+008
10.049646	0.020468	3.92177E+008
10.070114	0.020468	4.10645E+008
10.090581	0.020468	4.31588E+008
10.111049	0.020468	4.4831E+008
10.131517	0.020468	4.51793E+008
10.151984	0.020468	4.37671E+008
10.172452	0.020468	4.08999E+008
10.192920	0.020468	3.7349E+008
10.213387	0.020468	3.3958E+008
10.233855	0.020468	3.15273E+008
10.254323	0.020468	3.04934E+008
10.274791	0.020468	3.07398E+008
10.295258	0.020468	3.15391E+008
10.315726	0.020468	3.20038E+008
10.336194	0.020468	3.145E+008
10.356661	0.020468	2.98196E+008
10.377129	0.020468	2.76944E+008
10.397597	0.020468	2.60203E+008
10.418065	0.020468	2.54665E+008
10.438532	0.020468	2.5873E+008
10.459000	0.020468	2.64541E+008
0.000000	0.040935	1.44762E+008
0.020468	0.040935	1.65122E+008
0.040935	0.040935	2.00178E+008
0.061403	0.040935	2.41343E+008
0.081871	0.040935	2.79454E+008
0.102339	0.040935	3.06943E+008
0.122806	0.040935	3.2032E+008
0.143274	0.040935	3.21765E+008
0.163742	0.040935	3.155E+008
0.184209	0.040935	3.0647E+008
0.204677	0.040935	2.99477E+008
0.225145	0.040935	2.99759E+008
0.245613	0.040935	3.09789E+008
0.266080	0.040935	3.2593E+008
0.286548	0.040935	3.3887E+008
0.307016	0.040935	3.41625E+008
0.327483	0.040935	3.34923E+008
0.347951	0.040935	3.24584E+008
0.368419	0.040935	3.16573E+008
0.388886	0.040935	3.12199E+008
0.409354	0.040935	3.10007E+008
0.429822	0.040935	3.07961E+008
0.450290	0.040935	3.06206E+008
0.470757	0.040935	3.05615E+008
0.491225	0.040935	3.06188E+008
0.511693	0.040935	3.06324E+008
0.532160	0.040935	3.04424E+008
0.552628	0.040935	2.98595E+008
0.573096	0.040935	2.87382E+008
0.593564	0.040935	2.70205E+008
0.614031	0.040935	2.49681E+008
0.634499	0.040935	2.33668E+008
0.654967	0.040935	2.31912E+008
0.675434	0.040935	2.49654E+008
0.695902	0.040935	2.84127E+008
0.716370	0.040935	3.24129E+008
0.736838	0.040935	3.54673E+008
0.757305	0.040935	3.63976E+008
0.777773	0.040935	3.516E+008
0.798241	0.040935	3.27148E+008
0.818708	0.040935	3.0255E+008
0.839176	0.040935	2.84208E+008
0.859644	0.040935	2.70814E+008
0.880112	0.040935	2.59311E+008
0.900579	0.040935	2.50572E+008
0.921047	0.040935	2.48962E+008
0.941515	0.040935	2.57392E+008
0.961982	0.040935	2.72805E+008
0.982450	0.040935	2.87491E+008
1.002918	0.040935	2.96648E+008
1.023386	0.040935	3.01004E+008
1.043853	0.040935	3.06232E+008
1.064321	0.040935	3.17135E+008
1.084789	0.040935	3.33131E+008
1.105256	0.040935	3.48398E+008
1.125724	0.040935	3.54791E+008
1.146192	0.040935	3.48089E+008
1.166659	0.040935	3.30475E+008
1.187127	0.040935	3.09951E+008
1.207595	0.040935	2.94811E+008
1.228063	0.040935	2.89418E+008
1.248530	0.040935	2.93919E+008
1.268998	0.040935	3.0555E+008
1.289466	0.040935	3.20527E+008
1.309933	0.040935	3.33758E+008
1.330401	0.040935	3.39859E+008
1.350869	0.040935	3.34176E+008
1.371337	0.040935	3.16853E+008
1.391804	0.040935	2.91673E+008
1.412272	0.040935	2.65038E+008
1.432740	0.040935	2.41314E+008
1.453207	0.040935	2.24427E+008
1.473675	0.040935	2.18162E+008
1.494143	0.040935	2.247E+008
1.514611	0.040935	2.40259E+008
1.535078	0.040935	2.564E+008
1.555546	0.040935	2.66575E+008
1.576014	0.040935	2.71513E+008
1.596481	0.040935	2.77178E+008
1.616949	0.040935	2.88226E+008
1.637417	0.040935	3.04222E+008
1.657885	0.040935	3.22108E+008
1.678352	0.040935	3.38977E+008
1.698820	0.040935	3.52062E+008
1.719288	0.040935	3.58891E+008
1.739755	0.040935	3.57573E+008
1.760223	0.040935	3.46215E+008
1.780691	0.040935	3.25254E+008
1.801159	0.040935	2.98474E+008
1.821626	0.040935	2.73877E+008
1.842094	0.040935	2.59172E+008
1.862562	0.040935	2.58145E+008
1.883029	0.040935	2.69921E+008
1.903497	0.040935	2.89699E+008
1.923965	0.040935	3.09477E+008
1.944432	0.040935	3.21253E+008
1.964900	0.040935	3.20225E+008
1.985368	0.040935	3.06976E+008
2.005836	0.040935	2.8718E+008
2.026303	0.040935	2.67965E+008
2.046771	0.040935	2.56026E+008
2.067239	0.040935	2.53543E+008
2.087706	0.040935	2.58772E+008
2.108174	0.040935	2.68511E+008
2.128642	0.040935	2.80578E+008
2.149110	0.040935	2.91044E+008
2.169577	0.040935	2.94236E+008
2.190045	0.040935	2.85061E+008
2.210513	0.040935	2.63955E+008
2.230980	0.040935	2.37175E+008
2.251448	0.040935	2.12286E+008
2.271916	0.040935	1.95254E+008
2.292384	0.040935	1.89134E+008
2.312851	0.040935	1.9509E+008
2.333319	0.040935	2.12832E+008
2.353787	0.040935	2.39448E+008
2.374254	0.040935	2.69265E+008
2.394722	0.040935	2.94718E+008
2.415190	0.040935	3.12313E+008
2.435658	0.040935	3.23216E+008
2.456125	0.040935	3.29027E+008
2.476593	0.040935	3.26981E+008
2.497061	0.040935	3.11258E+008
2.517528	0.040935	2.82005E+008
2.537996	0.040935	2.48532E+008
2.558464	0.040935	2.23934E+008
2.578932	0.040935	2.16068E+008
2.599399	0.040935	2.23479E+008
2.619867	0.040935	2.39475E+008
2.640335	0.040935	2.57216E+008
2.660802	0.040935	2.70883E+008
2.681270	0.040935	2.76549E+008
2.701738	0.040935	2.72466E+008
2.722205	0.040935	2.61108E+008
2.742673	0.040935	2.48586E+008
2.763141	0.040935	2.42175E+008
2.783609	0.040935	2.4464E+008
2.804076	0.040935	2.52196E+008
2.824544	0.040935	2.59025E+008
2.845012	0.040935	2.63963E+008
2.865479	0.040935	2.71956E+008
2.885947	0.040935	2.87951E+008
2.906415	0.040935	3.10785E+008
2.926883	0.040935	3.35219E+008
2.947350	0.040935	3.56888E+008
2.967818	0.040935	3.74048E+008
2.988286	0.040935	3.85387E+008
3.008753	0.040935	3.89888E+008
3.029221	0.040935	3.89443E+008
3.049689	0.040935	3.90161E+008
3.070157	0.040935	3.9699E+008
3.090624	0.040935	4.07311E+008
3.111092	0.040935	4.11812E+008
3.131560	0.040935	4.03365E+008
3.152027	0.040935	3.84878E+008
3.172495	0.040935	3.65954E+008
3.192963	0.040935	3.53432E+008
3.213431	0.040935	3.44548E+008
3.233898	0.040935	3.30717E+008
3.254366	0.040935	3.06119E+008
3.274834	0.040935	2.74974E+008
3.295301	0.040935	2.4994E+008
3.315769	0.040935	2.4382E+008
3.336237	0.040935	2.60397E+008
3.356705	0.040935	2.92106E+008
3.377172	0.040935	3.24106E+008
3.397640	0.040935	3.43157E+008
3.418108	0.040935	3.45912E+008
3.438575	0.040935	3.39646E+008
3.459043	0.040935	3.34254E+008
3.479511	0.040935	3.33954E+008
3.499978	0.040935	3.37E+008
3.520446	0.040935	3.38591E+008
3.540914	0.040935	3.34654E+008
3.561382	0.040935	3.22714E+008
3.581849	0.040935	3.03354E+008
3.602317	0.040935	2.81957E+008
3.622785	0.040935	2.65798E+008
3.643252	0.040935	2.58951E+008
3.663720	0.040935	2.5996E+008
3.684188	0.040935	2.66644E+008
3.704656	0.040935	2.8002E+008
3.725123	0.040935	3.02417E+008
3.745591	0.040935	3.31071E+008
3.766059	0.040935	3.56523E+008
3.786526	0.040935	3.67572E+008
3.806994	0.040935	3.58978E+008
3.827462	0.040935	3.35399E+008
3.847930	0.040935	3.08037E+008
3.868397	0.040935	2.89114E+008
3.888865	0.040935	2.87067E+008
3.909333	0.040935	3.02917E+008
3.929800	0.040935	3.2997E+008
3.950268	0.040935	3.57314E+008
3.970736	0.040935	3.75928E+008
3.991204	0.040935	3.82903E+008
4.011671	0.040935	3.8173E+008
4.032139	0.040935	3.77356E+008
4.052607	0.040935	3.71963E+008
4.073074	0.040935	3.63952E+008
4.093542	0.040935	3.50994E+008
4.114010	0.040935	3.31634E+008
4.134477	0.040935	3.06891E+008
4.154945	0.040935	2.79383E+008
4.175413	0.040935	2.53767E+008
4.195881	0.040935	2.34407E+008
4.216348	0.040935	2.25668E+008
4.236816	0.040935	2.28423E+008
4.257284	0.040935	2.39181E+008
4.277751	0.040935	2.52266E+008
4.298219	0.040935	2.63751E+008
4.318687	0.040935	2.75673E+008
4.339155	0.040935	2.92686E+008
4.359622	0.040935	3.1552E+008
4.380090	0.040935	3.37481E+008
4.400558	0.040935	3.48383E+008
4.421025	0.040935	3.40372E+008
4.441493	0.040935	3.1301E+008
4.461961	0.040935	2.73281E+008
4.482429	0.040935	2.32824E+008
4.502896	0.040935	2.02407E+008
4.523364	0.040935	1.85666E+008
4.543832	0.040935	1.77363E+008
4.564299	0.040935	1.67315E+008
4.584767	0.040935	1.49992E+008
4.605235	0.040935	1.31069E+008
4.625703	0.040935	1.22184E+008
4.646170	0.040935	1.31632E+008
4.666638	0.040935	1.57376E+008
4.687106	0.040935	1.89084E+008
4.707573	0.040935	2.13955E+008
4.728041	0.040935	2.2253E+008
4.748509	0.040935	2.1481E+008
4.768977	0.040935	2.01706E+008
4.789444	0.040935	2.00969E+008
4.809912	0.040935	2.25258E+008
4.830380	0.040935	2.73262E+008
4.850847	0.040935	3.29123E+008
4.871315	0.040935	3.73053E+008
4.891783	0.040935	3.91667E+008
4.912250	0.040935	3.81328E+008
4.932718	0.040935	3.46255E+008
4.953186	0.040935	2.95177E+008
4.973654	0.040935	2.40898E+008
4.994121	0.040935	1.97095E+008
5.014589	0.040935	1.72788E+008
5.035057	0.040935	1.68124E+008
5.055524	0.040935	1.75971E+008
5.075992	0.040935	1.87747E+008
5.096460	0.040935	1.97923E+008
5.116928	0.040935	2.03442E+008
5.137395	0.040935	2.03433E+008
5.157863	0.040935	1.99059E+008
5.178331	0.040935	1.94249E+008
5.198798	0.040935	1.93658E+008
5.219266	0.040935	2.0005E+008
5.239734	0.040935	2.12845E+008
5.260202	0.040935	2.29567E+008
5.280669	0.040935	2.47163E+008
5.301137	0.040935	2.61703E+008
5.321605	0.040935	2.68533E+008
5.342072	0.040935	2.65905E+008
5.362540	0.040935	2.58039E+008
5.383008	0.040935	2.50609E+008
5.403476	0.040935	2.44635E+008
5.423943	0.040935	2.35896E+008
5.444411	0.040935	2.19301E+008
5.464879	0.040935	1.95576E+008
5.485346	0.040935	1.71415E+008
5.505814	0.040935	1.57001E+008
5.526282	0.040935	1.60048E+008
5.546750	0.040935	1.81717E+008
5.567217	0.040935	2.14153E+008
5.587685	0.040935	2.45426E+008
5.608153	0.040935	2.66513E+008
5.628620	0.040935	2.74506E+008
5.649088	0.040935	2.72169E+008
5.669556	0.040935	2.64013E+008
5.690023	0.040935	2.51782E+008
5.710491	0.040935	2.34168E+008
5.730959	0.040935	2.10152E+008
5.751427	0.040935	1.857E+008
5.771894	0.040935	1.72451E+008
5.792362	0.040935	1.79425E+008
5.812830	0.040935	2.0415E+008
5.833297	0.040935	2.34113E+008
5.853765	0.040935	2.55055E+008
5.874233	0.040935	2.60284E+008
5.894701	0.040935	2.54309E+008
5.915168	0.040935	2.47171E+008
5.935636	0.040935	2.47307E+008
5.956104	0.040935	2.56755E+008
5.976571	0.040935	2.71878E+008
5.997039	0.040935	2.86273E+008
6.017507	0.040935	2.9543E+008
6.037975	0.040935	2.99058E+008
6.058442	0.040935	2.9934E+008
6.078910	0.040935	2.97439E+008
6.099378	0.040935	2.93938E+008
6.119845	0.040935	2.89273E+008
6.140313	0.040935	2.84899E+008
6.160781	0.040935	2.81544E+008
6.181249	0.040935	2.79061E+008
6.201716	0.040935	2.76724E+008
6.222184	0.040935	2.73223E+008
6.242652	0.040935	2.67394E+008
6.263119	0.040935	2.59674E+008
6.283587	0.040935	2.52681E+008
6.304055	0.040935	2.47871E+008
6.324523	0.040935	2.43933E+008
6.344990	0.040935	2.35922E+008
6.365458	0.040935	2.20199E+008
6.385926	0.040935	1.98657E+008
6.406393	0.040935	1.81043E+008
6.426861	0.040935	1.80161E+008
6.447329	0.040935	2.04449E+008
6.467796	0.040935	2.50707E+008
6.488264	0.040935	3.05404E+008
6.508732	0.040935	3.51808E+008
6.529200	0.040935	3.77842E+008
6.549667	0.040935	3.7987E+008
6.570135	0.040935	3.64293E+008
6.590603	0.040935	3.41587E+008
6.611070	0.040935	3.19463E+008
6.631538	0.040935	2.99957E+008
6.652006	0.040935	2.82634E+008
6.672474	0.040935	2.69821E+008
6.692941	0.040935	2.65738E+008
6.713409	0.040935	2.70967E+008
6.733877	0.040935	2.80561E+008
6.754344	0.040935	2.89427E+008
6.774812	0.040935	2.97565E+008
6.795280	0.040935	3.09487E+008
6.815748	0.040935	3.28392E+008
6.836215	0.040935	3.50498E+008
6.856683	0.040935	3.67512E+008
6.877151	0.040935	3.73177E+008
6.897618	0.040935	3.67057E+008
6.918086	0.040935	3.52498E+008
6.938554	0.040935	3.32702E+008
6.959022	0.040935	3.10287E+008
6.979489	0.040935	2.88017E+008
6.999957	0.040935	2.70257E+008
7.020425	0.040935	2.60937E+008
7.040892	0.040935	2.61073E+008
7.061360	0.040935	2.68193E+008
7.081828	0.040935	2.76332E+008
7.102295	0.040935	2.80251E+008
7.122763	0.040935	2.77332E+008
7.143231	0.040935	2.67138E+008
7.163699	0.040935	2.4967E+008
7.184166	0.040935	2.25799E+008
7.204634	0.040935	1.98001E+008
7.225102	0.040935	1.72675E+008
7.245569	0.040935	1.56807E+008
7.266037	0.040935	1.53161E+008
7.286505	0.040935	1.58535E+008
7.306973	0.040935	1.66092E+008
7.327440	0.040935	1.73066E+008
7.347908	0.040935	1.83824E+008
7.368376	0.040935	2.06803E+008
7.388843	0.040935	2.45059E+008
7.409311	0.040935	2.91317E+008
7.429779	0.040935	3.32628E+008
7.450247	0.040935	3.58808E+008
7.470714	0.040935	3.68111E+008
7.491182	0.040935	3.65919E+008
7.511650	0.040935	3.59363E+008
7.532117	0.040935	3.51788E+008
7.552585	0.040935	3.43049E+008
7.573053	0.040935	3.31837E+008
7.593521	0.040935	3.1917E+008
7.613988	0.040935	3.07958E+008
7.634456	0.040935	3.00965E+008
7.654924	0.040935	2.98773E+008
7.675391	0.040935	3.01383E+008
7.695859	0.040935	3.09667E+008
7.716327	0.040935	3.26099E+008
7.736795	0.040935	3.51406E+008
7.757262	0.040935	3.83842E+008
7.777730	0.040935	4.17733E+008
7.798198	0.040935	4.44495E+008
7.818665	0.040935	4.55398E+008
7.839133	0.040935	4.48114E+008
7.859601	0.040935	4.289E+008
7.880068	0.040935	4.09831E+008
7.900536	0.040935	3.98618E+008
7.921004	0.040935	3.93663E+008
7.941472	0.040935	3.88125E+008
7.961939	0.040935	3.78367E+008
7.982407	0.040935	3.68756E+008
8.002875	0.040935	3.68019E+008
8.023342	0.040935	3.81104E+008
8.043810	0.040935	4.04811E+008
8.064278	0.040935	4.30118E+008
8.084746	0.040935	4.47568E+008
8.105213	0.040935	4.53524E+008
8.125681	0.040935	4.5046E+008
8.146149	0.040935	4.4434E+008
8.166616	0.040935	4.40693E+008
8.187084	0.040935	4.4243E+008
8.207552	0.040935	4.47513E+008
8.228020	0.040935	4.5085E+008
8.248487	0.040935	4.45749E+008
8.268955	0.040935	4.28281E+008
8.289423	0.040935	3.99754E+008
8.309890	0.040935	3.66136E+008
8.330358	0.040935	3.35864E+008
8.350826	0.040935	3.15631E+008
8.371294	0.040935	3.08347E+008
8.391761	0.040935	3.1183E+008
8.412229	0.040935	3.20842E+008
8.432697	0.040935	3.30435E+008
8.453164	0.040935	3.36828E+008
8.473632	0.040935	3.38856E+008
8.494100	0.040935	3.4001E+008
8.514568	0.040935	3.4553E+008
8.535035	0.040935	3.57597E+008
8.555503	0.040935	3.71701E+008
8.575971	0.040935	3.81585E+008
8.596438	0.040935	3.86814E+008
8.616906	0.040935	3.92479E+008
8.637374	0.040935	4.028E+008
8.657841	0.040935	4.16468E+008
8.678309	0.040935	4.27661E+008
8.698777	0.040935	4.31726E+008
8.719245	0.040935	4.28225E+008
8.739712	0.040935	4.20214E+008
8.760180	0.040935	4.10602E+008
8.780648	0.040935	3.99826E+008
8.801115	0.040935	3.8585E+008
8.821583	0.040935	3.66199E+008
8.842051	0.040935	3.41165E+008
8.862519	0.040935	3.15694E+008
8.882986	0.040935	2.97352E+008
8.903454	0.040935	2.93124E+008
8.923922	0.040935	3.05191E+008
8.944389	0.040935	3.28897E+008
8.964857	0.040935	3.55514E+008
8.985325	0.040935	3.77038E+008
9.005793	0.040935	3.90414E+008
9.026260	0.040935	3.97534E+008
9.046728	0.040935	4.02472E+008
9.067196	0.040935	4.07701E+008
9.087663	0.040935	4.12347E+008
9.108131	0.040935	4.12484E+008
9.128599	0.040935	4.05345E+008
9.149067	0.040935	3.91514E+008
9.169534	0.040935	3.73464E+008
9.190002	0.040935	3.53376E+008
9.210470	0.040935	3.3358E+008
9.230937	0.040935	3.17712E+008
9.251405	0.040935	3.09846E+008
9.271873	0.040935	3.09837E+008
9.292341	0.040935	3.12156E+008
9.312808	0.040935	3.11128E+008
9.333276	0.040935	3.07191E+008
9.353744	0.040935	3.05872E+008
9.374211	0.040935	3.11683E+008
9.394679	0.040935	3.23168E+008
9.415147	0.040935	3.34653E+008
9.435614	0.040935	3.41045E+008
9.456082	0.040935	3.41618E+008
9.476550	0.040935	3.37244E+008
9.497018	0.040935	3.27196E+008
9.517485	0.040935	3.09291E+008
9.537953	0.040935	2.84111E+008
9.558421	0.040935	2.57186E+008
9.578888	0.040935	2.36225E+008
9.599356	0.040935	2.25159E+008
9.619824	0.040935	2.2384E+008
9.640292	0.040935	2.31397E+008
9.660759	0.040935	2.49429E+008
9.681227	0.040935	2.78955E+008
9.701695	0.040935	3.16629E+008
9.722162	0.040935	3.53576E+008
9.742630	0.040935	3.79319E+008
9.763098	0.040935	3.88185E+008
9.783566	0.040935	3.81483E+008
9.804033	0.040935	3.66052E+008
9.824501	0.040935	3.50329E+008
9.844969	0.040935	3.39553E+008
9.865436	0.040935	3.34597E+008
9.885904	0.040935	3.32406E+008
9.906372	0.040935	3.29341E+008
9.926840	0.040935	3.24385E+008
9.947307	0.040935	3.19575E+008
9.967775	0.040935	3.17674E+008
9.988243	0.040935	3.21012E+008
10.008710	0.040935	3.30023E+008
10.029178	0.040935	3.44272E+008
10.049646	0.040935	3.6376E+008
10.070114	0.040935	3.88339E+008
10.090581	0.040935	4.15683E+008
10.111049	0.040935	4.38662E+008
10.131517	0.040935	4.48983E+008
10.151984	0.040935	4.42136E+008
10.172452	0.040935	4.19284E+008
10.192920	0.040935	3.86975E+008
10.213387	0.040935	3.53211E+008
10.233855	0.040935	3.26576E+008
10.254323	0.040935	3.12745E+008
10.274791	0.040935	3.11863E+008
10.295258	0.040935	3.17528E+008
10.315726	0.040935	3.2072E+008
10.336194	0.040935	3.14164E+008
10.356661	0.040935	2.96695E+008
10.377129	0.040935	2.73552E+008
10.397597	0.040935	2.5361E+008
10.418065	0.040935	2.4298E+008
10.438532	0.040935	2.41371E+008
10.459000	0.040935	2.43689E+008
0.000000	0.061403	1.34387E+008
0.020468	0.061403	1.60276E+008
0.040935	0.061403	2.03333E+008
0.061403	0.061403	2.52064E+008
0.081871	0.061403	2.95413E+008
0.102339	0.061403	3.25667E+008
0.122806	0.061403	3.39625E+008
0.143274	0.061403	3.38743E+008
0.163742	0.061403	3.27967E+008
0.184209	0.061403	3.13263E+008
0.204677	0.061403	3.01178E+008
0.225145	0.061403	2.97531E+008
0.245613	0.061403	3.03633E+008
0.266080	0.061403	3.14245E+008
0.286548	0.061403	3.21947E+008
0.307016	0.061403	3.22229E+008
0.327483	0.061403	3.17418E+008
0.347951	0.061403	3.1319E+008
0.368419	0.061403	3.12453E+008
0.388886	0.061403	3.14045E+008
0.409354	0.061403	3.14617E+008
0.429822	0.061403	3.13444E+008
0.450290	0.061403	3.12126E+008
0.470757	0.061403	3.12408E+008
0.491225	0.061403	3.13272E+008
0.511693	0.061403	3.11516E+008
0.532160	0.061403	3.04233E+008
0.552628	0.061403	2.91129E+008
0.573096	0.061403	2.73951E+008
0.593564	0.061403	2.54446E+008
0.614031	0.061403	2.36541E+008
0.634499	0.061403	2.27366E+008
0.654967	0.061403	2.33467E+008
0.675434	0.061403	2.56883E+008
0.695902	0.061403	2.91647E+008
0.716370	0.061403	3.26993E+008
0.736838	0.061403	3.51282E+008
0.757305	0.061403	3.57674E+008
0.777773	0.061403	3.47626E+008
0.798241	0.061403	3.29575E+008
0.818708	0.061403	3.12543E+008
0.839176	0.061403	2.99294E+008
0.859644	0.061403	2.87355E+008
0.880112	0.061403	2.72942E+008
0.900579	0.061403	2.5751E+008
0.921047	0.061403	2.47316E+008
0.941515	0.061403	2.47598E+008
0.961982	0.061403	2.5821E+008
0.982450	0.061403	2.7275E+008
1.002918	0.061403	2.84381E+008
1.023386	0.061403	2.90482E+008
1.043853	0.061403	2.9382E+008
1.064321	0.061403	2.99776E+008
1.084789	0.061403	3.11697E+008
1.105256	0.061403	3.27984E+008
1.125724	0.061403	3.42669E+008
1.146192	0.061403	3.50226E+008
1.166659	0.061403	3.49635E+008
1.187127	0.061403	3.44679E+008
1.207595	0.061403	3.39432E+008
1.228063	0.061403	3.34913E+008
1.248530	0.061403	3.29811E+008
1.268998	0.061403	3.24128E+008
1.289466	0.061403	3.20045E+008
1.309933	0.061403	3.19454E+008
1.330401	0.061403	3.2119E+008
1.350869	0.061403	3.21618E+008
1.371337	0.061403	3.16953E+008
1.391804	0.061403	3.05595E+008
1.412272	0.061403	2.87981E+008
1.432740	0.061403	2.67021E+008
1.453207	0.061403	2.47661E+008
1.473675	0.061403	2.36303E+008
1.494143	0.061403	2.36148E+008
1.514611	0.061403	2.44433E+008
1.535078	0.061403	2.53299E+008
1.555546	0.061403	2.57509E+008
1.576014	0.061403	2.591E+008
1.596481	0.061403	2.64474E+008
1.616949	0.061403	2.77269E+008
1.637417	0.061403	2.96319E+008
1.657885	0.061403	3.17698E+008
1.678352	0.061403	3.37185E+008
1.698820	0.061403	3.51871E+008
1.719288	0.061403	3.59573E+008
1.739755	0.061403	3.59709E+008
1.760223	0.061403	3.52135E+008
1.780691	0.061403	3.37139E+008
1.801159	0.061403	3.16907E+008
1.821626	0.061403	2.96965E+008
1.842094	0.061403	2.83279E+008
1.862562	0.061403	2.79633E+008
1.883029	0.061403	2.86316E+008
1.903497	0.061403	2.99984E+008
1.923965	0.061403	3.14815E+008
1.944432	0.061403	3.24699E+008
1.964900	0.061403	3.25272E+008
1.985368	0.061403	3.16097E+008
2.005836	0.061403	3.00374E+008
2.026303	0.061403	2.83924E+008
2.046771	0.061403	2.72858E+008
2.067239	0.061403	2.69939E+008
2.087706	0.061403	2.74003E+008
2.108174	0.061403	2.82578E+008
2.128642	0.061403	2.93627E+008
2.149110	0.061403	3.03802E+008
2.169577	0.061403	3.07285E+008
2.190045	0.061403	2.98983E+008
2.210513	0.061403	2.79041E+008
2.230980	0.061403	2.53134E+008
2.251448	0.061403	2.29118E+008
2.271916	0.061403	2.13541E+008
2.292384	0.061403	2.10476E+008
2.312851	0.061403	2.20652E+008
2.333319	0.061403	2.41594E+008
2.353787	0.061403	2.68356E+008
2.374254	0.061403	2.94827E+008
2.394722	0.061403	3.15914E+008
2.415190	0.061403	3.29873E+008
2.435658	0.061403	3.38739E+008
2.456125	0.061403	3.43822E+008
2.476593	0.061403	3.42067E+008
2.497061	0.061403	3.27799E+008
2.517528	0.061403	2.99564E+008
2.537996	0.061403	2.64927E+008
2.558464	0.061403	2.36256E+008
2.578932	0.061403	2.2257E+008
2.599399	0.061403	2.25762E+008
2.619867	0.061403	2.42339E+008
2.640335	0.061403	2.659E+008
2.660802	0.061403	2.89025E+008
2.681270	0.061403	3.04583E+008
2.701738	0.061403	3.08066E+008
2.722205	0.061403	3.00782E+008
2.742673	0.061403	2.88552E+008
2.763141	0.061403	2.79085E+008
2.783609	0.061403	2.7573E+008
2.804076	0.061403	2.75284E+008
2.824544	0.061403	2.72947E+008
2.845012	0.061403	2.68428E+008
2.865479	0.061403	2.67691E+008
2.885947	0.061403	2.76848E+008
2.906415	0.061403	2.95608E+008
2.926883	0.061403	3.18296E+008
2.947350	0.061403	3.39092E+008
2.967818	0.061403	3.5567E+008
2.988286	0.061403	3.66718E+008
3.008753	0.061403	3.7151E+008
3.029221	0.061403	3.71501E+008
3.049689	0.061403	3.71201E+008
3.070157	0.061403	3.74393E+008
3.090624	0.061403	3.79331E+008
3.111092	0.061403	3.80049E+008
3.131560	0.061403	3.73202E+008
3.152027	0.061403	3.62135E+008
3.172495	0.061403	3.53687E+008
3.192963	0.061403	3.50332E+008
3.213431	0.061403	3.4654E+008
3.233898	0.061403	3.33436E+008
3.254366	0.061403	3.0651E+008
3.274834	0.061403	2.71437E+008
3.295301	0.061403	2.42183E+008
3.315769	0.061403	2.33008E+008
3.336237	0.061403	2.48858E+008
3.356705	0.061403	2.82312E+008
3.377172	0.061403	3.18241E+008
3.397640	0.061403	3.43111E+008
3.418108	0.061403	3.52268E+008
3.438575	0.061403	3.51531E+008
3.459043	0.061403	3.48903E+008
3.479511	0.061403	3.48312E+008
3.499978	0.061403	3.48594E+008
3.520446	0.061403	3.46839E+008
3.540914	0.061403	3.40574E+008
3.561382	0.061403	3.28343E+008
3.581849	0.061403	3.10583E+008
3.602317	0.061403	2.91224E+008
3.622785	0.061403	2.76083E+008
3.643252	0.061403	2.68217E+008
3.663720	0.061403	2.67044E+008
3.684188	0.061403	2.714E+008
3.704656	0.061403	2.82448E+008
3.725123	0.061403	3.00917E+008
3.745591	0.061403	3.23023E+008
3.766059	0.061403	3.40328E+008
3.786526	0.061403	3.44974E+008
3.806994	0.061403	3.35508E+008
3.827462	0.061403	3.17749E+008
3.847930	0.061403	3.00426E+008
3.868397	0.061403	2.91541E+008
3.888865	0.061403	2.95315E+008
3.909333	0.061403	3.11601E+008
3.929800	0.061403	3.35162E+008
3.950268	0.061403	3.57705E+008
3.970736	0.061403	3.72536E+008
3.991204	0.061403	3.78056E+008
4.011671	0.061403	3.77028E+008
4.032139	0.061403	3.73382E+008
4.052607	0.061403	3.6828E+008
4.073074	0.061403	3.59978E+008
4.093542	0.061403	3.46147E+008
4.114010	0.061403	3.26205E+008
4.134477	0.061403	3.01607E+008
4.154945	0.061403	2.75409E+008
4.175413	0.061403	2.51684E+008
4.195881	0.061403	2.35089E+008
4.216348	0.061403	2.28969E+008
4.236816	0.061403	2.33325E+008
4.257284	0.061403	2.435E+008
4.277751	0.061403	2.52948E+008
4.298219	0.061403	2.58904E+008
4.318687	0.061403	2.65006E+008
4.339155	0.061403	2.77509E+008
4.359622	0.061403	2.9787E+008
4.380090	0.061403	3.19539E+008
4.400558	0.061403	3.31606E+008
4.421025	0.061403	3.26359E+008
4.441493	0.061403	3.03216E+008
4.461961	0.061403	2.68288E+008
4.482429	0.061403	2.32488E+008
4.502896	0.061403	2.07017E+008
4.523364	0.061403	1.9595E+008
4.543832	0.061403	1.93322E+008
4.564299	0.061403	1.87057E+008
4.584767	0.061403	1.70461E+008
4.605235	0.061403	1.48191E+008
4.625703	0.061403	1.33924E+008
4.646170	0.061403	1.37989E+008
4.666638	0.061403	1.60531E+008
4.687106	0.061403	1.90785E+008
4.707573	0.061403	2.142E+008
4.728041	0.061403	2.20011E+008
4.748509	0.061403	2.07926E+008
4.768977	0.061403	1.89584E+008
4.789444	0.061403	1.83319E+008
4.809912	0.061403	2.01642E+008
4.830380	0.061403	2.43827E+008
4.850847	0.061403	2.95759E+008
4.871315	0.061403	3.38962E+008
4.891783	0.061403	3.59758E+008
4.912250	0.061403	3.52475E+008
4.932718	0.061403	3.19584E+008
4.953186	0.061403	2.69961E+008
4.973654	0.061403	2.18447E+008
4.994121	0.061403	1.80027E+008
5.014589	0.061403	1.62558E+008
5.035057	0.061403	1.63422E+008
5.055524	0.061403	1.73598E+008
5.075992	0.061403	1.84064E+008
5.096460	0.061403	1.90602E+008
5.116928	0.061403	1.92339E+008
5.137395	0.061403	1.89857E+008
5.157863	0.061403	1.85192E+008
5.178331	0.061403	1.81545E+008
5.198798	0.061403	1.81827E+008
5.219266	0.061403	1.87347E+008
5.239734	0.061403	1.97813E+008
5.260202	0.061403	2.12353E+008
5.280669	0.061403	2.29513E+008
5.301137	0.061403	2.45071E+008
5.321605	0.061403	2.53647E+008
5.342072	0.061403	2.53637E+008
5.362540	0.061403	2.49409E+008
5.383008	0.061403	2.46053E+008
5.403476	0.061403	2.43571E+008
5.423943	0.061403	2.35996E+008
5.444411	0.061403	2.18528E+008
5.464879	0.061403	1.92911E+008
5.485346	0.061403	1.67732E+008
5.505814	0.061403	1.53028E+008
5.526282	0.061403	1.56801E+008
5.546750	0.061403	1.79053E+008
5.567217	0.061403	2.13235E+008
5.587685	0.061403	2.49163E+008
5.608153	0.061403	2.7898E+008
5.628620	0.061403	2.98613E+008
5.649088	0.061403	3.0777E+008
5.669556	0.061403	3.07615E+008
5.690023	0.061403	2.98295E+008
5.710491	0.061403	2.78644E+008
5.730959	0.061403	2.49827E+008
5.751427	0.061403	2.19118E+008
5.771894	0.061403	1.98885E+008
5.792362	0.061403	1.9844E+008
5.812830	0.061403	2.16763E+008
5.833297	0.061403	2.42943E+008
5.853765	0.061403	2.6243E+008
5.874233	0.061403	2.67077E+008
5.894701	0.061403	2.5892E+008
5.915168	0.061403	2.47853E+008
5.935636	0.061403	2.44788E+008
5.956104	0.061403	2.54091E+008
5.976571	0.061403	2.71978E+008
5.997039	0.061403	2.89573E+008
6.017507	0.061403	3.00185E+008
6.037975	0.061403	3.03377E+008
6.058442	0.061403	3.01913E+008
6.078910	0.061403	2.9914E+008
6.099378	0.061403	2.96221E+008
6.119845	0.061403	2.94174E+008
6.140313	0.061403	2.93001E+008
6.160781	0.061403	2.9241E+008
6.181249	0.061403	2.91674E+008
6.201716	0.061403	2.89482E+008
6.222184	0.061403	2.84235E+008
6.242652	0.061403	2.74332E+008
6.263119	0.061403	2.60501E+008
6.283587	0.061403	2.45943E+008
6.304055	0.061403	2.35458E+008
6.324523	0.061403	2.30939E+008
6.344990	0.061403	2.28747E+008
6.365458	0.061403	2.23355E+008
6.385926	0.061403	2.1287E+008
6.406393	0.061403	2.02385E+008
6.426861	0.061403	2.02376E+008
6.447329	0.061403	2.20263E+008
6.467796	0.061403	2.55463E+008
6.488264	0.061403	2.98084E+008
6.508732	0.061403	3.35904E+008
6.529200	0.061403	3.58737E+008
6.549667	0.061403	3.63384E+008
6.570135	0.061403	3.53917E+008
6.590603	0.061403	3.38049E+008
6.611070	0.061403	3.22036E+008
6.631538	0.061403	3.07768E+008
6.652006	0.061403	2.95392E+008
6.672474	0.061403	2.87526E+008
6.692941	0.061403	2.87226E+008
6.713409	0.061403	2.93473E+008
6.733877	0.061403	2.99866E+008
6.754344	0.061403	3.01748E+008
6.774812	0.061403	3.01303E+008
6.795280	0.061403	3.06095E+008
6.815748	0.061403	3.21799E+008
6.836215	0.061403	3.46088E+008
6.856683	0.061403	3.69358E+008
6.877151	0.061403	3.82734E+008
6.897618	0.061403	3.81997E+008
6.918086	0.061403	3.68457E+008
6.938554	0.061403	3.46042E+008
6.959022	0.061403	3.19116E+008
6.979489	0.061403	2.935E+008
6.999957	0.061403	2.74577E+008
7.020425	0.061403	2.66565E+008
7.040892	0.061403	2.69612E+008
7.061360	0.061403	2.79642E+008
7.081828	0.061403	2.89963E+008
7.102295	0.061403	2.95628E+008
7.122763	0.061403	2.946E+008
7.143231	0.061403	2.86298E+008
7.163699	0.061403	2.70284E+008
7.184166	0.061403	2.46996E+008
7.204634	0.061403	2.19779E+008
7.225102	0.061403	1.962E+008
7.245569	0.061403	1.8426E+008
7.266037	0.061403	1.87307E+008
7.286505	0.061403	2.00683E+008
7.306973	0.061403	2.14932E+008
7.327440	0.061403	2.2438E+008
7.347908	0.061403	2.31646E+008
7.368376	0.061403	2.4575E+008
7.388843	0.061403	2.72512E+008
7.409311	0.061403	3.08149E+008
7.429779	0.061403	3.42476E+008
7.450247	0.061403	3.66474E+008
7.470714	0.061403	3.7825E+008
7.491182	0.061403	3.82024E+008
7.511650	0.061403	3.82014E+008
7.532117	0.061403	3.78513E+008
7.552585	0.061403	3.6992E+008
7.573053	0.061403	3.55944E+008
7.593521	0.061403	3.40075E+008
7.613988	0.061403	3.2639E+008
7.634456	0.061403	3.17069E+008
7.654924	0.061403	3.11531E+008
7.675391	0.061403	3.09049E+008
7.695859	0.061403	3.11513E+008
7.716327	0.061403	3.22852E+008
7.736795	0.061403	3.44667E+008
7.757262	0.061403	3.75358E+008
7.777730	0.061403	4.09685E+008
7.798198	0.061403	4.39794E+008
7.818665	0.061403	4.57971E+008
7.839133	0.061403	4.60581E+008
7.859601	0.061403	4.51115E+008
7.880068	0.061403	4.3772E+008
7.900536	0.061403	4.26217E+008
7.921004	0.061403	4.15441E+008
7.941472	0.061403	4.00446E+008
7.961939	0.061403	3.80795E+008
7.982407	0.061403	3.63036E+008
8.002875	0.061403	3.56188E+008
8.023342	0.061403	3.65054E+008
8.043810	0.061403	3.85996E+008
8.064278	0.061403	4.0883E+008
8.084746	0.061403	4.24825E+008
8.105213	0.061403	4.30199E+008
8.125681	0.061403	4.26698E+008
8.146149	0.061403	4.19269E+008
8.166616	0.061403	4.12713E+008
8.187084	0.061403	4.10376E+008
8.207552	0.061403	4.12549E+008
8.228020	0.061403	4.16032E+008
8.248487	0.061403	4.1515E+008
8.268955	0.061403	4.06265E+008
8.289423	0.061403	3.89524E+008
8.309890	0.061403	3.69582E+008
8.330358	0.061403	3.51677E+008
8.350826	0.061403	3.40174E+008
8.371294	0.061403	3.36237E+008
8.391761	0.061403	3.37973E+008
8.412229	0.061403	3.41602E+008
8.432697	0.061403	3.4363E+008
8.453164	0.061403	3.41292E+008
8.473632	0.061403	3.34882E+008
8.494100	0.061403	3.29489E+008
8.514568	0.061403	3.3239E+008
8.535035	0.061403	3.45912E+008
8.555503	0.061403	3.65253E+008
8.575971	0.061403	3.82849E+008
8.596438	0.061403	3.95207E+008
8.616906	0.061403	4.04219E+008
8.637374	0.061403	4.12066E+008
8.657841	0.061403	4.18022E+008
8.678309	0.061403	4.2005E+008
8.698777	0.061403	4.17277E+008
8.719245	0.061403	4.11884E+008
8.739712	0.061403	4.06928E+008
8.760180	0.061403	4.04155E+008
8.780648	0.061403	4.02254E+008
8.801115	0.061403	3.95989E+008
8.821583	0.061403	3.7983E+008
8.842051	0.061403	3.52031E+008
8.862519	0.061403	3.17976E+008
8.882986	0.061403	2.87559E+008
8.903454	0.061403	2.72273E+008
8.923922	0.061403	2.7852E+008
8.944389	0.061403	3.04263E+008
8.964857	0.061403	3.39609E+008
8.985325	0.061403	3.73064E+008
9.005793	0.061403	3.96625E+008
9.026260	0.061403	4.08983E+008
9.046728	0.061403	4.13048E+008
9.067196	0.061403	4.1362E+008
9.087663	0.061403	4.13175E+008
9.108131	0.061403	4.10401E+008
9.128599	0.061403	4.01953E+008
9.149067	0.061403	3.86667E+008
9.169534	0.061403	3.65998E+008
9.190002	0.061403	3.42564E+008
9.210470	0.061403	3.20149E+008
9.230937	0.061403	3.03844E+008
9.251405	0.061403	2.97579E+008
9.271873	0.061403	2.99752E+008
9.292341	0.061403	3.0309E+008
9.312808	0.061403	3.0148E+008
9.333276	0.061403	2.95797E+008
9.353744	0.061403	2.92878E+008
9.374211	0.061403	2.9767E+008
9.394679	0.061403	3.09155E+008
9.415147	0.061403	3.21222E+008
9.435614	0.061403	3.29069E+008
9.456082	0.061403	3.31679E+008
[truncated: 260,145 more rows]
