# Supplementary material for: Cyclodehydrogenation of molecular nanographene precursors catalyzed by atomic hydrogen
Source: Nat Commun. 2025 Jan 15;16:691. doi: 10.1038/s41467-024-54774-1 (PMC11735845; doi:10.1038/s41467-024-54774-1)
Supplement: Supplementary file 4 — Source Data [file 41467_2024_54774_MOESM4_ESM.zip › Source Data/Suppl Figure 3/Suupl Figure 3i.txt]

X[nm]		Y[nm]		Z[nm]
0.000000	0.000000	0.0187186
0.097848	0.000000	0.0179104
0.195696	0.000000	0.0164873
0.293543	0.000000	0.0158102
0.391391	0.000000	0.0170788
0.489239	0.000000	0.0173998
0.587087	0.000000	0.0170755
0.684935	0.000000	0.0158439
0.782783	0.000000	0.0157213
0.880630	0.000000	0.0162136
0.978478	0.000000	0.0161616
1.076326	0.000000	0.0151316
1.174174	0.000000	0.0141924
1.272022	0.000000	0.0147755
1.369870	0.000000	0.0138665
1.467717	0.000000	0.0138144
1.565565	0.000000	0.0143269
1.663413	0.000000	0.0132264
1.761261	0.000000	0.0129122
1.859109	0.000000	0.0131626
1.956957	0.000000	0.0138667
2.054804	0.000000	0.0144699
2.152652	0.000000	0.0139239
2.250500	0.000000	0.0124302
2.348348	0.000000	0.0126705
2.446196	0.000000	0.0127495
2.544043	0.000000	0.0133427
2.641891	0.000000	0.0123631
2.739739	0.000000	0.0125228
2.837587	0.000000	0.0129042
2.935435	0.000000	0.0129127
3.033283	0.000000	0.0128908
3.131130	0.000000	0.0122137
3.228978	0.000000	0.0125649
3.326826	0.000000	0.0132388
3.424674	0.000000	0.014215
3.522522	0.000000	0.0150199
3.620370	0.000000	0.0165204
3.718217	0.000000	0.0192005
3.816065	0.000000	0.0213765
3.913913	0.000000	0.023855
4.011761	0.000000	0.0262729
4.109609	0.000000	0.0283582
4.207457	0.000000	0.030887
4.305304	0.000000	0.0331336
4.403152	0.000000	0.0359749
4.501000	0.000000	0.0363161
4.598848	0.000000	0.0353668
4.696696	0.000000	0.0342864
4.794543	0.000000	0.0324801
4.892391	0.000000	0.0294338
4.990239	0.000000	0.025702
5.088087	0.000000	0.0223835
5.185935	0.000000	0.01845
5.283783	0.000000	0.0159582
5.381630	0.000000	0.0131034
5.479478	0.000000	0.0128094
5.577326	0.000000	0.0115677
5.675174	0.000000	0.010699
5.773022	0.000000	0.00992111
5.870870	0.000000	0.00995979
5.968717	0.000000	0.00910121
6.066565	0.000000	0.00824262
6.164413	0.000000	0.00876522
6.262261	0.000000	0.0106993
6.360109	0.000000	0.0142766
6.457957	0.000000	0.017239
6.555804	0.000000	0.0230645
6.653652	0.000000	0.0295756
6.751500	0.000000	0.0386374
6.849348	0.000000	0.0518729
6.947196	0.000000	0.0723471
7.045043	0.000000	0.0970556
7.142891	0.000000	0.119123
7.240739	0.000000	0.135433
7.338587	0.000000	0.146178
7.436435	0.000000	0.148748
7.534283	0.000000	0.145883
7.632130	0.000000	0.138562
7.729978	0.000000	0.128247
7.827826	0.000000	0.114222
7.925674	0.000000	0.0951757
8.023522	0.000000	0.0765129
8.121370	0.000000	0.0584147
8.219217	0.000000	0.0447423
8.317065	0.000000	0.0345078
8.414913	0.000000	0.0274389
8.512761	0.000000	0.0203297
8.610609	0.000000	0.0162753
8.708457	0.000000	0.0144488
8.806304	0.000000	0.012945
8.904152	0.000000	0.0137902
9.002000	0.000000	0.015815
9.099848	0.000000	0.0199569
9.197696	0.000000	0.0250667
9.295543	0.000000	0.0333824
9.393391	0.000000	0.042061
9.491239	0.000000	0.0507296
9.589087	0.000000	0.0606281
9.686935	0.000000	0.0703855
9.784783	0.000000	0.0823306
9.882630	0.000000	0.0982076
9.980478	0.000000	0.11719
10.078326	0.000000	0.137029
10.176174	0.000000	0.1535
10.274022	0.000000	0.162098
10.371870	0.000000	0.162641
10.469717	0.000000	0.155482
10.567565	0.000000	0.141618
10.665413	0.000000	0.123197
10.763261	0.000000	0.101197
10.861109	0.000000	0.0795098
10.958957	0.000000	0.0600506
11.056804	0.000000	0.0440192
11.154652	0.000000	0.0329479
11.252500	0.000000	0.0275828
11.350348	0.000000	0.0235586
11.448196	0.000000	0.0224378
11.546043	0.000000	0.0235754
11.643891	0.000000	0.0273242
11.741739	0.000000	0.034047
11.839587	0.000000	0.042776
11.937435	0.000000	0.0541767
12.035283	0.000000	0.0669384
12.133130	0.000000	0.0805571
12.230978	0.000000	0.0942363
12.328826	0.000000	0.108188
12.426674	0.000000	0.119981
12.524522	0.000000	0.131029
12.622370	0.000000	0.13743
12.720217	0.000000	0.13892
12.818065	0.000000	0.135128
12.915913	0.000000	0.127807
13.013761	0.000000	0.117693
13.111609	0.000000	0.109404
13.209457	0.000000	0.101831
13.307304	0.000000	0.0941577
13.405152	0.000000	0.085879
13.503000	0.000000	0.0790722
13.600848	0.000000	0.0743524
13.698696	0.000000	0.0682009
13.796543	0.000000	0.0600936
13.894391	0.000000	0.0519158
13.992239	0.000000	0.0449276
14.090087	0.000000	0.0384031
14.187935	0.000000	0.0347015
14.285783	0.000000	0.0317661
14.383630	0.000000	0.030595
14.481478	0.000000	0.0298372
14.579326	0.000000	0.0292105
14.677174	0.000000	0.0295617
14.775022	0.000000	0.0287233
14.872870	0.000000	0.0290745
14.970717	0.000000	0.0290426
15.068565	0.000000	0.0298576
15.166413	0.000000	0.0302794
15.264261	0.000000	0.030802
15.362109	0.000000	0.0299535
15.459957	0.000000	0.0301333
15.557804	0.000000	0.0308071
15.655652	0.000000	0.0307752
15.753500	0.000000	0.0307836
15.851348	0.000000	0.0315381
15.949196	0.000000	0.0313853
16.047043	0.000000	0.032795
16.144891	0.000000	0.0338217
16.242739	0.000000	0.0336487
16.340587	0.000000	0.0337781
16.438435	0.000000	0.0338168
16.536283	0.000000	0.0338151
16.634130	0.000000	0.0351544
16.731978	0.000000	0.0352535
16.829826	0.000000	0.0342941
16.927674	0.000000	0.0335969
17.025522	0.000000	0.0339783
17.123370	0.000000	0.0353881
17.221217	0.000000	0.0358905
17.319065	0.000000	0.0359998
17.416913	0.000000	0.0352319
17.514761	0.000000	0.0360368
17.612609	0.000000	0.0362973
17.710457	0.000000	0.0352371
17.808304	0.000000	0.0358706
17.906152	0.000000	0.036
18.004000	0.000000	0.0365024
0.000000	0.097846	0.0168338
0.097848	0.097846	0.0168322
0.195696	0.097846	0.0165382
0.293543	0.097846	0.0160022
0.391391	0.097846	0.016545
0.489239	0.097846	0.0159586
0.587087	0.097846	0.0160578
0.684935	0.097846	0.0154714
0.782783	0.097846	0.0146229
0.880630	0.097846	0.0153874
0.978478	0.097846	0.014922
1.076326	0.097846	0.0142147
1.174174	0.097846	0.0137291
1.272022	0.097846	0.0137678
1.369870	0.097846	0.013494
1.467717	0.097846	0.0136234
1.565565	0.097846	0.0127043
1.663413	0.097846	0.0114929
1.761261	0.097846	0.0120255
1.859109	0.097846	0.0127397
1.956957	0.097846	0.0137664
2.054804	0.097846	0.0132203
2.152652	0.097846	0.0127751
2.250500	0.097846	0.012471
2.348348	0.097846	0.0126811
2.446196	0.097846	0.0125988
2.544043	0.097846	0.0126576
2.641891	0.097846	0.0116881
2.739739	0.097846	0.0119385
2.837587	0.097846	0.0117756
2.935435	0.097846	0.0128527
3.033283	0.097846	0.0118025
3.131130	0.097846	0.012799
3.228978	0.097846	0.0126763
3.326826	0.097846	0.0139651
3.424674	0.097846	0.0157782
3.522522	0.097846	0.0170468
3.620370	0.097846	0.0196261
3.718217	0.097846	0.0230018
3.816065	0.097846	0.0268513
3.913913	0.097846	0.0312957
4.011761	0.097846	0.0359921
4.109609	0.097846	0.0399324
4.207457	0.097846	0.0436206
4.305304	0.097846	0.0461091
4.403152	0.097846	0.0473375
4.501000	0.097846	0.0470132
4.598848	0.097846	0.0443702
4.696696	0.097846	0.0377348
4.794543	0.097846	0.0312305
4.892391	0.097846	0.0258251
4.990239	0.097846	0.0227385
5.088087	0.097846	0.0192183
5.185935	0.097846	0.0151941
5.283783	0.097846	0.0125712
5.381630	0.097846	0.0113396
5.479478	0.097846	0.0100878
5.577326	0.097846	0.0103282
5.675174	0.097846	0.010508
5.773022	0.097846	0.010345
5.870870	0.097846	0.00985947
5.968717	0.097846	0.0102107
6.066565	0.097846	0.0106325
6.164413	0.097846	0.0108224
6.262261	0.097846	0.0127867
6.360109	0.097846	0.0154163
6.457957	0.097846	0.0196893
6.555804	0.097846	0.0259887
6.653652	0.097846	0.0346673
6.751500	0.097846	0.0492437
6.849348	0.097846	0.0711092
6.947196	0.097846	0.0988623
7.045043	0.097846	0.124559
7.142891	0.097846	0.143571
7.240739	0.097846	0.156605
7.338587	0.097846	0.164517
7.436435	0.097846	0.166966
7.534283	0.097846	0.165422
7.632130	0.097846	0.158806
7.729978	0.097846	0.148229
7.827826	0.097846	0.133992
7.925674	0.097846	0.114442
8.023522	0.097846	0.0935514
8.121370	0.097846	0.0734772
8.219217	0.097846	0.0550967
8.317065	0.097846	0.0413537
8.414913	0.097846	0.0298993
8.512761	0.097846	0.0216711
8.610609	0.097846	0.0176166
8.708457	0.097846	0.0152256
8.806304	0.097846	0.0139033
8.904152	0.097846	0.0147182
9.002000	0.097846	0.0156945
9.099848	0.097846	0.0189896
9.197696	0.097846	0.0245026
9.295543	0.097846	0.0288965
9.393391	0.097846	0.0358815
9.491239	0.097846	0.0431487
9.589087	0.097846	0.0510712
9.686935	0.097846	0.0599313
9.784783	0.097846	0.071332
9.882630	0.097846	0.0856967
9.980478	0.097846	0.104326
10.078326	0.097846	0.122985
10.176174	0.097846	0.139457
10.274022	0.097846	0.147783
10.371870	0.097846	0.14886
10.469717	0.097846	0.141721
10.567565	0.097846	0.129964
10.665413	0.097846	0.113307
10.763261	0.097846	0.0936061
10.861109	0.097846	0.0741267
10.958957	0.097846	0.057198
11.056804	0.097846	0.0432938
11.154652	0.097846	0.0336037
11.252500	0.097846	0.027795
11.350348	0.097846	0.0237103
11.448196	0.097846	0.0228416
11.546043	0.097846	0.0229509
11.643891	0.097846	0.0269718
11.741739	0.097846	0.0325352
11.839587	0.097846	0.0402561
11.937435	0.097846	0.0491767
12.035283	0.097846	0.0599826
12.133130	0.097846	0.0714337
12.230978	0.097846	0.0824614
12.328826	0.097846	0.0925918
12.426674	0.097846	0.102279
12.524522	0.097846	0.112157
12.622370	0.097846	0.118839
12.720217	0.097846	0.120431
12.818065	0.097846	0.116356
12.915913	0.097846	0.110719
13.013761	0.097846	0.102017
13.111609	0.097846	0.0938893
13.209457	0.097846	0.0842294
13.307304	0.097846	0.0764346
13.405152	0.097846	0.0703235
13.503000	0.097846	0.0639099
13.600848	0.097846	0.0601982
13.698696	0.097846	0.0552868
13.796543	0.097846	0.0500528
13.894391	0.097846	0.0442744
13.992239	0.097846	0.0397158
14.090087	0.097846	0.0360243
14.187935	0.097846	0.0330284
14.285783	0.097846	0.031454
14.383630	0.097846	0.031029
14.481478	0.097846	0.0300091
14.579326	0.097846	0.0294227
14.677174	0.097846	0.0299352
14.775022	0.097846	0.0304175
14.872870	0.097846	0.0311115
14.970717	0.097846	0.0314123
15.068565	0.097846	0.0320458
15.166413	0.097846	0.0312174
15.264261	0.097846	0.0317098
15.362109	0.097846	0.0307202
15.459957	0.097846	0.0308697
15.557804	0.097846	0.0314629
15.655652	0.097846	0.0325904
15.753500	0.097846	0.0322157
15.851348	0.097846	0.032698
15.949196	0.097846	0.0334222
16.047043	0.097846	0.0336222
16.144891	0.097846	0.0332375
16.242739	0.097846	0.0337803
16.340587	0.097846	0.0342524
16.438435	0.097846	0.0347549
16.536283	0.097846	0.0345415
16.634130	0.097846	0.0350036
16.731978	0.097846	0.0349012
16.829826	0.097846	0.0348995
16.927674	0.097846	0.0350189
17.025522	0.097846	0.0354406
17.123370	0.097846	0.0350861
17.221217	0.097846	0.0348123
17.319065	0.097846	0.0345586
17.416913	0.097846	0.0351518
17.514761	0.097846	0.0351401
17.612609	0.097846	0.035824
17.710457	0.097846	0.0350662
17.808304	0.097846	0.0361433
17.906152	0.097846	0.0349621
18.004000	0.097846	0.035273
0.000000	0.195691	0.0152011
0.097848	0.195691	0.0150684
0.195696	0.195691	0.0143913
0.293543	0.195691	0.0148433
0.391391	0.195691	0.0156684
0.489239	0.195691	0.0156566
0.587087	0.195691	0.0145561
0.684935	0.195691	0.0144335
0.782783	0.195691	0.0140286
0.880630	0.195691	0.0141681
0.978478	0.195691	0.0131986
1.076326	0.195691	0.0122593
1.174174	0.195691	0.0125601
1.272022	0.195691	0.0122359
1.369870	0.195691	0.0125064
1.467717	0.195691	0.0111035
1.565565	0.195691	0.0114043
1.663413	0.195691	0.0113018
1.761261	0.195691	0.0115623
1.859109	0.195691	0.0122663
1.956957	0.195691	0.0116296
2.054804	0.195691	0.0119001
2.152652	0.195691	0.0111524
2.250500	0.195691	0.0115641
2.348348	0.195691	0.0122984
2.446196	0.195691	0.0121657
2.544043	0.195691	0.0113878
2.641891	0.195691	0.0118499
2.739739	0.195691	0.0115458
2.837587	0.195691	0.0119474
2.935435	0.195691	0.0116938
3.033283	0.195691	0.0116014
3.131130	0.195691	0.0118518
3.228978	0.195691	0.0128583
3.326826	0.195691	0.0150343
3.424674	0.195691	0.0174623
3.522522	0.195691	0.0204852
3.620370	0.195691	0.0238407
3.718217	0.195691	0.0267527
3.816065	0.195691	0.0289589
3.913913	0.195691	0.0317297
4.011761	0.195691	0.0363152
4.109609	0.195691	0.042786
4.207457	0.195691	0.0504464
4.305304	0.195691	0.0563022
4.403152	0.195691	0.0612809
4.501000	0.195691	0.0669854
4.598848	0.195691	0.0706636
4.696696	0.195691	0.0702688
4.794543	0.195691	0.0652565
4.892391	0.195691	0.0571291
4.990239	0.195691	0.0459671
5.088087	0.195691	0.0361661
5.185935	0.195691	0.028946
5.283783	0.195691	0.0217763
5.381630	0.195691	0.0171975
5.479478	0.195691	0.0145747
5.577326	0.195691	0.0123551
5.675174	0.195691	0.0111739
5.773022	0.195691	0.0107992
5.870870	0.195691	0.00981964
5.968717	0.195691	0.00968693
6.066565	0.195691	0.00881827
6.164413	0.195691	0.0106515
6.262261	0.195691	0.0124141
6.360109	0.195691	0.0156084
6.457957	0.195691	0.02095
6.555804	0.195691	0.0274611
6.653652	0.195691	0.038025
6.751500	0.195691	0.0573801
6.849348	0.195691	0.0863733
6.947196	0.195691	0.117101
7.045043	0.195691	0.141103
7.142891	0.195691	0.157222
7.240739	0.195691	0.168381
7.338587	0.195691	0.174741
7.436435	0.195691	0.177068
7.534283	0.195691	0.175423
7.632130	0.195691	0.171127
7.729978	0.195691	0.161739
7.827826	0.195691	0.146201
7.925674	0.195691	0.126994
8.023522	0.195691	0.103674
8.121370	0.195691	0.0817648
8.219217	0.195691	0.0614587
8.317065	0.195691	0.0456793
8.414913	0.195691	0.0324505
8.512761	0.195691	0.0247666
8.610609	0.195691	0.0186253
8.708457	0.195691	0.016204
8.806304	0.195691	0.0143574
8.904152	0.195691	0.0137509
9.002000	0.195691	0.0136787
9.099848	0.195691	0.0157034
9.197696	0.195691	0.0200369
9.295543	0.195691	0.0251063
9.393391	0.195691	0.0297523
9.491239	0.195691	0.0352049
9.589087	0.195691	0.0425225
9.686935	0.195691	0.0501325
9.784783	0.195691	0.0589321
9.882630	0.195691	0.0691029
9.980478	0.195691	0.0849193
10.078326	0.195691	0.103246
10.176174	0.195691	0.118679
10.274022	0.195691	0.127711
10.371870	0.195691	0.127659
10.469717	0.195691	0.122092
10.567565	0.195691	0.112432
10.665413	0.195691	0.0978728
10.763261	0.195691	0.0809138
10.861109	0.195691	0.0648924
10.958957	0.195691	0.0501514
11.056804	0.195691	0.0393927
11.154652	0.195691	0.0305595
11.252500	0.195691	0.0260413
11.350348	0.195691	0.0230454
11.448196	0.195691	0.0228925
11.546043	0.195691	0.0232336
11.643891	0.195691	0.0251273
11.741739	0.195691	0.0292693
11.839587	0.195691	0.0348932
11.937435	0.195691	0.0414748
12.035283	0.195691	0.0496797
12.133130	0.195691	0.0595177
12.230978	0.195691	0.0700413
12.328826	0.195691	0.0792744
12.426674	0.195691	0.0869248
12.524522	0.195691	0.0945852
12.622370	0.195691	0.0998663
12.720217	0.195691	0.101508
12.818065	0.195691	0.0986935
12.915913	0.195691	0.0928849
13.013761	0.195691	0.0857051
13.111609	0.195691	0.0784648
13.209457	0.195691	0.0701862
13.307304	0.195691	0.0608791
13.405152	0.195691	0.0550705
13.503000	0.195691	0.0511672
13.600848	0.195691	0.0482016
13.698696	0.195691	0.0454981
13.796543	0.195691	0.0416956
13.894391	0.195691	0.0384376
13.992239	0.195691	0.0353913
14.090087	0.195691	0.0339177
14.187935	0.195691	0.0324744
14.285783	0.195691	0.0316965
14.383630	0.195691	0.0321082
14.481478	0.195691	0.031673
14.579326	0.195691	0.032488
14.677174	0.195691	0.0319016
14.775022	0.195691	0.0316379
14.872870	0.195691	0.0323419
14.970717	0.195691	0.0320177
15.068565	0.195691	0.0325604
15.166413	0.195691	0.0318732
15.264261	0.195691	0.0330512
15.362109	0.195691	0.0326563
15.459957	0.195691	0.0327454
15.557804	0.195691	0.0325018
15.655652	0.195691	0.0318852
15.753500	0.195691	0.0321557
15.851348	0.195691	0.0328699
15.949196	0.195691	0.0338159
16.047043	0.195691	0.0344293
16.144891	0.195691	0.0344377
16.242739	0.195691	0.0334481
16.340587	0.195691	0.0341924
16.438435	0.195691	0.0343622
16.536283	0.195691	0.0346126
16.634130	0.195691	0.0348932
16.731978	0.195691	0.033954
16.829826	0.195691	0.0339221
16.927674	0.195691	0.0341423
17.025522	0.195691	0.0345439
17.123370	0.195691	0.0340684
17.221217	0.195691	0.0341776
17.319065	0.195691	0.0339038
17.416913	0.195691	0.0348196
17.514761	0.195691	0.0347171
17.612609	0.195691	0.0340602
17.710457	0.195691	0.0334637
17.808304	0.195691	0.0332302
17.906152	0.195691	0.0334503
18.004000	0.195691	0.0341947
0.000000	0.293537	0.0144152
0.097848	0.293537	0.0134155
0.195696	0.293537	0.0124561
0.293543	0.293537	0.0132207
0.391391	0.293537	0.0132493
0.489239	0.293537	0.0135299
0.587087	0.293537	0.0128528
0.684935	0.293537	0.0117926
0.782783	0.293537	0.0116095
0.880630	0.293537	0.0124144
0.978478	0.293537	0.0110214
1.076326	0.293537	0.0108787
1.174174	0.293537	0.0100503
1.272022	0.293537	0.0105527
1.369870	0.293537	0.0101579
1.467717	0.293537	0.00895656
1.565565	0.293537	0.00977153
1.663413	0.293537	0.00897343
1.761261	0.293537	0.0101917
1.859109	0.293537	0.0103614
1.956957	0.293537	0.0106118
2.054804	0.293537	0.0100658
2.152652	0.293537	0.00984231
2.250500	0.293537	0.0104153
2.348348	0.293537	0.0102927
2.446196	0.293537	0.0100693
2.544043	0.293537	0.00964418
2.641891	0.293537	0.00961229
2.739739	0.293537	0.00974171
2.837587	0.293537	0.00970982
2.935435	0.293537	0.00958719
3.033283	0.293537	0.010755
3.131130	0.293537	0.0117918
3.228978	0.293537	0.0126672
3.326826	0.293537	0.0137746
3.424674	0.293537	0.0166563
3.522522	0.293537	0.0208486
3.620370	0.293537	0.0264725
3.718217	0.293537	0.0323485
3.816065	0.293537	0.0391217
3.913913	0.293537	0.0479919
4.011761	0.293537	0.0576787
4.109609	0.293537	0.0665691
4.207457	0.293537	0.0743001
4.305304	0.293537	0.0833013
4.403152	0.293537	0.0942282
4.501000	0.293537	0.102917
4.598848	0.293537	0.107452
4.696696	0.293537	0.104204
4.794543	0.293537	0.0948769
4.892391	0.293537	0.0805492
4.990239	0.293537	0.0645178
5.088087	0.293537	0.0490307
5.185935	0.293537	0.0374251
5.283783	0.293537	0.0284407
5.381630	0.293537	0.0204645
5.479478	0.293537	0.0147062
5.577326	0.293537	0.0122144
5.675174	0.293537	0.0108215
5.773022	0.293537	0.00972096
5.870870	0.293537	0.00885229
5.968717	0.293537	0.0085482
6.066565	0.293537	0.00863729
6.164413	0.293537	0.0100168
6.262261	0.293537	0.0116383
6.360109	0.293537	0.0151653
6.457957	0.293537	0.0186317
6.555804	0.293537	0.0258989
6.653652	0.293537	0.0382775
6.751500	0.293537	0.0604152
6.849348	0.293537	0.0930075
6.947196	0.293537	0.124582
7.045043	0.293537	0.147223
7.142891	0.293537	0.162536
7.240739	0.293537	0.171779
7.338587	0.293537	0.176324
7.436435	0.293537	0.179236
7.534283	0.293537	0.179154
7.632130	0.293537	0.175452
7.729978	0.293537	0.168172
7.827826	0.293537	0.153572
7.925674	0.293537	0.134072
8.023522	0.293537	0.111125
8.121370	0.293537	0.0889333
8.219217	0.293537	0.0669133
8.317065	0.293537	0.0482607
8.414913	0.293537	0.0348403
8.512761	0.293537	0.0244143
8.610609	0.293537	0.0180209
8.708457	0.293537	0.0152669
8.806304	0.293537	0.0129263
8.904152	0.293537	0.0114225
9.002000	0.293537	0.0118645
9.099848	0.293537	0.0138993
9.197696	0.293537	0.0165189
9.295543	0.293537	0.01933
9.393391	0.293537	0.0214455
9.491239	0.293537	0.0267771
9.589087	0.293537	0.0327035
9.686935	0.293537	0.0394767
9.784783	0.293537	0.047621
9.882630	0.293537	0.0566727
9.980478	0.293537	0.0677104
10.078326	0.293537	0.0801395
10.176174	0.293537	0.0925786
10.274022	0.293537	0.10161
10.371870	0.293537	0.103141
10.469717	0.293537	0.0998022
10.567565	0.293537	0.0916848
10.665413	0.293537	0.0801598
10.763261	0.293537	0.0676973
10.861109	0.293537	0.0544383
10.958957	0.293537	0.0434275
11.056804	0.293537	0.0348161
11.154652	0.293537	0.0278077
11.252500	0.293537	0.0233399
11.350348	0.293537	0.0211203
11.448196	0.293537	0.0213808
11.546043	0.293537	0.0222764
11.643891	0.293537	0.0239685
11.741739	0.293537	0.0267695
11.839587	0.293537	0.0314861
11.937435	0.293537	0.0363942
12.035283	0.293537	0.0432581
12.133130	0.293537	0.0502935
12.230978	0.293537	0.0568449
12.328826	0.293537	0.0635173
12.426674	0.293537	0.0701292
12.524522	0.293537	0.0769226
12.622370	0.293537	0.0810343
12.720217	0.293537	0.0828977
12.818065	0.293537	0.0812528
12.915913	0.293537	0.0758675
13.013761	0.293537	0.0710166
13.111609	0.293537	0.0630706
13.209457	0.293537	0.0549936
13.307304	0.293537	0.0476828
13.405152	0.293537	0.0436686
13.503000	0.293537	0.0390294
13.600848	0.293537	0.0386044
13.698696	0.293537	0.0374937
13.796543	0.293537	0.0360504
13.894391	0.293537	0.0337804
13.992239	0.293537	0.0337384
14.090087	0.293537	0.0322346
14.187935	0.293537	0.0313962
14.285783	0.293537	0.0308501
14.383630	0.293537	0.0307275
14.481478	0.293537	0.0314417
14.579326	0.293537	0.0311275
14.677174	0.293537	0.0319223
14.775022	0.293537	0.0314166
14.872870	0.293537	0.032171
14.970717	0.293537	0.0326432
15.068565	0.293537	0.0331255
15.166413	0.293537	0.0323173
15.264261	0.293537	0.0317914
15.362109	0.293537	0.0312857
15.459957	0.293537	0.0319898
15.557804	0.293537	0.0321293
15.655652	0.293537	0.0323091
15.753500	0.293537	0.0313195
15.851348	0.293537	0.0320134
15.949196	0.293537	0.0328788
16.047043	0.293537	0.03323
16.144891	0.293537	0.0332183
16.242739	0.293537	0.0326622
16.340587	0.293537	0.0324186
16.438435	0.293537	0.0324774
16.536283	0.293537	0.0330605
16.634130	0.293537	0.0325548
16.731978	0.293537	0.0331681
16.829826	0.293537	0.0327027
16.927674	0.293537	0.0329027
17.025522	0.293537	0.0329111
17.123370	0.293537	0.0328591
17.221217	0.293537	0.0325348
17.319065	0.293537	0.0326038
17.416913	0.293537	0.0325618
17.514761	0.293537	0.0322879
17.612609	0.293537	0.0327097
17.710457	0.293537	0.0317302
17.808304	0.293537	0.0317688
17.906152	0.293537	0.0328157
18.004000	0.293537	0.0320781
0.000000	0.391383	0.0147787
0.097848	0.391383	0.0145351
0.195696	0.391383	0.0146746
0.293543	0.391383	0.015429
0.391391	0.391383	0.0155887
0.489239	0.391383	0.0160004
0.587087	0.391383	0.0155552
0.684935	0.391383	0.0147369
0.782783	0.391383	0.0147151
0.880630	0.391383	0.0136751
0.978478	0.391383	0.0123325
1.076326	0.391383	0.0122099
1.174174	0.391383	0.0119159
1.272022	0.391383	0.0104726
1.369870	0.391383	0.01035
1.467717	0.391383	0.00923934
1.565565	0.391383	0.00867312
1.663413	0.391383	0.0084396
1.761261	0.391383	0.0083573
1.859109	0.391383	0.00902105
1.956957	0.391383	0.00952348
2.054804	0.391383	0.0101368
2.152652	0.391383	0.0113752
2.250500	0.391383	0.0112425
2.348348	0.391383	0.0108376
2.446196	0.391383	0.0109771
2.544043	0.391383	0.0108041
2.641891	0.391383	0.0111654
2.739739	0.391383	0.0115972
2.837587	0.391383	0.0113335
2.935435	0.391383	0.010485
3.033283	0.391383	0.0107757
3.131130	0.391383	0.0115201
3.228978	0.391383	0.0143211
3.326826	0.391383	0.0171222
3.424674	0.391383	0.0215968
3.522522	0.391383	0.0272308
3.620370	0.391383	0.0343569
3.718217	0.391383	0.04483
3.816065	0.391383	0.0624108
3.913913	0.391383	0.0836814
4.011761	0.391383	0.0971388
4.109609	0.391383	0.105707
4.207457	0.391383	0.112187
4.305304	0.391383	0.120382
4.403152	0.391383	0.130724
4.501000	0.391383	0.139867
4.598848	0.391383	0.141236
4.696696	0.391383	0.136819
4.794543	0.391383	0.122683
4.892391	0.391383	0.103748
4.990239	0.391383	0.0843186
5.088087	0.391383	0.0647687
5.185935	0.391383	0.0491808
5.283783	0.391383	0.0373836
5.381630	0.391383	0.0284698
5.479478	0.391383	0.0219453
5.577326	0.391383	0.0166912
5.675174	0.391383	0.0147135
5.773022	0.391383	0.0131694
5.870870	0.391383	0.0117664
5.968717	0.391383	0.00863943
6.066565	0.391383	0.00939391
6.164413	0.391383	0.0112473
6.262261	0.391383	0.0139878
6.360109	0.391383	0.0161336
6.457957	0.391383	0.0207493
6.555804	0.391383	0.0277444
6.653652	0.391383	0.0391148
6.751500	0.391383	0.0594479
6.849348	0.391383	0.0890157
6.947196	0.391383	0.121275
7.045043	0.391383	0.146034
7.142891	0.391383	0.162677
7.240739	0.391383	0.172757
7.338587	0.391383	0.17945
7.436435	0.391383	0.181777
7.534283	0.391383	0.182199
7.632130	0.391383	0.179213
7.729978	0.391383	0.171549
7.827826	0.391383	0.160095
7.925674	0.391383	0.141059
8.023522	0.391383	0.118132
8.121370	0.391383	0.0944787
8.219217	0.391383	0.07138
8.317065	0.391383	0.0527777
8.414913	0.391383	0.038319
8.512761	0.391383	0.027651
8.610609	0.391383	0.0214693
8.708457	0.391383	0.0168906
8.806304	0.391383	0.0140056
8.904152	0.391383	0.0133789
9.002000	0.391383	0.0132562
9.099848	0.391383	0.0140208
9.197696	0.391383	0.0156423
9.295543	0.391383	0.0184938
9.393391	0.391383	0.0201858
9.491239	0.391383	0.0238337
9.589087	0.391383	0.0287923
9.686935	0.391383	0.0343456
9.784783	0.391383	0.0399191
9.882630	0.391383	0.0488901
9.980478	0.391383	0.0577301
10.078326	0.391383	0.067185
10.176174	0.391383	0.0763779
10.274022	0.391383	0.0815279
10.371870	0.391383	0.0846818
10.469717	0.391383	0.0839039
10.567565	0.391383	0.0775609
10.665413	0.391383	0.069867
10.763261	0.391383	0.059451
10.861109	0.391383	0.0488233
10.958957	0.391383	0.0402623
11.056804	0.391383	0.0336572
11.154652	0.391383	0.0285946
11.252500	0.391383	0.0255987
11.350348	0.391383	0.0241957
11.448196	0.391383	0.023821
11.546043	0.391383	0.0239706
11.643891	0.391383	0.0249771
11.741739	0.391383	0.0273547
11.839587	0.391383	0.0296618
11.937435	0.391383	0.0342473
12.035283	0.391383	0.0385606
12.133130	0.391383	0.0434889
12.230978	0.391383	0.0499596
12.328826	0.391383	0.0544343
12.426674	0.391383	0.0588484
12.524522	0.391383	0.0643513
12.622370	0.391383	0.0675859
12.720217	0.391383	0.0687739
12.818065	0.391383	0.0665643
12.915913	0.391383	0.0641532
13.013761	0.391383	0.0592922
13.111609	0.391383	0.0539473
13.209457	0.391383	0.0470296
13.307304	0.391383	0.0424206
13.405152	0.391383	0.0382654
13.503000	0.391383	0.0379209
13.600848	0.391383	0.0363062
13.698696	0.391383	0.0350545
13.796543	0.391383	0.0341959
13.894391	0.391383	0.0340733
13.992239	0.391383	0.0337893
14.090087	0.391383	0.0335961
14.187935	0.391383	0.0327577
14.285783	0.391383	0.0327964
14.383630	0.391383	0.0333996
14.481478	0.391383	0.0336097
14.579326	0.391383	0.0340617
14.677174	0.391383	0.0338181
14.775022	0.391383	0.0331914
14.872870	0.391383	0.0333612
14.970717	0.391383	0.0338636
15.068565	0.391383	0.0343761
15.166413	0.391383	0.0344047
15.264261	0.391383	0.0340301
15.362109	0.391383	0.0335445
15.459957	0.391383	0.0336638
15.557804	0.391383	0.0319987
15.655652	0.391383	0.032108
15.753500	0.391383	0.0321971
15.851348	0.391383	0.0327801
15.949196	0.391383	0.0334943
16.047043	0.391383	0.0335733
16.144891	0.391383	0.0331684
16.242739	0.391383	0.0331668
16.340587	0.391383	0.0332357
16.438435	0.391383	0.0336474
16.536283	0.391383	0.0335953
16.634130	0.391383	0.0326561
16.731978	0.391383	0.0325637
16.829826	0.391383	0.0334997
16.927674	0.391383	0.0333367
17.025522	0.391383	0.0332141
17.123370	0.391383	0.0323656
17.221217	0.391383	0.032374
17.319065	0.391383	0.0334007
17.416913	0.391383	0.0331168
17.514761	0.391383	0.0323388
17.612609	0.391383	0.0311274
17.710457	0.391383	0.031529
17.808304	0.391383	0.0318097
17.906152	0.391383	0.0318282
18.004000	0.391383	0.0320483
0.000000	0.489228	0.0171282
0.097848	0.489228	0.017671
0.195696	0.489228	0.0181835
0.293543	0.489228	0.0182826
0.391391	0.489228	0.0188657
0.489239	0.489228	0.0177349
0.587087	0.489228	0.0174813
0.684935	0.489228	0.01753
0.782783	0.489228	0.0164799
0.880630	0.489228	0.015208
0.978478	0.489228	0.0143695
1.076326	0.489228	0.0129968
1.174174	0.489228	0.0128036
1.272022	0.489228	0.0121063
1.369870	0.489228	0.011036
1.467717	0.489228	0.0107722
1.565565	0.489228	0.0101254
1.663413	0.489228	0.0101842
1.761261	0.489228	0.0101826
1.859109	0.489228	0.0107153
1.956957	0.489228	0.0103809
2.054804	0.489228	0.0101373
2.152652	0.489228	0.011658
2.250500	0.489228	0.0114446
2.348348	0.489228	0.0107272
2.446196	0.489228	0.0101307
2.544043	0.489228	0.0104618
2.641891	0.489228	0.01168
2.739739	0.489228	0.0119002
2.837587	0.489228	0.0121909
2.935435	0.489228	0.0128143
3.033283	0.489228	0.0131857
3.131130	0.489228	0.0153314
3.228978	0.489228	0.0164791
3.326826	0.489228	0.0192398
3.424674	0.489228	0.0234523
3.522522	0.489228	0.0308304
3.620370	0.489228	0.0419488
3.718217	0.489228	0.058219
3.816065	0.489228	0.0810724
3.913913	0.489228	0.10569
4.011761	0.489228	0.126366
4.109609	0.489228	0.139218
4.207457	0.489228	0.147403
4.305304	0.489228	0.152926
4.403152	0.489228	0.158752
4.501000	0.489228	0.162642
4.598848	0.489228	0.164253
4.696696	0.489228	0.157769
4.794543	0.489228	0.144096
4.892391	0.489228	0.124113
4.990239	0.489228	0.101952
5.088087	0.489228	0.0807486
5.185935	0.489228	0.061491
5.283783	0.489228	0.0477581
5.381630	0.489228	0.0365356
5.479478	0.489228	0.0276319
5.577326	0.489228	0.0212687
5.675174	0.489228	0.0187063
5.773022	0.489228	0.0156197
5.870870	0.489228	0.0142772
5.968717	0.489228	0.0118661
6.066565	0.489228	0.0125096
6.164413	0.489228	0.0134456
6.262261	0.489228	0.0136859
6.360109	0.489228	0.0163256
6.457957	0.489228	0.0212237
6.555804	0.489228	0.0277852
6.653652	0.489228	0.0387927
6.751500	0.489228	0.056313
6.849348	0.489228	0.0817977
6.947196	0.489228	0.108926
7.045043	0.489228	0.133624
7.142891	0.489228	0.153604
7.240739	0.489228	0.167233
7.338587	0.489228	0.176285
7.436435	0.489228	0.180084
7.534283	0.489228	0.182441
7.632130	0.489228	0.180202
7.729978	0.489228	0.173274
7.827826	0.489228	0.159813
7.925674	0.489228	0.143358
8.023522	0.489228	0.121732
8.121370	0.489228	0.099147
8.219217	0.489228	0.0764012
8.317065	0.489228	0.0567403
8.414913	0.489228	0.0406282
8.512761	0.489228	0.0294762
8.610609	0.489228	0.0232542
8.708457	0.489228	0.0185344
8.806304	0.489228	0.0162139
8.904152	0.489228	0.0140246
9.002000	0.489228	0.0149303
9.099848	0.489228	0.0145455
9.197696	0.489228	0.0149673
9.295543	0.489228	0.0162965
9.393391	0.489228	0.0186438
9.491239	0.489228	0.0213441
9.589087	0.489228	0.025123
9.686935	0.489228	0.0299606
9.784783	0.489228	0.0356148
9.882630	0.489228	0.041531
9.980478	0.489228	0.0494636
10.078326	0.489228	0.0569426
10.176174	0.489228	0.0638368
10.274022	0.489228	0.0690574
10.371870	0.489228	0.0713242
10.469717	0.489228	0.0701026
10.567565	0.489228	0.0670059
10.665413	0.489228	0.0607032
10.763261	0.489228	0.0535739
10.861109	0.489228	0.045144
10.958957	0.489228	0.0390833
11.056804	0.489228	0.0333956
11.154652	0.489228	0.0289782
11.252500	0.489228	0.0260226
11.350348	0.489228	0.0245591
11.448196	0.489228	0.0245071
11.546043	0.489228	0.0253523
11.643891	0.489228	0.0262479
11.741739	0.489228	0.0275266
11.839587	0.489228	0.0298034
11.937435	0.489228	0.0326246
12.035283	0.489228	0.0360205
12.133130	0.489228	0.0396987
12.230978	0.489228	0.0431046
12.328826	0.489228	0.0475792
12.426674	0.489228	0.0513683
12.524522	0.489228	0.0546028
12.622370	0.489228	0.0566276
12.720217	0.489228	0.0571704
12.818065	0.489228	0.0558984
12.915913	0.489228	0.0543241
13.013761	0.489228	0.0512273
13.111609	0.489228	0.0473241
13.209457	0.489228	0.042816
13.307304	0.489228	0.0395176
13.405152	0.489228	0.0372779
13.503000	0.489228	0.0364293
13.600848	0.489228	0.0359337
13.698696	0.489228	0.0359724
13.796543	0.489228	0.0364244
13.894391	0.489228	0.0366849
13.992239	0.489228	0.0356952
14.090087	0.489228	0.0350383
14.187935	0.489228	0.0337361
14.285783	0.489228	0.0349241
14.383630	0.489228	0.0345595
14.481478	0.489228	0.0352838
14.579326	0.489228	0.0351107
14.677174	0.489228	0.0354519
14.775022	0.489228	0.0358938
14.872870	0.489228	0.0357813
14.970717	0.489228	0.035205
15.068565	0.489228	0.0351731
15.166413	0.489228	0.0343851
15.264261	0.489228	0.0336374
15.362109	0.489228	0.03416
15.459957	0.489228	0.0330998
15.557804	0.489228	0.0331384
15.655652	0.489228	0.0315036
15.753500	0.489228	0.0315019
15.851348	0.489228	0.0325084
15.949196	0.489228	0.0326076
16.047043	0.489228	0.0323741
16.144891	0.489228	0.0309509
16.242739	0.489228	0.0306771
16.340587	0.489228	0.0302318
16.438435	0.489228	0.0314098
16.536283	0.489228	0.0320634
16.634130	0.489228	0.031225
16.731978	0.489228	0.0316367
16.829826	0.489228	0.0323206
16.927674	0.489228	0.0319157
17.025522	0.489228	0.0316116
17.123370	0.489228	0.0311764
17.221217	0.489228	0.0308119
17.319065	0.489228	0.0306691
17.416913	0.489228	0.0314437
17.514761	0.489228	0.0312001
17.612609	0.489228	0.0313295
17.710457	0.489228	0.030854
17.808304	0.489228	0.0304491
17.906152	0.489228	0.0298224
18.004000	0.489228	0.0300728
0.000000	0.587074	0.0198306
0.097848	0.587074	0.0212101
0.195696	0.587074	0.0220251
0.293543	0.587074	0.0218016
0.391391	0.587074	0.0215782
0.489239	0.587074	0.0208003
0.587087	0.587074	0.0220286
0.684935	0.587074	0.0213716
0.782783	0.587074	0.0192327
0.880630	0.587074	0.0163981
0.978478	0.587074	0.0154588
1.076326	0.587074	0.0147112
1.174174	0.587074	0.0134896
1.272022	0.587074	0.0126008
1.369870	0.587074	0.0113289
1.467717	0.587074	0.0106417
1.565565	0.587074	0.0105997
1.663413	0.587074	0.00993267
1.761261	0.587074	0.0098907
1.859109	0.587074	0.00970759
1.956957	0.587074	0.00927243
2.054804	0.587074	0.00947242
2.152652	0.587074	0.0102874
2.250500	0.587074	0.0100035
2.348348	0.587074	0.00953806
2.446196	0.587074	0.00967755
2.544043	0.587074	0.00988762
2.641891	0.587074	0.0107127
2.739739	0.587074	0.0115276
2.837587	0.587074	0.0111731
2.935435	0.587074	0.0117361
3.033283	0.587074	0.0126216
3.131130	0.587074	0.014727
3.228978	0.587074	0.0181632
3.326826	0.587074	0.0224261
3.424674	0.587074	0.0289775
3.522522	0.587074	0.0388962
3.620370	0.587074	0.0528173
3.718217	0.587074	0.0737754
3.816065	0.587074	0.101529
3.913913	0.587074	0.128395
4.011761	0.587074	0.148516
4.109609	0.587074	0.162639
4.207457	0.587074	0.170914
4.305304	0.587074	0.176548
4.403152	0.587074	0.179601
4.501000	0.587074	0.180698
4.598848	0.587074	0.177934
4.696696	0.587074	0.169787
4.794543	0.587074	0.155046
4.892391	0.587074	0.134447
4.990239	0.587074	0.113183
5.088087	0.587074	0.0918187
5.185935	0.587074	0.073781
5.283783	0.587074	0.0572455
5.381630	0.587074	0.0446821
5.479478	0.587074	0.0346089
5.577326	0.587074	0.0282256
5.675174	0.587074	0.0221144
5.773022	0.587074	0.0181507
5.870870	0.587074	0.01456
5.968717	0.587074	0.012905
6.066565	0.587074	0.0122581
6.164413	0.587074	0.0114197
6.262261	0.587074	0.0135251
6.360109	0.587074	0.0165782
6.457957	0.587074	0.0200648
6.555804	0.587074	0.0263138
6.653652	0.587074	0.0355872
6.751500	0.587074	0.0494378
6.849348	0.587074	0.0680972
6.947196	0.587074	0.0910011
7.045043	0.587074	0.115558
7.142891	0.587074	0.138432
7.240739	0.587074	0.156446
7.338587	0.587074	0.169248
7.436435	0.587074	0.176314
7.534283	0.587074	0.17847
7.632130	0.587074	0.174748
7.729978	0.587074	0.166308
7.827826	0.587074	0.155085
7.925674	0.587074	0.137703
8.023522	0.587074	0.117861
8.121370	0.587074	0.0951854
8.219217	0.587074	0.0741535
8.317065	0.587074	0.0552991
8.414913	0.587074	0.0406287
8.512761	0.587074	0.030122
8.610609	0.587074	0.0234564
8.708457	0.587074	0.0188373
8.806304	0.587074	0.0174343
8.904152	0.587074	0.0159809
9.002000	0.587074	0.0151526
9.099848	0.587074	0.0155441
9.197696	0.587074	0.016107
9.295543	0.587074	0.0172446
9.393391	0.587074	0.0185838
9.491239	0.587074	0.0206893
9.589087	0.587074	0.022583
9.686935	0.587074	0.0276322
9.784783	0.587074	0.0310886
9.882630	0.587074	0.0360471
9.980478	0.587074	0.0418424
10.078326	0.587074	0.0480511
10.176174	0.587074	0.0534431
10.274022	0.587074	0.0579177
10.371870	0.587074	0.0605877
10.469717	0.587074	0.0593057
10.567565	0.587074	0.0565517
10.665413	0.587074	0.0519226
10.763261	0.587074	0.0462148
10.861109	0.587074	0.0406178
10.958957	0.587074	0.0355149
11.056804	0.587074	0.0319746
11.154652	0.587074	0.0298255
11.252500	0.587074	0.0279991
11.350348	0.587074	0.027201
11.448196	0.587074	0.0278043
11.546043	0.587074	0.0278228
11.643891	0.587074	0.0283252
11.741739	0.587074	0.02912
11.839587	0.587074	0.0303584
11.937435	0.587074	0.0324537
12.035283	0.587074	0.0357085
12.133130	0.587074	0.0374308
12.230978	0.587074	0.0402621
12.328826	0.587074	0.0420651
12.426674	0.587074	0.0450778
12.524522	0.587074	0.0460138
12.622370	0.587074	0.0466674
12.720217	0.587074	0.046202
12.818065	0.587074	0.0472993
12.915913	0.587074	0.0459265
13.013761	0.587074	0.044574
13.111609	0.587074	0.042183
13.209457	0.587074	0.0398726
13.307304	0.587074	0.0384696
13.405152	0.587074	0.0380748
13.503000	0.587074	0.0362988
13.600848	0.587074	0.0359241
13.698696	0.587074	0.035499
13.796543	0.587074	0.0363241
13.894391	0.587074	0.0370382
13.992239	0.587074	0.0364115
14.090087	0.587074	0.0358453
14.187935	0.587074	0.0357328
14.285783	0.587074	0.0358017
14.383630	0.587074	0.0363041
14.481478	0.587074	0.0361412
14.579326	0.587074	0.0358371
14.677174	0.587074	0.0355632
14.775022	0.587074	0.036227
14.872870	0.587074	0.0358725
14.970717	0.587074	0.0359918
15.068565	0.587074	0.0357381
15.166413	0.587074	0.0344057
15.264261	0.587074	0.0343839
15.362109	0.587074	0.0341806
15.459957	0.587074	0.0338866
15.557804	0.587074	0.0318787
15.655652	0.587074	0.0327844
15.753500	0.587074	0.0319158
15.851348	0.587074	0.0328517
15.949196	0.587074	0.0332533
16.047043	0.587074	0.0330501
16.144891	0.587074	0.0331694
16.242739	0.587074	0.0326435
16.340587	0.587074	0.0321983
16.438435	0.587074	0.0321462
16.536283	0.587074	0.0309852
16.634130	0.587074	0.0313465
16.731978	0.587074	0.0315364
16.829826	0.587074	0.0323917
16.927674	0.587074	0.0318658
17.025522	0.587074	0.0306745
17.123370	0.587074	0.0311164
17.221217	0.587074	0.0315685
17.319065	0.587074	0.0315063
17.416913	0.587074	0.0302546
17.514761	0.587074	0.0308477
17.612609	0.587074	0.0303017
17.710457	0.587074	0.0305723
17.808304	0.587074	0.030006
17.906152	0.587074	0.0301758
18.004000	0.587074	0.0304363
0.000000	0.684920	0.0281887
0.097848	0.684920	0.0307882
0.195696	0.684920	0.0315527
0.293543	0.684920	0.031662
0.391391	0.684920	0.031005
0.489239	0.684920	0.0301263
0.587087	0.684920	0.0296609
0.684935	0.684920	0.0280865
0.782783	0.684920	0.0263911
0.880630	0.684920	0.023607
0.978478	0.684920	0.0210446
1.076326	0.684920	0.0186233
1.174174	0.684920	0.0167667
1.272022	0.684920	0.0142345
1.369870	0.684920	0.0123073
1.467717	0.684920	0.0112168
1.565565	0.684920	0.0108018
1.663413	0.684920	0.0105683
1.761261	0.684920	0.0100021
1.859109	0.684920	0.00979882
1.956957	0.684920	0.0104726
2.054804	0.684920	0.0110658
2.152652	0.684920	0.0104492
2.250500	0.684920	0.0101854
2.348348	0.684920	0.0106374
2.446196	0.684920	0.0114625
2.544043	0.684920	0.0107249
2.641891	0.684920	0.0117113
2.739739	0.684920	0.0122742
2.837587	0.684920	0.0122524
2.935435	0.684920	0.0130169
3.033283	0.684920	0.0151728
3.131130	0.684920	0.0181049
3.228978	0.684920	0.0216217
3.326826	0.684920	0.0271549
3.424674	0.684920	0.0367207
3.522522	0.684920	0.0500571
3.620370	0.684920	0.066176
3.718217	0.684920	0.0893218
3.816065	0.684920	0.118043
3.913913	0.684920	0.145675
4.011761	0.684920	0.16629
4.109609	0.684920	0.179415
4.207457	0.684920	0.187509
4.305304	0.684920	0.190804
4.403152	0.684920	0.193
4.501000	0.684920	0.191647
4.598848	0.684920	0.188188
4.696696	0.684920	0.180796
4.794543	0.684920	0.166287
4.892391	0.684920	0.146596
4.990239	0.684920	0.126048
5.088087	0.684920	0.105097
5.185935	0.684920	0.0872304
5.283783	0.684920	0.0690617
5.381630	0.684920	0.0559236
5.479478	0.684920	0.0457395
5.577326	0.684920	0.0362813
5.675174	0.684920	0.0310372
5.773022	0.684920	0.0253092
5.870870	0.684920	0.0205591
5.968717	0.684920	0.0162727
6.066565	0.684920	0.0155553
6.164413	0.684920	0.0145253
6.262261	0.684920	0.0148967
6.360109	0.684920	0.0164678
6.457957	0.684920	0.0205895
6.555804	0.684920	0.0264856
6.653652	0.684920	0.0346905
6.751500	0.684920	0.0469481
6.849348	0.684920	0.0608692
6.947196	0.684920	0.0785104
7.045043	0.684920	0.0990048
7.142891	0.684920	0.122816
7.240739	0.684920	0.144651
7.338587	0.684920	0.160266
7.436435	0.684920	0.169227
7.534283	0.684920	0.17098
7.632130	0.684920	0.166945
7.729978	0.684920	0.158001
7.827826	0.684920	0.144631
7.925674	0.684920	0.128388
8.023522	0.684920	0.108727
8.121370	0.684920	0.0881993
8.219217	0.684920	0.0681755
8.317065	0.684920	0.0515997
8.414913	0.684920	0.0401856
8.512761	0.684920	0.0306265
8.610609	0.684920	0.0247775
8.708457	0.684920	0.0208844
8.806304	0.684920	0.0190076
8.904152	0.684920	0.0188345
9.002000	0.684920	0.0178751
9.099848	0.684920	0.0175307
9.197696	0.684920	0.0178113
9.295543	0.684920	0.0187574
9.393391	0.684920	0.0201167
9.491239	0.684920	0.0219096
9.589087	0.684920	0.0235412
9.686935	0.684920	0.0269976
9.784783	0.684920	0.031694
9.882630	0.684920	0.0350697
9.980478	0.684920	0.0385664
10.078326	0.684920	0.0415691
10.176174	0.684920	0.0446726
10.274022	0.684920	0.0487741
10.371870	0.684920	0.0517768
10.469717	0.684920	0.0509989
10.567565	0.684920	0.048749
10.665413	0.684920	0.0448761
10.763261	0.684920	0.0410938
10.861109	0.684920	0.0372309
10.958957	0.684920	0.0339628
11.056804	0.684920	0.0318037
11.154652	0.684920	0.0296143
11.252500	0.684920	0.0294816
11.350348	0.684920	0.0292682
11.448196	0.684920	0.0292565
11.546043	0.684920	0.0300816
11.643891	0.684920	0.0298984
11.741739	0.684920	0.0312074
11.839587	0.684920	0.0322341
11.937435	0.684920	0.0338758
12.035283	0.684920	0.0350133
12.133130	0.684920	0.0357174
12.230978	0.684920	0.0374296
12.328826	0.684920	0.0388798
12.426674	0.684920	0.0398863
12.524522	0.684920	0.040792
12.622370	0.684920	0.0415162
12.720217	0.684920	0.0419178
12.818065	0.684920	0.04239
12.915913	0.684920	0.0407148
13.013761	0.684920	0.0390094
13.111609	0.684920	0.038181
13.209457	0.684920	0.0366974
13.307304	0.684920	0.036726
13.405152	0.684920	0.037551
13.503000	0.684920	0.0364102
13.600848	0.684920	0.035854
13.698696	0.684920	0.035681
13.796543	0.684920	0.0358003
13.894391	0.684920	0.0358289
13.992239	0.684920	0.0357668
14.090087	0.684920	0.0354325
14.187935	0.684920	0.0353603
14.285783	0.684920	0.0356006
14.383630	0.684920	0.0362038
14.481478	0.684920	0.035809
14.579326	0.684920	0.0348899
14.677174	0.684920	0.0349992
14.775022	0.684920	0.0355419
14.872870	0.684920	0.0356109
14.970717	0.684920	0.0349136
15.068565	0.684920	0.0339441
15.166413	0.684920	0.0336904
15.264261	0.684920	0.0336283
15.362109	0.684920	0.0334653
15.459957	0.684920	0.033252
15.557804	0.684920	0.0320405
15.655652	0.684920	0.0319481
15.753500	0.684920	0.0317247
15.851348	0.684920	0.0307552
15.949196	0.684920	0.0302092
16.047043	0.684920	0.0304898
16.144891	0.684920	0.0306596
16.242739	0.684920	0.0304865
16.340587	0.684920	0.0297187
16.438435	0.684920	0.0303925
16.536283	0.684920	0.0297255
16.634130	0.684920	0.0291996
16.731978	0.684920	0.0287947
16.829826	0.684920	0.0284402
16.927674	0.684920	0.0285696
17.025522	0.684920	0.0279025
17.123370	0.684920	0.0298164
17.221217	0.684920	0.029593
17.319065	0.684920	0.0295712
17.416913	0.684920	0.028763
17.514761	0.684920	0.028469
17.612609	0.684920	0.0272878
17.710457	0.684920	0.0282439
17.808304	0.684920	0.0279398
17.906152	0.684920	0.0277567
18.004000	0.684920	0.0267771
0.000000	0.782765	0.0354884
0.097848	0.782765	0.0378962
0.195696	0.782765	0.0387717
0.293543	0.782765	0.0392338
0.391391	0.782765	0.0405629
0.489239	0.782765	0.0394221
0.587087	0.782765	0.0381703
0.684935	0.782765	0.0343679
0.782783	0.782765	0.0314728
0.880630	0.782765	0.0278014
0.978478	0.782765	0.0245333
1.076326	0.782765	0.0203276
1.174174	0.782765	0.0161421
1.272022	0.782765	0.0134587
1.369870	0.782765	0.0110677
1.467717	0.782765	0.0100781
1.565565	0.782765	0.00873559
1.663413	0.782765	0.00741325
1.761261	0.782765	0.00663532
1.859109	0.782765	0.00554486
1.956957	0.782765	0.00602713
2.054804	0.782765	0.00694291
2.152652	0.782765	0.00762682
2.250500	0.782765	0.00690938
2.348348	0.782765	0.00721018
2.446196	0.782765	0.00788401
2.544043	0.782765	0.00806383
2.641891	0.782765	0.00855619
2.739739	0.782765	0.0085243
2.837587	0.782765	0.00971229
2.935435	0.782765	0.0115858
3.033283	0.782765	0.0131569
3.131130	0.782765	0.0166637
3.228978	0.782765	0.022086
3.326826	0.782765	0.0314099
3.424674	0.782765	0.0442825
3.522522	0.782765	0.0599477
3.620370	0.782765	0.0801799
3.718217	0.782765	0.106874
3.816065	0.782765	0.135767
3.913913	0.782765	0.160133
4.011761	0.782765	0.177673
4.109609	0.782765	0.189447
4.207457	0.782765	0.195282
4.305304	0.782765	0.199434
4.403152	0.782765	0.201378
4.501000	0.782765	0.20052
4.598848	0.782765	0.195699
4.696696	0.782765	0.186201
4.794543	0.782765	0.174545
4.892391	0.782765	0.158463
4.990239	0.782765	0.139639
5.088087	0.782765	0.12154
5.185935	0.782765	0.103049
5.283783	0.782765	0.0872595
5.381630	0.782765	0.073073
5.479478	0.782765	0.0601769
5.577326	0.782765	0.0482689
5.675174	0.782765	0.037873
5.773022	0.782765	0.0282636
5.870870	0.782765	0.0218399
5.968717	0.782765	0.0159909
6.066565	0.782765	0.0131362
6.164413	0.782765	0.0114307
6.262261	0.782765	0.0117618
6.360109	0.782765	0.0129901
6.457957	0.782765	0.0166178
6.555804	0.782765	0.0204472
6.653652	0.782765	0.0289444
6.751500	0.782765	0.0391252
6.849348	0.782765	0.0509998
6.947196	0.782765	0.0657375
7.045043	0.782765	0.0836509
7.142891	0.782765	0.104559
7.240739	0.782765	0.125194
7.338587	0.782765	0.142109
7.436435	0.782765	0.15225
7.534283	0.782765	0.154426
7.632130	0.782765	0.148093
7.729978	0.782765	0.137395
7.827826	0.782765	0.124952
7.925674	0.782765	0.10887
8.023522	0.782765	0.0925668
8.121370	0.782765	0.0736722
8.219217	0.782765	0.0579129
8.317065	0.782765	0.0438978
8.414913	0.782765	0.0334515
8.512761	0.782765	0.0242151
8.610609	0.782765	0.0198884
8.708457	0.782765	0.017568
8.806304	0.782765	0.0154593
8.904152	0.782765	0.0143487
9.002000	0.782765	0.0142261
9.099848	0.782765	0.0145369
9.197696	0.782765	0.0148982
9.295543	0.782765	0.0149268
9.393391	0.782765	0.0165987
9.491239	0.782765	0.0178775
9.589087	0.782765	0.0188336
9.686935	0.782765	0.0209592
9.784783	0.782765	0.0240022
9.882630	0.782765	0.0270855
9.980478	0.782765	0.0296345
10.078326	0.782765	0.0316089
10.176174	0.782765	0.0337345
10.274022	0.782765	0.0357693
10.371870	0.782765	0.0374009
10.469717	0.782765	0.0365726
10.567565	0.782765	0.0346756
10.665413	0.782765	0.0327685
10.763261	0.782765	0.0313453
10.861109	0.782765	0.0293576
10.958957	0.782765	0.0278235
11.056804	0.782765	0.0268944
11.154652	0.782765	0.0267113
11.252500	0.782765	0.0257821
11.350348	0.782765	0.0260829
11.448196	0.782765	0.0253756
11.546043	0.782765	0.0261704
11.643891	0.782765	0.026824
11.741739	0.782765	0.0275079
11.839587	0.782765	0.0278087
11.937435	0.782765	0.0284624
12.035283	0.782765	0.028743
12.133130	0.782765	0.0304654
12.230978	0.782765	0.0317038
12.328826	0.782765	0.0320046
12.426674	0.782765	0.0331623
12.524522	0.782765	0.0331506
12.622370	0.782765	0.0333002
12.720217	0.782765	0.0333489
12.818065	0.782765	0.0327525
12.915913	0.782765	0.0321358
13.013761	0.782765	0.0324366
13.111609	0.782765	0.0321426
13.209457	0.782765	0.0319898
13.307304	0.782765	0.0324922
13.405152	0.782765	0.0318453
13.503000	0.782765	0.0309162
13.600848	0.782765	0.0309145
13.698696	0.782765	0.0305096
13.796543	0.782765	0.0307701
13.894391	0.782765	0.0312221
13.992239	0.782765	0.0313515
14.090087	0.782765	0.030372
14.187935	0.782765	0.0296243
14.285783	0.782765	0.0291791
14.383630	0.782765	0.0292278
14.481478	0.782765	0.0298512
14.579326	0.782765	0.0296883
14.677174	0.782765	0.0290212
14.775022	0.782765	0.0296749
14.872870	0.782765	0.0292498
14.970717	0.782765	0.0283106
15.068565	0.782765	0.0272907
15.166413	0.782765	0.0273899
15.264261	0.782765	0.0272471
15.362109	0.782765	0.0265801
15.459957	0.782765	0.0249049
15.557804	0.782765	0.0254174
15.655652	0.782765	0.0253855
15.753500	0.782765	0.0254544
15.851348	0.782765	0.0254528
15.949196	0.782765	0.0250983
16.047043	0.782765	0.0252882
16.144891	0.782765	0.0253974
16.242739	0.782765	0.0255268
16.340587	0.782765	0.025001
16.438435	0.782765	0.0241525
16.536283	0.782765	0.023314
16.634130	0.782765	0.0236451
16.731978	0.782765	0.0245306
16.829826	0.782765	0.0250431
16.927674	0.782765	0.0243358
17.025522	0.782765	0.0235175
17.123370	0.782765	0.02403
17.221217	0.782765	0.0242704
17.319065	0.782765	0.0233009
17.416913	0.782765	0.0239545
17.514761	0.782765	0.0232573
17.612609	0.782765	0.0229632
17.710457	0.782765	0.0235262
17.808304	0.782765	0.0232422
17.906152	0.782765	0.0239564
18.004000	0.782765	0.0236926
0.000000	0.880611	0.0483329
0.097848	0.880611	0.051396
0.195696	0.880611	0.0537837
0.293543	0.880611	0.0558892
0.391391	0.880611	0.0578837
0.489239	0.880611	0.0564605
0.587087	0.880611	0.0543317
0.684935	0.880611	0.0495412
0.782783	0.880611	0.0436217
0.880630	0.880611	0.0382163
0.978478	0.880611	0.0340408
1.076326	0.880611	0.0272643
1.174174	0.880611	0.0223126
1.272022	0.880611	0.0163023
1.369870	0.880611	0.0133366
1.467717	0.880611	0.0112783
1.565565	0.880611	0.00890747
1.663413	0.880611	0.0083715
1.761261	0.880611	0.00720039
1.859109	0.880611	0.00649302
1.956957	0.880611	0.00673334
2.054804	0.880611	0.00649982
2.152652	0.880611	0.00644776
2.250500	0.880611	0.00648645
2.348348	0.880611	0.00694856
2.446196	0.880611	0.00789459
2.544043	0.880611	0.00879021
2.641891	0.880611	0.00884905
2.739739	0.880611	0.0105915
2.837587	0.880611	0.0112956
2.935435	0.880611	0.013643
3.033283	0.880611	0.0157081
3.131130	0.880611	0.0207977
3.228978	0.880611	0.0284782
3.326826	0.880611	0.0401713
3.424674	0.880611	0.0564313
3.522522	0.880611	0.0782061
3.620370	0.880611	0.104013
3.718217	0.880611	0.136626
3.816065	0.880611	0.165377
3.913913	0.880611	0.184258
4.011761	0.880611	0.193683
4.109609	0.880611	0.198642
4.207457	0.880611	0.201906
4.305304	0.880611	0.205917
4.403152	0.880611	0.208204
4.501000	0.880611	0.208565
4.598848	0.880611	0.204934
4.696696	0.880611	0.197442
4.794543	0.880611	0.188075
4.892391	0.880611	0.174977
4.990239	0.880611	0.15952
5.088087	0.880611	0.145071
5.185935	0.880611	0.13031
5.283783	0.880611	0.116567
5.381630	0.880611	0.101221
5.479478	0.880611	0.085805
5.577326	0.880611	0.0694912
5.675174	0.880611	0.0539134
5.773022	0.880611	0.0410577
5.870870	0.880611	0.0306417
5.968717	0.880611	0.0219396
6.066565	0.880611	0.0155462
6.164413	0.880611	0.0117841
6.262261	0.880611	0.0122059
6.360109	0.880611	0.0138677
6.457957	0.880611	0.0171325
6.555804	0.880611	0.0208913
6.653652	0.880611	0.0273621
6.751500	0.880611	0.0360206
6.849348	0.880611	0.0469374
6.947196	0.880611	0.059568
7.045043	0.880611	0.0741747
7.142891	0.880611	0.0913421
7.240739	0.880611	0.109427
7.338587	0.880611	0.124286
7.436435	0.880611	0.133912
7.534283	0.880611	0.135211
7.632130	0.880611	0.130672
7.729978	0.880611	0.121224
7.827826	0.880611	0.110687
7.925674	0.880611	0.0958052
8.023522	0.880611	0.0811751
8.121370	0.880611	0.0647706
8.219217	0.880611	0.0518745
8.317065	0.880611	0.0407931
8.414913	0.880611	0.0326153
8.512761	0.880611	0.0253952
8.610609	0.880611	0.0210483
8.708457	0.880611	0.0185565
8.806304	0.880611	0.0174459
8.904152	0.880611	0.0163857
9.002000	0.880611	0.0157186
9.099848	0.880611	0.015717
9.197696	0.880611	0.0165118
9.295543	0.880611	0.0174377
9.393391	0.880611	0.0188374
9.491239	0.880611	0.0189265
9.589087	0.880611	0.0207395
9.686935	0.880611	0.0224114
9.784783	0.880611	0.0244362
9.882630	0.880611	0.0250596
9.980478	0.880611	0.0268626
10.078326	0.880611	0.0283833
10.176174	0.880611	0.0301358
10.274022	0.880611	0.0308399
10.371870	0.880611	0.0312718
10.469717	0.880611	0.0309979
10.567565	0.880611	0.0308148
10.665413	0.880611	0.0299764
10.763261	0.880611	0.0293497
10.861109	0.880611	0.0284507
10.958957	0.880611	0.0272494
11.056804	0.880611	0.027036
11.154652	0.880611	0.0271957
11.252500	0.880611	0.027194
11.350348	0.880611	0.0276763
11.448196	0.880611	0.0274327
11.546043	0.880611	0.0279352
11.643891	0.880611	0.0274798
11.741739	0.880611	0.0296155
11.839587	0.880611	0.0295937
11.937435	0.880611	0.0295013
12.035283	0.880611	0.0291569
12.133130	0.880611	0.0296896
12.230978	0.880611	0.0316639
12.328826	0.880611	0.0321664
12.426674	0.880611	0.0322555
12.524522	0.880611	0.0321832
12.622370	0.880611	0.0319296
12.720217	0.880611	0.0323513
12.818065	0.880611	0.0322892
12.915913	0.880611	0.0326303
13.013761	0.880611	0.0315802
13.111609	0.880611	0.0318608
13.209457	0.880611	0.032081
13.307304	0.880611	0.0318979
13.405152	0.880611	0.0312107
13.503000	0.880611	0.0307654
13.600848	0.880611	0.0297657
13.698696	0.880611	0.0305605
13.796543	0.880611	0.0292382
13.894391	0.880611	0.0297709
13.992239	0.880611	0.0297491
14.090087	0.880611	0.0301809
14.187935	0.880611	0.0302398
14.285783	0.880611	0.0304498
14.383630	0.880611	0.030549
14.481478	0.880611	0.0297106
14.579326	0.880611	0.0297896
14.677174	0.880611	0.0293242
14.775022	0.880611	0.0290604
14.872870	0.880611	0.0282825
14.970717	0.880611	0.0276255
15.068565	0.880611	0.0272005
15.166413	0.880611	0.0275013
15.264261	0.880611	0.0267536
15.362109	0.880611	0.0259958
15.459957	0.880611	0.0253792
15.557804	0.880611	0.025065
15.655652	0.880611	0.0252852
15.753500	0.880611	0.0250617
15.851348	0.880611	0.0245862
15.949196	0.880611	0.0241713
16.047043	0.880611	0.0234538
16.144891	0.880611	0.0243494
16.242739	0.880611	0.0244788
16.340587	0.880611	0.024205
16.438435	0.880611	0.0238707
16.536283	0.880611	0.0244033
16.634130	0.880611	0.0245025
16.731978	0.880611	0.0239464
16.829826	0.880611	0.0238842
16.927674	0.880611	0.023439
17.025522	0.880611	0.0234172
17.123370	0.880611	0.0233147
17.221217	0.880611	0.0232425
17.319065	0.880611	0.0234022
17.416913	0.880611	0.0229872
17.514761	0.880611	0.0233888
17.612609	0.880611	0.0241735
17.710457	0.880611	0.0235771
17.808304	0.880611	0.0226782
17.906152	0.880611	0.0223841
18.004000	0.880611	0.0241468
0.000000	0.978457	0.070644
0.097848	0.978457	0.0755925
0.195696	0.978457	0.0806821
0.293543	0.978457	0.0863362
0.391391	0.978457	0.0884316
0.489239	0.978457	0.0872403
0.587087	0.978457	0.0819861
0.684935	0.978457	0.0752096
0.782783	0.978457	0.0657413
0.880630	0.978457	0.0574828
0.978478	0.978457	0.0481556
1.076326	0.978457	0.0395442
1.174174	0.978457	0.0320318
1.272022	0.978457	0.0242572
1.369870	0.978457	0.0186905
1.467717	0.978457	0.0129725
1.565565	0.978457	0.00952295
1.663413	0.978457	0.00766628
1.761261	0.978457	0.00601124
1.859109	0.978457	0.00606001
1.956957	0.978457	0.00600795
2.054804	0.978457	0.00563329
2.152652	0.978457	0.00615589
2.250500	0.978457	0.00654743
2.348348	0.978457	0.00682807
2.446196	0.978457	0.00722969
2.544043	0.978457	0.00766156
2.641891	0.978457	0.00825473
2.739739	0.978457	0.0101988
2.837587	0.978457	0.0118304
2.935435	0.978457	0.0146617
3.033283	0.978457	0.0195698
3.131130	0.978457	0.0259801
3.228978	0.978457	0.0373002
3.326826	0.978457	0.0521085
3.424674	0.978457	0.0717761
3.522522	0.978457	0.0944481
3.620370	0.978457	0.131668
3.718217	0.978457	0.175622
3.816065	0.978457	0.204515
3.913913	0.978457	0.221006
4.011761	0.978457	0.238718
4.109609	0.978457	0.253305
4.207457	0.978457	0.253848
4.305304	0.978457	0.243553
4.403152	0.978457	0.230777
4.501000	0.978457	0.22145
4.598848	0.978457	0.214633
4.696696	0.978457	0.207665
4.794543	0.978457	0.199215
4.892391	0.978457	0.189122
4.990239	0.978457	0.178837
5.088087	0.978457	0.167615
5.185935	0.978457	0.156896
5.283783	0.978457	0.145835
5.381630	0.978457	0.130489
5.479478	0.978457	0.110596
5.577326	0.978457	0.0891408
5.675174	0.978457	0.0696816
5.773022	0.978457	0.0533376
5.870870	0.978457	0.0381127
5.968717	0.978457	0.0271523
6.066565	0.978457	0.0198515
6.164413	0.978457	0.014799
6.262261	0.978457	0.014142
6.360109	0.978457	0.0141706
6.457957	0.978457	0.015893
6.555804	0.978457	0.0199441
6.653652	0.978457	0.0243381
6.751500	0.978457	0.0318069
6.849348	0.978457	0.0414131
6.947196	0.978457	0.0527836
7.045043	0.978457	0.0652126
7.142891	0.978457	0.0778533
7.240739	0.978457	0.0923592
7.338587	0.978457	0.104405
7.436435	0.978457	0.11011
7.534283	0.978457	0.111066
7.632130	0.978457	0.108957
7.729978	0.978457	0.103572
7.827826	0.978457	0.0940833
7.925674	0.978457	0.083254
8.023522	0.978457	0.0699446
8.121370	0.978457	0.0581071
8.219217	0.978457	0.0469249
8.317065	0.978457	0.036761
8.414913	0.978457	0.0290771
8.512761	0.978457	0.023087
8.610609	0.978457	0.0202322
8.708457	0.978457	0.0182445
8.806304	0.978457	0.0175573
8.904152	0.978457	0.016124
9.002000	0.978457	0.016566
9.099848	0.978457	0.0161913
9.197696	0.978457	0.0173491
9.295543	0.978457	0.0180935
9.393391	0.978457	0.0194932
9.491239	0.978457	0.0194915
9.589087	0.978457	0.0205989
9.686935	0.978457	0.0212727
9.784783	0.978457	0.0232067
9.882630	0.978457	0.0244149
9.980478	0.978457	0.0250887
10.078326	0.978457	0.0259843
10.176174	0.978457	0.027878
10.274022	0.978457	0.0270497
10.371870	0.978457	0.0276429
10.469717	0.978457	0.0266129
10.567565	0.978457	0.0274581
10.665413	0.978457	0.0268516
10.763261	0.978457	0.0272431
10.861109	0.978457	0.0276649
10.958957	0.978457	0.0267559
11.056804	0.978457	0.0266736
11.154652	0.978457	0.0272063
11.252500	0.978457	0.0274063
11.350348	0.978457	0.0277171
11.448196	0.978457	0.0275643
11.546043	0.978457	0.0270081
11.643891	0.978457	0.0286498
11.741739	0.978457	0.0281239
11.839587	0.978457	0.0285659
11.937435	0.978457	0.0292699
12.035283	0.978457	0.0290566
12.133130	0.978457	0.0299623
12.230978	0.978457	0.0302631
12.328826	0.978457	0.0302614
12.426674	0.978457	0.0304009
12.524522	0.978457	0.0301472
12.622370	0.978457	0.0304985
12.720217	0.978457	0.0305976
12.818065	0.978457	0.0307674
12.915913	0.978457	0.0311186
13.013761	0.978457	0.0305221
13.111609	0.978457	0.0300668
13.209457	0.978457	0.030912
13.307304	0.978457	0.0293376
13.405152	0.978457	0.0282169
13.503000	0.978457	0.0286589
13.600848	0.978457	0.0292621
13.698696	0.978457	0.0300166
13.796543	0.978457	0.0300553
13.894391	0.978457	0.0294992
13.992239	0.978457	0.0296386
14.090087	0.978457	0.0290119
14.187935	0.978457	0.0286978
14.285783	0.978457	0.0286558
14.383630	0.978457	0.027525
14.481478	0.978457	0.0279468
[truncated: 28,156 more rows]
