# Supplementary material for: Cyclodehydrogenation of molecular nanographene precursors catalyzed by atomic hydrogen
Source: Nat Commun. 2025 Jan 15;16:691. doi: 10.1038/s41467-024-54774-1 (PMC11735845; doi:10.1038/s41467-024-54774-1)
Supplement: Supplementary file 4 — Source Data [file 41467_2024_54774_MOESM4_ESM.zip › Source Data/Suppl Figure 3/Suupl Figure 3k.txt]

X[nm]		Y[nm]		Z[nm]
0.000000	0.000000	0.0422744
0.196049	0.000000	0.0407999
0.392099	0.000000	0.0372642
0.588148	0.000000	0.0351189
0.784198	0.000000	0.0335953
0.980247	0.000000	0.0321045
1.176297	0.000000	0.0298611
1.372346	0.000000	0.0274541
1.568395	0.000000	0.0270102
1.764445	0.000000	0.0284312
1.960494	0.000000	0.0272021
2.156544	0.000000	0.0262838
2.352593	0.000000	0.0246948
2.548643	0.000000	0.025347
2.744692	0.000000	0.025672
2.940742	0.000000	0.023674
3.136791	0.000000	0.0230501
3.332840	0.000000	0.0233097
3.528890	0.000000	0.023651
3.724939	0.000000	0.0232235
3.920989	0.000000	0.0239411
4.117038	0.000000	0.0251168
4.313088	0.000000	0.0271595
4.509137	0.000000	0.0272228
4.705186	0.000000	0.0257319
4.901236	0.000000	0.0260569
5.097285	0.000000	0.0290157
5.293335	0.000000	0.0301914
5.489384	0.000000	0.0305328
5.685434	0.000000	0.0321829
5.881483	0.000000	0.0365322
6.077532	0.000000	0.0392947
6.273582	0.000000	0.0414029
6.469631	0.000000	0.0410081
6.665681	0.000000	0.0413658
6.861730	0.000000	0.0439647
7.057780	0.000000	0.042114
7.253829	0.000000	0.041621
7.449878	0.000000	0.0412098
7.645928	0.000000	0.0396535
7.841977	0.000000	0.0398476
8.038027	0.000000	0.0374407
8.234076	0.000000	0.0333487
8.430126	0.000000	0.0319069
8.626175	0.000000	0.0309231
8.822225	0.000000	0.0300539
9.018274	0.000000	0.0287266
9.214323	0.000000	0.0272521
9.410373	0.000000	0.0270045
9.606422	0.000000	0.0277222
9.802472	0.000000	0.0286034
9.998521	0.000000	0.0297136
10.194571	0.000000	0.0321489
10.390620	0.000000	0.0326212
10.586669	0.000000	0.0335351
10.782719	0.000000	0.036085
10.978768	0.000000	0.03623
11.174818	0.000000	0.0388944
11.370867	0.000000	0.0422949
11.566917	0.000000	0.0420964
11.762966	0.000000	0.0435502
11.959015	0.000000	0.0458874
12.155065	0.000000	0.0444128
12.351114	0.000000	0.0422022
12.547164	0.000000	0.0389936
12.743213	0.000000	0.0374536
12.939263	0.000000	0.0357501
13.135312	0.000000	0.0341774
13.331362	0.000000	0.0319831
13.527411	0.000000	0.0296088
13.723460	0.000000	0.0285433
13.919510	0.000000	0.0289174
14.115559	0.000000	0.0251853
14.311609	0.000000	0.0234981
14.507658	0.000000	0.0238067
14.703708	0.000000	0.0227739
14.899757	0.000000	0.0225263
15.095806	0.000000	0.0210027
15.291856	0.000000	0.020248
15.487905	0.000000	0.0230433
15.683955	0.000000	0.0224849
15.880004	0.000000	0.0221391
16.076054	0.000000	0.0222515
16.272103	0.000000	0.0204498
16.468152	0.000000	0.02174
16.664202	0.000000	0.0222449
16.860251	0.000000	0.0206723
17.056301	0.000000	0.02085
17.252350	0.000000	0.0227946
17.448400	0.000000	0.0229233
17.644449	0.000000	0.0244261
17.840498	0.000000	0.0250783
18.036548	0.000000	0.026025
18.232597	0.000000	0.0260718
18.428647	0.000000	0.0252517
18.624696	0.000000	0.0254785
18.820746	0.000000	0.0285519
19.016795	0.000000	0.0304474
19.212845	0.000000	0.0315412
19.408894	0.000000	0.0327333
19.604943	0.000000	0.0356594
19.800993	0.000000	0.0374404
19.997042	0.000000	0.0405137
20.193092	0.000000	0.040168
20.389141	0.000000	0.0406402
20.585191	0.000000	0.04355
20.781240	0.000000	0.0437604
20.977289	0.000000	0.0423841
21.173339	0.000000	0.0413676
21.369388	0.000000	0.040482
21.565438	0.000000	0.0411997
21.761487	0.000000	0.0379747
21.957537	0.000000	0.0354532
22.153586	0.000000	0.0336188
22.349635	0.000000	0.0307865
22.545685	0.000000	0.0302117
22.741734	0.000000	0.0282464
22.937784	0.000000	0.0261339
23.133833	0.000000	0.0268352
23.329883	0.000000	0.0283217
23.525932	0.000000	0.0297918
23.721982	0.000000	0.029806
23.918031	0.000000	0.0292966
24.114080	0.000000	0.0319119
24.310130	0.000000	0.0322042
24.506179	0.000000	0.0341488
24.702229	0.000000	0.0367313
24.898278	0.000000	0.0392812
25.094328	0.000000	0.043467
25.290377	0.000000	0.0465567
25.486426	0.000000	0.0478305
25.682476	0.000000	0.0503476
25.878525	0.000000	0.0529302
26.074575	0.000000	0.0543349
26.270624	0.000000	0.0560831
26.466674	0.000000	0.060547
26.662723	0.000000	0.0732887
26.858772	0.000000	0.099134
27.054822	0.000000	0.137052
27.250871	0.000000	0.160624
27.446921	0.000000	0.174511
27.642970	0.000000	0.177764
27.839020	0.000000	0.153076
28.035069	0.000000	0.113124
28.231118	0.000000	0.0776064
28.427168	0.000000	0.0586766
28.623217	0.000000	0.0532922
28.819267	0.000000	0.0495601
29.015316	0.000000	0.0471695
29.211366	0.000000	0.0479035
29.407415	0.000000	0.0462981
29.603465	0.000000	0.0426805
29.799514	0.000000	0.0404862
29.995563	0.000000	0.0372285
30.191613	0.000000	0.0360485
30.387662	0.000000	0.0352774
30.583712	0.000000	0.0321343
30.779761	0.000000	0.0309215
30.975811	0.000000	0.0318518
31.171860	0.000000	0.0318496
31.367909	0.000000	0.030555
31.563959	0.000000	0.0271011
31.760008	0.000000	0.0271807
31.956058	0.000000	0.0283891
32.152107	0.000000	0.0291394
32.348157	0.000000	0.0299225
32.544206	0.000000	0.0306564
32.740255	0.000000	0.0341715
32.936305	0.000000	0.0371957
33.132354	0.000000	0.0365555
33.328404	0.000000	0.0395144
33.524453	0.000000	0.0411645
33.720503	0.000000	0.0438288
33.916552	0.000000	0.0443501
34.112602	0.000000	0.0429738
34.308651	0.000000	0.0439368
34.504700	0.000000	0.0444254
34.700750	0.000000	0.0426728
34.896799	0.000000	0.0419508
35.092849	0.000000	0.0404926
35.288898	0.000000	0.0387073
35.484948	0.000000	0.036333
35.680997	0.000000	0.0318648
35.877046	0.000000	0.0289833
36.073096	0.000000	0.0294556
36.269145	0.000000	0.0290117
36.465195	0.000000	0.0269973
36.661244	0.000000	0.0256537
36.857294	0.000000	0.0267148
37.053343	0.000000	0.0271544
37.249392	0.000000	0.027234
37.445442	0.000000	0.0251705
37.641491	0.000000	0.0227472
37.837541	0.000000	0.0243645
38.033590	0.000000	0.0257365
38.229640	0.000000	0.0280901
38.425689	0.000000	0.0309998
38.621738	0.000000	0.0329117
38.817788	0.000000	0.0373265
39.013837	0.000000	0.0427883
39.209887	0.000000	0.0539921
39.405936	0.000000	0.083731
39.601986	0.000000	0.126475
39.798035	0.000000	0.188834
39.994085	0.000000	0.252568
40.190134	0.000000	0.284908
40.386183	0.000000	0.305175
40.582233	0.000000	0.312518
40.778282	0.000000	0.291494
40.974332	0.000000	0.232091
41.170381	0.000000	0.149132
41.366431	0.000000	0.0815824
41.562480	0.000000	0.0549802
41.758529	0.000000	0.046782
41.954579	0.000000	0.0461582
42.150628	0.000000	0.0450436
42.346678	0.000000	0.0440598
42.542727	0.000000	0.043256
42.738777	0.000000	0.0407345
42.934826	0.000000	0.0393255
43.130875	0.000000	0.0369348
43.326925	0.000000	0.0332845
43.522974	0.000000	0.0312865
43.719024	0.000000	0.0302537
43.915073	0.000000	0.0299407
44.111123	0.000000	0.0304129
44.307172	0.000000	0.0311469
44.503222	0.000000	0.0295415
44.699271	0.000000	0.0309462
44.895320	0.000000	0.0313367
45.091370	0.000000	0.031449
45.287419	0.000000	0.0320357
45.483469	0.000000	0.0336531
45.679518	0.000000	0.0353359
45.875568	0.000000	0.037575
46.071617	0.000000	0.0393396
46.267666	0.000000	0.0413986
46.463716	0.000000	0.0439158
46.659765	0.000000	0.0450751
46.855815	0.000000	0.0440423
47.051864	0.000000	0.0442855
47.247914	0.000000	0.0431054
47.443963	0.000000	0.0429724
47.640012	0.000000	0.0416287
47.836062	0.000000	0.0366533
48.032111	0.000000	0.0361767
48.228161	0.000000	0.0364527
48.424210	0.000000	0.0342093
48.620260	0.000000	0.0333727
48.816309	0.000000	0.0307694
49.012358	0.000000	0.0303746
49.208408	0.000000	0.0289001
49.404457	0.000000	0.0255279
49.600507	0.000000	0.0258202
49.796556	0.000000	0.0271431
49.992606	0.000000	0.0275663
50.188655	0.000000	0.0282021
50.384705	0.000000	0.025746
50.580754	0.000000	0.026251
50.776803	0.000000	0.0275739
50.972853	0.000000	0.0262793
51.168902	0.000000	0.0256064
51.364952	0.000000	0.0251298
51.561001	0.000000	0.0249968
51.757051	0.000000	0.0280047
51.953100	0.000000	0.0272336
0.000000	0.196049	0.0386773
0.196049	0.196049	0.0355833
0.392099	0.196049	0.0345832
0.588148	0.196049	0.0337303
0.784198	0.196049	0.0326484
0.980247	0.196049	0.0290308
1.176297	0.196049	0.0290941
1.372346	0.196049	0.0306787
1.568395	0.196049	0.0279282
1.764445	0.196049	0.0249323
1.960494	0.196049	0.0238831
2.156544	0.196049	0.0252715
2.352593	0.196049	0.0268398
2.548643	0.196049	0.0253652
2.744692	0.196049	0.024038
2.940742	0.196049	0.0267678
3.136791	0.196049	0.0267165
3.332840	0.196049	0.0262235
3.528890	0.196049	0.0258287
3.724939	0.196049	0.0254012
3.920989	0.196049	0.0269204
4.117038	0.196049	0.0284069
4.313088	0.196049	0.0270142
4.509137	0.196049	0.0273065
4.705186	0.196049	0.0303307
4.901236	0.196049	0.0332078
5.097285	0.196049	0.0323713
5.293335	0.196049	0.0325818
5.489384	0.196049	0.0354424
5.685434	0.196049	0.0385812
5.881483	0.196049	0.0410002
6.077532	0.196049	0.039951
6.273582	0.196049	0.0405214
6.469631	0.196049	0.0442164
6.665681	0.196049	0.0455229
6.861730	0.196049	0.0459788
7.057780	0.196049	0.0438336
7.253829	0.196049	0.0420319
7.449878	0.196049	0.0409991
7.645928	0.196049	0.0387066
7.841977	0.196049	0.0347782
8.038027	0.196049	0.0348742
8.234076	0.196049	0.034283
8.430126	0.196049	0.032465
8.626175	0.196049	0.0299598
8.822225	0.196049	0.030203
9.018274	0.196049	0.0304135
9.214323	0.196049	0.0303459
9.410373	0.196049	0.0296894
9.606422	0.196049	0.0288038
9.802472	0.196049	0.0310592
9.998521	0.196049	0.0341161
10.194571	0.196049	0.0346702
10.390620	0.196049	0.035535
10.586669	0.196049	0.0384938
10.782719	0.196049	0.0418617
10.978768	0.196049	0.0445915
11.174818	0.196049	0.0431987
11.370867	0.196049	0.0425095
11.566917	0.196049	0.0445031
11.762966	0.196049	0.0457769
11.959015	0.196049	0.0430755
12.155065	0.196049	0.0403413
12.351114	0.196049	0.038605
12.547164	0.196049	0.039748
12.743213	0.196049	0.0394841
12.939263	0.196049	0.0354248
13.135312	0.196049	0.0308748
13.331362	0.196049	0.0297765
13.527411	0.196049	0.029987
13.723460	0.196049	0.027989
13.919510	0.196049	0.0257947
14.115559	0.196049	0.0262342
14.311609	0.196049	0.026641
14.507658	0.196049	0.0264588
14.703708	0.196049	0.024559
14.899757	0.196049	0.0244914
15.095806	0.196049	0.026305
15.291856	0.196049	0.0250759
15.487905	0.196049	0.0223581
15.683955	0.196049	0.022863
15.880004	0.196049	0.0246113
16.076054	0.196049	0.0264086
16.272103	0.196049	0.0248687
16.468152	0.196049	0.0228543
16.664202	0.196049	0.0231139
16.860251	0.196049	0.0265635
17.056301	0.196049	0.0253998
17.252350	0.196049	0.0236635
17.448400	0.196049	0.0243321
17.644449	0.196049	0.0268819
17.840498	0.196049	0.0266834
18.036548	0.196049	0.0257488
18.232597	0.196049	0.0249122
18.428647	0.196049	0.0280674
18.624696	0.196049	0.0307317
18.820746	0.196049	0.0299116
19.016795	0.196049	0.0288788
19.212845	0.196049	0.0296455
19.408894	0.196049	0.0319009
19.604943	0.196049	0.035236
19.800993	0.196049	0.0357573
19.997042	0.196049	0.0355915
20.193092	0.196049	0.041315
20.389141	0.196049	0.0439303
20.585191	0.196049	0.0439608
20.781240	0.196049	0.0445312
20.977289	0.196049	0.0460177
21.173339	0.196049	0.0459337
21.369388	0.196049	0.0450318
21.565438	0.196049	0.0416923
21.761487	0.196049	0.0415266
21.957537	0.196049	0.0422278
22.153586	0.196049	0.0408187
22.349635	0.196049	0.0367595
22.545685	0.196049	0.0336163
22.741734	0.196049	0.0328125
22.937784	0.196049	0.033661
23.133833	0.196049	0.0309923
23.329883	0.196049	0.0280127
23.525932	0.196049	0.0288776
23.721982	0.196049	0.0315256
23.918031	0.196049	0.0324886
24.114080	0.196049	0.0321592
24.310130	0.196049	0.0339729
24.506179	0.196049	0.0359829
24.702229	0.196049	0.036815
24.898278	0.196049	0.0372873
25.094328	0.196049	0.0383812
25.290377	0.196049	0.0418308
25.486426	0.196049	0.0462128
25.682476	0.196049	0.0474703
25.878525	0.196049	0.0481552
26.074575	0.196049	0.0517357
26.270624	0.196049	0.0572302
26.466674	0.196049	0.0614814
26.662723	0.196049	0.063884
26.858772	0.196049	0.0717343
27.054822	0.196049	0.0894491
27.250871	0.196049	0.109274
27.446921	0.196049	0.118302
27.642970	0.196049	0.115912
27.839020	0.196049	0.102201
28.035069	0.196049	0.0825018
28.231118	0.196049	0.0668603
28.427168	0.196049	0.056061
28.623217	0.196049	0.0501368
28.819267	0.196049	0.0505763
29.015316	0.196049	0.0490036
29.211366	0.196049	0.0444536
29.407415	0.196049	0.0428318
29.603465	0.196049	0.0425843
29.799514	0.196049	0.0419931
29.995563	0.196049	0.0414675
30.191613	0.196049	0.0360013
30.387662	0.196049	0.0336598
30.583712	0.196049	0.0357352
30.779761	0.196049	0.0346206
30.975811	0.196049	0.0311339
31.171860	0.196049	0.0301338
31.367909	0.196049	0.0308514
31.563959	0.196049	0.0326651
31.760008	0.196049	0.0330228
31.956058	0.196049	0.0319246
32.152107	0.196049	0.0348343
32.348157	0.196049	0.0377931
32.544206	0.196049	0.0363513
32.740255	0.196049	0.0361038
32.936305	0.196049	0.0398642
33.132354	0.196049	0.0428885
33.328404	0.196049	0.0458309
33.524453	0.196049	0.0461723
33.720503	0.196049	0.0458593
33.916552	0.196049	0.0481637
34.112602	0.196049	0.0491595
34.308651	0.196049	0.046049
34.504700	0.196049	0.0426441
34.700750	0.196049	0.0409733
34.896799	0.196049	0.0407421
35.092849	0.196049	0.0389895
35.288898	0.196049	0.035879
35.484948	0.196049	0.0330631
35.680997	0.196049	0.0336825
35.877046	0.196049	0.0335167
36.073096	0.196049	0.03039
36.269145	0.196049	0.0274595
36.465195	0.196049	0.0278335
36.661244	0.196049	0.0288293
36.857294	0.196049	0.0276165
37.053343	0.196049	0.0265183
37.249392	0.196049	0.0255182
37.445442	0.196049	0.0274627
37.641491	0.196049	0.0296199
37.837541	0.196049	0.0284235
38.033590	0.196049	0.0288958
38.229640	0.196049	0.0303005
38.425689	0.196049	0.0302983
38.621738	0.196049	0.0311468
38.817788	0.196049	0.0336312
39.013837	0.196049	0.0398128
39.209887	0.196049	0.0488245
39.405936	0.196049	0.0600447
39.601986	0.196049	0.0824547
39.798035	0.196049	0.145452
39.994085	0.196049	0.220653
40.190134	0.196049	0.256919
40.386183	0.196049	0.269971
40.582233	0.196049	0.275679
40.778282	0.196049	0.256716
40.974332	0.196049	0.205248
41.170381	0.196049	0.134018
41.366431	0.196049	0.0754169
41.562480	0.196049	0.054753
41.758529	0.196049	0.0518062
41.954579	0.196049	0.0493828
42.150628	0.196049	0.0468286
42.346678	0.196049	0.0427694
42.542727	0.196049	0.0408041
42.738777	0.196049	0.0408182
42.934826	0.196049	0.0372988
43.130875	0.196049	0.0340575
43.326925	0.196049	0.0336954
43.522974	0.196049	0.0336769
43.719024	0.196049	0.0331348
43.915073	0.196049	0.0305315
44.111123	0.196049	0.0299241
44.307172	0.196049	0.0315578
44.503222	0.196049	0.0331588
44.699271	0.196049	0.0315698
44.895320	0.196049	0.0319275
45.091370	0.196049	0.0369803
45.287419	0.196049	0.040299
45.483469	0.196049	0.0403459
45.679518	0.196049	0.0413907
45.875568	0.196049	0.0426809
46.071617	0.196049	0.0457379
46.267666	0.196049	0.0465864
46.463716	0.196049	0.0447847
46.659765	0.196049	0.0441772
46.855815	0.196049	0.0470379
47.051864	0.196049	0.0467249
47.247914	0.196049	0.0449723
47.443963	0.196049	0.0415019
47.640012	0.196049	0.0388332
47.836062	0.196049	0.0392236
48.032111	0.196049	0.0377
48.228161	0.196049	0.0338207
48.424210	0.196049	0.0333605
48.620260	0.196049	0.0320168
48.816309	0.196049	0.0302315
49.012358	0.196049	0.0296077
49.208408	0.196049	0.030129
49.404457	0.196049	0.029816
49.600507	0.196049	0.0317769
49.796556	0.196049	0.0287973
49.992606	0.196049	0.0254906
50.188655	0.196049	0.027337
50.384705	0.196049	0.0301322
50.580754	0.196049	0.0289031
50.776803	0.196049	0.0272486
50.972853	0.196049	0.0276881
51.168902	0.196049	0.0299272
51.364952	0.196049	0.032477
51.561001	0.196049	0.0296938
51.757051	0.196049	0.0270087
51.953100	0.196049	0.0293786
0.000000	0.392099	0.0389737
0.196049	0.392099	0.0378591
0.392099	0.392099	0.0355175
0.588148	0.392099	0.0326361
0.784198	0.392099	0.031178
0.980247	0.392099	0.0324027
1.176297	0.392099	0.029096
1.372346	0.392099	0.0274415
1.568395	0.392099	0.0273575
1.764445	0.392099	0.028795
1.960494	0.392099	0.0297416
2.156544	0.392099	0.029494
2.352593	0.392099	0.0279541
2.548643	0.392099	0.0280828
2.744692	0.392099	0.0292257
2.940742	0.392099	0.0279148
3.136791	0.392099	0.0272746
3.332840	0.392099	0.0271416
3.528890	0.392099	0.0273848
3.724939	0.392099	0.0292475
3.920989	0.392099	0.0308812
4.117038	0.392099	0.0307155
4.313088	0.392099	0.0343614
4.509137	0.392099	0.0340157
4.705186	0.392099	0.0335391
4.901236	0.392099	0.0355818
5.097285	0.392099	0.0372482
5.293335	0.392099	0.038931
5.489384	0.392099	0.0417426
5.685434	0.392099	0.0434582
5.881483	0.392099	0.0458935
6.077532	0.392099	0.0473473
6.273582	0.392099	0.048523
6.469631	0.392099	0.0472775
6.665681	0.392099	0.0449032
6.861730	0.392099	0.0438867
7.057780	0.392099	0.0420687
7.253829	0.392099	0.0404306
7.449878	0.392099	0.0385471
7.645928	0.392099	0.0365982
7.841977	0.392099	0.0370049
8.038027	0.392099	0.0355468
8.234076	0.392099	0.0328781
8.430126	0.392099	0.0315999
8.626175	0.392099	0.0314504
8.822225	0.392099	0.0306466
9.018274	0.392099	0.0315933
9.214323	0.392099	0.030446
9.410373	0.392099	0.0318997
9.606422	0.392099	0.0353494
9.802472	0.392099	0.0367868
9.998521	0.392099	0.0383224
10.194571	0.392099	0.0403651
10.390620	0.392099	0.0423914
10.586669	0.392099	0.0431745
10.782719	0.392099	0.0450863
10.978768	0.392099	0.0447079
11.174818	0.392099	0.0453273
11.370867	0.392099	0.0478608
11.566917	0.392099	0.0468607
11.762966	0.392099	0.0452553
11.959015	0.392099	0.0453677
12.155065	0.392099	0.0422082
12.351114	0.392099	0.0394576
12.547164	0.392099	0.0364944
12.743213	0.392099	0.0319117
12.939263	0.392099	0.0324657
13.135312	0.392099	0.0331833
13.331362	0.392099	0.0303673
13.527411	0.392099	0.0297762
13.723460	0.392099	0.0291687
13.919510	0.392099	0.0284795
14.115559	0.392099	0.0291807
14.311609	0.392099	0.0261357
14.507658	0.392099	0.025152
14.703708	0.392099	0.0263604
14.899757	0.392099	0.0248695
15.095806	0.392099	0.0246056
15.291856	0.392099	0.0248651
15.487905	0.392099	0.0261881
15.683955	0.392099	0.0282144
15.880004	0.392099	0.0272307
16.076054	0.392099	0.0263451
16.272103	0.392099	0.0253286
16.468152	0.392099	0.0245085
16.664202	0.392099	0.0255042
16.860251	0.392099	0.0258619
17.056301	0.392099	0.0258597
17.252350	0.392099	0.0270681
17.448400	0.392099	0.0275894
17.644449	0.392099	0.0283889
17.840498	0.392099	0.0291719
18.036548	0.392099	0.0280246
18.232597	0.392099	0.0277606
18.428647	0.392099	0.0269405
18.624696	0.392099	0.0270365
18.820746	0.392099	0.0280813
19.016795	0.392099	0.0301731
19.212845	0.392099	0.031496
19.408894	0.392099	0.0323281
19.604943	0.392099	0.0339946
19.800993	0.392099	0.0349739
19.997042	0.392099	0.0378837
20.193092	0.392099	0.0386995
20.389141	0.392099	0.0381083
20.585191	0.392099	0.0426049
20.781240	0.392099	0.0445004
20.977289	0.392099	0.045807
21.173339	0.392099	0.0480787
21.369388	0.392099	0.0471768
21.565438	0.392099	0.0474363
21.761487	0.392099	0.048841
21.957537	0.392099	0.0459596
22.153586	0.392099	0.0429637
22.349635	0.392099	0.0408675
22.545685	0.392099	0.0386732
22.741734	0.392099	0.0375095
22.937784	0.392099	0.0348572
23.133833	0.392099	0.0333336
23.329883	0.392099	0.035638
23.525932	0.392099	0.0341635
23.721982	0.392099	0.0329998
23.918031	0.392099	0.0330467
24.114080	0.392099	0.0313432
24.310130	0.392099	0.032388
24.506179	0.392099	0.0334328
24.702229	0.392099	0.0357863
24.898278	0.392099	0.037829
25.094328	0.392099	0.0399863
25.290377	0.392099	0.0420453
25.486426	0.392099	0.0433682
25.682476	0.392099	0.0458036
25.878525	0.392099	0.0489424
26.074575	0.392099	0.0503307
26.270624	0.392099	0.0511465
26.466674	0.392099	0.0536472
26.662723	0.392099	0.0582584
26.858772	0.392099	0.0655197
27.054822	0.392099	0.072601
27.250871	0.392099	0.0779483
27.446921	0.392099	0.0832792
27.642970	0.392099	0.0821809
27.839020	0.392099	0.0760768
28.035069	0.392099	0.0671261
28.231118	0.392099	0.0589443
28.427168	0.392099	0.0543288
28.623217	0.392099	0.0525599
28.819267	0.392099	0.0495149
29.015316	0.392099	0.0477459
29.211366	0.392099	0.047711
29.407415	0.392099	0.0460401
29.603465	0.392099	0.0422917
29.799514	0.392099	0.0390668
29.995563	0.392099	0.0362017
30.191613	0.392099	0.0349399
30.387662	0.392099	0.0370644
30.583712	0.392099	0.0337413
30.779761	0.392099	0.0318251
30.975811	0.392099	0.0329517
31.171860	0.392099	0.0340292
31.367909	0.392099	0.0360228
31.563959	0.392099	0.0351863
31.760008	0.392099	0.0337282
31.956058	0.392099	0.0365561
32.152107	0.392099	0.039106
32.348157	0.392099	0.040298
32.544206	0.392099	0.0441402
32.740255	0.392099	0.0449724
32.936305	0.392099	0.0477349
33.132354	0.392099	0.0495813
33.328404	0.392099	0.0500371
33.524453	0.392099	0.0499368
33.720503	0.392099	0.0491167
33.916552	0.392099	0.0493926
34.112602	0.392099	0.0475909
34.308651	0.392099	0.0455765
34.504700	0.392099	0.0456398
34.700750	0.392099	0.0425293
34.896799	0.392099	0.0400078
35.092849	0.392099	0.0403983
35.288898	0.392099	0.0375823
35.484948	0.392099	0.0356497
35.680997	0.392099	0.0328501
35.877046	0.392099	0.0302959
36.073096	0.392099	0.0309481
36.269145	0.392099	0.0327781
36.465195	0.392099	0.031778
36.661244	0.392099	0.0304507
36.857294	0.392099	0.0296306
37.053343	0.392099	0.0305445
37.249392	0.392099	0.0324236
37.445442	0.392099	0.0309328
37.641491	0.392099	0.0294746
37.837541	0.392099	0.0290144
38.033590	0.392099	0.0307463
38.229640	0.392099	0.0332797
38.425689	0.392099	0.0357478
38.621738	0.392099	0.0360237
38.817788	0.392099	0.0378047
39.013837	0.392099	0.0427266
39.209887	0.392099	0.0476649
39.405936	0.392099	0.0525378
39.601986	0.392099	0.065214
39.798035	0.392099	0.0970632
39.994085	0.392099	0.15278
40.190134	0.392099	0.190421
40.386183	0.392099	0.206091
40.582233	0.392099	0.21844
40.778282	0.392099	0.203534
40.974332	0.392099	0.157432
41.170381	0.392099	0.104377
41.366431	0.392099	0.0689242
41.562480	0.392099	0.0561291
41.758529	0.392099	0.0514809
41.954579	0.392099	0.0468164
42.150628	0.392099	0.0459144
42.346678	0.392099	0.0443908
42.542727	0.392099	0.0426218
42.738777	0.392099	0.0407711
42.934826	0.392099	0.0378569
43.130875	0.392099	0.0368568
43.326925	0.392099	0.0348261
43.522974	0.392099	0.0324518
43.719024	0.392099	0.0333003
43.915073	0.392099	0.0334617
44.111123	0.392099	0.0361915
44.307172	0.392099	0.0374981
44.503222	0.392099	0.0367597
44.699271	0.392099	0.0385898
44.895320	0.392099	0.042023
45.091370	0.392099	0.0425443
45.287419	0.392099	0.0433438
45.483469	0.392099	0.0437015
45.679518	0.392099	0.045417
45.875568	0.392099	0.048703
46.071617	0.392099	0.0497151
46.267666	0.392099	0.0490258
46.463716	0.392099	0.0499888
46.659765	0.392099	0.049774
46.855815	0.392099	0.0479232
47.051864	0.392099	0.0445837
47.247914	0.392099	0.0416696
47.443963	0.392099	0.0397698
47.640012	0.392099	0.0398984
47.836062	0.392099	0.0385221
48.032111	0.392099	0.0352481
48.228161	0.392099	0.0353604
48.424210	0.392099	0.0349001
48.620260	0.392099	0.0339328
48.816309	0.392099	0.0334398
49.012358	0.392099	0.0309019
49.208408	0.392099	0.0312106
49.404457	0.392099	0.0306195
49.600507	0.392099	0.0294067
49.796556	0.392099	0.0318584
49.992606	0.392099	0.0326905
50.188655	0.392099	0.0328192
50.384705	0.392099	0.0315574
50.580754	0.392099	0.0308681
50.776803	0.392099	0.0322728
50.972853	0.392099	0.0330722
51.168902	0.392099	0.0307307
51.364952	0.392099	0.0313338
51.561001	0.392099	0.0317406
51.757051	0.392099	0.0346994
51.953100	0.392099	0.0364804
0.000000	0.588148	0.0401371
0.196049	0.588148	0.0372066
0.392099	0.588148	0.0334255
0.588148	0.588148	0.0319673
0.784198	0.588148	0.0333557
0.980247	0.588148	0.0319793
1.176297	0.588148	0.0301285
1.372346	0.588148	0.0309607
1.568395	0.588148	0.0327253
1.764445	0.588148	0.0326086
1.960494	0.588148	0.0310522
2.156544	0.588148	0.0278437
2.352593	0.588148	0.028414
2.548643	0.588148	0.030833
2.744692	0.588148	0.0294894
2.940742	0.588148	0.0300598
3.136791	0.588148	0.0295668
3.332840	0.588148	0.0319203
3.528890	0.588148	0.0338322
3.724939	0.588148	0.0333392
3.920989	0.588148	0.0336315
4.117038	0.588148	0.0348235
4.313088	0.588148	0.0349031
4.509137	0.588148	0.0380419
4.705186	0.588148	0.0401501
4.901236	0.588148	0.0433379
5.097285	0.588148	0.0451516
5.293335	0.588148	0.0464091
5.489384	0.588148	0.0475848
5.685434	0.588148	0.0495784
5.881483	0.588148	0.0513921
6.077532	0.588148	0.0514553
6.273582	0.588148	0.0471507
6.469631	0.588148	0.046396
6.665681	0.588148	0.0462466
6.861730	0.588148	0.0463262
7.057780	0.588148	0.0453752
7.253829	0.588148	0.0413486
7.449878	0.588148	0.0404139
7.645928	0.588148	0.0401664
7.841977	0.588148	0.0376121
8.038027	0.588148	0.035336
8.234076	0.588148	0.0321602
8.430126	0.588148	0.0340393
8.626175	0.588148	0.0371126
8.822225	0.588148	0.0365869
9.018274	0.588148	0.0353905
9.214323	0.588148	0.0382185
9.410373	0.588148	0.0411773
9.606422	0.588148	0.041715
9.802472	0.588148	0.0415165
9.998521	0.588148	0.0423977
10.194571	0.588148	0.0453893
10.390620	0.588148	0.0482008
10.586669	0.588148	0.0494747
10.782719	0.588148	0.048769
10.978768	0.588148	0.0505009
11.174818	0.588148	0.051284
11.370867	0.588148	0.0493351
11.566917	0.588148	0.0467645
11.762966	0.588148	0.0451591
11.959015	0.588148	0.0420814
12.155065	0.588148	0.0405741
12.351114	0.588148	0.0358441
12.547164	0.588148	0.0350731
12.743213	0.588148	0.0363306
12.939263	0.588148	0.0350196
13.135312	0.588148	0.0329725
13.331362	0.588148	0.0305656
13.527411	0.588148	0.0306942
13.723460	0.588148	0.0320989
13.919510	0.588148	0.0291685
14.115559	0.588148	0.0269905
14.311609	0.588148	0.0264975
14.507658	0.588148	0.0289983
14.703708	0.588148	0.0310083
14.899757	0.588148	0.0299755
15.095806	0.588148	0.0286155
15.291856	0.588148	0.0311653
15.487905	0.588148	0.0302961
15.683955	0.588148	0.0289688
15.880004	0.588148	0.0264473
16.076054	0.588148	0.0262325
16.272103	0.588148	0.0301729
16.468152	0.588148	0.0297617
16.664202	0.588148	0.0286634
16.860251	0.588148	0.0284486
17.056301	0.588148	0.0287899
17.252350	0.588148	0.0309472
17.448400	0.588148	0.0285402
17.644449	0.588148	0.0266894
17.840498	0.588148	0.026949
18.036548	0.588148	0.0290571
18.232597	0.588148	0.0298565
18.428647	0.588148	0.0284638
18.624696	0.588148	0.0297704
18.820746	0.588148	0.0318949
19.016795	0.588148	0.0318109
19.212845	0.588148	0.0314652
19.408894	0.588148	0.0312667
19.604943	0.588148	0.0317553
19.800993	0.588148	0.0345014
19.997042	0.588148	0.0352354
20.193092	0.588148	0.035495
20.389141	0.588148	0.0380612
20.585191	0.588148	0.0424923
20.781240	0.588148	0.047267
20.977289	0.588148	0.0463487
21.173339	0.588148	0.0458885
21.369388	0.588148	0.0486837
21.565438	0.588148	0.0493032
21.761487	0.588148	0.0489411
21.957537	0.588148	0.04835
22.153586	0.588148	0.0470881
22.349635	0.588148	0.0485256
22.545685	0.588148	0.0465439
22.741734	0.588148	0.0416667
22.937784	0.588148	0.0404703
23.133833	0.588148	0.0395356
23.329883	0.588148	0.0381756
23.525932	0.588148	0.0353596
23.721982	0.588148	0.0333289
23.918031	0.588148	0.0352571
24.114080	0.588148	0.0379051
24.310130	0.588148	0.0367087
24.506179	0.588148	0.0349234
24.702229	0.588148	0.0368025
24.898278	0.588148	0.0416753
25.094328	0.588148	0.0412151
25.290377	0.588148	0.0400841
25.486426	0.588148	0.0408018
25.682476	0.588148	0.0437279
25.878525	0.588148	0.0479627
26.074575	0.588148	0.0478133
26.270624	0.588148	0.0486945
26.466674	0.588148	0.0549088
26.662723	0.588148	0.0581785
26.858772	0.588148	0.0602866
27.054822	0.588148	0.0601045
27.250871	0.588148	0.0609857
27.446921	0.588148	0.0654659
27.642970	0.588148	0.065611
27.839020	0.588148	0.0606192
28.035069	0.588148	0.0567399
28.231118	0.588148	0.0543984
28.427168	0.588148	0.055345
28.623217	0.588148	0.0518583
28.819267	0.588148	0.0470792
29.015316	0.588148	0.0452121
29.211366	0.588148	0.0429851
29.407415	0.588148	0.0420177
29.603465	0.588148	0.0421137
29.799514	0.588148	0.0391177
29.995563	0.588148	0.0404734
30.191613	0.588148	0.039506
30.387662	0.588148	0.0365428
30.583712	0.588148	0.0362952
30.779761	0.588148	0.0367838
30.975811	0.588148	0.0378777
31.171860	0.588148	0.0379082
31.367909	0.588148	0.0357303
31.563959	0.588148	0.0380184
31.760008	0.588148	0.0410917
31.956058	0.588148	0.0434125
32.152107	0.588148	0.0446209
32.348157	0.588148	0.0468272
32.544206	0.588148	0.0499006
32.740255	0.588148	0.0514198
32.936305	0.588148	0.050616
33.132354	0.588148	0.0489943
33.328404	0.588148	0.0497937
33.524453	0.588148	0.0517382
33.720503	0.588148	0.0509999
33.916552	0.588148	0.048004
34.112602	0.588148	0.0471838
34.308651	0.588148	0.046151
34.504700	0.588148	0.0460179
34.700750	0.588148	0.0409935
34.896799	0.588148	0.0349057
35.092849	0.588148	0.0352307
35.288898	0.588148	0.0376824
35.484948	0.588148	0.0366823
35.680997	0.588148	0.0342098
35.877046	0.588148	0.0315247
36.073096	0.588148	0.0338292
36.269145	0.588148	0.0348249
36.465195	0.588148	0.032647
36.661244	0.588148	0.0320558
36.857294	0.588148	0.0323154
37.053343	0.588148	0.0322478
37.249392	0.588148	0.0324255
37.445442	0.588148	0.0307056
37.641491	0.588148	0.0327156
37.837541	0.588148	0.0349383
38.033590	0.588148	0.0356723
38.229640	0.588148	0.0355719
38.425689	0.588148	0.0356352
38.621738	0.588148	0.0389376
38.817788	0.588148	0.0410621
39.013837	0.588148	0.0409617
39.209887	0.588148	0.0444768
39.405936	0.588148	0.0515745
39.601986	0.588148	0.0612897
39.798035	0.588148	0.076158
39.994085	0.588148	0.098388
40.190134	0.588148	0.126638
40.386183	0.588148	0.146774
40.582233	0.588148	0.149929
40.778282	0.588148	0.134239
40.974332	0.588148	0.10479
41.170381	0.588148	0.081214
41.366431	0.588148	0.0667994
41.562480	0.588148	0.0559674
41.758529	0.588148	0.0486363
41.954579	0.588148	0.0474399
42.150628	0.588148	0.0470287
42.346678	0.588148	0.044589
42.542727	0.588148	0.039221
42.738777	0.588148	0.0371739
42.934826	0.588148	0.0378425
43.130875	0.588148	0.038102
43.326925	0.588148	0.0360059
43.522974	0.588148	0.0340242
43.719024	0.588148	0.0372612
43.915073	0.588148	0.0394838
44.111123	0.588148	0.0394816
44.307172	0.588148	0.0392995
44.503222	0.588148	0.0404098
44.699271	0.588148	0.0429105
44.895320	0.588148	0.0448714
45.091370	0.588148	0.0449347
45.287419	0.588148	0.0470265
45.483469	0.588148	0.0511141
45.679518	0.588148	0.0539584
45.875568	0.588148	0.0531219
46.071617	0.588148	0.0518601
46.267666	0.588148	0.0505001
46.463716	0.588148	0.0496308
46.659765	0.588148	0.0467658
46.855815	0.588148	0.0448332
47.051864	0.588148	0.0444875
47.247914	0.588148	0.0452215
47.443963	0.588148	0.0426345
47.640012	0.588148	0.0388534
47.836062	0.588148	0.0377388
48.032111	0.588148	0.0376875
48.228161	0.588148	0.0364911
48.424210	0.588148	0.0353601
48.620260	0.588148	0.0314644
48.816309	0.588148	0.0316422
49.012358	0.588148	0.0353699
49.208408	0.588148	0.0344516
49.404457	0.588148	0.0324863
49.600507	0.588148	0.0321733
49.796556	0.588148	0.0336925
49.992606	0.588148	0.0349827
50.188655	0.588148	0.0328702
50.384705	0.588148	0.0311339
50.580754	0.588148	0.0324405
50.776803	0.588148	0.0352848
50.972853	0.588148	0.034252
51.168902	0.588148	0.0330229
51.364952	0.588148	0.0350001
51.561001	0.588148	0.0393004
51.757051	0.588148	0.0410487
51.953100	0.588148	0.0400977
0.000000	0.784198	0.0349859
0.196049	0.784198	0.0344111
0.392099	0.784198	0.0359958
0.588148	0.784198	0.0362063
0.784198	0.784198	0.0325396
0.980247	0.784198	0.0316377
1.176297	0.784198	0.0317663
1.372346	0.784198	0.0326312
1.568395	0.784198	0.0313203
1.764445	0.784198	0.0295186
1.960494	0.784198	0.0312014
2.156544	0.784198	0.0330478
2.352593	0.784198	0.0330947
2.548643	0.784198	0.03234
2.744692	0.784198	0.0318307
2.940742	0.784198	0.0344132
3.136791	0.784198	0.0359979
3.332840	0.784198	0.0324785
3.528890	0.784198	0.0321982
3.724939	0.784198	0.0357132
3.920989	0.784198	0.0388029
4.117038	0.784198	0.0409111
4.313088	0.784198	0.0405817
4.509137	0.784198	0.0422482
4.705186	0.784198	0.0479226
4.901236	0.784198	0.0487711
5.097285	0.784198	0.0476565
5.293335	0.784198	0.0471962
5.489384	0.784198	0.0519873
5.685434	0.784198	0.0538828
5.881483	0.784198	0.0523919
6.077532	0.784198	0.0489052
6.273582	0.784198	0.0491811
6.469631	0.784198	0.0505204
6.665681	0.784198	0.0488332
6.861730	0.784198	0.0420747
7.057780	0.784198	0.0391278
7.253829	0.784198	0.0393056
7.449878	0.784198	0.0394507
7.645928	0.784198	0.0380579
7.841977	0.784198	0.0355692
8.038027	0.784198	0.034929
8.234076	0.784198	0.0373479
8.430126	0.784198	0.0370513
8.626175	0.784198	0.0358385
8.822225	0.784198	0.0379467
9.018274	0.784198	0.0410364
9.214323	0.784198	0.0401999
9.410373	0.784198	0.039756
9.606422	0.784198	0.0420114
9.802472	0.784198	0.0470969
9.998521	0.784198	0.0506283
10.194571	0.784198	0.0512641
10.390620	0.784198	0.0491843
10.586669	0.784198	0.051227
10.782719	0.784198	0.0527953
10.978768	0.784198	0.0509282
11.174818	0.784198	0.047736
11.370867	0.784198	0.0451981
11.566917	0.784198	0.0441653
11.762966	0.784198	0.0454718
11.959015	0.784198	0.0413308
12.155065	0.784198	0.0383512
12.351114	0.784198	0.0395432
12.547164	0.784198	0.037398
12.743213	0.784198	0.0348601
12.939263	0.784198	0.0325186
13.135312	0.784198	0.0315839
13.331362	0.784198	0.0338066
13.527411	0.784198	0.034197
13.723460	0.784198	0.0310048
13.919510	0.784198	0.0300865
14.115559	0.784198	0.0327836
14.311609	0.784198	0.0337957
14.507658	0.784198	0.0312087
14.703708	0.784198	0.0296033
14.899757	0.784198	0.029732
15.095806	0.784198	0.0308095
15.291856	0.784198	0.0316253
15.487905	0.784198	0.0288911
15.683955	0.784198	0.0304594
15.880004	0.784198	0.0337291
16.076054	0.784198	0.0319437
16.272103	0.784198	0.0303547
16.468152	0.784198	0.0295673
16.664202	0.784198	0.0302849
16.860251	0.784198	0.0328838
17.056301	0.784198	0.0313275
17.252350	0.784198	0.027759
17.448400	0.784198	0.0296545
17.644449	0.784198	0.0326951
17.840498	0.784198	0.033151
18.036548	0.784198	0.0315783
18.232597	0.784198	0.0302674
18.428647	0.784198	0.0299381
18.624696	0.784198	0.0313591
18.820746	0.784198	0.0315369
19.016795	0.784198	0.0296861
19.212845	0.784198	0.0313853
19.408894	0.784198	0.0348676
19.604943	0.784198	0.0334749
19.800993	0.784198	0.0325893
19.997042	0.784198	0.0346157
20.193092	0.784198	0.0390795
20.389141	0.784198	0.0410732
20.585191	0.784198	0.0388461
20.781240	0.784198	0.0384022
20.977289	0.784198	0.0438804
21.173339	0.784198	0.0484751
21.369388	0.784198	0.0484566
21.565438	0.784198	0.0485689
21.761487	0.784198	0.0506934
21.957537	0.784198	0.0528834
22.153586	0.784198	0.0535846
22.349635	0.784198	0.0497708
22.545685	0.784198	0.0474783
22.741734	0.784198	0.0473452
22.937784	0.784198	0.045838
23.133833	0.784198	0.0424495
23.329883	0.784198	0.0406968
23.525932	0.784198	0.0420034
23.721982	0.784198	0.0419358
23.918031	0.784198	0.0396596
24.114080	0.784198	0.035813
24.310130	0.784198	0.0354019
24.506179	0.784198	0.0391787
24.702229	0.784198	0.0398799
24.898278	0.784198	0.0374239
25.094328	0.784198	0.0379942
25.290377	0.784198	0.0390063
25.486426	0.784198	0.0438792
25.682476	0.784198	0.0460037
25.878525	0.784198	0.0435967
26.074575	0.784198	0.0452959
26.270624	0.784198	0.0490563
26.466674	0.784198	0.0497903
26.662723	0.784198	0.0502789
26.858772	0.784198	0.0520762
27.054822	0.784198	0.0551332
27.250871	0.784198	0.0574377
27.446921	0.784198	0.0577954
27.642970	0.784198	0.0546359
27.839020	0.784198	0.0558606
28.035069	0.784198	0.0559402
28.231118	0.784198	0.0515538
28.427168	0.784198	0.048018
28.623217	0.784198	0.0458237
28.819267	0.784198	0.0456252
29.015316	0.784198	0.0456066
29.211366	0.784198	0.0429379
29.407415	0.784198	0.0417088
29.603465	0.784198	0.0436533
29.799514	0.784198	0.0420643
29.995563	0.784198	0.0375143
30.191613	0.784198	0.0358762
30.387662	0.784198	0.0364465
30.583712	0.784198	0.0393563
30.779761	0.784198	0.039943
30.975811	0.784198	0.0376996
31.171860	0.784198	0.0386463
31.367909	0.784198	0.0435846
31.563959	0.784198	0.0457909
31.760008	0.784198	0.0450853
31.956058	0.784198	0.0443469
32.152107	0.784198	0.047911
32.348157	0.784198	0.0513933
32.544206	0.784198	0.0532398
32.740255	0.784198	0.0521088
32.936305	0.784198	0.0519266
33.132354	0.784198	0.0537403
33.328404	0.784198	0.052822
33.524453	0.784198	0.0511348
33.720503	0.784198	0.049464
33.916552	0.784198	0.0478096
34.112602	0.784198	0.0461387
34.308651	0.784198	0.0433228
34.504700	0.784198	0.0389036
34.700750	0.784198	0.0389341
34.896799	0.784198	0.0418602
35.092849	0.784198	0.0387662
35.288898	0.784198	0.0347069
35.484948	0.784198	0.0340667
35.680997	0.784198	0.0351442
35.877046	0.784198	0.035093
36.073096	0.784198	0.0339783
36.269145	0.784198	0.0323566
36.465195	0.784198	0.0327634
36.661244	0.784198	0.0349697
36.857294	0.784198	0.0341005
37.053343	0.784198	0.0334439
37.249392	0.784198	0.0361246
37.445442	0.784198	0.0366132
37.641491	0.784198	0.0354168
37.837541	0.784198	0.0340895
38.033590	0.784198	0.0332694
38.229640	0.784198	0.0387639
38.425689	0.784198	0.0407575
38.621738	0.784198	0.0391194
38.817788	0.784198	0.0405405
39.013837	0.784198	0.0457405
39.209887	0.784198	0.050777
39.405936	0.784198	0.055339
39.601986	0.784198	0.0576598
39.798035	0.784198	0.0651502
39.994085	0.784198	0.0777282
40.190134	0.784198	0.0904862
40.386183	0.784198	0.0976003
40.582233	0.784198	0.0996921
40.778282	0.784198	0.0948148
40.974332	0.784198	0.0837702
41.170381	0.784198	0.0685867
41.366431	0.784198	0.056675
41.562480	0.784198	0.0512579
41.758529	0.784198	0.0494725
41.954579	0.784198	0.0463294
42.150628	0.784198	0.0414849
42.346678	0.784198	0.040223
42.542727	0.784198	0.0407607
42.738777	0.784198	0.041691
42.934826	0.784198	0.0406091
43.130875	0.784198	0.0379404
43.326925	0.784198	0.0384126
43.522974	0.784198	0.0400136
43.719024	0.784198	0.039946
43.915073	0.784198	0.0395185
44.111123	0.784198	0.0428863
44.307172	0.784198	0.046205
44.503222	0.784198	0.0463828
44.699271	0.784198	0.0475257
44.895320	0.784198	0.0499447
45.091370	0.784198	0.0533943
45.287419	0.784198	0.0557478
45.483469	0.784198	0.0525065
45.679518	0.784198	0.0501977
45.875568	0.784198	0.0517824
46.071617	0.784198	0.0532689
46.267666	0.784198	0.0527268
46.463716	0.784198	0.0486512
46.659765	0.784198	0.0456062
46.855815	0.784198	0.0458494
47.051864	0.784198	0.0462889
47.247914	0.784198	0.0411663
47.443963	0.784198	0.0385466
47.640012	0.784198	0.0375956
47.836062	0.784198	0.0371027
48.032111	0.784198	0.0360371
48.228161	0.784198	0.0347916
48.424210	0.784198	0.034904
48.620260	0.784198	0.0383045
48.816309	0.784198	0.0377952
49.012358	0.784198	0.034194
49.208408	0.784198	0.0320487
49.404457	0.784198	0.0338788
49.600507	0.784198	0.0355943
49.796556	0.784198	0.0339398
49.992606	0.784198	0.0324817
50.188655	0.784198	0.032774
50.384705	0.784198	0.0355365
50.580754	0.784198	0.0364013
50.776803	0.784198	0.0347796
50.972853	0.784198	0.0367241
51.168902	0.784198	0.0389632
51.364952	0.784198	0.0387156
51.561001	0.784198	0.0390079
51.757051	0.784198	0.0389075
51.953100	0.784198	0.0431097
0.000000	0.980247	0.039372
0.196049	0.980247	0.0376358
0.392099	0.980247	0.0323496
0.588148	0.980247	0.0321511
0.784198	0.980247	0.0328196
0.980247	0.980247	0.034257
1.176297	0.980247	0.0334533
1.372346	0.980247	0.0312589
1.568395	0.980247	0.0328436
1.764445	0.980247	0.0370621
1.960494	0.980247	0.0351295
2.156544	0.980247	0.0329188
2.352593	0.980247	0.0339146
2.548643	0.980247	0.0343541
2.744692	0.980247	0.0345318
2.940742	0.980247	0.0351022
3.136791	0.980247	0.0340694
3.332840	0.980247	0.0375517
3.528890	0.980247	0.0403306
3.724939	0.980247	0.0399031
3.920989	0.980247	0.0400972
4.117038	0.980247	0.0449373
4.313088	0.980247	0.04716
4.509137	0.980247	0.0487774
4.705186	0.980247	0.0493641
4.901236	0.980247	0.0492311
5.097285	0.980247	0.0532205
5.293335	0.980247	0.0539218
5.489384	0.980247	0.0508931
5.685434	0.980247	0.0519052
5.881483	0.980247	0.0536698
6.077532	0.980247	0.0525552
6.273582	0.980247	0.0486268
6.469631	0.980247	0.04231
6.665681	0.980247	0.0397067
6.861730	0.980247	0.043598
7.057780	0.980247	0.042467
7.253829	0.980247	0.039373
7.449878	0.980247	0.0384547
7.645928	0.980247	0.0386651
7.841977	0.980247	0.0398408
8.038027	0.980247	0.0377119
8.234076	0.980247	0.0369409
8.430126	0.980247	0.0377894
8.626175	0.980247	0.0409281
8.822225	0.980247	0.0419402
9.018274	0.980247	0.0412182
9.214323	0.980247	0.0447169
9.410373	0.980247	0.0491971
9.606422	0.980247	0.0498493
9.802472	0.980247	0.0495036
9.998521	0.980247	0.0497959
10.194571	0.980247	0.0523784
10.390620	0.980247	0.0541921
10.586669	0.980247	0.0509345
10.782719	0.980247	0.047366
10.978768	0.980247	0.0464967
11.174818	0.980247	0.0475579
11.370867	0.980247	0.0470486
11.566917	0.980247	0.0437909
11.762966	0.980247	0.0419238
11.959015	0.980247	0.0410055
12.155065	0.980247	0.0389748
12.351114	0.980247	0.0349155
12.547164	0.980247	0.0324267
12.743213	0.980247	0.0338805
12.939263	0.980247	0.0347781
13.135312	0.980247	0.0328946
13.331362	0.980247	0.0329742
13.527411	0.980247	0.0331192
13.723460	0.980247	0.0348838
13.919510	0.980247	0.0337529
14.115559	0.980247	0.028892
14.311609	0.980247	0.0285626
14.507658	0.980247	0.0321104
14.703708	0.980247	0.0333024
14.899757	0.980247	0.0333984
15.095806	0.980247	0.031564
15.291856	0.980247	0.0325924
15.487905	0.980247	0.0333918
15.683955	0.980247	0.0326044
15.880004	0.980247	0.0304755
16.076054	0.980247	0.0322728
16.272103	0.980247	0.0324997
16.468152	0.980247	0.0325629
16.664202	0.980247	0.0301232
16.860251	0.980247	0.0292213
17.056301	0.980247	0.0314767
17.252350	0.980247	0.0346809
17.448400	0.980247	0.0334027
17.644449	0.980247	0.0309793
17.840498	0.980247	0.0309444
18.036548	0.980247	0.0318747
18.232597	0.980247	0.0307601
18.428647	0.980247	0.0293347
18.624696	0.980247	0.0303795
18.820746	0.980247	0.0320786
19.016795	0.980247	0.0340886
19.212845	0.980247	0.0329413
19.408894	0.980247	0.0318267
19.604943	0.980247	0.0339348
19.800993	0.980247	0.0353232
19.997042	0.980247	0.033636
20.193092	0.980247	0.0322597
20.389141	0.980247	0.034286
20.585191	0.980247	0.0402386
20.781240	0.980247	0.042543
20.977289	0.980247	0.0411503
21.173339	0.980247	0.0420152
21.369388	0.980247	0.0456938
21.565438	0.980247	0.0492252
21.761487	0.980247	0.0505318
21.957537	0.980247	0.0497443
22.153586	0.980247	0.049873
22.349635	0.980247	0.0518176
22.545685	0.980247	0.0532714
22.741734	0.980247	0.0496865
22.937784	0.980247	0.0488173
23.133833	0.980247	0.0500584
23.329883	0.980247	0.0483548
23.525932	0.980247	0.0442138
23.721982	0.980247	0.0413978
23.918031	0.980247	0.0406595
24.114080	0.980247	0.0417697
24.310130	0.980247	0.0383157
24.506179	0.980247	0.0354016
24.702229	0.980247	0.0365118
24.898278	0.980247	0.0405995
25.094328	0.980247	0.0411371
25.290377	0.980247	0.0400552
25.486426	0.980247	0.0378936
25.682476	0.980247	0.0396092
25.878525	0.980247	0.0416192
26.074575	0.980247	0.0419442
26.270624	0.980247	0.0408132
26.466674	0.980247	0.0452443
26.662723	0.980247	0.0501663
26.858772	0.980247	0.0491171
27.054822	0.980247	0.0467919
27.250871	0.980247	0.0487037
27.446921	0.980247	0.0496504
27.642970	0.980247	0.0513659
27.839020	0.980247	0.0471758
28.035069	0.980247	0.0446052
28.231118	0.980247	0.0462553
28.427168	0.980247	0.0466457
28.623217	0.980247	0.0441897
28.819267	0.980247	0.0420935
29.015316	0.980247	0.0402754
29.211366	0.980247	0.0417129
29.407415	0.980247	0.0416289
29.603465	0.980247	0.0383221
29.799514	0.980247	0.0365041
29.995563	0.980247	0.0375652
30.191613	0.980247	0.0381683
30.387662	0.980247	0.0378881
30.583712	0.980247	0.0375096
30.779761	0.980247	0.0411228
30.975811	0.980247	0.0443925
31.171860	0.980247	0.0456336
31.367909	0.980247	0.0442409
31.563959	0.980247	0.0441242
31.760008	0.980247	0.0473447
31.956058	0.980247	0.0515796
32.152107	0.980247	0.0518882
32.348157	0.980247	0.052475
32.544206	0.980247	0.0546158
32.740255	0.980247	0.0549735
32.936305	0.980247	0.0522394
33.132354	0.980247	0.0491944
33.328404	0.980247	0.0489959
33.524453	0.980247	0.0474232
33.720503	0.980247	0.04464
33.916552	0.980247	0.0400736
34.112602	0.980247	0.0393025
34.308651	0.980247	0.0412634
34.504700	0.980247	0.0411631
34.700750	0.980247	0.0362368
34.896799	0.980247	0.033339
35.092849	0.980247	0.034122
35.288898	0.980247	0.0373263
35.484948	0.980247	0.0354428
35.680997	0.980247	0.0311381
35.877046	0.980247	0.0307106
36.073096	0.980247	0.0337185
36.269145	0.980247	0.0357285
36.465195	0.980247	0.0343031
36.661244	0.980247	0.032485
36.857294	0.980247	0.0354929
37.053343	0.980247	0.0359815
37.249392	0.980247	0.0346379
37.445442	0.980247	0.0321
37.641491	0.980247	0.0327031
37.837541	0.980247	0.0369379
38.033590	0.980247	0.0397332
38.229640	0.980247	0.038226
38.425689	0.980247	0.039647
38.621738	0.980247	0.0427531
38.817788	0.980247	0.0460227
39.013837	0.980247	0.0465113
39.209887	0.980247	0.0475725
39.405936	0.980247	0.0512838
39.601986	0.980247	0.0562876
39.798035	0.980247	0.0607024
39.994085	0.980247	0.0638248
40.190134	0.980247	0.0691557
40.386183	0.980247	0.0744375
40.582233	0.980247	0.07401
40.778282	0.980247	0.0670388
40.974332	0.980247	0.0603948
41.170381	0.980247	0.056041
41.366431	0.980247	0.0532742
41.562480	0.980247	0.0469246
41.758529	0.980247	0.0408204
41.954579	0.980247	0.0406056
42.150628	0.980247	0.0430409
42.346678	0.980247	0.042188
42.542727	0.980247	0.0404027
42.738777	0.980247	0.0384865
42.934826	0.980247	0.0398585
43.130875	0.980247	0.0396109
43.326925	0.980247	0.0389707
43.522974	0.980247	0.0387231
43.719024	0.980247	0.0421073
43.915073	0.980247	0.0456878
44.111123	0.980247	0.0471906
44.307172	0.980247	0.0478101
44.503222	0.980247	0.0508835
44.699271	0.980247	0.0523045
44.895320	0.980247	0.053333
45.091370	0.980247	0.0510896
45.287419	0.980247	0.0496314
45.483469	0.980247	0.0532446
45.679518	0.980247	0.055271
45.875568	0.980247	0.0519969
46.071617	0.980247	0.0493936
46.267666	0.980247	0.0471339
46.463716	0.980247	0.0465591
46.659765	0.980247	0.0448392
46.855815	0.980247	0.0408127
47.051864	0.980247	0.0391255
47.247914	0.980247	0.0404811
47.443963	0.980247	0.0380905
47.640012	0.980247	0.035798
47.836062	0.980247	0.0346834
48.032111	0.980247	0.0373968
48.228161	0.980247	0.0388179
48.424210	0.980247	0.0379487
48.620260	0.980247	0.0345438
48.816309	0.980247	0.0341326
49.012358	0.980247	0.0354882
49.208408	0.980247	0.0357969
49.404457	0.980247	0.0324411
49.600507	0.980247	0.0329296
49.796556	0.980247	0.0357249
49.992606	0.980247	0.0384383
50.188655	0.980247	0.0372256
50.384705	0.980247	0.0354729
50.580754	0.980247	0.0354544
50.776803	0.980247	0.0374808
50.972853	0.980247	0.0376422
51.168902	0.980247	0.0369365
51.364952	0.980247	0.0393555
51.561001	0.980247	0.0440484
51.757051	0.980247	0.0472363
51.953100	0.980247	0.0471523
0.000000	1.176297	0.0319469
0.196049	1.176297	0.0331389
0.392099	1.176297	0.033513
0.588148	1.176297	0.033429
0.784198	1.176297	0.0322489
0.980247	1.176297	0.0314779
1.176297	1.176297	0.0334552
1.372346	1.176297	0.035187
1.568395	1.176297	0.0333036
1.764445	1.176297	0.0309784
1.960494	1.176297	0.0324321
2.156544	1.176297	0.0342785
2.352593	1.176297	0.034669
2.548643	1.176297	0.032491
2.744692	1.176297	0.0336013
2.940742	1.176297	0.0372963
3.136791	1.176297	0.0398297
3.332840	1.176297	0.0387642
3.528890	1.176297	0.0375024
3.724939	1.176297	0.0400522
3.920989	1.176297	0.0442871
4.117038	1.176297	0.0452828
4.313088	1.176297	0.0467202
4.509137	1.176297	0.0487466
4.705186	1.176297	0.0527197
4.901236	1.176297	0.0542225
5.097285	1.176297	0.0516356
5.293335	1.176297	0.0483616
5.489384	1.176297	0.04957
5.685434	1.176297	0.0501567
5.881483	1.176297	0.04667
6.077532	1.176297	0.0429216
6.273582	1.176297	0.0434592
6.469631	1.176297	0.0443241
6.665681	1.176297	0.0432422
6.861730	1.176297	0.0376615
7.057780	1.176297	0.0359416
7.253829	1.176297	0.0375917
7.449878	1.176297	0.0388328
7.645928	1.176297	0.0370311
7.841977	1.176297	0.0364236
8.038027	1.176297	0.0377956
8.234076	1.176297	0.0394294
8.430126	1.176297	0.0408995
8.626175	1.176297	0.0410936
8.822225	1.176297	0.0441015
9.018274	1.176297	0.0474203
9.214323	1.176297	0.0485632
9.410373	1.176297	0.0481848
9.606422	1.176297	0.0487061
9.802472	1.176297	0.0513377
9.998521	1.176297	0.0529878
10.194571	1.176297	0.0504336
10.390620	1.176297	0.0499406
10.586669	1.176297	0.0503311
10.782719	1.176297	0.0487748
10.978768	1.176297	0.0452717
11.174818	1.176297	0.0408689
11.370867	1.176297	0.0379875
11.566917	1.176297	0.0401938
11.762966	1.176297	0.0394064
11.959015	1.176297	0.0364105
12.155065	1.176297	0.0344288
12.351114	1.176297	0.0344921
12.547164	1.176297	0.0349806
12.743213	1.176297	0.033817
12.939263	1.176297	0.0323588
13.135312	1.176297	0.031146
13.331362	1.176297	0.0337122
13.527411	1.176297	0.0335628
13.723460	1.176297	0.0309922
13.919510	1.176297	0.0303357
14.115559	1.176297	0.0318713
14.311609	1.176297	0.0338322
14.507658	1.176297	0.0340263
14.703708	1.176297	0.0321755
14.899757	1.176297	0.0311918
15.095806	1.176297	0.0327601
15.291856	1.176297	0.032169
15.487905	1.176297	0.0295984
15.683955	1.176297	0.0300052
15.880004	1.176297	0.0329967
16.076054	1.176297	0.0325201
16.272103	1.176297	0.0314055
16.468152	1.176297	0.0305199
16.664202	1.176297	0.0311394
16.860251	1.176297	0.0329694
17.056301	1.176297	0.0314622
17.252350	1.176297	0.028728
17.448400	1.176297	0.0301164
17.644449	1.176297	0.0318646
17.840498	1.176297	0.0330403
18.036548	1.176297	0.0324165
18.232597	1.176297	0.0300749
18.428647	1.176297	0.031496
18.624696	1.176297	0.0328025
18.820746	1.176297	0.0314589
19.016795	1.176297	0.0300498
19.212845	1.176297	0.032207
19.408894	1.176297	0.0329574
19.604943	1.176297	0.0325299
19.800993	1.176297	0.0315788
19.997042	1.176297	0.0326727
20.193092	1.176297	0.0363186
20.389141	1.176297	0.0371998
20.585191	1.176297	0.0349074
20.781240	1.176297	0.0352978
20.977289	1.176297	0.0391237
21.173339	1.176297	0.0420989
21.369388	1.176297	0.0419004
21.565438	1.176297	0.0425689
21.761487	1.176297	0.0457077
21.957537	1.176297	0.0513167
22.153586	1.176297	0.0538666
22.349635	1.176297	0.0514923
22.545685	1.176297	0.0510975
22.741734	1.176297	0.052584
22.937784	1.176297	0.0519929
23.133833	1.176297	0.0512054
23.329883	1.176297	0.0495346
23.525932	1.176297	0.0475039
23.721982	1.176297	0.0476653
23.918031	1.176297	0.0458963
24.114080	1.176297	0.0427204
24.310130	1.176297	0.0416549
24.506179	1.176297	0.0412437
24.702229	1.176297	0.0393602
24.898278	1.176297	0.0373295
25.094328	1.176297	0.0372619
25.290377	1.176297	0.0385848
25.486426	1.176297	0.0406602
25.682476	1.176297	0.0399382
25.878525	1.176297	0.0385128
26.074575	1.176297	0.0401302
26.270624	1.176297	0.04286
26.466674	1.176297	0.0424652
26.662723	1.176297	0.0421685
26.858772	1.176297	0.0420682
27.054822	1.176297	0.0448307
27.250871	1.176297	0.0463008
27.446921	1.176297	0.0452353
27.642970	1.176297	0.0442025
27.839020	1.176297	0.0449365
28.035069	1.176297	0.0454251
28.231118	1.176297	0.0437052
28.427168	1.176297	0.0415436
28.623217	1.176297	0.0408706
28.819267	1.176297	0.0413756
29.015316	1.176297	0.0412753
29.211366	1.176297	0.0396208
29.407415	1.176297	0.0393405
29.603465	1.176297	0.0410887
29.799514	1.176297	0.0416428
29.995563	1.176297	0.0385323
30.191613	1.176297	0.038432
30.387662	1.176297	0.0400003
30.583712	1.176297	0.0432863
30.779761	1.176297	0.0439876
30.975811	1.176297	0.0425458
31.171860	1.176297	0.0444576
31.367909	1.176297	0.0487579
31.563959	1.176297	0.0511442
31.760008	1.176297	0.0503567
31.956058	1.176297	0.0496184
32.152107	1.176297	0.0512194
32.348157	1.176297	0.0541946
32.544206	1.176297	0.0537998
32.740255	1.176297	0.050264
32.936305	1.176297	0.0488713
33.132354	1.176297	0.0479857
33.328404	1.176297	0.046822
33.524453	1.176297	0.0451839
33.720503	1.176297	0.0429569
33.916552	1.176297	0.0409098
34.112602	1.176297	0.039697
34.308651	1.176297	0.0381243
34.504700	1.176297	0.0355701
34.700750	1.176297	0.0367785
34.896799	1.176297	0.037807
35.092849	1.176297	0.0351873
35.288898	1.176297	0.03404
35.484948	1.176297	0.0347576
35.680997	1.176297	0.0358024
35.877046	1.176297	0.036111
36.073096	1.176297	0.0336059
36.269145	1.176297	0.032753
36.465195	1.176297	0.0339614
36.661244	1.176297	0.0349244
36.857294	1.176297	0.0347586
37.053343	1.176297	0.034053
37.249392	1.176297	0.0342635
37.445442	1.176297	0.0363716
37.641491	1.176297	0.0373183
37.837541	1.176297	0.0364818
38.033590	1.176297	0.0370685
38.229640	1.176297	0.0410089
38.425689	1.176297	0.0440168
38.621738	1.176297	0.0446363
38.817788	1.176297	0.0460574
39.013837	1.176297	0.0495397
39.209887	1.176297	0.0534801
39.405936	1.176297	0.0563407
39.601986	1.176297	0.056224
39.798035	1.176297	0.0570234
39.994085	1.176297	0.0616018
40.190134	1.176297	0.0642335
40.386183	1.176297	0.0627426
40.582233	1.176297	0.0596322
40.778282	1.176297	0.0565545
40.974332	1.176297	0.0555216
41.170381	1.176297	0.0516423
41.366431	1.176297	0.0458326
41.562480	1.176297	0.0435729
41.758529	1.176297	0.0424092
41.954579	1.176297	0.040722
42.150628	1.176297	0.0388385
42.346678	1.176297	0.0379202
42.542727	1.176297	0.037689
42.738777	1.176297	0.0390119
42.934826	1.176297	0.0397949
43.130875	1.176297	0.0400709
43.326925	1.176297	0.0409194
43.522974	1.176297	0.0435183
43.719024	1.176297	0.0449394
43.915073	1.176297	0.0461477
44.111123	1.176297	0.0478306
44.307172	1.176297	0.0514438
44.503222	1.176297	0.0520796
44.699271	1.176297	0.0517829
44.895320	1.176297	0.0524351
45.091370	1.176297	0.0555739
45.287419	1.176297	0.0548355
45.483469	1.176297	0.0515615
45.679518	1.176297	0.0486965
45.875568	1.176297	0.0474019
46.071617	1.176297	0.0476778
46.267666	1.176297	0.0463015
46.463716	1.176297	0.0419968
46.659765	1.176297	0.0386573
46.855815	1.176297	0.0390641
47.051864	1.176297	0.0401253
47.247914	1.176297	0.0386671
47.443963	1.176297	0.0359493
47.640012	1.176297	0.0347202
47.836062	1.176297	0.035127
48.032111	1.176297	0.0356156
48.228161	1.176297	0.033683
48.424210	1.176297	0.0332064
48.620260	1.176297	0.0357399
48.816309	1.176297	0.0345271
49.012358	1.176297	0.0341814
49.208408	1.176297	0.0344573
49.404457	1.176297	0.0331137
49.600507	1.176297	0.0343221
49.796556	1.176297	0.0353669
49.992606	1.176297	0.0344977
50.188655	1.176297	0.0369984
50.384705	1.176297	0.0388285
50.580754	1.176297	0.0382537
50.776803	1.176297	0.0388895
50.972853	1.176297	0.040785
51.168902	1.176297	0.0431386
51.364952	1.176297	0.0447887
51.561001	1.176297	0.0462097
51.757051	1.176297	0.0470419
51.953100	1.176297	0.0497389
0.000000	1.372346	0.0325541
0.196049	1.372346	0.0325192
0.392099	1.372346	0.0323861
0.588148	1.372346	0.0314678
0.784198	1.372346	0.0308276
0.980247	1.372346	0.0324613
1.176297	1.372346	0.0325573
1.372346	1.372346	0.0313773
1.568395	1.372346	0.0314569
1.764445	1.372346	0.0318309
1.960494	1.372346	0.0319433
2.156544	1.372346	0.0329717
2.352593	1.372346	0.0314481
2.548643	1.372346	0.0327547
2.744692	1.372346	0.0368914
2.940742	1.372346	0.0372327
3.136791	1.372346	0.0369524
3.332840	1.372346	0.0398949
3.528890	1.372346	0.0424611
3.724939	1.372346	0.0449455
3.920989	1.372346	0.0465793
4.117038	1.372346	0.0461517
4.313088	1.372346	0.0492414
4.509137	1.372346	0.0531327
4.705186	1.372346	0.0519527
4.901236	1.372346	0.0509526
5.097285	1.372346	0.0492327
5.293335	1.372346	0.0493614
5.489384	1.372346	0.0490156
5.685434	1.372346	0.0460034
5.881483	1.372346	0.0427457
6.077532	1.372346	0.0413039
6.273582	1.372346	0.0405656
6.469631	1.372346	0.0370789
6.665681	1.372346	0.0353099
6.861730	1.372346	0.03678
7.057780	1.372346	0.0368923
7.253829	1.372346	0.0347144
7.449878	1.372346	0.0345977
7.645928	1.372346	0.0346119
7.841977	1.372346	0.0370308
8.038027	1.372346	0.0398751
8.234076	1.372346	0.0388751
8.430126	1.372346	0.0394782
8.626175	1.372346	0.0429932
8.822225	1.372346	0.0459357
9.018274	1.372346	0.0487473
9.214323	1.372346	0.0481725
9.410373	1.372346	0.0483994
9.606422	1.372346	0.0506547
9.802472	1.372346	0.0516177
9.998521	1.372346	0.0488672
10.194571	1.372346	0.0478508
10.390620	1.372346	0.0471778
10.586669	1.372346	0.0451962
10.782719	1.372346	0.042691
10.978768	1.372346	0.0405131
11.174818	1.372346	0.0389731
11.370867	1.372346	0.0388237
11.566917	1.372346	0.0348299
11.762966	1.372346	0.0316377
11.959015	1.372346	0.0324698
12.155065	1.372346	0.035036
12.351114	1.372346	0.0331689
12.547164	1.372346	0.0308764
12.743213	1.372346	0.0293364
12.939263	1.372346	0.0310192
13.135312	1.372346	0.0321295
13.331362	1.372346	0.0298534
13.527411	1.372346	0.0281989
13.723460	1.372346	0.0293909
13.919510	1.372346	0.0307793
14.115559	1.372346	0.0316605
14.311609	1.372346	0.0300878
14.507658	1.372346	0.0293331
14.703708	1.372346	0.0312286
14.899757	1.372346	0.0331241
15.095806	1.372346	0.0314533
15.291856	1.372346	0.0298969
15.487905	1.372346	0.0306309
15.683955	1.372346	0.0312667
15.880004	1.372346	0.0320825
16.076054	1.372346	0.0321949
16.272103	1.372346	0.0309494
16.468152	1.372346	0.0315525
16.664202	1.372346	0.0318611
16.860251	1.372346	0.0305011
17.056301	1.372346	0.0302372
17.252350	1.372346	0.0316746
17.448400	1.372346	0.0311162
17.644449	1.372346	0.0294617
17.840498	1.372346	0.0295904
18.036548	1.372346	0.0292447
18.232597	1.372346	0.0307966
18.428647	1.372346	0.029911
18.624696	1.372346	0.0284529
18.820746	1.372346	0.029874
19.016795	1.372346	0.0310169
19.212845	1.372346	0.0307857
19.408894	1.372346	0.0306526
19.604943	1.372346	0.029129
19.800993	1.372346	0.031139
19.997042	1.372346	0.0333126
20.193092	1.372346	0.0329178
20.389141	1.372346	0.0307399
20.585191	1.372346	0.0340586
20.781240	1.372346	0.0363631
20.977289	1.372346	0.0360664
21.173339	1.372346	0.036784
21.369388	1.372346	0.0376652
21.565438	1.372346	0.0404441
21.761487	1.372346	0.0439919
21.957537	1.372346	0.0443987
22.153586	1.372346	0.0442656
22.349635	1.372346	0.0478461
22.545685	1.372346	0.0511812
22.741734	1.372346	0.0517025
22.937784	1.372346	0.0494918
23.133833	1.372346	0.0484099
23.329883	1.372346	0.0490457
23.525932	1.372346	0.0501396
23.721982	1.372346	0.0467674
23.918031	1.372346	0.0431172
24.114080	1.372346	0.0427551
24.310130	1.372346	0.0416732
24.506179	1.372346	0.0400187
24.702229	1.372346	0.0382497
24.898278	1.372346	0.0366116
25.094328	1.372346	0.0365767
25.290377	1.372346	0.0370489
25.486426	1.372346	0.0350346
25.682476	1.372346	0.0348034
25.878525	1.372346	0.0374841
26.074575	1.372346	0.0375637
26.270624	1.372346	0.0370871
26.466674	1.372346	0.0393098
26.662723	1.372346	0.0398801
[truncated: 68,757 more rows]
