# Supplementary material for: Cyclodehydrogenation of molecular nanographene precursors catalyzed by atomic hydrogen
Source: Nat Commun. 2025 Jan 15;16:691. doi: 10.1038/s41467-024-54774-1 (PMC11735845; doi:10.1038/s41467-024-54774-1)
Supplement: Supplementary file 4 — Source Data [file 41467_2024_54774_MOESM4_ESM.zip › Source Data/Suppl Figure 3/Suupl Figure 3l.txt]

X[nm]		Y[nm]		Z[nm]
0.000000	0.000000	0.0184705
0.097847	0.000000	0.0205122
0.195695	0.000000	0.0228389
0.293542	0.000000	0.0243974
0.391389	0.000000	0.0248496
0.489237	0.000000	0.0253021
0.587084	0.000000	0.027304
0.684932	0.000000	0.0298811
0.782779	0.000000	0.0315345
0.880626	0.000000	0.0329282
0.978474	0.000000	0.0335475
1.076321	0.000000	0.033886
1.174168	0.000000	0.0338096
1.272016	0.000000	0.0322409
1.369863	0.000000	0.0307867
1.467710	0.000000	0.0300496
1.565558	0.000000	0.0296235
1.663405	0.000000	0.0290718
1.761252	0.000000	0.0271714
1.859100	0.000000	0.0241417
1.956947	0.000000	0.0214717
2.054795	0.000000	0.0206047
2.152642	0.000000	0.0208401
2.250489	0.000000	0.0202626
2.348337	0.000000	0.0196466
2.446184	0.000000	0.0194025
2.544031	0.000000	0.0198056
2.641879	0.000000	0.0209011
2.739726	0.000000	0.0213027
2.837573	0.000000	0.021715
2.935421	0.000000	0.0228979
3.033268	0.000000	0.0248073
3.131115	0.000000	0.0260004
3.228963	0.000000	0.0253235
3.326810	0.000000	0.0246257
3.424658	0.000000	0.0261363
3.522505	0.000000	0.0289198
3.620352	0.000000	0.0308924
3.718200	0.000000	0.0311365
3.816047	0.000000	0.0310047
3.913894	0.000000	0.0303954
4.011742	0.000000	0.0298016
4.109589	0.000000	0.0292689
4.207436	0.000000	0.0282335
4.305284	0.000000	0.0275526
4.403131	0.000000	0.0263284
4.500978	0.000000	0.0241616
4.598826	0.000000	0.022644
4.696673	0.000000	0.0217243
4.794521	0.000000	0.0207575
4.892368	0.000000	0.0195159
4.990215	0.000000	0.0186046
5.088063	0.000000	0.0183001
5.185910	0.000000	0.017313
5.283757	0.000000	0.0155562
5.381605	0.000000	0.0137317
5.479452	0.000000	0.0139283
5.577299	0.000000	0.015956
5.675147	0.000000	0.0167254
5.772994	0.000000	0.0159942
5.870841	0.000000	0.014549
5.968689	0.000000	0.0135338
6.066536	0.000000	0.0142418
6.164384	0.000000	0.0149537
6.262231	0.000000	0.0150152
6.360078	0.000000	0.015561
6.457926	0.000000	0.016592
6.555773	0.000000	0.0167402
6.653620	0.000000	0.0161793
6.751468	0.000000	0.0165595
6.849315	0.000000	0.0180573
6.947162	0.000000	0.0201783
7.045010	0.000000	0.0219358
7.142857	0.000000	0.0222153
7.240705	0.000000	0.0223509
7.338552	0.000000	0.0232283
7.436399	0.000000	0.0250873
7.534247	0.000000	0.0276846
7.632094	0.000000	0.0299434
7.729941	0.000000	0.0313928
7.827789	0.000000	0.0318177
7.925636	0.000000	0.0325587
8.023483	0.000000	0.0337275
8.121331	0.000000	0.0331851
8.219178	0.000000	0.0314533
8.317025	0.000000	0.0303251
8.414873	0.000000	0.0309858
8.512720	0.000000	0.0315523
8.610568	0.000000	0.0294873
8.708415	0.000000	0.027244
8.806262	0.000000	0.0269775
8.904110	0.000000	0.0281152
9.001957	0.000000	0.0294916
9.099804	0.000000	0.0300979
9.197652	0.000000	0.0305568
9.295499	0.000000	0.031088
9.393346	0.000000	0.031338
9.491194	0.000000	0.031259
9.589041	0.000000	0.0304149
9.686888	0.000000	0.0297322
9.784736	0.000000	0.0299622
9.882583	0.000000	0.030484
9.980431	0.000000	0.0303764
10.078278	0.000000	0.0301692
10.176125	0.000000	0.0312305
10.273973	0.000000	0.0325769
10.371820	0.000000	0.0332377
10.469667	0.000000	0.0330223
10.567515	0.000000	0.0313528
10.665362	0.000000	0.0291096
10.763209	0.000000	0.0273553
10.861057	0.000000	0.0263643
10.958904	0.000000	0.025618
11.056751	0.000000	0.0244562
11.154599	0.000000	0.0230891
11.252446	0.000000	0.0215856
11.350294	0.000000	0.0221119
11.448141	0.000000	0.0252812
11.545988	0.000000	0.0296085
11.643836	0.000000	0.0354726
11.741683	0.000000	0.04378
11.839530	0.000000	0.0543672
11.937378	0.000000	0.0664695
12.035225	0.000000	0.0784916
12.133072	0.000000	0.0902807
12.230920	0.000000	0.101793
12.328767	0.000000	0.113702
12.426614	0.000000	0.125984
12.524462	0.000000	0.136489
12.622309	0.000000	0.144776
12.720157	0.000000	0.151284
12.818004	0.000000	0.157732
12.915851	0.000000	0.164249
13.013699	0.000000	0.167145
13.111546	0.000000	0.163739
13.209393	0.000000	0.153703
13.307241	0.000000	0.139958
13.405088	0.000000	0.126294
13.502935	0.000000	0.113687
13.600783	0.000000	0.103776
13.698630	0.000000	0.0962212
13.796477	0.000000	0.0867796
13.894325	0.000000	0.0730445
13.992172	0.000000	0.0566398
14.090020	0.000000	0.0424842
14.187867	0.000000	0.0339025
14.285714	0.000000	0.031134
14.383562	0.000000	0.030828
14.481409	0.000000	0.0295648
14.579256	0.000000	0.0283754
14.677104	0.000000	0.0286433
14.774951	0.000000	0.0294451
14.872798	0.000000	0.0303215
14.970646	0.000000	0.0306468
15.068493	0.000000	0.0307764
15.166341	0.000000	0.0309137
15.264188	0.000000	0.0315006
15.362035	0.000000	0.0321181
15.459883	0.000000	0.0317219
15.557730	0.000000	0.0311737
15.655577	0.000000	0.0312692
15.753425	0.000000	0.0325538
15.851272	0.000000	0.0342698
15.949119	0.000000	0.0341475
16.046967	0.000000	0.0340421
16.144814	0.000000	0.0358503
16.242661	0.000000	0.0397376
16.340509	0.000000	0.0456762
16.438356	0.000000	0.0505798
16.536204	0.000000	0.0529286
16.634051	0.000000	0.0549585
16.731898	0.000000	0.057643
16.829746	0.000000	0.058142
16.927593	0.000000	0.0546058
17.025440	0.000000	0.0489779
17.123288	0.000000	0.0437723
17.221135	0.000000	0.0401488
17.318982	0.000000	0.0375468
17.416830	0.000000	0.0338987
17.514677	0.000000	0.0299086
17.612524	0.000000	0.0269261
17.710372	0.000000	0.0247922
17.808219	0.000000	0.0227494
17.906067	0.000000	0.0198931
18.003914	0.000000	0.0172761
18.101761	0.000000	0.0161157
18.199609	0.000000	0.0166112
18.297456	0.000000	0.0175102
18.395303	0.000000	0.0170952
18.493151	0.000000	0.0158953
18.590998	0.000000	0.0146908
18.688845	0.000000	0.0145844
18.786693	0.000000	0.0157272
18.884540	0.000000	0.0168151
18.982387	0.000000	0.0179874
19.080235	0.000000	0.0203604
19.178082	0.000000	0.0249693
19.275930	0.000000	0.0315008
19.373777	0.000000	0.0378976
19.471624	0.000000	0.044277
19.569472	0.000000	0.0515892
19.667319	0.000000	0.0605163
19.765166	0.000000	0.0703258
19.863014	0.000000	0.0794442
19.960861	0.000000	0.0886518
20.058708	0.000000	0.0991712
20.156556	0.000000	0.110507
20.254403	0.000000	0.120186
20.352250	0.000000	0.126992
20.450098	0.000000	0.135157
20.547945	0.000000	0.146154
20.645793	0.000000	0.155364
20.743640	0.000000	0.158026
20.841487	0.000000	0.15182
20.939335	0.000000	0.138228
21.037182	0.000000	0.120571
21.135029	0.000000	0.102405
21.232877	0.000000	0.0851265
21.330724	0.000000	0.068013
21.428571	0.000000	0.052013
21.526419	0.000000	0.0396568
21.624266	0.000000	0.0325338
21.722114	0.000000	0.0291565
21.819961	0.000000	0.0262175
21.917808	0.000000	0.0241046
22.015656	0.000000	0.0239325
22.113503	0.000000	0.0256813
22.211350	0.000000	0.0279078
22.309198	0.000000	0.0282936
22.407045	0.000000	0.0281898
22.504892	0.000000	0.0291637
22.602740	0.000000	0.030358
22.700587	0.000000	0.0309407
22.798434	0.000000	0.0305688
22.896282	0.000000	0.0301259
22.994129	0.000000	0.0304663
23.091977	0.000000	0.031121
23.189824	0.000000	0.0305445
23.287671	0.000000	0.0279838
23.385519	0.000000	0.0261508
23.483366	0.000000	0.0259906
23.581213	0.000000	0.0255121
23.679061	0.000000	0.0236942
23.776908	0.000000	0.0212751
23.874755	0.000000	0.0198904
23.972603	0.000000	0.0194017
24.070450	0.000000	0.0193284
24.168297	0.000000	0.0198183
24.266145	0.000000	0.0201982
24.363992	0.000000	0.0203077
24.461840	0.000000	0.020288
24.559687	0.000000	0.0211735
24.657534	0.000000	0.0226793
24.755382	0.000000	0.0229653
24.853229	0.000000	0.0231802
24.951076	0.000000	0.0241877
25.048924	0.000000	0.0257439
25.146771	0.000000	0.0272574
25.244618	0.000000	0.0274979
25.342466	0.000000	0.0274795
25.440313	0.000000	0.0281811
25.538160	0.000000	0.0294734
25.636008	0.000000	0.0307913
25.733855	0.000000	0.0307211
25.831703	0.000000	0.0293273
25.929550	0.000000	0.0283114
26.027397	0.000000	0.0290123
26.125245	0.000000	0.0298479
26.223092	0.000000	0.0285762
26.320939	0.000000	0.0271367
26.418787	0.000000	0.0263629
26.516634	0.000000	0.0254511
26.614481	0.000000	0.0244057
26.712329	0.000000	0.0222409
26.810176	0.000000	0.0201161
26.908023	0.000000	0.0186245
27.005871	0.000000	0.0178061
27.103718	0.000000	0.0177602
27.201566	0.000000	0.0173356
27.299413	0.000000	0.0159604
27.397260	0.000000	0.0146048
27.495108	0.000000	0.0140615
27.592955	0.000000	0.0143224
27.690802	0.000000	0.013961
27.788650	0.000000	0.0135033
27.886497	0.000000	0.0133296
27.984344	0.000000	0.013423
28.082192	0.000000	0.0138889
28.180039	0.000000	0.0135863
28.277886	0.000000	0.0132964
28.375734	0.000000	0.0137778
28.473581	0.000000	0.0141355
28.571429	0.000000	0.0139214
28.669276	0.000000	0.0131541
28.767123	0.000000	0.0126987
28.864971	0.000000	0.0130449
28.962818	0.000000	0.0142723
29.060665	0.000000	0.0152558
29.158513	0.000000	0.0145893
29.256360	0.000000	0.0143201
29.354207	0.000000	0.0150728
29.452055	0.000000	0.0149498
29.549902	0.000000	0.0144651
29.647750	0.000000	0.013858
29.745597	0.000000	0.0137968
29.843444	0.000000	0.0144198
29.941292	0.000000	0.0153035
30.039139	0.000000	0.0162835
30.136986	0.000000	0.0168372
30.234834	0.000000	0.0167936
30.332681	0.000000	0.0171116
30.430528	0.000000	0.0185674
30.528376	0.000000	0.02085
30.626223	0.000000	0.0218144
30.724070	0.000000	0.0219434
30.821918	0.000000	0.0227074
30.919765	0.000000	0.0246727
31.017613	0.000000	0.0272591
31.115460	0.000000	0.0286144
31.213307	0.000000	0.0287638
31.311155	0.000000	0.0290141
31.409002	0.000000	0.0298973
31.506849	0.000000	0.0306411
31.604697	0.000000	0.0304737
31.702544	0.000000	0.0295049
31.800391	0.000000	0.0278194
31.898239	0.000000	0.0273186
31.996086	0.000000	0.0275697
32.093933	0.000000	0.0256006
32.191781	0.000000	0.0230163
32.289628	0.000000	0.0215454
32.387476	0.000000	0.0207927
32.485323	0.000000	0.0207416
32.583170	0.000000	0.019555
32.681018	0.000000	0.0173409
32.778865	0.000000	0.0157569
32.876712	0.000000	0.0161847
32.974560	0.000000	0.0180861
33.072407	0.000000	0.018874
33.170254	0.000000	0.0181536
33.268102	0.000000	0.016843
33.365949	0.000000	0.0169627
33.463796	0.000000	0.0187659
33.561644	0.000000	0.0192756
33.659491	0.000000	0.0187096
33.757339	0.000000	0.0192607
33.855186	0.000000	0.0211
33.953033	0.000000	0.0233199
34.050881	0.000000	0.0235433
34.148728	0.000000	0.0228037
34.246575	0.000000	0.0236741
34.344423	0.000000	0.0257439
34.442270	0.000000	0.0269706
34.540117	0.000000	0.026788
34.637965	0.000000	0.0262965
34.735812	0.000000	0.026145
34.833659	0.000000	0.0267907
34.931507	0.000000	0.0275677
35.029354	0.000000	0.0270426
35.127202	0.000000	0.0264209
35.225049	0.000000	0.0261537
35.322896	0.000000	0.0252557
35.420744	0.000000	0.024116
35.518591	0.000000	0.022883
35.616438	0.000000	0.0221622
35.714286	0.000000	0.0218271
35.812133	0.000000	0.0216986
35.909980	0.000000	0.0215028
36.007828	0.000000	0.0205595
36.105675	0.000000	0.0193435
36.203523	0.000000	0.0185632
36.301370	0.000000	0.0187538
36.399217	0.000000	0.0190273
36.497065	0.000000	0.0175809
36.594912	0.000000	0.0156812
36.692759	0.000000	0.0149116
36.790607	0.000000	0.0151295
36.888454	0.000000	0.0161732
36.986301	0.000000	0.0160457
37.084149	0.000000	0.0148352
37.181996	0.000000	0.0143126
37.279843	0.000000	0.0151166
37.377691	0.000000	0.0151248
37.475538	0.000000	0.0134947
37.573386	0.000000	0.012143
37.671233	0.000000	0.0119404
37.769080	0.000000	0.01281
37.866928	0.000000	0.0139319
37.964775	0.000000	0.0133284
38.062622	0.000000	0.0122753
38.160470	0.000000	0.0118129
38.258317	0.000000	0.0118028
38.356164	0.000000	0.0132213
38.454012	0.000000	0.0143513
38.551859	0.000000	0.0144279
38.649706	0.000000	0.0142742
38.747554	0.000000	0.0149411
38.845401	0.000000	0.0170743
38.943249	0.000000	0.0199516
39.041096	0.000000	0.0220985
39.138943	0.000000	0.0222875
39.236791	0.000000	0.0221702
39.334638	0.000000	0.0236775
39.432485	0.000000	0.0244349
39.530333	0.000000	0.024867
39.628180	0.000000	0.0264187
39.726027	0.000000	0.0286084
39.823875	0.000000	0.0306396
39.921722	0.000000	0.0311927
40.019569	0.000000	0.0303974
40.117417	0.000000	0.0304963
40.215264	0.000000	0.0309754
40.313112	0.000000	0.0307674
40.410959	0.000000	0.0297644
40.508806	0.000000	0.0297817
40.606654	0.000000	0.0298684
40.704501	0.000000	0.0291678
40.802348	0.000000	0.0276875
40.900196	0.000000	0.0254014
40.998043	0.000000	0.0237664
41.095890	0.000000	0.0232438
41.193738	0.000000	0.022226
41.291585	0.000000	0.0209199
41.389432	0.000000	0.0191627
41.487280	0.000000	0.0175532
41.585127	0.000000	0.0173589
41.682975	0.000000	0.0185293
41.780822	0.000000	0.0190913
41.878669	0.000000	0.0185569
41.976517	0.000000	0.0183294
42.074364	0.000000	0.0184163
42.172211	0.000000	0.0187785
42.270059	0.000000	0.0196204
42.367906	0.000000	0.0197872
42.465753	0.000000	0.0202012
42.563601	0.000000	0.0214096
42.661448	0.000000	0.0227054
42.759295	0.000000	0.0240865
42.857143	0.000000	0.0248959
42.954990	0.000000	0.02574
43.052838	0.000000	0.0272977
43.150685	0.000000	0.0291274
43.248532	0.000000	0.0302544
43.346380	0.000000	0.0299999
43.444227	0.000000	0.0299169
43.542074	0.000000	0.0306131
43.639922	0.000000	0.0315296
43.737769	0.000000	0.0322082
43.835616	0.000000	0.031291
43.933464	0.000000	0.0295918
44.031311	0.000000	0.028281
44.129159	0.000000	0.0272215
44.227006	0.000000	0.0266104
44.324853	0.000000	0.0253194
44.422701	0.000000	0.0231007
44.520548	0.000000	0.021341
44.618395	0.000000	0.0208968
44.716243	0.000000	0.0210485
44.814090	0.000000	0.0202032
44.911937	0.000000	0.018566
45.009785	0.000000	0.0168567
45.107632	0.000000	0.016431
45.205479	0.000000	0.017263
45.303327	0.000000	0.0168424
45.401174	0.000000	0.015593
45.499022	0.000000	0.0150609
45.596869	0.000000	0.015271
45.694716	0.000000	0.0164072
45.792564	0.000000	0.0162493
45.890411	0.000000	0.0142843
45.988258	0.000000	0.0131336
46.086106	0.000000	0.0141866
46.183953	0.000000	0.0155268
46.281800	0.000000	0.0154167
46.379648	0.000000	0.0149353
46.477495	0.000000	0.0144687
46.575342	0.000000	0.0143808
46.673190	0.000000	0.0157393
46.771037	0.000000	0.0166144
46.868885	0.000000	0.016536
46.966732	0.000000	0.016492
47.064579	0.000000	0.0171596
47.162427	0.000000	0.0187119
47.260274	0.000000	0.0196253
47.358121	0.000000	0.0198607
47.455969	0.000000	0.0210954
47.553816	0.000000	0.0235697
47.651663	0.000000	0.0258872
47.749511	0.000000	0.0268939
47.847358	0.000000	0.0272686
47.945205	0.000000	0.0276579
48.043053	0.000000	0.0290714
48.140900	0.000000	0.0319008
48.238748	0.000000	0.0329462
48.336595	0.000000	0.0323198
48.434442	0.000000	0.0327516
48.532290	0.000000	0.0341608
48.630137	0.000000	0.0351248
48.727984	0.000000	0.0350402
48.825832	0.000000	0.0346157
48.923679	0.000000	0.0346079
49.021526	0.000000	0.0348883
49.119374	0.000000	0.0346856
49.217221	0.000000	0.0333571
49.315068	0.000000	0.0317991
49.412916	0.000000	0.0300211
49.510763	0.000000	0.0289531
49.608611	0.000000	0.0290261
49.706458	0.000000	0.0276224
49.804305	0.000000	0.0254212
49.902153	0.000000	0.0239263
50.000000	0.000000	0.0206442
0.000000	0.097847	0.0203468
0.097847	0.097847	0.0220036
0.195695	0.097847	0.0243533
0.293542	0.097847	0.0264255
0.391389	0.097847	0.0271305
0.489237	0.097847	0.0272072
0.587084	0.097847	0.0282083
0.684932	0.097847	0.0298988
0.782779	0.097847	0.0310559
0.880626	0.097847	0.0315247
0.978474	0.097847	0.0317202
1.076321	0.097847	0.0314685
1.174168	0.097847	0.0306964
1.272016	0.097847	0.0293174
1.369863	0.097847	0.0275296
1.467710	0.097847	0.0260751
1.565558	0.097847	0.0256336
1.663405	0.097847	0.0256064
1.761252	0.097847	0.024325
1.859100	0.097847	0.0222278
1.956947	0.097847	0.0206097
2.054795	0.097847	0.0198998
2.152642	0.097847	0.0202282
2.250489	0.097847	0.0206168
2.348337	0.097847	0.0203775
2.446184	0.097847	0.0203107
2.544031	0.097847	0.020665
2.641879	0.097847	0.0217443
2.739726	0.097847	0.0230721
2.837573	0.097847	0.0243976
2.935421	0.097847	0.0258308
3.033268	0.097847	0.0272432
3.131115	0.097847	0.0284401
3.228963	0.097847	0.0286228
3.326810	0.097847	0.0281521
3.424658	0.097847	0.02879
3.522505	0.097847	0.0302465
3.620352	0.097847	0.0316032
3.718200	0.097847	0.0318891
3.816047	0.097847	0.0309312
3.913894	0.097847	0.0297279
4.011742	0.097847	0.0287588
4.109589	0.097847	0.0279647
4.207436	0.097847	0.0270988
4.305284	0.097847	0.0256566
4.403131	0.097847	0.023905
4.500978	0.097847	0.0223707
4.598826	0.097847	0.0211487
4.696673	0.097847	0.0196296
4.794521	0.097847	0.0182436
4.892368	0.097847	0.0175935
4.990215	0.097847	0.0172367
5.088063	0.097847	0.0170215
5.185910	0.097847	0.0161569
5.283757	0.097847	0.0146207
5.381605	0.097847	0.0139147
5.479452	0.097847	0.0142919
5.577299	0.097847	0.0151725
5.675147	0.097847	0.0158246
5.772994	0.097847	0.015844
5.870841	0.097847	0.0153107
5.968689	0.097847	0.0148773
6.066536	0.097847	0.0156539
6.164384	0.097847	0.0170198
6.262231	0.097847	0.0177459
6.360078	0.097847	0.0180243
6.457926	0.097847	0.0181892
6.555773	0.097847	0.0188763
6.653620	0.097847	0.0198091
6.751468	0.097847	0.020435
6.849315	0.097847	0.02147
6.947162	0.097847	0.0235504
7.045010	0.097847	0.0259364
7.142857	0.097847	0.027469
7.240705	0.097847	0.0279767
7.338552	0.097847	0.0286213
7.436399	0.097847	0.0300486
7.534247	0.097847	0.0319035
7.632094	0.097847	0.0330276
7.729941	0.097847	0.033404
7.827789	0.097847	0.0332907
7.925636	0.097847	0.0329203
8.023483	0.097847	0.0325328
8.121331	0.097847	0.0312457
8.219178	0.097847	0.0286518
8.317025	0.097847	0.0266036
8.414873	0.097847	0.0262701
8.512720	0.097847	0.0265273
8.610568	0.097847	0.0254477
8.708415	0.097847	0.0237889
8.806262	0.097847	0.0229944
8.904110	0.097847	0.0236929
9.001957	0.097847	0.0257661
9.099804	0.097847	0.0275254
9.197652	0.097847	0.0276593
9.295499	0.097847	0.0271443
9.393346	0.097847	0.0272085
9.491194	0.097847	0.0285662
9.589041	0.097847	0.0297088
9.686888	0.097847	0.029923
9.784736	0.097847	0.0303434
9.882583	0.097847	0.0311865
9.980431	0.097847	0.0318704
10.078278	0.097847	0.031773
10.176125	0.097847	0.031101
10.273973	0.097847	0.0306567
10.371820	0.097847	0.0308441
10.469667	0.097847	0.0310653
10.567515	0.097847	0.0296743
10.665362	0.097847	0.0267571
10.763209	0.097847	0.0244015
10.861057	0.097847	0.0231867
10.958904	0.097847	0.0229853
11.056751	0.097847	0.0230182
11.154599	0.097847	0.0226621
11.252446	0.097847	0.0229517
11.350294	0.097847	0.0255854
11.448141	0.097847	0.0315376
11.545988	0.097847	0.0402125
11.643836	0.097847	0.0510329
11.741683	0.097847	0.0639566
11.839530	0.097847	0.0781682
11.937378	0.097847	0.0921392
12.035225	0.097847	0.104752
12.133072	0.097847	0.116642
12.230920	0.097847	0.129318
12.328767	0.097847	0.141979
12.426614	0.097847	0.152676
12.524462	0.097847	0.16013
12.622309	0.097847	0.165307
12.720157	0.097847	0.169791
12.818004	0.097847	0.173557
12.915851	0.097847	0.174854
13.013699	0.097847	0.172
13.111546	0.097847	0.164772
13.209393	0.097847	0.154631
13.307241	0.097847	0.143766
13.405088	0.097847	0.134129
13.502935	0.097847	0.12524
13.600783	0.097847	0.115416
13.698630	0.097847	0.101835
13.796477	0.097847	0.0830629
13.894325	0.097847	0.0628952
13.992172	0.097847	0.0466478
14.090020	0.097847	0.0361618
14.187867	0.097847	0.0308562
14.285714	0.097847	0.0294416
14.383562	0.097847	0.0300221
14.481409	0.097847	0.0305148
14.579256	0.097847	0.0301931
14.677104	0.097847	0.029706
14.774951	0.097847	0.0299413
14.872798	0.097847	0.0313183
14.970646	0.097847	0.0324412
15.068493	0.097847	0.0322906
15.166341	0.097847	0.0315936
15.264188	0.097847	0.0312448
15.362035	0.097847	0.0315316
15.459883	0.097847	0.0311967
15.557730	0.097847	0.0302037
15.655577	0.097847	0.0301185
15.753425	0.097847	0.0313423
15.851272	0.097847	0.0326664
15.949119	0.097847	0.0328188
16.046967	0.097847	0.0324621
16.144814	0.097847	0.0333597
16.242661	0.097847	0.036312
16.340509	0.097847	0.0411775
16.438356	0.097847	0.0454018
16.536204	0.097847	0.047413
16.634051	0.097847	0.0482453
16.731898	0.097847	0.048177
16.829746	0.097847	0.0470465
16.927593	0.097847	0.0448252
17.025440	0.097847	0.0417872
17.123288	0.097847	0.0390519
17.221135	0.097847	0.0362519
17.318982	0.097847	0.0330826
17.416830	0.097847	0.0299419
17.514677	0.097847	0.0268017
17.612524	0.097847	0.0242702
17.710372	0.097847	0.0228473
17.808219	0.097847	0.0219935
17.906067	0.097847	0.020426
18.003914	0.097847	0.0182188
18.101761	0.097847	0.0167903
18.199609	0.097847	0.0165892
18.297456	0.097847	0.0171973
18.395303	0.097847	0.0173062
18.493151	0.097847	0.0165323
18.590998	0.097847	0.0159982
18.688845	0.097847	0.0164071
18.786693	0.097847	0.017384
18.884540	0.097847	0.0192146
18.982387	0.097847	0.0227993
19.080235	0.097847	0.0285577
19.178082	0.097847	0.035612
19.275930	0.097847	0.0430746
19.373777	0.097847	0.0504852
19.471624	0.097847	0.0586965
19.569472	0.097847	0.0683557
19.667319	0.097847	0.079029
19.765166	0.097847	0.0904002
19.863014	0.097847	0.10187
19.960861	0.097847	0.11256
20.058708	0.097847	0.122085
20.156556	0.097847	0.130737
20.254403	0.097847	0.139639
20.352250	0.097847	0.14918
20.450098	0.097847	0.1587
20.547945	0.097847	0.165804
20.645793	0.097847	0.167546
20.743640	0.097847	0.163294
20.841487	0.097847	0.152938
20.939335	0.097847	0.138724
21.037182	0.097847	0.123457
21.135029	0.097847	0.106335
21.232877	0.097847	0.0861651
21.330724	0.097847	0.0648903
21.428571	0.097847	0.0464529
21.526419	0.097847	0.0344513
21.624266	0.097847	0.0289894
21.722114	0.097847	0.0273364
21.819961	0.097847	0.0263416
21.917808	0.097847	0.0252932
22.015656	0.097847	0.0250745
22.113503	0.097847	0.0255751
22.211350	0.097847	0.0268344
22.309198	0.097847	0.0281694
22.407045	0.097847	0.0291817
22.504892	0.097847	0.0302597
22.602740	0.097847	0.0311062
22.700587	0.097847	0.0314476
22.798434	0.097847	0.0312431
22.896282	0.097847	0.0300828
22.994129	0.097847	0.0290494
23.091977	0.097847	0.0288072
23.189824	0.097847	0.0287215
23.287671	0.097847	0.0275322
23.385519	0.097847	0.0256489
23.483366	0.097847	0.0240622
23.581213	0.097847	0.0231843
23.679061	0.097847	0.0229948
23.776908	0.097847	0.0227904
23.874755	0.097847	0.022107
23.972603	0.097847	0.0213739
24.070450	0.097847	0.0204873
24.168297	0.097847	0.0200207
24.266145	0.097847	0.019869
24.363992	0.097847	0.0197836
24.461840	0.097847	0.0205069
24.559687	0.097847	0.0217965
24.657534	0.097847	0.0225533
24.755382	0.097847	0.022663
24.853229	0.097847	0.0228773
24.951076	0.097847	0.0236901
25.048924	0.097847	0.0251817
25.146771	0.097847	0.0271678
25.244618	0.097847	0.0284836
25.342466	0.097847	0.0288407
25.440313	0.097847	0.0290189
25.538160	0.097847	0.0293526
25.636008	0.097847	0.0306255
25.733855	0.097847	0.0319106
25.831703	0.097847	0.0316461
25.929550	0.097847	0.0309748
26.027397	0.097847	0.030954
26.125245	0.097847	0.0308603
26.223092	0.097847	0.0300321
26.320939	0.097847	0.0289972
26.418787	0.097847	0.0282433
26.516634	0.097847	0.0277013
26.614481	0.097847	0.0269502
26.712329	0.097847	0.0251617
26.810176	0.097847	0.0225643
26.908023	0.097847	0.020265
27.005871	0.097847	0.0190599
27.103718	0.097847	0.0191052
27.201566	0.097847	0.0187878
27.299413	0.097847	0.0173712
27.397260	0.097847	0.0159618
27.495108	0.097847	0.0150978
27.592955	0.097847	0.0148671
27.690802	0.097847	0.0149246
27.788650	0.097847	0.0148243
27.886497	0.097847	0.014446
27.984344	0.097847	0.0140141
28.082192	0.097847	0.0140632
28.180039	0.097847	0.0137487
28.277886	0.097847	0.0130794
28.375734	0.097847	0.013063
28.473581	0.097847	0.0134326
28.571429	0.097847	0.0141172
28.669276	0.097847	0.0145405
28.767123	0.097847	0.0138846
28.864971	0.097847	0.0131747
28.962818	0.097847	0.0133811
29.060665	0.097847	0.0142924
29.158513	0.097847	0.0150169
29.256360	0.097847	0.0151358
29.354207	0.097847	0.0149039
29.452055	0.097847	0.0145938
29.549902	0.097847	0.0151561
29.647750	0.097847	0.0155597
29.745597	0.097847	0.015073
29.843444	0.097847	0.0151214
29.941292	0.097847	0.0158605
30.039139	0.097847	0.0165693
30.136986	0.097847	0.0169774
30.234834	0.097847	0.0169021
30.332681	0.097847	0.0175741
30.430528	0.097847	0.0192522
30.528376	0.097847	0.0212769
30.626223	0.097847	0.0228885
30.724070	0.097847	0.0236227
30.821918	0.097847	0.0239634
30.919765	0.097847	0.0245993
31.017613	0.097847	0.0262376
31.115460	0.097847	0.0282279
31.213307	0.097847	0.0294044
31.311155	0.097847	0.0298152
31.409002	0.097847	0.0299885
31.506849	0.097847	0.0300399
31.604697	0.097847	0.0298367
31.702544	0.097847	0.028834
31.800391	0.097847	0.0278261
31.898239	0.097847	0.0274238
31.996086	0.097847	0.0270327
32.093933	0.097847	0.0255164
32.191781	0.097847	0.0234009
32.289628	0.097847	0.0216226
32.387476	0.097847	0.0209918
32.485323	0.097847	0.0214759
32.583170	0.097847	0.021139
32.681018	0.097847	0.0193983
32.778865	0.097847	0.0180083
32.876712	0.097847	0.0175083
32.974560	0.097847	0.0180609
33.072407	0.097847	0.0189166
33.170254	0.097847	0.0187389
33.268102	0.097847	0.0179871
33.365949	0.097847	0.0181324
33.463796	0.097847	0.019289
33.561644	0.097847	0.0201112
33.659491	0.097847	0.0200128
33.757339	0.097847	0.0203042
33.855186	0.097847	0.0218117
33.953033	0.097847	0.0242102
34.050881	0.097847	0.0254809
34.148728	0.097847	0.0251196
34.246575	0.097847	0.0252463
34.344423	0.097847	0.0266805
34.442270	0.097847	0.0287727
34.540117	0.097847	0.0305324
34.637965	0.097847	0.0304271
34.735812	0.097847	0.0292053
34.833659	0.097847	0.0287701
34.931507	0.097847	0.0291726
35.029354	0.097847	0.029176
35.127202	0.097847	0.0286331
35.225049	0.097847	0.0279714
35.322896	0.097847	0.0271889
35.420744	0.097847	0.0262098
35.518591	0.097847	0.0246996
35.616438	0.097847	0.0227152
35.714286	0.097847	0.0214508
35.812133	0.097847	0.0213347
35.909980	0.097847	0.0215769
36.007828	0.097847	0.0207905
36.105675	0.097847	0.018954
36.203523	0.097847	0.0173193
36.301370	0.097847	0.0166081
36.399217	0.097847	0.0166774
36.497065	0.097847	0.016522
36.594912	0.097847	0.0156434
36.692759	0.097847	0.0146057
36.790607	0.097847	0.0136402
36.888454	0.097847	0.0131344
36.986301	0.097847	0.0127453
37.084149	0.097847	0.0123624
37.181996	0.097847	0.0126671
37.279843	0.097847	0.0133161
37.377691	0.097847	0.0137548
37.475538	0.097847	0.0134575
37.573386	0.097847	0.0121263
37.671233	0.097847	0.0114762
37.769080	0.097847	0.0125021
37.866928	0.097847	0.0141516
37.964775	0.097847	0.0144305
38.062622	0.097847	0.0134518
38.160470	0.097847	0.0124548
38.258317	0.097847	0.0125195
38.356164	0.097847	0.0138664
38.454012	0.097847	0.0152724
38.551859	0.097847	0.0155992
38.649706	0.097847	0.0158182
38.747554	0.097847	0.0162381
38.845401	0.097847	0.0174076
38.943249	0.097847	0.0188801
39.041096	0.097847	0.0200311
39.138943	0.097847	0.0214797
39.236791	0.097847	0.0236534
39.334638	0.097847	0.0256309
39.432485	0.097847	0.0264254
39.530333	0.097847	0.0261711
39.628180	0.097847	0.0262725
39.726027	0.097847	0.0274425
39.823875	0.097847	0.0294928
39.921722	0.097847	0.0308527
40.019569	0.097847	0.0305495
40.117417	0.097847	0.0297894
40.215264	0.097847	0.0293548
40.313112	0.097847	0.0295116
40.410959	0.097847	0.0296681
40.508806	0.097847	0.0290664
40.606654	0.097847	0.0283389
40.704501	0.097847	0.027858
40.802348	0.097847	0.0268412
40.900196	0.097847	0.0248875
40.998043	0.097847	0.0228912
41.095890	0.097847	0.0217809
41.193738	0.097847	0.0214588
41.291585	0.097847	0.0215032
41.389432	0.097847	0.0205188
41.487280	0.097847	0.0183171
41.585127	0.097847	0.017126
41.682975	0.097847	0.0173488
41.780822	0.097847	0.0179824
41.878669	0.097847	0.0185602
41.976517	0.097847	0.0188959
42.074364	0.097847	0.0190938
42.172211	0.097847	0.0193648
42.270059	0.097847	0.0199075
42.367906	0.097847	0.0205129
42.465753	0.097847	0.0211811
42.563601	0.097847	0.0225203
42.661448	0.097847	0.0239088
42.759295	0.097847	0.0251827
42.857143	0.097847	0.0260395
42.954990	0.097847	0.0265487
43.052838	0.097847	0.0278324
43.150685	0.097847	0.0298961
43.248532	0.097847	0.0318498
43.346380	0.097847	0.0329678
43.444227	0.097847	0.0327585
43.542074	0.097847	0.0322319
43.639922	0.097847	0.0323161
43.737769	0.097847	0.0326342
43.835616	0.097847	0.0323473
43.933464	0.097847	0.0311002
44.031311	0.097847	0.0296877
44.129159	0.097847	0.0284315
44.227006	0.097847	0.0273067
44.324853	0.097847	0.0255394
44.422701	0.097847	0.023415
44.520548	0.097847	0.0221121
44.618395	0.097847	0.0214953
44.716243	0.097847	0.0208461
44.814090	0.097847	0.0197704
44.911937	0.097847	0.0181111
45.009785	0.097847	0.0167496
45.107632	0.097847	0.0163898
45.205479	0.097847	0.0168506
45.303327	0.097847	0.0171488
45.401174	0.097847	0.0165503
45.499022	0.097847	0.0154814
45.596869	0.097847	0.0144431
45.694716	0.097847	0.0146535
45.792564	0.097847	0.0153424
45.890411	0.097847	0.0153066
45.988258	0.097847	0.0149039
46.086106	0.097847	0.0149094
46.183953	0.097847	0.0154919
46.281800	0.097847	0.0159809
46.379648	0.097847	0.0155214
46.477495	0.097847	0.0151184
46.575342	0.097847	0.015406
46.673190	0.097847	0.0166063
46.771037	0.097847	0.0174492
46.868885	0.097847	0.0170308
46.966732	0.097847	0.0166512
47.064579	0.097847	0.0174437
47.162427	0.097847	0.0192492
47.260274	0.097847	0.0208785
47.358121	0.097847	0.0214789
47.455969	0.097847	0.022092
47.553816	0.097847	0.0230657
47.651663	0.097847	0.0243222
47.749511	0.097847	0.025887
47.847358	0.097847	0.0270117
47.945205	0.097847	0.0278416
48.043053	0.097847	0.0291589
48.140900	0.097847	0.0310066
48.238748	0.097847	0.0320959
48.336595	0.097847	0.0320837
48.434442	0.097847	0.0324238
48.532290	0.097847	0.0335482
48.630137	0.097847	0.0349102
48.727984	0.097847	0.0353254
48.825832	0.097847	0.0345767
48.923679	0.097847	0.0338351
49.021526	0.097847	0.0333222
49.119374	0.097847	0.0329246
49.217221	0.097847	0.0325172
49.315068	0.097847	0.0311606
49.412916	0.097847	0.0291459
49.510763	0.097847	0.0277666
49.608611	0.097847	0.0270268
49.706458	0.097847	0.0257396
49.804305	0.097847	0.0243175
49.902153	0.097847	0.0236956
50.000000	0.097847	0.0228126
0.000000	0.195695	0.02129
0.097847	0.195695	0.0234043
0.195695	0.195695	0.0253706
0.293542	0.195695	0.0273894
0.391389	0.195695	0.0283671
0.489237	0.195695	0.0284043
0.587084	0.195695	0.0289454
0.684932	0.195695	0.0302696
0.782779	0.195695	0.0313809
0.880626	0.195695	0.0313563
0.978474	0.195695	0.0306326
1.076321	0.195695	0.0295153
1.174168	0.195695	0.0284056
1.272016	0.195695	0.0275995
1.369863	0.195695	0.0259712
1.467710	0.195695	0.0240614
1.565558	0.195695	0.0232535
1.663405	0.195695	0.0231151
1.761252	0.195695	0.0225087
1.859100	0.195695	0.0213001
1.956947	0.195695	0.0200691
2.054795	0.195695	0.0194983
2.152642	0.195695	0.0199283
2.250489	0.195695	0.020782
2.348337	0.195695	0.0207213
2.446184	0.195695	0.0204407
2.544031	0.195695	0.0209513
2.641879	0.195695	0.0223041
2.739726	0.195695	0.0240762
2.837573	0.195695	0.025415
2.935421	0.195695	0.0262754
3.033268	0.195695	0.0272155
3.131115	0.195695	0.0285741
3.228963	0.195695	0.0297035
3.326810	0.195695	0.0299417
3.424658	0.195695	0.0301143
3.522505	0.195695	0.0306674
3.620352	0.195695	0.0313371
3.718200	0.195695	0.0315995
3.816047	0.195695	0.0306616
3.913894	0.195695	0.0290879
4.011742	0.195695	0.0276773
4.109589	0.195695	0.027028
4.207436	0.195695	0.0267562
4.305284	0.195695	0.0252249
4.403131	0.195695	0.0229834
4.500978	0.195695	0.0214562
4.598826	0.195695	0.0205507
4.696673	0.195695	0.0197917
4.794521	0.195695	0.0186054
4.892368	0.195695	0.0172703
4.990215	0.195695	0.0164098
5.088063	0.195695	0.0163066
5.185910	0.195695	0.0162792
5.283757	0.195695	0.0155542
5.381605	0.195695	0.0150031
5.479452	0.195695	0.0150306
5.577299	0.195695	0.0154814
5.675147	0.195695	0.0161866
5.772994	0.195695	0.0161804
5.870841	0.195695	0.0156109
5.968689	0.195695	0.0154073
6.066536	0.195695	0.0161221
6.164384	0.195695	0.0177102
6.262231	0.195695	0.0187497
6.360078	0.195695	0.0188872
6.457926	0.195695	0.0190605
6.555773	0.195695	0.0201692
6.653620	0.195695	0.0219595
6.751468	0.195695	0.0230007
6.849315	0.195695	0.0236342
6.947162	0.195695	0.0249407
7.045010	0.195695	0.0265281
7.142857	0.195695	0.0280661
7.240705	0.195695	0.0289837
7.338552	0.195695	0.0295704
7.436399	0.195695	0.030851
7.534247	0.195695	0.0326119
7.632094	0.195695	0.0337029
7.729941	0.195695	0.0337338
7.827789	0.195695	0.0330699
7.925636	0.195695	0.0322458
8.023483	0.195695	0.0314035
8.121331	0.195695	0.0303135
8.219178	0.195695	0.0283239
8.317025	0.195695	0.026268
8.414873	0.195695	0.0251376
8.512720	0.195695	0.0246855
8.610568	0.195695	0.0239984
8.708415	0.195695	0.0229129
8.806262	0.195695	0.0222042
8.904110	0.195695	0.0225802
9.001957	0.195695	0.023783
9.099804	0.195695	0.0250252
9.197652	0.195695	0.0252615
9.295499	0.195695	0.0250018
9.393346	0.195695	0.0255709
9.491194	0.195695	0.0275426
9.589041	0.195695	0.0295505
9.686888	0.195695	0.0302197
9.784736	0.195695	0.0300797
9.882583	0.195695	0.0302554
9.980431	0.195695	0.0311822
10.078278	0.195695	0.0319856
10.176125	0.195695	0.0314068
10.273973	0.195695	0.0298952
10.371820	0.195695	0.0287324
10.469667	0.195695	0.0282761
10.567515	0.195695	0.0275082
10.665362	0.195695	0.0254767
10.763209	0.195695	0.0231331
10.861057	0.195695	0.0214787
10.958904	0.195695	0.0212665
11.056751	0.195695	0.0221848
11.154599	0.195695	0.022668
11.252446	0.195695	0.0236533
11.350294	0.195695	0.0276141
11.448141	0.195695	0.0359125
11.545988	0.195695	0.0480211
11.643836	0.195695	0.0624156
11.741683	0.195695	0.0782669
11.839530	0.195695	0.0944825
11.937378	0.195695	0.1093
12.035225	0.195695	0.12266
12.133072	0.195695	0.135783
12.230920	0.195695	0.149543
12.328767	0.195695	0.162046
12.426614	0.195695	0.170831
12.524462	0.195695	0.176322
12.622309	0.195695	0.179968
12.720157	0.195695	0.182713
12.818004	0.195695	0.184411
12.915851	0.195695	0.183554
13.013699	0.195695	0.179375
13.111546	0.195695	0.17193
13.209393	0.195695	0.163061
13.307241	0.195695	0.155099
13.405088	0.195695	0.148477
13.502935	0.195695	0.140876
13.600783	0.195695	0.128998
13.698630	0.195695	0.110072
13.796477	0.195695	0.0852227
13.894325	0.195695	0.0606477
13.992172	0.195695	0.0433856
14.090020	0.195695	0.0342521
14.187867	0.195695	0.0303287
14.285714	0.195695	0.0293378
14.383562	0.195695	0.0297971
14.481409	0.195695	0.0306634
14.579256	0.195695	0.030735
14.677104	0.195695	0.0302955
14.774951	0.195695	0.0306406
14.872798	0.195695	0.0320274
14.970646	0.195695	0.0333598
15.068493	0.195695	0.0332642
15.166341	0.195695	0.0319786
15.264188	0.195695	0.0309562
15.362035	0.195695	0.0309266
15.459883	0.195695	0.0308598
15.557730	0.195695	0.0300921
15.655577	0.195695	0.0297604
15.753425	0.195695	0.0304493
15.851272	0.195695	0.0312027
15.949119	0.195695	0.0316912
16.046967	0.195695	0.0316626
16.144814	0.195695	0.031954
16.242661	0.195695	0.0338582
16.340509	0.195695	0.0372224
16.438356	0.195695	0.0404307
16.536204	0.195695	0.0418179
16.634051	0.195695	0.0414477
16.731898	0.195695	0.0404921
16.829746	0.195695	0.0399782
16.927593	0.195695	0.0397602
17.025440	0.195695	0.0386164
17.123288	0.195695	0.0364149
17.221135	0.195695	0.03351
17.318982	0.195695	0.0305899
17.416830	0.195695	0.0283714
17.514677	0.195695	0.0260282
17.612524	0.195695	0.023655
17.710372	0.195695	0.0222294
17.808219	0.195695	0.0215476
17.906067	0.195695	0.0207352
18.003914	0.195695	0.0192047
18.101761	0.195695	0.0176887
18.199609	0.195695	0.0169687
18.297456	0.195695	0.0171218
18.395303	0.195695	0.0176117
18.493151	0.195695	0.0174595
18.590998	0.195695	0.0170525
18.688845	0.195695	0.0172758
18.786693	0.195695	0.0185104
18.884540	0.195695	0.0217243
18.982387	0.195695	0.0271575
19.080235	0.195695	0.03442
19.178082	0.195695	0.0430309
19.275930	0.195695	0.0522158
19.373777	0.195695	0.0619309
19.471624	0.195695	0.0722843
19.569472	0.195695	0.0834925
19.667319	0.195695	0.0955227
19.765166	0.195695	0.107948
19.863014	0.195695	0.12027
19.960861	0.195695	0.131357
20.058708	0.195695	0.140385
20.156556	0.195695	0.148456
20.254403	0.195695	0.157263
20.352250	0.195695	0.166814
20.450098	0.195695	0.174682
20.547945	0.195695	0.178314
20.645793	0.195695	0.176712
20.743640	0.195695	0.170449
20.841487	0.195695	0.160404
20.939335	0.195695	0.147898
21.037182	0.195695	0.133854
21.135029	0.195695	0.116326
21.232877	0.195695	0.0933019
21.330724	0.195695	0.0679042
21.428571	0.195695	0.0466552
21.526419	0.195695	0.033719
21.624266	0.195695	0.0280624
21.722114	0.195695	0.0262153
21.819961	0.195695	0.0257951
21.917808	0.195695	0.0254186
22.015656	0.195695	0.0250635
22.113503	0.195695	0.0250358
22.211350	0.195695	0.0259945
22.309198	0.195695	0.0279839
22.407045	0.195695	0.0296591
22.504892	0.195695	0.0304284
22.602740	0.195695	0.0307776
22.700587	0.195695	0.0310108
22.798434	0.195695	0.0313128
22.896282	0.195695	0.0307578
22.994129	0.195695	0.029333
23.091977	0.195695	0.028188
23.189824	0.195695	0.0278325
23.287671	0.195695	0.027469
23.385519	0.195695	0.0260419
23.483366	0.195695	0.0242834
23.581213	0.195695	0.0232486
23.679061	0.195695	0.0230398
23.776908	0.195695	0.0233538
23.874755	0.195695	0.0230424
23.972603	0.195695	0.0219267
24.070450	0.195695	0.0206986
24.168297	0.195695	0.0200702
24.266145	0.195695	0.0201534
24.363992	0.195695	0.0203558
24.461840	0.195695	0.0208405
24.559687	0.195695	0.0213565
24.657534	0.195695	0.0214252
24.755382	0.195695	0.021985
24.853229	0.195695	0.0229565
24.951076	0.195695	0.0237066
25.048924	0.195695	0.024805
25.146771	0.195695	0.026463
25.244618	0.195695	0.0282683
25.342466	0.195695	0.0294159
25.440313	0.195695	0.0296323
25.538160	0.195695	0.0296365
25.636008	0.195695	0.0309197
25.733855	0.195695	0.0327837
25.831703	0.195695	0.0330197
25.929550	0.195695	0.0322565
26.027397	0.195695	0.0317813
26.125245	0.195695	0.0313696
26.223092	0.195695	0.0312531
26.320939	0.195695	0.0310135
26.418787	0.195695	0.0302508
26.516634	0.195695	0.0293871
26.614481	0.195695	0.028142
26.712329	0.195695	0.0264667
26.810176	0.195695	0.0244385
26.908023	0.195695	0.0222567
27.005871	0.195695	0.0206335
27.103718	0.195695	0.0201319
27.201566	0.195695	0.019715
27.299413	0.195695	0.018452
27.397260	0.195695	0.0167879
27.495108	0.195695	0.015566
27.592955	0.195695	0.0152236
27.690802	0.195695	0.0158169
27.788650	0.195695	0.0158972
27.886497	0.195695	0.0147339
27.984344	0.195695	0.0134076
28.082192	0.195695	0.0132466
28.180039	0.195695	0.0138402
28.277886	0.195695	0.0139831
28.375734	0.195695	0.013479
28.473581	0.195695	0.0130041
28.571429	0.195695	0.0133906
28.669276	0.195695	0.0141802
28.767123	0.195695	0.0139753
28.864971	0.195695	0.0133716
28.962818	0.195695	0.0133701
29.060665	0.195695	0.0140811
29.158513	0.195695	0.015268
29.256360	0.195695	0.0155421
29.354207	0.195695	0.0146635
29.452055	0.195695	0.0138968
29.549902	0.195695	0.0144181
29.647750	0.195695	0.01564
29.745597	0.195695	0.0161706
29.843444	0.195695	0.0161081
29.941292	0.195695	0.0161296
30.039139	0.195695	0.0162954
30.136986	0.195695	0.0169415
30.234834	0.195695	0.0175851
30.332681	0.195695	0.0184048
30.430528	0.195695	0.0195053
30.528376	0.195695	0.020971
30.626223	0.195695	0.0228511
30.724070	0.195695	0.0239639
30.821918	0.195695	0.0238462
30.919765	0.195695	0.0239283
31.017613	0.195695	0.0253827
31.115460	0.195695	0.027817
31.213307	0.195695	0.0294369
31.311155	0.195695	0.0294816
31.409002	0.195695	0.0290372
31.506849	0.195695	0.0291836
31.604697	0.195695	0.029816
31.702544	0.195695	0.0294582
31.800391	0.195695	0.028595
31.898239	0.195695	0.0280038
31.996086	0.195695	0.0273929
32.093933	0.195695	0.0266119
32.191781	0.195695	0.0253944
32.289628	0.195695	0.0237206
32.387476	0.195695	0.0227889
32.485323	0.195695	0.0226282
32.583170	0.195695	0.0222731
32.681018	0.195695	0.0209813
32.778865	0.195695	0.0193711
32.876712	0.195695	0.0182024
32.974560	0.195695	0.018364
33.072407	0.195695	0.0194191
33.170254	0.195695	0.0194031
33.268102	0.195695	0.0182663
33.365949	0.195695	0.017735
33.463796	0.195695	0.0181396
33.561644	0.195695	0.0191924
33.659491	0.195695	0.0198515
33.757339	0.195695	0.0201122
33.855186	0.195695	0.0210798
33.953033	0.195695	0.0229155
34.050881	0.195695	0.0244447
34.148728	0.195695	0.0247574
34.246575	0.195695	0.0249105
34.344423	0.195695	0.026176
34.442270	0.195695	0.0284985
34.540117	0.195695	0.0308043
34.637965	0.195695	0.0309952
34.735812	0.195695	0.0295942
34.833659	0.195695	0.0288449
34.931507	0.195695	0.0291357
35.029354	0.195695	0.0298699
35.127202	0.195695	0.0299971
35.225049	0.195695	0.0288428
35.322896	0.195695	0.027281
35.420744	0.195695	0.0259668
35.518591	0.195695	0.0249935
35.616438	0.195695	0.0235396
35.714286	0.195695	0.0219472
35.812133	0.195695	0.0212946
35.909980	0.195695	0.0213985
36.007828	0.195695	0.0209445
36.105675	0.195695	0.0193771
36.203523	0.195695	0.0173551
36.301370	0.195695	0.0158784
36.399217	0.195695	0.015401
36.497065	0.195695	0.0157945
36.594912	0.195695	0.0155124
36.692759	0.195695	0.0140349
36.790607	0.195695	0.0124604
36.888454	0.195695	0.0117961
36.986301	0.195695	0.012152
37.084149	0.195695	0.0125739
37.181996	0.195695	0.0125384
37.279843	0.195695	0.0124929
37.377691	0.195695	0.0127776
37.475538	0.195695	0.0129555
37.573386	0.195695	0.0120713
37.671233	0.195695	0.0114367
37.769080	0.195695	0.0124192
37.866928	0.195695	0.0141559
37.964775	0.195695	0.014939
38.062622	0.195695	0.0141839
38.160470	0.195695	0.0127987
38.258317	0.195695	0.0125576
38.356164	0.195695	0.0136836
38.454012	0.195695	0.0151894
38.551859	0.195695	0.015606
38.649706	0.195695	0.0154061
38.747554	0.195695	0.015563
38.845401	0.195695	0.0166726
38.943249	0.195695	0.0182063
39.041096	0.195695	0.0194302
39.138943	0.195695	0.0211814
39.236791	0.195695	0.0236631
39.334638	0.195695	0.0252842
39.432485	0.195695	0.0261535
39.530333	0.195695	0.0264687
39.628180	0.195695	0.0264756
39.726027	0.195695	0.0272481
39.823875	0.195695	0.0290076
39.921722	0.195695	0.0305927
40.019569	0.195695	0.0306882
40.117417	0.195695	0.029746
40.215264	0.195695	0.0291486
40.313112	0.195695	0.0295305
40.410959	0.195695	0.03013
40.508806	0.195695	0.0296494
40.606654	0.195695	0.0285517
40.704501	0.195695	0.0277173
40.802348	0.195695	0.0265633
40.900196	0.195695	0.0251707
40.998043	0.195695	0.0237646
41.095890	0.195695	0.0225424
41.193738	0.195695	0.0219399
41.291585	0.195695	0.0215955
41.389432	0.195695	0.0206588
41.487280	0.195695	0.01891
41.585127	0.195695	0.0175416
41.682975	0.195695	0.0172209
41.780822	0.195695	0.0177079
41.878669	0.195695	0.0186323
41.976517	0.195695	0.0191811
42.074364	0.195695	0.0190194
42.172211	0.195695	0.0188229
42.270059	0.195695	0.0192552
42.367906	0.195695	0.0205399
42.465753	0.195695	0.0216261
42.563601	0.195695	0.0223744
42.661448	0.195695	0.0233129
42.759295	0.195695	0.0246899
42.857143	0.195695	0.0262077
42.954990	0.195695	0.0272824
43.052838	0.195695	0.0284349
43.150685	0.195695	0.0301579
43.248532	0.195695	0.031939
43.346380	0.195695	0.0333799
43.444227	0.195695	0.033588
43.542074	0.195695	0.0327094
43.639922	0.195695	0.0323005
43.737769	0.195695	0.0325717
43.835616	0.195695	0.0329012
43.933464	0.195695	0.0321166
44.031311	0.195695	0.0303524
44.129159	0.195695	0.028588
44.227006	0.195695	0.0270248
44.324853	0.195695	0.0254983
44.422701	0.195695	0.0240243
44.520548	0.195695	0.0227808
44.618395	0.195695	0.0217131
44.716243	0.195695	0.0205606
44.814090	0.195695	0.0194507
44.911937	0.195695	0.0181662
45.009785	0.195695	0.0170343
45.107632	0.195695	0.0167232
45.205479	0.195695	0.0170304
45.303327	0.195695	0.0175221
45.401174	0.195695	0.0170937
45.499022	0.195695	0.0157352
45.596869	0.195695	0.0146073
45.694716	0.195695	0.0146276
45.792564	0.195695	0.0155431
45.890411	0.195695	0.0161091
45.988258	0.195695	0.0157201
46.086106	0.195695	0.015139
46.183953	0.195695	0.0148961
46.281800	0.195695	0.0152191
46.379648	0.195695	0.015367
46.477495	0.195695	0.0154011
46.575342	0.195695	0.0156092
46.673190	0.195695	0.016094
46.771037	0.195695	0.0167702
46.868885	0.195695	0.0168062
46.966732	0.195695	0.0164464
47.064579	0.195695	0.017031
47.162427	0.195695	0.0185859
47.260274	0.195695	0.0203956
47.358121	0.195695	0.0214564
47.455969	0.195695	0.0215278
47.553816	0.195695	0.0214607
47.651663	0.195695	0.0223559
47.749511	0.195695	0.0245619
47.847358	0.195695	0.0265627
47.945205	0.195695	0.0276012
48.043053	0.195695	0.0283097
48.140900	0.195695	0.0292653
48.238748	0.195695	0.0304685
48.336595	0.195695	0.0312648
48.434442	0.195695	0.0319408
48.532290	0.195695	0.0330129
48.630137	0.195695	0.0341548
48.727984	0.195695	0.0349049
48.825832	0.195695	0.0345298
48.923679	0.195695	0.0333261
49.021526	0.195695	0.032362
49.119374	0.195695	0.0320446
49.217221	0.195695	0.0320861
49.315068	0.195695	0.0312522
49.412916	0.195695	0.0293082
49.510763	0.195695	0.0275254
49.608611	0.195695	0.0262483
49.706458	0.195695	0.025436
49.804305	0.195695	0.024848
49.902153	0.195695	0.0241482
50.000000	0.195695	0.0235274
0.000000	0.293542	0.0227514
0.097847	0.293542	0.0244221
0.195695	0.293542	0.0256952
0.293542	0.293542	0.0274086
0.391389	0.293542	0.0289151
0.489237	0.293542	0.0292681
0.587084	0.293542	0.029424
0.684932	0.293542	0.0303976
0.782779	0.293542	0.0316277
0.880626	0.293542	0.0317854
0.978474	0.293542	0.0304509
1.076321	0.293542	0.0285628
1.174168	0.293542	0.0273271
1.272016	0.293542	0.0269701
1.369863	0.293542	0.0258975
1.467710	0.293542	0.0237761
1.565558	0.293542	0.0219122
1.663405	0.293542	0.020914
1.761252	0.293542	0.0206434
1.859100	0.293542	0.020153
1.956947	0.293542	0.0191534
2.054795	0.293542	0.0187617
2.152642	0.293542	0.0191898
2.250489	0.293542	0.0198813
2.348337	0.293542	0.0200663
2.446184	0.293542	0.0197191
2.544031	0.293542	0.0203245
2.641879	0.293542	0.0219181
2.739726	0.293542	0.0238724
2.837573	0.293542	0.0252361
2.935421	0.293542	0.0257896
3.033268	0.293542	0.0263441
3.131115	0.293542	0.027599
3.228963	0.293542	0.0292101
3.326810	0.293542	0.0303156
3.424658	0.293542	0.0304006
3.522505	0.293542	0.0303293
3.620352	0.293542	0.0304259
3.718200	0.293542	0.030456
3.816047	0.293542	0.029794
3.913894	0.293542	0.0282604
4.011742	0.293542	0.0267194
4.109589	0.293542	0.026057
4.207436	0.293542	0.0257587
4.305284	0.293542	0.0244067
4.403131	0.293542	0.0220281
4.500978	0.293542	0.0201903
4.598826	0.293542	0.0193772
4.696673	0.293542	0.0192824
4.794521	0.293542	0.0187545
4.892368	0.293542	0.0172407
4.990215	0.293542	0.0157707
5.088063	0.293542	0.0152513
5.185910	0.293542	0.0156773
5.283757	0.293542	0.0161012
5.381605	0.293542	0.0156943
5.479452	0.293542	0.0152054
5.577299	0.293542	0.0153015
5.675147	0.293542	0.0157082
5.772994	0.293542	0.0156666
5.870841	0.293542	0.0153818
5.968689	0.293542	0.0154817
6.066536	0.293542	0.0161599
6.164384	0.293542	0.0176458
6.262231	0.293542	0.0189849
6.360078	0.293542	0.0191462
6.457926	0.293542	0.0192866
6.555773	0.293542	0.0204295
6.653620	0.293542	0.0225122
6.751468	0.293542	0.0242206
6.849315	0.293542	0.0248716
6.947162	0.293542	0.0253596
7.045010	0.293542	0.026156
7.142857	0.293542	0.0274721
7.240705	0.293542	0.028631
7.338552	0.293542	0.0290351
7.436399	0.293542	0.0301699
7.534247	0.293542	0.0323186
7.632094	0.293542	0.0338894
7.729941	0.293542	0.0337835
7.827789	0.293542	0.0325271
7.925636	0.293542	0.0316271
8.023483	0.293542	0.0311516
8.121331	0.293542	0.0303608
8.219178	0.293542	0.0289549
8.317025	0.293542	0.0268777
8.414873	0.293542	0.0250598
8.512720	0.293542	0.0239512
8.610568	0.293542	0.0234761
8.708415	0.293542	0.0231794
8.806262	0.293542	0.0229748
8.904110	0.293542	0.0231712
9.001957	0.293542	0.0234613
9.099804	0.293542	0.0240017
9.197652	0.293542	0.0247775
9.295499	0.293542	0.0252797
9.393346	0.293542	0.0262076
9.491194	0.293542	0.027975
9.589041	0.293542	0.0298834
9.686888	0.293542	0.0309107
9.784736	0.293542	0.0305699
9.882583	0.293542	0.0300129
9.980431	0.293542	0.0305485
10.078278	0.293542	0.0315113
10.176125	0.293542	0.0313532
10.273973	0.293542	0.0296873
10.371820	0.293542	0.0277515
10.469667	0.293542	0.0263067
10.567515	0.293542	0.0254971
10.665362	0.293542	0.024602
10.763209	0.293542	0.0228754
10.861057	0.293542	0.0212641
10.958904	0.293542	0.0208654
11.056751	0.293542	0.0215881
11.154599	0.293542	0.0226609
11.252446	0.293542	0.0245876
11.350294	0.293542	0.0294764
11.448141	0.293542	0.038896
11.545988	0.293542	0.0527592
11.643836	0.293542	0.069697
11.741683	0.293542	0.0877404
11.839530	0.293542	0.10486
11.937378	0.293542	0.119784
12.035225	0.293542	0.13369
12.133072	0.293542	0.148171
12.230920	0.293542	0.162307
12.328767	0.293542	0.173851
12.426614	0.293542	0.181315
12.524462	0.293542	0.18598
12.622309	0.293542	0.189306
12.720157	0.293542	0.191309
12.818004	0.293542	0.19183
12.915851	0.293542	0.190585
13.013699	0.293542	0.18737
13.111546	0.293542	0.181876
13.209393	0.293542	0.175083
13.307241	0.293542	0.169162
13.405088	0.293542	0.163515
13.502935	0.293542	0.154942
13.600783	0.293542	0.14058
13.698630	0.293542	0.118337
13.796477	0.293542	0.0901453
13.894325	0.293542	0.0629458
13.992172	0.293542	0.0442754
14.090020	0.293542	0.0350573
14.187867	0.293542	0.0311201
14.285714	0.293542	0.0295942
14.383562	0.293542	0.0293881
14.481409	0.293542	0.0300359
14.579256	0.293542	0.0306491
14.677104	0.293542	0.0307761
14.774951	0.293542	0.0311275
14.872798	0.293542	0.0320622
14.970646	0.293542	0.0332141
15.068493	0.293542	0.033405
15.166341	0.293542	0.0320941
15.264188	0.293542	0.0309158
15.362035	0.293542	0.0307201
15.459883	0.293542	0.0307424
15.557730	0.293542	0.0304092
15.655577	0.293542	0.0299553
15.753425	0.293542	0.0300675
15.851272	0.293542	0.0303935
15.949119	0.293542	0.0307969
16.046967	0.293542	0.0311893
16.144814	0.293542	0.0315239
16.242661	0.293542	0.0325784
16.340509	0.293542	0.0343426
16.438356	0.293542	0.0363404
16.536204	0.293542	0.0376704
16.634051	0.293542	0.0375936
16.731898	0.293542	0.0371498
16.829746	0.293542	0.0371669
16.927593	0.293542	0.0374384
17.025440	0.293542	0.0371933
17.123288	0.293542	0.0354205
17.221135	0.293542	0.0326006
17.318982	0.293542	0.0299749
17.416830	0.293542	0.0281408
17.514677	0.293542	0.0266083
17.612524	0.293542	0.0247809
17.710372	0.293542	0.0230122
17.808219	0.293542	0.02178
17.906067	0.293542	0.0210421
18.003914	0.293542	0.0203424
18.101761	0.293542	0.0191981
18.199609	0.293542	0.0182012
18.297456	0.293542	0.0177489
18.395303	0.293542	0.017975
18.493151	0.293542	0.0183135
18.590998	0.293542	0.0182406
18.688845	0.293542	0.0182767
18.786693	0.293542	0.0197952
18.884540	0.293542	0.0238217
18.982387	0.293542	0.0302384
19.080235	0.293542	0.0383563
19.178082	0.293542	0.048452
19.275930	0.293542	0.0602914
19.373777	0.293542	0.0730844
19.471624	0.293542	0.0855791
19.569472	0.293542	0.097621
19.667319	0.293542	0.110191
19.765166	0.293542	0.123608
19.863014	0.293542	0.136654
19.960861	0.293542	0.147621
20.058708	0.293542	0.155925
20.156556	0.293542	0.163607
20.254403	0.293542	0.171729
20.352250	0.293542	0.179245
20.450098	0.293542	0.184131
20.547945	0.293542	0.185332
20.645793	0.293542	0.183227
20.743640	0.293542	0.178195
20.841487	0.293542	0.17074
20.939335	0.293542	0.160611
21.037182	0.293542	0.146457
21.135029	0.293542	0.127174
21.232877	0.293542	0.102183
21.330724	0.293542	0.0744085
21.428571	0.293542	0.0509324
21.526419	0.293542	0.0360655
21.624266	0.293542	0.0287986
21.722114	0.293542	0.0260415
21.819961	0.293542	0.0254976
21.917808	0.293542	0.0255143
22.015656	0.293542	0.0253575
22.113503	0.293542	0.0254131
22.211350	0.293542	0.0263094
22.309198	0.293542	0.028214
22.407045	0.293542	0.0299523
22.504892	0.293542	0.0306371
22.602740	0.293542	0.0308988
22.700587	0.293542	0.0311068
22.798434	0.293542	0.0315468
22.896282	0.293542	0.0318721
22.994129	0.293542	0.0308225
23.091977	0.293542	0.0289388
23.189824	0.293542	0.0276618
23.287671	0.293542	0.0272833
23.385519	0.293542	0.0266805
23.483366	0.293542	0.0256031
23.581213	0.293542	0.0244403
23.679061	0.293542	0.0232545
23.776908	0.293542	0.0228284
23.874755	0.293542	0.0228
23.972603	0.293542	0.0219528
24.070450	0.293542	0.0209234
24.168297	0.293542	0.0203316
24.266145	0.293542	0.0203558
24.363992	0.293542	0.0208183
24.461840	0.293542	0.0208887
24.559687	0.293542	0.0205156
24.657534	0.293542	0.0202954
24.755382	0.293542	0.0209499
24.853229	0.293542	0.0223431
24.951076	0.293542	0.0233239
25.048924	0.293542	0.023922
25.146771	0.293542	0.0246679
25.244618	0.293542	0.0261177
25.342466	0.293542	0.0279701
25.440313	0.293542	0.0288725
25.538160	0.293542	0.0290427
25.636008	0.293542	0.0299528
25.733855	0.293542	0.0315844
25.831703	0.293542	0.0324834
25.929550	0.293542	0.032172
26.027397	0.293542	0.0314769
26.125245	0.293542	0.0311062
26.223092	0.293542	0.0315718
26.320939	0.293542	0.0320291
26.418787	0.293542	0.0313509
26.516634	0.293542	0.0300444
26.614481	0.293542	0.0284422
26.712329	0.293542	0.0269943
26.810176	0.293542	0.025762
26.908023	0.293542	0.0238742
27.005871	0.293542	0.021922
27.103718	0.293542	0.02094
27.201566	0.293542	0.0203147
27.299413	0.293542	0.0193292
27.397260	0.293542	0.0178085
27.495108	0.293542	0.0164114
27.592955	0.293542	0.0157586
27.690802	0.293542	0.0160923
27.788650	0.293542	0.0161494
27.886497	0.293542	0.0148316
27.984344	0.293542	0.0132933
28.082192	0.293542	0.0128065
28.180039	0.293542	0.0134795
28.277886	0.293542	0.0143795
28.375734	0.293542	0.0140316
28.473581	0.293542	0.0129773
28.571429	0.293542	0.0127134
28.669276	0.293542	0.0132876
28.767123	0.293542	0.0137241
28.864971	0.293542	0.0135248
28.962818	0.293542	0.0133722
29.060665	0.293542	0.0138376
29.158513	0.293542	0.0148426
29.256360	0.293542	0.0153965
29.354207	0.293542	0.0148305
29.452055	0.293542	0.0139748
29.549902	0.293542	0.0141001
29.647750	0.293542	0.0152967
29.745597	0.293542	0.0166653
29.843444	0.293542	0.0169737
29.941292	0.293542	0.0166233
30.039139	0.293542	0.0164198
30.136986	0.293542	0.0170437
30.234834	0.293542	0.0182276
30.332681	0.293542	0.0191554
30.430528	0.293542	0.0194614
30.528376	0.293542	0.020158
30.626223	0.293542	0.0219366
30.724070	0.293542	0.0236227
30.821918	0.293542	0.0238058
30.919765	0.293542	0.0236903
31.017613	0.293542	0.0246458
31.115460	0.293542	0.026835
31.213307	0.293542	0.0288562
31.311155	0.293542	0.0291216
31.409002	0.293542	0.0284434
31.506849	0.293542	0.0285763
31.604697	0.293542	0.0297208
31.702544	0.293542	0.030397
31.800391	0.293542	0.029897
31.898239	0.293542	0.028921
31.996086	0.293542	0.0280969
32.093933	0.293542	0.0277652
32.191781	0.293542	0.0272937
32.289628	0.293542	0.0257988
32.387476	0.293542	0.0242568
32.485323	0.293542	0.0232037
32.583170	0.293542	0.0226163
32.681018	0.293542	0.0218978
32.778865	0.293542	0.0201726
32.876712	0.293542	0.0183787
32.974560	0.293542	0.018127
33.072407	0.293542	0.0189403
33.170254	0.293542	0.0191826
33.268102	0.293542	0.0183102
33.365949	0.293542	0.0175053
33.463796	0.293542	0.0174514
33.561644	0.293542	0.0184097
33.659491	0.293542	0.0194862
33.757339	0.293542	0.0196718
33.855186	0.293542	0.020018
33.953033	0.293542	0.0213039
34.050881	0.293542	0.0230029
34.148728	0.293542	0.0241638
34.246575	0.293542	0.0245791
34.344423	0.293542	0.0255348
34.442270	0.293542	0.0275807
34.540117	0.293542	0.0295973
34.637965	0.293542	0.0302438
34.735812	0.293542	0.0296376
34.833659	0.293542	0.029209
34.931507	0.293542	0.0293924
35.029354	0.293542	0.0300528
35.127202	0.293542	0.0304701
35.225049	0.293542	0.0294255
35.322896	0.293542	0.0277179
35.420744	0.293542	0.0264937
35.518591	0.293542	0.0259608
35.616438	0.293542	0.0250314
35.714286	0.293542	0.0231852
35.812133	0.293542	0.0217208
35.909980	0.293542	0.0212184
36.007828	0.293542	0.0209016
36.105675	0.293542	0.0201775
36.203523	0.293542	0.018467
36.301370	0.293542	0.0163809
36.399217	0.293542	0.0151578
36.497065	0.293542	0.0152884
36.594912	0.293542	0.0153609
36.692759	0.293542	0.0140601
36.790607	0.293542	0.012494
36.888454	0.293542	0.0118972
36.986301	0.293542	0.0125178
37.084149	0.293542	0.0133558
37.181996	0.293542	0.0131763
37.279843	0.293542	0.0128047
37.377691	0.293542	0.0129073
37.475538	0.293542	0.0129194
37.573386	0.293542	0.0126453
37.671233	0.293542	0.0124064
37.769080	0.293542	0.0128368
37.866928	0.293542	0.0139904
37.964775	0.293542	0.014966
38.062622	0.293542	0.014919
38.160470	0.293542	0.0139743
38.258317	0.293542	0.0133409
38.356164	0.293542	0.0137919
38.454012	0.293542	0.014965
38.551859	0.293542	0.0156836
38.649706	0.293542	0.015458
38.747554	0.293542	0.0153943
38.845401	0.293542	0.0162581
38.943249	0.293542	0.0178779
39.041096	0.293542	0.019576
39.138943	0.293542	0.021151
39.236791	0.293542	0.0226682
39.334638	0.293542	0.0238178
39.432485	0.293542	0.0250199
39.530333	0.293542	0.0262645
39.628180	0.293542	0.026711
39.726027	0.293542	0.0272518
39.823875	0.293542	0.028499
39.921722	0.293542	0.0298123
40.019569	0.293542	0.030384
40.117417	0.293542	0.0300693
40.215264	0.293542	0.0297343
40.313112	0.293542	0.0300267
40.410959	0.293542	0.0303922
40.508806	0.293542	0.0302274
40.606654	0.293542	0.029207
40.704501	0.293542	0.02801
40.802348	0.293542	0.0267392
40.900196	0.293542	0.0257077
40.998043	0.293542	0.0249293
41.095890	0.293542	0.0239063
41.193738	0.293542	0.0229009
41.291585	0.293542	0.0218965
41.389432	0.293542	0.020841
41.487280	0.293542	0.0198796
41.585127	0.293542	0.0188532
41.682975	0.293542	0.0183285
41.780822	0.293542	0.0184163
41.878669	0.293542	0.0187263
41.976517	0.293542	0.0191855
42.074364	0.293542	0.0191321
42.172211	0.293542	0.018794
42.270059	0.293542	0.018976
42.367906	0.293542	0.0200156
42.465753	0.293542	0.0214857
42.563601	0.293542	0.0223288
42.661448	0.293542	0.0228516
42.759295	0.293542	0.0238437
42.857143	0.293542	0.0254947
42.954990	0.293542	0.0273975
43.052838	0.293542	0.0288531
43.150685	0.293542	0.0298854
43.248532	0.293542	0.0310032
43.346380	0.293542	0.0322964
43.444227	0.293542	0.0333297
43.542074	0.293542	0.0330458
43.639922	0.293542	0.0321958
43.737769	0.293542	0.0320201
43.835616	0.293542	0.0325311
43.933464	0.293542	0.0323985
44.031311	0.293542	0.0310731
44.129159	0.293542	0.0291531
44.227006	0.293542	0.0273041
44.324853	0.293542	0.0261317
44.422701	0.293542	0.0254858
44.520548	0.293542	0.0242777
44.618395	0.293542	0.0225115
44.716243	0.293542	0.0207796
44.814090	0.293542	0.0196746
44.911937	0.293542	0.0191035
45.009785	0.293542	0.0182998
45.107632	0.293542	0.0175554
45.205479	0.293542	0.0172752
[truncated: 260,145 more rows]
