# Supplementary material for: Cyclodehydrogenation of molecular nanographene precursors catalyzed by atomic hydrogen
Source: Nat Commun. 2025 Jan 15;16:691. doi: 10.1038/s41467-024-54774-1 (PMC11735845; doi:10.1038/s41467-024-54774-1)
Supplement: Supplementary file 4 — Source Data [file 41467_2024_54774_MOESM4_ESM.zip › Source Data/Suppl Figure 5/Suppl Figure_5a.txt]

X[nm]		Y[nm]		Z[nm]
0.000000	0.000000	0.458433
0.048947	0.000000	0.469655
0.097895	0.000000	0.508126
0.146842	0.000000	0.542237
0.195789	0.000000	0.558845
0.244737	0.000000	0.562714
0.293684	0.000000	0.562288
0.342631	0.000000	0.562652
0.391579	0.000000	0.563721
0.440526	0.000000	0.555836
0.489473	0.000000	0.538461
0.538420	0.000000	0.517752
0.587368	0.000000	0.49668
0.636315	0.000000	0.477061
0.685262	0.000000	0.465286
0.734210	0.000000	0.460158
0.783157	0.000000	0.463151
0.832104	0.000000	0.476018
0.881052	0.000000	0.495938
0.929999	0.000000	0.524727
0.978946	0.000000	0.551893
1.027894	0.000000	0.57846
1.076841	0.000000	0.602013
1.125788	0.000000	0.622339
1.174736	0.000000	0.637664
1.223683	0.000000	0.647582
1.272630	0.000000	0.655256
1.321578	0.000000	0.664425
1.370525	0.000000	0.671415
1.419472	0.000000	0.675519
1.468420	0.000000	0.676781
1.517367	0.000000	0.676697
1.566314	0.000000	0.675758
1.615261	0.000000	0.678729
1.664209	0.000000	0.674327
1.713156	0.000000	0.670973
1.762103	0.000000	0.667683
1.811051	0.000000	0.666551
1.859998	0.000000	0.671254
1.908945	0.000000	0.673157
1.957893	0.000000	0.67412
2.006840	0.000000	0.676023
2.055787	0.000000	0.674421
2.104735	0.000000	0.674721
2.153682	0.000000	0.670875
2.202629	0.000000	0.666559
2.251577	0.000000	0.659443
2.300524	0.000000	0.656558
2.349471	0.000000	0.654166
2.398419	0.000000	0.654359
2.447366	0.000000	0.649401
2.496313	0.000000	0.645555
2.545260	0.000000	0.640769
2.594208	0.000000	0.63968
2.643155	0.000000	0.636646
2.692102	0.000000	0.634552
2.741050	0.000000	0.628569
2.789997	0.000000	0.625086
2.838944	0.000000	0.617628
2.887892	0.000000	0.60985
2.936839	0.000000	0.598823
2.985786	0.000000	0.586513
3.034734	0.000000	0.573562
3.083681	0.000000	0.569332
3.132628	0.000000	0.574013
3.181576	0.000000	0.583781
3.230523	0.000000	0.59013
3.279470	0.000000	0.600304
3.328418	0.000000	0.60661
3.377365	0.000000	0.611291
3.426312	0.000000	0.612276
3.475260	0.000000	0.614286
3.524207	0.000000	0.618753
3.573154	0.000000	0.622388
3.622101	0.000000	0.627112
3.671049	0.000000	0.62893
3.719996	0.000000	0.630362
3.768943	0.000000	0.632137
3.817891	0.000000	0.636648
3.866838	0.000000	0.639149
3.915785	0.000000	0.642164
3.964733	0.000000	0.645627
4.013680	0.000000	0.646911
4.062627	0.000000	0.653366
4.111575	0.000000	0.654991
4.160522	0.000000	0.655249
4.209469	0.000000	0.653262
4.258417	0.000000	0.651062
4.307364	0.000000	0.651875
4.356311	0.000000	0.647943
4.405259	0.000000	0.642943
4.454206	0.000000	0.636447
4.503153	0.000000	0.633733
4.552100	0.000000	0.630336
4.601048	0.000000	0.625421
4.649995	0.000000	0.621148
4.698942	0.000000	0.612664
4.747890	0.000000	0.608818
4.796837	0.000000	0.600163
4.845784	0.000000	0.589905
4.894732	0.000000	0.574625
4.943679	0.000000	0.555968
4.992626	0.000000	0.515789
5.041574	0.000000	0.480312
5.090521	0.000000	0.466591
5.139468	0.000000	0.457958
5.188416	0.000000	0.455822
5.237363	0.000000	0.455224
5.286310	0.000000	0.458089
5.335258	0.000000	0.461809
5.384205	0.000000	0.46976
5.433152	0.000000	0.480191
5.482100	0.000000	0.493999
5.531047	0.000000	0.509388
5.579994	0.000000	0.517254
5.628941	0.000000	0.523303
5.677889	0.000000	0.528604
5.726836	0.000000	0.532965
5.775783	0.000000	0.541665
5.824731	0.000000	0.543611
5.873678	0.000000	0.545151
5.922625	0.000000	0.542245
5.971573	0.000000	0.543421
6.020520	0.000000	0.543486
6.069467	0.000000	0.5415
6.118415	0.000000	0.534085
6.167362	0.000000	0.524019
6.216309	0.000000	0.519788
6.265257	0.000000	0.513292
6.314204	0.000000	0.507245
6.363151	0.000000	0.497906
6.412099	0.000000	0.491004
6.461046	0.000000	0.482904
6.509993	0.000000	0.479422
6.558940	0.000000	0.476046
6.607888	0.000000	0.470148
6.656835	0.000000	0.465789
6.705782	0.000000	0.463353
6.754730	0.000000	0.463077
6.803677	0.000000	0.461453
6.852624	0.000000	0.460728
6.901572	0.000000	0.458399
6.950519	0.000000	0.457716
6.999466	0.000000	0.459726
7.048414	0.000000	0.456949
7.097361	0.000000	0.457014
7.146308	0.000000	0.454984
7.195256	0.000000	0.45678
7.244203	0.000000	0.458363
7.293150	0.000000	0.457167
7.342098	0.000000	0.461656
7.391045	0.000000	0.478755
7.439992	0.000000	0.512332
7.488940	0.000000	0.545653
7.537887	0.000000	0.566535
7.586834	0.000000	0.580342
7.635781	0.000000	0.591927
7.684729	0.000000	0.602593
7.733676	0.000000	0.610352
7.782623	0.000000	0.614114
7.831571	0.000000	0.61356
7.880518	0.000000	0.612599
7.929465	0.000000	0.611574
7.978413	0.000000	0.610977
8.027360	0.000000	0.607195
8.076307	0.000000	0.59854
8.125255	0.000000	0.592407
8.174202	0.000000	0.584457
8.223149	0.000000	0.581744
8.272097	0.000000	0.578048
8.321044	0.000000	0.570547
8.369991	0.000000	0.563003
8.418939	0.000000	0.553408
8.467886	0.000000	0.546613
8.516833	0.000000	0.535671
8.565780	0.000000	0.522293
8.614728	0.000000	0.508466
8.663675	0.000000	0.506394
8.712622	0.000000	0.525309
8.761570	0.000000	0.546768
8.810517	0.000000	0.565342
8.859464	0.000000	0.576969
8.908412	0.000000	0.589152
8.957359	0.000000	0.598536
9.006306	0.000000	0.606274
9.055254	0.000000	0.610977
9.104201	0.000000	0.612773
9.153148	0.000000	0.615232
9.202096	0.000000	0.615339
9.251043	0.000000	0.618653
9.299990	0.000000	0.618654
9.348938	0.000000	0.619211
9.397885	0.000000	0.620686
9.446832	0.000000	0.622931
9.495780	0.000000	0.623851
9.544727	0.000000	0.624002
9.593674	0.000000	0.626546
9.642621	0.000000	0.626676
9.691569	0.000000	0.632233
9.740516	0.000000	0.631358
9.789463	0.000000	0.633838
9.838411	0.000000	0.633497
9.887358	0.000000	0.634032
9.936305	0.000000	0.638415
9.985253	0.000000	0.638544
10.034200	0.000000	0.642648
10.083147	0.000000	0.641346
10.132095	0.000000	0.642907
10.181042	0.000000	0.642138
10.229989	0.000000	0.63825
10.278937	0.000000	0.632245
10.327884	0.000000	0.625385
10.376831	0.000000	0.616367
10.425779	0.000000	0.608482
10.474726	0.000000	0.602755
10.523673	0.000000	0.59534
10.572620	0.000000	0.587454
10.621568	0.000000	0.579227
10.670515	0.000000	0.567003
10.719462	0.000000	0.55651
10.768410	0.000000	0.537297
10.817357	0.000000	0.517016
10.866304	0.000000	0.494041
10.915252	0.000000	0.476495
10.964199	0.000000	0.463096
11.013146	0.000000	0.458138
11.062094	0.000000	0.452433
11.111041	0.000000	0.447753
11.159988	0.000000	0.449507
11.208936	0.000000	0.448717
11.257883	0.000000	0.451005
11.306830	0.000000	0.449916
11.355778	0.000000	0.448015
11.404725	0.000000	0.449426
11.453672	0.000000	0.446734
11.502620	0.000000	0.448744
11.551567	0.000000	0.446929
11.600514	0.000000	0.446694
11.649461	0.000000	0.448213
11.698409	0.000000	0.446483
11.747356	0.000000	0.446826
11.796303	0.000000	0.446912
11.845251	0.000000	0.447469
11.894198	0.000000	0.451082
11.943145	0.000000	0.450976
11.992093	0.000000	0.449823
12.041040	0.000000	0.450614
12.089987	0.000000	0.44929
12.138935	0.000000	0.4485
12.187882	0.000000	0.445744
12.236829	0.000000	0.440146
12.285777	0.000000	0.437753
12.334724	0.000000	0.433693
12.383671	0.000000	0.430916
12.432619	0.000000	0.428651
12.481566	0.000000	0.423437
12.530513	0.000000	0.421835
12.579460	0.000000	0.4222
12.628408	0.000000	0.420341
12.677355	0.000000	0.421283
12.726302	0.000000	0.419809
12.775250	0.000000	0.420793
12.824197	0.000000	0.422034
12.873144	0.000000	0.427613
12.922092	0.000000	0.428469
12.971039	0.000000	0.431718
13.019986	0.000000	0.433835
13.068934	0.000000	0.435909
13.117881	0.000000	0.439885
13.166828	0.000000	0.439502
13.215776	0.000000	0.439759
13.264723	0.000000	0.437559
13.313670	0.000000	0.435593
13.362618	0.000000	0.437069
13.411565	0.000000	0.434933
13.460512	0.000000	0.437584
13.509460	0.000000	0.437777
13.558407	0.000000	0.437351
13.607354	0.000000	0.440344
13.656301	0.000000	0.43684
13.705249	0.000000	0.436905
13.754196	0.000000	0.435901
13.803143	0.000000	0.434663
13.852091	0.000000	0.435754
13.901038	0.000000	0.436481
13.949985	0.000000	0.437636
13.998933	0.000000	0.440929
14.047880	0.000000	0.45324
14.096827	0.000000	0.472412
14.145775	0.000000	0.491819
14.194722	0.000000	0.511868
14.243669	0.000000	0.527855
14.292617	0.000000	0.544975
14.341564	0.000000	0.556881
14.390511	0.000000	0.564255
14.439459	0.000000	0.568937
14.488406	0.000000	0.572186
14.537353	0.000000	0.574966
14.586300	0.000000	0.579968
14.635248	0.000000	0.582277
14.684195	0.000000	0.581445
14.733142	0.000000	0.582023
14.782090	0.000000	0.582729
14.831037	0.000000	0.584034
14.879984	0.000000	0.585787
14.928932	0.000000	0.587904
14.977879	0.000000	0.591303
15.026826	0.000000	0.596562
15.075774	0.000000	0.605774
15.124721	0.000000	0.613448
15.173668	0.000000	0.615629
15.222616	0.000000	0.617788
15.271563	0.000000	0.617469
15.320510	0.000000	0.621701
15.369458	0.000000	0.627131
15.418405	0.000000	0.637091
15.467352	0.000000	0.6425
15.516300	0.000000	0.649447
15.565247	0.000000	0.655881
15.614194	0.000000	0.65227
15.663141	0.000000	0.649877
15.712089	0.000000	0.640068
15.761036	0.000000	0.62545
15.809983	0.000000	0.603416
15.858931	0.000000	0.596279
15.907878	0.000000	0.602905
15.956825	0.000000	0.614725
16.005773	0.000000	0.639454
16.054720	0.000000	0.703978
16.103667	0.000000	0.770618
16.152615	0.000000	0.809261
16.201562	0.000000	0.833776
16.250509	0.000000	0.850362
16.299457	0.000000	0.864533
16.348404	0.000000	0.873168
16.397351	0.000000	0.877486
16.446299	0.000000	0.879539
16.495246	0.000000	0.881827
16.544193	0.000000	0.87922
16.593140	0.000000	0.872831
16.642088	0.000000	0.863065
16.691035	0.000000	0.847635
16.739982	0.000000	0.82122
16.788930	0.000000	0.789397
16.837877	0.000000	0.760225
16.886824	0.000000	0.736866
16.935772	0.000000	0.718251
16.984719	0.000000	0.70218
17.033666	0.000000	0.687306
17.082614	0.000000	0.673201
17.131561	0.000000	0.662452
17.180508	0.000000	0.651339
17.229456	0.000000	0.635909
17.278403	0.000000	0.622745
17.327350	0.000000	0.611247
17.376298	0.000000	0.606183
17.425245	0.000000	0.603235
17.474192	0.000000	0.602402
17.523140	0.000000	0.605267
17.572087	0.000000	0.603195
17.621034	0.000000	0.604243
17.669981	0.000000	0.603154
17.718929	0.000000	0.602963
17.767876	0.000000	0.602472
17.816823	0.000000	0.599887
17.865771	0.000000	0.595592
17.914718	0.000000	0.589032
17.963665	0.000000	0.581702
18.012613	0.000000	0.570269
18.061560	0.000000	0.557339
18.110507	0.000000	0.538639
18.159455	0.000000	0.515152
18.208402	0.000000	0.490254
18.257349	0.000000	0.451336
18.306297	0.000000	0.430371
18.355244	0.000000	0.419365
18.404191	0.000000	0.417186
18.453139	0.000000	0.417507
18.502086	0.000000	0.416696
18.551033	0.000000	0.417723
18.599980	0.000000	0.414048
18.648928	0.000000	0.416186
18.697875	0.000000	0.415033
18.746822	0.000000	0.415953
18.795770	0.000000	0.415933
18.844717	0.000000	0.414031
18.893664	0.000000	0.414054
18.942612	0.000000	0.415059
18.991559	0.000000	0.417326
19.040506	0.000000	0.416814
19.089454	0.000000	0.414592
19.138401	0.000000	0.4175
19.187348	0.000000	0.41733
19.236296	0.000000	0.42184
19.285243	0.000000	0.420687
19.334190	0.000000	0.422034
19.383138	0.000000	0.421843
19.432085	0.000000	0.426354
19.481032	0.000000	0.438815
19.529980	0.000000	0.45134
19.578927	0.000000	0.465169
19.627874	0.000000	0.478827
19.676821	0.000000	0.493831
19.725769	0.000000	0.507874
19.774716	0.000000	0.518176
19.823663	0.000000	0.524418
19.872611	0.000000	0.52895
19.921558	0.000000	0.537714
19.970505	0.000000	0.542502
20.019453	0.000000	0.547568
20.068400	0.000000	0.548061
0.000000	0.048974	0.473558
0.048947	0.048974	0.511624
0.097895	0.048974	0.553856
0.146842	0.048974	0.578543
0.195789	0.048974	0.588973
0.244737	0.048974	0.592372
0.293684	0.048974	0.595024
0.342631	0.048974	0.593999
0.391579	0.048974	0.591243
0.440526	0.048974	0.581327
0.489473	0.048974	0.564572
0.538420	0.048974	0.545081
0.587368	0.048974	0.524693
0.636315	0.048974	0.496952
0.685262	0.048974	0.474662
0.734210	0.048974	0.460963
0.783157	0.048974	0.464448
0.832104	0.048974	0.476567
0.881052	0.048974	0.50307
0.929999	0.048974	0.531133
0.978946	0.048974	0.560585
1.027894	0.048974	0.586874
1.076841	0.048974	0.607072
1.125788	0.048974	0.629193
1.174736	0.048974	0.641077
1.223683	0.048974	0.650995
1.272630	0.048974	0.657087
1.321578	0.048974	0.667475
1.370525	0.048974	0.674294
1.419472	0.048974	0.678633
1.468420	0.048974	0.677502
1.517367	0.048974	0.67902
1.566314	0.048974	0.67823
1.615261	0.048974	0.680027
1.664209	0.048974	0.676629
1.713156	0.048974	0.671629
1.762103	0.048974	0.66742
1.811051	0.048974	0.667805
1.859998	0.048974	0.669388
1.908945	0.048974	0.670543
1.957893	0.048974	0.669625
2.006840	0.048974	0.671571
2.055787	0.048974	0.672127
2.104735	0.048974	0.670376
2.153682	0.048974	0.667086
2.202629	0.048974	0.661914
2.251577	0.048974	0.655781
2.300524	0.048974	0.653581
2.349471	0.048974	0.65262
2.398419	0.048974	0.64839
2.447366	0.048974	0.647471
2.496313	0.048974	0.641766
2.545260	0.048974	0.639715
2.594208	0.048974	0.638306
2.643155	0.048974	0.635357
2.692102	0.048974	0.631896
2.741050	0.048974	0.626019
2.789997	0.048974	0.621938
2.838944	0.048974	0.614801
2.887892	0.048974	0.605548
2.936839	0.048974	0.596401
2.985786	0.048974	0.58189
3.034734	0.048974	0.573941
3.083681	0.048974	0.571142
3.132628	0.048974	0.576016
3.181576	0.048974	0.583839
3.230523	0.048974	0.592325
3.279470	0.048974	0.599101
3.328418	0.048974	0.606411
3.377365	0.048974	0.61043
3.426312	0.048974	0.611051
3.475260	0.048974	0.612206
3.524207	0.048974	0.616225
3.573154	0.048974	0.622809
3.622101	0.048974	0.625289
3.671049	0.048974	0.62779
3.719996	0.048974	0.627727
3.768943	0.048974	0.630955
3.817891	0.048974	0.634034
3.866838	0.048974	0.637818
3.915785	0.048974	0.641238
3.964733	0.048974	0.642415
4.013680	0.048974	0.64855
4.062627	0.048974	0.65244
4.111575	0.048974	0.654408
4.160522	0.048974	0.654302
4.209469	0.048974	0.652572
4.258417	0.048974	0.652081
4.307364	0.048974	0.647743
4.356311	0.048974	0.646398
4.405259	0.048974	0.636418
4.454206	0.048974	0.631589
4.503153	0.048974	0.626781
4.552100	0.048974	0.620584
4.601048	0.048974	0.619794
4.649995	0.048974	0.610028
4.698942	0.048974	0.60584
4.747890	0.048974	0.596864
4.796837	0.048974	0.586201
4.845784	0.048974	0.572438
4.894732	0.048974	0.554123
4.943679	0.048974	0.525356
4.992626	0.048974	0.487827
5.041574	0.048974	0.470709
5.090521	0.048974	0.458122
5.139468	0.048974	0.455643
5.188416	0.048974	0.452631
5.237363	0.048974	0.453551
5.286310	0.048974	0.459301
5.335258	0.048974	0.46924
5.384205	0.048974	0.481958
5.433152	0.048974	0.497988
5.482100	0.048974	0.514146
5.531047	0.048974	0.527697
5.579994	0.048974	0.535542
5.628941	0.048974	0.538856
5.677889	0.048974	0.54311
5.726836	0.048974	0.547535
5.775783	0.048974	0.552302
5.824731	0.048974	0.555509
5.873678	0.048974	0.55333
5.922625	0.048974	0.554677
5.971573	0.048974	0.554208
6.020520	0.048974	0.55423
6.069467	0.048974	0.553312
6.118415	0.048974	0.545085
6.167362	0.048974	0.538888
6.216309	0.048974	0.53175
6.265257	0.048974	0.525874
6.314204	0.048974	0.519698
6.363151	0.048974	0.509077
6.412099	0.048974	0.499311
6.461046	0.048974	0.49414
6.509993	0.048974	0.485442
6.558940	0.048974	0.479673
6.607888	0.048974	0.472492
6.656835	0.048974	0.467343
6.705782	0.048974	0.464971
6.754730	0.048974	0.462643
6.803677	0.048974	0.461746
6.852624	0.048974	0.459417
6.901572	0.048974	0.455935
6.950519	0.048974	0.459184
6.999466	0.048974	0.458587
7.048414	0.048974	0.45784
7.097361	0.048974	0.455768
7.146308	0.048974	0.454593
7.195256	0.048974	0.456411
7.244203	0.048974	0.458442
7.293150	0.048974	0.459811
7.342098	0.048974	0.469665
7.391045	0.048974	0.503925
7.439992	0.048974	0.542076
7.488940	0.048974	0.573794
7.537887	0.048974	0.591641
7.586834	0.048974	0.601836
7.635781	0.048974	0.609959
7.684729	0.048974	0.616991
7.733676	0.048974	0.624836
7.782623	0.048974	0.627316
7.831571	0.048974	0.627103
7.880518	0.048974	0.622125
7.929465	0.048974	0.619732
7.978413	0.048974	0.616441
8.027360	0.048974	0.611057
8.076307	0.048974	0.603705
8.125255	0.048974	0.595371
8.174202	0.048974	0.590392
8.223149	0.048974	0.585371
8.272097	0.048974	0.582636
8.321044	0.048974	0.576567
8.369991	0.048974	0.570477
8.418939	0.048974	0.564622
8.467886	0.048974	0.553809
8.516833	0.048974	0.542119
8.565780	0.048974	0.527544
8.614728	0.048974	0.513738
8.663675	0.048974	0.512414
8.712622	0.048974	0.533253
8.761570	0.048974	0.55266
8.810517	0.048974	0.568562
8.859464	0.048974	0.58128
8.908412	0.048974	0.59092
8.957359	0.048974	0.603295
9.006306	0.048974	0.607165
9.055254	0.048974	0.611611
9.104201	0.048974	0.613151
9.153148	0.048974	0.613302
9.202096	0.048974	0.617492
9.251043	0.048974	0.617001
9.299990	0.048974	0.617771
9.348938	0.048974	0.617302
9.397885	0.048974	0.618585
9.446832	0.048974	0.622733
9.495780	0.048974	0.622563
9.544727	0.048974	0.623568
9.593674	0.048974	0.62374
9.642621	0.048974	0.6259
9.691569	0.048974	0.629555
9.740516	0.048974	0.630048
9.789463	0.048974	0.628895
9.838411	0.048974	0.629067
9.887358	0.048974	0.629495
9.936305	0.048974	0.633087
9.985253	0.048974	0.63313
10.034200	0.048974	0.63514
10.083147	0.048974	0.635141
10.132095	0.048974	0.636275
10.181042	0.048974	0.636896
10.229989	0.048974	0.631383
10.278937	0.048974	0.626254
10.327884	0.048974	0.617664
10.376831	0.048974	0.609906
10.425779	0.048974	0.604906
10.474726	0.048974	0.597854
10.523673	0.048974	0.595953
10.572620	0.048974	0.585481
10.621568	0.048974	0.577617
10.670515	0.048974	0.567231
10.719462	0.048974	0.551844
10.768410	0.048974	0.535624
10.817357	0.048974	0.514786
10.866304	0.048974	0.491812
10.915252	0.048974	0.473604
10.964199	0.048974	0.461593
11.013146	0.048974	0.452383
11.062094	0.048974	0.447126
11.111041	0.048974	0.445033
11.159988	0.048974	0.445247
11.208936	0.048974	0.444906
11.257883	0.048974	0.44619
11.306830	0.048974	0.444481
11.355778	0.048974	0.44508
11.404725	0.048974	0.444333
11.453672	0.048974	0.44442
11.502620	0.048974	0.443587
11.551567	0.048974	0.442926
11.600514	0.048974	0.444978
11.649461	0.048974	0.446689
11.698409	0.048974	0.44716
11.747356	0.048974	0.447503
11.796303	0.048974	0.446777
11.845251	0.048974	0.449108
11.894198	0.048974	0.453832
11.943145	0.048974	0.454688
11.992093	0.048974	0.454433
12.041040	0.048974	0.451377
12.089987	0.048974	0.450929
12.138935	0.048974	0.449178
12.187882	0.048974	0.445439
12.236829	0.048974	0.439968
12.285777	0.048974	0.433194
12.334724	0.048974	0.429968
12.383671	0.048974	0.427447
12.432619	0.048974	0.425183
12.481566	0.048974	0.419776
12.530513	0.048974	0.417448
12.579460	0.048974	0.416487
12.628408	0.048974	0.415954
12.677355	0.048974	0.416061
12.726302	0.048974	0.415571
12.775250	0.048974	0.417538
12.824197	0.048974	0.418479
12.873144	0.048974	0.424336
12.922092	0.048974	0.426795
12.971039	0.048974	0.429147
13.019986	0.048974	0.432931
13.068934	0.048974	0.434407
13.117881	0.048974	0.438041
13.166828	0.048974	0.436888
13.215776	0.048974	0.436504
13.264723	0.048974	0.434496
13.313670	0.048974	0.432937
13.362618	0.048974	0.434947
13.411565	0.048974	0.434691
13.460512	0.048974	0.434735
13.509460	0.048974	0.434864
13.558407	0.048974	0.435848
13.607354	0.048974	0.437238
13.656301	0.048974	0.43491
13.705249	0.048974	0.433479
13.754196	0.048974	0.432326
13.803143	0.048974	0.432818
13.852091	0.048974	0.435726
13.901038	0.048974	0.435748
13.949985	0.048974	0.440729
13.998933	0.048974	0.444235
14.047880	0.048974	0.462638
14.096827	0.048974	0.486875
14.145775	0.048974	0.509402
14.194722	0.048974	0.526223
14.243669	0.048974	0.540458
14.292617	0.048974	0.554822
14.341564	0.048974	0.564975
14.390511	0.048974	0.57205
14.439459	0.048974	0.573205
14.488406	0.048974	0.576134
14.537353	0.048974	0.578721
14.586300	0.048974	0.58321
14.635248	0.048974	0.583147
14.684195	0.048974	0.585178
14.733142	0.048974	0.584025
14.782090	0.048974	0.585095
14.831037	0.048974	0.58905
14.879984	0.048974	0.590205
14.928932	0.048974	0.595057
14.977879	0.048974	0.598371
15.026826	0.048974	0.604848
15.075774	0.048974	0.614017
15.124721	0.048974	0.618464
15.173668	0.048974	0.621713
15.222616	0.048974	0.622591
15.271563	0.048974	0.623895
15.320510	0.048974	0.626034
15.369458	0.048974	0.630544
15.418405	0.048974	0.637042
15.467352	0.048974	0.643241
15.516300	0.048974	0.652176
15.565247	0.048974	0.653181
15.614194	0.048974	0.653781
15.663141	0.048974	0.646366
15.712089	0.048974	0.637198
15.761036	0.048974	0.621212
15.809983	0.048974	0.602021
15.858931	0.048974	0.601958
15.907878	0.048974	0.608755
15.956825	0.048974	0.621002
16.005773	0.048974	0.65879
16.054720	0.048974	0.730196
16.103667	0.048974	0.788159
16.152615	0.048974	0.818017
16.201562	0.048974	0.840245
16.250509	0.048974	0.857024
16.299457	0.048974	0.869442
16.348404	0.048974	0.876303
16.397351	0.048974	0.879916
16.446299	0.048974	0.880901
16.495246	0.048974	0.880602
16.544193	0.048974	0.877226
16.593140	0.048974	0.866135
16.642088	0.048974	0.848461
16.691035	0.048974	0.821939
16.739982	0.048974	0.792531
16.788930	0.048974	0.765817
16.837877	0.048974	0.745941
16.886824	0.048974	0.728674
16.935772	0.048974	0.715381
16.984719	0.048974	0.699844
17.033666	0.048974	0.685547
17.082614	0.048974	0.670801
17.131561	0.048974	0.660949
17.180508	0.048974	0.647614
17.229456	0.048974	0.629683
17.278403	0.048974	0.61592
17.327350	0.048974	0.607843
17.376298	0.048974	0.602458
17.425245	0.048974	0.60139
17.474192	0.048974	0.600301
17.523140	0.048974	0.603251
17.572087	0.048974	0.601543
17.621034	0.048974	0.601928
17.669981	0.048974	0.59992
17.718929	0.048974	0.599494
17.767876	0.048974	0.599944
17.816823	0.048974	0.595649
17.865771	0.048974	0.591888
17.914718	0.048974	0.582977
17.963665	0.048974	0.57663
18.012613	0.048974	0.564214
18.061560	0.048974	0.546924
18.110507	0.048974	0.528545
18.159455	0.048974	0.505058
18.208402	0.048974	0.473641
18.257349	0.048974	0.438827
18.306297	0.048974	0.423931
18.355244	0.048974	0.418739
18.404191	0.048974	0.415213
18.453139	0.048974	0.41468
18.502086	0.048974	0.417224
18.551033	0.048974	0.415665
18.599980	0.048974	0.415131
18.648928	0.048974	0.413081
18.697875	0.048974	0.412013
18.746822	0.048974	0.414515
18.795770	0.048974	0.413361
18.844717	0.048974	0.414559
18.893664	0.048974	0.412573
18.942612	0.048974	0.414198
18.991559	0.048974	0.414968
19.040506	0.048974	0.414456
19.089454	0.048974	0.414821
19.138401	0.048974	0.414052
19.187348	0.048974	0.417537
19.236296	0.048974	0.419183
19.285243	0.048974	0.420039
19.334190	0.048974	0.420019
19.383138	0.048974	0.423375
19.432085	0.048974	0.432438
19.481032	0.048974	0.445797
19.529980	0.048974	0.463259
19.578927	0.048974	0.476789
19.627874	0.048974	0.49034
19.676821	0.048974	0.504767
19.725769	0.048974	0.517186
19.774716	0.048974	0.525928
19.823663	0.048974	0.53155
19.872611	0.048974	0.536573
19.921558	0.048974	0.544568
19.970505	0.048974	0.546941
20.019453	0.048974	0.551387
20.068400	0.048974	0.551431
0.000000	0.097949	0.512151
0.048947	0.097949	0.555666
0.097895	0.097949	0.591572
0.146842	0.097949	0.612625
0.195789	0.097949	0.620684
0.244737	0.097949	0.621604
0.293684	0.097949	0.620942
0.342631	0.097949	0.618143
0.391579	0.097949	0.614126
0.440526	0.097949	0.606775
0.489473	0.097949	0.590853
0.538420	0.097949	0.572517
0.587368	0.097949	0.548602
0.636315	0.097949	0.517699
0.685262	0.097949	0.48827
0.734210	0.097949	0.468587
0.783157	0.097949	0.466237
0.832104	0.097949	0.484126
0.881052	0.097949	0.510672
0.929999	0.097949	0.540359
0.978946	0.097949	0.568999
1.027894	0.097949	0.5908
1.076841	0.097949	0.611874
1.125788	0.097949	0.629978
1.174736	0.097949	0.642866
1.223683	0.097949	0.65225
1.272630	0.097949	0.66003
1.321578	0.097949	0.669285
1.370525	0.097949	0.675185
1.419472	0.097949	0.679418
1.468420	0.097949	0.67897
1.517367	0.097949	0.67927
1.566314	0.097949	0.681601
1.615261	0.097949	0.680896
1.664209	0.097949	0.677456
1.713156	0.097949	0.671217
1.762103	0.097949	0.667755
1.811051	0.097949	0.666581
1.859998	0.097949	0.668014
1.908945	0.097949	0.667951
1.957893	0.097949	0.667567
2.006840	0.097949	0.668102
2.055787	0.097949	0.667077
2.104735	0.097949	0.667206
2.153682	0.097949	0.662676
2.202629	0.097949	0.657142
2.251577	0.097949	0.652398
2.300524	0.097949	0.649899
2.349471	0.097949	0.650562
2.398419	0.097949	0.64584
2.447366	0.097949	0.643746
2.496313	0.097949	0.639686
2.545260	0.097949	0.638939
2.594208	0.097949	0.637188
2.643155	0.097949	0.633256
2.692102	0.097949	0.629453
2.741050	0.097949	0.623021
2.789997	0.097949	0.61973
2.838944	0.097949	0.611524
2.887892	0.097949	0.604643
2.936839	0.097949	0.594535
2.985786	0.097949	0.584171
3.034734	0.097949	0.576029
3.083681	0.097949	0.57276
3.132628	0.097949	0.576928
3.181576	0.097949	0.584431
3.230523	0.097949	0.592596
3.279470	0.097949	0.598859
3.328418	0.097949	0.606063
3.377365	0.097949	0.607731
3.426312	0.097949	0.607112
3.475260	0.097949	0.610533
3.524207	0.097949	0.613974
3.573154	0.097949	0.619019
3.622101	0.097949	0.622654
3.671049	0.097949	0.623125
3.719996	0.097949	0.625327
3.768943	0.097949	0.628534
3.817891	0.097949	0.632574
3.866838	0.097949	0.634563
3.915785	0.097949	0.638967
3.964733	0.097949	0.640271
4.013680	0.097949	0.646598
4.062627	0.097949	0.652306
4.111575	0.097949	0.654038
4.160522	0.097949	0.650769
4.209469	0.097949	0.649039
4.258417	0.097949	0.647052
4.307364	0.097949	0.645108
4.356311	0.097949	0.637073
4.405259	0.097949	0.628953
4.454206	0.097949	0.621922
4.503153	0.097949	0.615981
4.552100	0.097949	0.610468
4.601048	0.097949	0.602198
4.649995	0.097949	0.59583
4.698942	0.097949	0.589184
4.747890	0.097949	0.580829
4.796837	0.097949	0.567771
4.845784	0.097949	0.548451
4.894732	0.097949	0.515304
4.943679	0.097949	0.486901
4.992626	0.097949	0.470808
5.041574	0.097949	0.461555
5.090521	0.097949	0.454289
5.139468	0.097949	0.450636
5.188416	0.097949	0.449162
5.237363	0.097949	0.455917
5.286310	0.097949	0.4681
5.335258	0.097949	0.488618
5.384205	0.097949	0.505952
5.433152	0.097949	0.522068
5.482100	0.097949	0.534786
5.531047	0.097949	0.546114
5.579994	0.097949	0.550347
5.628941	0.097949	0.553596
5.677889	0.097949	0.558513
5.726836	0.097949	0.560266
5.775783	0.097949	0.565846
5.824731	0.097949	0.564628
5.873678	0.097949	0.563432
5.922625	0.097949	0.563626
5.971573	0.097949	0.566619
6.020520	0.097949	0.565444
6.069467	0.097949	0.562945
6.118415	0.097949	0.557132
6.167362	0.097949	0.548392
6.216309	0.097949	0.546747
6.265257	0.097949	0.539824
6.314204	0.097949	0.531725
6.363151	0.097949	0.523305
6.412099	0.097949	0.510354
6.461046	0.097949	0.504755
6.509993	0.097949	0.49563
6.558940	0.097949	0.48674
6.607888	0.097949	0.476889
6.656835	0.097949	0.468811
6.705782	0.097949	0.465563
6.754730	0.097949	0.46114
6.803677	0.097949	0.462039
6.852624	0.097949	0.457274
6.901572	0.097949	0.457446
6.950519	0.097949	0.457554
6.999466	0.097949	0.458046
7.048414	0.097949	0.456829
7.097361	0.097949	0.455975
7.146308	0.097949	0.455527
7.195256	0.097949	0.456169
7.244203	0.097949	0.458521
7.293150	0.097949	0.467242
7.342098	0.097949	0.500691
7.391045	0.097949	0.543308
7.439992	0.097949	0.576992
7.488940	0.097949	0.599669
7.537887	0.097949	0.613178
7.586834	0.097949	0.623053
7.635781	0.097949	0.631603
7.684729	0.097949	0.640238
7.733676	0.097949	0.642419
7.782623	0.097949	0.640838
7.831571	0.097949	0.636886
7.880518	0.097949	0.631992
7.929465	0.097949	0.631566
7.978413	0.097949	0.624407
8.027360	0.097949	0.616051
8.076307	0.097949	0.606969
8.125255	0.097949	0.598592
8.174202	0.097949	0.59434
8.223149	0.097949	0.592588
8.272097	0.097949	0.589725
8.321044	0.097949	0.583464
8.369991	0.097949	0.579939
8.418939	0.097949	0.57263
8.467886	0.097949	0.563911
8.516833	0.097949	0.551025
8.565780	0.097949	0.535338
8.614728	0.097949	0.520635
8.663675	0.097949	0.522645
8.712622	0.097949	0.542672
8.761570	0.097949	0.560583
8.810517	0.097949	0.574049
8.859464	0.097949	0.586873
8.908412	0.097949	0.595124
8.957359	0.097949	0.605298
9.006306	0.097949	0.609744
9.055254	0.097949	0.612652
9.104201	0.097949	0.614769
9.153148	0.097949	0.615582
9.202096	0.097949	0.617015
9.251043	0.097949	0.618982
9.299990	0.097949	0.617081
9.348938	0.097949	0.617766
9.397885	0.097949	0.619391
9.446832	0.097949	0.622491
9.495780	0.097949	0.623091
9.544727	0.097949	0.62384
9.593674	0.097949	0.623007
9.642621	0.097949	0.626834
9.691569	0.097949	0.627647
9.740516	0.097949	0.627819
9.789463	0.097949	0.626537
9.838411	0.097949	0.626645
9.887358	0.097949	0.625984
9.936305	0.097949	0.62716
9.985253	0.097949	0.626669
10.034200	0.097949	0.628594
10.083147	0.097949	0.629279
10.132095	0.097949	0.632293
10.181042	0.097949	0.629452
10.229989	0.097949	0.625413
10.278937	0.097949	0.619558
10.327884	0.097949	0.6121
10.376831	0.097949	0.6071
10.425779	0.097949	0.603553
10.474726	0.097949	0.599087
10.523673	0.097949	0.592506
10.572620	0.097949	0.58539
10.621568	0.097949	0.576713
10.670515	0.097949	0.566071
10.719462	0.097949	0.550577
10.768410	0.097949	0.532027
10.817357	0.097949	0.513562
10.866304	0.097949	0.493216
10.915252	0.097949	0.472935
10.964199	0.097949	0.458552
11.013146	0.097949	0.449384
11.062094	0.097949	0.445538
11.111041	0.097949	0.443081
11.159988	0.097949	0.443253
11.208936	0.097949	0.441822
11.257883	0.097949	0.442058
11.306830	0.097949	0.44144
11.355778	0.097949	0.439752
11.404725	0.097949	0.441335
11.453672	0.097949	0.441272
11.502620	0.097949	0.440909
11.551567	0.097949	0.442791
11.600514	0.097949	0.444673
11.649461	0.097949	0.445935
11.698409	0.097949	0.448415
11.747356	0.097949	0.448202
11.796303	0.097949	0.451687
11.845251	0.097949	0.454252
11.894198	0.097949	0.458357
11.943145	0.097949	0.45855
11.992093	0.097949	0.458081
12.041040	0.097949	0.457676
12.089987	0.097949	0.455347
12.138935	0.097949	0.452548
12.187882	0.097949	0.445304
12.236829	0.097949	0.438188
12.285777	0.097949	0.432141
12.334724	0.097949	0.427696
12.383671	0.097949	0.424961
12.432619	0.097949	0.419833
12.481566	0.097949	0.41603
12.530513	0.097949	0.41338
12.579460	0.097949	0.414151
12.628408	0.097949	0.414045
12.677355	0.097949	0.412571
12.726302	0.097949	0.411739
12.775250	0.097949	0.410586
12.824197	0.097949	0.417383
12.873144	0.097949	0.420333
12.922092	0.097949	0.422899
12.971039	0.097949	0.425678
13.019986	0.097949	0.427368
13.068934	0.097949	0.431194
13.117881	0.097949	0.433781
13.166828	0.097949	0.432735
13.215776	0.097949	0.43015
13.264723	0.097949	0.43013
13.313670	0.097949	0.428164
13.362618	0.097949	0.430644
13.411565	0.097949	0.429555
13.460512	0.097949	0.431223
13.509460	0.097949	0.429985
13.558407	0.097949	0.430413
13.607354	0.097949	0.431761
13.656301	0.097949	0.42971
13.705249	0.097949	0.428578
13.754196	0.097949	0.428536
13.803143	0.097949	0.429905
13.852091	0.097949	0.432236
13.901038	0.097949	0.434673
13.949985	0.097949	0.443437
13.998933	0.097949	0.456133
14.047880	0.097949	0.479686
14.096827	0.097949	0.502385
14.145775	0.097949	0.519099
14.194722	0.097949	0.536561
14.243669	0.097949	0.550347
14.292617	0.097949	0.563065
14.341564	0.097949	0.569969
14.390511	0.097949	0.575142
14.439459	0.097949	0.576725
14.488406	0.097949	0.577944
14.537353	0.097949	0.583224
14.586300	0.097949	0.584871
14.635248	0.097949	0.584337
14.684195	0.097949	0.584638
14.733142	0.097949	0.585258
14.782090	0.097949	0.589555
14.831037	0.097949	0.595498
14.879984	0.097949	0.597123
14.928932	0.097949	0.598385
14.977879	0.097949	0.602917
15.026826	0.097949	0.610847
15.075774	0.097949	0.618884
15.124721	0.097949	0.625147
15.173668	0.097949	0.625811
15.222616	0.097949	0.62626
15.271563	0.097949	0.624893
15.320510	0.097949	0.628955
15.369458	0.097949	0.630174
15.418405	0.097949	0.636095
15.467352	0.097949	0.641418
15.516300	0.097949	0.646848
15.565247	0.097949	0.652213
15.614194	0.097949	0.649885
15.663141	0.097949	0.643132
15.712089	0.097949	0.634199
15.761036	0.097949	0.617145
15.809983	0.097949	0.602185
15.858931	0.097949	0.605798
15.907878	0.097949	0.614198
15.956825	0.097949	0.625228
16.005773	0.097949	0.665088
16.054720	0.097949	0.742222
16.103667	0.097949	0.793196
16.152615	0.097949	0.823503
16.201562	0.097949	0.842227
16.250509	0.097949	0.858663
16.299457	0.097949	0.869051
16.348404	0.097949	0.874331
16.397351	0.097949	0.877751
16.446299	0.097949	0.878949
16.495246	0.097949	0.874996
16.544193	0.097949	0.86072
16.593140	0.097949	0.838793
16.642088	0.097949	0.811951
16.691035	0.097949	0.78872
16.739982	0.097949	0.768695
16.788930	0.097949	0.753329
16.837877	0.097949	0.740079
16.886824	0.097949	0.727812
16.935772	0.097949	0.71561
16.984719	0.097949	0.702894
17.033666	0.097949	0.687443
17.082614	0.097949	0.669876
17.131561	0.097949	0.654894
17.180508	0.097949	0.640362
17.229456	0.097949	0.624761
17.278403	0.097949	0.613136
17.327350	0.097949	0.605464
17.376298	0.097949	0.598861
17.425245	0.097949	0.597879
17.474192	0.097949	0.599696
17.523140	0.097949	0.600146
17.572087	0.097949	0.600639
17.621034	0.097949	0.597134
17.669981	0.097949	0.597713
17.718929	0.097949	0.594785
17.767876	0.097949	0.596475
17.816823	0.097949	0.59156
17.865771	0.097949	0.586154
17.914718	0.097949	0.57861
17.963665	0.097949	0.568203
18.012613	0.097949	0.55771
18.061560	0.097949	0.540357
18.110507	0.097949	0.519199
18.159455	0.097949	0.492762
18.208402	0.097949	0.459123
18.257349	0.097949	0.430314
18.306297	0.097949	0.421274
18.355244	0.097949	0.418518
18.404191	0.097949	0.415335
18.453139	0.097949	0.41711
18.502086	0.097949	0.417068
18.551033	0.097949	0.415445
18.599980	0.097949	0.415745
18.648928	0.097949	0.413395
18.697875	0.097949	0.414464
18.746822	0.097949	0.415064
18.795770	0.097949	0.413483
18.844717	0.097949	0.413185
18.893664	0.097949	0.413656
18.942612	0.097949	0.414533
18.991559	0.097949	0.415368
19.040506	0.097949	0.414364
19.089454	0.097949	0.412698
19.138401	0.097949	0.414281
19.187348	0.097949	0.417231
19.236296	0.097949	0.418685
19.285243	0.097949	0.421123
19.334190	0.097949	0.420825
19.383138	0.097949	0.427066
19.432085	0.097949	0.442776
19.481032	0.097949	0.460944
19.529980	0.097949	0.476397
19.578927	0.097949	0.48905
19.627874	0.097949	0.501682
19.676821	0.097949	0.515618
19.725769	0.097949	0.527502
19.774716	0.097949	0.535731
19.823663	0.097949	0.538874
19.872611	0.097949	0.542102
19.921558	0.097949	0.548857
19.970505	0.097949	0.55232
20.019453	0.097949	0.555891
20.068400	0.097949	0.55572
0.000000	0.146923	0.55647
0.048947	0.146923	0.601653
0.097895	0.146923	0.628049
0.146842	0.146923	0.642797
0.195789	0.146923	0.646474
0.244737	0.146923	0.644679
0.293684	0.146923	0.643633
0.342631	0.146923	0.643228
0.391579	0.146923	0.63857
0.440526	0.146923	0.627713
0.489473	0.146923	0.612647
0.538420	0.146923	0.59679
0.587368	0.146923	0.574905
0.636315	0.146923	0.544621
0.685262	0.146923	0.508182
0.734210	0.146923	0.47745
0.783157	0.146923	0.472792
0.832104	0.146923	0.48972
0.881052	0.146923	0.518274
0.929999	0.146923	0.546038
0.978946	0.146923	0.57222
1.027894	0.146923	0.594769
1.076841	0.146923	0.615736
1.125788	0.146923	0.632514
1.174736	0.146923	0.644035
1.223683	0.146923	0.651752
1.272630	0.146923	0.660665
1.321578	0.146923	0.669364
1.370525	0.146923	0.674879
1.419472	0.146923	0.678086
1.468420	0.146923	0.680203
1.517367	0.146923	0.680867
1.566314	0.146923	0.682877
1.615261	0.146923	0.680676
1.664209	0.146923	0.676745
1.713156	0.146923	0.672343
1.762103	0.146923	0.669608
1.811051	0.146923	0.669823
1.859998	0.146923	0.668883
1.908945	0.146923	0.667965
1.957893	0.146923	0.666385
2.006840	0.146923	0.666685
2.055787	0.146923	0.66643
2.104735	0.146923	0.663246
2.153682	0.146923	0.659785
2.202629	0.146923	0.654378
2.251577	0.146923	0.650917
2.300524	0.146923	0.650341
2.349471	0.146923	0.646944
2.398419	0.146923	0.645662
2.447366	0.146923	0.640983
2.496313	0.146923	0.640492
2.545260	0.146923	0.639018
2.594208	0.146923	0.638357
2.643155	0.146923	0.633613
2.692102	0.146923	0.627459
2.741050	0.146923	0.622907
2.789997	0.146923	0.619468
2.838944	0.146923	0.613976
2.887892	0.146923	0.608014
2.936839	0.146923	0.596559
2.985786	0.146923	0.586964
3.034734	0.146923	0.57754
3.083681	0.146923	0.575126
3.132628	0.146923	0.579016
3.181576	0.146923	0.585344
3.230523	0.146923	0.593637
3.279470	0.146923	0.600883
3.328418	0.146923	0.606548
3.377365	0.146923	0.607639
3.426312	0.146923	0.605481
3.475260	0.146923	0.60918
3.524207	0.146923	0.612536
3.573154	0.146923	0.617688
3.622101	0.146923	0.620253
3.671049	0.146923	0.622007
3.719996	0.146923	0.623867
3.768943	0.146923	0.628356
3.817891	0.146923	0.630644
3.866838	0.146923	0.634193
3.915785	0.146923	0.637592
3.964733	0.146923	0.642637
4.013680	0.146923	0.649306
4.062627	0.146923	0.653432
4.111575	0.146923	0.653283
4.160522	0.146923	0.651104
4.209469	0.146923	0.64978
4.258417	0.146923	0.64555
4.307364	0.146923	0.639395
4.356311	0.146923	0.631082
4.405259	0.146923	0.618687
4.454206	0.146923	0.613132
4.503153	0.146923	0.603194
4.552100	0.146923	0.59595
4.601048	0.146923	0.587338
4.649995	0.146923	0.580607
4.698942	0.146923	0.568895
4.747890	0.146923	0.559664
4.796837	0.146923	0.539916
4.845784	0.146923	0.511107
4.894732	0.146923	0.488112
4.943679	0.146923	0.470438
4.992626	0.146923	0.461184
5.041574	0.146923	0.456141
5.090521	0.146923	0.450842
5.139468	0.146923	0.448599
5.188416	0.146923	0.448408
5.237363	0.146923	0.46478
5.286310	0.146923	0.487393
5.335258	0.146923	0.507868
5.384205	0.146923	0.524134
5.433152	0.146923	0.539779
5.482100	0.146923	0.552839
5.531047	0.146923	0.562073
5.579994	0.146923	0.565707
5.628941	0.146923	0.566093
5.677889	0.146923	0.568167
5.726836	0.146923	0.571865
5.775783	0.146923	0.573255
5.824731	0.146923	0.572786
5.873678	0.146923	0.571312
5.922625	0.146923	0.573066
5.971573	0.146923	0.571956
6.020520	0.146923	0.572598
6.069467	0.146923	0.569778
6.118415	0.146923	0.565525
6.167362	0.146923	0.560846
6.216309	0.146923	0.555717
6.265257	0.146923	0.550546
6.314204	0.146923	0.541635
6.363151	0.146923	0.531847
6.412099	0.146923	0.522808
6.461046	0.146923	0.516312
6.509993	0.146923	0.504152
6.558940	0.146923	0.492248
6.607888	0.146923	0.480067
6.656835	0.146923	0.470172
6.705782	0.146923	0.465087
6.754730	0.146923	0.461112
6.803677	0.146923	0.457373
6.852624	0.146923	0.454596
6.901572	0.146923	0.454319
6.950519	0.146923	0.456072
6.999466	0.146923	0.455368
7.048414	0.146923	0.453403
7.097361	0.146923	0.452271
7.146308	0.146923	0.452614
7.195256	0.146923	0.455201
7.244203	0.146923	0.460588
7.293150	0.146923	0.483885
7.342098	0.146923	0.527464
7.391045	0.146923	0.566918
7.439992	0.146923	0.598914
7.488940	0.146923	0.619261
7.537887	0.146923	0.631851
7.586834	0.146923	0.640187
7.635781	0.146923	0.646792
7.684729	0.146923	0.65282
7.733676	0.146923	0.656155
7.782623	0.146923	0.653313
7.831571	0.146923	0.648185
7.880518	0.146923	0.642651
7.929465	0.146923	0.637223
7.978413	0.146923	0.630428
8.027360	0.146923	0.620405
8.076307	0.146923	0.610083
8.125255	0.146923	0.601449
8.174202	0.146923	0.596043
8.223149	0.146923	0.593992
8.272097	0.146923	0.592519
8.321044	0.146923	0.589164
8.369991	0.146923	0.584485
8.418939	0.146923	0.578501
8.467886	0.146923	0.569975
8.516833	0.146923	0.557045
8.565780	0.146923	0.542705
8.614728	0.146923	0.525202
8.663675	0.146923	0.529243
8.712622	0.146923	0.546983
8.761570	0.146923	0.562607
8.810517	0.146923	0.576714
8.859464	0.146923	0.587273
8.908412	0.146923	0.597938
8.957359	0.146923	0.606125
9.006306	0.146923	0.608605
9.055254	0.146923	0.611449
9.104201	0.146923	0.613138
9.153148	0.146923	0.615832
9.202096	0.146923	0.617115
9.251043	0.146923	0.61562
9.299990	0.146923	0.615343
9.348938	0.146923	0.615473
9.397885	0.146923	0.620688
9.446832	0.146923	0.622656
9.495780	0.146923	0.622272
9.544727	0.146923	0.622743
9.593674	0.146923	0.622124
9.642621	0.146923	0.624925
9.691569	0.146923	0.627149
9.740516	0.146923	0.624735
9.789463	0.146923	0.624436
9.838411	0.146923	0.621381
9.887358	0.146923	0.621745
9.936305	0.146923	0.624033
9.985253	0.146923	0.621833
10.034200	0.146923	0.623544
10.083147	0.146923	0.624186
10.132095	0.146923	0.624935
10.181042	0.146923	0.623931
10.229989	0.146923	0.620235
10.278937	0.146923	0.615427
10.327884	0.146923	0.607264
10.376831	0.146923	0.606474
10.425779	0.146923	0.602606
10.474726	0.146923	0.600171
10.523673	0.146923	0.594572
10.572620	0.146923	0.584827
10.621568	0.146923	0.576173
10.670515	0.146923	0.563949
10.719462	0.146923	0.549203
10.768410	0.146923	0.533687
10.817357	0.146923	0.513641
10.866304	0.146923	0.495347
10.915252	0.146923	0.47498
10.964199	0.146923	0.458588
11.013146	0.146923	0.447946
11.062094	0.146923	0.442561
11.111041	0.146923	0.441622
11.159988	0.146923	0.441558
11.208936	0.146923	0.441111
11.257883	0.146923	0.43829
11.306830	0.146923	0.438591
11.355778	0.146923	0.439874
11.404725	0.146923	0.440473
11.453672	0.146923	0.441799
11.502620	0.146923	0.440753
11.551567	0.146923	0.444088
11.600514	0.146923	0.446397
11.649461	0.146923	0.450032
11.698409	0.146923	0.452384
11.747356	0.146923	0.45356
11.796303	0.146923	0.455805
11.845251	0.146923	0.46241
11.894198	0.146923	0.466279
11.943145	0.146923	0.466644
11.992093	0.146923	0.46611
12.041040	0.146923	0.463525
12.089987	0.146923	0.461539
12.138935	0.146923	0.456303
12.187882	0.146923	0.448354
12.236829	0.146923	0.439955
12.285777	0.146923	0.433053
12.334724	0.146923	0.428138
12.383671	0.146923	0.425019
12.432619	0.146923	0.421002
12.481566	0.146923	0.416472
12.530513	0.146923	0.413182
12.579460	0.146923	0.413183
12.628408	0.146923	0.410491
12.677355	0.146923	0.411133
12.726302	0.146923	0.410514
12.775250	0.146923	0.411819
12.824197	0.146923	0.416329
12.873144	0.146923	0.41851
12.922092	0.146923	0.419815
12.971039	0.146923	0.421889
13.019986	0.146923	0.425352
13.068934	0.146923	0.428153
13.117881	0.146923	0.430248
13.166828	0.146923	0.427963
13.215776	0.146923	0.426874
13.264723	0.146923	0.425421
13.313670	0.146923	0.426897
13.362618	0.146923	0.426834
13.411565	0.146923	0.427348
13.460512	0.146923	0.425703
13.509460	0.146923	0.426431
13.558407	0.146923	0.42765
13.607354	0.146923	0.428142
13.656301	0.146923	0.42669
13.705249	0.146923	0.42637
13.754196	0.146923	0.426371
13.803143	0.146923	0.4293
13.852091	0.146923	0.434196
13.901038	0.146923	0.439369
13.949985	0.146923	0.451338
13.998933	0.146923	0.470254
14.047880	0.146923	0.496158
14.096827	0.146923	0.518579
14.145775	0.146923	0.533775
14.194722	0.146923	0.54801
14.243669	0.146923	0.556817
14.292617	0.146923	0.567376
14.341564	0.146923	0.574814
14.390511	0.146923	0.577594
14.439459	0.146923	0.580288
14.488406	0.146923	0.579989
14.537353	0.146923	0.582833
14.586300	0.146923	0.584309
14.635248	0.146923	0.584545
14.684195	0.146923	0.588158
14.733142	0.146923	0.588885
14.782090	0.146923	0.594229
14.831037	0.146923	0.596987
14.879984	0.146923	0.59951
14.928932	0.146923	0.602952
14.977879	0.146923	0.606928
15.026826	0.146923	0.613362
15.075774	0.146923	0.622297
15.124721	0.146923	0.626038
15.173668	0.146923	0.629245
15.222616	0.146923	0.628177
15.271563	0.146923	0.628157
15.320510	0.146923	0.625786
15.369458	0.146923	0.628971
15.418405	0.146923	0.631622
15.467352	0.146923	0.638163
15.516300	0.146923	0.643486
15.565247	0.146923	0.646073
15.614194	0.146923	0.6443
15.663141	0.146923	0.638167
15.712089	0.146923	0.629683
15.761036	0.146923	0.614574
15.809983	0.146923	0.60406
15.858931	0.146923	0.60857
15.907878	0.146923	0.614812
15.956825	0.146923	0.621994
16.005773	0.146923	0.656041
16.054720	0.146923	0.731294
16.103667	0.146923	0.791245
16.152615	0.146923	0.820312
16.201562	0.146923	0.83972
16.250509	0.146923	0.854104
16.299457	0.146923	0.863616
16.348404	0.146923	0.868447
16.397351	0.146923	0.866546
16.446299	0.146923	0.84962
16.495246	0.146923	0.822179
16.544193	0.146923	0.801363
16.593140	0.146923	0.786296
16.642088	0.146923	0.776081
16.691035	0.146923	0.766999
16.739982	0.146923	0.758194
16.788930	0.146923	0.748428
16.837877	0.146923	0.739538
16.886824	0.146923	0.729088
16.935772	0.146923	0.717783
16.984719	0.146923	0.705602
17.033666	0.146923	0.688206
17.082614	0.146923	0.667433
17.131561	0.146923	0.648156
17.180508	0.146923	0.632704
17.229456	0.146923	0.618151
17.278403	0.146923	0.606546
17.327350	0.146923	0.60082
17.376298	0.146923	0.595606
17.425245	0.146923	0.595286
17.474192	0.146923	0.595522
17.523140	0.146923	0.59657
17.572087	0.146923	0.59437
17.621034	0.146923	0.592661
17.669981	0.146923	0.590632
17.718929	0.146923	0.590013
17.767876	0.146923	0.589629
17.816823	0.146923	0.58309
17.865771	0.146923	0.577919
17.914718	0.146923	0.568709
17.963665	0.146923	0.559156
18.012613	0.146923	0.546975
18.061560	0.146923	0.527441
18.110507	0.146923	0.50421
18.159455	0.146923	0.476192
18.208402	0.146923	0.439326
18.257349	0.146923	0.423233
18.306297	0.146923	0.417699
18.355244	0.146923	0.415712
18.404191	0.146923	0.41349
18.453139	0.146923	0.415543
18.502086	0.146923	0.416549
18.551033	0.146923	0.415673
18.599980	0.146923	0.413366
18.648928	0.146923	0.412555
18.697875	0.146923	0.413646
18.746822	0.146923	0.414267
18.795770	0.146923	0.413199
18.844717	0.146923	0.412879
18.893664	0.146923	0.412902
18.942612	0.146923	0.41271
18.991559	0.146923	0.412946
19.040506	0.146923	0.412905
19.089454	0.146923	0.411538
19.138401	0.146923	0.412351
19.187348	0.146923	0.416904
19.236296	0.146923	0.417226
19.285243	0.146923	0.419086
19.334190	0.146923	0.424601
19.383138	0.146923	0.434626
19.432085	0.146923	0.455059
19.481032	0.146923	0.471046
19.529980	0.146923	0.487034
19.578927	0.146923	0.499773
19.627874	0.146923	0.511721
19.676821	0.146923	0.52587
19.725769	0.146923	0.534826
19.774716	0.146923	0.539294
19.823663	0.146923	0.54357
19.872611	0.146923	0.54558
19.921558	0.146923	0.554108
19.970505	0.146923	0.555349
20.019453	0.146923	0.558085
20.068400	0.146923	0.556505
0.000000	0.195897	0.59767
0.048947	0.195897	0.636654
0.097895	0.195897	0.657151
0.146842	0.195897	0.662795
0.195789	0.195897	0.66395
0.244737	0.195897	0.663416
0.293684	0.195897	0.662755
0.342631	0.195897	0.662628
0.391579	0.195897	0.653994
0.440526	0.195897	0.645425
0.489473	0.195897	0.628883
0.538420	0.195897	0.614073
0.587368	0.195897	0.595074
0.636315	0.195897	0.560837
0.685262	0.195897	0.523585
0.734210	0.195897	0.48922
0.783157	0.195897	0.480437
0.832104	0.195897	0.496082
0.881052	0.195897	0.523183
0.929999	0.195897	0.549515
0.978946	0.195897	0.573197
1.027894	0.195897	0.596258
1.076841	0.195897	0.614063
1.125788	0.195897	0.63114
1.174736	0.195897	0.640096
1.223683	0.195897	0.64948
1.272630	0.195897	0.657431
1.321578	0.195897	0.663438
1.370525	0.195897	0.670919
1.419472	0.195897	0.673527
1.468420	0.195897	0.67573
1.517367	0.195897	0.677163
1.566314	0.195897	0.67866
1.615261	0.195897	0.677635
1.664209	0.195897	0.673383
1.713156	0.195897	0.670477
1.762103	0.195897	0.668277
1.811051	0.195897	0.669304
1.859998	0.195897	0.667445
1.908945	0.195897	0.666613
1.957893	0.195897	0.663728
2.006840	0.195897	0.663665
2.055787	0.195897	0.662298
2.104735	0.195897	0.659585
2.153682	0.195897	0.653537
2.202629	0.195897	0.649542
2.251577	0.195897	0.645461
2.300524	0.195897	0.645697
2.349471	0.195897	0.644522
2.398419	0.195897	0.641381
2.447366	0.195897	0.638903
2.496313	0.195897	0.639225
2.545260	0.195897	0.637772
2.594208	0.195897	0.636128
2.643155	0.195897	0.631384
2.692102	0.195897	0.62726
2.741050	0.195897	0.622046
2.789997	0.195897	0.620102
2.838944	0.195897	0.615487
2.887892	0.195897	0.609268
2.936839	0.195897	0.598925
2.985786	0.195897	0.587877
3.034734	0.195897	0.57873
3.083681	0.195897	0.574606
3.132628	0.195897	0.579395
3.181576	0.195897	0.586192
3.230523	0.195897	0.591964
3.279470	0.195897	0.599509
3.328418	0.195897	0.603293
3.377365	0.195897	0.606692
3.426312	0.195897	0.605753
3.475260	0.195897	0.60819
3.524207	0.195897	0.611076
3.573154	0.195897	0.614048
3.622101	0.195897	0.616272
3.671049	0.195897	0.618324
3.719996	0.195897	0.621959
3.768943	0.195897	0.625251
3.817891	0.195897	0.629975
3.866838	0.195897	0.634657
3.915785	0.195897	0.640257
3.964733	0.195897	0.643657
4.013680	0.195897	0.651437
4.062627	0.195897	0.653426
4.111575	0.195897	0.653726
4.160522	0.195897	0.650606
4.209469	0.195897	0.646718
4.258417	0.195897	0.642124
4.307364	0.195897	0.631802
4.356311	0.195897	0.621074
4.405259	0.195897	0.611201
4.454206	0.195897	0.59778
4.503153	0.195897	0.588761
4.552100	0.195897	0.575512
4.601048	0.195897	0.568716
4.649995	0.195897	0.559014
4.698942	0.195897	0.548564
4.747890	0.195897	0.528261
4.796837	0.195897	0.503385
4.845784	0.195897	0.48415
4.894732	0.195897	0.470302
4.943679	0.195897	0.462331
4.992626	0.195897	0.45513
5.041574	0.195897	0.450835
5.090521	0.195897	0.449169
5.139468	0.195897	0.447567
5.188416	0.195897	0.458638
5.237363	0.195897	0.482235
5.286310	0.195897	0.508118
5.335258	0.195897	0.526862
5.384205	0.195897	0.543021
5.433152	0.195897	0.555054
5.482100	0.195897	0.567088
5.531047	0.195897	0.575595
5.579994	0.195897	0.577605
5.628941	0.195897	0.57938
5.677889	0.195897	0.579445
5.726836	0.195897	0.581818
5.775783	0.195897	0.581606
5.824731	0.195897	0.580837
5.873678	0.195897	0.578637
5.922625	0.195897	0.579151
5.971573	0.195897	0.579686
6.020520	0.195897	0.579153
6.069467	0.195897	0.577722
6.118415	0.195897	0.572764
6.167362	0.195897	0.570029
6.216309	0.195897	0.565008
6.265257	0.195897	0.5602
6.314204	0.195897	0.552721
6.363151	0.195897	0.542185
6.412099	0.195897	0.5343
6.461046	0.195897	0.52432
6.509993	0.195897	0.51528
6.558940	0.195897	0.502586
6.607888	0.195897	0.486515
6.656835	0.195897	0.475188
6.705782	0.195897	0.465379
6.754730	0.195897	0.461619
6.803677	0.195897	0.456832
6.852624	0.195897	0.454098
6.901572	0.195897	0.453864
6.950519	0.195897	0.454848
6.999466	0.195897	0.454571
7.048414	0.195897	0.454273
7.097361	0.195897	0.452628
7.146308	0.195897	0.452351
7.195256	0.195897	0.457054
7.244203	0.195897	0.472208
7.293150	0.195897	0.513073
7.342098	0.195897	0.555135
7.391045	0.195897	0.588541
7.439992	0.195897	0.61592
7.488940	0.195897	0.634622
7.537887	0.195897	0.648258
7.586834	0.195897	0.655312
7.635781	0.195897	0.659759
7.684729	0.195897	0.665936
7.733676	0.195897	0.668096
7.782623	0.195897	0.664228
7.831571	0.195897	0.660297
7.880518	0.195897	0.654207
7.929465	0.195897	0.646813
7.978413	0.195897	0.637538
8.027360	0.195897	0.626703
8.076307	0.195897	0.61403
8.125255	0.195897	0.605995
8.174202	0.195897	0.598473
8.223149	0.195897	0.596465
8.272097	0.195897	0.596723
8.321044	0.195897	0.592513
8.369991	0.195897	0.588624
8.418939	0.195897	0.585377
8.467886	0.195897	0.574072
8.516833	0.195897	0.563472
8.565780	0.195897	0.546097
8.614728	0.195897	0.530582
8.663675	0.195897	0.533639
8.712622	0.195897	0.550225
8.761570	0.195897	0.567473
8.810517	0.195897	0.578182
8.859464	0.195897	0.588057
8.908412	0.195897	0.598253
8.957359	0.195897	0.606397
9.006306	0.195897	0.609432
9.055254	0.195897	0.610545
9.104201	0.195897	0.613217
9.153148	0.195897	0.612534
9.202096	0.195897	0.616169
9.251043	0.195897	0.614652
9.299990	0.195897	0.614482
9.348938	0.195897	0.615274
9.397885	0.195897	0.618694
9.446832	0.195897	0.621666
9.495780	0.195897	0.62062
9.544727	0.195897	0.621476
9.593674	0.195897	0.619895
9.642621	0.195897	0.622653
9.691569	0.195897	0.623979
9.740516	0.195897	0.623125
9.789463	0.195897	0.620583
9.838411	0.195897	0.61975
9.887358	0.195897	0.620521
9.936305	0.195897	0.618876
9.985253	0.195897	0.61815
10.034200	0.195897	0.617019
10.083147	0.195897	0.618751
10.132095	0.195897	0.620889
10.181042	0.195897	0.61747
10.229989	0.195897	0.613795
10.278937	0.195897	0.609586
10.327884	0.195897	0.604009
10.376831	0.195897	0.604907
10.425779	0.195897	0.602536
10.474726	0.195897	0.59683
10.523673	0.195897	0.590206
10.572620	0.195897	0.581829
10.621568	0.195897	0.572234
10.670515	0.195897	0.560779
10.719462	0.195897	0.545178
10.768410	0.195897	0.53086
10.817357	0.195897	0.514062
10.866304	0.195897	0.496858
10.915252	0.195897	0.477068
10.964199	0.195897	0.456445
11.013146	0.195897	0.44296
11.062094	0.195897	0.437532
11.111041	0.195897	0.438217
11.159988	0.195897	0.437342
11.208936	0.195897	0.436766
11.257883	0.195897	0.434907
11.306830	0.195897	0.435592
11.355778	0.195897	0.437367
11.404725	0.195897	0.438436
11.453672	0.195897	0.440104
11.502620	0.195897	0.440255
11.551567	0.195897	0.442821
11.600514	0.195897	0.447289
11.649461	0.195897	0.452013
11.698409	0.195897	0.455027
11.747356	0.195897	0.458683
11.796303	0.195897	0.461933
11.845251	0.195897	0.46811
11.894198	0.195897	0.471402
11.943145	0.195897	0.473092
11.992093	0.195897	0.473007
12.041040	0.195897	0.468007
12.089987	0.195897	0.465935
12.138935	0.195897	0.458456
12.187882	0.195897	0.449245
12.236829	0.195897	0.439757
12.285777	0.195897	0.431978
12.334724	0.195897	0.429692
12.383671	0.195897	0.424521
12.432619	0.195897	0.419136
12.481566	0.195897	0.414179
12.530513	0.195897	0.412299
12.579460	0.195897	0.412236
12.628408	0.195897	0.410014
12.677355	0.195897	0.410528
12.726302	0.195897	0.407986
12.775250	0.195897	0.409354
12.824197	0.195897	0.412561
12.873144	0.195897	0.414956
12.922092	0.195897	0.416496
12.971039	0.195897	0.418057
13.019986	0.195897	0.420601
13.068934	0.195897	0.423252
13.117881	0.195897	0.424685
13.166828	0.195897	0.42225
13.215776	0.195897	0.420092
13.264723	0.195897	0.419153
13.313670	0.195897	0.420821
13.362618	0.195897	0.421976
13.411565	0.195897	0.420459
13.460512	0.195897	0.422256
13.509460	0.195897	0.421701
13.558407	0.195897	0.423989
13.607354	0.195897	0.424332
13.656301	0.195897	0.421789
13.705249	0.195897	0.423415
13.754196	0.195897	0.424292
13.803143	0.195897	0.428396
13.852091	0.195897	0.434146
13.901038	0.195897	0.446565
13.949985	0.195897	0.462531
13.998933	0.195897	0.485892
14.047880	0.195897	0.510493
14.096827	0.195897	0.528746
14.145775	0.195897	0.542382
14.194722	0.195897	0.551188
14.243669	0.195897	0.560957
14.292617	0.195897	0.569186
14.341564	0.195897	0.575556
14.390511	0.195897	0.57778
14.439459	0.195897	0.578913
14.488406	0.195897	0.579662
14.537353	0.195897	0.581138
14.586300	0.195897	0.584644
14.635248	0.195897	0.585137
14.684195	0.195897	0.588172
14.733142	0.195897	0.589819
14.782090	0.195897	0.597108
14.831037	0.195897	0.599246
14.879984	0.195897	0.601043
14.928932	0.195897	0.603223
14.977879	0.195897	0.60658
15.026826	0.195897	0.615087
15.075774	0.195897	0.622953
15.124721	0.195897	0.627335
15.173668	0.195897	0.629538
15.222616	0.195897	0.628833
15.271563	0.195897	0.628065
15.320510	0.195897	0.625651
15.369458	0.195897	0.62407
15.418405	0.195897	0.627982
15.467352	0.195897	0.634758
15.516300	0.195897	0.639675
15.565247	0.195897	0.64098
15.614194	0.195897	0.639121
15.663141	0.195897	0.636045
15.712089	0.195897	0.629036
15.761036	0.195897	0.616876
15.809983	0.195897	0.607131
15.858931	0.195897	0.610231
15.907878	0.195897	0.616964
15.956825	0.195897	0.621881
16.005773	0.195897	0.621476
16.054720	0.195897	0.628807
16.103667	0.195897	0.672857
16.152615	0.195897	0.737509
16.201562	0.195897	0.762837
16.250509	0.195897	0.764355
16.299457	0.195897	0.765083
16.348404	0.195897	0.764549
16.397351	0.195897	0.765191
16.446299	0.195897	0.765748
16.495246	0.195897	0.76607
16.544193	0.195897	0.767054
16.593140	0.195897	0.767568
16.642088	0.195897	0.764427
16.691035	0.195897	0.762098
16.739982	0.195897	0.7562
16.788930	0.195897	0.750944
16.837877	0.195897	0.743422
16.886824	0.195897	0.7331
16.935772	0.195897	0.721602
16.984719	0.195897	0.708652
17.033666	0.195897	0.690379
17.082614	0.195897	0.666785
17.131561	0.195897	0.64473
17.180508	0.195897	0.62774
17.229456	0.195897	0.611904
17.278403	0.195897	0.603441
17.327350	0.195897	0.596667
[truncated: 135,686 more rows]
