# Supplementary material for: Cyclodehydrogenation of molecular nanographene precursors catalyzed by atomic hydrogen
Source: Nat Commun. 2025 Jan 15;16:691. doi: 10.1038/s41467-024-54774-1 (PMC11735845; doi:10.1038/s41467-024-54774-1)
Supplement: Supplementary file 4 — Source Data [file 41467_2024_54774_MOESM4_ESM.zip › Source Data/Suppl Figure 5/Suppl Figure_5b.txt]

X[nm]		Y[nm]		Z[nm]
0.000000	0.000000	0.291675
0.048948	0.000000	0.295319
0.097895	0.000000	0.2979
0.146843	0.000000	0.299817
0.195791	0.000000	0.300008
0.244738	0.000000	0.29834
0.293686	0.000000	0.295521
0.342634	0.000000	0.290357
0.391581	0.000000	0.284043
0.440529	0.000000	0.276843
0.489477	0.000000	0.270705
0.538424	0.000000	0.26501
0.587372	0.000000	0.263431
0.636320	0.000000	0.263356
0.685267	0.000000	0.263016
0.734215	0.000000	0.262145
0.783163	0.000000	0.262867
0.832111	0.000000	0.263191
0.881058	0.000000	0.264444
0.930006	0.000000	0.264503
0.978954	0.000000	0.266464
1.027901	0.000000	0.266921
1.076849	0.000000	0.268528
1.125797	0.000000	0.269515
1.174744	0.000000	0.26922
1.223692	0.000000	0.268481
1.272640	0.000000	0.270089
1.321587	0.000000	0.269527
1.370535	0.000000	0.270294
1.419483	0.000000	0.269821
1.468430	0.000000	0.269924
1.517378	0.000000	0.269982
1.566326	0.000000	0.269598
1.615273	0.000000	0.269479
1.664221	0.000000	0.269139
1.713169	0.000000	0.268843
1.762116	0.000000	0.268901
1.811064	0.000000	0.267986
1.860012	0.000000	0.268841
1.908959	0.000000	0.268457
1.957907	0.000000	0.268559
2.006855	0.000000	0.26968
2.055802	0.000000	0.271021
2.104750	0.000000	0.273824
2.153698	0.000000	0.275696
2.202645	0.000000	0.277171
2.251593	0.000000	0.277805
2.300541	0.000000	0.277376
2.349489	0.000000	0.27531
2.398436	0.000000	0.269084
2.447384	0.000000	0.26361
2.496332	0.000000	0.25464
2.545279	0.000000	0.246909
2.594227	0.000000	0.240815
2.643175	0.000000	0.237421
2.692122	0.000000	0.240356
2.741070	0.000000	0.244752
2.790018	0.000000	0.248129
2.838965	0.000000	0.250755
2.887913	0.000000	0.250415
2.936861	0.000000	0.249898
2.985808	0.000000	0.25031
3.034756	0.000000	0.250944
3.083704	0.000000	0.25348
3.132651	0.000000	0.255397
3.181599	0.000000	0.257846
3.230547	0.000000	0.259851
3.279494	0.000000	0.259909
3.328442	0.000000	0.260145
3.377390	0.000000	0.259141
3.426337	0.000000	0.256101
3.475285	0.000000	0.252088
3.524233	0.000000	0.247809
3.573180	0.000000	0.240343
3.622128	0.000000	0.233188
3.671076	0.000000	0.223421
3.720023	0.000000	0.214097
3.768971	0.000000	0.203401
3.817919	0.000000	0.192439
3.866867	0.000000	0.182451
3.915814	0.000000	0.172684
3.964762	0.000000	0.165086
4.013710	0.000000	0.160497
4.062657	0.000000	0.155333
4.111605	0.000000	0.1534
4.160553	0.000000	0.152883
4.209500	0.000000	0.154003
4.258448	0.000000	0.155522
4.307396	0.000000	0.157837
4.356343	0.000000	0.159799
4.405291	0.000000	0.161007
4.454239	0.000000	0.160579
4.503186	0.000000	0.158911
4.552134	0.000000	0.158261
4.601082	0.000000	0.155974
4.650029	0.000000	0.158334
4.698977	0.000000	0.162375
4.747925	0.000000	0.16562
4.796872	0.000000	0.17152
4.845820	0.000000	0.173172
4.894768	0.000000	0.177567
4.943715	0.000000	0.18214
4.992663	0.000000	0.186137
5.041611	0.000000	0.193011
5.090558	0.000000	0.19692
5.139506	0.000000	0.201094
5.188454	0.000000	0.204383
5.237401	0.000000	0.20537
5.286349	0.000000	0.210695
5.335297	0.000000	0.216463
5.384244	0.000000	0.22524
5.433192	0.000000	0.23384
5.482140	0.000000	0.240094
5.531088	0.000000	0.246879
5.580035	0.000000	0.250832
5.628983	0.000000	0.252218
5.677931	0.000000	0.254224
5.726878	0.000000	0.2553
5.775826	0.000000	0.254562
5.824774	0.000000	0.253558
5.873721	0.000000	0.250651
5.922669	0.000000	0.248452
5.971617	0.000000	0.24258
6.020564	0.000000	0.236398
6.069512	0.000000	0.229906
6.118460	0.000000	0.222883
6.167407	0.000000	0.216392
6.216355	0.000000	0.209501
6.265303	0.000000	0.204293
6.314250	0.000000	0.200501
6.363198	0.000000	0.201135
6.412146	0.000000	0.20168
6.461093	0.000000	0.204172
6.510041	0.000000	0.207904
6.558989	0.000000	0.212609
6.607936	0.000000	0.218155
6.656884	0.000000	0.225782
6.705832	0.000000	0.2327
6.754779	0.000000	0.239839
6.803727	0.000000	0.24512
6.852675	0.000000	0.24956
6.901622	0.000000	0.253601
6.950570	0.000000	0.255872
6.999518	0.000000	0.258055
7.048466	0.000000	0.257936
7.097413	0.000000	0.258526
7.146361	0.000000	0.257477
7.195309	0.000000	0.254615
7.244256	0.000000	0.252062
7.293204	0.000000	0.248845
7.342152	0.000000	0.247885
7.391099	0.000000	0.251971
7.440047	0.000000	0.255747
7.488995	0.000000	0.260983
7.537942	0.000000	0.264317
7.586890	0.000000	0.264331
7.635838	0.000000	0.265407
7.684785	0.000000	0.263518
7.733733	0.000000	0.264727
7.782681	0.000000	0.264962
7.831628	0.000000	0.265065
7.880576	0.000000	0.266716
7.929524	0.000000	0.266244
7.978471	0.000000	0.267585
8.027419	0.000000	0.267511
8.076367	0.000000	0.26571
8.125314	0.000000	0.265857
8.174262	0.000000	0.262773
8.223210	0.000000	0.260132
8.272157	0.000000	0.257003
8.321105	0.000000	0.253123
8.370053	0.000000	0.249419
8.419000	0.000000	0.24275
8.467948	0.000000	0.239224
8.516896	0.000000	0.232821
8.565844	0.000000	0.229825
8.614791	0.000000	0.230547
8.663739	0.000000	0.237643
8.712687	0.000000	0.247039
8.761634	0.000000	0.25471
8.810582	0.000000	0.261097
8.859530	0.000000	0.26651
8.908477	0.000000	0.268294
8.957425	0.000000	0.269902
9.006373	0.000000	0.270934
9.055320	0.000000	0.272541
9.104268	0.000000	0.274591
9.153216	0.000000	0.275977
9.202163	0.000000	0.278337
9.251111	0.000000	0.279368
9.300059	0.000000	0.281153
9.349006	0.000000	0.283026
9.397954	0.000000	0.280428
9.446902	0.000000	0.280531
9.495849	0.000000	0.275898
9.544797	0.000000	0.271885
9.593745	0.000000	0.267384
9.642692	0.000000	0.263017
9.691640	0.000000	0.261571
9.740588	0.000000	0.259859
9.789535	0.000000	0.260094
9.838483	0.000000	0.258603
9.887431	0.000000	0.256095
9.936378	0.000000	0.255932
9.985326	0.000000	0.254352
10.034274	0.000000	0.254588
10.083222	0.000000	0.254646
10.132169	0.000000	0.25497
10.181117	0.000000	0.261091
10.230065	0.000000	0.270709
10.279012	0.000000	0.278866
10.327960	0.000000	0.285563
10.376908	0.000000	0.287259
10.425855	0.000000	0.28599
10.474803	0.000000	0.282463
10.523751	0.000000	0.277742
10.572698	0.000000	0.26824
10.621646	0.000000	0.256792
10.670594	0.000000	0.245299
10.719541	0.000000	0.232434
10.768489	0.000000	0.222977
10.817437	0.000000	0.217105
10.866384	0.000000	0.21287
10.915332	0.000000	0.214433
10.964280	0.000000	0.21728
11.013227	0.000000	0.220967
11.062175	0.000000	0.225363
11.111123	0.000000	0.228032
11.160070	0.000000	0.232826
11.209018	0.000000	0.235672
11.257966	0.000000	0.240688
11.306913	0.000000	0.243977
11.355861	0.000000	0.246513
11.404809	0.000000	0.249802
11.453756	0.000000	0.253667
11.502704	0.000000	0.25793
11.551652	0.000000	0.261307
11.600600	0.000000	0.262605
11.649547	0.000000	0.265584
11.698495	0.000000	0.263872
11.747443	0.000000	0.261983
11.796390	0.000000	0.258678
11.845338	0.000000	0.25192
11.894286	0.000000	0.244986
11.943233	0.000000	0.236945
11.992181	0.000000	0.228418
12.041129	0.000000	0.220908
12.090076	0.000000	0.213531
12.139024	0.000000	0.211775
12.187972	0.000000	0.210195
12.236919	0.000000	0.212245
12.285867	0.000000	0.2158
12.334815	0.000000	0.218602
12.383762	0.000000	0.221581
12.432710	0.000000	0.222348
12.481658	0.000000	0.225593
12.530605	0.000000	0.230121
12.579553	0.000000	0.236154
12.628501	0.000000	0.242408
12.677448	0.000000	0.246981
12.726396	0.000000	0.251243
12.775344	0.000000	0.256613
12.824291	0.000000	0.259725
12.873239	0.000000	0.263943
12.922187	0.000000	0.265241
12.971134	0.000000	0.266582
13.020082	0.000000	0.265446
13.069030	0.000000	0.262229
13.117978	0.000000	0.256268
13.166925	0.000000	0.250706
13.215873	0.000000	0.244568
13.264821	0.000000	0.240776
13.313768	0.000000	0.242295
13.362716	0.000000	0.245849
13.411664	0.000000	0.250068
13.460611	0.000000	0.253667
13.509559	0.000000	0.256779
13.558507	0.000000	0.257811
13.607454	0.000000	0.258444
13.656402	0.000000	0.255803
13.705350	0.000000	0.252365
13.754297	0.000000	0.246714
13.803245	0.000000	0.239691
13.852193	0.000000	0.232668
13.901140	0.000000	0.227416
13.950088	0.000000	0.225173
13.999036	0.000000	0.225674
14.047983	0.000000	0.23029
14.096931	0.000000	0.234553
14.145879	0.000000	0.237444
14.194826	0.000000	0.240467
14.243774	0.000000	0.241632
14.292722	0.000000	0.242398
14.341669	0.000000	0.244271
14.390617	0.000000	0.24548
14.439565	0.000000	0.250717
14.488512	0.000000	0.254935
14.537460	0.000000	0.259906
14.586408	0.000000	0.263726
14.635356	0.000000	0.267192
14.684303	0.000000	0.268932
14.733251	0.000000	0.27262
14.782199	0.000000	0.273829
14.831146	0.000000	0.274418
14.880094	0.000000	0.274432
14.929042	0.000000	0.274313
14.977989	0.000000	0.272823
15.026937	0.000000	0.272704
15.075885	0.000000	0.270107
15.124832	0.000000	0.267554
15.173780	0.000000	0.265621
15.222728	0.000000	0.261696
15.271675	0.000000	0.25631
15.320623	0.000000	0.252784
15.369571	0.000000	0.250142
15.418518	0.000000	0.250776
15.467466	0.000000	0.249285
15.516414	0.000000	0.251379
15.565361	0.000000	0.250508
15.614309	0.000000	0.250213
15.663257	0.000000	0.244783
15.712204	0.000000	0.242717
15.761152	0.000000	0.238571
15.810100	0.000000	0.23261
15.859047	0.000000	0.227225
15.907995	0.000000	0.218653
15.956943	0.000000	0.21517
16.005890	0.000000	0.21036
16.054838	0.000000	0.209711
16.103786	0.000000	0.21685
16.152733	0.000000	0.223591
16.201681	0.000000	0.233607
16.250629	0.000000	0.238844
16.299577	0.000000	0.242974
16.348524	0.000000	0.243917
16.397472	0.000000	0.245746
16.446420	0.000000	0.247353
16.495367	0.000000	0.244667
16.544315	0.000000	0.242778
16.593263	0.000000	0.241155
16.642210	0.000000	0.240151
16.691158	0.000000	0.240696
16.740106	0.000000	0.240622
16.789053	0.000000	0.245415
16.838001	0.000000	0.248129
16.886949	0.000000	0.250976
16.935896	0.000000	0.256035
16.984844	0.000000	0.260519
17.033792	0.000000	0.266685
17.082739	0.000000	0.270284
17.131687	0.000000	0.272245
17.180635	0.000000	0.274782
17.229582	0.000000	0.274751
17.278530	0.000000	0.276093
17.327478	0.000000	0.275488
17.376425	0.000000	0.273908
17.425373	0.000000	0.273657
17.474321	0.000000	0.270927
17.523268	0.000000	0.268595
17.572216	0.000000	0.267459
17.621164	0.000000	0.26588
17.670111	0.000000	0.265008
17.719059	0.000000	0.265111
17.768007	0.000000	0.262248
17.816955	0.000000	0.259474
17.865902	0.000000	0.253735
17.914850	0.000000	0.246889
17.963798	0.000000	0.239158
18.012745	0.000000	0.233374
18.061693	0.000000	0.231751
18.110641	0.000000	0.230747
18.159588	0.000000	0.233947
18.208536	0.000000	0.239538
18.257484	0.000000	0.247607
18.306431	0.000000	0.256207
18.355379	0.000000	0.263921
18.404327	0.000000	0.270663
18.453274	0.000000	0.274792
18.502222	0.000000	0.278701
18.551170	0.000000	0.279423
18.600117	0.000000	0.279526
18.649065	0.000000	0.279894
18.698013	0.000000	0.27681
18.746960	0.000000	0.275009
18.795908	0.000000	0.269226
18.844856	0.000000	0.266894
18.893803	0.000000	0.263456
18.942751	0.000000	0.259974
18.991699	0.000000	0.257908
19.040646	0.000000	0.256815
19.089594	0.000000	0.257759
19.138542	0.000000	0.25702
19.187489	0.000000	0.256636
19.236437	0.000000	0.256296
19.285385	0.000000	0.254009
19.334333	0.000000	0.254288
19.383280	0.000000	0.253152
19.432228	0.000000	0.25051
19.481176	0.000000	0.247913
19.530123	0.000000	0.244608
19.579071	0.000000	0.24502
19.628019	0.000000	0.243662
19.676966	0.000000	0.242127
19.725914	0.000000	0.239929
19.774862	0.000000	0.23503
19.823809	0.000000	0.230264
19.872757	0.000000	0.22094
19.921705	0.000000	0.212191
19.970652	0.000000	0.203354
20.019600	0.000000	0.196331
0.000000	0.048967	0.286774
0.048948	0.048967	0.291877
0.097895	0.048967	0.297424
0.146843	0.048967	0.300314
0.195791	0.048967	0.305374
0.244738	0.048967	0.303352
0.293686	0.048967	0.30071
0.342634	0.048967	0.297272
0.391581	0.048967	0.290028
0.440529	0.048967	0.283714
0.489477	0.048967	0.273062
0.538424	0.048967	0.265552
0.587372	0.048967	0.259281
0.636320	0.048967	0.255622
0.685267	0.048967	0.254839
0.734215	0.048967	0.253039
0.783163	0.048967	0.256239
0.832111	0.048967	0.25466
0.881058	0.048967	0.256091
0.930006	0.048967	0.257344
0.978954	0.048967	0.257358
1.027901	0.048967	0.257947
1.076849	0.048967	0.259112
1.125797	0.048967	0.258551
1.174744	0.048967	0.258874
1.223692	0.048967	0.258092
1.272640	0.048967	0.259965
1.321587	0.048967	0.260643
1.370535	0.048967	0.265038
1.419483	0.048967	0.266911
1.468430	0.048967	0.267235
1.517378	0.048967	0.268975
1.566326	0.048967	0.26744
1.615273	0.048967	0.267056
1.664221	0.048967	0.267955
1.713169	0.048967	0.266774
1.762116	0.048967	0.267717
1.811064	0.048967	0.266846
1.860012	0.048967	0.267745
1.908959	0.048967	0.268025
1.957907	0.048967	0.267773
2.006855	0.048967	0.267079
2.055802	0.048967	0.267315
2.104750	0.048967	0.268214
2.153698	0.048967	0.269865
2.202645	0.048967	0.269481
2.251593	0.048967	0.26892
2.300541	0.048967	0.266809
2.349489	0.048967	0.263548
2.398436	0.048967	0.258561
2.447384	0.048967	0.25114
2.496332	0.048967	0.244471
2.545279	0.048967	0.238112
2.594227	0.048967	0.232683
2.643175	0.048967	0.23252
2.692122	0.048967	0.234083
2.741070	0.048967	0.237947
2.790018	0.048967	0.241103
2.838965	0.048967	0.242799
2.887913	0.048967	0.243743
2.936861	0.048967	0.245306
2.985808	0.048967	0.246647
3.034756	0.048967	0.248078
3.083704	0.048967	0.250349
3.132651	0.048967	0.252664
3.181599	0.048967	0.254316
3.230547	0.048967	0.255127
3.279494	0.048967	0.255273
3.328442	0.048967	0.255464
3.377390	0.048967	0.252956
3.426337	0.048967	0.250093
3.475285	0.048967	0.247673
3.524233	0.048967	0.239632
3.573180	0.048967	0.233494
3.622128	0.048967	0.22718
3.671076	0.048967	0.215997
3.720023	0.048967	0.207558
3.768971	0.048967	0.196242
3.817919	0.048967	0.186696
3.866867	0.048967	0.177283
3.915814	0.048967	0.168048
3.964762	0.048967	0.160715
4.013710	0.048967	0.155507
4.062657	0.048967	0.151316
4.111605	0.048967	0.148985
4.160553	0.048967	0.147051
4.209500	0.048967	0.147331
4.258448	0.048967	0.147965
4.307396	0.048967	0.148421
4.356343	0.048967	0.149984
4.405291	0.048967	0.150751
4.454239	0.048967	0.150986
4.503186	0.048967	0.149938
4.552134	0.048967	0.148801
4.601082	0.048967	0.147974
4.650029	0.048967	0.149582
4.698977	0.048967	0.152428
4.747925	0.048967	0.156204
4.796872	0.048967	0.161352
4.845820	0.048967	0.164066
4.894768	0.048967	0.168019
4.943715	0.048967	0.174273
4.992663	0.048967	0.179022
5.041611	0.048967	0.185188
5.090558	0.048967	0.192018
5.139506	0.048967	0.195661
5.188454	0.048967	0.199171
5.237401	0.048967	0.201664
5.286349	0.048967	0.204687
5.335297	0.048967	0.209127
5.384244	0.048967	0.216665
5.433192	0.048967	0.223052
5.482140	0.048967	0.229527
5.531088	0.048967	0.235251
5.580035	0.048967	0.240841
5.628983	0.048967	0.242714
5.677931	0.048967	0.245782
5.726878	0.048967	0.246238
5.775826	0.048967	0.247801
5.824774	0.048967	0.245514
5.873721	0.048967	0.243669
5.922669	0.048967	0.239213
5.971617	0.048967	0.233872
6.020564	0.048967	0.227026
6.069512	0.048967	0.219428
6.118460	0.048967	0.212582
6.167407	0.048967	0.205736
6.216355	0.048967	0.199554
6.265303	0.048967	0.196515
6.314250	0.048967	0.195068
6.363198	0.048967	0.19433
6.412146	0.048967	0.196999
6.461093	0.048967	0.198651
6.510041	0.048967	0.201763
6.558989	0.048967	0.20545
6.607936	0.048967	0.210333
6.656884	0.048967	0.216631
6.705832	0.048967	0.222045
6.754779	0.048967	0.228786
6.803727	0.048967	0.235217
6.852675	0.048967	0.240896
6.901622	0.048967	0.243389
6.950570	0.048967	0.246545
6.999518	0.048967	0.247931
7.048466	0.048967	0.246307
7.097413	0.048967	0.244994
7.146361	0.048967	0.244211
7.195309	0.048967	0.239268
7.244256	0.048967	0.237424
7.293204	0.048967	0.23549
7.342152	0.048967	0.240063
7.391099	0.048967	0.244591
7.440047	0.048967	0.249916
7.488995	0.048967	0.2544
7.537942	0.048967	0.256184
7.586890	0.048967	0.259252
7.635838	0.048967	0.259532
7.684785	0.048967	0.260829
7.733733	0.048967	0.262038
7.782681	0.048967	0.265637
7.831628	0.048967	0.267377
7.880576	0.048967	0.269294
7.929524	0.048967	0.269308
7.978471	0.048967	0.267773
8.027419	0.048967	0.266946
8.076367	0.048967	0.262535
8.125314	0.048967	0.260336
8.174262	0.048967	0.254685
8.223210	0.048967	0.251557
8.272157	0.048967	0.248827
8.321105	0.048967	0.245566
8.370053	0.048967	0.241906
8.419000	0.048967	0.237273
8.467948	0.048967	0.230914
8.516896	0.048967	0.225927
8.565844	0.048967	0.221693
8.614791	0.048967	0.225203
8.663739	0.048967	0.232431
8.712687	0.048967	0.24081
8.761634	0.048967	0.250162
8.810582	0.048967	0.257346
8.859530	0.048967	0.262715
8.908477	0.048967	0.265429
8.957425	0.048967	0.267036
9.006373	0.048967	0.26913
9.055320	0.048967	0.269144
9.104268	0.048967	0.272566
9.153216	0.048967	0.272845
9.202163	0.048967	0.273745
9.251111	0.048967	0.274909
9.300059	0.048967	0.274968
9.349006	0.048967	0.275424
9.397954	0.048967	0.275394
9.446902	0.048967	0.273239
9.495849	0.048967	0.270864
9.544797	0.048967	0.26654
9.593745	0.048967	0.262527
9.642692	0.048967	0.259355
9.691640	0.048967	0.256359
9.740588	0.048967	0.254072
9.789535	0.048967	0.254219
9.838483	0.048967	0.252949
9.887431	0.048967	0.252167
9.936378	0.048967	0.250587
9.985326	0.048967	0.251132
10.034274	0.048967	0.249952
10.083222	0.048967	0.250674
10.132169	0.048967	0.252989
10.181117	0.048967	0.258712
10.230065	0.048967	0.269082
10.279012	0.048967	0.275425
10.327960	0.048967	0.28168
10.376908	0.048967	0.28249
10.425855	0.048967	0.281973
10.474803	0.048967	0.27796
10.523751	0.048967	0.271025
10.572698	0.048967	0.261613
10.621646	0.048967	0.251403
10.670594	0.048967	0.23991
10.719541	0.048967	0.230055
10.768489	0.048967	0.221351
10.817437	0.048967	0.218576
10.866384	0.048967	0.218104
10.915332	0.048967	0.220685
10.964280	0.048967	0.226231
11.013227	0.048967	0.23129
11.062175	0.048967	0.236571
11.111123	0.048967	0.240922
11.160070	0.048967	0.244255
11.209018	0.048967	0.247146
11.257966	0.048967	0.247116
11.306913	0.048967	0.248325
11.355861	0.048967	0.247454
11.404809	0.048967	0.247512
11.453756	0.048967	0.248323
11.502704	0.048967	0.252984
11.551652	0.048967	0.255697
11.600600	0.048967	0.25788
11.649547	0.048967	0.258248
11.698495	0.048967	0.25689
11.747443	0.048967	0.253496
11.796390	0.048967	0.250103
11.845338	0.048967	0.244806
11.894286	0.048967	0.237163
11.943233	0.048967	0.229078
11.992181	0.048967	0.221392
12.041129	0.048967	0.215387
12.090076	0.048967	0.211772
12.139024	0.048967	0.210369
12.187972	0.048967	0.210959
12.236919	0.048967	0.214336
12.285867	0.048967	0.218555
12.334815	0.048967	0.223349
12.383762	0.048967	0.225664
12.432710	0.048967	0.228378
12.481658	0.048967	0.229365
12.530605	0.048967	0.232168
12.579553	0.048967	0.236209
12.628501	0.048967	0.241534
12.677448	0.048967	0.247611
12.726396	0.048967	0.251343
12.775344	0.048967	0.256092
12.824291	0.048967	0.258806
12.873239	0.048967	0.261564
12.922187	0.048967	0.263835
12.971134	0.048967	0.263495
13.020082	0.048967	0.261916
13.069030	0.048967	0.258035
13.117978	0.048967	0.253801
13.166925	0.048967	0.249389
13.215873	0.048967	0.242809
13.264821	0.048967	0.241672
13.313768	0.048967	0.241376
13.362716	0.048967	0.242851
13.411664	0.048967	0.245786
13.460611	0.048967	0.249296
13.509559	0.048967	0.250903
13.558507	0.048967	0.252821
13.607454	0.048967	0.253897
13.656402	0.048967	0.2513
13.705350	0.048967	0.248614
13.754297	0.048967	0.244202
13.803245	0.048967	0.237533
13.852193	0.048967	0.229758
13.901140	0.048967	0.225037
13.950088	0.048967	0.221643
13.999036	0.048967	0.222586
14.047983	0.048967	0.226495
14.096931	0.048967	0.231731
14.145879	0.048967	0.23626
14.194826	0.048967	0.239106
14.243774	0.048967	0.241953
14.292722	0.048967	0.244401
14.341669	0.048967	0.246495
14.390617	0.048967	0.248987
14.439565	0.048967	0.252188
14.488512	0.048967	0.255698
14.537460	0.048967	0.258191
14.586408	0.048967	0.262276
14.635356	0.048967	0.26499
14.684303	0.048967	0.26881
14.733251	0.048967	0.271391
14.782199	0.048967	0.273795
14.831146	0.048967	0.275093
14.880094	0.048967	0.273691
14.929042	0.048967	0.273306
14.977989	0.048967	0.271683
15.026937	0.048967	0.269263
15.075885	0.048967	0.26879
15.124832	0.048967	0.265529
15.173780	0.048967	0.26333
15.222728	0.048967	0.256528
15.271675	0.048967	0.253621
15.320623	0.048967	0.247572
15.369571	0.048967	0.245285
15.418518	0.048967	0.245299
15.467466	0.048967	0.245269
15.516414	0.048967	0.247186
15.565361	0.048967	0.245297
15.614309	0.048967	0.246107
15.663257	0.048967	0.235278
15.712204	0.048967	0.232858
15.761152	0.048967	0.234333
15.810100	0.048967	0.229965
15.859047	0.048967	0.223031
15.907995	0.048967	0.217734
15.956943	0.048967	0.211065
16.005890	0.048967	0.206654
16.054838	0.048967	0.206845
16.103786	0.048967	0.212302
16.152733	0.048967	0.21869
16.201681	0.048967	0.226758
16.250629	0.048967	0.235093
16.299577	0.048967	0.240727
16.348524	0.048967	0.246274
16.397472	0.048967	0.247438
16.446420	0.048967	0.248426
16.495367	0.048967	0.247334
16.544315	0.048967	0.244781
16.593263	0.048967	0.240546
16.642210	0.048967	0.241888
16.691158	0.048967	0.24199
16.740106	0.048967	0.244129
16.789053	0.048967	0.245736
16.838001	0.048967	0.250618
16.886949	0.048967	0.253421
16.935896	0.048967	0.259232
16.984844	0.048967	0.265
17.033792	0.048967	0.269263
17.082739	0.048967	0.274012
17.131687	0.048967	0.276239
17.180635	0.048967	0.278333
17.229582	0.048967	0.278613
17.278530	0.048967	0.278361
17.327478	0.048967	0.277269
17.376425	0.048967	0.273831
17.425373	0.048967	0.271145
17.474321	0.048967	0.268769
17.523268	0.048967	0.265685
17.572216	0.048967	0.26446
17.621164	0.048967	0.264784
17.670111	0.048967	0.264444
17.719059	0.048967	0.262289
17.768007	0.048967	0.261861
17.816955	0.048967	0.2586
17.865902	0.048967	0.253436
17.914850	0.048967	0.247519
17.963798	0.048967	0.239523
18.012745	0.048967	0.233562
18.061693	0.048967	0.231408
18.110641	0.048967	0.229341
18.159588	0.048967	0.231657
18.208536	0.048967	0.236495
18.257484	0.048967	0.245051
18.306431	0.048967	0.255819
18.355379	0.048967	0.263445
18.404327	0.048967	0.269921
18.453274	0.048967	0.273387
18.502222	0.048967	0.274773
18.551170	0.048967	0.275097
18.600117	0.048967	0.273296
18.649065	0.048967	0.272381
18.698013	0.048967	0.268943
18.746960	0.048967	0.267098
18.795908	0.048967	0.263616
18.844856	0.048967	0.259824
18.893803	0.048967	0.255456
18.942751	0.048967	0.255072
18.991699	0.048967	0.25305
19.040646	0.048967	0.253109
19.089594	0.048967	0.254539
19.138542	0.048967	0.253137
19.187489	0.048967	0.254346
19.236437	0.048967	0.255201
19.285385	0.048967	0.25579
19.334333	0.048967	0.255406
19.383280	0.048967	0.252632
19.432228	0.048967	0.24968
19.481176	0.048967	0.247172
19.530123	0.048967	0.242494
19.579071	0.048967	0.240827
19.628019	0.048967	0.239779
19.676966	0.048967	0.238022
19.725914	0.048967	0.234186
19.774862	0.048967	0.230527
19.823809	0.048967	0.222486
19.872757	0.048967	0.215684
19.921705	0.048967	0.206404
19.970652	0.048967	0.198408
20.019600	0.048967	0.191385
0.000000	0.097934	0.28882
0.048948	0.097934	0.294411
0.097895	0.097934	0.300178
0.146843	0.097934	0.305282
0.195791	0.097934	0.308394
0.244738	0.097934	0.309514
0.293686	0.097934	0.306386
0.342634	0.097934	0.301576
0.391581	0.097934	0.293137
0.440529	0.097934	0.284787
0.489477	0.097934	0.275108
0.538424	0.097934	0.26335
0.587372	0.097934	0.254247
0.636320	0.097934	0.246472
0.685267	0.097934	0.241883
0.734215	0.097934	0.241631
0.783163	0.097934	0.243504
0.832111	0.097934	0.245289
0.881058	0.097934	0.246144
0.930006	0.097934	0.244564
0.978954	0.097934	0.244667
1.027901	0.097934	0.243486
1.076849	0.097934	0.244739
1.125797	0.097934	0.242585
1.174744	0.097934	0.24428
1.223692	0.097934	0.245976
1.272640	0.097934	0.249
1.321587	0.097934	0.254236
1.370535	0.097934	0.258809
1.419483	0.097934	0.263027
1.468430	0.097934	0.266095
1.517378	0.097934	0.267038
1.566326	0.097934	0.267362
1.615273	0.097934	0.267199
1.664221	0.097934	0.266151
1.713169	0.097934	0.266254
1.762116	0.097934	0.2664
1.811064	0.097934	0.268317
1.860012	0.097934	0.267977
1.908959	0.097934	0.26839
1.957907	0.097934	0.266855
2.006855	0.097934	0.265276
2.055802	0.097934	0.264714
2.104750	0.097934	0.263489
2.153698	0.097934	0.262087
2.202645	0.097934	0.261924
2.251593	0.097934	0.258619
2.300541	0.097934	0.256995
2.349489	0.097934	0.251743
2.398436	0.097934	0.246136
2.447384	0.097934	0.241149
2.496332	0.097934	0.2351
2.545279	0.097934	0.232281
2.594227	0.097934	0.229551
2.643175	0.097934	0.229477
2.692122	0.097934	0.232279
2.741070	0.097934	0.235081
2.790018	0.097934	0.237884
2.838965	0.097934	0.240819
2.887913	0.097934	0.241585
2.936861	0.097934	0.244697
2.985808	0.097934	0.245729
3.034756	0.097934	0.247513
3.083704	0.097934	0.247837
3.132651	0.097934	0.247232
3.181599	0.097934	0.246847
3.230547	0.097934	0.246109
3.279494	0.097934	0.246079
3.328442	0.097934	0.245385
3.377390	0.097934	0.243274
3.426337	0.097934	0.241385
3.475285	0.097934	0.237062
3.524233	0.097934	0.229906
3.573180	0.097934	0.223415
3.622128	0.097934	0.215551
3.671076	0.097934	0.207776
3.720023	0.097934	0.198584
3.768971	0.097934	0.191694
3.817919	0.097934	0.182414
3.866867	0.097934	0.174772
3.915814	0.097934	0.168501
3.964762	0.097934	0.162762
4.013710	0.097934	0.156668
4.062657	0.097934	0.152611
4.111605	0.097934	0.148155
4.160553	0.097934	0.144761
4.209500	0.097934	0.142695
4.258448	0.097934	0.140717
4.307396	0.097934	0.140776
4.356343	0.097934	0.140967
4.405291	0.097934	0.140582
4.454239	0.097934	0.140287
4.503186	0.097934	0.137822
4.552134	0.097934	0.136995
4.601082	0.097934	0.134708
4.650029	0.097934	0.136006
4.698977	0.097934	0.138144
4.747925	0.097934	0.141035
4.796872	0.097934	0.144855
4.845820	0.097934	0.148454
4.894768	0.097934	0.154133
4.943715	0.097934	0.161228
4.992663	0.097934	0.169208
5.041611	0.097934	0.177675
5.090558	0.097934	0.184815
5.139506	0.097934	0.189476
5.188454	0.097934	0.193296
5.237401	0.097934	0.196939
5.286349	0.097934	0.198591
5.335297	0.097934	0.200463
5.384244	0.097934	0.205169
5.433192	0.097934	0.210184
5.482140	0.097934	0.218031
5.531088	0.097934	0.222781
5.580035	0.097934	0.228194
5.628983	0.097934	0.2329
5.677931	0.097934	0.234994
5.726878	0.097934	0.23607
5.775826	0.097934	0.235686
5.824774	0.097934	0.233664
5.873721	0.097934	0.230668
5.922669	0.097934	0.225504
5.971617	0.097934	0.219854
6.020564	0.097934	0.212919
6.069512	0.097934	0.205409
6.118460	0.097934	0.198519
6.167407	0.097934	0.191364
6.216355	0.097934	0.188059
6.265303	0.097934	0.185329
6.314250	0.097934	0.183926
6.363198	0.097934	0.186994
6.412146	0.097934	0.187584
6.461093	0.097934	0.190873
6.510041	0.097934	0.193985
6.558989	0.097934	0.196743
6.607936	0.097934	0.199987
6.656884	0.097934	0.20248
6.705832	0.097934	0.20869
6.754779	0.097934	0.214103
6.803727	0.097934	0.2208
6.852675	0.097934	0.225992
6.901622	0.097934	0.228972
6.950570	0.097934	0.231597
6.999518	0.097934	0.230814
7.048466	0.097934	0.229412
7.097413	0.097934	0.229515
7.146361	0.097934	0.225545
7.195309	0.097934	0.225825
7.244256	0.097934	0.224954
7.293204	0.097934	0.227889
7.342152	0.097934	0.233612
7.391099	0.097934	0.237742
7.440047	0.097934	0.242801
7.488995	0.097934	0.246223
7.537942	0.097934	0.248008
7.586890	0.097934	0.251562
7.635838	0.097934	0.255427
7.684785	0.097934	0.261725
7.733733	0.097934	0.265988
7.782681	0.097934	0.27087
7.831628	0.097934	0.273009
7.880576	0.097934	0.272226
7.929524	0.097934	0.27016
7.978471	0.097934	0.266633
8.027419	0.097934	0.262576
8.076367	0.097934	0.258385
8.125314	0.097934	0.25269
8.174262	0.097934	0.248411
8.223210	0.097934	0.245195
8.272157	0.097934	0.238836
8.321105	0.097934	0.237256
8.370053	0.097934	0.232933
8.419000	0.097934	0.22892
8.467948	0.097934	0.223844
8.516896	0.097934	0.217751
8.565844	0.097934	0.21688
8.614791	0.097934	0.218841
8.663739	0.097934	0.223989
8.712687	0.097934	0.233961
8.761634	0.097934	0.241056
8.810582	0.097934	0.249081
8.859530	0.097934	0.255158
8.908477	0.097934	0.258668
8.957425	0.097934	0.262356
9.006373	0.097934	0.26321
9.055320	0.097934	0.264287
9.104268	0.097934	0.264478
9.153216	0.097934	0.264846
9.202163	0.097934	0.265435
9.251111	0.097934	0.265538
9.300059	0.097934	0.267809
9.349006	0.097934	0.266407
9.397954	0.097934	0.267217
9.446902	0.097934	0.267364
9.495849	0.097934	0.265077
9.544797	0.097934	0.262214
9.593745	0.097934	0.257891
9.642692	0.097934	0.255294
9.691640	0.097934	0.253316
9.740588	0.097934	0.251294
9.789535	0.097934	0.252946
9.838483	0.097934	0.251322
9.887431	0.097934	0.253417
9.936378	0.097934	0.252191
9.985326	0.097934	0.252515
10.034274	0.097934	0.254344
10.083222	0.097934	0.254181
10.132169	0.097934	0.25778
10.181117	0.097934	0.263326
10.230065	0.097934	0.268518
10.279012	0.097934	0.275082
10.327960	0.097934	0.275229
10.376908	0.097934	0.277146
10.425855	0.097934	0.273
10.474803	0.097934	0.268987
10.523751	0.097934	0.261742
10.572698	0.097934	0.249497
10.621646	0.097934	0.240483
10.670594	0.097934	0.227883
10.719541	0.097934	0.219666
10.768489	0.097934	0.217423
10.817437	0.097934	0.217879
10.866384	0.097934	0.22347
10.915332	0.097934	0.229458
10.964280	0.097934	0.236686
11.013227	0.097934	0.243472
11.062175	0.097934	0.247823
11.111123	0.097934	0.252971
11.160070	0.097934	0.255153
11.209018	0.097934	0.256761
11.257966	0.097934	0.257306
11.306913	0.097934	0.255417
11.355861	0.097934	0.253174
11.404809	0.097934	0.250665
11.453756	0.097934	0.250812
11.502704	0.097934	0.250826
11.551652	0.097934	0.251902
11.600600	0.097934	0.253554
11.649547	0.097934	0.252151
11.698495	0.097934	0.25221
11.747443	0.097934	0.248418
11.796390	0.097934	0.242678
11.845338	0.097934	0.23685
11.894286	0.097934	0.2285
11.943233	0.097934	0.222495
11.992181	0.097934	0.216136
12.041129	0.097934	0.212875
12.090076	0.097934	0.212712
12.139024	0.097934	0.21339
12.187972	0.097934	0.216989
12.236919	0.097934	0.219791
12.285867	0.097934	0.223832
12.334815	0.097934	0.228228
12.383762	0.097934	0.231915
12.432710	0.097934	0.234585
12.481658	0.097934	0.236634
12.530605	0.097934	0.23833
12.579553	0.097934	0.240469
12.628501	0.097934	0.242784
12.677448	0.097934	0.246516
12.726396	0.097934	0.250911
12.775344	0.097934	0.253182
12.824291	0.097934	0.255719
12.873239	0.097934	0.256707
12.922187	0.097934	0.256322
12.971134	0.097934	0.258195
13.020082	0.097934	0.255598
13.069030	0.097934	0.254594
13.117978	0.097934	0.252484
13.166925	0.097934	0.249444
13.215873	0.097934	0.245962
13.264821	0.097934	0.244914
13.313768	0.097934	0.244441
13.362716	0.097934	0.244721
13.411664	0.097934	0.245885
13.460611	0.097934	0.24674
13.509559	0.097934	0.247551
13.558507	0.097934	0.248229
13.607454	0.097934	0.247933
13.656402	0.097934	0.246
13.705350	0.097934	0.243712
13.754297	0.097934	0.238017
13.803245	0.097934	0.232411
13.852193	0.097934	0.22552
13.901140	0.097934	0.220843
13.950088	0.097934	0.217051
13.999036	0.097934	0.216401
14.047983	0.097934	0.223231
14.096931	0.097934	0.229485
14.145879	0.097934	0.237156
14.194826	0.097934	0.24341
14.243774	0.097934	0.246124
14.292722	0.097934	0.250077
14.341669	0.097934	0.25102
14.390617	0.097934	0.254353
14.439565	0.097934	0.257377
14.488512	0.097934	0.258674
14.537460	0.097934	0.261211
14.586408	0.097934	0.262907
14.635356	0.097934	0.266285
14.684303	0.097934	0.269397
14.733251	0.097934	0.272243
14.782199	0.097934	0.275178
14.831146	0.097934	0.275015
14.880094	0.097934	0.274896
14.929042	0.097934	0.273583
14.977989	0.097934	0.270012
15.026937	0.097934	0.267415
15.075885	0.097934	0.264154
15.124832	0.097934	0.260539
15.173780	0.097934	0.257145
15.222728	0.097934	0.251937
15.271675	0.097934	0.246374
15.320623	0.097934	0.243246
15.369571	0.097934	0.240826
15.418518	0.097934	0.239468
15.467466	0.097934	0.241119
15.516414	0.097934	0.241443
15.565361	0.097934	0.24013
15.614309	0.097934	0.239214
15.663257	0.097934	0.236529
15.712204	0.097934	0.234108
15.761152	0.097934	0.227705
15.810100	0.097934	0.22409
15.859047	0.097934	0.219059
15.907995	0.097934	0.21301
15.956943	0.097934	0.209527
16.005890	0.097934	0.203788
16.054838	0.097934	0.204023
16.103786	0.097934	0.20594
16.152733	0.097934	0.212327
16.201681	0.097934	0.219024
16.250629	0.097934	0.227314
16.299577	0.097934	0.234808
16.348524	0.097934	0.242036
16.397472	0.097934	0.246254
16.446420	0.097934	0.248614
16.495367	0.097934	0.250089
16.544315	0.097934	0.249394
16.593263	0.097934	0.24631
16.642210	0.097934	0.247873
16.691158	0.097934	0.245188
16.740106	0.097934	0.245025
16.789053	0.097934	0.246898
16.838001	0.097934	0.249656
16.886949	0.097934	0.256397
16.935896	0.097934	0.261456
16.984844	0.097934	0.268419
17.033792	0.097934	0.274053
17.082739	0.097934	0.277121
17.131687	0.097934	0.279613
17.180635	0.097934	0.280336
17.229582	0.097934	0.279996
17.278530	0.097934	0.278726
17.327478	0.097934	0.275509
17.376425	0.097934	0.272027
17.425373	0.097934	0.269032
17.474321	0.097934	0.265505
17.523268	0.097934	0.263528
17.572216	0.097934	0.261639
17.621164	0.097934	0.263025
17.670111	0.097934	0.262862
17.719059	0.097934	0.264248
17.768007	0.097934	0.262226
17.816955	0.097934	0.258257
17.865902	0.097934	0.255305
17.914850	0.097934	0.247397
17.963798	0.097934	0.241215
18.012745	0.097934	0.234193
18.061693	0.097934	0.228719
18.110641	0.097934	0.226697
18.159588	0.097934	0.227463
18.208536	0.097934	0.235621
18.257484	0.097934	0.244176
18.306431	0.097934	0.253706
18.355379	0.097934	0.261332
18.404327	0.097934	0.26471
18.453274	0.097934	0.26822
18.502222	0.097934	0.269163
18.551170	0.097934	0.268071
18.600117	0.097934	0.266226
18.649065	0.097934	0.264912
18.698013	0.097934	0.261784
18.746960	0.097934	0.259054
18.795908	0.097934	0.254908
18.844856	0.097934	0.252754
18.893803	0.097934	0.248829
18.942751	0.097934	0.249462
18.991699	0.097934	0.248458
19.040646	0.097934	0.249446
19.089594	0.097934	0.250699
19.138542	0.097934	0.2512
19.187489	0.097934	0.254534
19.236437	0.097934	0.25499
19.285385	0.097934	0.25673
19.334333	0.097934	0.256213
19.383280	0.097934	0.252067
19.432228	0.097934	0.250311
19.481176	0.097934	0.244306
19.530123	0.097934	0.240779
19.579071	0.097934	0.237076
19.628019	0.097934	0.234877
19.676966	0.097934	0.232988
19.725914	0.097934	0.228886
19.774862	0.097934	0.223633
19.823809	0.097934	0.216611
19.872757	0.097934	0.207817
19.921705	0.097934	0.198626
19.970652	0.097934	0.190497
20.019600	0.097934	0.184093
0.000000	0.146901	0.30202
0.048948	0.146901	0.301414
0.097895	0.146901	0.305146
0.146843	0.146901	0.307417
0.195791	0.146901	0.309379
0.244738	0.146901	0.308109
0.293686	0.146901	0.304583
0.342634	0.146901	0.298755
0.391581	0.146901	0.291599
0.440529	0.146901	0.281522
0.489477	0.146901	0.27211
0.538424	0.146901	0.259643
0.587372	0.146901	0.248239
0.636320	0.146901	0.239092
0.685267	0.146901	0.234105
0.734215	0.146901	0.232481
0.783163	0.146901	0.232849
0.832111	0.146901	0.233084
0.881058	0.146901	0.232877
0.930006	0.146901	0.230103
0.978954	0.146901	0.23025
1.027901	0.146901	0.229998
1.076849	0.146901	0.230057
1.125797	0.146901	0.230203
1.174744	0.146901	0.232519
1.223692	0.146901	0.233949
1.272640	0.146901	0.23892
1.321587	0.146901	0.245705
1.370535	0.146901	0.252712
1.419483	0.146901	0.25724
1.468430	0.146901	0.261414
1.517378	0.146901	0.26342
1.566326	0.146901	0.265691
1.615273	0.146901	0.265927
1.664221	0.146901	0.265808
1.713169	0.146901	0.265689
1.762116	0.146901	0.266146
1.811064	0.146901	0.26647
1.860012	0.146901	0.268033
1.908959	0.146901	0.265789
1.957907	0.146901	0.2639
2.006855	0.146901	0.262542
2.055802	0.146901	0.259945
2.104750	0.146901	0.257702
2.153698	0.146901	0.255813
2.202645	0.146901	0.253614
2.251593	0.146901	0.251637
2.300541	0.146901	0.246738
2.349489	0.146901	0.242636
2.398436	0.146901	0.238402
2.447384	0.146901	0.234964
2.496332	0.146901	0.233606
2.545279	0.146901	0.233664
2.594227	0.146901	0.235183
2.643175	0.146901	0.238206
2.692122	0.146901	0.240876
2.741070	0.146901	0.243988
2.790018	0.146901	0.245197
2.838965	0.146901	0.248043
2.887913	0.146901	0.248456
2.936861	0.146901	0.248425
2.985808	0.146901	0.24844
3.034756	0.146901	0.246462
3.083704	0.146901	0.245104
3.132651	0.146901	0.242595
3.181599	0.146901	0.239511
3.230547	0.146901	0.238596
3.279494	0.146901	0.235999
3.328442	0.146901	0.233667
3.377390	0.146901	0.231424
3.426337	0.146901	0.227367
3.475285	0.146901	0.224637
3.524233	0.146901	0.217393
3.573180	0.146901	0.210547
3.622128	0.146901	0.204852
3.671076	0.146901	0.197121
3.720023	0.146901	0.19147
3.768971	0.146901	0.185642
3.817919	0.146901	0.180876
3.866867	0.146901	0.175491
3.915814	0.146901	0.170415
3.964762	0.146901	0.165959
4.013710	0.146901	0.160264
4.062657	0.146901	0.154348
4.111605	0.146901	0.150378
4.160553	0.146901	0.145922
4.209500	0.146901	0.139121
4.258448	0.146901	0.137232
4.307396	0.146901	0.134192
4.356343	0.146901	0.15067
4.405291	0.146901	0.130945
4.454239	0.146901	0.129454
4.503186	0.146901	0.126902
4.552134	0.146901	0.181396
4.601082	0.146901	0.121707
4.650029	0.146901	0.121766
4.698977	0.146901	0.124435
4.747925	0.146901	0.125201
4.796872	0.146901	0.130792
4.845820	0.146901	0.142755
4.894768	0.146901	0.145159
4.943715	0.146901	0.149732
4.992663	0.146901	0.161518
5.041611	0.146901	0.168348
5.090558	0.146901	0.176638
5.139506	0.146901	0.181166
5.188454	0.146901	0.185606
5.237401	0.146901	0.189028
5.286349	0.146901	0.191255
5.335297	0.146901	0.19242
5.384244	0.146901	0.196372
5.433192	0.146901	0.200237
5.482140	0.146901	0.204455
5.531088	0.146901	0.211108
5.580035	0.146901	0.21422
5.628983	0.146901	0.218527
5.677931	0.146901	0.220975
5.726878	0.146901	0.220989
5.775826	0.146901	0.221977
5.824774	0.146901	0.219114
5.873721	0.146901	0.215189
5.922669	0.146901	0.210733
5.971617	0.146901	0.204153
6.020564	0.146901	0.196024
6.069512	0.146901	0.189311
6.118460	0.146901	0.183571
6.167407	0.146901	0.179425
6.216355	0.146901	0.174438
6.265303	0.146901	0.174231
6.314250	0.146901	0.174466
6.363198	0.146901	0.17479
6.412146	0.146901	0.177459
6.461093	0.146901	0.179377
6.510041	0.146901	0.183064
6.558989	0.146901	0.185114
6.607936	0.146901	0.187385
6.656884	0.146901	0.190099
6.705832	0.146901	0.191617
6.754779	0.146901	0.197562
6.803727	0.146901	0.202489
6.852675	0.146901	0.20715
6.901622	0.146901	0.211634
6.950570	0.146901	0.211825
6.999518	0.146901	0.213963
7.048466	0.146901	0.213933
7.097413	0.146901	0.213017
7.146361	0.146901	0.212235
7.195309	0.146901	0.212913
7.244256	0.146901	0.2166
7.293204	0.146901	0.219756
7.342152	0.146901	0.22455
7.391099	0.146901	0.230141
7.440047	0.146901	0.23343
7.488995	0.146901	0.237869
7.537942	0.146901	0.240849
7.586890	0.146901	0.246528
7.635838	0.146901	0.256765
7.684785	0.146901	0.264082
7.733733	0.146901	0.270469
7.782681	0.146901	0.272696
7.831628	0.146901	0.274303
7.880576	0.146901	0.273432
7.929524	0.146901	0.269905
7.978471	0.146901	0.266025
8.027419	0.146901	0.258692
8.076367	0.146901	0.252598
8.125314	0.146901	0.247036
8.174262	0.146901	0.240058
8.223210	0.146901	0.236531
8.272157	0.146901	0.233049
8.321105	0.146901	0.231868
8.370053	0.146901	0.229669
8.419000	0.146901	0.226098
8.467948	0.146901	0.222837
8.516896	0.146901	0.218293
8.565844	0.146901	0.217112
8.614791	0.146901	0.217922
8.663739	0.146901	0.22099
8.712687	0.146901	0.228307
8.761634	0.146901	0.235092
8.810582	0.146901	0.241346
8.859530	0.146901	0.247689
8.908477	0.146901	0.249828
8.957425	0.146901	0.25409
9.006373	0.146901	0.254989
9.055320	0.146901	0.257039
9.104268	0.146901	0.256611
9.153216	0.146901	0.257466
9.202163	0.146901	0.257967
9.251111	0.146901	0.256432
9.300059	0.146901	0.258039
9.349006	0.146901	0.258717
9.397954	0.146901	0.258332
9.446902	0.146901	0.260205
9.495849	0.146901	0.260573
9.544797	0.146901	0.260189
9.593745	0.146901	0.257061
9.642692	0.146901	0.254951
9.691640	0.146901	0.25315
9.740588	0.146901	0.25312
9.789535	0.146901	0.253621
9.838483	0.146901	0.255405
9.887431	0.146901	0.256702
9.936378	0.146901	0.256274
9.985326	0.146901	0.256642
10.034274	0.146901	0.257187
10.083222	0.146901	0.25698
10.132169	0.146901	0.258277
10.181117	0.146901	0.259929
10.230065	0.146901	0.262864
10.279012	0.146901	0.265976
10.327960	0.146901	0.267539
10.376908	0.146901	0.265827
10.425855	0.146901	0.261681
10.474803	0.146901	0.254835
10.523751	0.146901	0.246706
10.572698	0.146901	0.236054
10.621646	0.146901	0.225269
10.670594	0.146901	0.21714
10.719541	0.146901	0.214189
10.768489	0.146901	0.217168
10.817437	0.146901	0.22413
10.866384	0.146901	0.232376
10.915332	0.146901	0.239383
10.964280	0.146901	0.246124
11.013227	0.146901	0.251847
11.062175	0.146901	0.257659
11.111123	0.146901	0.261081
11.160070	0.146901	0.263352
11.209018	0.146901	0.264295
11.257966	0.146901	0.261831
11.306913	0.146901	0.261889
11.355861	0.146901	0.258009
11.404809	0.146901	0.255898
11.453756	0.146901	0.253168
11.502704	0.146901	0.252607
11.551652	0.146901	0.252444
11.600600	0.146901	0.250909
11.649547	0.146901	0.249241
11.698495	0.146901	0.246821
11.747443	0.146901	0.243516
11.796390	0.146901	0.240255
11.845338	0.146901	0.234294
11.894286	0.146901	0.228245
11.943233	0.146901	0.222329
11.992181	0.146901	0.217784
12.041129	0.146901	0.216426
12.090076	0.146901	0.216662
12.139024	0.146901	0.220482
12.187972	0.146901	0.223107
12.236919	0.146901	0.226086
12.285867	0.146901	0.230349
12.334815	0.146901	0.23501
12.383762	0.146901	0.240069
12.432710	0.146901	0.243049
12.481658	0.146901	0.245187
12.530605	0.146901	0.246219
12.579553	0.146901	0.245879
12.628501	0.146901	0.247752
12.677448	0.146901	0.24958
12.726396	0.146901	0.250701
12.775344	0.146901	0.252087
12.824291	0.146901	0.250906
12.873239	0.146901	0.250964
12.922187	0.146901	0.24996
12.971134	0.146901	0.250151
13.020082	0.146901	0.251006
13.069030	0.146901	0.250976
13.117978	0.146901	0.252362
13.166925	0.146901	0.251048
13.215873	0.146901	0.251682
13.264821	0.146901	0.250191
13.313768	0.146901	0.248081
13.362716	0.146901	0.248139
13.411664	0.146901	0.247445
13.460611	0.146901	0.247725
13.509559	0.146901	0.248624
13.558507	0.146901	0.247576
13.607454	0.146901	0.246439
13.656402	0.146901	0.244107
13.705350	0.146901	0.241201
13.754297	0.146901	0.235505
13.803245	0.146901	0.228394
13.852193	0.146901	0.222301
13.901140	0.146901	0.215322
13.950088	0.146901	0.212592
13.999036	0.146901	0.214996
14.047983	0.146901	0.222489
14.096931	0.146901	0.232329
14.145879	0.146901	0.239158
14.194826	0.146901	0.245944
14.243774	0.146901	0.250339
14.292722	0.146901	0.254912
14.341669	0.146901	0.255899
14.390617	0.146901	0.258923
14.439565	0.146901	0.259822
14.488512	0.146901	0.26258
14.537460	0.146901	0.262683
14.586408	0.146901	0.264865
14.635356	0.146901	0.267313
14.684303	0.146901	0.269009
14.733251	0.146901	0.272962
14.782199	0.146901	0.273728
14.831146	0.146901	0.274008
14.880094	0.146901	0.271322
14.929042	0.146901	0.269389
14.977989	0.146901	0.265818
15.026937	0.146901	0.26092
15.075885	0.146901	0.258234
15.124832	0.146901	0.255327
15.173780	0.146901	0.251933
15.222728	0.146901	0.248805
15.271675	0.146901	0.244393
15.320623	0.146901	0.240734
15.369571	0.146901	0.238624
15.418518	0.146901	0.238505
15.467466	0.146901	0.23697
15.516414	0.146901	0.237559
15.565361	0.146901	0.235272
15.614309	0.146901	0.233958
15.663257	0.146901	0.23176
15.712204	0.146901	0.229074
15.761152	0.146901	0.224397
15.810100	0.146901	0.222508
15.859047	0.146901	0.216724
15.907995	0.146901	0.211826
15.956943	0.146901	0.206484
16.005890	0.146901	0.20433
16.054838	0.146901	0.201777
16.103786	0.146901	0.202411
16.152733	0.146901	0.204195
16.201681	0.146901	0.210316
16.250629	0.146901	0.219315
16.299577	0.146901	0.23026
16.348524	0.146901	0.239081
16.397472	0.146901	0.246177
16.446420	0.146901	0.250926
16.495367	0.146901	0.254525
16.544315	0.146901	0.256442
16.593263	0.146901	0.254243
16.642210	0.146901	0.252841
16.691158	0.146901	0.250554
16.740106	0.146901	0.251232
16.789053	0.146901	0.251379
16.838001	0.146901	0.254269
16.886949	0.146901	0.258443
16.935896	0.146901	0.263459
16.984844	0.146901	0.26927
17.033792	0.146901	0.274064
17.082739	0.146901	0.277442
17.131687	0.146901	0.27896
17.180635	0.146901	0.279727
17.229582	0.146901	0.278679
17.278530	0.146901	0.276745
17.327478	0.146901	0.273706
17.376425	0.146901	0.268896
17.425373	0.146901	0.26621
17.474321	0.146901	0.2614
17.523268	0.146901	0.259909
17.572216	0.146901	0.258374
17.621164	0.146901	0.258831
17.670111	0.146901	0.260261
17.719059	0.146901	0.260408
17.768007	0.146901	0.259758
17.816955	0.146901	0.257427
17.865902	0.146901	0.253236
17.914850	0.146901	0.247895
17.963798	0.146901	0.238836
18.012745	0.146901	0.231769
18.061693	0.146901	0.225676
18.110641	0.146901	0.226309
18.159588	0.146901	0.226678
18.208536	0.146901	0.231648
18.257484	0.146901	0.240602
18.306431	0.146901	0.250353
18.355379	0.146901	0.258378
18.404327	0.146901	0.262242
18.453274	0.146901	0.264734
18.502222	0.146901	0.265545
18.551170	0.146901	0.262859
18.600117	0.146901	0.259908
18.649065	0.146901	0.257665
18.698013	0.146901	0.254581
18.746960	0.146901	0.25132
18.795908	0.146901	0.249962
18.844856	0.146901	0.248073
18.893803	0.146901	0.247556
18.942751	0.146901	0.246508
18.991699	0.146901	0.247274
19.040646	0.146901	0.246934
19.089594	0.146901	0.24686
19.138542	0.146901	0.248511
19.187489	0.146901	0.250429
19.236437	0.146901	0.252434
19.285385	0.146901	0.25475
19.334333	0.146901	0.252905
19.383280	0.146901	0.250042
19.432228	0.146901	0.244081
19.481176	0.146901	0.239006
19.530123	0.146901	0.23393
19.579071	0.146901	0.230625
19.628019	0.146901	0.227895
19.676966	0.146901	0.226537
19.725914	0.146901	0.22186
19.774862	0.146901	0.216519
19.823809	0.146901	0.208213
19.872757	0.146901	0.199198
19.921705	0.146901	0.190051
19.970652	0.146901	0.182453
20.019600	0.146901	0.178749
0.000000	0.195868	0.312741
0.048948	0.195868	0.311295
0.097895	0.195868	0.310379
0.146843	0.195868	0.308889
0.195791	0.195868	0.308327
0.244738	0.195868	0.30573
0.293686	0.195868	0.300832
0.342634	0.195868	0.294517
0.391581	0.195868	0.28652
0.440529	0.195868	0.278435
0.489477	0.195868	0.265216
0.538424	0.195868	0.253281
0.587372	0.195868	0.239088
0.636320	0.195868	0.230118
0.685267	0.195868	0.224777
0.734215	0.195868	0.221826
0.783163	0.195868	0.223168
0.832111	0.195868	0.2215
0.881058	0.195868	0.22147
0.930006	0.195868	0.219359
0.978954	0.195868	0.218931
1.027901	0.195868	0.219697
1.076849	0.195868	0.219888
1.125797	0.195868	0.221097
1.174744	0.195868	0.224121
1.223692	0.195868	0.227056
1.272640	0.195868	0.233885
1.321587	0.195868	0.240007
1.370535	0.195868	0.247766
1.419483	0.195868	0.254197
1.468430	0.195868	0.259345
1.517378	0.195868	0.262944
1.566326	0.195868	0.264551
1.615273	0.195868	0.266026
1.664221	0.195868	0.267456
1.713169	0.195868	0.266143
1.762116	0.195868	0.266732
1.811064	0.195868	0.266038
1.860012	0.195868	0.26468
1.908959	0.195868	0.264163
1.957907	0.195868	0.262407
2.006855	0.195868	0.259677
2.055802	0.195868	0.256991
2.104750	0.195868	0.254659
2.153698	0.195868	0.250646
2.202645	0.195868	0.247783
2.251593	0.195868	0.243991
2.300541	0.195868	0.239668
2.349489	0.195868	0.236274
2.398436	0.195868	0.234341
2.447384	0.195868	0.234311
2.496332	0.195868	0.236803
2.545279	0.195868	0.239384
2.594227	0.195868	0.241655
2.643175	0.195868	0.245918
2.692122	0.195868	0.247393
2.741070	0.195868	0.249841
2.790018	0.195868	0.251802
2.838965	0.195868	0.252347
2.887913	0.195868	0.253069
2.936861	0.195868	0.251446
2.985808	0.195868	0.249911
3.034756	0.195868	0.246517
3.083704	0.195868	0.242814
3.132651	0.195868	0.239464
3.181599	0.195868	0.235141
3.230547	0.195868	0.232145
3.279494	0.195868	0.228884
3.328442	0.195868	0.225933
3.377390	0.195868	0.221831
3.426337	0.195868	0.21711
3.475285	0.195868	0.213273
3.524233	0.195868	0.208729
3.573180	0.195868	0.203653
3.622128	0.195868	0.19902
3.671076	0.195868	0.194387
3.720023	0.195868	0.191082
3.768971	0.195868	0.187025
3.817919	0.195868	0.183011
3.866867	0.195868	0.178909
3.915814	0.195868	0.173701
3.964762	0.195868	0.169511
4.013710	0.195868	0.164435
4.062657	0.195868	0.159315
4.111605	0.195868	0.152691
4.160553	0.195868	0.146243
4.209500	0.195868	0.141123
4.258448	0.195868	0.135915
4.307396	0.195868	0.131238
4.356343	0.195868	0.12718
4.405291	0.195868	0.123698
4.454239	0.195868	0.121588
4.503186	0.195868	0.115848
4.552134	0.195868	0.113826
4.601082	0.195868	0.110919
4.650029	0.195868	0.109783
4.698977	0.195868	0.112496
4.747925	0.195868	0.115387
4.796872	0.195868	0.119384
4.845820	0.195868	0.125993
4.894768	0.195868	0.134106
4.943715	0.195868	0.143591
4.992663	0.195868	0.150863
5.041611	0.195868	0.160879
5.090558	0.195868	0.168594
5.139506	0.195868	0.174804
5.188454	0.195868	0.18128
5.237401	0.195868	0.182577
5.286349	0.195868	0.185114
5.335297	0.195868	0.187031
5.384244	0.195868	0.188107
5.433192	0.195868	0.190511
5.482140	0.195868	0.190392
5.531088	0.195868	0.194876
5.580035	0.195868	0.197015
5.628983	0.195868	0.201632
5.677931	0.195868	0.205983
5.726878	0.195868	0.205997
5.775826	0.195868	0.206763
5.824774	0.195868	0.204166
5.873721	0.195868	0.20002
5.922669	0.195868	0.196759
5.971617	0.195868	0.187833
6.020564	0.195868	0.183067
6.069512	0.195868	0.174938
6.118460	0.195868	0.171987
6.167407	0.195868	0.173948
6.216355	0.195868	0.166173
6.265303	0.195868	0.163532
6.314250	0.195868	0.163944
6.363198	0.195868	0.183033
6.412146	0.195868	0.166583
6.461093	0.195868	0.16881
6.510041	0.195868	0.171922
6.558989	0.195868	0.17322
6.607936	0.195868	0.175579
6.656884	0.195868	0.176611
6.705832	0.195868	0.178484
6.754779	0.195868	0.181198
6.803727	0.195868	0.185018
6.852675	0.195868	0.191139
6.901622	0.195868	0.195535
6.950570	0.195868	0.198337
6.999518	0.195868	0.201449
7.048466	0.195868	0.201375
7.097413	0.195868	0.200327
7.146361	0.195868	0.202775
7.195309	0.195868	0.205488
7.244256	0.195868	0.210282
7.293204	0.195868	0.21512
7.342152	0.195868	0.221419
7.391099	0.195868	0.223557
7.440047	0.195868	0.226846
7.488995	0.195868	0.229693
7.537942	0.195868	0.235991
7.586890	0.195868	0.246362
7.635838	0.195868	0.256555
7.684785	0.195868	0.26604
7.733733	0.195868	0.270657
7.782681	0.195868	0.275008
7.831628	0.195868	0.273473
7.880576	0.195868	0.271894
7.929524	0.195868	0.268323
7.978471	0.195868	0.261566
8.027419	0.195868	0.254056
8.076367	0.195868	0.247653
8.125314	0.195868	0.243374
8.174262	0.195868	0.236572
8.223210	0.195868	0.233001
8.272157	0.195868	0.23244
8.321105	0.195868	0.232188
8.370053	0.195868	0.234017
8.419000	0.195868	0.23589
8.467948	0.195868	0.236523
8.516896	0.195868	0.236183
8.565844	0.195868	0.237392
8.614791	0.195868	0.23838
8.663739	0.195868	0.237952
8.712687	0.195868	0.238541
8.761634	0.195868	0.240679
8.810582	0.195868	0.242419
8.859530	0.195868	0.245664
8.908477	0.195868	0.247537
8.957425	0.195868	0.248436
9.006373	0.195868	0.249601
9.055320	0.195868	0.250235
9.104268	0.195868	0.251089
9.153216	0.195868	0.250484
9.202163	0.195868	0.249878
9.251111	0.195868	0.247724
9.300059	0.195868	0.247561
9.349006	0.195868	0.248858
9.397954	0.195868	0.251793
9.446902	0.195868	0.254728
9.495849	0.195868	0.258504
9.544797	0.195868	0.25843
9.593745	0.195868	0.260037
9.642692	0.195868	0.258635
9.691640	0.195868	0.257808
9.740588	0.195868	0.257601
9.789535	0.195868	0.25788
9.838483	0.195868	0.259311
9.887431	0.195868	0.260652
9.936378	0.195868	0.261861
9.985326	0.195868	0.2613
10.034274	0.195868	0.259322
10.083222	0.195868	0.258451
10.132169	0.195868	0.256828
10.181117	0.195868	0.256709
10.230065	0.195868	0.257298
10.279012	0.195868	0.25718
10.327960	0.195868	0.256486
10.376908	0.195868	0.255039
10.425855	0.195868	0.248238
10.474803	0.195868	0.242011
10.523751	0.195868	0.231758
10.572698	0.195868	0.220707
10.621646	0.195868	0.212401
10.670594	0.195868	0.208919
10.719541	0.195868	0.21181
10.768489	0.195868	0.220011
10.817437	0.195868	0.229363
10.866384	0.195868	0.237875
10.915332	0.195868	0.243996
10.964280	0.195868	0.249808
11.013227	0.195868	0.25562
11.062175	0.195868	0.26006
11.111123	0.195868	0.264367
11.160070	0.195868	0.265974
11.209018	0.195868	0.266873
11.257966	0.195868	0.266843
11.306913	0.195868	0.265441
11.355861	0.195868	0.263994
11.404809	0.195868	0.261353
11.453756	0.195868	0.26026
11.502704	0.195868	0.258991
11.551652	0.195868	0.259094
11.600600	0.195868	0.258267
11.649547	0.195868	0.256201
11.698495	0.195868	0.2544
11.747443	0.195868	0.251891
11.796390	0.195868	0.248188
11.845338	0.195868	0.242316
11.894286	0.195868	0.237196
11.943233	0.195868	0.230483
11.992181	0.195868	0.224876
12.041129	0.195868	0.223031
12.090076	0.195868	0.225037
12.139024	0.195868	0.228282
12.187972	0.195868	0.231836
12.236919	0.195868	0.235391
12.285867	0.195868	0.238813
12.334815	0.195868	0.243297
12.383762	0.195868	0.247471
12.432710	0.195868	0.251557
12.481658	0.195868	0.253607
12.530605	0.195868	0.254329
12.579553	0.195868	0.253989
12.628501	0.195868	0.252852
12.677448	0.195868	0.253132
12.726396	0.195868	0.252349
12.775344	0.195868	0.251567
12.824291	0.195868	0.249102
12.873239	0.195868	0.248806
12.922187	0.195868	0.248201
12.971134	0.195868	0.248746
13.020082	0.195868	0.250619
13.069030	0.195868	0.252182
13.117978	0.195868	0.254851
13.166925	0.195868	0.255883
13.215873	0.195868	0.255986
13.264821	0.195868	0.256177
13.313768	0.195868	0.256722
13.362716	0.195868	0.256116
13.411664	0.195868	0.255865
13.460611	0.195868	0.255082
13.509559	0.195868	0.254831
13.558507	0.195868	0.252942
13.607454	0.195868	0.252248
13.656402	0.195868	0.248013
13.705350	0.195868	0.244398
13.754297	0.195868	0.237109
13.803245	0.195868	0.230662
13.852193	0.195868	0.222444
13.901140	0.195868	0.215244
13.950088	0.195868	0.211408
13.999036	0.195868	0.213192
14.047983	0.195868	0.221659
14.096931	0.195868	0.232339
14.145879	0.195868	0.240098
14.194826	0.195868	0.246043
14.243774	0.195868	0.249686
14.292722	0.195868	0.252311
14.341669	0.195868	0.255114
14.390617	0.195868	0.257606
14.439565	0.195868	0.260629
14.488512	0.195868	0.263078
14.537460	0.195868	0.265128
14.586408	0.195868	0.267266
14.635356	0.195868	0.268032
14.684303	0.195868	0.269728
14.733251	0.195868	0.270583
14.782199	0.195868	0.271925
14.831146	0.195868	0.270965
14.880094	0.195868	0.269386
14.929042	0.195868	0.265727
14.977989	0.195868	0.261935
15.026937	0.195868	0.257523
15.075885	0.195868	0.252801
15.124832	0.195868	0.249717
15.173780	0.195868	0.247828
15.222728	0.195868	0.244966
15.271675	0.195868	0.24374
15.320623	0.195868	0.241011
15.369571	0.195868	0.239122
15.418518	0.195868	0.237498
15.467466	0.195868	0.235299
15.516414	0.195868	0.234649
15.565361	0.195868	0.233159
15.614309	0.195868	0.231845
15.663257	0.195868	0.230399
15.712204	0.195868	0.226341
15.761152	0.195868	0.224496
15.810100	0.195868	0.217163
15.859047	0.195868	0.21284
15.907995	0.195868	0.209225
15.956943	0.195868	0.204105
16.005890	0.195868	0.198897
16.054838	0.195868	0.19692
16.103786	0.195868	0.19627
16.152733	0.195868	0.200001
16.201681	0.195868	0.2063
16.250629	0.195868	0.215254
16.299577	0.195868	0.226244
16.348524	0.195868	0.237765
16.397472	0.195868	0.244594
16.446420	0.195868	0.253194
16.495367	0.195868	0.258165
16.544315	0.195868	0.259595
16.593263	0.195868	0.259477
16.642210	0.195868	0.257765
16.691158	0.195868	0.256053
16.740106	0.195868	0.255447
16.789053	0.195868	0.256656
16.838001	0.195868	0.259547
16.886949	0.195868	0.261906
16.935896	0.195868	0.267276
16.984844	0.195868	0.270786
17.033792	0.195868	0.2735
17.082739	0.195868	0.276213
17.131687	0.195868	0.276095
17.180635	0.195868	0.275135
17.229582	0.195868	0.276078
17.278530	0.195868	0.272552
17.327478	0.195868	0.270442
17.376425	0.195868	0.266782
17.425373	0.195868	0.261308
17.474321	0.195868	0.256985
17.523268	0.195868	0.253768
[truncated: 142,731 more rows]
