# Supplementary material for: Cyclodehydrogenation of molecular nanographene precursors catalyzed by atomic hydrogen
Source: Nat Commun. 2025 Jan 15;16:691. doi: 10.1038/s41467-024-54774-1 (PMC11735845; doi:10.1038/s41467-024-54774-1)
Supplement: Supplementary file 4 — Source Data [file 41467_2024_54774_MOESM4_ESM.zip › Source Data/Suppl Figure 6/Suppl Figure_6a.txt]

X[nm]		Y[nm]		Z[nm]
0.000000	0.000000	0.870948
0.039139	0.000000	0.864635
0.078278	0.000000	0.858373
0.117417	0.000000	0.85147
0.156556	0.000000	0.842849
0.195695	0.000000	0.831689
0.234834	0.000000	0.820144
0.273973	0.000000	0.813421
0.313112	0.000000	0.801107
0.352250	0.000000	0.790537
0.391389	0.000000	0.773581
0.430528	0.000000	0.761242
0.469667	0.000000	0.741696
0.508806	0.000000	0.727793
0.547945	0.000000	0.715504
0.587084	0.000000	0.693394
0.626223	0.000000	0.681158
0.665362	0.000000	0.668331
0.704501	0.000000	0.654042
0.743640	0.000000	0.639754
0.782779	0.000000	0.624747
0.821918	0.000000	0.613639
0.861057	0.000000	0.602684
0.900196	0.000000	0.593704
0.939335	0.000000	0.592186
0.978474	0.000000	0.583309
1.017613	0.000000	0.58333
1.056751	0.000000	0.583427
1.095890	0.000000	0.581807
1.135029	0.000000	0.580392
1.174168	0.000000	0.576746
1.213307	0.000000	0.576587
1.252446	0.000000	0.573633
1.291585	0.000000	0.567987
1.330724	0.000000	0.559879
1.369863	0.000000	0.555617
1.409002	0.000000	0.551766
1.448141	0.000000	0.543427
1.487280	0.000000	0.535549
1.526419	0.000000	0.530493
1.565558	0.000000	0.526051
1.604697	0.000000	0.516866
1.643836	0.000000	0.51063
1.682975	0.000000	0.499008
1.722114	0.000000	0.493234
1.761252	0.000000	0.482484
1.800391	0.000000	0.471812
1.839530	0.000000	0.46019
1.878669	0.000000	0.44526
1.917808	0.000000	0.433767
1.956947	0.000000	0.419068
1.996086	0.000000	0.406703
2.035225	0.000000	0.394338
2.074364	0.000000	0.384948
2.113503	0.000000	0.377147
2.152642	0.000000	0.368988
2.191781	0.000000	0.363777
2.230920	0.000000	0.358054
2.270059	0.000000	0.358536
2.309198	0.000000	0.354993
2.348337	0.000000	0.351757
2.387476	0.000000	0.350521
2.426614	0.000000	0.350465
2.465753	0.000000	0.352717
2.504892	0.000000	0.353995
2.544031	0.000000	0.354169
2.583170	0.000000	0.35378
2.622309	0.000000	0.358571
2.661448	0.000000	0.36349
2.700587	0.000000	0.36487
2.739726	0.000000	0.365737
2.778865	0.000000	0.370476
2.818004	0.000000	0.373523
2.857143	0.000000	0.375647
2.896282	0.000000	0.379386
2.935421	0.000000	0.380074
2.974560	0.000000	0.382069
3.013699	0.000000	0.386988
3.052838	0.000000	0.386496
3.091977	0.000000	0.388133
3.131115	0.000000	0.388179
3.170254	0.000000	0.387174
3.209393	0.000000	0.389554
3.248532	0.000000	0.389293
3.287671	0.000000	0.388545
3.326810	0.000000	0.387694
3.365949	0.000000	0.385509
3.405088	0.000000	0.386146
3.444227	0.000000	0.386141
3.483366	0.000000	0.383649
3.522505	0.000000	0.379951
3.561644	0.000000	0.380177
3.600783	0.000000	0.377454
3.639922	0.000000	0.378757
3.679061	0.000000	0.376342
3.718200	0.000000	0.376927
3.757339	0.000000	0.376153
3.796477	0.000000	0.374943
3.835616	0.000000	0.372451
3.874755	0.000000	0.373677
3.913894	0.000000	0.3708
3.953033	0.000000	0.369975
3.992172	0.000000	0.371098
4.031311	0.000000	0.368965
4.070450	0.000000	0.369653
4.109589	0.000000	0.364878
4.148728	0.000000	0.367387
4.187867	0.000000	0.361484
4.227006	0.000000	0.361069
4.266145	0.000000	0.362885
4.305284	0.000000	0.360444
4.344423	0.000000	0.358721
4.383562	0.000000	0.359306
4.422701	0.000000	0.362173
4.461840	0.000000	0.361707
4.500978	0.000000	0.359907
4.540117	0.000000	0.359877
4.579256	0.000000	0.364386
4.618395	0.000000	0.36674
4.657534	0.000000	0.366069
4.696673	0.000000	0.365859
4.735812	0.000000	0.366162
4.774951	0.000000	0.372235
4.814090	0.000000	0.373461
4.853229	0.000000	0.375431
4.892368	0.000000	0.376272
4.931507	0.000000	0.376447
4.970646	0.000000	0.38152
5.009785	0.000000	0.385054
5.048924	0.000000	0.384844
5.088063	0.000000	0.384044
5.127202	0.000000	0.386809
5.166341	0.000000	0.390112
5.205479	0.000000	0.395339
5.244618	0.000000	0.397693
5.283757	0.000000	0.398099
5.322896	0.000000	0.405685
5.362035	0.000000	0.410963
5.401174	0.000000	0.411574
5.440313	0.000000	0.413902
5.479452	0.000000	0.413462
5.518591	0.000000	0.413072
5.557730	0.000000	0.417786
5.596869	0.000000	0.421038
5.636008	0.000000	0.419033
5.675147	0.000000	0.418695
5.714286	0.000000	0.417126
5.753425	0.000000	0.417608
5.792564	0.000000	0.416911
5.831703	0.000000	0.414906
5.870841	0.000000	0.411747
5.909980	0.000000	0.408665
5.949119	0.000000	0.409635
5.988258	0.000000	0.406374
6.027397	0.000000	0.404728
6.066536	0.000000	0.398389
6.105675	0.000000	0.395871
6.144814	0.000000	0.394251
6.183953	0.000000	0.391348
6.223092	0.000000	0.389651
6.262231	0.000000	0.384748
6.301370	0.000000	0.381564
6.340509	0.000000	0.378276
6.379648	0.000000	0.377502
6.418787	0.000000	0.375651
6.457926	0.000000	0.368287
6.497065	0.000000	0.364333
6.536204	0.000000	0.362251
6.575342	0.000000	0.361605
6.614481	0.000000	0.359908
6.653620	0.000000	0.354646
6.692759	0.000000	0.353154
6.731898	0.000000	0.35138
6.771037	0.000000	0.349785
6.810176	0.000000	0.348037
6.849315	0.000000	0.345903
6.888454	0.000000	0.340129
6.927593	0.000000	0.340842
6.966732	0.000000	0.339478
7.005871	0.000000	0.33914
7.045010	0.000000	0.336289
7.084149	0.000000	0.333207
7.123288	0.000000	0.334023
7.162427	0.000000	0.336249
7.201566	0.000000	0.336988
7.240705	0.000000	0.33347
7.279843	0.000000	0.331388
7.318982	0.000000	0.333589
7.358121	0.000000	0.332815
7.397260	0.000000	0.33281
7.436399	0.000000	0.334472
7.475538	0.000000	0.331236
7.514677	0.000000	0.333796
7.553816	0.000000	0.335124
7.592955	0.000000	0.337017
7.632094	0.000000	0.336346
7.671233	0.000000	0.336726
7.710372	0.000000	0.338696
7.749511	0.000000	0.339999
7.788650	0.000000	0.341558
7.827789	0.000000	0.339528
7.866928	0.000000	0.343318
7.906067	0.000000	0.34416
7.945205	0.000000	0.345976
7.984344	0.000000	0.348151
8.023483	0.000000	0.348582
8.062622	0.000000	0.349988
8.101761	0.000000	0.352034
8.140900	0.000000	0.356902
8.180039	0.000000	0.357205
8.219178	0.000000	0.355969
8.258317	0.000000	0.360478
8.297456	0.000000	0.366371
8.336595	0.000000	0.367726
8.375734	0.000000	0.371209
8.414873	0.000000	0.373435
8.454012	0.000000	0.376507
8.493151	0.000000	0.378554
8.532290	0.000000	0.383396
8.571429	0.000000	0.38652
8.610568	0.000000	0.386951
8.649706	0.000000	0.390126
8.688845	0.000000	0.392635
8.727984	0.000000	0.394887
8.767123	0.000000	0.396908
8.806262	0.000000	0.39398
8.845401	0.000000	0.393513
8.884540	0.000000	0.394227
8.923679	0.000000	0.395735
8.962818	0.000000	0.394627
9.001957	0.000000	0.39252
9.041096	0.000000	0.388438
9.080235	0.000000	0.3881
9.119374	0.000000	0.389608
9.158513	0.000000	0.386064
9.197652	0.000000	0.380982
9.236791	0.000000	0.379413
9.275930	0.000000	0.37651
9.315068	0.000000	0.376198
9.354207	0.000000	0.373731
9.393346	0.000000	0.366751
9.432485	0.000000	0.364849
9.471624	0.000000	0.362972
9.510763	0.000000	0.364173
9.549902	0.000000	0.360834
9.589041	0.000000	0.359009
9.628180	0.000000	0.35544
9.667319	0.000000	0.355204
9.706458	0.000000	0.355892
9.745597	0.000000	0.354759
9.784736	0.000000	0.352882
9.823875	0.000000	0.351698
9.863014	0.000000	0.352334
9.902153	0.000000	0.353663
9.941292	0.000000	0.352196
9.980431	0.000000	0.350704
10.019569	0.000000	0.351135
10.058708	0.000000	0.354644
10.097847	0.000000	0.352716
10.136986	0.000000	0.354173
10.176125	0.000000	0.352476
10.215264	0.000000	0.353291
10.254403	0.000000	0.355954
10.293542	0.000000	0.354897
10.332681	0.000000	0.356457
10.371820	0.000000	0.354811
10.410959	0.000000	0.356832
10.450098	0.000000	0.358751
10.489237	0.000000	0.363567
10.528376	0.000000	0.363101
10.567515	0.000000	0.362583
10.606654	0.000000	0.366579
10.645793	0.000000	0.370216
10.684932	0.000000	0.371596
10.724070	0.000000	0.37613
10.763209	0.000000	0.376689
10.802348	0.000000	0.378274
10.841487	0.000000	0.383937
10.880626	0.000000	0.386189
10.919765	0.000000	0.389287
10.958904	0.000000	0.390513
10.998043	0.000000	0.38856
11.037182	0.000000	0.394684
11.076321	0.000000	0.396166
11.115460	0.000000	0.396905
11.154599	0.000000	0.39349
11.193738	0.000000	0.394511
11.232877	0.000000	0.395173
11.272016	0.000000	0.395835
11.311155	0.000000	0.394112
11.350294	0.000000	0.392876
11.389432	0.000000	0.390307
11.428571	0.000000	0.390405
11.467710	0.000000	0.390683
11.506849	0.000000	0.38819
11.545988	0.000000	0.383775
11.585127	0.000000	0.381719
11.624266	0.000000	0.379124
11.663405	0.000000	0.381965
11.702544	0.000000	0.377088
11.741683	0.000000	0.373545
11.780822	0.000000	0.373643
11.819961	0.000000	0.368894
11.859100	0.000000	0.368709
11.898239	0.000000	0.367551
11.937378	0.000000	0.36234
11.976517	0.000000	0.364105
12.015656	0.000000	0.360433
12.054795	0.000000	0.361736
12.093933	0.000000	0.36027
12.133072	0.000000	0.357931
12.172211	0.000000	0.356773
12.211350	0.000000	0.356922
12.250489	0.000000	0.359097
12.289628	0.000000	0.356425
12.328767	0.000000	0.354779
12.367906	0.000000	0.356236
12.407045	0.000000	0.355795
12.446184	0.000000	0.35856
12.485323	0.000000	0.357786
12.524462	0.000000	0.356653
12.563601	0.000000	0.358854
12.602740	0.000000	0.359105
12.641879	0.000000	0.360409
12.681018	0.000000	0.360994
12.720157	0.000000	0.362604
12.759295	0.000000	0.362241
12.798434	0.000000	0.367826
12.837573	0.000000	0.367514
12.876712	0.000000	0.370792
12.915851	0.000000	0.371223
12.954990	0.000000	0.373757
12.994129	0.000000	0.37765
13.033268	0.000000	0.379774
13.072407	0.000000	0.384026
13.111546	0.000000	0.382508
13.150685	0.000000	0.383888
13.189824	0.000000	0.388448
13.228963	0.000000	0.389956
13.268102	0.000000	0.389977
13.307241	0.000000	0.388588
13.346380	0.000000	0.389019
13.385519	0.000000	0.390604
13.424658	0.000000	0.390035
13.463796	0.000000	0.390415
13.502935	0.000000	0.387307
13.542074	0.000000	0.384123
13.581213	0.000000	0.386503
13.620352	0.000000	0.38755
13.659491	0.000000	0.387288
13.698630	0.000000	0.380668
13.737769	0.000000	0.381022
13.776908	0.000000	0.380991
13.816047	0.000000	0.382756
13.855186	0.000000	0.382444
13.894325	0.000000	0.380157
13.933464	0.000000	0.381101
13.972603	0.000000	0.382609
14.011742	0.000000	0.384066
14.050881	0.000000	0.383805
14.090020	0.000000	0.382313
14.129159	0.000000	0.384154
14.168297	0.000000	0.385509
14.207436	0.000000	0.385889
14.246575	0.000000	0.385986
14.285714	0.000000	0.38293
14.324853	0.000000	0.383977
14.363992	0.000000	0.38587
14.403131	0.000000	0.387378
14.442270	0.000000	0.386322
14.481409	0.000000	0.385778
14.520548	0.000000	0.384953
14.559687	0.000000	0.389308
14.598826	0.000000	0.387816
14.637965	0.000000	0.391606
14.677104	0.000000	0.392397
14.716243	0.000000	0.394443
14.755382	0.000000	0.399055
14.794521	0.000000	0.402307
14.833659	0.000000	0.403943
14.872798	0.000000	0.404656
14.911937	0.000000	0.407113
14.951076	0.000000	0.411725
14.990215	0.000000	0.414336
15.029354	0.000000	0.419537
15.068493	0.000000	0.418429
15.107632	0.000000	0.423092
15.146771	0.000000	0.429395
15.185910	0.000000	0.438289
15.225049	0.000000	0.445644
15.264188	0.000000	0.44805
15.303327	0.000000	0.454148
15.342466	0.000000	0.463042
15.381605	0.000000	0.474039
15.420744	0.000000	0.482984
15.459883	0.000000	0.482235
15.499022	0.000000	0.48618
15.538160	0.000000	0.496048
15.577299	0.000000	0.512609
15.616438	0.000000	0.533273
15.655577	0.000000	0.549296
15.694716	0.000000	0.564524
15.733855	0.000000	0.58565
15.772994	0.000000	0.608417
15.812133	0.000000	0.622106
15.851272	0.000000	0.627974
15.890411	0.000000	0.631559
15.929550	0.000000	0.639863
15.968689	0.000000	0.64727
16.007828	0.000000	0.649111
16.046967	0.000000	0.643798
16.086106	0.000000	0.636665
16.125245	0.000000	0.638378
16.164384	0.000000	0.636014
16.203523	0.000000	0.632547
16.242661	0.000000	0.621798
16.281800	0.000000	0.613484
16.320939	0.000000	0.612172
16.360078	0.000000	0.615885
16.399217	0.000000	0.616291
16.438356	0.000000	0.609721
16.477495	0.000000	0.609383
16.516634	0.000000	0.611943
16.555773	0.000000	0.617887
16.594912	0.000000	0.617319
16.634051	0.000000	0.612595
16.673190	0.000000	0.610872
16.712329	0.000000	0.613894
16.751468	0.000000	0.619608
16.790607	0.000000	0.619218
16.829746	0.000000	0.615546
16.868885	0.000000	0.615362
16.908023	0.000000	0.618691
16.947162	0.000000	0.622995
16.986301	0.000000	0.62199
17.025440	0.000000	0.622318
17.064579	0.000000	0.61839
17.103718	0.000000	0.619411
17.142857	0.000000	0.618714
17.181996	0.000000	0.61694
17.221135	0.000000	0.609729
17.260274	0.000000	0.605878
17.299413	0.000000	0.601001
17.338552	0.000000	0.602765
17.377691	0.000000	0.596888
17.416830	0.000000	0.58919
17.455969	0.000000	0.584646
17.495108	0.000000	0.581205
17.534247	0.000000	0.578816
17.573386	0.000000	0.574964
17.612524	0.000000	0.567882
17.651663	0.000000	0.557209
17.690802	0.000000	0.55823
17.729941	0.000000	0.557482
17.769080	0.000000	0.55581
17.808219	0.000000	0.550266
17.847358	0.000000	0.5498
17.886497	0.000000	0.556437
17.925636	0.000000	0.562433
17.964775	0.000000	0.567814
18.003914	0.000000	0.566219
18.043053	0.000000	0.563701
18.082192	0.000000	0.569441
18.121331	0.000000	0.573
18.160470	0.000000	0.570226
18.199609	0.000000	0.562964
18.238748	0.000000	0.553804
18.277886	0.000000	0.550466
18.317025	0.000000	0.550256
18.356164	0.000000	0.542891
18.395303	0.000000	0.534758
18.434442	0.000000	0.525906
18.473581	0.000000	0.521644
18.512720	0.000000	0.52746
18.551859	0.000000	0.523558
18.590998	0.000000	0.514244
18.630137	0.000000	0.50788
18.669276	0.000000	0.505875
18.708415	0.000000	0.50646
18.747554	0.000000	0.501891
18.786693	0.000000	0.489372
18.825832	0.000000	0.479776
18.864971	0.000000	0.474001
18.904110	0.000000	0.472278
18.943249	0.000000	0.466376
18.982387	0.000000	0.453087
19.021526	0.000000	0.446184
19.060665	0.000000	0.442077
19.099804	0.000000	0.442174
19.138943	0.000000	0.43322
19.178082	0.000000	0.42665
19.217221	0.000000	0.422286
19.256360	0.000000	0.42323
19.295499	0.000000	0.424867
19.334638	0.000000	0.428196
19.373777	0.000000	0.42814
19.412916	0.000000	0.433084
19.452055	0.000000	0.43767
19.491194	0.000000	0.446512
19.530333	0.000000	0.446661
19.569472	0.000000	0.444502
19.608611	0.000000	0.443523
19.647750	0.000000	0.444313
19.686888	0.000000	0.444822
19.726027	0.000000	0.44256
19.765166	0.000000	0.433349
19.804305	0.000000	0.427959
19.843444	0.000000	0.426852
19.882583	0.000000	0.423411
19.921722	0.000000	0.420175
19.960861	0.000000	0.412349
20.000000	0.000000	0.40978
0.000000	0.039139	0.852497
0.039139	0.039139	0.847133
0.078278	0.039139	0.837332
0.117417	0.039139	0.827813
0.156556	0.039139	0.819525
0.195695	0.039139	0.807673
0.234834	0.039139	0.795231
0.273973	0.039139	0.782379
0.313112	0.039139	0.768962
0.352250	0.039139	0.757469
0.391389	0.039139	0.741129
0.430528	0.039139	0.725456
0.469667	0.039139	0.711706
0.508806	0.039139	0.696469
0.547945	0.039139	0.681052
0.587084	0.039139	0.668225
0.626223	0.039139	0.652988
0.665362	0.039139	0.640135
0.704501	0.039139	0.62695
0.743640	0.039139	0.615123
0.782779	0.039139	0.604399
0.821918	0.039139	0.598753
0.861057	0.039139	0.593645
0.900196	0.039139	0.592742
0.939335	0.039139	0.59225
0.978474	0.039139	0.590117
1.017613	0.039139	0.590497
1.056751	0.039139	0.589826
1.095890	0.039139	0.587051
1.135029	0.039139	0.583687
1.174168	0.039139	0.580451
1.213307	0.039139	0.576113
1.252446	0.039139	0.571672
1.291585	0.039139	0.566487
1.330724	0.039139	0.557968
1.369863	0.039139	0.554117
1.409002	0.039139	0.552804
1.448141	0.039139	0.542952
1.487280	0.039139	0.534511
1.526419	0.039139	0.527146
1.565558	0.039139	0.521089
1.604697	0.039139	0.512956
1.643836	0.039139	0.506155
1.682975	0.039139	0.493816
1.722114	0.039139	0.480938
1.761252	0.039139	0.471496
1.800391	0.039139	0.458695
1.839530	0.039139	0.443201
1.878669	0.039139	0.429349
1.917808	0.039139	0.416342
1.956947	0.039139	0.401208
1.996086	0.039139	0.390612
2.035225	0.039139	0.382914
2.074364	0.039139	0.373113
2.113503	0.039139	0.364056
2.152642	0.039139	0.359333
2.191781	0.039139	0.354174
2.230920	0.039139	0.351451
2.270059	0.039139	0.351343
2.309198	0.039139	0.351493
2.348337	0.039139	0.348846
2.387476	0.039139	0.348303
2.426614	0.039139	0.351991
2.465753	0.039139	0.352063
2.504892	0.039139	0.355495
2.544031	0.039139	0.356234
2.583170	0.039139	0.359435
2.622309	0.039139	0.364559
2.661448	0.039139	0.367093
2.700587	0.039139	0.370806
2.739726	0.039139	0.373443
2.778865	0.039139	0.378618
2.818004	0.039139	0.380845
2.857143	0.039139	0.383866
2.896282	0.039139	0.387477
2.935421	0.039139	0.387652
2.974560	0.039139	0.389647
3.013699	0.039139	0.391104
3.052838	0.039139	0.391561
3.091977	0.039139	0.389992
3.131115	0.039139	0.391141
3.170254	0.039139	0.391059
3.209393	0.039139	0.392337
3.248532	0.039139	0.390717
3.287671	0.039139	0.388609
3.326810	0.039139	0.385809
3.365949	0.039139	0.385548
3.405088	0.039139	0.385389
3.444227	0.039139	0.384538
3.483366	0.039139	0.382892
3.522505	0.039139	0.378503
3.561644	0.039139	0.377805
3.600783	0.039139	0.377313
3.639922	0.039139	0.377411
3.679061	0.039139	0.373303
3.718200	0.039139	0.37235
3.757339	0.039139	0.370371
3.796477	0.039139	0.371263
3.835616	0.039139	0.36972
3.874755	0.039139	0.368689
3.913894	0.039139	0.365787
3.953033	0.039139	0.364654
3.992172	0.039139	0.364393
4.031311	0.039139	0.364003
4.070450	0.039139	0.362563
4.109589	0.039139	0.359942
4.148728	0.039139	0.360578
4.187867	0.039139	0.361292
4.227006	0.039139	0.361672
4.266145	0.039139	0.355897
4.305284	0.039139	0.353789
4.344423	0.039139	0.351554
4.383562	0.039139	0.355165
4.422701	0.039139	0.357878
4.461840	0.039139	0.356873
4.500978	0.039139	0.354048
4.540117	0.039139	0.354889
4.579256	0.039139	0.354397
4.618395	0.039139	0.360111
4.657534	0.039139	0.362466
4.696673	0.039139	0.363256
4.735812	0.039139	0.361431
4.774951	0.039139	0.363221
4.814090	0.039139	0.365781
4.853229	0.039139	0.36893
4.892368	0.039139	0.373567
4.931507	0.039139	0.374408
4.970646	0.039139	0.374096
5.009785	0.039139	0.381887
5.048924	0.039139	0.384831
5.088063	0.039139	0.385314
5.127202	0.039139	0.385053
5.166341	0.039139	0.389023
5.205479	0.039139	0.386838
5.244618	0.039139	0.395732
5.283757	0.039139	0.394727
5.322896	0.039139	0.398954
5.362035	0.039139	0.40059
5.401174	0.039139	0.404509
5.440313	0.039139	0.409607
5.479452	0.039139	0.409218
5.518591	0.039139	0.409982
5.557730	0.039139	0.413799
5.596869	0.039139	0.412896
5.636008	0.039139	0.413892
5.675147	0.039139	0.408373
5.714286	0.039139	0.407522
5.753425	0.039139	0.402133
5.792564	0.039139	0.40141
5.831703	0.039139	0.399225
5.870841	0.039139	0.397502
5.909980	0.039139	0.394497
5.949119	0.039139	0.390518
5.988258	0.039139	0.39
6.027397	0.039139	0.384995
6.066536	0.039139	0.381246
6.105675	0.039139	0.379933
6.144814	0.039139	0.382211
6.183953	0.039139	0.379155
6.223092	0.039139	0.377739
6.262231	0.039139	0.370272
6.301370	0.039139	0.368319
6.340509	0.039139	0.368519
6.379648	0.039139	0.366129
6.418787	0.039139	0.359944
6.457926	0.039139	0.356144
6.497065	0.039139	0.354934
6.536204	0.039139	0.352237
6.575342	0.039139	0.351207
6.614481	0.039139	0.346381
6.653620	0.039139	0.342863
6.692759	0.039139	0.340242
6.731898	0.039139	0.341751
6.771037	0.039139	0.34131
6.810176	0.039139	0.339125
6.849315	0.039139	0.330197
6.888454	0.039139	0.331602
6.927593	0.039139	0.330392
6.966732	0.039139	0.334414
7.005871	0.039139	0.329716
7.045010	0.039139	0.327506
7.084149	0.039139	0.324526
7.123288	0.039139	0.326676
7.162427	0.039139	0.32744
7.201566	0.039139	0.327205
7.240705	0.039139	0.32243
7.279843	0.039139	0.32558
7.318982	0.039139	0.328422
7.358121	0.039139	0.324621
7.397260	0.039139	0.326566
7.436399	0.039139	0.32951
7.475538	0.039139	0.329659
7.514677	0.039139	0.329475
7.553816	0.039139	0.334214
7.592955	0.039139	0.332697
7.632094	0.039139	0.329179
7.671233	0.039139	0.33261
7.710372	0.039139	0.337196
7.749511	0.039139	0.337883
7.788650	0.039139	0.33752
7.827789	0.039139	0.340079
7.866928	0.039139	0.339433
7.906067	0.039139	0.34607
7.945205	0.039139	0.344732
7.984344	0.039139	0.346317
8.023483	0.039139	0.347441
8.062622	0.039139	0.348359
8.101761	0.039139	0.352304
8.140900	0.039139	0.351914
8.180039	0.039139	0.353474
8.219178	0.039139	0.358111
8.258317	0.039139	0.361209
8.297456	0.039139	0.365641
8.336595	0.039139	0.370277
8.375734	0.039139	0.373658
8.414873	0.039139	0.373114
8.454012	0.039139	0.378136
8.493151	0.039139	0.380644
8.532290	0.039139	0.386076
8.571429	0.039139	0.384687
8.610568	0.039139	0.387195
8.649706	0.039139	0.388729
8.688845	0.039139	0.392622
8.727984	0.039139	0.393464
8.767123	0.039139	0.393202
8.806262	0.039139	0.39189
8.845401	0.039139	0.38909
8.884540	0.039139	0.392598
8.923679	0.039139	0.39167
8.962818	0.039139	0.391666
9.001957	0.039139	0.385968
9.041096	0.039139	0.386014
9.080235	0.039139	0.384728
9.119374	0.039139	0.38221
9.158513	0.039139	0.380436
9.197652	0.039139	0.374122
9.236791	0.039139	0.372579
9.275930	0.039139	0.370856
9.315068	0.039139	0.370364
9.354207	0.039139	0.368026
9.393346	0.039139	0.361379
9.432485	0.039139	0.360605
9.471624	0.039139	0.361062
9.510763	0.039139	0.359621
9.549902	0.039139	0.356642
9.589041	0.039139	0.347021
9.628180	0.039139	0.350529
9.667319	0.039139	0.35196
9.706458	0.039139	0.349673
9.745597	0.039139	0.343283
9.784736	0.039139	0.343381
9.823875	0.039139	0.349095
9.863014	0.039139	0.347372
9.902153	0.039139	0.346803
9.941292	0.039139	0.345234
9.980431	0.039139	0.341485
10.019569	0.039139	0.348276
10.058708	0.039139	0.344374
10.097847	0.039139	0.351421
10.136986	0.039139	0.348852
10.176125	0.039139	0.344667
10.215264	0.039139	0.350612
10.254403	0.039139	0.352453
10.293542	0.039139	0.348782
10.332681	0.039139	0.351623
10.371820	0.039139	0.352696
10.410959	0.039139	0.347947
10.450098	0.039139	0.354507
10.489237	0.039139	0.358605
10.528376	0.039139	0.358164
10.567515	0.039139	0.361263
10.606654	0.039139	0.36313
10.645793	0.039139	0.363561
10.684932	0.039139	0.37007
10.724070	0.039139	0.374502
10.763209	0.039139	0.371676
10.802348	0.039139	0.374774
10.841487	0.039139	0.37818
10.880626	0.039139	0.383843
10.919765	0.039139	0.383146
10.958904	0.039139	0.382551
10.998043	0.039139	0.385008
11.037182	0.039139	0.386311
11.076321	0.039139	0.388691
11.115460	0.039139	0.389353
11.154599	0.039139	0.386451
11.193738	0.039139	0.387036
11.232877	0.039139	0.387185
11.272016	0.039139	0.386975
11.311155	0.039139	0.386509
11.350294	0.039139	0.382606
11.389432	0.039139	0.38114
11.428571	0.039139	0.38152
11.467710	0.039139	0.384002
11.506849	0.039139	0.380177
11.545988	0.039139	0.3783
11.585127	0.039139	0.380757
11.624266	0.039139	0.381137
11.663405	0.039139	0.377696
11.702544	0.039139	0.37505
11.741683	0.039139	0.37284
11.780822	0.039139	0.372348
11.819961	0.039139	0.372728
11.859100	0.039139	0.369594
11.898239	0.039139	0.364461
11.937378	0.039139	0.362661
11.976517	0.039139	0.359143
12.015656	0.039139	0.362241
12.054795	0.039139	0.36157
12.093933	0.039139	0.361052
12.133072	0.039139	0.357919
12.172211	0.039139	0.359171
12.211350	0.039139	0.358627
12.250489	0.039139	0.356238
12.289628	0.039139	0.353951
12.328767	0.039139	0.351971
12.367906	0.039139	0.352941
12.407045	0.039139	0.354706
12.446184	0.039139	0.354496
12.485323	0.039139	0.354901
12.524462	0.039139	0.349922
12.563601	0.039139	0.353482
12.602740	0.039139	0.353861
12.641879	0.039139	0.358934
12.681018	0.039139	0.358596
12.720157	0.039139	0.35795
12.759295	0.039139	0.359382
12.798434	0.039139	0.360685
12.837573	0.039139	0.365091
12.876712	0.039139	0.366035
12.915851	0.039139	0.364645
12.954990	0.039139	0.369103
12.994129	0.039139	0.37397
13.033268	0.039139	0.376556
13.072407	0.039139	0.375474
13.111546	0.039139	0.374161
13.150685	0.039139	0.37667
13.189824	0.039139	0.380229
13.228963	0.039139	0.382892
13.268102	0.039139	0.38163
13.307241	0.039139	0.379753
13.346380	0.039139	0.379569
13.385519	0.039139	0.378385
13.424658	0.039139	0.380996
13.463796	0.039139	0.37876
13.502935	0.039139	0.376576
13.542074	0.039139	0.371878
13.581213	0.039139	0.378053
13.620352	0.039139	0.375305
13.659491	0.039139	0.375864
13.698630	0.039139	0.371244
13.737769	0.039139	0.371623
13.776908	0.039139	0.373927
13.816047	0.039139	0.376512
13.855186	0.039139	0.376533
13.894325	0.039139	0.374348
13.933464	0.039139	0.379113
13.972603	0.039139	0.37934
14.011742	0.039139	0.38172
14.050881	0.039139	0.383228
14.090020	0.039139	0.382941
14.129159	0.039139	0.382911
14.168297	0.039139	0.386701
14.207436	0.039139	0.385799
14.246575	0.039139	0.384794
14.285714	0.039139	0.384943
14.324853	0.039139	0.3844
14.363992	0.039139	0.384959
14.403131	0.039139	0.387057
14.442270	0.039139	0.386668
14.481409	0.039139	0.387946
14.520548	0.039139	0.387915
14.559687	0.039139	0.390757
14.598826	0.039139	0.393342
14.637965	0.039139	0.393902
14.677104	0.039139	0.390922
14.716243	0.039139	0.395328
14.755382	0.039139	0.40017
14.794521	0.039139	0.402089
14.833659	0.039139	0.403828
14.872798	0.039139	0.405952
14.911937	0.039139	0.409024
14.951076	0.039139	0.411866
14.990215	0.039139	0.415836
15.029354	0.039139	0.413036
15.068493	0.039139	0.413134
15.107632	0.039139	0.41713
15.146771	0.039139	0.421843
15.185910	0.039139	0.430224
15.225049	0.039139	0.431758
15.264188	0.039139	0.43442
15.303327	0.039139	0.439698
15.342466	0.039139	0.448387
15.381605	0.039139	0.458024
15.420744	0.039139	0.461686
15.459883	0.039139	0.462938
15.499022	0.039139	0.467703
15.538160	0.039139	0.485778
15.577299	0.039139	0.506416
15.616438	0.039139	0.527568
15.655577	0.039139	0.541719
15.694716	0.039139	0.559819
15.733855	0.039139	0.581483
15.772994	0.039139	0.598378
15.812133	0.039139	0.607989
15.851272	0.039139	0.608395
15.890411	0.039139	0.613109
15.929550	0.039139	0.619079
15.968689	0.039139	0.625819
16.007828	0.039139	0.62366
16.046967	0.039139	0.616577
16.086106	0.039139	0.609085
16.125245	0.039139	0.608336
16.164384	0.039139	0.604562
16.203523	0.039139	0.598146
16.242661	0.039139	0.588756
16.281800	0.039139	0.587699
16.320939	0.039139	0.58931
16.360078	0.039139	0.593101
16.399217	0.039139	0.592147
16.438356	0.039139	0.590604
16.477495	0.039139	0.590676
16.516634	0.039139	0.594492
16.555773	0.039139	0.598283
16.594912	0.039139	0.599355
16.634051	0.039139	0.594632
16.673190	0.039139	0.595627
16.712329	0.039139	0.598366
16.751468	0.039139	0.604132
16.790607	0.039139	0.603793
16.829746	0.039139	0.603737
16.868885	0.039139	0.603784
16.908023	0.039139	0.609011
16.947162	0.039139	0.611699
16.986301	0.039139	0.608924
17.025440	0.039139	0.604124
17.064579	0.039139	0.600632
17.103718	0.039139	0.603909
17.142857	0.039139	0.600904
17.181996	0.039139	0.596514
17.221135	0.039139	0.588791
17.260274	0.039139	0.582785
17.299413	0.039139	0.580293
17.338552	0.039139	0.577724
17.377691	0.039139	0.571975
17.416830	0.039139	0.564893
17.455969	0.039139	0.560246
17.495108	0.039139	0.555344
17.534247	0.039139	0.553877
17.573386	0.039139	0.547974
17.612524	0.039139	0.541123
17.651663	0.039139	0.533014
17.690802	0.039139	0.533343
17.729941	0.039139	0.531774
17.769080	0.039139	0.530282
17.808219	0.039139	0.524789
17.847358	0.039139	0.525554
17.886497	0.039139	0.531063
17.925636	0.039139	0.537135
17.964775	0.039139	0.5379
18.003914	0.039139	0.535331
18.043053	0.039139	0.532659
18.082192	0.039139	0.535091
18.121331	0.039139	0.535035
18.160470	0.039139	0.531465
18.199609	0.039139	0.519331
18.238748	0.039139	0.513274
18.277886	0.039139	0.508602
18.317025	0.039139	0.511188
18.356164	0.039139	0.506464
18.395303	0.039139	0.497407
18.434442	0.039139	0.494659
18.473581	0.039139	0.493885
18.512720	0.039139	0.497573
18.551859	0.039139	0.49426
18.590998	0.039139	0.485844
18.630137	0.039139	0.480018
18.669276	0.039139	0.480295
18.708415	0.039139	0.482111
18.747554	0.039139	0.477747
18.786693	0.039139	0.467228
18.825832	0.039139	0.457735
18.864971	0.039139	0.456576
18.904110	0.039139	0.450853
18.943249	0.039139	0.44654
18.982387	0.039139	0.436893
19.021526	0.039139	0.430247
19.060665	0.039139	0.425113
19.099804	0.039139	0.42398
19.138943	0.039139	0.420026
19.178082	0.039139	0.4122
19.217221	0.039139	0.411041
19.256360	0.039139	0.414806
19.295499	0.039139	0.420187
19.334638	0.039139	0.421541
19.373777	0.039139	0.422229
19.412916	0.039139	0.42666
19.452055	0.039139	0.433451
19.491194	0.039139	0.437421
19.530333	0.039139	0.435288
19.569472	0.039139	0.432565
19.608611	0.039139	0.430073
19.647750	0.039139	0.429017
19.686888	0.039139	0.429884
19.726027	0.039139	0.422519
19.765166	0.039139	0.416488
19.804305	0.039139	0.409791
19.843444	0.039139	0.408401
19.882583	0.039139	0.404781
19.921722	0.039139	0.39998
19.960861	0.039139	0.394231
20.000000	0.039139	0.391637
0.000000	0.078278	0.847535
0.039139	0.078278	0.842042
0.078278	0.078278	0.83337
0.117417	0.078278	0.825339
0.156556	0.078278	0.813897
0.195695	0.078278	0.79966
0.234834	0.078278	0.788038
0.273973	0.078278	0.776032
0.313112	0.078278	0.765667
0.352250	0.078278	0.748994
0.391389	0.078278	0.733449
0.430528	0.078278	0.718981
0.469667	0.078278	0.706795
0.508806	0.078278	0.69166
0.547945	0.078278	0.678346
0.587084	0.078278	0.662827
0.626223	0.078278	0.650718
0.665362	0.078278	0.636686
0.704501	0.078278	0.628065
0.743640	0.078278	0.615392
0.782779	0.078278	0.608643
0.821918	0.078278	0.602792
0.861057	0.078278	0.602223
0.900196	0.078278	0.599423
0.939335	0.078278	0.599598
0.978474	0.078278	0.600978
1.017613	0.078278	0.601435
1.056751	0.078278	0.59884
1.095890	0.078278	0.597604
1.135029	0.078278	0.595907
1.174168	0.078278	0.59103
1.213307	0.078278	0.589999
1.252446	0.078278	0.58107
1.291585	0.078278	0.576963
1.330724	0.078278	0.570649
1.369863	0.078278	0.564541
1.409002	0.078278	0.559921
1.448141	0.078278	0.551453
1.487280	0.078278	0.545269
1.526419	0.078278	0.539622
1.565558	0.078278	0.532001
1.604697	0.078278	0.524252
1.643836	0.078278	0.512246
1.682975	0.078278	0.500932
1.722114	0.078278	0.490208
1.761252	0.078278	0.479869
1.800391	0.078278	0.466452
1.839530	0.078278	0.451548
1.878669	0.078278	0.433901
1.917808	0.078278	0.419586
1.956947	0.078278	0.407555
1.996086	0.078278	0.395061
2.035225	0.078278	0.383337
2.074364	0.078278	0.372895
2.113503	0.078278	0.36589
2.152642	0.078278	0.359756
2.191781	0.078278	0.354751
2.230920	0.078278	0.353669
2.270059	0.078278	0.352895
2.309198	0.078278	0.35107
2.348337	0.078278	0.350808
2.387476	0.078278	0.353189
2.426614	0.078278	0.355312
2.465753	0.078278	0.357872
2.504892	0.078278	0.359816
2.544031	0.078278	0.361735
2.583170	0.078278	0.365474
2.622309	0.078278	0.371265
2.661448	0.078278	0.377107
2.700587	0.078278	0.377948
2.739726	0.078278	0.38038
2.778865	0.078278	0.385581
2.818004	0.078278	0.388063
2.857143	0.078278	0.390828
2.896282	0.078278	0.394234
2.935421	0.078278	0.392101
2.974560	0.078278	0.396199
3.013699	0.078278	0.399118
3.052838	0.078278	0.397959
3.091977	0.078278	0.398288
3.131115	0.078278	0.394308
3.170254	0.078278	0.396535
3.209393	0.078278	0.398094
3.248532	0.078278	0.397961
3.287671	0.078278	0.393777
3.326810	0.078278	0.390797
3.365949	0.078278	0.391254
3.405088	0.078278	0.387813
3.444227	0.078278	0.387629
3.483366	0.078278	0.386547
3.522505	0.078278	0.379798
3.561644	0.078278	0.380614
3.600783	0.078278	0.380404
3.639922	0.078278	0.377655
3.679061	0.078278	0.375419
3.718200	0.078278	0.371927
3.757339	0.078278	0.369794
3.796477	0.078278	0.371456
3.835616	0.078278	0.369887
3.874755	0.078278	0.366702
3.913894	0.078278	0.365031
3.953033	0.078278	0.36318
3.992172	0.078278	0.362918
4.031311	0.078278	0.364324
4.070450	0.078278	0.36037
4.109589	0.078278	0.36016
4.148728	0.078278	0.357976
4.187867	0.078278	0.360382
4.227006	0.078278	0.36089
4.266145	0.078278	0.358885
4.305284	0.078278	0.358341
4.344423	0.078278	0.358157
4.383562	0.078278	0.360871
4.422701	0.078278	0.36043
4.461840	0.078278	0.361938
4.500978	0.078278	0.361549
4.540117	0.078278	0.362365
4.579256	0.078278	0.366309
4.618395	0.078278	0.367305
4.657534	0.078278	0.367531
4.696673	0.078278	0.368244
4.735812	0.078278	0.370701
4.774951	0.078278	0.370927
4.814090	0.078278	0.376564
4.853229	0.078278	0.37638
4.892368	0.078278	0.377632
4.931507	0.078278	0.380755
4.970646	0.078278	0.384443
5.009785	0.078278	0.386259
5.048924	0.078278	0.389281
5.088063	0.078278	0.39102
5.127202	0.078278	0.394118
5.166341	0.078278	0.398344
5.205479	0.078278	0.40334
5.244618	0.078278	0.403335
5.283757	0.078278	0.405716
5.322896	0.078278	0.411301
5.362035	0.078278	0.41104
5.401174	0.078278	0.416472
5.440313	0.078278	0.417826
5.479452	0.078278	0.414847
5.518591	0.078278	0.418535
5.557730	0.078278	0.418735
5.596869	0.078278	0.419577
5.636008	0.078278	0.418444
5.675147	0.078278	0.415464
5.714286	0.078278	0.416896
5.753425	0.078278	0.41525
5.792564	0.078278	0.413578
5.831703	0.078278	0.40847
5.870841	0.078278	0.406234
5.909980	0.078278	0.405332
5.949119	0.078278	0.402968
5.988258	0.078278	0.399707
6.027397	0.078278	0.394009
6.066536	0.078278	0.390722
6.105675	0.078278	0.387973
6.144814	0.078278	0.386507
6.183953	0.078278	0.383501
6.223092	0.078278	0.377419
6.262231	0.078278	0.373106
6.301370	0.078278	0.37264
6.340509	0.078278	0.367301
6.379648	0.078278	0.366989
6.418787	0.078278	0.36165
6.457926	0.078278	0.357491
6.497065	0.078278	0.355588
6.536204	0.078278	0.354686
6.575342	0.078278	0.35163
6.614481	0.078278	0.349112
6.653620	0.078278	0.343799
6.692759	0.078278	0.342076
6.731898	0.078278	0.344302
6.771037	0.078278	0.340784
6.810176	0.078278	0.337061
6.849315	0.078278	0.335723
6.888454	0.078278	0.333898
6.927593	0.078278	0.333918
6.966732	0.078278	0.335606
7.005871	0.078278	0.332242
7.045010	0.078278	0.329647
7.084149	0.078278	0.331566
7.123288	0.078278	0.330535
7.162427	0.078278	0.330736
7.201566	0.078278	0.331013
7.240705	0.078278	0.328803
7.279843	0.078278	0.332568
7.318982	0.078278	0.333333
7.358121	0.078278	0.334046
7.397260	0.078278	0.336016
7.436399	0.078278	0.336037
7.475538	0.078278	0.338519
7.514677	0.078278	0.339386
7.553816	0.078278	0.341408
7.592955	0.078278	0.339915
7.632094	0.078278	0.340372
7.671233	0.078278	0.34506
7.710372	0.078278	0.344338
7.749511	0.078278	0.346205
7.788650	0.078278	0.346944
7.827789	0.078278	0.347401
7.866928	0.078278	0.347678
7.906067	0.078278	0.351648
7.945205	0.078278	0.354875
7.984344	0.078278	0.352998
8.023483	0.078278	0.350736
8.062622	0.078278	0.356117
8.101761	0.078278	0.358266
8.140900	0.078278	0.360723
8.180039	0.078278	0.361206
8.219178	0.078278	0.362535
8.258317	0.078278	0.365556
8.297456	0.078278	0.368885
8.336595	0.078278	0.373316
8.375734	0.078278	0.373978
8.414873	0.078278	0.373589
8.454012	0.078278	0.379149
8.493151	0.078278	0.383812
8.532290	0.078278	0.385243
8.571429	0.078278	0.385264
8.610568	0.078278	0.383541
8.649706	0.078278	0.387614
8.688845	0.078278	0.38784
8.727984	0.078278	0.392579
8.767123	0.078278	0.389138
8.806262	0.078278	0.386415
8.845401	0.078278	0.387462
8.884540	0.078278	0.387816
8.923679	0.078278	0.387991
8.962818	0.078278	0.385678
9.001957	0.078278	0.381698
9.041096	0.078278	0.378539
9.080235	0.078278	0.380253
9.119374	0.078278	0.379479
9.158513	0.078278	0.374012
9.197652	0.078278	0.371597
9.236791	0.078278	0.369925
9.275930	0.078278	0.36951
9.315068	0.078278	0.368223
9.354207	0.078278	0.362474
9.393346	0.078278	0.360469
9.432485	0.078278	0.358054
9.471624	0.078278	0.357536
9.510763	0.078278	0.356685
9.549902	0.078278	0.357142
9.589041	0.078278	0.353675
9.628180	0.078278	0.354722
9.667319	0.078278	0.354717
9.706458	0.078278	0.356251
9.745597	0.078278	0.354964
9.784736	0.078278	0.352754
9.823875	0.078278	0.355314
9.863014	0.078278	0.355027
9.902153	0.078278	0.356484
9.941292	0.078278	0.357095
9.980431	0.078278	0.353936
10.019569	0.078278	0.354675
10.058708	0.078278	0.357721
10.097847	0.078278	0.35746
10.136986	0.078278	0.356686
10.176125	0.078278	0.35722
10.215264	0.078278	0.356625
10.254403	0.078278	0.359185
10.293542	0.078278	0.358642
10.332681	0.078278	0.359201
10.371820	0.078278	0.357991
10.410959	0.078278	0.361782
10.450098	0.078278	0.362393
10.489237	0.078278	0.366799
10.528376	0.078278	0.367076
10.567515	0.078278	0.367122
10.606654	0.078278	0.369554
10.645793	0.078278	0.37537
10.684932	0.078278	0.376391
10.724070	0.078278	0.377464
10.763209	0.078278	0.377049
10.802348	0.078278	0.381326
10.841487	0.078278	0.385399
10.880626	0.078278	0.39078
10.919765	0.078278	0.389005
10.958904	0.078278	0.389155
10.998043	0.078278	0.390329
11.037182	0.078278	0.392658
11.076321	0.078278	0.393166
11.115460	0.078278	0.393546
11.154599	0.078278	0.389772
11.193738	0.078278	0.393178
11.232877	0.078278	0.393378
11.272016	0.078278	0.394784
11.311155	0.078278	0.392292
11.350294	0.078278	0.388594
11.389432	0.078278	0.387102
11.428571	0.078278	0.388482
11.467710	0.078278	0.388426
11.506849	0.078278	0.385267
11.545988	0.078278	0.384673
11.585127	0.078278	0.384104
11.624266	0.078278	0.38492
11.663405	0.078278	0.383453
11.702544	0.078278	0.37973
11.741683	0.078278	0.379161
11.780822	0.078278	0.375361
11.819961	0.078278	0.3771
11.859100	0.078278	0.374121
11.898239	0.078278	0.373885
11.937378	0.078278	0.370752
11.976517	0.078278	0.369952
12.015656	0.078278	0.371537
12.054795	0.078278	0.367994
12.093933	0.078278	0.366681
12.133072	0.078278	0.365599
12.172211	0.078278	0.364466
12.211350	0.078278	0.363256
12.250489	0.078278	0.364559
12.289628	0.078278	0.363247
12.328767	0.078278	0.362037
12.367906	0.078278	0.362083
12.407045	0.078278	0.362002
12.446184	0.078278	0.360458
12.485323	0.078278	0.36112
12.524462	0.078278	0.35932
12.563601	0.078278	0.362624
12.602740	0.078278	0.362696
12.641879	0.078278	0.363358
12.681018	0.078278	0.363661
12.720157	0.078278	0.362271
12.759295	0.078278	0.363446
12.798434	0.078278	0.368314
12.837573	0.078278	0.370925
12.876712	0.078278	0.371689
12.915851	0.078278	0.371351
12.954990	0.078278	0.374834
12.994129	0.078278	0.377804
13.033268	0.078278	0.378646
13.072407	0.078278	0.380385
13.111546	0.078278	0.378944
13.150685	0.078278	0.381042
13.189824	0.078278	0.383679
13.228963	0.078278	0.385725
13.268102	0.078278	0.383695
13.307241	0.078278	0.381818
13.346380	0.078278	0.385096
13.385519	0.078278	0.383014
13.424658	0.078278	0.385676
13.463796	0.078278	0.383697
13.502935	0.078278	0.380845
13.542074	0.078278	0.378456
13.581213	0.078278	0.380964
13.620352	0.078278	0.381062
13.659491	0.078278	0.38157
13.698630	0.078278	0.378437
13.737769	0.078278	0.380099
13.776908	0.078278	0.384761
13.816047	0.078278	0.383321
13.855186	0.078278	0.384598
13.894325	0.078278	0.384491
13.933464	0.078278	0.387538
13.972603	0.078278	0.390482
14.011742	0.078278	0.390272
14.050881	0.078278	0.392011
14.090020	0.078278	0.392186
14.129159	0.078278	0.395258
14.168297	0.078278	0.393253
14.207436	0.078278	0.395326
14.246575	0.078278	0.395013
14.285714	0.078278	0.393111
14.324853	0.078278	0.394619
14.363992	0.078278	0.395358
14.403131	0.078278	0.396533
14.442270	0.078278	0.393887
14.481409	0.078278	0.392215
14.520548	0.078278	0.394314
14.559687	0.078278	0.396719
14.598826	0.078278	0.397612
14.637965	0.078278	0.396274
14.677104	0.078278	0.396167
14.716243	0.078278	0.40006
14.755382	0.078278	0.403389
14.794521	0.078278	0.405846
14.833659	0.078278	0.407431
14.872798	0.078278	0.407529
14.911937	0.078278	0.409473
14.951076	0.078278	0.414238
14.990215	0.078278	0.416644
15.029354	0.078278	0.417255
15.068493	0.078278	0.416891
15.107632	0.078278	0.420399
15.146771	0.078278	0.423497
15.185910	0.078278	0.428416
15.225049	0.078278	0.427694
15.264188	0.078278	0.428407
15.303327	0.078278	0.433736
15.342466	0.078278	0.438706
15.381605	0.078278	0.446446
15.420744	0.078278	0.447518
15.459883	0.078278	0.449155
15.499022	0.078278	0.457382
15.538160	0.078278	0.473122
15.577299	0.078278	0.493402
15.616438	0.078278	0.508707
15.655577	0.078278	0.525576
15.694716	0.078278	0.541624
15.733855	0.078278	0.56352
15.772994	0.078278	0.578132
15.812133	0.078278	0.587205
15.851272	0.078278	0.587611
15.890411	0.078278	0.593401
15.929550	0.078278	0.601423
15.968689	0.078278	0.605291
16.007828	0.078278	0.601414
16.046967	0.078278	0.593049
16.086106	0.078278	0.591121
16.125245	0.078278	0.589757
16.164384	0.078278	0.591291
16.203523	0.078278	0.584773
16.242661	0.078278	0.577408
16.281800	0.078278	0.576121
16.320939	0.078278	0.580476
16.360078	0.078278	0.585677
16.399217	0.078278	0.583595
16.438356	0.078278	0.582308
16.477495	0.078278	0.585586
16.516634	0.078278	0.589043
16.555773	0.078278	0.594398
16.594912	0.078278	0.590931
16.634051	0.078278	0.587336
16.673190	0.078278	0.587383
16.712329	0.078278	0.591738
16.751468	0.078278	0.594733
16.790607	0.078278	0.594318
16.829746	0.078278	0.592672
16.868885	0.078278	0.596437
16.908023	0.078278	0.599176
16.947162	0.078278	0.603864
16.986301	0.078278	0.597269
17.025440	0.078278	0.595187
17.064579	0.078278	0.592926
17.103718	0.078278	0.595665
17.142857	0.078278	0.59148
17.181996	0.078278	0.585808
17.221135	0.078278	0.579008
17.260274	0.078278	0.574541
17.299413	0.078278	0.572075
17.338552	0.078278	0.569685
17.377691	0.078278	0.561064
17.416830	0.078278	0.55511
17.455969	0.078278	0.55113
17.495108	0.078278	0.548612
17.534247	0.078278	0.545505
17.573386	0.078278	0.536935
17.612524	0.078278	0.529185
17.651663	0.078278	0.52377
17.690802	0.078278	0.52238
17.729941	0.078278	0.520068
17.769080	0.078278	0.514678
17.808219	0.078278	0.51039
17.847358	0.078278	0.507283
17.886497	0.078278	0.513048
17.925636	0.078278	0.516018
17.964775	0.078278	0.518526
18.003914	0.078278	0.511649
18.043053	0.078278	0.506182
18.082192	0.078278	0.508075
18.121331	0.078278	0.510994
18.160470	0.078278	0.506219
18.199609	0.078278	0.496418
18.238748	0.078278	0.488515
18.277886	0.078278	0.490357
18.317025	0.078278	0.49125
18.356164	0.078278	0.486501
18.395303	0.078278	0.480444
18.434442	0.078278	0.48085
18.473581	0.078278	0.481204
18.512720	0.078278	0.48184
18.551859	0.078278	0.47804
18.590998	0.078278	0.471035
18.630137	0.078278	0.46744
18.669276	0.078278	0.467461
18.708415	0.078278	0.463661
18.747554	0.078278	0.456706
18.786693	0.078278	0.446059
18.825832	0.078278	0.439797
18.864971	0.078278	0.439639
18.904110	0.078278	0.434377
18.943249	0.078278	0.430526
18.982387	0.078278	0.417622
19.021526	0.078278	0.416002
19.060665	0.078278	0.415587
19.099804	0.078278	0.411787
19.138943	0.078278	0.407294
19.178082	0.078278	0.401135
19.217221	0.078278	0.404387
19.256360	0.078278	0.406203
19.295499	0.078278	0.411481
19.334638	0.078278	0.414015
19.373777	0.078278	0.415087
19.412916	0.078278	0.422006
19.452055	0.078278	0.423053
19.491194	0.078278	0.429562
19.530333	0.078278	0.42889
19.569472	0.078278	0.423603
19.608611	0.078278	0.423316
19.647750	0.078278	0.422747
19.686888	0.078278	0.421742
19.726027	0.078278	0.414378
19.765166	0.078278	0.406449
19.804305	0.078278	0.404495
19.843444	0.078278	0.401336
19.882583	0.078278	0.395792
19.921722	0.078278	0.393736
19.960861	0.078278	0.386833
20.000000	0.078278	0.385367
0.000000	0.117417	0.840958
0.039139	0.117417	0.836927
0.078278	0.117417	0.828331
0.117417	0.117417	0.819197
0.156556	0.117417	0.806294
0.195695	0.117417	0.793544
0.234834	0.117417	0.782692
0.273973	0.117417	0.770019
0.313112	0.117417	0.756782
0.352250	0.117417	0.743288
0.391389	0.117417	0.727435
0.430528	0.117417	0.714429
0.469667	0.117417	0.701679
0.508806	0.117417	0.690494
0.547945	0.117417	0.676616
0.587084	0.117417	0.65966
0.626223	0.117417	0.650475
0.665362	0.117417	0.638135
0.704501	0.117417	0.627873
0.743640	0.117417	0.620611
0.782779	0.117417	0.612811
0.821918	0.117417	0.609344
0.861057	0.117417	0.611083
0.900196	0.117417	0.60977
0.939335	0.117417	0.611176
0.978474	0.117417	0.609222
1.017613	0.117417	0.612192
1.056751	0.117417	0.610418
1.095890	0.117417	0.608388
1.135029	0.117417	0.604254
1.174168	0.117417	0.600736
1.213307	0.117417	0.597398
1.252446	0.117417	0.59329
1.291585	0.117417	0.585412
1.330724	0.117417	0.581305
1.369863	0.117417	0.576633
1.409002	0.117417	0.57173
1.448141	0.117417	0.563673
1.487280	0.117417	0.555642
1.526419	0.117417	0.547764
1.565558	0.117417	0.542605
1.604697	0.117417	0.533215
1.643836	0.117417	0.521952
1.682975	0.117417	0.512049
1.722114	0.117417	0.500094
1.761252	0.117417	0.488421
1.800391	0.117417	0.473184
1.839530	0.117417	0.457742
1.878669	0.117417	0.44253
1.917808	0.117417	0.4256
1.956947	0.117417	0.411183
1.996086	0.117417	0.394972
2.035225	0.117417	0.386812
2.074364	0.117417	0.374755
2.113503	0.117417	0.366339
2.152642	0.117417	0.35882
2.191781	0.117417	0.355969
2.230920	0.117417	0.352605
2.270059	0.117417	0.353344
2.309198	0.117417	0.351031
2.348337	0.117417	0.352616
2.387476	0.117417	0.354791
2.426614	0.117417	0.357684
2.465753	0.117417	0.361706
2.504892	0.117417	0.364112
2.544031	0.117417	0.36803
2.583170	0.117417	0.373283
2.622309	0.117417	0.37674
2.661448	0.117417	0.380582
2.700587	0.117417	0.383398
2.739726	0.117417	0.387804
2.778865	0.117417	0.393287
2.818004	0.117417	0.395949
2.857143	0.117417	0.39874
2.896282	0.117417	0.397709
2.935421	0.117417	0.402218
2.974560	0.117417	0.401957
3.013699	0.117417	0.402131
3.052838	0.117417	0.403691
3.091977	0.117417	0.402481
3.131115	0.117417	0.401143
3.170254	0.117417	0.401497
3.209393	0.117417	0.401415
3.248532	0.117417	0.399718
3.287671	0.117417	0.39561
3.326810	0.117417	0.39399
3.365949	0.117417	0.394344
3.405088	0.117417	0.395032
3.444227	0.117417	0.389642
3.483366	0.117417	0.387227
3.522505	0.117417	0.383991
3.561644	0.117417	0.383678
3.600783	0.117417	0.383904
3.639922	0.117417	0.381951
3.679061	0.117417	0.375663
3.718200	0.117417	0.373427
3.757339	0.117417	0.373346
3.796477	0.117417	0.372289
3.835616	0.117417	0.37049
3.874755	0.117417	0.367356
3.913894	0.117417	0.363941
3.953033	0.117417	0.364321
3.992172	0.117417	0.363752
4.031311	0.117417	0.364106
4.070450	0.117417	0.36087
4.109589	0.117417	0.359353
4.148728	0.117417	0.360451
4.187867	0.117417	0.361266
4.227006	0.117417	0.360467
4.266145	0.117417	0.359693
4.305284	0.117417	0.358867
4.344423	0.117417	0.361427
4.383562	0.117417	0.36073
4.422701	0.117417	0.362751
4.461840	0.117417	0.362362
4.500978	0.117417	0.365152
4.540117	0.117417	0.364147
4.579256	0.117417	0.36722
4.618395	0.117417	0.367933
4.657534	0.117417	0.368698
4.696673	0.117417	0.368283
4.735812	0.117417	0.373509
4.774951	0.117417	0.374761
4.814090	0.117417	0.377449
4.853229	0.117417	0.378829
4.892368	0.117417	0.379747
4.931507	0.117417	0.383461
4.970646	0.117417	0.387457
5.009785	0.117417	0.390632
5.048924	0.117417	0.392166
5.088063	0.117417	0.39529
5.127202	0.117417	0.399054
5.166341	0.117417	0.404127
5.205479	0.117417	0.407277
5.244618	0.117417	0.406939
5.283757	0.117417	0.41137
5.322896	0.117417	0.413571
5.362035	0.117417	0.416669
5.401174	0.117417	0.419383
5.440313	0.117417	0.420224
5.479452	0.117417	0.419732
5.518591	0.117417	0.421369
5.557730	0.117417	0.424467
5.596869	0.117417	0.423693
5.636008	0.117417	0.421072
5.675147	0.117417	0.417375
5.714286	0.117417	0.419088
5.753425	0.117417	0.416776
5.792564	0.117417	0.415386
5.831703	0.117417	0.410099
5.870841	0.117417	0.409607
5.909980	0.117417	0.405012
5.949119	0.117417	0.403468
5.988258	0.117417	0.399617
6.027397	0.117417	0.396689
6.066536	0.117417	0.391478
6.105675	0.117417	0.387576
6.144814	0.117417	0.386545
6.183953	0.117417	0.383489
6.223092	0.117417	0.377663
6.262231	0.117417	0.371452
6.301370	0.117417	0.371627
6.340509	0.117417	0.370879
6.379648	0.117417	0.364309
6.418787	0.117417	0.361176
6.457926	0.117417	0.356145
6.497065	0.117417	0.353473
6.536204	0.117417	0.353776
6.575342	0.117417	0.350874
6.614481	0.117417	0.346997
6.653620	0.117417	0.341683
6.692759	0.117417	0.341474
6.731898	0.117417	0.339981
6.771037	0.117417	0.338541
6.810176	0.117417	0.337844
6.849315	0.117417	0.333761
6.888454	0.117417	0.332603
6.927593	0.117417	0.33329
6.966732	0.117417	0.334388
7.005871	0.117417	0.330075
7.045010	0.117417	0.327891
7.084149	0.117417	0.33081
7.123288	0.117417	0.331882
7.162427	0.117417	0.332723
7.201566	0.117417	0.331642
7.240705	0.117417	0.331406
7.279843	0.117417	0.333171
7.318982	0.117417	0.334474
7.358121	0.117417	0.337726
7.397260	0.117417	0.335208
7.436399	0.117417	0.336742
7.475538	0.117417	0.338507
7.514677	0.117417	0.339194
7.553816	0.117417	0.342472
7.592955	0.117417	0.342467
7.632094	0.117417	0.341462
7.671233	0.117417	0.342176
7.710372	0.117417	0.34512
7.749511	0.117417	0.347808
7.788650	0.117417	0.345957
7.827789	0.117417	0.34549
7.866928	0.117417	0.350204
7.906067	0.117417	0.3512
7.945205	0.117417	0.352221
7.984344	0.117417	0.350805
8.023483	0.117417	0.351416
8.062622	0.117417	0.35454
8.101761	0.117417	0.354817
8.140900	0.117417	0.358172
8.180039	0.117417	0.357885
8.219178	0.117417	0.360034
8.258317	0.117417	0.360799
8.297456	0.117417	0.366949
8.336595	0.117417	0.368919
8.375734	0.117417	0.369683
8.414873	0.117417	0.371653
8.454012	0.117417	0.37252
8.493151	0.117417	0.37767
8.532290	0.117417	0.379665
8.571429	0.117417	0.378866
8.610568	0.117417	0.379861
8.649706	0.117417	0.381344
8.688845	0.117417	0.383673
8.727984	0.117417	0.383642
8.767123	0.117417	0.382201
8.806262	0.117417	0.380812
8.845401	0.117417	0.380243
8.884540	0.117417	0.383136
8.923679	0.117417	0.379028
8.962818	0.117417	0.378793
9.001957	0.117417	0.373582
9.041096	0.117417	0.373449
9.080235	0.117417	0.375855
9.119374	0.117417	0.37244
9.158513	0.117417	0.369537
9.197652	0.117417	0.365301
9.236791	0.117417	0.362886
9.275930	0.117417	0.36424
9.315068	0.117417	0.364697
9.354207	0.117417	0.358076
9.393346	0.117417	0.354122
9.432485	0.117417	0.356656
9.471624	0.117417	0.355523
9.510763	0.117417	0.355852
9.549902	0.117417	0.353155
9.589041	0.117417	0.351226
9.628180	0.117417	0.353812
9.667319	0.117417	0.353807
9.706458	0.117417	0.356521
9.745597	0.117417	0.353362
9.784736	0.117417	0.354383
9.823875	0.117417	0.354737
9.863014	0.117417	0.355707
9.902153	0.117417	0.356189
9.941292	0.117417	0.353851
9.980431	0.117417	0.352154
10.019569	0.117417	0.355226
10.058708	0.117417	0.356042
10.097847	0.117417	0.357986
10.136986	0.117417	0.355032
10.176125	0.117417	0.35513
10.215264	0.117417	0.358613
10.254403	0.117417	0.3573
10.293542	0.117417	0.358706
10.332681	0.117417	0.355316
10.371820	0.117417	0.356055
10.410959	0.117417	0.35723
10.450098	0.117417	0.359918
10.489237	0.117417	0.362119
10.528376	0.117417	0.360806
10.567515	0.117417	0.360237
10.606654	0.117417	0.365746
10.645793	0.117417	0.368357
10.684932	0.117417	0.37243
10.724070	0.117417	0.370732
10.763209	0.117417	0.373395
10.802348	0.117417	0.375826
10.841487	0.117417	0.380796
10.880626	0.117417	0.382022
10.919765	0.117417	0.381787
10.958904	0.117417	0.380218
10.998043	0.117417	0.379418
11.037182	0.117417	0.384183
11.076321	0.117417	0.383512
11.115460	0.117417	0.381302
11.154599	0.117417	0.381245
11.193738	0.117417	0.381625
11.232877	0.117417	0.384544
11.272016	0.117417	0.383129
11.311155	0.117417	0.382201
11.350294	0.117417	0.380965
11.389432	0.117417	0.382474
11.428571	0.117417	0.3827
11.467710	0.117417	0.383849
11.506849	0.117417	0.380433
11.545988	0.117417	0.380993
11.585127	0.117417	0.380475
11.624266	0.117417	0.380958
11.663405	0.117417	0.379209
11.702544	0.117417	0.37705
11.741683	0.117417	0.375969
11.780822	0.117417	0.377246
11.819961	0.117417	0.375062
11.859100	0.117417	0.373441
11.898239	0.117417	0.371
11.937378	0.117417	0.367918
11.976517	0.117417	0.370504
12.015656	0.117417	0.366806
12.054795	0.117417	0.367289
12.093933	0.117417	0.365002
12.133072	0.117417	0.362586
12.172211	0.117417	0.361761
12.211350	0.117417	0.360269
12.250489	0.117417	0.361598
12.289628	0.117417	0.358105
12.328767	0.117417	0.357742
12.367906	0.117417	0.358737
12.407045	0.117417	0.357347
12.446184	0.117417	0.356753
12.485323	0.117417	0.354081
12.524462	0.117417	0.354923
12.563601	0.117417	0.354687
12.602740	0.117417	0.357349
12.641879	0.117417	0.358396
12.681018	0.117417	0.358237
12.720157	0.117417	0.356181
12.759295	0.117417	0.35851
12.798434	0.117417	0.362121
12.837573	0.117417	0.364553
12.876712	0.117417	0.363958
12.915851	0.117417	0.362825
12.954990	0.117417	0.365769
12.994129	0.117417	0.369611
13.033268	0.117417	0.370555
13.072407	0.117417	0.372192
13.111546	0.117417	0.370546
13.150685	0.117417	0.372977
13.189824	0.117417	0.376127
13.228963	0.117417	0.374301
13.268102	0.117417	0.37345
13.307241	0.117417	0.37242
13.346380	0.117417	0.372261
13.385519	0.117417	0.374077
13.424658	0.117417	0.37397
13.463796	0.117417	0.373298
13.502935	0.117417	0.36978
13.542074	0.117417	0.371314
13.581213	0.117417	0.373669
13.620352	0.117417	0.375792
13.659491	0.117417	0.373223
13.698630	0.117417	0.372808
13.737769	0.117417	0.375701
13.776908	0.117417	0.381005
13.816047	0.117417	0.380974
13.855186	0.117417	0.380046
13.894325	0.117417	0.383119
13.933464	0.117417	0.388525
13.972603	0.117417	0.388623
14.011742	0.117417	0.391644
14.050881	0.117417	0.390921
14.090020	0.117417	0.392481
14.129159	0.117417	0.392015
14.168297	0.117417	0.395138
14.207436	0.117417	0.394057
14.246575	0.117417	0.393513
14.285714	0.117417	0.392278
14.324853	0.117417	0.394119
14.363992	0.117417	0.392807
14.403131	0.117417	0.392674
14.442270	0.117417	0.392977
14.481409	0.117417	0.389433
14.520548	0.117417	0.39307
14.559687	0.117417	0.395065
14.598826	0.117417	0.39224
14.637965	0.117417	0.393543
14.677104	0.117417	0.394461
14.716243	0.117417	0.39638
14.755382	0.117417	0.398734
14.794521	0.117417	0.402448
14.833659	0.117417	0.399674
14.872798	0.117417	0.403285
14.911937	0.117417	0.404793
14.951076	0.117417	0.40684
14.990215	0.117417	0.408015
15.029354	0.117417	0.407907
15.068493	0.117417	0.406877
15.107632	0.117417	0.409616
15.146771	0.117417	0.411945
15.185910	0.117417	0.414171
15.225049	0.117417	0.413397
15.264188	0.117417	0.413444
15.303327	0.117417	0.417568
15.342466	0.117417	0.422205
15.381605	0.117417	0.425867
15.420744	0.117417	0.426221
15.459883	0.117417	0.430755
15.499022	0.117417	0.43788
15.538160	0.117417	0.449261
15.577299	0.117417	0.468002
15.616438	0.117417	0.482358
15.655577	0.117417	0.496842
15.694716	0.117417	0.518147
15.733855	0.117417	0.538248
15.772994	0.117417	0.553219
15.812133	0.117417	0.556471
15.851272	0.117417	0.559518
15.890411	0.117417	0.566693
15.929550	0.117417	0.574408
15.968689	0.117417	0.57766
16.007828	0.117417	0.572552
16.046967	0.117417	0.567085
16.086106	0.117417	0.564387
16.125245	0.117417	0.563639
16.164384	0.117417	0.565173
16.203523	0.117417	0.556654
16.242661	0.117417	0.554162
16.281800	0.117417	0.556209
16.320939	0.117417	0.560461
16.360078	0.117417	0.563277
16.399217	0.117417	0.564734
16.438356	0.117417	0.563832
16.477495	0.117417	0.56834
16.516634	0.117417	0.572567
16.555773	0.117417	0.575691
16.594912	0.117417	0.575019
16.634051	0.117417	0.574527
16.673190	0.117417	0.57442
16.712329	0.117417	0.582314
16.751468	0.117417	0.584053
16.790607	0.117417	0.580945
16.829746	0.117417	0.582043
16.868885	0.117417	0.587936
16.908023	0.117417	0.58965
16.947162	0.117417	0.591132
16.986301	0.117417	0.585435
17.025440	0.117417	0.584891
17.064579	0.117417	0.583733
17.103718	0.117417	0.582471
17.142857	0.117417	0.578287
17.181996	0.117417	0.571666
17.221135	0.117417	0.56784
17.260274	0.117417	0.56422
17.299413	0.117417	0.560394
17.338552	0.117417	0.558261
17.377691	0.117417	0.549306
17.416830	0.117417	0.539352
17.455969	0.117417	0.538013
17.495108	0.117417	0.53747
17.534247	0.117417	0.532567
17.573386	0.117417	0.523587
17.612524	0.117417	0.516171
17.651663	0.117417	0.511217
17.690802	0.117417	0.509674
17.729941	0.117417	0.505053
17.769080	0.117417	0.496099
17.808219	0.117417	0.490529
17.847358	0.117417	0.487396
17.886497	0.117417	0.489879
17.925636	0.117417	0.488899
17.964775	0.117417	0.482612
18.003914	0.117417	0.475709
18.043053	0.117417	0.47655
18.082192	0.117417	0.480956
[truncated: 260,145 more rows]
