# Supplementary material for: Cyclodehydrogenation of molecular nanographene precursors catalyzed by atomic hydrogen
Source: Nat Commun. 2025 Jan 15;16:691. doi: 10.1038/s41467-024-54774-1 (PMC11735845; doi:10.1038/s41467-024-54774-1)
Supplement: Supplementary file 4 — Source Data [file 41467_2024_54774_MOESM4_ESM.zip › Source Data/Suppl Figure 6/Suppl Figure_6b.txt]

X[nm]		Y[nm]		Z[nm]
0.000000	0.000000	0.263107
0.098438	0.000000	0.275613
0.196875	0.000000	0.281401
0.295313	0.000000	0.279632
0.393750	0.000000	0.27148
0.492188	0.000000	0.261817
0.590626	0.000000	0.254337
0.689063	0.000000	0.259369
0.787501	0.000000	0.283632
0.885938	0.000000	0.309071
0.984376	0.000000	0.326028
1.082814	0.000000	0.337275
1.181251	0.000000	0.335338
1.279689	0.000000	0.322483
1.378126	0.000000	0.30711
1.476564	0.000000	0.279895
1.575002	0.000000	0.239496
1.673439	0.000000	0.188769
1.771877	0.000000	0.145095
1.870314	0.000000	0.113514
1.968752	0.000000	0.0815964
2.067190	0.000000	0.0610162
2.165627	0.000000	0.0573991
2.264065	0.000000	0.0631874
2.362502	0.000000	0.0741823
2.460940	0.000000	0.0797187
2.559378	0.000000	0.0792927
2.657815	0.000000	0.0697973
2.756253	0.000000	0.0490491
2.854690	0.000000	0.0297285
2.953128	0.000000	0.0173779
3.051566	0.000000	0.0221585
3.150003	0.000000	0.0360085
3.248441	0.000000	0.055653
3.346878	0.000000	0.0642965
3.445316	0.000000	0.0685732
3.543754	0.000000	0.0705826
3.642191	0.000000	0.0682252
3.740629	0.000000	0.061753
3.839066	0.000000	0.0489825
3.937504	0.000000	0.0311734
4.035942	0.000000	0.0201665
4.134379	0.000000	0.0224278
4.232817	0.000000	0.0335066
4.331254	0.000000	0.0492041
4.429692	0.000000	0.0662453
4.528130	0.000000	0.0716137
4.626567	0.000000	0.0696762
4.725005	0.000000	0.0686624
4.823442	0.000000	0.0590831
4.921880	0.000000	0.0442132
5.020318	0.000000	0.0263202
5.118755	0.000000	0.00422829
5.217193	0.000000	0.00514598
5.315630	0.000000	0.0217673
5.414068	0.000000	0.0434271
5.512506	0.000000	0.0593766
5.610943	0.000000	0.0709593
5.709381	0.000000	0.0731366
5.807818	0.000000	0.0693516
5.906256	0.000000	0.0660705
6.004694	0.000000	0.0546436
6.103131	0.000000	0.0369185
6.201569	0.000000	0.024232
6.300006	0.000000	0.0270812
6.398444	0.000000	0.0471455
6.496882	0.000000	0.0677976
6.595319	0.000000	0.080724
6.693757	0.000000	0.0847488
6.792194	0.000000	0.083567
6.890632	0.000000	0.0749114
6.989070	0.000000	0.0623089
7.087507	0.000000	0.0568444
7.185945	0.000000	0.0451656
7.284382	0.000000	0.025845
7.382820	0.000000	0.0141662
7.481258	0.000000	0.0167634
7.579695	0.000000	0.0343084
7.678133	0.000000	0.0540368
7.776570	0.000000	0.070994
7.875008	0.000000	0.0764464
7.973446	0.000000	0.0771122
8.071883	0.000000	0.0742509
8.170321	0.000000	0.0622362
8.268758	0.000000	0.0518171
8.367196	0.000000	0.0395505
8.465634	0.000000	0.0241767
8.564071	0.000000	0.0224072
8.662509	0.000000	0.0342418
8.760946	0.000000	0.0506951
8.859384	0.000000	0.065049
8.957822	0.000000	0.0767157
9.056259	0.000000	0.0794809
9.154697	0.000000	0.0778792
9.253134	0.000000	0.0706512
9.351572	0.000000	0.0583006
9.450010	0.000000	0.0474616
9.548447	0.000000	0.038722
9.646885	0.000000	0.0415711
9.745322	0.000000	0.0518942
9.843760	0.000000	0.0696072
9.942198	0.000000	0.0904273
10.040635	0.000000	0.098399
10.139073	0.000000	0.0994006
10.237510	0.000000	0.0954477
10.335948	0.000000	0.0823413
10.434386	0.000000	0.0669676
10.532823	0.000000	0.050754
10.631261	0.000000	0.03664
10.729698	0.000000	0.0322671
10.828136	0.000000	0.043346
10.926574	0.000000	0.0569441
11.025011	0.000000	0.0702063
11.123449	0.000000	0.0804454
11.221886	0.000000	0.0822868
11.320324	0.000000	0.0829526
11.418762	0.000000	0.0855498
11.517199	0.000000	0.0826045
11.615637	0.000000	0.0794913
11.714074	0.000000	0.0728512
11.812512	0.000000	0.0576454
11.910950	0.000000	0.0457986
12.009387	0.000000	0.0450368
12.107825	0.000000	0.0555278
12.206262	0.000000	0.0644232
12.304700	0.000000	0.075754
0.000000	0.098520	0.256785
0.098438	0.098520	0.271559
0.196875	0.098520	0.280118
0.295313	0.098520	0.278097
0.393750	0.098520	0.273136
0.492188	0.098520	0.268343
0.590626	0.098520	0.260444
0.689063	0.098520	0.267408
0.787501	0.098520	0.292511
0.885938	0.098520	0.320721
0.984376	0.098520	0.342548
1.082814	0.098520	0.355475
1.181251	0.098520	0.354965
1.279689	0.098520	0.346057
1.378126	0.098520	0.329424
1.476564	0.098520	0.299438
1.575002	0.098520	0.262818
1.673439	0.098520	0.218641
1.771877	0.098520	0.164218
1.870314	0.098520	0.119536
1.968752	0.098520	0.0833365
2.067190	0.098520	0.052931
2.165627	0.098520	0.0469626
2.264065	0.098520	0.0570337
2.362502	0.098520	0.0713037
2.460940	0.098520	0.0801151
2.559378	0.098520	0.0861554
2.657815	0.098520	0.0824544
2.756253	0.098520	0.0685922
2.854690	0.098520	0.0543102
2.953128	0.098520	0.0359972
3.051566	0.098520	0.0238146
3.150003	0.098520	0.0267477
3.248441	0.098520	0.0407657
3.346878	0.098520	0.0543638
3.445316	0.098520	0.0628394
3.543754	0.098520	0.0682918
3.642191	0.098520	0.0676979
3.740629	0.098520	0.0634931
3.839066	0.098520	0.0574407
3.937504	0.098520	0.0463497
4.035942	0.098520	0.0372742
4.134379	0.098520	0.0280308
4.232817	0.098520	0.0265971
4.331254	0.098520	0.0364163
4.429692	0.098520	0.0512741
4.528130	0.098520	0.0643683
4.626567	0.098520	0.0684771
4.725005	0.098520	0.0702346
4.823442	0.098520	0.0672054
4.921880	0.098520	0.0543509
5.020318	0.098520	0.036122
5.118755	0.098520	0.0122666
5.217193	0.098520	0
5.315630	0.098520	0.00897942
5.414068	0.098520	0.0330746
5.512506	0.098520	0.0481003
5.610943	0.098520	0.0611946
5.709381	0.098520	0.0705939
5.807818	0.098520	0.0716795
5.906256	0.098520	0.0720934
6.004694	0.098520	0.0669647
6.103131	0.098520	0.0504993
6.201569	0.098520	0.0304229
6.300006	0.098520	0.0207595
6.398444	0.098520	0.0288992
6.496882	0.098520	0.0464442
6.595319	0.098520	0.0655008
6.693757	0.098520	0.0737244
6.792194	0.098520	0.074978
6.890632	0.098520	0.0772393
6.989070	0.098520	0.0733704
7.087507	0.098520	0.0712649
7.185945	0.098520	0.0647927
7.284382	0.098520	0.0421969
7.382820	0.098520	0.0220365
7.481258	0.098520	0.0139687
7.579695	0.098520	0.0263072
7.678133	0.098520	0.0453638
7.776570	0.098520	0.0650083
7.875008	0.098520	0.0753313
7.973446	0.098520	0.0777606
8.071883	0.098520	0.0777545
8.170321	0.098520	0.0754811
8.268758	0.098520	0.0671614
8.367196	0.098520	0.0569942
8.465634	0.098520	0.0384293
8.564071	0.098520	0.0276743
8.662509	0.098520	0.0295157
8.760946	0.098520	0.0431138
8.859384	0.098520	0.0591473
8.957822	0.098520	0.074089
9.056259	0.098520	0.0827325
9.154697	0.098520	0.0837342
9.253134	0.098520	0.0823845
9.351572	0.098520	0.0754924
9.450010	0.098520	0.0636456
9.548447	0.098520	0.051547
9.646885	0.098520	0.037097
9.745322	0.098520	0.0376788
9.843760	0.098520	0.0483377
9.942198	0.098520	0.0675623
10.040635	0.098520	0.0813283
10.139073	0.098520	0.0877045
10.237510	0.098520	0.089126
10.335948	0.098520	0.0831576
10.434386	0.098520	0.07467
10.532823	0.098520	0.0653425
10.631261	0.098520	0.0498848
10.729698	0.098520	0.0356867
10.828136	0.098520	0.0319017
10.926574	0.098520	0.0431485
11.025011	0.098520	0.0543113
11.123449	0.098520	0.0680774
11.221886	0.098520	0.0773088
11.320324	0.098520	0.083349
11.418762	0.098520	0.0926643
11.517199	0.098520	0.0978648
11.615637	0.098520	0.0988665
11.714074	0.098520	0.0942417
11.812512	0.098520	0.0772724
11.910950	0.098520	0.057112
12.009387	0.098520	0.0410665
12.107825	0.098520	0.0432438
12.206262	0.098520	0.0544906
12.304700	0.098520	0.0693484
0.000000	0.197041	0.247272
0.098438	0.197041	0.263054
0.196875	0.197041	0.273797
0.295313	0.197041	0.277822
0.393750	0.197041	0.276724
0.492188	0.197041	0.278565
0.590626	0.197041	0.271169
0.689063	0.197041	0.269316
0.787501	0.197041	0.289968
0.885938	0.197041	0.323048
0.984376	0.197041	0.346472
1.082814	0.197041	0.36049
1.181251	0.197041	0.364683
1.279689	0.197041	0.357119
1.378126	0.197041	0.342837
1.476564	0.197041	0.316294
1.575002	0.197041	0.28085
1.673439	0.197041	0.237092
1.771877	0.197041	0.17402
1.870314	0.197041	0.121948
1.968752	0.197041	0.08029
2.067190	0.197041	0.0452657
2.165627	0.197041	0.0356864
2.264065	0.197041	0.0495364
2.362502	0.197041	0.0699366
2.460940	0.197041	0.0849624
2.559378	0.197041	0.096713
2.657815	0.197041	0.0988064
2.756253	0.197041	0.0910745
2.854690	0.197041	0.0798996
2.953128	0.197041	0.0618386
3.051566	0.197041	0.0406704
3.150003	0.197041	0.0311751
3.248441	0.197041	0.0343601
3.346878	0.197041	0.0463627
3.445316	0.197041	0.0539145
3.543754	0.197041	0.0607945
3.642191	0.197041	0.0636437
3.740629	0.197041	0.0653171
3.839066	0.197041	0.069174
3.937504	0.197041	0.0667326
4.035942	0.197041	0.0588328
4.134379	0.197041	0.0476578
4.232817	0.197041	0.0285891
4.331254	0.197041	0.0236285
4.429692	0.197041	0.0339515
4.528130	0.197041	0.0519164
4.626567	0.197041	0.0613997
4.725005	0.197041	0.0663483
4.823442	0.197041	0.0681897
4.921880	0.197041	0.059618
5.020318	0.197041	0.045084
5.118755	0.197041	0.0251756
5.217193	0.197041	0.00719856
5.315630	0.197041	0.00106223
5.414068	0.197041	0.012225
5.512506	0.197041	0.0294342
5.610943	0.197041	0.0450477
5.709381	0.197041	0.0614171
5.807818	0.197041	0.0693888
5.906256	0.197041	0.0714821
6.004694	0.197041	0.0713921
6.103131	0.197041	0.0592934
6.201569	0.197041	0.0407286
6.300006	0.197041	0.0233394
6.398444	0.197041	0.0166152
6.496882	0.197041	0.0260145
6.595319	0.197041	0.0412922
6.693757	0.197041	0.0529589
6.792194	0.197041	0.0626941
6.890632	0.197041	0.0724293
6.989070	0.197041	0.0777977
7.087507	0.197041	0.0777917
7.185945	0.197041	0.0741746
7.284382	0.197041	0.0553578
7.382820	0.197041	0.0322583
7.481258	0.197041	0.0168005
7.579695	0.197041	0.0158707
7.678133	0.197041	0.0313163
7.776570	0.197041	0.0525563
7.875008	0.197041	0.0668263
7.973446	0.197041	0.0727825
8.071883	0.197041	0.078067
8.170321	0.197041	0.0795725
8.268758	0.197041	0.074108
8.367196	0.197041	0.0663761
8.465634	0.197041	0.0508344
8.564071	0.197041	0.037896
8.662509	0.197041	0.0332712
8.760946	0.197041	0.0367082
8.859384	0.197041	0.0502223
8.957822	0.197041	0.0666757
9.056259	0.197041	0.0800219
9.154697	0.197041	0.0852223
9.253134	0.197041	0.0902549
9.351572	0.197041	0.089493
9.450010	0.197041	0.0815932
9.548447	0.197041	0.0702503
9.646885	0.197041	0.0495861
9.745322	0.197041	0.0361438
9.843760	0.197041	0.0389929
9.942198	0.197041	0.0521712
10.040635	0.197041	0.0685405
10.139073	0.197041	0.0777719
10.237510	0.197041	0.0839801
10.335948	0.197041	0.0822945
10.434386	0.197041	0.0792653
10.532823	0.197041	0.0753963
10.631261	0.197041	0.0623739
10.729698	0.197041	0.0460764
10.828136	0.197041	0.0308706
10.926574	0.197041	0.0314524
11.025011	0.197041	0.0412716
11.123449	0.197041	0.0531062
11.221886	0.197041	0.0666204
11.320324	0.197041	0.0803864
11.418762	0.197041	0.0965038
11.517199	0.197041	0.106827
11.615637	0.197041	0.1106
11.714074	0.197041	0.107906
11.812512	0.197041	0.0932045
11.910950	0.197041	0.0706088
12.009387	0.197041	0.0453259
12.107825	0.197041	0.0370061
12.206262	0.197041	0.0448099
12.304700	0.197041	0.062019
0.000000	0.295561	0.238431
0.098438	0.295561	0.253037
0.196875	0.295561	0.268147
0.295313	0.295561	0.283089
0.393750	0.295561	0.291228
0.492188	0.295561	0.296513
0.590626	0.295561	0.29046
0.689063	0.295561	0.276766
0.787501	0.295561	0.285578
0.885938	0.295561	0.315131
0.984376	0.295561	0.339646
1.082814	0.295561	0.356016
1.181251	0.295561	0.364071
1.279689	0.295561	0.359867
1.378126	0.295561	0.3476
1.476564	0.295561	0.32534
1.575002	0.295561	0.288804
1.673439	0.295561	0.241939
1.771877	0.295561	0.177271
1.870314	0.295561	0.113107
1.968752	0.295561	0.0681739
2.067190	0.295561	0.0384402
2.165627	0.295561	0.028441
2.264065	0.295561	0.0456501
2.362502	0.295561	0.0745319
2.460940	0.295561	0.095604
2.559378	0.295561	0.110966
2.657815	0.295561	0.119189
2.756253	0.295561	0.114564
2.854690	0.295561	0.105069
2.953128	0.295561	0.0896953
3.051566	0.295561	0.0655041
3.150003	0.295561	0.0445039
3.248441	0.295561	0.0355963
3.346878	0.295561	0.036598
3.445316	0.295561	0.0443178
3.543754	0.295561	0.0531292
3.642191	0.295561	0.0628644
3.740629	0.295561	0.0708362
3.839066	0.295561	0.0810752
3.937504	0.295561	0.0841763
4.035942	0.295561	0.0786278
4.134379	0.295561	0.0679567
4.232817	0.295561	0.0445212
4.331254	0.295561	0.023773
4.429692	0.295561	0.0226753
4.528130	0.295561	0.0363574
4.626567	0.295561	0.0514671
4.725005	0.295561	0.0627139
4.823442	0.295561	0.0670746
4.921880	0.295561	0.0628697
5.020318	0.295561	0.0536262
5.118755	0.295561	0.0378326
5.217193	0.295561	0.022039
5.315630	0.295561	0.0103602
5.414068	0.295561	0.00296421
5.512506	0.295561	0.0146309
5.610943	0.295561	0.0288168
5.709381	0.295561	0.0474536
5.807818	0.295561	0.0620594
5.906256	0.295561	0.0699471
6.004694	0.295561	0.0724604
6.103131	0.295561	0.0639727
6.201569	0.295561	0.052042
6.300006	0.295561	0.0370881
6.398444	0.295561	0.0209586
6.496882	0.295561	0.0150742
6.595319	0.295561	0.0199388
6.693757	0.295561	0.0326971
6.792194	0.295561	0.0483107
6.890632	0.295561	0.0627486
6.989070	0.295561	0.0732396
7.087507	0.295561	0.0765926
7.185945	0.295561	0.0765025
7.284382	0.295561	0.0634801
7.382820	0.295561	0.0431518
7.481258	0.295561	0.0266863
7.579695	0.295561	0.0151755
7.678133	0.295561	0.0179407
7.776570	0.295561	0.0364934
7.875008	0.295561	0.05555
7.973446	0.295561	0.0646974
8.071883	0.295561	0.0726691
8.170321	0.295561	0.0774497
8.268758	0.295561	0.0740846
8.367196	0.295561	0.0711393
8.465634	0.295561	0.0652549
8.564071	0.295561	0.0551717
8.662509	0.295561	0.0458443
8.760946	0.295561	0.0384483
8.859384	0.295561	0.0384422
8.957822	0.295561	0.0538039
9.056259	0.295561	0.0731124
9.154697	0.295561	0.0841072
9.253134	0.295561	0.0930867
9.351572	0.295561	0.100722
9.450010	0.295561	0.0972734
9.548447	0.295561	0.0894575
9.646885	0.295561	0.0750075
9.745322	0.295561	0.0542593
9.843760	0.295561	0.0440081
9.942198	0.295561	0.0434142
10.040635	0.295561	0.0541571
10.139073	0.295561	0.0657398
10.237510	0.295561	0.0759789
10.335948	0.295561	0.0797518
10.434386	0.295561	0.0810054
10.532823	0.295561	0.082007
10.631261	0.295561	0.0715879
10.729698	0.295561	0.0541147
10.828136	0.295561	0.0361377
10.926574	0.295561	0.0263064
11.025011	0.295561	0.0289036
11.123449	0.295561	0.0372112
11.221886	0.295561	0.0495497
11.320324	0.295561	0.0688582
11.418762	0.295561	0.0911899
11.517199	0.295561	0.106552
11.615637	0.295561	0.112172
11.714074	0.295561	0.112838
11.812512	0.295561	0.100991
11.910950	0.295561	0.0773875
12.009387	0.295561	0.0536161
12.107825	0.295561	0.0367308
12.206262	0.295561	0.0410075
12.304700	0.295561	0.0540178
0.000000	0.394081	0.234881
0.098438	0.394081	0.248899
0.196875	0.394081	0.26762
0.295313	0.394081	0.289028
0.393750	0.394081	0.302206
0.492188	0.394081	0.309338
0.590626	0.394081	0.306728
0.689063	0.394081	0.289171
0.787501	0.394081	0.278584
0.885938	0.394081	0.294366
0.984376	0.394081	0.318713
1.082814	0.394081	0.337266
1.181251	0.394081	0.349772
1.279689	0.394081	0.347415
1.378126	0.394081	0.337499
1.476564	0.394081	0.318934
1.575002	0.394081	0.282986
1.673439	0.394081	0.229823
1.771877	0.394081	0.157933
1.870314	0.394081	0.0959528
1.968752	0.394081	0.0551342
2.067190	0.394081	0.0303551
2.165627	0.394081	0.0240508
2.264065	0.394081	0.0411759
2.362502	0.394081	0.0759361
2.460940	0.394081	0.101459
2.559378	0.394081	0.121019
2.657815	0.394081	0.136129
2.756253	0.394081	0.135955
2.854690	0.394081	0.127551
2.953128	0.394081	0.115033
3.051566	0.394081	0.0879863
3.150003	0.394081	0.0601841
3.248441	0.394081	0.0406115
3.346878	0.394081	0.0307802
3.445316	0.394081	0.031278
3.543754	0.394081	0.0433646
3.642191	0.394081	0.0587262
3.740629	0.394081	0.0720724
3.839066	0.394081	0.0864263
3.937504	0.394081	0.0955737
4.035942	0.394081	0.0909489
4.134379	0.394081	0.0828811
4.232817	0.394081	0.0609572
4.331254	0.394081	0.032903
4.429692	0.394081	0.0201326
4.528130	0.394081	0.0265087
4.626567	0.394081	0.0438018
4.725005	0.394081	0.0586596
4.823442	0.394081	0.067471
4.921880	0.394081	0.0660374
5.020318	0.394081	0.0614966
5.118755	0.394081	0.0533448
5.217193	0.394081	0.0406583
5.315630	0.394081	0.027384
5.414068	0.394081	0.0089871
5.512506	0.394081	0.00612585
5.610943	0.394081	0.0170367
5.709381	0.394081	0.0365132
5.807818	0.394081	0.0564096
5.906256	0.394081	0.0674044
6.004694	0.394081	0.0726889
6.103131	0.394081	0.0713392
6.201569	0.394081	0.0642791
6.300006	0.394081	0.0556235
6.398444	0.394081	0.0389061
6.496882	0.394081	0.0241202
6.595319	0.394081	0.0147928
6.693757	0.394081	0.0202452
6.792194	0.394081	0.0352709
6.890632	0.394081	0.0532358
6.989070	0.394081	0.0675897
7.087507	0.394081	0.0747217
7.185945	0.394081	0.0761432
7.284382	0.394081	0.0698389
7.382820	0.394081	0.055221
7.481258	0.394081	0.0415268
7.579695	0.394081	0.0253132
7.678133	0.394081	0.0179173
7.776570	0.394081	0.0240415
7.875008	0.394081	0.0430141
7.973446	0.394081	0.0547647
8.071883	0.394081	0.0650878
8.170321	0.394081	0.0738153
8.268758	0.394081	0.0766644
8.367196	0.394081	0.0799335
8.465634	0.394081	0.0821948
8.564071	0.394081	0.0744629
8.662509	0.394081	0.0638758
8.760946	0.394081	0.0505175
8.859384	0.394081	0.0373271
8.957822	0.394081	0.0419398
9.056259	0.394081	0.0626759
9.154697	0.394081	0.0815645
9.253134	0.394081	0.0949947
9.351572	0.394081	0.109769
9.450010	0.394081	0.113122
9.548447	0.394081	0.11152
9.646885	0.394081	0.10362
9.745322	0.394081	0.0842154
9.843760	0.394081	0.064055
9.942198	0.394081	0.0492691
10.040635	0.394081	0.0434687
10.139073	0.394081	0.0500968
10.237510	0.394081	0.0622673
10.335948	0.394081	0.07385
10.434386	0.394081	0.0780428
10.532823	0.394081	0.0816477
10.631261	0.394081	0.0766031
10.729698	0.394081	0.0613133
10.828136	0.394081	0.0472832
10.926574	0.394081	0.0318254
11.025011	0.394081	0.0249333
11.123449	0.394081	0.0250952
11.221886	0.394081	0.0298758
11.320324	0.394081	0.0496882
11.418762	0.394081	0.075295
11.517199	0.394081	0.0956112
11.615637	0.394081	0.105262
11.714074	0.394081	0.108364
11.812512	0.394081	0.101723
11.910950	0.394081	0.0842502
12.009387	0.394081	0.0656013
12.107825	0.394081	0.045357
12.206262	0.394081	0.0361135
12.304700	0.394081	0.0422377
0.000000	0.492602	0.253836
0.098438	0.492602	0.257105
0.196875	0.492602	0.273391
0.295313	0.492602	0.292279
0.393750	0.492602	0.306129
0.492188	0.492602	0.314269
0.590626	0.492602	0.311408
0.689063	0.492602	0.296202
0.787501	0.492602	0.276545
0.885938	0.492602	0.275364
0.984376	0.492602	0.292489
1.082814	0.492602	0.306675
1.181251	0.492602	0.319601
1.279689	0.492602	0.32413
1.378126	0.492602	0.312955
1.476564	0.492602	0.29565
1.575002	0.492602	0.261465
1.673439	0.492602	0.197805
1.771877	0.492602	0.1218
1.870314	0.492602	0.0752712
1.968752	0.492602	0.0464612
2.067190	0.492602	0.029072
2.165627	0.492602	0.0244473
2.264065	0.492602	0.0362819
2.362502	0.492602	0.0668432
2.460940	0.492602	0.103283
2.559378	0.492602	0.127462
2.657815	0.492602	0.143412
2.756253	0.492602	0.148444
2.854690	0.492602	0.143316
2.953128	0.492602	0.129537
3.051566	0.492602	0.105514
3.150003	0.492602	0.0721693
3.248441	0.492602	0.0485659
3.346878	0.492602	0.0288253
3.445316	0.492602	0.0210095
3.543754	0.492602	0.0272177
3.642191	0.492602	0.0466941
3.740629	0.492602	0.0673463
3.839066	0.492602	0.0843035
3.937504	0.492602	0.0981535
4.035942	0.492602	0.0983994
4.134379	0.492602	0.0915073
4.232817	0.492602	0.0753777
4.331254	0.492602	0.0479954
4.429692	0.492602	0.0290106
4.528130	0.492602	0.0248058
4.626567	0.492602	0.0349609
4.725005	0.492602	0.0490628
4.823442	0.492602	0.0619052
4.921880	0.492602	0.0648383
5.020318	0.492602	0.0642444
5.118755	0.492602	0.0633986
5.217193	0.492602	0.0552468
5.315630	0.492602	0.0395372
5.414068	0.492602	0.0197127
5.512506	0.492602	0.00450688
5.610943	0.492602	0.00861567
5.709381	0.492602	0.0275043
5.807818	0.492602	0.0486603
5.906256	0.492602	0.0622584
6.004694	0.492602	0.0714058
6.103131	0.492602	0.0745069
6.201569	0.492602	0.0717296
6.300006	0.492602	0.0704639
6.398444	0.492602	0.0581973
6.496882	0.492602	0.0389606
6.595319	0.492602	0.0203958
6.693757	0.492602	0.0150152
6.792194	0.492602	0.0253383
6.890632	0.492602	0.0425474
6.989070	0.492602	0.0600084
7.087507	0.492602	0.0701635
7.185945	0.492602	0.0750281
7.284382	0.492602	0.0727547
7.382820	0.492602	0.0640151
7.481258	0.492602	0.0554434
7.579695	0.492602	0.0409094
7.678133	0.492602	0.0236042
7.776570	0.492602	0.0192314
7.875008	0.492602	0.0299743
7.973446	0.492602	0.0447481
8.071883	0.492602	0.0559949
8.170321	0.492602	0.0689212
8.268758	0.492602	0.0795802
8.367196	0.492602	0.0869641
8.465634	0.492602	0.0936761
8.564071	0.492602	0.0898911
8.662509	0.492602	0.0801438
8.760946	0.492602	0.0646861
8.859384	0.492602	0.043266
8.957822	0.492602	0.0366258
9.056259	0.492602	0.053583
9.154697	0.492602	0.0778462
9.253134	0.492602	0.0986663
9.351572	0.492602	0.120326
9.450010	0.492602	0.130649
9.548447	0.492602	0.13291
9.646885	0.492602	0.130553
9.745322	0.492602	0.112744
9.843760	0.492602	0.0895605
9.942198	0.492602	0.0675526
10.040635	0.492602	0.0483999
10.139073	0.492602	0.0422636
10.237510	0.492602	0.051159
10.335948	0.492602	0.0661008
10.434386	0.492602	0.0743244
10.532823	0.492602	0.0804486
10.631261	0.492602	0.0796868
10.729698	0.492602	0.0696875
10.828136	0.492602	0.0591004
10.926574	0.492602	0.042551
11.025011	0.492602	0.0303684
11.123449	0.492602	0.0250718
11.221886	0.492602	0.0222106
11.320324	0.492602	0.0321137
11.418762	0.492602	0.0568807
11.517199	0.492602	0.0811438
11.615637	0.492602	0.0927265
11.714074	0.492602	0.100194
11.812512	0.492602	0.100188
11.910950	0.492602	0.0894333
12.009387	0.492602	0.0780904
12.107825	0.492602	0.0600294
12.206262	0.492602	0.0389453
12.304700	0.492602	0.0329769
0.000000	0.591122	0.28396
0.098438	0.591122	0.277068
0.196875	0.591122	0.282437
0.295313	0.591122	0.291668
0.393750	0.591122	0.303251
0.492188	0.591122	0.309711
0.590626	0.591122	0.307185
0.689063	0.591122	0.293659
0.787501	0.591122	0.274926
0.885938	0.591122	0.262324
0.984376	0.591122	0.263997
1.082814	0.591122	0.26861
1.181251	0.591122	0.276498
1.279689	0.591122	0.284217
1.378126	0.591122	0.272959
1.476564	0.591122	0.251706
1.575002	0.591122	0.212483
1.673439	0.591122	0.144372
1.771877	0.591122	0.0932248
1.870314	0.591122	0.0681098
1.968752	0.591122	0.0476135
2.067190	0.591122	0.0373623
2.165627	0.591122	0.0312259
2.264065	0.591122	0.034243
2.362502	0.591122	0.059178
2.460940	0.591122	0.0978011
2.559378	0.591122	0.125339
2.657815	0.591122	0.14238
2.756253	0.591122	0.152368
2.854690	0.591122	0.149338
2.953128	0.591122	0.137492
3.051566	0.591122	0.116743
3.150003	0.591122	0.0865058
3.248441	0.591122	0.0550086
3.346878	0.591122	0.0293898
3.445316	0.591122	0.0152757
3.543754	0.591122	0.0128343
3.642191	0.591122	0.0310511
3.740629	0.591122	0.0576656
3.839066	0.591122	0.0785697
3.937504	0.591122	0.0963666
4.035942	0.591122	0.102071
4.134379	0.591122	0.100133
4.232817	0.591122	0.0929894
4.331254	0.591122	0.072829
4.429692	0.591122	0.0506532
4.528130	0.591122	0.0351115
4.626567	0.591122	0.0277995
4.725005	0.591122	0.0347634
4.823442	0.591122	0.0509648
4.921880	0.591122	0.0612879
5.020318	0.591122	0.0635492
5.118755	0.591122	0.067742
5.217193	0.591122	0.0641249
5.315630	0.591122	0.0496749
5.414068	0.591122	0.034721
5.512506	0.591122	0.0122933
5.610943	0.591122	0.00573706
5.709381	0.591122	0.016564
5.807818	0.591122	0.0345289
5.906256	0.591122	0.0492187
6.004694	0.591122	0.0648322
6.103131	0.591122	0.0753232
6.201569	0.591122	0.0756531
6.300006	0.591122	0.0775785
6.398444	0.591122	0.0704344
6.496882	0.591122	0.0516177
6.595319	0.591122	0.0336407
6.693757	0.591122	0.0184349
6.792194	0.591122	0.0181769
6.890632	0.591122	0.0312711
6.989070	0.591122	0.0487322
7.087507	0.591122	0.0627502
7.185945	0.591122	0.0697142
7.284382	0.591122	0.0739909
7.382820	0.591122	0.0722214
7.481258	0.591122	0.0658331
7.579695	0.591122	0.0538184
7.678133	0.591122	0.0315586
7.776570	0.591122	0.0199638
7.875008	0.591122	0.0205456
7.973446	0.591122	0.0322122
8.071883	0.591122	0.0440469
8.170321	0.591122	0.0573091
8.268758	0.591122	0.0738464
8.367196	0.591122	0.0871086
8.465634	0.591122	0.09634
8.564071	0.591122	0.0970897
8.662509	0.591122	0.0879302
8.760946	0.591122	0.0719686
8.859384	0.591122	0.0478613
8.957822	0.591122	0.0355107
9.056259	0.591122	0.0452459
9.154697	0.591122	0.0739598
9.253134	0.591122	0.104773
9.351572	0.591122	0.130044
9.450010	0.591122	0.145658
9.548447	0.591122	0.151194
9.646885	0.591122	0.151608
9.745322	0.591122	0.137158
9.843760	0.591122	0.116577
9.942198	0.591122	0.0902028
10.040635	0.591122	0.0599652
10.139073	0.591122	0.0443396
10.237510	0.591122	0.0445015
10.335948	0.591122	0.060031
10.434386	0.591122	0.0723695
10.532823	0.591122	0.0789976
10.631261	0.591122	0.0815108
10.729698	0.591122	0.0760463
10.828136	0.591122	0.0694901
10.926574	0.591122	0.0605825
11.025011	0.591122	0.0453767
11.123449	0.591122	0.0315986
11.221886	0.591122	0.0242866
11.320324	0.591122	0.0290671
11.418762	0.591122	0.0448487
11.517199	0.591122	0.0696157
11.615637	0.591122	0.0866568
11.714074	0.591122	0.0949644
11.812512	0.591122	0.0979815
11.910950	0.591122	0.0936927
12.009387	0.591122	0.0833575
12.107825	0.591122	0.0701672
12.206262	0.591122	0.048999
12.304700	0.591122	0.0341291
0.000000	0.689642	0.308374
0.098438	0.689642	0.301902
0.196875	0.689642	0.29543
0.295313	0.689642	0.295759
0.393750	0.689642	0.296173
0.492188	0.689642	0.296083
0.590626	0.689642	0.291962
0.689063	0.689642	0.279276
0.787501	0.689642	0.26533
0.885938	0.689642	0.258605
0.984376	0.689642	0.252133
1.082814	0.689642	0.241798
1.181251	0.689642	0.231883
1.279689	0.689642	0.226922
1.378126	0.689642	0.21348
1.476564	0.689642	0.186013
1.575002	0.689642	0.145111
1.673439	0.689642	0.104292
1.771877	0.689642	0.0828723
1.870314	0.689642	0.0701018
1.968752	0.689642	0.0581711
2.067190	0.689642	0.0525386
2.165627	0.689642	0.0463183
2.264065	0.689642	0.0390903
2.362502	0.689642	0.0472299
2.460940	0.689642	0.0820741
2.559378	0.689642	0.112887
2.657815	0.689642	0.128417
2.756253	0.689642	0.140755
2.854690	0.689642	0.142009
2.953128	0.689642	0.13117
3.051566	0.689642	0.114369
3.150003	0.689642	0.0891697
3.248441	0.689642	0.0618713
3.346878	0.689642	0.037764
3.445316	0.689642	0.019535
3.543754	0.689642	0.0107115
3.642191	0.689642	0.019271
3.740629	0.689642	0.0469772
3.839066	0.689642	0.0716602
3.937504	0.689642	0.0945797
4.035942	0.689642	0.109773
4.134379	0.689642	0.112035
4.232817	0.689642	0.112365
4.331254	0.689642	0.100686
4.429692	0.689642	0.0791817
4.528130	0.689642	0.0562501
4.626567	0.689642	0.035166
4.725005	0.689642	0.0283578
4.823442	0.689642	0.038093
4.921880	0.689642	0.052111
5.020318	0.689642	0.0599148
5.118755	0.689642	0.0658711
5.217193	0.689642	0.0671246
5.315630	0.689642	0.0580491
5.414068	0.689642	0.0442709
5.512506	0.689642	0.0278895
5.610943	0.689642	0.0104163
5.709381	0.689642	0.00738712
5.807818	0.689642	0.0161146
5.906256	0.689642	0.0305525
6.004694	0.689642	0.0497771
6.103131	0.689642	0.0679099
6.201569	0.689642	0.0733623
6.300006	0.689642	0.0752877
6.398444	0.689642	0.0743579
6.496882	0.689642	0.0602438
6.595319	0.689642	0.0454579
6.693757	0.689642	0.030756
6.792194	0.689642	0.0182374
6.890632	0.689642	0.0198269
6.989070	0.689642	0.0333411
7.087507	0.689642	0.0469392
7.185945	0.689642	0.0596976
7.284382	0.689642	0.0688449
7.382820	0.689642	0.0724499
7.481258	0.689642	0.0704284
7.579695	0.689642	0.0629484
7.678133	0.689642	0.0431239
7.776570	0.689642	0.0255668
7.875008	0.689642	0.017499
7.973446	0.689642	0.017493
8.071883	0.689642	0.0238691
8.170321	0.689642	0.0364595
8.268758	0.689642	0.0561039
8.367196	0.689642	0.0744887
8.465634	0.689642	0.0891785
8.564071	0.689642	0.0930354
8.662509	0.689642	0.0859753
8.760946	0.689642	0.0746325
8.859384	0.689642	0.0530445
8.957822	0.689642	0.0385105
9.056259	0.689642	0.0404359
9.154697	0.689642	0.0669664
9.253134	0.689642	0.102902
9.351572	0.689642	0.131616
9.450010	0.689642	0.153024
9.548447	0.689642	0.163515
9.646885	0.689642	0.165692
9.745322	0.689642	0.157457
9.843760	0.689642	0.137212
9.942198	0.689642	0.109914
10.040635	0.689642	0.0763172
10.139073	0.689642	0.0493547
10.237510	0.689642	0.0393555
10.335948	0.689642	0.0503503
10.434386	0.689642	0.0661319
10.532823	0.689642	0.0735997
10.631261	0.689642	0.0798919
10.729698	0.689642	0.0799698
10.828136	0.689642	0.0779483
10.926574	0.689642	0.0746672
11.025011	0.689642	0.060805
11.123449	0.689642	0.0433318
11.221886	0.689642	0.0287139
11.320324	0.689642	0.0297995
11.418762	0.689642	0.0425579
11.517199	0.689642	0.0648896
11.615637	0.689642	0.0827705
11.714074	0.689642	0.0895665
11.812512	0.689642	0.094935
11.910950	0.689642	0.0947609
12.009387	0.689642	0.0898003
12.107825	0.689642	0.0789613
12.206262	0.689642	0.0594727
12.304700	0.689642	0.0390603
0.000000	0.788163	0.323634
0.098438	0.788163	0.321529
0.196875	0.788163	0.313293
0.295313	0.788163	0.303378
0.393750	0.788163	0.293295
0.492188	0.788163	0.281364
0.590626	0.788163	0.269433
0.689063	0.788163	0.259182
0.787501	0.788163	0.251786
0.885938	0.788163	0.251276
0.984376	0.788163	0.246399
1.082814	0.788163	0.228506
1.181251	0.788163	0.205995
1.279689	0.788163	0.181887
1.378126	0.788163	0.158452
1.476564	0.788163	0.134009
1.575002	0.788163	0.109817
1.673439	0.788163	0.0904128
1.771877	0.788163	0.0799097
1.870314	0.788163	0.0746131
1.968752	0.788163	0.0699883
2.067190	0.788163	0.0688906
2.165627	0.788163	0.063594
2.264065	0.788163	0.0478004
2.362502	0.788163	0.0404884
2.460940	0.788163	0.0555141
2.559378	0.788163	0.0839761
2.657815	0.788163	0.103369
2.756253	0.788163	0.118478
2.854690	0.788163	0.121747
2.953128	0.788163	0.113512
3.051566	0.788163	0.100993
3.150003	0.788163	0.0839397
3.248441	0.788163	0.0681461
3.346878	0.788163	0.0528563
3.445316	0.788163	0.0306805
3.543754	0.788163	0.0164824
3.642191	0.788163	0.0185758
3.740629	0.788163	0.0449383
3.839066	0.788163	0.0735682
3.937504	0.788163	0.101106
4.035942	0.788163	0.119323
4.134379	0.788163	0.129478
4.232817	0.788163	0.131908
4.331254	0.788163	0.123672
4.429692	0.788163	0.105947
4.528130	0.788163	0.0818395
4.626567	0.788163	0.0518539
4.725005	0.788163	0.0319454
4.823442	0.788163	0.029672
4.921880	0.788163	0.0426823
5.020318	0.788163	0.0566163
5.118755	0.788163	0.0650919
5.217193	0.788163	0.0704603
5.315630	0.788163	0.0634002
5.414068	0.788163	0.0554164
5.512506	0.788163	0.0429818
5.610943	0.788163	0.0271042
5.709381	0.788163	0.0159293
5.807818	0.788163	0.0116404
5.906256	0.788163	0.0212077
6.004694	0.788163	0.0364854
6.103131	0.788163	0.0562138
6.201569	0.788163	0.0683003
6.300006	0.788163	0.0734168
6.398444	0.788163	0.0750063
6.496882	0.788163	0.0685341
6.595319	0.788163	0.0554277
6.693757	0.788163	0.0426572
6.792194	0.788163	0.0260238
6.890632	0.788163	0.0140931
6.989070	0.788163	0.017782
7.087507	0.788163	0.0317161
7.185945	0.788163	0.0446424
7.284382	0.788163	0.0604239
7.382820	0.788163	0.0699072
7.481258	0.788163	0.0699851
7.579695	0.788163	0.0672918
7.678133	0.788163	0.0541854
7.776570	0.788163	0.0361244
7.875008	0.788163	0.0255373
7.973446	0.788163	0.0166298
8.071883	0.788163	0.0128448
8.170321	0.788163	0.0171215
8.268758	0.788163	0.0368499
8.367196	0.788163	0.057838
8.465634	0.788163	0.0744593
8.564071	0.788163	0.0840265
8.662509	0.788163	0.0814172
8.760946	0.788163	0.0742731
8.859384	0.788163	0.060411
8.957822	0.788163	0.0438615
9.056259	0.788163	0.0383131
9.154697	0.788163	0.0545144
9.253134	0.788163	0.0912061
9.351572	0.788163	0.125546
9.450010	0.788163	0.151825
9.548447	0.788163	0.164415
9.646885	0.788163	0.170792
9.745322	0.788163	0.165915
9.843760	0.788163	0.146846
9.942198	0.788163	0.122151
10.040635	0.788163	0.0895621
10.139073	0.788163	0.0548738
10.237510	0.788163	0.0362249
10.335948	0.788163	0.0360509
10.434386	0.788163	0.0491452
10.532823	0.788163	0.0618196
10.631261	0.788163	0.0726465
10.729698	0.788163	0.0786028
10.828136	0.788163	0.0815359
10.926574	0.788163	0.0827895
11.025011	0.788163	0.0724543
11.123449	0.788163	0.0525458
11.221886	0.788163	0.0363323
11.320324	0.788163	0.0291043
11.418762	0.788163	0.0366561
11.517199	0.788163	0.0553768
11.615637	0.788163	0.0732577
11.714074	0.788163	0.0824891
11.812512	0.788163	0.0907967
11.910950	0.788163	0.0973408
12.009387	0.788163	0.0939757
12.107825	0.788163	0.0868316
12.206262	0.788163	0.0683508
12.304700	0.788163	0.042396
0.000000	0.886683	0.326466
0.098438	0.886683	0.330323
0.196875	0.886683	0.322507
0.295313	0.886683	0.310744
0.393750	0.886683	0.293439
0.492188	0.886683	0.270927
0.590626	0.886683	0.248752
0.689063	0.886683	0.236737
0.787501	0.886683	0.234631
0.885938	0.886683	0.235549
0.984376	0.886683	0.232772
1.082814	0.886683	0.216306
1.181251	0.886683	0.191695
1.279689	0.886683	0.169939
1.378126	0.886683	0.146168
1.476564	0.886683	0.124664
1.575002	0.886683	0.101228
1.673439	0.886683	0.0824116
1.771877	0.886683	0.0745118
1.870314	0.886683	0.0753455
1.968752	0.886683	0.0755913
2.067190	0.886683	0.076509
2.165627	0.886683	0.0738997
2.264065	0.886683	0.0581061
2.362502	0.886683	0.0418926
2.460940	0.886683	0.0380236
2.559378	0.886683	0.0509499
2.657815	0.886683	0.068327
2.756253	0.886683	0.082429
2.854690	0.886683	0.0895609
2.953128	0.886683	0.0881272
3.051566	0.886683	0.0846782
3.150003	0.886683	0.0807252
3.248441	0.886683	0.0737491
3.346878	0.886683	0.0641697
3.445316	0.886683	0.0433375
3.543754	0.886683	0.0234291
3.642191	0.886683	0.0196441
3.740629	0.886683	0.0408001
3.839066	0.886683	0.0731249
3.937504	0.886683	0.103938
4.035942	0.886683	0.127865
4.134379	0.886683	0.140372
4.232817	0.886683	0.147756
4.331254	0.886683	0.142459
4.429692	0.886683	0.126917
4.528130	0.886683	0.10323
4.626567	0.886683	0.0703053
4.725005	0.886683	0.0422511
4.823442	0.886683	0.028053
4.921880	0.886683	0.0361927
5.020318	0.886683	0.0519742
5.118755	0.886683	0.0642287
5.217193	0.886683	0.0709407
5.315630	0.886683	0.0694231
5.414068	0.886683	0.0645464
5.512506	0.886683	0.0596697
5.610943	0.886683	0.0475711
5.709381	0.886683	0.0307697
5.807818	0.886683	0.0148921
5.906256	0.886683	0.0153899
6.004694	0.886683	0.0285682
6.103131	0.886683	0.0482966
6.201569	0.886683	0.064246
6.300006	0.886683	0.071378
6.398444	0.886683	0.0734713
6.496882	0.886683	0.0690985
6.595319	0.886683	0.0603589
6.693757	0.886683	0.0502757
6.792194	0.886683	0.0338942
6.890632	0.886683	0.0171768
6.989070	0.886683	0.0116283
7.087507	0.886683	0.019768
7.185945	0.886683	0.033786
7.284382	0.886683	0.0535984
7.382820	0.886683	0.0676164
7.481258	0.886683	0.0710534
7.579695	0.886683	0.0710473
7.678133	0.886683	0.0637353
7.776570	0.886683	0.0498731
7.875008	0.886683	0.0411335
7.973446	0.886683	0.0268515
8.071883	0.886683	0.014081
8.170321	0.886683	0.0125634
8.268758	0.886683	0.0249858
8.367196	0.886683	0.0458059
8.465634	0.886683	0.0647786
8.564071	0.886683	0.0802242
8.662509	0.886683	0.0813938
8.760946	0.886683	0.0785325
8.859384	0.886683	0.0690371
8.957822	0.886683	0.0545031
9.056259	0.886683	0.0460994
9.154697	0.886683	0.0483608
9.253134	0.886683	0.075899
9.351572	0.886683	0.112843
9.450010	0.886683	0.140969
9.548447	0.886683	0.157758
9.646885	0.886683	0.16447
9.745322	0.886683	0.164044
9.843760	0.886683	0.150182
9.942198	0.886683	0.127166
10.040635	0.886683	0.0983562
10.139073	0.886683	0.0642557
10.237510	0.886683	0.0388888
10.335948	0.886683	0.0266222
10.434386	0.886683	0.0314867
10.532823	0.886683	0.0454208
10.631261	0.886683	0.0619581
10.729698	0.886683	0.0736247
10.828136	0.886683	0.0789092
10.926574	0.886683	0.0833539
11.025011	0.886683	0.0776374
11.123449	0.886683	0.0637753
11.221886	0.886683	0.0489054
11.320324	0.886683	0.0374785
11.418762	0.886683	0.035625
11.517199	0.886683	0.046116
11.615637	0.886683	0.0627373
11.714074	0.886683	0.0772591
11.812512	0.886683	0.091697
11.910950	0.886683	0.102104
12.009387	0.886683	0.103526
12.107825	0.886683	0.0958777
12.206262	0.886683	0.0790763
12.304700	0.886683	0.0517779
0.000000	0.985204	0.323168
0.098438	0.985204	0.327948
0.196875	0.985204	0.32156
0.295313	0.985204	0.309545
0.393750	0.985204	0.288209
0.492188	0.985204	0.259063
0.590626	0.985204	0.230757
0.689063	0.985204	0.214712
0.787501	0.985204	0.21227
0.885938	0.985204	0.213188
0.984376	0.985204	0.210831
1.082814	0.985204	0.199824
1.181251	0.985204	0.185542
1.279689	0.985204	0.174954
1.378126	0.985204	0.159077
1.476564	0.985204	0.135557
1.575002	0.985204	0.10364
1.673439	0.985204	0.075922
1.771877	0.985204	0.0659228
1.870314	0.985204	0.0691078
1.968752	0.985204	0.075232
2.067190	0.985204	0.0771574
2.165627	0.985204	0.0763956
2.264065	0.985204	0.0669002
2.362502	0.985204	0.0506027
2.460940	0.985204	0.0381681
2.559378	0.985204	0.0321158
2.657815	0.985204	0.0327815
2.756253	0.985204	0.0436924
2.854690	0.985204	0.055611
2.953128	0.985204	0.0598878
3.051566	0.985204	0.0682793
3.150003	0.985204	0.0753273
3.248441	0.985204	0.0753212
3.346878	0.985204	0.0696048
3.445316	0.985204	0.0549029
3.543754	0.985204	0.0338187
3.642191	0.985204	0.0248272
3.740629	0.985204	0.0348983
3.839066	0.985204	0.0654597
3.937504	0.985204	0.0990442
4.035942	0.985204	0.12969
4.134379	0.985204	0.146227
4.232817	0.985204	0.15613
4.331254	0.985204	0.155536
4.429692	0.985204	0.140918
4.528130	0.985204	0.118574
4.626567	0.985204	0.0878329
4.725005	0.985204	0.0514651
4.823442	0.985204	0.0291213
4.921880	0.985204	0.0246645
5.020318	0.985204	0.0398582
5.118755	0.985204	0.0536242
5.217193	0.985204	0.064955
5.315630	0.985204	0.0680561
5.414068	0.985204	0.0697295
5.512506	0.985204	0.0709831
5.610943	0.985204	0.0621595
5.709381	0.985204	0.0439306
5.807818	0.985204	0.0252818
5.906256	0.985204	0.0156184
6.004694	0.985204	0.0229183
6.103131	0.985204	0.0397076
6.201569	0.985204	0.0575045
6.300006	0.985204	0.0656442
6.398444	0.985204	0.069501
6.496882	0.985204	0.0695789
6.595319	0.985204	0.0649542
6.693757	0.985204	0.0594057
6.792194	0.985204	0.0430242
6.890632	0.985204	0.0211843
6.989070	0.985204	0.0100094
7.087507	0.985204	0.0131104
7.185945	0.985204	0.0271285
7.284382	0.985204	0.0447574
7.382820	0.985204	0.0649897
7.481258	0.985204	0.0713659
7.579695	0.985204	0.0733752
7.678133	0.985204	0.0720256
7.776570	0.985204	0.0656373
7.875008	0.985204	0.0574016
7.973446	0.985204	0.0431195
8.071883	0.985204	0.023463
8.170321	0.985204	0.0142195
8.268758	0.985204	0.0247105
8.367196	0.985204	0.0444389
8.465634	0.985204	0.0618999
8.564071	0.985204	0.0800328
8.662509	0.985204	0.0849813
8.760946	0.985204	0.0834637
8.859384	0.985204	0.0790909
8.957822	0.985204	0.0690077
9.056259	0.985204	0.0575808
9.154697	0.985204	0.0484213
9.253134	0.985204	0.0562251
9.351572	0.985204	0.0854428
9.450010	0.985204	0.117516
9.548447	0.985204	0.139344
9.646885	0.985204	0.149163
9.745322	0.985204	0.15176
9.843760	0.985204	0.142349
9.942198	0.985204	0.122104
10.040635	0.985204	0.101524
10.139073	0.985204	0.075905
10.237510	0.985204	0.0527215
10.335948	0.985204	0.0344086
10.434386	0.985204	0.0247452
10.532823	0.985204	0.0341445
10.631261	0.985204	0.0509337
10.729698	0.985204	0.0678069
10.828136	0.985204	0.0772902
10.926574	0.985204	0.0840863
11.025011	0.985204	0.0830725
11.123449	0.985204	0.0734091
11.221886	0.985204	0.0647535
11.320324	0.985204	0.0525709
11.418762	0.985204	0.0429915
11.517199	0.985204	0.0431534
11.615637	0.985204	0.0570874
11.714074	0.985204	0.0756402
11.812512	0.985204	0.0922614
11.910950	0.985204	0.105272
12.009387	0.985204	0.107701
12.107825	0.985204	0.102488
12.206262	0.985204	0.0881224
12.304700	0.985204	0.064267
0.000000	1.083724	0.320625
0.098438	1.083724	0.319779
0.196875	1.083724	0.311627
0.295313	1.083724	0.295498
0.393750	1.083724	0.273574
0.492188	1.083724	0.240817
0.590626	1.083724	0.213435
0.689063	1.083724	0.201336
0.787501	1.083724	0.196291
0.885938	1.083724	0.192926
0.984376	1.083724	0.190821
1.082814	1.083724	0.187456
1.181251	1.083724	0.183083
1.279689	1.083724	0.178794
1.378126	1.083724	0.166947
1.476564	1.083724	0.141664
1.575002	1.083724	0.109075
1.673439	1.083724	0.0756467
1.771877	1.083724	0.0588453
1.870314	1.083724	0.0623663
1.968752	1.083724	0.0711777
2.067190	1.083724	0.0751186
2.165627	1.083724	0.0775478
2.264065	1.083724	0.0719154
2.362502	1.083724	0.0579692
2.460940	1.083724	0.0467943
2.559378	1.083724	0.0343597
2.657815	1.083724	0.0213373
2.756253	1.083724	0.0207434
2.854690	1.083724	0.0307306
2.953128	1.083724	0.0417254
3.051566	1.083724	0.0554915
3.150003	1.083724	0.0720288
3.248441	1.083724	0.0735343
3.346878	1.083724	0.0720167
3.445316	1.083724	0.0629412
3.543754	1.083724	0.0446283
3.642191	1.083724	0.0342931
3.740629	1.083724	0.0328594
3.839066	1.083724	0.0538475
3.937504	1.083724	0.0890276
4.035942	1.083724	0.121856
4.134379	1.083724	0.142844
4.232817	1.083724	0.154259
4.331254	1.083724	0.157696
4.429692	1.083724	0.146101
4.528130	1.083724	0.127033
4.626567	1.083724	0.0980546
4.725005	1.083724	0.0580758
4.823442	1.083724	0.0300216
4.921880	1.083724	0.0154876
5.020318	1.083724	0.0203522
5.118755	1.083724	0.0376453
5.217193	1.083724	0.0519152
5.315630	1.083724	0.0617344
5.414068	1.083724	0.0671029
5.512506	1.083724	0.0720514
5.610943	1.083724	0.0664189
5.709381	1.083724	0.0530606
5.807818	1.083724	0.0369311
5.906256	1.083724	0.0209695
6.004694	1.083724	0.0206275
6.103131	1.083724	0.0301948
6.201569	1.083724	0.0443808
6.300006	1.083724	0.0578109
6.398444	1.083724	0.0672102
6.496882	1.083724	0.0739223
6.595319	1.083724	0.0750919
6.693757	1.083724	0.0708031
6.792194	1.083724	0.0545056
6.890632	1.083724	0.0290547
6.989070	1.083724	0.0127572
7.087507	1.083724	0.00838435
7.185945	1.083724	0.0152644
7.284382	1.083724	0.0327254
7.382820	1.083724	0.0535455
7.481258	1.083724	0.0650442
7.579695	1.083724	0.0709165
7.678133	1.083724	0.0752772
7.776570	1.083724	0.0743474
7.875008	1.083724	0.0679592
7.973446	1.083724	0.05754
8.071883	1.083724	0.0353642
8.170321	1.083724	0.0199905
8.268758	1.083724	0.0222518
8.367196	1.083724	0.0397128
8.465634	1.083724	0.0575097
8.564071	1.083724	0.0740471
8.662509	1.083724	0.084874
8.760946	1.083724	0.0862955
8.859384	1.083724	0.0861215
8.957822	1.083724	0.0808249
9.056259	1.083724	0.0709096
9.154697	1.083724	0.0572154
9.253134	1.083724	0.0450328
9.351572	1.083724	0.0559437
9.450010	1.083724	0.0858332
9.548447	1.083724	0.110768
9.646885	1.083724	0.122771
9.745322	1.083724	0.130407
9.843760	1.083724	0.127209
9.942198	1.083724	0.114607
10.040635	1.083724	0.103012
10.139073	1.083724	0.0875543
10.237510	1.083724	0.0674779
10.335948	1.083724	0.0488291
10.434386	1.083724	0.0303482
10.532823	1.083724	0.0292505
10.631261	1.083724	0.0462916
10.729698	1.083724	0.0640046
10.828136	1.083724	0.0760911
10.926574	1.083724	0.0841468
11.025011	1.083724	0.0876678
11.123449	1.083724	0.0837148
11.221886	1.083724	0.0810215
11.320324	1.083724	0.0723659
11.418762	1.083724	0.054053
11.517199	1.083724	0.0441377
11.615637	1.083724	0.0511857
11.714074	1.083724	0.0667992
11.812512	1.083724	0.0857718
11.910950	1.083724	0.102477
12.009387	1.083724	0.105662
12.107825	1.083724	0.101373
12.206262	1.083724	0.0931375
12.304700	1.083724	0.0754125
0.000000	1.182244	0.347642
0.098438	1.182244	0.327649
0.196875	1.182244	0.304466
0.295313	1.182244	0.277755
0.393750	1.182244	0.248609
0.492188	1.182244	0.21938
0.590626	1.182244	0.200227
0.689063	1.182244	0.195014
0.787501	1.182244	0.189886
0.885938	1.182244	0.184841
0.984376	1.182244	0.18156
1.082814	1.182244	0.180126
1.181251	1.182244	0.177517
1.279689	1.182244	0.173312
1.378126	1.182244	0.160626
1.476564	1.182244	0.138618
1.575002	1.182244	0.113755
1.673439	1.182244	0.0806618
1.771877	1.182244	0.0578982
1.870314	1.182244	0.0580601
1.968752	1.182244	0.068719
2.067190	1.182244	0.0750952
2.165627	1.182244	0.0771045
2.264065	1.182244	0.0728157
2.362502	1.182244	0.0640761
2.460940	1.182244	0.0556724
2.559378	1.182244	0.0420621
2.657815	1.182244	0.0236652
2.756253	1.182244	0.0153455
2.854690	1.182244	0.0200422
2.953128	1.182244	0.034564
3.051566	1.182244	0.0525289
3.150003	1.182244	0.0683104
3.248441	1.182244	0.0753584
3.346878	1.182244	0.0758562
3.445316	1.182244	0.0708116
3.543754	1.182244	0.0602245
3.642191	1.182244	0.0497214
3.740629	1.182244	0.0414856
3.839066	1.182244	0.0410597
3.937504	1.182244	0.0692697
4.035942	1.182244	0.106129
4.134379	1.182244	0.130728
4.232817	1.182244	0.142059
4.331254	1.182244	0.148183
4.429692	1.182244	0.141291
4.528130	1.182244	0.12365
4.626567	1.182244	0.0991229
4.725005	1.182244	0.066534
4.823442	1.182244	0.0373881
4.921880	1.182244	0.0210906
5.020318	1.182244	0.0100837
5.118755	1.182244	0.0178874
5.217193	1.182244	0.0355164
5.315630	1.182244	0.0505421
5.414068	1.182244	0.0606133
5.512506	1.182244	0.0689209
5.610943	1.182244	0.0689988
5.709381	1.182244	0.0600073
5.807818	1.182244	0.0469848
5.906256	1.182244	0.0308553
6.004694	1.182244	0.0206041
6.103131	1.182244	0.0227815
6.201569	1.182244	0.0342802
6.300006	1.182244	0.0518252
6.398444	1.182244	0.0696221
6.496882	1.182244	0.0822126
6.595319	1.182244	0.0847258
6.693757	1.182244	0.0816966
6.792194	1.182244	0.0677504
6.890632	1.182244	0.0422155
6.989070	1.182244	0.0252463
7.087507	1.182244	0.0147431
7.185945	1.182244	0.0110421
7.284382	1.182244	0.0188459
7.382820	1.182244	0.0339556
7.481258	1.182244	0.0514166
7.579695	1.182244	0.064175
7.678133	1.182244	0.0743301
7.776570	1.182244	0.078103
7.875008	1.182244	0.0749898
7.973446	1.182244	0.0671739
8.071883	1.182244	0.0480212
8.170321	1.182244	0.0292884
8.268758	1.182244	0.0186174
8.367196	1.182244	0.0260852
8.465634	1.182244	0.0422026
8.564071	1.182244	0.0610073
8.662509	1.182244	0.075949
8.760946	1.182244	0.0828291
8.859384	1.182244	0.0868539
8.957822	1.182244	0.086008
9.056259	1.182244	0.0780242
9.154697	1.182244	0.0665974
9.253134	1.182244	0.0487883
9.351572	1.182244	0.0428199
9.450010	1.182244	0.0550744
9.548447	1.182244	0.0802613
9.646885	1.182244	0.0944473
9.745322	1.182244	0.101579
9.843760	1.182244	0.107871
9.942198	1.182244	0.104926
10.040635	1.182244	0.101981
10.139073	1.182244	0.0965164
10.237510	1.182244	0.0816465
10.335948	1.182244	0.0623259
10.434386	1.182244	0.0388904
10.532823	1.182244	0.0270437
10.631261	1.182244	0.0342596
10.729698	1.182244	0.0552476
10.828136	1.182244	0.0693496
10.926574	1.182244	0.0793368
11.025011	1.182244	0.08882
11.123449	1.182244	0.0904935
11.221886	1.182244	0.0887239
11.320324	1.182244	0.084687
11.418762	1.182244	0.0658702
11.517199	1.182244	0.0508324
11.615637	1.182244	0.0465436
11.714074	1.182244	0.055523
11.812512	1.182244	0.0739917
11.910950	1.182244	0.0874219
12.009387	1.182244	0.0942179
12.107825	1.182244	0.0931202
12.206262	1.182244	0.0929462
12.304700	1.182244	0.0879015
0.000000	1.280765	0.379949
0.098438	1.280765	0.355674
0.196875	1.280765	0.310405
0.295313	1.280765	0.260853
0.393750	1.280765	0.218774
0.492188	1.280765	0.195339
0.590626	1.280765	0.186347
0.689063	1.280765	0.185334
0.787501	1.280765	0.183312
0.885938	1.280765	0.178939
0.984376	1.280765	0.176078
1.082814	1.280765	0.17498
1.181251	1.280765	0.170188
1.279689	1.280765	0.16044
1.378126	1.280765	0.146578
1.476564	1.280765	0.128685
1.575002	1.280765	0.1097
1.673439	1.280765	0.0796307
1.771877	1.280765	0.0554394
1.870314	1.280765	0.0511506
1.968752	1.280765	0.0624813
2.067190	1.280765	0.070453
2.165627	1.280765	0.0725464
2.264065	1.280765	0.0735481
2.362502	1.280765	0.0692592
2.460940	1.280765	0.0635428
2.559378	1.280765	0.051948
2.657815	1.280765	0.0317036
2.756253	1.280765	0.0180933
2.854690	1.280765	0.0186751
2.953128	1.280765	0.0293341
3.051566	1.280765	0.0475509
3.150003	1.280765	0.0661876
3.248441	1.280765	0.0764267
3.346878	1.280765	0.0775123
3.445316	1.280765	0.0796896
3.543754	1.280765	0.074477
3.642191	1.280765	0.0668291
3.740629	1.280765	0.0559901
3.839066	1.280765	0.041876
3.937504	1.280765	0.0481682
4.035942	1.280765	0.0790655
4.134379	1.280765	0.106772
4.232817	1.280765	0.120454
4.331254	1.280765	0.128845
4.429692	1.280765	0.127664
4.528130	1.280765	0.112458
4.626567	1.280765	0.0951526
4.725005	1.280765	0.0751602
4.823442	1.280765	0.0534882
4.921880	1.280765	0.0333278
5.020318	1.280765	0.0135873
5.118755	1.280765	0.00913046
5.217193	1.280765	0.0227286
5.315630	1.280765	0.0432968
5.414068	1.280765	0.0571468
5.512506	1.280765	0.066882
5.610943	1.280765	0.0724184
5.709381	1.280765	0.0659462
5.807818	1.280765	0.0576264
5.906256	1.280765	0.0458637
6.004694	1.280765	0.0330092
6.103131	1.280765	0.0251934
6.201569	1.280765	0.0320734
6.300006	1.280765	0.0497864
6.398444	1.280765	0.0701026
6.496882	1.280765	0.08622
6.595319	1.280765	0.0913365
6.693757	1.280765	0.089483
6.792194	1.280765	0.0789799
6.890632	1.280765	0.0592394
6.989070	1.280765	0.0450413
7.087507	1.280765	0.0334465
7.185945	1.280765	0.0184086
7.284382	1.280765	0.01328
7.382820	1.280765	0.0187324
7.481258	1.280765	0.0366134
7.579695	1.280765	0.0541584
7.678133	1.280765	0.0706117
7.776570	1.280765	0.0789193
7.875008	1.280765	0.0782414
7.973446	1.280765	0.0745404
8.071883	1.280765	0.0600904
8.170321	1.280765	0.0437929
8.268758	1.280765	0.032702
8.367196	1.280765	0.0238784
8.465634	1.280765	0.0316822
8.564071	1.280765	0.0453643
8.662509	1.280765	0.0634971
8.760946	1.280765	0.0756676
8.859384	1.280765	0.0840592
8.957822	1.280765	0.0892597
9.056259	1.280765	0.0842151
9.154697	1.280765	0.0745517
9.253134	1.280765	0.0588421
9.351572	1.280765	0.0443921
9.450010	1.280765	0.0400192
9.548447	1.280765	0.0500064
9.646885	1.280765	0.0660398
9.745322	1.280765	0.0751032
9.843760	1.280765	0.0875257
9.942198	1.280765	0.0960852
10.040635	1.280765	0.0973388
10.139073	1.280765	0.0969968
10.237510	1.280765	0.0881733
10.335948	1.280765	0.0726316
10.434386	1.280765	0.0520513
10.532823	1.280765	0.0352499
10.631261	1.280765	0.0291976
10.729698	1.280765	0.0385129
10.828136	1.280765	0.0583253
10.926574	1.280765	0.0709997
11.025011	1.280765	0.0827503
11.123449	1.280765	0.0910579
11.221886	1.280765	0.0919756
11.320324	1.280765	0.0912977
11.418762	1.280765	0.079535
11.517199	1.280765	0.0610541
11.615637	1.280765	0.0465201
11.714074	1.280765	0.043071
11.812512	1.280765	0.0507908
11.910950	1.280765	0.0651447
12.009387	1.280765	0.0773153
12.107825	1.280765	0.0824318
12.206262	1.280765	0.0887239
12.304700	1.280765	0.0930007
0.000000	1.379285	0.40134
0.098438	1.379285	0.377905
0.196875	1.379285	0.317687
0.295313	1.379285	0.239667
0.393750	1.379285	0.186504
0.492188	1.379285	0.167939
0.590626	1.379285	0.167261
0.689063	1.379285	0.168599
0.787501	1.379285	0.169013
0.885938	1.379285	0.167243
0.984376	1.379285	0.168413
1.082814	1.379285	0.169246
1.181251	1.379285	0.16479
1.279689	1.379285	0.155042
1.378126	1.379285	0.140256
1.476564	1.379285	0.121692
1.575002	1.379285	0.101195
1.673439	1.379285	0.0739809
1.771877	1.379285	0.0476062
1.870314	1.379285	0.0407141
1.968752	1.379285	0.0475941
2.067190	1.379285	0.0590928
2.165627	1.379285	0.0684081
2.264065	1.379285	0.07596
2.362502	1.379285	0.0783052
2.460940	1.379285	0.0756959
2.559378	1.379285	0.0651088
2.657815	1.379285	0.0435208
2.756253	1.379285	0.0310863
2.854690	1.379285	0.0293167
2.953128	1.379285	0.0314101
3.051566	1.379285	0.0440005
3.150003	1.379285	0.0595301
3.248441	1.379285	0.0713647
3.346878	1.379285	0.0775729
3.445316	1.379285	0.0826894
3.543754	1.379285	0.0829353
3.642191	1.379285	0.0793182
3.740629	1.379285	0.0696549
3.839066	1.379285	0.047479
3.937504	1.379285	0.0362201
4.035942	1.379285	0.0465432
4.134379	1.379285	0.0740814
4.232817	1.379285	0.0925502
4.331254	1.379285	0.100102
4.429692	1.379285	0.103203
4.528130	1.379285	0.0968988
4.626567	1.379285	0.0883271
4.725005	1.379285	0.0791676
4.823442	1.379285	0.0642977
4.921880	1.379285	0.0458169
5.020318	1.379285	0.0203659
5.118755	1.379285	0.00793138
5.217193	1.379285	0.0130479
5.315630	1.379285	0.0357155
5.414068	1.379285	0.0537643
5.512506	1.379285	0.0634156
5.610943	1.379285	0.0697077
5.709381	1.379285	0.0693658
5.807818	1.379285	0.0664206
5.906256	1.379285	0.0615439
6.004694	1.379285	0.0472618
6.103131	1.379285	0.0314682
6.201569	1.379285	0.0275992
6.300006	1.379285	0.0421211
6.398444	1.379285	0.0594142
6.496882	1.379285	0.0791426
6.595319	1.379285	0.0902214
6.693757	1.379285	0.0882839
6.792194	1.379285	0.0848348
6.890632	1.379285	0.0729881
6.989070	1.379285	0.0618971
7.087507	1.379285	0.0558448
7.185945	1.379285	0.040387
7.284382	1.379285	0.0212344
7.382820	1.379285	0.0161057
7.481258	1.379285	0.0278564
7.579695	1.379285	0.0457373
7.678133	1.379285	0.0662215
7.776570	1.379285	0.0789799
7.875008	1.379285	0.0803174
7.973446	1.379285	0.0787998
8.071883	1.379285	0.0716558
8.170321	1.379285	0.0583814
8.268758	1.379285	0.048886
8.367196	1.379285	0.0352758
8.465634	1.379285	0.0266202
8.564071	1.379285	0.0348438
8.662509	1.379285	0.0521369
8.760946	1.379285	0.0659869
8.859384	1.379285	0.079753
8.957822	1.379285	0.0888164
9.056259	1.379285	0.0873828
9.154697	1.379285	0.0804906
9.253134	1.379285	0.0712472
9.351572	1.379285	0.0562933
9.450010	1.379285	0.0462101
9.548447	1.379285	0.0398218
9.646885	1.379285	0.0441825
9.745322	1.379285	0.0568569
9.843760	1.379285	0.0713788
9.942198	1.379285	0.0831294
10.040635	1.379285	0.0906813
10.139073	1.379285	0.09479
10.237510	1.379285	0.0894095
10.335948	1.379285	0.0796622
10.434386	1.379285	0.065716
10.532823	1.379285	0.0459755
10.631261	1.379285	0.0316935
10.729698	1.379285	0.0290841
10.828136	1.379285	0.0415066
10.926574	1.379285	0.0588837
11.025011	1.379285	0.0737414
11.123449	1.379285	0.0852401
11.221886	1.379285	0.0906086
11.320324	1.379285	0.0921141
11.418762	1.379285	0.0856419
11.517199	1.379285	0.0718637
11.615637	1.379285	0.0585054
11.714074	1.379285	0.0428797
11.812512	1.379285	0.0388428
11.910950	1.379285	0.0426156
12.009387	1.379285	0.0567176
12.107825	1.379285	0.06956
12.206262	1.379285	0.0813106
12.304700	1.379285	0.0931452
0.000000	1.477805	0.407867
0.098438	1.477805	0.381996
0.196875	1.477805	0.314557
0.295313	1.477805	0.20345
0.393750	1.477805	0.148943
0.492188	1.477805	0.136928
0.590626	1.477805	0.138686
0.689063	1.477805	0.144222
0.787501	1.477805	0.146987
0.885938	1.477805	0.147569
0.984376	1.477805	0.152098
1.082814	1.477805	0.158642
1.181251	1.477805	0.156117
1.279689	1.477805	0.147293
1.378126	1.477805	0.134271
1.476564	1.477805	0.113774
1.575002	1.477805	0.0915986
1.673439	1.477805	0.0679951
1.771877	1.477805	0.0452315
1.870314	1.477805	0.0345604
1.968752	1.477805	0.0384173
2.067190	1.477805	0.0508397
2.165627	1.477805	0.0669571
2.264065	1.477805	0.0831585
2.362502	1.477805	0.0888629
2.460940	1.477805	0.088353
2.559378	1.477805	0.0820487
2.657815	1.477805	0.0654993
2.756253	1.477805	0.059195
2.854690	1.477805	0.058853
2.953128	1.477805	0.0540603
3.051566	1.477805	0.0601845
3.150003	1.477805	0.072523
3.248441	1.477805	0.0775555
3.346878	1.477805	0.0793969
3.445316	1.477805	0.0843455
3.543754	1.477805	0.0883703
3.642191	1.477805	0.0852571
3.740629	1.477805	0.0776932
3.839066	1.477805	0.0587085
3.937504	1.477805	0.0390519
4.035942	1.477805	0.0324957
4.134379	1.477805	0.0404674
4.232817	1.477805	0.0598599
4.331254	1.477805	0.0685034
4.429692	1.477805	0.0778187
4.528130	1.477805	0.0814237
4.626567	1.477805	0.0831811
4.725005	1.477805	0.0824193
4.823442	1.477805	0.0739316
4.921880	1.477805	0.0562905
5.020318	1.477805	0.0321832
5.118755	1.477805	0.0120228
5.217193	1.477805	0.00655828
5.315630	1.477805	0.0219199
5.414068	1.477805	0.0434118
5.512506	1.477805	0.0541548
5.610943	1.477805	0.0630502
5.709381	1.477805	0.0700142
5.807818	1.477805	0.0710998
5.906256	1.477805	0.0710938
6.004694	1.477805	0.0613464
6.103131	1.477805	0.041186
6.201569	1.477805	0.0250565
6.300006	1.477805	0.0288294
6.398444	1.477805	0.040832
6.496882	1.477805	0.0603084
6.595319	1.477805	0.0778535
6.693757	1.477805	0.0814584
6.792194	1.477805	0.0815363
6.890632	1.477805	0.0816982
6.989070	1.477805	0.0757298
7.087507	1.477805	0.0735404
7.185945	1.477805	0.0618616
7.284382	1.477805	0.0365786
7.382820	1.477805	0.0179298
7.481258	1.477805	0.0223745
7.579695	1.477805	0.038072
7.678133	1.477805	0.0587242
7.776570	1.477805	0.0775289
7.875008	1.477805	0.0813017
7.973446	1.477805	0.0806239
8.071883	1.477805	0.0796941
8.170321	1.477805	0.0722141
8.268758	1.477805	0.0641463
8.367196	1.477805	0.0516278
8.465634	1.477805	0.0349104
8.564071	1.477805	0.0339806
8.662509	1.477805	0.0449755
8.760946	1.477805	0.0584056
8.859384	1.477805	0.0741032
8.957822	1.477805	0.0884571
9.056259	1.477805	0.088535
9.154697	1.477805	0.0856738
9.253134	1.477805	0.0818048
9.351572	1.477805	0.0705459
9.450010	1.477805	0.0581113
9.548447	1.477805	0.048448
9.646885	1.477805	0.0405481
9.745322	1.477805	0.0483519
9.843760	1.477805	0.0636295
9.942198	1.477805	0.075968
10.040635	1.477805	0.0837718
10.139073	1.477805	0.0921634
10.237510	1.477805	0.0889662
10.335948	1.477805	0.0812343
10.434386	1.477805	0.0728306
10.532823	1.477805	0.0554414
10.631261	1.477805	0.0380523
[truncated: 12,365 more rows]
