# Supplementary material for: Cyclodehydrogenation of molecular nanographene precursors catalyzed by atomic hydrogen
Source: Nat Commun. 2025 Jan 15;16:691. doi: 10.1038/s41467-024-54774-1 (PMC11735845; doi:10.1038/s41467-024-54774-1)
Supplement: Supplementary file 4 — Source Data [file 41467_2024_54774_MOESM4_ESM.zip › Source Data/Suppl Figure 6/Suppl Figure_6c_profile_1.txt]

Position x[nm]	Height y[Angstrom]
0 0.0106959044894067 
0.0534729721615105 0 
0.106945944323021 0.0620347262245274 
0.160418916484532 0.0731386245152721 
0.213891888646042 0.104183256793343 
0.267364860807553 0.151834041051342 
0.320837832969063 0.391900986685811 
0.374310805130574 0.683410987514665 
0.427783777292084 1.17139779065112 
0.481256749453595 1.37421231751099 
0.534729721615105 1.54988382046272 
0.588202693776616 1.82457404719609 
0.641675665938127 1.96733205622398 
0.695148638099637 2.08343891478262 
0.748621610261148 2.15459935418841 
0.802094582422658 2.2153516864806 
0.855567554584169 2.23457716465683 
0.909040526745679 2.21710648456126 
0.96251349890719 2.18781659448449 
1.0159864710687 2.1957146942089 
1.06945944323021 2.15601669701852 
1.12293241539172 2.13955024335099 
1.17640538755323 2.19560062598717 
1.22987835971474 2.23726712253617 
1.28335133187625 2.29545477872238 
1.33682430403776 2.32429783886215 
1.39029727619927 2.39830106599886 
1.44377024836078 2.38632284208292 
1.4972432205223 2.37049754812866 
1.55071619268381 2.3707659181234 
1.60418916484532 2.35857393705013 
1.65766213700683 2.30412900568427 
1.71113510916834 2.24427655460215 
1.76460808132985 2.21248638013994 
1.81808105349136 2.21846096347163 
1.87155402565287 2.1605964018763 
1.92502699781438 2.11655952174469 
1.97849996997589 2.08818892163259 
2.0319729421374 2.0670205369355 
2.08544591429891 2.04136394111328 
2.13891888646042 2.00786395153633 
2.19239185862193 2.04269128075864 
2.24586483078344 2.00833636499787 
2.29933780294495 1.99293852947891 
2.35281077510646 1.91391532016008 
2.40628374726797 1.9124095520046 
2.45975671942949 1.71177730145129 
2.513229691591 1.61131726759143 
2.56670266375251 1.48221817049247 
2.62017563591402 1.14352010380309 
2.67364860807553 0.967188032383482 
2.72712158023704 0.500683041410591 
2.78059455239855 0.40556609829356 
2.83406752456006 0.323550703210714 
2.88754049672157 0.350042732643121 
2.94101346888308 0.278499873647312 
2.99448644104459 0.294733198655814 
