# Supplementary material for: Cyclodehydrogenation of molecular nanographene precursors catalyzed by atomic hydrogen
Source: Nat Commun. 2025 Jan 15;16:691. doi: 10.1038/s41467-024-54774-1 (PMC11735845; doi:10.1038/s41467-024-54774-1)
Supplement: Supplementary file 4 — Source Data [file 41467_2024_54774_MOESM4_ESM.zip › Source Data/Suppl Figure 6/Suppl Figure_6c_profile_3.txt]

Position x[nm]	Height y[Angstrom]
0 0.307834726527468 
0.0392439255035212 0.316506274760203 
0.0784878510070424 0.287224705130594 
0.117731776510564 0.303076573462325 
0.156975702014085 0.313799648375649 
0.196219627517606 0.326317800985415 
0.235463553021127 0.292290435032984 
0.274707478524648 0.280703221323332 
0.313951404028169 0.262961455511592 
0.353195329531691 0.304970207530104 
0.392439255035212 0.341593726459288 
0.431683180538733 0.330262943107331 
0.470927106042254 0.333292818579818 
0.510171031545775 0.34299013480946 
0.549414957049296 0.390640559588221 
0.588658882552818 0.434700828974096 
0.627902808056339 0.434779911314396 
0.66714673355986 0.496534545933454 
0.706390659063381 0.552647526418716 
0.745634584566902 0.549009923881144 
0.784878510070424 0.604610025024565 
0.824122435573945 0.604819045490476 
0.863366361077466 0.614772792077813 
0.902610286580987 0.637804989821766 
0.941854212084508 0.714433125354206 
0.981098137588029 0.706436076350665 
1.02034206309155 0.747545580544031 
1.05958598859507 0.753396292396642 
1.09882991409859 0.785403869309583 
1.13807383960211 0.806640998670319 
1.17731776510564 0.802234086433212 
1.21656169060916 0.789108244011264 
1.25580561611268 0.800857096234721 
1.2950495416162 0.809272186170084 
1.33429346711972 0.786658066610856 
1.37353739262324 0.761479531715973 
1.41278131812676 0.7329672717859 
1.45202524363028 0.738175259303317 
1.4912691691338 0.739922899168299 
1.53051309463733 0.715513711225855 
1.56975702014085 0.682898416561055 
1.60900094564437 0.663617984784115 
1.64824487114789 0.658698211831619 
1.68748879665141 0.663523165000549 
1.72673272215493 0.659629187984637 
1.76597664765845 0.635476411773436 
1.80522057316197 0.617221738680177 
1.8444644986655 0.684744556918019 
1.88370842416902 0.690338819786484 
1.92295234967254 0.692342945888515 
1.96219627517606 0.67947351519781 
2.00144020067958 0.707378094628928 
2.0406841261831 0.686302594468771 
2.07992805168662 0.723439002053021 
2.11917197719014 0.713646847413361 
2.15841590269366 0.688211900787235 
2.19765982819719 0.690985299335898 
2.23690375370071 0.708119393961909 
2.27614767920423 0.750767517554346 
2.31539160470775 0.716870015221719 
2.35463553021127 0.682972512889092 
2.39387945571479 0.691387640077358 
2.43312338121831 0.679031107354945 
2.47236730672183 0.683856060523875 
2.51161123222536 0.626622520197817 
2.55085515772888 0.587083363731393 
2.5900990832324 0.585497315814088 
2.62934300873592 0.613145409008156 
2.66858693423944 0.602197669317913 
2.70783085974296 0.599585862716925 
2.74707478524648 0.626721095195604 
2.78631871075 0.681551849386587 
2.82556263625352 0.765360295704797 
2.86480656175705 0.914817409537331 
2.90405048726057 1.07684011381109 
2.94329441276409 1.30271637996306 
2.98253833826761 1.56782785057326 
3.02178226377113 1.82550274767806 
3.06102618927465 2.11689763146003 
3.10027011477817 2.35097996708145 
3.13951404028169 2.63455516850372 
3.17875796578522 2.95095479681542 
3.21800189128874 3.2232466899701 
3.25724581679226 3.45425163778176 
3.29648974229578 3.69141136121293 
3.3357336677993 3.900875488426 
3.37497759330282 4.12239227085909 
3.41422151880634 4.33801087566843 
3.45346544430986 4.48618563282153 
3.49270936981338 4.66628582980922 
3.53195329531691 4.82548744624576 
3.57119722082043 4.96212274417034 
3.61044114632395 5.06362557434818 
3.64968507182747 5.14538257780484 
3.68892899733099 5.20970134836278 
3.72817292283451 5.32351343175641 
3.76741684833803 5.39680806577108 
3.80666077384155 5.4480483851724 
3.84590469934508 5.48236396568976 
3.8851486248486 5.57783905264727 
3.92439255035212 5.62779727613948 
3.96363647585564 5.65518918111972 
4.00288040135916 5.65078200811229 
4.04212432686268 5.63304008397571 
4.0813682523662 5.6424814541354 
4.12061217786972 5.65294802418522 
4.15985610337324 5.63623189598523 
4.19910002887677 5.61233519622914 
4.23834395438029 5.57689963329099 
4.27758787988381 5.62647132066183 
4.31683180538733 5.58898356980406 
4.35607573089085 5.5340578840708 
4.39531965639437 5.48862066173934 
4.43456358189789 5.44933821502738 
4.47380750740141 5.41005517226898 
4.51305143290493 5.3656437458741 
4.55229535840846 5.31533443987869 
4.59153928391198 5.27015351751976 
4.6307832094155 5.18625013965928 
4.67002713491902 5.13978712139123 
4.70927106042254 5.1657663962903 
4.74851498592606 5.14853766814523 
4.78775891142958 5.08771380478823 
4.8270028369331 5.10792513821238 
4.86624676243663 5.13480414522433 
4.90549068794015 5.12449909261638 
4.94473461344367 5.17035443038547 
4.98397853894719 5.16722965131038 
5.02322246445071 5.1923133664217 
5.06246638995423 5.26740299431378 
5.10171031545775 5.32415532774651 
5.14095424096127 5.35129033670777 
5.18019816646479 5.36432169462228 
5.21944209196832 5.36478720132524 
5.25868601747184 5.38474223477686 
5.29792994297536 5.39982458851809 
5.33717386847888 5.36233683766032 
5.3764177939824 5.32946487049396 
5.41566171948592 5.31249244232143 
5.45490564498944 5.30090529380436 
5.49414957049296 5.31637120343472 
5.53339349599649 5.26349710957463 
5.57263742150001 5.2308814423808 
5.61188134700353 5.16313420150991 
5.65112527250705 5.12179986490156 
5.69036919801057 5.05507812194403 
5.72961312351409 4.9670715603372 
5.76885704901761 4.89881112347479 
5.80810097452113 4.84542442966964 
5.84734490002466 4.7843442663401 
5.88658882552818 4.6986458946022 
5.9258327510317 4.64333367274757 
5.96507667653522 4.53532528247025 
6.00432060203874 4.4460366249543 
6.04356452754226 4.32135949774232 
6.08280845304578 4.17821834169503 
6.1220523785493 4.0566186022928 
6.16129630405282 3.9478404180282 
6.20054022955635 3.80752034981814 
6.23978415505987 3.66181500195262 
6.27902808056339 3.50405699886706 
6.31827200606691 3.32514091150817 
6.35751593157043 3.17020399625984 
6.39675985707395 2.99782884811279 
6.43600378257747 2.81493973865059 
6.47524770808099 2.62281861477074 
6.51449163358452 2.43454422565308 
6.55373555908804 2.20549593817231 
6.59297948459156 2.00875903060106 
6.63222341009508 1.72842273443041 
6.6714673355986 1.46116474040476 
6.71071126110212 1.16005674707053 
6.74995518660564 0.864716993234433 
6.78919911210916 0.584380622557976 
6.82844303761268 0.366872073702494 
6.86768696311621 0.268608139463047 
6.90693088861973 0.223683728952538 
6.94617481412325 0.172348317355794 
6.98541873962677 0.143579627068025 
7.02466266513029 0.137634100088461 
7.06390659063381 0.127329084733411 
7.10315051613733 0.124460838461504 
7.14239444164085 0.111974358300255 
7.18163836714437 0.103207990283953 
7.2208822926479 0.0893128195360181 
7.26012621815142 0.10567756720959 
7.29937014365494 0.100244924228479 
7.33861406915846 0.0889141501897475 
7.37785799466198 0.0663000213172942 
7.4171019201655 0.0831776483327068 
7.45634584566902 0.0464593189331815 
7.49558977117254 0.0638498346036608 
7.53483369667607 0.0975226349064652 
7.57407762217959 0.0782422217559765 
7.61332154768311 0.0535765755161603 
7.65256547318663 0.0714799612152545 
7.69180939869015 0.0486093926718807 
7.73105332419367 0.0590760186010583 
7.77029724969719 0.0446679685112826 
7.80954117520071 0 
7.84878510070423 0.0132874716225276 
7.88802902620776 0.0206768215006607 
7.92727295171128 0.0270404126951124 
7.9665168772148 0.0376335308563742 
8.00576080271832 0.0219432917252224 
8.04500472822184 0.034461435021763 
8.08424865372536 0.0377477501651703 
8.12349257922888 0.0382132196152275 
8.1627365047324 0.0297032912698462 
8.20198043023593 0.0355540031224572 
8.24122435573945 0.0593555105659456 
8.28046828124297 0.079566862616549 
8.31971220674649 0.1013168620059 
8.35895613225001 0.0972929002982494 
8.39820005775353 0.118017131690693 
8.43744398325705 0.128227317948951 
8.47668790876057 0.175877756697549 
8.51593183426409 0.178651187842503 
8.55517575976762 0.205786420321182 
8.59441968527114 0.256257693121599 
8.63366361077466 0.266980765706616 
8.67290753627818 0.286166359073538 
8.7121514617817 0.299710270366986 
8.75139538728522 0.261323423023989 
8.79063931278874 0.262558213815114 
8.82988323829226 0.260202844556741 
8.86912716379578 0.271695236154519 
8.90837108929931 0.286264906131648 
8.94761501480283 0.280062939481163 
