# Supplementary material for: Cyclodehydrogenation of molecular nanographene precursors catalyzed by atomic hydrogen
Source: Nat Commun. 2025 Jan 15;16:691. doi: 10.1038/s41467-024-54774-1 (PMC11735845; doi:10.1038/s41467-024-54774-1)
Supplement: Supplementary file 4 — Source Data [file 41467_2024_54774_MOESM4_ESM.zip › Source Data/Suppl Figure 6/Suppl Figure_6c_profile_4.txt]

Position x[nm]	Height y[Angstrom]
0 0.0416335452037109 
0.0606770736795819 0 
0.121354147359164 0.0149071216585864 
0.182031221038746 0.0631161045596576 
0.242708294718328 0.10645658007551 
0.30338536839791 0.148026723135693 
0.364062442077492 0.1806367968216 
0.424739515757074 0.250531514113884 
0.485416589436655 0.381943812749854 
0.546093663116237 0.522650263645615 
0.606770736795819 0.626514411905039 
0.667447810475401 0.800856322641098 
0.728124884154983 0.983164431404327 
0.788801957834565 1.1393607511198 
0.849479031514147 1.17020049235007 
0.910156105193729 1.23566951820166 
0.970833178873311 1.28033779893859 
1.03151025255289 1.32987437416622 
1.09218732623247 1.35230524214183 
1.15286439991206 1.38856450192212 
1.21354147359164 1.42969205721182 
1.27421854727122 1.43486260182151 
1.3348956209508 1.43306065211314 
1.39557269463038 1.49189123859254 
1.45624976830997 1.47459942006449 
1.51692684198955 1.43772560262091 
1.57760391566913 1.43017022144334 
1.63828098934871 1.42217225715186 
1.69895806302829 1.47701954903999 
1.75963513670788 1.42332799236303 
1.82031221038746 1.45471910564556 
1.88098928406704 1.48478250683928 
1.94166635774662 1.51971404288925 
2.0023434314262 1.51337771524731 
2.06302050510579 1.5390152387358 
2.12369757878537 1.50357795025907 
2.18437465246495 1.45796136192118 
2.24505172614453 1.44454387209477 
2.30572879982411 1.45867467234325 
2.3664058735037 1.46616673519632 
2.42708294718328 1.48870626070652 
2.48776002086286 1.54433004164278 
2.54843709454244 1.48632157315025 
2.60911416822202 1.31103131290369 
2.66979124190161 1.34541162940543 
2.73046831558119 1.10240796531735 
2.79114538926077 0.966949202777224 
2.85182246294035 0.682343656140176 
2.91249953661993 0.672909283953777 
2.97317661029951 0.547629858527745 
3.0338536839791 0.400221612682403 
3.09453075765868 0.290874806828093 
3.15520783133826 0.299585876650665 
3.21588490501784 0.290260358595201 
3.27656197869742 0.329175040224834 
3.33723905237701 0.367647008355433 
3.39791612605659 0.390077875312405 
3.45859319973617 0.374113815439276 
3.51927027341575 0.295746970741775 
3.57994734709533 0.184187267944373 
3.64062442077492 0.133593727872193 
3.7013014944545 0.139758264900958 
