# Supplementary material for: Cyclodehydrogenation of molecular nanographene precursors catalyzed by atomic hydrogen
Source: Nat Commun. 2025 Jan 15;16:691. doi: 10.1038/s41467-024-54774-1 (PMC11735845; doi:10.1038/s41467-024-54774-1)
Supplement: Supplementary file 4 — Source Data [file 41467_2024_54774_MOESM4_ESM.zip › Source Data/Suppl Figure 7/Suppl Figure 7b.txt]

X[nm]		Y[nm]		Z[nm]
0.000000	0.000000	0.155872
0.098211	0.000000	0.178388
0.196423	0.000000	0.197039
0.294634	0.000000	0.212307
0.392845	0.000000	0.227712
0.491057	0.000000	0.242832
0.589268	0.000000	0.254029
0.687480	0.000000	0.259679
0.785691	0.000000	0.260784
0.883902	0.000000	0.259767
0.982114	0.000000	0.257029
1.080325	0.000000	0.249343
1.178536	0.000000	0.23497
1.276748	0.000000	0.214914
1.374959	0.000000	0.192548
1.473170	0.000000	0.169242
1.571382	0.000000	0.143049
1.669593	0.000000	0.114509
1.767805	0.000000	0.0889652
1.866016	0.000000	0.0690533
1.964227	0.000000	0.0542298
2.062439	0.000000	0.0428438
2.160650	0.000000	0.0335737
2.258861	0.000000	0.0272122
2.357073	0.000000	0.0251377
2.455284	0.000000	0.0259208
2.553495	0.000000	0.0269779
2.651707	0.000000	0.0263321
2.749918	0.000000	0.0247076
2.848130	0.000000	0.0248496
2.946341	0.000000	0.0266405
3.044552	0.000000	0.0278031
3.142764	0.000000	0.0276719
3.240975	0.000000	0.0264658
3.339186	0.000000	0.0252964
3.437398	0.000000	0.0250358
3.535609	0.000000	0.0239836
3.633820	0.000000	0.022331
3.732032	0.000000	0.0225082
3.830243	0.000000	0.0249985
3.928455	0.000000	0.0286949
4.026666	0.000000	0.0309111
4.124877	0.000000	0.0300474
4.223089	0.000000	0.028661
4.321300	0.000000	0.0282059
4.419511	0.000000	0.0284271
4.517723	0.000000	0.0289371
4.615934	0.000000	0.0279402
4.714145	0.000000	0.0264757
4.812357	0.000000	0.0265771
4.910568	0.000000	0.0272852
5.008780	0.000000	0.0278565
5.106991	0.000000	0.0282653
5.205202	0.000000	0.028898
5.303414	0.000000	0.0312562
5.401625	0.000000	0.0352317
5.499836	0.000000	0.0401328
5.598048	0.000000	0.0456811
5.696259	0.000000	0.0523198
5.794470	0.000000	0.0616228
5.892682	0.000000	0.0731222
5.990893	0.000000	0.0816401
6.089105	0.000000	0.0834509
6.187316	0.000000	0.0806279
6.285527	0.000000	0.0775834
6.383739	0.000000	0.0755807
6.481950	0.000000	0.0713754
6.580161	0.000000	0.0621423
6.678373	0.000000	0.0516289
6.776584	0.000000	0.0444383
6.874795	0.000000	0.0401862
6.973007	0.000000	0.0373833
7.071218	0.000000	0.0344403
7.169430	0.000000	0.03075
7.267641	0.000000	0.028611
7.365852	0.000000	0.0286613
7.464064	0.000000	0.0290386
7.562275	0.000000	0.0286149
7.660486	0.000000	0.0271345
7.758698	0.000000	0.026819
7.856909	0.000000	0.0283611
7.955120	0.000000	0.0290709
8.053332	0.000000	0.0283585
8.151543	0.000000	0.027443
8.249755	0.000000	0.0271266
8.347966	0.000000	0.0276026
8.446177	0.000000	0.0273855
8.544389	0.000000	0.0264828
8.642600	0.000000	0.0262064
8.740811	0.000000	0.0266053
8.839023	0.000000	0.0275531
8.937234	0.000000	0.0284034
9.035445	0.000000	0.0275523
9.133657	0.000000	0.0264578
9.231868	0.000000	0.0271227
9.330080	0.000000	0.0291536
9.428291	0.000000	0.0300359
9.526502	0.000000	0.0289455
9.624714	0.000000	0.0277994
9.722925	0.000000	0.0285864
9.821136	0.000000	0.0302136
9.919348	0.000000	0.030906
10.017559	0.000000	0.0298027
10.115770	0.000000	0.0282375
10.213982	0.000000	0.0283114
10.312193	0.000000	0.0300699
10.410405	0.000000	0.031068
10.508616	0.000000	0.0305679
10.606827	0.000000	0.0293556
10.705039	0.000000	0.0288604
10.803250	0.000000	0.0301167
10.901461	0.000000	0.031757
10.999673	0.000000	0.0311939
11.097884	0.000000	0.0297046
11.196095	0.000000	0.029047
11.294307	0.000000	0.0294226
11.392518	0.000000	0.03069
11.490730	0.000000	0.0310328
11.588941	0.000000	0.0302095
11.687152	0.000000	0.0299972
11.785364	0.000000	0.0302403
11.883575	0.000000	0.030789
11.981786	0.000000	0.0309162
12.079998	0.000000	0.0299786
12.178209	0.000000	0.0297528
12.276420	0.000000	0.0308878
12.374632	0.000000	0.0316744
12.472843	0.000000	0.0312971
12.571055	0.000000	0.0301627
12.669266	0.000000	0.0302753
12.767477	0.000000	0.0314611
12.865689	0.000000	0.0317474
12.963900	0.000000	0.030756
13.062111	0.000000	0.0297587
13.160323	0.000000	0.0301373
13.258534	0.000000	0.0317392
13.356745	0.000000	0.0323619
13.454957	0.000000	0.0309159
13.553168	0.000000	0.0297827
13.651380	0.000000	0.0309293
13.749591	0.000000	0.0327849
13.847802	0.000000	0.0331043
13.946014	0.000000	0.0318167
14.044225	0.000000	0.0306276
14.142436	0.000000	0.031232
14.240648	0.000000	0.0330272
14.338859	0.000000	0.0342414
14.437070	0.000000	0.0338775
14.535282	0.000000	0.0321006
14.633493	0.000000	0.0313529
14.731705	0.000000	0.0331055
14.829916	0.000000	0.0346352
14.928127	0.000000	0.0345006
15.026339	0.000000	0.0332292
15.124550	0.000000	0.032884
15.222761	0.000000	0.0350002
15.320973	0.000000	0.0373013
15.419184	0.000000	0.036998
15.517395	0.000000	0.035546
15.615607	0.000000	0.0343546
15.713818	0.000000	0.0350534
15.812030	0.000000	0.0364148
15.910241	0.000000	0.0358527
16.008452	0.000000	0.0340898
16.106664	0.000000	0.0333015
16.204875	0.000000	0.033714
16.303086	0.000000	0.0347916
16.401298	0.000000	0.0347819
16.499509	0.000000	0.0337107
16.597720	0.000000	0.0332771
16.695932	0.000000	0.0341004
16.794143	0.000000	0.0350482
16.892355	0.000000	0.0347125
16.990566	0.000000	0.0334079
17.088777	0.000000	0.033516
17.186989	0.000000	0.0349491
17.285200	0.000000	0.0356585
0.000000	0.098231	0.13096
0.098211	0.098231	0.155823
0.196423	0.098231	0.177898
0.294634	0.098231	0.197544
0.392845	0.098231	0.215928
0.491057	0.098231	0.232528
0.589268	0.098231	0.24555
0.687480	0.098231	0.252906
0.785691	0.098231	0.254243
0.883902	0.098231	0.252056
0.982114	0.098231	0.247457
1.080325	0.098231	0.239073
1.178536	0.098231	0.225119
1.276748	0.098231	0.204481
1.374959	0.098231	0.179829
1.473170	0.098231	0.154688
1.571382	0.098231	0.129373
1.669593	0.098231	0.104161
1.767805	0.098231	0.0806445
1.866016	0.098231	0.0606695
1.964227	0.098231	0.0469186
2.062439	0.098231	0.0383456
2.160650	0.098231	0.0318202
2.258861	0.098231	0.0267846
2.357073	0.098231	0.0243935
2.455284	0.098231	0.0249169
2.553495	0.098231	0.026712
2.651707	0.098231	0.0267294
2.749918	0.098231	0.0252584
2.848130	0.098231	0.0248775
2.946341	0.098231	0.0263645
3.044552	0.098231	0.0282372
3.142764	0.098231	0.0285747
3.240975	0.098231	0.026899
3.339186	0.098231	0.0248262
3.437398	0.098231	0.0228688
3.535609	0.098231	0.0207161
3.633820	0.098231	0.0194669
3.732032	0.098231	0.0202831
3.830243	0.098231	0.0234207
3.928455	0.098231	0.0279254
4.026666	0.098231	0.031001
4.124877	0.098231	0.0310161
4.223089	0.098231	0.0292441
4.321300	0.098231	0.0276652
4.419511	0.098231	0.0277043
4.517723	0.098231	0.0285205
4.615934	0.098231	0.0279736
4.714145	0.098231	0.0265615
4.812357	0.098231	0.025964
4.910568	0.098231	0.0265792
5.008780	0.098231	0.0277806
5.106991	0.098231	0.0282372
5.205202	0.098231	0.0279106
5.303414	0.098231	0.0289344
5.401625	0.098231	0.0318179
5.499836	0.098231	0.0355725
5.598048	0.098231	0.0387998
5.696259	0.098231	0.0417628
5.794470	0.098231	0.0467809
5.892682	0.098231	0.053994
5.990893	0.098231	0.059725
6.089105	0.098231	0.0613452
6.187316	0.098231	0.058968
6.285527	0.098231	0.0561548
6.383739	0.098231	0.0550351
6.481950	0.098231	0.0528909
6.580161	0.098231	0.047576
6.678373	0.098231	0.0412778
6.776584	0.098231	0.0365576
6.874795	0.098231	0.0344337
6.973007	0.098231	0.0335454
7.071218	0.098231	0.0316923
7.169430	0.098231	0.0289956
7.267641	0.098231	0.0272216
7.365852	0.098231	0.0272816
7.464064	0.098231	0.0283934
7.562275	0.098231	0.028444
7.660486	0.098231	0.0267712
7.758698	0.098231	0.0258141
7.856909	0.098231	0.0266865
7.955120	0.098231	0.028147
8.053332	0.098231	0.0285072
8.151543	0.098231	0.0273828
8.249755	0.098231	0.0264328
8.347966	0.098231	0.0269268
8.446177	0.098231	0.0276885
8.544389	0.098231	0.0275195
8.642600	0.098231	0.0266774
8.740811	0.098231	0.0263628
8.839023	0.098231	0.0275537
8.937234	0.098231	0.0287504
9.035445	0.098231	0.0284511
9.133657	0.098231	0.027627
9.231868	0.098231	0.0277139
9.330080	0.098231	0.0289076
9.428291	0.098231	0.0299565
9.526502	0.098231	0.0292308
9.624714	0.098231	0.0280889
9.722925	0.098231	0.02833
9.821136	0.098231	0.0292891
9.919348	0.098231	0.0299897
10.017559	0.098231	0.0295164
10.115770	0.098231	0.0283411
10.213982	0.098231	0.0284737
10.312193	0.098231	0.0296916
10.410405	0.098231	0.0301756
10.508616	0.098231	0.0296435
10.606827	0.098231	0.0284625
10.705039	0.098231	0.0280516
10.803250	0.098231	0.029008
10.901461	0.098231	0.0297987
10.999673	0.098231	0.0295509
11.097884	0.098231	0.0287038
11.196095	0.098231	0.0278382
11.294307	0.098231	0.0281681
11.392518	0.098231	0.0294842
11.490730	0.098231	0.0299573
11.588941	0.098231	0.0292898
11.687152	0.098231	0.0285817
11.785364	0.098231	0.0289107
11.883575	0.098231	0.0302446
11.981786	0.098231	0.0307019
12.079998	0.098231	0.0297085
12.178209	0.098231	0.029172
12.276420	0.098231	0.0299897
12.374632	0.098231	0.0309776
12.472843	0.098231	0.0308047
12.571055	0.098231	0.0296973
12.669266	0.098231	0.0297172
12.767477	0.098231	0.0310717
12.865689	0.098231	0.0315703
12.963900	0.098231	0.0304814
13.062111	0.098231	0.0291793
13.160323	0.098231	0.0293569
13.258534	0.098231	0.0311369
13.356745	0.098231	0.0322445
13.454957	0.098231	0.0313771
13.553168	0.098231	0.0300716
13.651380	0.098231	0.0300619
13.749591	0.098231	0.0314348
13.847802	0.098231	0.0323863
13.946014	0.098231	0.0314085
14.044225	0.098231	0.0301419
14.142436	0.098231	0.0302293
14.240648	0.098231	0.0315277
14.338859	0.098231	0.0328465
14.437070	0.098231	0.0328532
14.535282	0.098231	0.0316818
14.633493	0.098231	0.031158
14.731705	0.098231	0.0321322
14.829916	0.098231	0.0339524
14.928127	0.098231	0.0349137
15.026339	0.098231	0.0339476
15.124550	0.098231	0.0333179
15.222761	0.098231	0.0349254
15.320973	0.098231	0.0370627
15.419184	0.098231	0.0374986
15.517395	0.098231	0.0361461
15.615607	0.098231	0.0346909
15.713818	0.098231	0.0352113
15.812030	0.098231	0.0362402
15.910241	0.098231	0.0358524
16.008452	0.098231	0.0344068
16.106664	0.098231	0.0334643
16.204875	0.098231	0.0337915
16.303086	0.098231	0.0347738
16.401298	0.098231	0.0346552
16.499509	0.098231	0.0335572
16.597720	0.098231	0.0330052
16.695932	0.098231	0.0335595
16.794143	0.098231	0.0343839
16.892355	0.098231	0.0342004
16.990566	0.098231	0.0331897
17.088777	0.098231	0.0330646
17.186989	0.098231	0.0338627
17.285200	0.098231	0.0339571
0.000000	0.196461	0.107292
0.098211	0.196461	0.134096
0.196423	0.196461	0.158795
0.294634	0.196461	0.181299
0.392845	0.196461	0.201668
0.491057	0.196461	0.21955
0.589268	0.196461	0.233667
0.687480	0.196461	0.241784
0.785691	0.196461	0.24306
0.883902	0.196461	0.239804
0.982114	0.196461	0.23373
1.080325	0.196461	0.224923
1.178536	0.196461	0.211565
1.276748	0.196461	0.191359
1.374959	0.196461	0.166003
1.473170	0.196461	0.140108
1.571382	0.196461	0.115624
1.669593	0.196461	0.0927012
1.767805	0.196461	0.0713244
1.866016	0.196461	0.053085
1.964227	0.196461	0.0412867
2.062439	0.196461	0.0352305
2.160650	0.196461	0.0307712
2.258861	0.196461	0.0265989
2.357073	0.196461	0.024145
2.455284	0.196461	0.0245868
2.553495	0.196461	0.0267191
2.651707	0.196461	0.0275449
2.749918	0.196461	0.0265875
2.848130	0.196461	0.0259638
2.946341	0.196461	0.026982
3.044552	0.196461	0.0290995
3.142764	0.196461	0.0300067
3.240975	0.196461	0.0283454
3.339186	0.196461	0.0255737
3.437398	0.196461	0.0228245
3.535609	0.196461	0.0203667
3.633820	0.196461	0.0194595
3.732032	0.196461	0.0209087
3.830243	0.196461	0.0244726
3.928455	0.196461	0.0289316
4.026666	0.196461	0.0320086
4.124877	0.196461	0.0323215
4.223089	0.196461	0.0305656
4.321300	0.196461	0.0284753
4.419511	0.196461	0.0280019
4.517723	0.196461	0.028668
4.615934	0.196461	0.028442
4.714145	0.196461	0.0271046
4.812357	0.196461	0.026059
4.910568	0.196461	0.0263064
5.008780	0.196461	0.0277715
5.106991	0.196461	0.0285025
5.205202	0.196461	0.0277994
5.303414	0.196461	0.0277881
5.401625	0.196461	0.0296065
5.499836	0.196461	0.0323995
5.598048	0.196461	0.034431
5.696259	0.196461	0.0352835
5.794470	0.196461	0.0371847
5.892682	0.196461	0.0411687
5.990893	0.196461	0.0448615
6.089105	0.196461	0.0461383
6.187316	0.196461	0.0443726
6.285527	0.196461	0.0420068
6.383739	0.196461	0.041493
6.481950	0.196461	0.0411976
6.580161	0.196461	0.0388273
6.678373	0.196461	0.0350607
6.776584	0.196461	0.0318676
6.874795	0.196461	0.0309941
6.973007	0.196461	0.0315835
7.071218	0.196461	0.0310781
7.169430	0.196461	0.0291565
7.267641	0.196461	0.0274011
7.365852	0.196461	0.0272461
7.464064	0.196461	0.0284627
7.562275	0.196461	0.0291389
7.660486	0.196461	0.0281136
7.758698	0.196461	0.0269238
7.856909	0.196461	0.026861
7.955120	0.196461	0.0279889
8.053332	0.196461	0.0288429
8.151543	0.196461	0.0282326
8.249755	0.196461	0.0270008
8.347966	0.196461	0.0268488
8.446177	0.196461	0.0275824
8.544389	0.196461	0.0280125
8.642600	0.196461	0.0275242
8.740811	0.196461	0.0270456
8.839023	0.196461	0.0279212
8.937234	0.196461	0.0290411
9.035445	0.196461	0.0290289
9.133657	0.196461	0.0283947
9.231868	0.196461	0.0282181
9.330080	0.196461	0.0289486
9.428291	0.196461	0.0300255
9.526502	0.196461	0.02968
9.624714	0.196461	0.0286551
9.722925	0.196461	0.0284994
9.821136	0.196461	0.0292577
9.919348	0.196461	0.0303511
10.017559	0.196461	0.0303765
10.115770	0.196461	0.0290305
10.213982	0.196461	0.0285794
10.312193	0.196461	0.0294239
10.410405	0.196461	0.03015
10.508616	0.196461	0.0300487
10.606827	0.196461	0.0288217
10.705039	0.196461	0.0279979
10.803250	0.196461	0.028687
10.901461	0.196461	0.0296304
10.999673	0.196461	0.0298602
11.097884	0.196461	0.0291136
11.196095	0.196461	0.0277819
11.294307	0.196461	0.0277239
11.392518	0.196461	0.0291004
11.490730	0.196461	0.0301185
11.588941	0.196461	0.0298328
11.687152	0.196461	0.028824
11.785364	0.196461	0.0287648
11.883575	0.196461	0.0302005
11.981786	0.196461	0.0312189
12.079998	0.196461	0.0305618
12.178209	0.196461	0.0296923
12.276420	0.196461	0.0299823
12.374632	0.196461	0.0311378
12.472843	0.196461	0.0315823
12.571055	0.196461	0.0307644
12.669266	0.196461	0.0303529
12.767477	0.196461	0.0313519
12.865689	0.196461	0.0320074
12.963900	0.196461	0.031275
13.062111	0.196461	0.0299179
13.160323	0.196461	0.0296675
13.258534	0.196461	0.0311731
13.356745	0.196461	0.0324235
13.454957	0.196461	0.0319439
13.553168	0.196461	0.0307363
13.651380	0.196461	0.0300671
13.749591	0.196461	0.0308783
13.847802	0.196461	0.0321901
13.946014	0.196461	0.0318081
14.044225	0.196461	0.0304561
14.142436	0.196461	0.0298206
14.240648	0.196461	0.0305171
14.338859	0.196461	0.0320312
14.437070	0.196461	0.0326879
14.535282	0.196461	0.0320009
14.633493	0.196461	0.03152
14.731705	0.196461	0.0322616
14.829916	0.196461	0.0342335
14.928127	0.196461	0.0359734
15.026339	0.196461	0.0359685
15.124550	0.196461	0.0354415
15.222761	0.196461	0.0360818
15.320973	0.196461	0.0377188
15.419184	0.196461	0.0388546
15.517395	0.196461	0.0382027
15.615607	0.196461	0.0365324
15.713818	0.196461	0.0361371
15.812030	0.196461	0.036664
15.910241	0.196461	0.0368074
16.008452	0.196461	0.0359365
16.106664	0.196461	0.0347514
16.204875	0.196461	0.0344586
16.303086	0.196461	0.0352945
16.401298	0.196461	0.0353824
16.499509	0.196461	0.0342451
16.597720	0.196461	0.0333041
16.695932	0.196461	0.033375
16.794143	0.196461	0.0341166
16.892355	0.196461	0.0343292
16.990566	0.196461	0.0335357
17.088777	0.196461	0.0331011
17.186989	0.196461	0.0337108
17.285200	0.196461	0.0342798
0.000000	0.294692	0.0853728
0.098211	0.294692	0.112363
0.196423	0.294692	0.138773
0.294634	0.294692	0.16271
0.392845	0.294692	0.18332
0.491057	0.294692	0.2013
0.589268	0.294692	0.216039
0.687480	0.294692	0.225218
0.785691	0.294692	0.226986
0.883902	0.294692	0.222668
0.982114	0.294692	0.214872
1.080325	0.294692	0.205198
1.178536	0.294692	0.192453
1.276748	0.294692	0.173736
1.374959	0.294692	0.148971
1.473170	0.294692	0.122891
1.571382	0.294692	0.0994951
1.669593	0.294692	0.0792455
1.767805	0.294692	0.0611213
1.866016	0.294692	0.0460716
1.964227	0.294692	0.0366777
2.062439	0.294692	0.0324924
2.160650	0.294692	0.0295828
2.258861	0.294692	0.0264055
2.357073	0.294692	0.0245307
2.455284	0.294692	0.0250905
2.553495	0.294692	0.0270096
2.651707	0.294692	0.0282059
2.749918	0.294692	0.027946
2.848130	0.294692	0.0276081
2.946341	0.294692	0.0284183
3.044552	0.294692	0.0302666
3.142764	0.294692	0.0313678
3.240975	0.294692	0.0301708
3.339186	0.294692	0.0273701
3.437398	0.294692	0.0248052
3.535609	0.294692	0.0230971
3.633820	0.294692	0.0227743
3.732032	0.294692	0.0242967
3.830243	0.294692	0.0272198
3.928455	0.294692	0.0304762
4.026666	0.294692	0.0329456
4.124877	0.294692	0.0333175
4.223089	0.294692	0.0315272
4.321300	0.294692	0.0289779
4.419511	0.294692	0.0277639
4.517723	0.294692	0.0283157
4.615934	0.294692	0.0288542
4.714145	0.294692	0.0278527
4.812357	0.294692	0.0262687
4.910568	0.294692	0.0258473
5.008780	0.294692	0.0273275
5.106991	0.294692	0.0286995
5.205202	0.294692	0.0283148
5.303414	0.294692	0.0275152
5.401625	0.294692	0.028102
5.499836	0.294692	0.0300602
5.598048	0.294692	0.0319702
5.696259	0.294692	0.0324583
5.794470	0.294692	0.0326729
5.892682	0.294692	0.0342451
5.990893	0.294692	0.0363652
6.089105	0.294692	0.0375034
6.187316	0.294692	0.036959
6.285527	0.294692	0.0354956
6.383739	0.294692	0.034847
6.481950	0.294692	0.0350322
6.580161	0.294692	0.0344144
6.678373	0.294692	0.03237
6.776584	0.294692	0.030221
6.874795	0.294692	0.0295496
6.973007	0.294692	0.030353
7.071218	0.294692	0.0307109
7.169430	0.294692	0.029523
7.267641	0.294692	0.027867
7.365852	0.294692	0.0274443
7.464064	0.294692	0.0282845
7.562275	0.294692	0.0293469
7.660486	0.294692	0.0292382
7.758698	0.294692	0.0280564
7.856909	0.294692	0.0271685
7.955120	0.294692	0.0276711
8.053332	0.294692	0.0287923
8.151543	0.294692	0.0288828
8.249755	0.294692	0.027469
8.347966	0.294692	0.0264124
8.446177	0.294692	0.0268599
8.544389	0.294692	0.0278896
8.642600	0.294692	0.0281937
8.740811	0.294692	0.027843
8.839023	0.294692	0.0278827
8.937234	0.294692	0.0284812
9.035445	0.294692	0.0290064
9.133657	0.294692	0.0290975
9.231868	0.294692	0.0289081
9.330080	0.294692	0.0290716
9.428291	0.294692	0.0297784
9.526502	0.294692	0.0297857
9.624714	0.294692	0.0290535
9.722925	0.294692	0.0286839
9.821136	0.294692	0.0291532
9.919348	0.294692	0.0301817
10.017559	0.294692	0.030446
10.115770	0.294692	0.0293257
10.213982	0.294692	0.0286141
10.312193	0.294692	0.0292193
10.410405	0.294692	0.0301694
10.508616	0.294692	0.0303991
10.606827	0.294692	0.0293298
10.705039	0.294692	0.0282634
10.803250	0.294692	0.0286452
10.901461	0.294692	0.0300534
10.999673	0.294692	0.030815
11.097884	0.294692	0.0298753
11.196095	0.294692	0.0280679
11.294307	0.294692	0.0277491
11.392518	0.294692	0.0294129
11.490730	0.294692	0.0310348
11.588941	0.294692	0.030768
11.687152	0.294692	0.029226
11.785364	0.294692	0.0285043
11.883575	0.294692	0.0298026
11.981786	0.294692	0.0316676
12.079998	0.294692	0.031756
12.178209	0.294692	0.0304108
12.276420	0.294692	0.0297817
12.374632	0.294692	0.0308636
12.472843	0.294692	0.0322886
12.571055	0.294692	0.0321872
12.669266	0.294692	0.0310601
12.767477	0.294692	0.0308436
12.865689	0.294692	0.0314473
12.963900	0.294692	0.0316958
13.062111	0.294692	0.0311749
13.160323	0.294692	0.0307004
13.258534	0.294692	0.0311867
13.356745	0.294692	0.0318962
13.454957	0.294692	0.0319433
13.553168	0.294692	0.0314361
13.651380	0.294692	0.0307237
13.749591	0.294692	0.0306951
13.847802	0.294692	0.0315853
13.946014	0.294692	0.0318123
14.044225	0.294692	0.0310283
14.142436	0.294692	0.0302354
14.240648	0.294692	0.0306496
14.338859	0.294692	0.0321805
14.437070	0.294692	0.0331706
14.535282	0.294692	0.0328092
14.633493	0.294692	0.0325498
14.731705	0.294692	0.0335219
14.829916	0.294692	0.0355819
14.928127	0.294692	0.0376656
15.026339	0.294692	0.0384416
15.124550	0.294692	0.0379817
15.222761	0.294692	0.0378888
15.320973	0.294692	0.0393446
15.419184	0.294692	0.041036
15.517395	0.294692	0.0408264
15.615607	0.294692	0.0386382
15.713818	0.294692	0.0371538
15.812030	0.294692	0.0376053
15.910241	0.294692	0.0385406
16.008452	0.294692	0.0380403
16.106664	0.294692	0.036318
16.204875	0.294692	0.0351225
16.303086	0.294692	0.0356215
16.401298	0.294692	0.0363204
16.499509	0.294692	0.0355109
16.597720	0.294692	0.033869
16.695932	0.294692	0.0329946
16.794143	0.294692	0.0337788
16.892355	0.294692	0.0349192
16.990566	0.294692	0.0346556
17.088777	0.294692	0.0335828
17.186989	0.294692	0.0335324
17.285200	0.294692	0.0344861
0.000000	0.392922	0.0658832
0.098211	0.392922	0.0905232
0.196423	0.392922	0.116595
0.294634	0.392922	0.14107
0.392845	0.392922	0.161173
0.491057	0.392922	0.177834
0.589268	0.392922	0.191962
0.687480	0.392922	0.201817
0.785691	0.392922	0.204537
0.883902	0.392922	0.199843
0.982114	0.392922	0.190837
1.080325	0.392922	0.18053
1.178536	0.392922	0.168292
1.276748	0.392922	0.151199
1.374959	0.392922	0.128258
1.473170	0.392922	0.103193
1.571382	0.392922	0.0813948
1.669593	0.392922	0.064574
1.767805	0.392922	0.0510856
1.866016	0.392922	0.0401766
1.964227	0.392922	0.0329665
2.062439	0.392922	0.0295909
2.160650	0.392922	0.0281005
2.258861	0.392922	0.026661
2.357073	0.392922	0.0254921
2.455284	0.392922	0.0255127
2.553495	0.392922	0.0268345
2.651707	0.392922	0.0284378
2.749918	0.392922	0.0290395
2.848130	0.392922	0.028997
2.946341	0.392922	0.0296638
3.044552	0.392922	0.0311173
3.142764	0.392922	0.0321878
3.240975	0.392922	0.0316445
3.339186	0.392922	0.0295086
3.437398	0.392922	0.027588
3.535609	0.392922	0.0269692
3.633820	0.392922	0.0275461
3.732032	0.392922	0.0289145
3.830243	0.392922	0.0303441
3.928455	0.392922	0.031603
4.026666	0.392922	0.0330714
4.124877	0.392922	0.0335074
4.223089	0.392922	0.0316344
4.321300	0.392922	0.028608
4.419511	0.392922	0.0268564
4.517723	0.392922	0.0272797
4.615934	0.392922	0.0284574
4.714145	0.392922	0.0281496
4.812357	0.392922	0.0264896
4.910568	0.392922	0.0254093
5.008780	0.392922	0.0261531
5.106991	0.392922	0.0276752
5.205202	0.392922	0.0282444
5.303414	0.392922	0.0274413
5.401625	0.392922	0.0266978
5.499836	0.392922	0.0275943
5.598048	0.392922	0.0296167
5.696259	0.392922	0.0307534
5.794470	0.392922	0.0305232
5.892682	0.392922	0.0302885
5.990893	0.392922	0.0311223
6.089105	0.392922	0.0325079
6.187316	0.392922	0.0331442
6.285527	0.392922	0.0324551
6.383739	0.392922	0.0312599
6.481950	0.392922	0.0309583
6.580161	0.392922	0.031317
6.678373	0.392922	0.0309084
6.776584	0.392922	0.0296681
6.874795	0.392922	0.0286574
6.973007	0.392922	0.0287573
7.071218	0.392922	0.0295144
7.169430	0.392922	0.029309
7.267641	0.392922	0.0280604
7.365852	0.392922	0.0273298
7.464064	0.392922	0.0276846
7.562275	0.392922	0.028716
7.660486	0.392922	0.029139
7.758698	0.392922	0.0282112
7.856909	0.392922	0.0270973
7.955120	0.392922	0.0272892
8.053332	0.392922	0.028415
8.151543	0.392922	0.028799
8.249755	0.392922	0.0273869
8.347966	0.392922	0.0258343
8.446177	0.392922	0.0261446
8.544389	0.392922	0.0276024
8.642600	0.392922	0.0283555
8.740811	0.392922	0.0279474
8.839023	0.392922	0.0271866
8.937234	0.392922	0.0273356
9.035445	0.392922	0.0286861
9.133657	0.392922	0.0297047
9.231868	0.392922	0.0292864
9.330080	0.392922	0.0285503
9.428291	0.392922	0.0287026
9.526502	0.392922	0.0292569
9.624714	0.392922	0.0293763
9.722925	0.392922	0.0289622
9.821136	0.392922	0.028657
9.919348	0.392922	0.029206
10.017559	0.392922	0.0299546
10.115770	0.392922	0.029786
10.213982	0.392922	0.0289346
10.312193	0.392922	0.0287316
10.410405	0.392922	0.0295775
10.508616	0.392922	0.0302639
10.606827	0.392922	0.0297628
10.705039	0.392922	0.0287424
10.803250	0.392922	0.0285859
10.901461	0.392922	0.0299101
10.999673	0.392922	0.0310437
11.097884	0.392922	0.0302627
11.196095	0.392922	0.028427
11.294307	0.392922	0.0279104
11.392518	0.392922	0.0295114
11.490730	0.392922	0.0314154
11.588941	0.392922	0.0312588
11.687152	0.392922	0.029377
11.785364	0.392922	0.0280144
11.883575	0.392922	0.0289607
11.981786	0.392922	0.0313341
12.079998	0.392922	0.0321762
12.178209	0.392922	0.0305571
12.276420	0.392922	0.0291065
12.374632	0.392922	0.0298062
12.472843	0.392922	0.0316519
12.571055	0.392922	0.0323161
12.669266	0.392922	0.0311598
12.767477	0.392922	0.0298411
12.865689	0.392922	0.0300314
12.963900	0.392922	0.0311491
13.062111	0.392922	0.0317575
13.160323	0.392922	0.0312715
13.258534	0.392922	0.0305639
13.356745	0.392922	0.0306951
13.454957	0.392922	0.0316457
13.553168	0.392922	0.0318725
13.651380	0.392922	0.0311652
13.749591	0.392922	0.0305924
13.847802	0.392922	0.0309521
13.946014	0.392922	0.0315992
14.044225	0.392922	0.0316596
14.142436	0.392922	0.0309973
14.240648	0.392922	0.0312207
14.338859	0.392922	0.0325194
14.437070	0.392922	0.0337249
14.535282	0.392922	0.0340433
14.633493	0.392922	0.034194
14.731705	0.392922	0.0352134
14.829916	0.392922	0.0374082
14.928127	0.392922	0.0398046
15.026339	0.392922	0.0410192
15.124550	0.392922	0.040691
15.222761	0.392922	0.0406139
15.320973	0.392922	0.042232
15.419184	0.392922	0.0440413
15.517395	0.392922	0.0436853
15.615607	0.392922	0.0410932
15.713818	0.392922	0.0389024
15.812030	0.392922	0.0391515
15.910241	0.392922	0.0404944
16.008452	0.392922	0.0402437
16.106664	0.392922	0.0378796
16.204875	0.392922	0.0356298
16.303086	0.392922	0.0355171
16.401298	0.392922	0.036856
16.499509	0.392922	0.0367532
16.597720	0.392922	0.0345338
16.695932	0.392922	0.0325917
16.794143	0.392922	0.0331635
16.892355	0.392922	0.0348536
16.990566	0.392922	0.035279
17.088777	0.392922	0.0339323
17.186989	0.392922	0.0329335
17.285200	0.392922	0.033528
0.000000	0.491153	0.0513158
0.098211	0.491153	0.0713758
0.196423	0.491153	0.0941859
0.294634	0.491153	0.117417
0.392845	0.491153	0.136843
0.491057	0.491153	0.151914
0.589268	0.491153	0.16447
0.687480	0.491153	0.174004
0.785691	0.491153	0.177424
0.883902	0.491153	0.172922
0.982114	0.491153	0.163438
1.080325	0.491153	0.152724
1.178536	0.491153	0.140985
1.276748	0.491153	0.125822
1.374959	0.491153	0.105799
1.473170	0.491153	0.0834484
1.571382	0.491153	0.06447
1.669593	0.491153	0.0514783
1.767805	0.491153	0.0429892
1.866016	0.491153	0.0363558
1.964227	0.491153	0.0307827
2.062439	0.491153	0.0274894
2.160650	0.491153	0.0271159
2.258861	0.491153	0.0276699
2.357073	0.491153	0.0274391
2.455284	0.491153	0.026656
2.553495	0.491153	0.0271098
2.651707	0.491153	0.0291322
2.749918	0.491153	0.0307885
2.848130	0.491153	0.0311623
2.946341	0.491153	0.031384
3.044552	0.491153	0.0321191
3.142764	0.491153	0.0331747
3.240975	0.491153	0.0334125
3.339186	0.491153	0.0323951
3.437398	0.491153	0.0314529
3.535609	0.491153	0.0316792
3.633820	0.491153	0.0327101
3.732032	0.491153	0.0336934
3.830243	0.491153	0.033695
3.928455	0.491153	0.0333408
4.026666	0.491153	0.0336867
4.124877	0.491153	0.0336434
4.223089	0.491153	0.0316805
4.321300	0.491153	0.028754
4.419511	0.491153	0.0268461
4.517723	0.491153	0.0268922
4.615934	0.491153	0.0281015
4.714145	0.491153	0.0284127
4.812357	0.491153	0.0271243
4.910568	0.491153	0.0255492
5.008780	0.491153	0.025311
5.106991	0.491153	0.0268187
5.205202	0.491153	0.0284128
5.303414	0.491153	0.0279489
5.401625	0.491153	0.0262106
5.499836	0.491153	0.0260311
5.598048	0.491153	0.0278917
5.696259	0.491153	0.0298408
5.794470	0.491153	0.029894
5.892682	0.491153	0.0286382
5.990893	0.491153	0.0284341
6.089105	0.491153	0.0299186
6.187316	0.491153	0.0313731
6.285527	0.491153	0.0311214
6.383739	0.491153	0.0293402
6.481950	0.491153	0.0284694
6.580161	0.491153	0.0291968
6.678373	0.491153	0.029782
6.776584	0.491153	0.0290984
6.874795	0.491153	0.0278294
6.973007	0.491153	0.0274611
7.071218	0.491153	0.0284242
7.169430	0.491153	0.0289037
7.267641	0.491153	0.0282399
7.365852	0.491153	0.0275328
7.464064	0.491153	0.0275259
7.562275	0.491153	0.0281943
7.660486	0.491153	0.0287172
7.758698	0.491153	0.0282088
7.856909	0.491153	0.0273623
7.955120	0.491153	0.0273807
8.053332	0.491153	0.0282509
8.151543	0.491153	0.0288202
8.249755	0.491153	0.0277364
8.347966	0.491153	0.0260974
8.446177	0.491153	0.0262076
8.544389	0.491153	0.0278188
8.642600	0.491153	0.0288211
8.740811	0.491153	0.0281993
8.839023	0.491153	0.0268169
8.937234	0.491153	0.0267725
9.035445	0.491153	0.0286509
9.133657	0.491153	0.0302541
9.231868	0.491153	0.0296922
9.330080	0.491153	0.0279295
9.428291	0.491153	0.0273059
9.526502	0.491153	0.0286668
9.624714	0.491153	0.0301724
9.722925	0.491153	0.029831
9.821136	0.491153	0.0284899
9.919348	0.491153	0.0283669
10.017559	0.491153	0.0297417
10.115770	0.491153	0.0307261
10.213982	0.491153	0.0298501
10.312193	0.491153	0.0285501
10.410405	0.491153	0.0287139
10.508616	0.491153	0.0297359
10.606827	0.491153	0.0302715
10.705039	0.491153	0.0298063
10.803250	0.491153	0.0291665
10.901461	0.491153	0.0296534
10.999673	0.491153	0.030575
11.097884	0.491153	0.0304962
11.196095	0.491153	0.029518
11.294307	0.491153	0.0288258
11.392518	0.491153	0.0294434
11.490730	0.491153	0.0308436
11.588941	0.491153	0.0311387
11.687152	0.491153	0.0299525
11.785364	0.491153	0.0285769
11.883575	0.491153	0.0287182
11.981786	0.491153	0.0304324
12.079998	0.491153	0.0314469
12.178209	0.491153	0.0302564
12.276420	0.491153	0.028782
12.374632	0.491153	0.0288992
12.472843	0.491153	0.0302963
12.571055	0.491153	0.0314026
12.669266	0.491153	0.0309293
12.767477	0.491153	0.0294123
12.865689	0.491153	0.0291695
12.963900	0.491153	0.0306229
13.062111	0.491153	0.031966
13.160323	0.491153	0.0315489
13.258534	0.491153	0.0300187
13.356745	0.491153	0.0297048
13.454957	0.491153	0.03127
13.553168	0.491153	0.0321617
13.651380	0.491153	0.0316575
13.749591	0.491153	0.030879
13.847802	0.491153	0.0307869
13.946014	0.491153	0.031629
14.044225	0.491153	0.0324165
14.142436	0.491153	0.0321269
14.240648	0.491153	0.0320405
14.338859	0.491153	0.0327651
14.437070	0.491153	0.0341051
14.535282	0.491153	0.0355162
14.633493	0.491153	0.0365827
14.731705	0.491153	0.0377143
14.829916	0.491153	0.0396218
14.928127	0.491153	0.0419584
15.026339	0.491153	0.0439449
15.124550	0.491153	0.044805
15.222761	0.491153	0.0453323
15.320973	0.491153	0.0465231
15.419184	0.491153	0.0476051
15.517395	0.491153	0.0471378
15.615607	0.491153	0.045178
15.713818	0.491153	0.0429733
15.812030	0.491153	0.0420699
15.910241	0.491153	0.0423037
16.008452	0.491153	0.0418912
16.106664	0.491153	0.0396504
16.204875	0.491153	0.0369816
16.303086	0.491153	0.0360104
16.401298	0.491153	0.0369472
16.499509	0.491153	0.0371756
16.597720	0.491153	0.0351271
16.695932	0.491153	0.0327858
16.794143	0.491153	0.0327681
16.892355	0.491153	0.034326
16.990566	0.491153	0.0352924
17.088777	0.491153	0.0343122
17.186989	0.491153	0.0328838
17.285200	0.491153	0.0329236
0.000000	0.589384	0.0426228
0.098211	0.589384	0.0563091
0.196423	0.589384	0.0734164
0.294634	0.589384	0.0930546
0.392845	0.589384	0.111257
0.491057	0.589384	0.12513
0.589268	0.589384	0.135533
0.687480	0.589384	0.143321
0.785691	0.589384	0.146436
0.883902	0.589384	0.142728
0.982114	0.589384	0.133917
1.080325	0.589384	0.123077
1.178536	0.589384	0.1119
1.276748	0.589384	0.0990772
1.374959	0.589384	0.0828779
1.473170	0.589384	0.0652036
1.571382	0.589384	0.0508471
1.669593	0.589384	0.0419239
1.767805	0.589384	0.0372408
1.866016	0.589384	0.0336428
1.964227	0.589384	0.0295112
2.062439	0.589384	0.0265693
2.160650	0.589384	0.0266281
2.258861	0.589384	0.0284081
2.357073	0.589384	0.0294398
2.455284	0.589384	0.0285907
2.553495	0.589384	0.0282137
2.651707	0.589384	0.0303006
2.749918	0.589384	0.033206
2.848130	0.589384	0.0344695
2.946341	0.589384	0.0338202
3.044552	0.589384	0.03308
3.142764	0.589384	0.0341827
3.240975	0.589384	0.0359349
3.339186	0.589384	0.0365459
3.437398	0.589384	0.0363595
3.535609	0.589384	0.0363742
3.633820	0.589384	0.0369759
3.732032	0.589384	0.0378016
3.830243	0.589384	0.0375041
3.928455	0.589384	0.0362513
4.026666	0.589384	0.0348982
4.124877	0.589384	0.0334355
4.223089	0.589384	0.0317406
4.321300	0.589384	0.0299524
4.419511	0.589384	0.0283678
4.517723	0.589384	0.0277285
4.615934	0.589384	0.0281003
4.714145	0.589384	0.0283825
4.812357	0.589384	0.0278145
4.910568	0.589384	0.0267346
5.008780	0.589384	0.0263498
5.106991	0.589384	0.0274082
5.205202	0.589384	0.0287596
5.303414	0.589384	0.0285692
5.401625	0.589384	0.0272487
5.499836	0.589384	0.0266514
5.598048	0.589384	0.0277106
5.696259	0.589384	0.0295666
5.794470	0.589384	0.0299801
5.892682	0.589384	0.0286386
5.990893	0.589384	0.0278174
6.089105	0.589384	0.0288817
6.187316	0.589384	0.0307119
6.285527	0.589384	0.0306332
6.383739	0.589384	0.0283922
6.481950	0.589384	0.0271658
6.580161	0.589384	0.0279664
6.678373	0.589384	0.0289965
6.776584	0.589384	0.0287056
6.874795	0.589384	0.0272745
6.973007	0.589384	0.026596
7.071218	0.589384	0.0275086
7.169430	0.589384	0.0284305
7.267641	0.589384	0.0285589
7.365852	0.589384	0.0279694
7.464064	0.589384	0.0274114
7.562275	0.589384	0.0277612
7.660486	0.589384	0.0284853
7.758698	0.589384	0.0285576
7.856909	0.589384	0.0280865
7.955120	0.589384	0.0276741
8.053332	0.589384	0.0279607
8.151543	0.589384	0.0287134
8.249755	0.589384	0.0285131
8.347966	0.589384	0.0274746
8.446177	0.589384	0.0272027
8.544389	0.589384	0.0282187
8.642600	0.589384	0.0292904
8.740811	0.589384	0.0291155
8.839023	0.589384	0.0279315
8.937234	0.589384	0.0276442
9.035445	0.589384	0.0290242
9.133657	0.589384	0.0304671
9.231868	0.589384	0.0301497
9.330080	0.589384	0.0282149
9.428291	0.589384	0.0271292
9.526502	0.589384	0.0286836
9.624714	0.589384	0.0307434
9.722925	0.589384	0.0304507
9.821136	0.589384	0.0285411
9.919348	0.589384	0.0277447
10.017559	0.589384	0.0293223
10.115770	0.589384	0.0311346
10.213982	0.589384	0.030648
10.312193	0.589384	0.0287584
10.410405	0.589384	0.027917
10.508616	0.589384	0.0288784
10.606827	0.589384	0.0304738
10.705039	0.589384	0.0306862
10.803250	0.589384	0.0297391
10.901461	0.589384	0.0293431
10.999673	0.589384	0.0298102
11.097884	0.589384	0.0304931
11.196095	0.589384	0.0306372
11.294307	0.589384	0.0299728
11.392518	0.589384	0.0295093
11.490730	0.589384	0.0299328
11.588941	0.589384	0.030585
11.687152	0.589384	0.0306344
11.785364	0.589384	0.0297519
11.883575	0.589384	0.0290414
11.981786	0.589384	0.0295743
12.079998	0.589384	0.0304504
12.178209	0.589384	0.0301967
12.276420	0.589384	0.0292292
12.374632	0.589384	0.0288192
12.472843	0.589384	0.0295094
12.571055	0.589384	0.0306413
12.669266	0.589384	0.030797
12.767477	0.589384	0.0297419
12.865689	0.589384	0.029286
12.963900	0.589384	0.0304505
13.062111	0.589384	0.0321119
13.160323	0.589384	0.0321787
13.258534	0.589384	0.0303827
13.356745	0.589384	0.029456
13.454957	0.589384	0.0308701
13.553168	0.589384	0.032423
13.651380	0.589384	0.0323421
13.749591	0.589384	0.0311397
13.847802	0.589384	0.0305739
13.946014	0.589384	0.0316792
14.044225	0.589384	0.0330998
14.142436	0.589384	0.03345
14.240648	0.589384	0.0332149
14.338859	0.589384	0.0334685
14.437070	0.589384	0.0350079
14.535282	0.589384	0.0375303
14.633493	0.589384	0.0399175
14.731705	0.589384	0.0414602
14.829916	0.589384	0.0427598
14.928127	0.589384	0.0450422
15.026339	0.589384	0.0483615
15.124550	0.589384	0.0509278
15.222761	0.589384	0.0520009
15.320973	0.589384	0.0524549
15.419184	0.589384	0.0529739
15.517395	0.589384	0.0529803
15.615607	0.589384	0.0519142
15.713818	0.589384	0.0497279
15.812030	0.589384	0.0471447
15.910241	0.589384	0.0451491
16.008452	0.589384	0.0438273
16.106664	0.589384	0.0423135
16.204875	0.589384	0.0399392
16.303086	0.589384	0.0375775
16.401298	0.589384	0.0367039
16.499509	0.589384	0.0367386
16.597720	0.589384	0.0357305
16.695932	0.589384	0.0339013
16.794143	0.589384	0.0331326
16.892355	0.589384	0.0342026
16.990566	0.589384	0.0354908
17.088777	0.589384	0.0350474
17.186989	0.589384	0.0338264
17.285200	0.589384	0.0336936
0.000000	0.687614	0.0368133
0.098211	0.687614	0.0438945
0.196423	0.687614	0.0551186
0.294634	0.687614	0.0702623
0.392845	0.687614	0.0858345
0.491057	0.687614	0.097412
0.589268	0.687614	0.104545
0.687480	0.687614	0.109637
0.785691	0.687614	0.112476
0.883902	0.687614	0.110983
0.982114	0.687614	0.104314
1.080325	0.687614	0.0938093
1.178536	0.687614	0.0830697
1.276748	0.687614	0.0729156
1.374959	0.687614	0.0618005
1.473170	0.687614	0.0504209
1.571382	0.687614	0.0410387
1.669593	0.687614	0.0350845
1.767805	0.687614	0.0322812
1.866016	0.687614	0.0303282
1.964227	0.687614	0.0279719
2.062439	0.687614	0.0261557
2.160650	0.687614	0.02599
2.258861	0.687614	0.0275215
2.357073	0.687614	0.0290181
2.455284	0.687614	0.0289389
2.553495	0.687614	0.028939
2.651707	0.687614	0.0311432
2.749918	0.687614	0.0344781
2.848130	0.687614	0.0360576
2.946341	0.687614	0.0350178
3.044552	0.687614	0.0340694
3.142764	0.687614	0.035826
3.240975	0.687614	0.0388005
3.339186	0.687614	0.040245
3.437398	0.687614	0.0399894
3.535609	0.687614	0.0395087
3.633820	0.687614	0.0400643
3.732032	0.687614	0.0412886
3.830243	0.687614	0.0410136
3.928455	0.687614	0.038611
4.026666	0.687614	0.035587
4.124877	0.687614	0.0333528
4.223089	0.687614	0.0324236
4.321300	0.687614	0.0315709
4.419511	0.687614	0.0297714
4.517723	0.687614	0.0279789
4.615934	0.687614	0.0273304
4.714145	0.687614	0.0277615
4.812357	0.687614	0.0284506
4.910568	0.687614	0.0281316
5.008780	0.687614	0.0273119
5.106991	0.687614	0.0271685
5.205202	0.687614	0.0279104
5.303414	0.687614	0.0287387
5.401625	0.687614	0.0287843
5.499836	0.687614	0.0277778
5.598048	0.687614	0.0273544
5.696259	0.687614	0.0282452
5.794470	0.687614	0.0292544
5.892682	0.687614	0.0289587
5.990893	0.687614	0.0280518
6.089105	0.687614	0.0280765
6.187316	0.687614	0.0292344
6.285527	0.687614	0.0293275
6.383739	0.687614	0.0278376
6.481950	0.687614	0.0268148
6.580161	0.687614	0.0273555
6.678373	0.687614	0.0282946
6.776584	0.687614	0.0282783
6.874795	0.687614	0.0270797
6.973007	0.687614	0.0263005
7.071218	0.687614	0.0270672
7.169430	0.687614	0.0283943
7.267641	0.687614	0.0289975
7.365852	0.687614	0.0281458
7.464064	0.687614	0.027011
7.562275	0.687614	0.0274379
7.660486	0.687614	0.0287469
7.758698	0.687614	0.0293196
7.856909	0.687614	0.0288123
7.955120	0.687614	0.0276378
8.053332	0.687614	0.0273162
8.151543	0.687614	0.0285141
8.249755	0.687614	0.0295486
8.347966	0.687614	0.0292407
8.446177	0.687614	0.0281093
8.544389	0.687614	0.02785
8.642600	0.687614	0.0291741
8.740811	0.687614	0.0304615
8.839023	0.687614	0.0300611
8.937234	0.687614	0.0289316
9.035445	0.687614	0.0286819
9.133657	0.687614	0.0296848
9.231868	0.687614	0.0304547
9.330080	0.687614	0.0296787
9.428291	0.687614	0.0283891
9.526502	0.687614	0.0284549
9.624714	0.687614	0.029552
9.722925	0.687614	0.0299644
9.821136	0.687614	0.0290129
9.919348	0.687614	0.0280255
10.017559	0.687614	0.02862
10.115770	0.687614	0.0300477
10.213982	0.687614	0.0303314
10.312193	0.687614	0.0292369
10.410405	0.687614	0.0282767
10.508616	0.687614	0.0287726
10.606827	0.687614	0.0302092
10.705039	0.687614	0.0305637
10.803250	0.687614	0.0297315
10.901461	0.687614	0.0292399
10.999673	0.687614	0.0296108
11.097884	0.687614	0.0305078
11.196095	0.687614	0.0311314
11.294307	0.687614	0.0306292
11.392518	0.687614	0.0298491
11.490730	0.687614	0.0298532
11.588941	0.687614	0.030684
11.687152	0.687614	0.031407
11.785364	0.687614	0.0308303
11.883575	0.687614	0.0295536
11.981786	0.687614	0.0293676
12.079998	0.687614	0.0303479
12.178209	0.687614	0.0312052
12.276420	0.687614	0.0308513
12.374632	0.687614	0.0297053
12.472843	0.687614	0.0294293
12.571055	0.687614	0.0304397
12.669266	0.687614	0.031335
12.767477	0.687614	0.0311151
12.865689	0.687614	0.0302702
12.963900	0.687614	0.0302823
13.062111	0.687614	0.0316355
13.160323	0.687614	0.0325471
13.258534	0.687614	0.0316791
13.356745	0.687614	0.0305784
13.454957	0.687614	0.0308964
13.553168	0.687614	0.0320331
13.651380	0.687614	0.0322959
13.749591	0.687614	0.0316063
13.847802	0.687614	0.0312943
13.946014	0.687614	0.0320887
14.044225	0.687614	0.0332089
14.142436	0.687614	0.0340096
14.240648	0.687614	0.0345628
14.338859	0.687614	0.0356464
14.437070	0.687614	0.037904
14.535282	0.687614	0.0409768
14.633493	0.687614	0.0438779
14.731705	0.687614	0.0460101
14.829916	0.687614	0.0480347
14.928127	0.687614	0.05139
15.026339	0.687614	0.0558603
15.124550	0.687614	0.0592606
15.222761	0.687614	0.0609166
15.320973	0.687614	0.0620004
15.419184	0.687614	0.0632289
15.517395	0.687614	0.0637612
15.615607	0.687614	0.0625774
15.713818	0.687614	0.0596284
15.812030	0.687614	0.0556112
15.910241	0.687614	0.0517245
16.008452	0.687614	0.0490478
16.106664	0.687614	0.047223
16.204875	0.687614	0.0441607
16.303086	0.687614	0.039988
16.401298	0.687614	0.0373333
16.499509	0.687614	0.0370789
16.597720	0.687614	0.0370974
16.695932	0.687614	0.035811
16.794143	0.687614	0.0340521
16.892355	0.687614	0.0339774
16.990566	0.687614	0.035188
17.088777	0.687614	0.0358335
17.186989	0.687614	0.0354741
17.285200	0.687614	0.0346136
0.000000	0.785845	0.0325729
0.098211	0.785845	0.0355745
0.196423	0.785845	0.0413774
0.294634	0.785845	0.0514201
0.392845	0.785845	0.0631288
0.491057	0.785845	0.0715993
0.589268	0.785845	0.0756678
0.687480	0.785845	0.0780817
0.785691	0.785845	0.0802659
0.883902	0.785845	0.0808666
0.982114	0.785845	0.0769163
1.080325	0.785845	0.0682287
1.178536	0.785845	0.0590671
1.276748	0.785845	0.0520686
1.374959	0.785845	0.0461938
1.473170	0.785845	0.0402617
1.571382	0.785845	0.0343737
1.669593	0.785845	0.0302456
1.767805	0.785845	0.0285773
1.866016	0.785845	0.0277269
1.964227	0.785845	0.0266958
2.062439	0.785845	0.0257145
2.160650	0.785845	0.0252212
2.258861	0.785845	0.0259815
2.357073	0.785845	0.0275274
2.455284	0.785845	0.0286758
2.553495	0.785845	0.0295407
2.651707	0.785845	0.0312995
2.749918	0.785845	0.0339393
2.848130	0.785845	0.0358141
2.946341	0.785845	0.0360256
3.044552	0.785845	0.0363232
3.142764	0.785845	0.0382132
3.240975	0.785845	0.0407079
3.339186	0.785845	0.0422465
3.437398	0.785845	0.0424576
3.535609	0.785845	0.0420533
3.633820	0.785845	0.0423618
3.732032	0.785845	0.0430854
3.830243	0.785845	0.0424048
3.928455	0.785845	0.0397174
4.026666	0.785845	0.0362325
4.124877	0.785845	0.0335435
4.223089	0.785845	0.0324642
4.321300	0.785845	0.0315432
4.419511	0.785845	0.0296547
4.517723	0.785845	0.0274803
4.615934	0.785845	0.0263773
4.714145	0.785845	0.0269073
4.812357	0.785845	0.0281357
4.910568	0.785845	0.0278944
5.008780	0.785845	0.0266111
5.106991	0.785845	0.0259014
5.205202	0.785845	0.0265979
5.303414	0.785845	0.027959
5.401625	0.785845	0.0284988
5.499836	0.785845	0.0274829
5.598048	0.785845	0.026599
5.696259	0.785845	0.026964
5.794470	0.785845	0.0282468
5.892682	0.785845	0.0288048
5.990893	0.785845	0.0281663
6.089105	0.785845	0.0273988
6.187316	0.785845	0.027586
6.285527	0.785845	0.027996
6.383739	0.785845	0.0278205
6.481950	0.785845	0.0271884
6.580161	0.785845	0.0269781
6.678373	0.785845	0.0274504
6.776584	0.785845	0.0280285
6.874795	0.785845	0.0278434
6.973007	0.785845	0.0272847
7.071218	0.785845	0.0273333
7.169430	0.785845	0.0282968
7.267641	0.785845	0.0291913
7.365852	0.785845	0.0286216
7.464064	0.785845	0.0274167
7.562275	0.785845	0.0274317
7.660486	0.785845	0.028549
7.758698	0.785845	0.0295793
7.856909	0.785845	0.0291923
7.955120	0.785845	0.0276267
8.053332	0.785845	0.0270872
8.151543	0.785845	0.0283426
8.249755	0.785845	0.0296823
8.347966	0.785845	0.0296245
8.446177	0.785845	0.0282516
8.544389	0.785845	0.0276956
8.642600	0.785845	0.0291885
8.740811	0.785845	0.0309315
8.839023	0.785845	0.0306866
8.937234	0.785845	0.0290822
9.035445	0.785845	0.028215
9.133657	0.785845	0.0292579
9.231868	0.785845	0.0305592
9.330080	0.785845	0.0303082
9.428291	0.785845	0.0287995
9.526502	0.785845	0.0278194
9.624714	0.785845	0.0282989
9.722925	0.785845	0.0295536
9.821136	0.785845	0.0296609
9.919348	0.785845	0.0285689
10.017559	0.785845	0.0279269
10.115770	0.785845	0.0287582
10.213982	0.785845	0.0300348
10.312193	0.785845	0.0301133
10.410405	0.785845	0.0288801
10.508616	0.785845	0.0283289
10.606827	0.785845	0.0294278
10.705039	0.785845	0.0305003
10.803250	0.785845	0.0303749
10.901461	0.785845	0.0295919
10.999673	0.785845	0.0292691
11.097884	0.785845	0.03016
11.196095	0.785845	0.0314329
11.294307	0.785845	0.0314647
11.392518	0.785845	0.0304342
11.490730	0.785845	0.029881
11.588941	0.785845	0.0308526
11.687152	0.785845	0.0321753
11.785364	0.785845	0.031895
11.883575	0.785845	0.0304442
11.981786	0.785845	0.0298552
12.079998	0.785845	0.0307661
12.178209	0.785845	0.0320257
12.276420	0.785845	0.0318777
12.374632	0.785845	0.0304202
12.472843	0.785845	0.0296798
12.571055	0.785845	0.0304761
12.669266	0.785845	0.0317695
12.767477	0.785845	0.0320298
12.865689	0.785845	0.0309728
12.963900	0.785845	0.0302146
13.062111	0.785845	0.0309522
13.160323	0.785845	0.0320233
13.258534	0.785845	0.0320941
13.356745	0.785845	0.0312261
13.454957	0.785845	0.0306044
13.553168	0.785845	0.0310118
13.651380	0.785845	0.031797
13.749591	0.785845	0.0322026
13.847802	0.785845	0.0322122
13.946014	0.785845	0.0321243
14.044225	0.785845	0.0327846
14.142436	0.785845	0.0345882
14.240648	0.785845	0.0367664
14.338859	0.785845	0.0388784
14.437070	0.785845	0.0415051
14.535282	0.785845	0.044927
14.633493	0.785845	0.0488062
14.731705	0.785845	0.0524523
14.829916	0.785845	0.0559968
14.928127	0.785845	0.0604222
15.026339	0.785845	0.0656029
15.124550	0.785845	0.0700734
15.222761	0.785845	0.0734909
15.320973	0.785845	0.0762141
15.419184	0.785845	0.078247
15.517395	0.785845	0.0789099
15.615607	0.785845	0.0774019
15.713818	0.785845	0.0737283
15.812030	0.785845	0.0685326
15.910241	0.785845	0.0627695
16.008452	0.785845	0.0577401
16.106664	0.785845	0.0535847
16.204875	0.785845	0.0487949
16.303086	0.785845	0.0433675
16.401298	0.785845	0.0394857
16.499509	0.785845	0.0382601
16.597720	0.785845	0.0382091
16.695932	0.785845	0.0371997
16.794143	0.785845	0.0350521
16.892355	0.785845	0.0336793
16.990566	0.785845	0.0341995
17.088777	0.785845	0.0357204
17.186989	0.785845	0.0361207
17.285200	0.785845	0.0343276
0.000000	0.884075	0.029886
0.098211	0.884075	0.0311168
0.196423	0.884075	0.033015
0.294634	0.884075	0.0379948
0.392845	0.884075	0.0453819
0.491057	0.884075	0.0512981
0.589268	0.884075	0.0536736
0.687480	0.884075	0.0541132
0.785691	0.884075	0.0550623
0.883902	0.884075	0.0560795
0.982114	0.884075	0.0541233
1.080325	0.884075	0.048421
1.178536	0.884075	0.0425728
1.276748	0.884075	0.0390988
1.374959	0.884075	0.0367276
1.473170	0.884075	0.0336524
1.571382	0.884075	0.0300138
1.669593	0.884075	0.0274319
1.767805	0.884075	0.0268467
1.866016	0.884075	0.0269288
1.964227	0.884075	0.0264716
2.062439	0.884075	0.0253907
2.160650	0.884075	0.0246685
2.258861	0.884075	0.0255282
2.357073	0.884075	0.0278646
2.455284	0.884075	0.0298943
2.553495	0.884075	0.0306031
2.651707	0.884075	0.0312149
2.749918	0.884075	0.0333152
2.848130	0.884075	0.0361085
2.946341	0.884075	0.0377944
3.044552	0.884075	0.0386069
3.142764	0.884075	0.0396883
3.240975	0.884075	0.0414919
3.339186	0.884075	0.0436935
3.437398	0.884075	0.0449752
3.535609	0.884075	0.0446063
3.633820	0.884075	0.0436048
3.732032	0.884075	0.0427823
3.830243	0.884075	0.0419136
3.928455	0.884075	0.0401043
4.026666	0.884075	0.0367438
4.124877	0.884075	0.0330928
4.223089	0.884075	0.0309691
4.321300	0.884075	0.0300549
4.419511	0.884075	0.0290368
4.517723	0.884075	0.0274147
4.615934	0.884075	0.0259368
4.714145	0.884075	0.0257738
4.812357	0.884075	0.0265963
4.910568	0.884075	0.0266055
5.008780	0.884075	0.025724
5.106991	0.884075	0.0251012
5.205202	0.884075	0.0254768
5.303414	0.884075	0.026479
5.401625	0.884075	0.0269154
5.499836	0.884075	0.0263281
5.598048	0.884075	0.0258159
5.696259	0.884075	0.0262116
5.794470	0.884075	0.0272305
5.892682	0.884075	0.0277671
5.990893	0.884075	0.027246
6.089105	0.884075	0.0263027
6.187316	0.884075	0.0261661
6.285527	0.884075	0.0270602
6.383739	0.884075	0.0279038
6.481950	0.884075	0.0275605
6.580161	0.884075	0.0266206
6.678373	0.884075	0.0266275
6.776584	0.884075	0.0278936
6.874795	0.884075	0.028958
6.973007	0.884075	0.0285718
7.071218	0.884075	0.0274793
7.169430	0.884075	0.0275871
7.267641	0.884075	0.0288278
7.365852	0.884075	0.0293941
7.464064	0.884075	0.028594
7.562275	0.884075	0.0273426
7.660486	0.884075	0.0272424
7.758698	0.884075	0.0285169
7.856909	0.884075	0.0289544
7.955120	0.884075	0.0278461
8.053332	0.884075	0.0269203
8.151543	0.884075	0.0272299
8.249755	0.884075	0.0282482
8.347966	0.884075	0.0286909
8.446177	0.884075	0.0280488
8.544389	0.884075	0.0275176
8.642600	0.884075	0.0282309
8.740811	0.884075	0.0293002
8.839023	0.884075	0.0292653
8.937234	0.884075	0.0282788
9.035445	0.884075	0.0278735
9.133657	0.884075	0.0289026
9.231868	0.884075	0.0298413
9.330080	0.884075	0.029283
9.428291	0.884075	0.027985
9.526502	0.884075	0.0274074
9.624714	0.884075	0.0280227
9.722925	0.884075	0.0293625
9.821136	0.884075	0.0297231
9.919348	0.884075	0.0286862
10.017559	0.884075	0.0276463
10.115770	0.884075	0.0282435
10.213982	0.884075	0.0300798
10.312193	0.884075	0.0306499
10.410405	0.884075	0.0288878
10.508616	0.884075	0.0274676
10.606827	0.884075	0.0285318
10.705039	0.884075	0.0305209
10.803250	0.884075	0.0310306
10.901461	0.884075	0.0296439
10.999673	0.884075	0.0284441
11.097884	0.884075	0.0293544
11.196095	0.884075	0.0313698
11.294307	0.884075	0.0319867
11.392518	0.884075	0.0305021
11.490730	0.884075	0.0290186
11.588941	0.884075	0.0296922
11.687152	0.884075	0.0314816
11.785364	0.884075	0.0319198
11.883575	0.884075	0.0308244
11.981786	0.884075	0.0298832
12.079998	0.884075	0.0302359
12.178209	0.884075	0.0311883
12.276420	0.884075	0.0312714
12.374632	0.884075	0.0304847
12.472843	0.884075	0.0299778
12.571055	0.884075	0.0301909
12.669266	0.884075	0.0309537
12.767477	0.884075	0.031222
12.865689	0.884075	0.0306612
12.963900	0.884075	0.0302182
13.062111	0.884075	0.0305607
13.160323	0.884075	0.0310071
13.258534	0.884075	0.0310583
13.356745	0.884075	0.0303892
13.454957	0.884075	0.0297345
13.553168	0.884075	0.0300572
13.651380	0.884075	0.0311432
13.749591	0.884075	0.0318384
13.847802	0.884075	0.0317595
13.946014	0.884075	0.0315435
14.044225	0.884075	0.0328599
14.142436	0.884075	0.0358913
14.240648	0.884075	0.0389946
14.338859	0.884075	0.0414825
14.437070	0.884075	0.0444362
14.535282	0.884075	0.0489482
14.633493	0.884075	0.0548422
14.731705	0.884075	0.060319
14.829916	0.884075	0.0648943
14.928127	0.884075	0.0702459
15.026339	0.884075	0.0770955
15.124550	0.884075	0.0840606
15.222761	0.884075	0.0899212
15.320973	0.884075	0.0941031
15.419184	0.884075	0.0966233
15.517395	0.884075	0.0974322
15.615607	0.884075	0.0960186
15.713818	0.884075	0.0920835
15.812030	0.884075	0.0858286
15.910241	0.884075	0.0778228
16.008452	0.884075	0.0694907
16.106664	0.884075	0.0618019
16.204875	0.884075	0.054712
16.303086	0.884075	0.047862
16.401298	0.884075	0.0421946
16.499509	0.884075	0.0390022
16.597720	0.884075	0.0380037
16.695932	0.884075	0.0371361
16.794143	0.884075	0.0353089
16.892355	0.884075	0.0332915
16.990566	0.884075	0.0329245
17.088777	0.884075	0.0342481
17.186989	0.884075	0.0348862
17.285200	0.884075	0.0333171
0.000000	0.982306	0.0277973
0.098211	0.982306	0.0278647
0.196423	0.982306	0.0276698
0.294634	0.982306	0.0294859
0.392845	0.982306	0.0340437
0.491057	0.982306	0.0382791
0.589268	0.982306	0.0394353
0.687480	0.982306	0.0385287
0.785691	0.982306	0.0384738
0.883902	0.982306	0.0396455
0.982114	0.982306	0.0395356
1.080325	0.982306	0.0364626
1.178536	0.982306	0.0328964
1.276748	0.982306	0.0312884
1.374959	0.982306	0.0309648
1.473170	0.982306	0.0301108
1.571382	0.982306	0.0281726
1.669593	0.982306	0.0260994
1.767805	0.982306	0.025681
1.866016	0.982306	0.0265103
1.964227	0.982306	0.0268446
2.062439	0.982306	0.025763
2.160650	0.982306	0.0246993
2.258861	0.982306	0.0256305
2.357073	0.982306	0.0284183
2.455284	0.982306	0.0306577
2.553495	0.982306	0.031218
2.651707	0.982306	0.0315387
2.749918	0.982306	0.033482
2.848130	0.982306	0.0364549
2.946341	0.982306	0.0385844
3.044552	0.982306	0.0395601
3.142764	0.982306	0.0403686
3.240975	0.982306	0.0421641
3.339186	0.982306	0.0448652
3.437398	0.982306	0.0465573
3.535609	0.982306	0.045964
3.633820	0.982306	0.0439307
3.732032	0.982306	0.0421563
3.830243	0.982306	0.0412338
3.928455	0.982306	0.0396449
4.026666	0.982306	0.0359143
4.124877	0.982306	0.0315908
4.223089	0.982306	0.0291122
4.321300	0.982306	0.0286183
4.419511	0.982306	0.0283649
4.517723	0.982306	0.0270905
4.615934	0.982306	0.0250827
4.714145	0.982306	0.0242669
4.812357	0.982306	0.0251705
4.910568	0.982306	0.0261984
5.008780	0.982306	0.0259743
5.106991	0.982306	0.0250029
5.205202	0.982306	0.0246874
5.303414	0.982306	0.0258136
5.401625	0.982306	0.0268548
5.499836	0.982306	0.0265684
5.598048	0.982306	0.0258087
5.696259	0.982306	0.025838
5.794470	0.982306	0.0266168
5.892682	0.982306	0.027309
5.990893	0.982306	0.0269985
6.089105	0.982306	0.0260206
6.187316	0.982306	0.0257017
6.285527	0.982306	0.0266619
6.383739	0.982306	0.0280071
6.481950	0.982306	0.0279766
6.580161	0.982306	0.0267095
6.678373	0.982306	0.0262299
6.776584	0.982306	0.0276618
6.874795	0.982306	0.029251
6.973007	0.982306	0.028737
7.071218	0.982306	0.0269875
7.169430	0.982306	0.0267241
7.267641	0.982306	0.0281289
7.365852	0.982306	0.0292962
7.464064	0.982306	0.0285163
7.562275	0.982306	0.02638
7.660486	0.982306	0.0256364
7.758698	0.982306	0.0270632
7.856909	0.982306	0.0282132
7.955120	0.982306	0.0274952
8.053332	0.982306	0.0259557
8.151543	0.982306	0.0254782
8.249755	0.982306	0.02683
8.347966	0.982306	0.0281941
8.446177	0.982306	0.027859
8.544389	0.982306	0.0266031
8.642600	0.982306	0.0264691
8.740811	0.982306	0.0275676
8.839023	0.982306	0.0285275
8.937234	0.982306	0.028208
9.035445	0.982306	0.0273606
9.133657	0.982306	0.0275066
9.231868	0.982306	0.0285145
9.330080	0.982306	0.0289288
9.428291	0.982306	0.0285027
9.526502	0.982306	0.0278453
9.624714	0.982306	0.0278647
9.722925	0.982306	0.0289899
9.821136	0.982306	0.0299438
9.919348	0.982306	0.0296606
10.017559	0.982306	0.0286063
10.115770	0.982306	0.0283338
10.213982	0.982306	0.0295573
10.312193	0.982306	0.0304713
10.410405	0.982306	0.0294597
10.508616	0.982306	0.0281374
10.606827	0.982306	0.0284176
10.705039	0.982306	0.0298016
10.803250	0.982306	0.0304833
10.901461	0.982306	0.0295655
10.999673	0.982306	0.028386
11.097884	0.982306	0.0288504
11.196095	0.982306	0.0306103
11.294307	0.982306	0.0312248
11.392518	0.982306	0.0296938
11.490730	0.982306	0.0280542
11.588941	0.982306	0.0284607
11.687152	0.982306	0.0301032
11.785364	0.982306	0.0307877
11.883575	0.982306	0.0298809
11.981786	0.982306	0.0287786
12.079998	0.982306	0.0289012
12.178209	0.982306	0.0300144
12.276420	0.982306	0.0306226
12.374632	0.982306	0.0302927
12.472843	0.982306	0.0297073
12.571055	0.982306	0.0296287
12.669266	0.982306	0.0303784
12.767477	0.982306	0.030926
12.865689	0.982306	0.0305751
12.963900	0.982306	0.030099
13.062111	0.982306	0.0302709
13.160323	0.982306	0.0306971
13.258534	0.982306	0.0309508
13.356745	0.982306	0.030584
13.454957	0.982306	0.029939
13.553168	0.982306	0.02995
13.651380	0.982306	0.0308041
13.749591	0.982306	0.0316591
13.847802	0.982306	0.0319409
13.946014	0.982306	0.0321694
14.044225	0.982306	0.0339057
14.142436	0.982306	0.037348
14.240648	0.982306	0.0410387
14.338859	0.982306	0.0445433
14.437070	0.982306	0.0486563
14.535282	0.982306	0.0544584
14.633493	0.982306	0.0615824
14.731705	0.982306	0.0683895
14.829916	0.982306	0.0747951
14.928127	0.982306	0.0824675
15.026339	0.982306	0.0918255
15.124550	0.982306	0.101372
15.222761	0.982306	0.109342
15.320973	0.982306	0.114916
15.419184	0.982306	0.118218
15.517395	0.982306	0.119315
15.615607	0.982306	0.117865
15.713818	0.982306	0.113571
15.812030	0.982306	0.106248
15.910241	0.982306	0.0961731
16.008452	0.982306	0.0848682
16.106664	0.982306	0.0739043
16.204875	0.982306	0.0639864
16.303086	0.982306	0.054618
16.401298	0.982306	0.0463058
16.499509	0.982306	0.0406672
16.597720	0.982306	0.0382387
16.695932	0.982306	0.0372176
16.794143	0.982306	0.0355674
16.892355	0.982306	0.0331836
16.990566	0.982306	0.0320054
17.088777	0.982306	0.0327648
17.186989	0.982306	0.033687
17.285200	0.982306	0.0331699
0.000000	1.080536	0.0256929
0.098211	1.080536	0.0256798
0.196423	1.080536	0.0250742
0.294634	1.080536	0.0256828
0.392845	1.080536	0.0286064
0.491057	1.080536	0.0314689
0.589268	1.080536	0.0318022
0.687480	1.080536	0.0305691
0.785691	1.080536	0.0303276
0.883902	1.080536	0.0317482
0.982114	1.080536	0.0327592
1.080325	1.080536	0.031101
1.178536	1.080536	0.028205
1.276748	1.080536	0.0268559
1.374959	1.080536	0.0275635
1.473170	1.080536	0.0283994
1.571382	1.080536	0.0273942
1.669593	1.080536	0.025064
1.767805	1.080536	0.0241369
1.866016	1.080536	0.02526
1.964227	1.080536	0.0265429
2.062439	1.080536	0.0261266
2.160650	1.080536	0.0247487
2.258861	1.080536	0.0248795
2.357073	1.080536	0.0271509
2.455284	1.080536	0.0298374
2.553495	1.080536	0.0314187
2.651707	1.080536	0.0319868
2.749918	1.080536	0.0329181
2.848130	1.080536	0.0350742
2.946341	1.080536	0.0378589
3.044552	1.080536	0.0402096
3.142764	1.080536	0.0414828
3.240975	1.080536	0.0425483
3.339186	1.080536	0.0445129
3.437398	1.080536	0.0464598
3.535609	1.080536	0.0466095
3.633820	1.080536	0.044672
3.732032	1.080536	0.0420918
3.830243	1.080536	0.0400572
3.928455	1.080536	0.0378611
4.026666	1.080536	0.0344211
4.124877	1.080536	0.0306896
4.223089	1.080536	0.0283326
4.321300	1.080536	0.0275629
4.419511	1.080536	0.027139
4.517723	1.080536	0.0260098
4.615934	1.080536	0.0242965
4.714145	1.080536	0.0237284
4.812357	1.080536	0.0248197
4.910568	1.080536	0.0261047
5.008780	1.080536	0.0259721
[truncated: 28,268 more rows]
