# Supplementary material for: Cyclodehydrogenation of molecular nanographene precursors catalyzed by atomic hydrogen
Source: Nat Commun. 2025 Jan 15;16:691. doi: 10.1038/s41467-024-54774-1 (PMC11735845; doi:10.1038/s41467-024-54774-1)
Supplement: Supplementary file 4 — Source Data [file 41467_2024_54774_MOESM4_ESM.zip › Source Data/Suppl Figure 7/Suppl Figure 7c.txt]

X[nm]		Y[nm]		Z[nm]
0.000000	0.000000	0.0326083
0.029354	0.000000	0.032655
0.058708	0.000000	0.0327017
0.088063	0.000000	0.0324465
0.117417	0.000000	0.0305375
0.146771	0.000000	0.027987
0.176125	0.000000	0.0276941
0.205479	0.000000	0.0269044
0.234834	0.000000	0.0266744
0.264188	0.000000	0.0250295
0.293542	0.000000	0.024158
0.322896	0.000000	0.0234375
0.352250	0.000000	0.0234842
0.381605	0.000000	0.0235309
0.410959	0.000000	0.0224519
0.440313	0.000000	0.0224986
0.469667	0.000000	0.0225453
0.499022	0.000000	0.0228058
0.528376	0.000000	0.0236009
0.557730	0.000000	0.0236475
0.587084	0.000000	0.0236942
0.616438	0.000000	0.0237409
0.645793	0.000000	0.0225739
0.675147	0.000000	0.0224697
0.704501	0.000000	0.0226673
0.733855	0.000000	0.022714
0.763209	0.000000	0.0226097
0.792564	0.000000	0.0226564
0.821918	0.000000	0.0232251
0.851272	0.000000	0.0234667
0.880626	0.000000	0.0235134
0.909980	0.000000	0.0241009
0.939335	0.000000	0.0262983
0.968689	0.000000	0.0265399
0.998043	0.000000	0.0266432
1.027397	0.000000	0.0266899
1.056751	0.000000	0.0267617
1.086106	0.000000	0.0268965
1.115460	0.000000	0.0301881
1.144814	0.000000	0.0302347
1.174168	0.000000	0.0302814
1.203523	0.000000	0.0303659
1.232877	0.000000	0.0319092
1.262231	0.000000	0.0322389
1.291585	0.000000	0.0322856
1.320939	0.000000	0.032326
1.350294	0.000000	0.0324293
1.379648	0.000000	0.0331551
1.409002	0.000000	0.0338181
1.438356	0.000000	0.0333051
1.467710	0.000000	0.0338423
1.497065	0.000000	0.033889
1.526419	0.000000	0.0340049
1.555773	0.000000	0.0339824
1.585127	0.000000	0.0342806
1.614481	0.000000	0.0345159
1.643836	0.000000	0.0348708
1.673190	0.000000	0.0350558
1.702544	0.000000	0.0354295
1.731898	0.000000	0.035973
1.761252	0.000000	0.0362272
1.790607	0.000000	0.0367644
1.819961	0.000000	0.0368111
1.849315	0.000000	0.0370213
1.878669	0.000000	0.0384892
1.908023	0.000000	0.0408564
1.937378	0.000000	0.040903
1.966732	0.000000	0.0409623
1.996086	0.000000	0.0425874
2.025440	0.000000	0.0455206
2.054795	0.000000	0.0476613
2.084149	0.000000	0.0482551
2.113503	0.000000	0.0498425
2.142857	0.000000	0.0516123
2.172211	0.000000	0.052357
2.201566	0.000000	0.0536991
2.230920	0.000000	0.0551607
2.260274	0.000000	0.0573518
2.289628	0.000000	0.0573985
2.318982	0.000000	0.0576464
2.348337	0.000000	0.059391
2.377691	0.000000	0.0622299
2.407045	0.000000	0.0634336
2.436399	0.000000	0.0639457
2.465753	0.000000	0.0640867
2.495108	0.000000	0.0641585
2.524462	0.000000	0.0650479
2.553816	0.000000	0.0656417
2.583170	0.000000	0.0661349
2.612524	0.000000	0.0661816
2.641879	0.000000	0.0662283
2.671233	0.000000	0.0662749
2.700587	0.000000	0.0657368
2.729941	0.000000	0.0638403
2.759295	0.000000	0.0625727
2.788650	0.000000	0.0608775
2.818004	0.000000	0.0586037
2.847358	0.000000	0.0562607
2.876712	0.000000	0.0519809
2.906067	0.000000	0.0513421
2.935421	0.000000	0.0473453
2.964775	0.000000	0.0436754
2.994129	0.000000	0.0393453
3.023483	0.000000	0.0384927
3.052838	0.000000	0.0371056
3.082192	0.000000	0.0354858
3.111546	0.000000	0.0304388
3.140900	0.000000	0.0297686
3.170254	0.000000	0.0298153
3.199609	0.000000	0.0291199
3.228963	0.000000	0.0264436
3.258317	0.000000	0.0259747
3.287671	0.000000	0.0254491
3.317025	0.000000	0.0254958
3.346380	0.000000	0.0240772
3.375734	0.000000	0.0236208
3.405088	0.000000	0.0233657
3.434442	0.000000	0.0227458
3.463796	0.000000	0.0221825
3.493151	0.000000	0.0221852
3.522505	0.000000	0.0222318
3.551859	0.000000	0.0220773
3.581213	0.000000	0.0218976
3.610568	0.000000	0.0219443
3.639922	0.000000	0.021991
3.669276	0.000000	0.0222641
3.698630	0.000000	0.0220718
3.727984	0.000000	0.0213387
3.757339	0.000000	0.0213854
3.786693	0.000000	0.021495
3.816047	0.000000	0.0222585
3.845401	0.000000	0.0226637
3.874755	0.000000	0.023377
3.904110	0.000000	0.0234236
3.933464	0.000000	0.0239105
3.962818	0.000000	0.0239572
3.992172	0.000000	0.0235637
4.021526	0.000000	0.0236104
4.050881	0.000000	0.024047
4.080235	0.000000	0.0240937
4.109589	0.000000	0.0241404
4.138943	0.000000	0.0243128
4.168297	0.000000	0.0244979
4.197652	0.000000	0.0248275
4.227006	0.000000	0.0248742
4.256360	0.000000	0.0249209
4.285714	0.000000	0.0249676
4.315068	0.000000	0.0249325
4.344423	0.000000	0.0249792
4.373777	0.000000	0.024592
4.403131	0.000000	0.0244312
4.432485	0.000000	0.0244779
4.461840	0.000000	0.0246755
4.491194	0.000000	0.0247222
4.520548	0.000000	0.0242469
4.549902	0.000000	0.0242936
4.579256	0.000000	0.0242837
4.608611	0.000000	0.0243304
4.637965	0.000000	0.0232954
4.667319	0.000000	0.0233421
4.696673	0.000000	0.0233888
4.726027	0.000000	0.0236808
4.755382	0.000000	0.0237275
4.784736	0.000000	0.0237741
4.814090	0.000000	0.0238208
4.843444	0.000000	0.0238675
4.872798	0.000000	0.0239142
4.902153	0.000000	0.0225586
4.931507	0.000000	0.0248188
4.960861	0.000000	0.025878
4.990215	0.000000	0.0250631
5.019569	0.000000	0.0251098
5.048924	0.000000	0.0251565
5.078278	0.000000	0.0252032
5.107632	0.000000	0.0252499
5.136986	0.000000	0.0263027
5.166341	0.000000	0.0263494
5.195695	0.000000	0.0263961
5.225049	0.000000	0.0266881
5.254403	0.000000	0.0267347
5.283757	0.000000	0.0268569
5.313112	0.000000	0.0269036
5.342466	0.000000	0.0269503
5.371820	0.000000	0.0274435
5.401174	0.000000	0.0274901
5.430528	0.000000	0.0275368
5.459883	0.000000	0.0278351
5.489237	0.000000	0.0287056
5.518591	0.000000	0.0299596
5.547945	0.000000	0.0290316
5.577299	0.000000	0.0291601
5.606654	0.000000	0.0292067
5.636008	0.000000	0.0293729
5.665362	0.000000	0.0294196
5.694716	0.000000	0.0303152
5.724070	0.000000	0.0303619
5.753425	0.000000	0.0304086
5.782779	0.000000	0.0296064
5.812133	0.000000	0.029804
5.841487	0.000000	0.0298507
5.870841	0.000000	0.0302684
5.900196	0.000000	0.0308496
5.929550	0.000000	0.0303618
5.958904	0.000000	0.0304085
5.988258	0.000000	0.0304551
6.017613	0.000000	0.0305018
6.046967	0.000000	0.0304982
6.076321	0.000000	0.0305449
6.105675	0.000000	0.0307048
6.135029	0.000000	0.0307955
6.164384	0.000000	0.0305655
6.193738	0.000000	0.0306122
6.223092	0.000000	0.0309356
6.252446	0.000000	0.0309823
6.281800	0.000000	0.0309661
6.311155	0.000000	0.030887
6.340509	0.000000	0.0307513
6.369863	0.000000	0.030798
6.399217	0.000000	0.030373
6.428571	0.000000	0.0303883
6.457926	0.000000	0.030435
6.487280	0.000000	0.0316702
6.516634	0.000000	0.0323143
6.545988	0.000000	0.032361
6.575342	0.000000	0.0324077
6.604697	0.000000	0.0324921
6.634051	0.000000	0.0325388
6.663405	0.000000	0.0325855
6.692759	0.000000	0.0327328
6.722114	0.000000	0.0327795
6.751468	0.000000	0.0328262
6.780822	0.000000	0.0328729
6.810176	0.000000	0.0329195
6.839530	0.000000	0.0321173
6.868885	0.000000	0.032164
6.898239	0.000000	0.0321163
6.927593	0.000000	0.0320624
6.956947	0.000000	0.0317947
6.986301	0.000000	0.0318414
7.015656	0.000000	0.0313912
7.045010	0.000000	0.0312178
7.074364	0.000000	0.0305162
7.103718	0.000000	0.0301793
7.133072	0.000000	0.0306096
7.162427	0.000000	0.0310084
7.191781	0.000000	0.0306401
7.221135	0.000000	0.0300327
7.250489	0.000000	0.0300794
7.279843	0.000000	0.0302142
7.309198	0.000000	0.0302608
7.338552	0.000000	0.0299051
7.367906	0.000000	0.0294109
7.397260	0.000000	0.0304009
7.426614	0.000000	0.0304476
7.455969	0.000000	0.0304943
7.485323	0.000000	0.0306919
7.514677	0.000000	0.0307386
7.544031	0.000000	0.0295276
7.573386	0.000000	0.0288637
7.602740	0.000000	0.0289104
7.632094	0.000000	0.028957
7.661448	0.000000	0.0291924
7.690802	0.000000	0.0292391
7.720157	0.000000	0.0292103
7.749511	0.000000	0.029301
7.778865	0.000000	0.0294295
7.808219	0.000000	0.0298786
7.837573	0.000000	0.0299253
7.866928	0.000000	0.0295695
7.896282	0.000000	0.029176
7.925636	0.000000	0.0292227
7.954990	0.000000	0.0292694
7.984344	0.000000	0.0292406
8.013699	0.000000	0.0291301
8.043053	0.000000	0.0291768
8.072407	0.000000	0.0292235
8.101761	0.000000	0.0292702
8.131115	0.000000	0.029298
8.160470	0.000000	0.0295145
8.189824	0.000000	0.0295612
8.219178	0.000000	0.0294632
8.248532	0.000000	0.0295099
8.277886	0.000000	0.0297012
8.307241	0.000000	0.0304397
8.336595	0.000000	0.0303983
8.365949	0.000000	0.0300865
8.395303	0.000000	0.0301332
8.424658	0.000000	0.0305384
8.454012	0.000000	0.0307926
8.483366	0.000000	0.0308393
8.512720	0.000000	0.030886
8.542074	0.000000	0.0309327
8.571429	0.000000	0.0309793
8.600783	0.000000	0.0312336
8.630137	0.000000	0.0317645
8.659491	0.000000	0.0321004
8.688845	0.000000	0.0321471
8.718200	0.000000	0.0321938
8.747554	0.000000	0.0322405
8.776908	0.000000	0.0320042
8.806262	0.000000	0.0320509
8.835616	0.000000	0.0320976
8.864971	0.000000	0.0321443
8.894325	0.000000	0.032191
8.923679	0.000000	0.0333696
8.953033	0.000000	0.033649
8.982387	0.000000	0.032614
9.011742	0.000000	0.0322079
9.041096	0.000000	0.0322546
9.070450	0.000000	0.0327541
9.099804	0.000000	0.0328071
9.129159	0.000000	0.033011
9.158513	0.000000	0.033196
9.187867	0.000000	0.0332427
9.217221	0.000000	0.0332894
9.246575	0.000000	0.0333361
9.275930	0.000000	0.0329866
9.305284	0.000000	0.033115
9.334638	0.000000	0.0332812
9.363992	0.000000	0.0334662
9.393346	0.000000	0.0335758
9.422701	0.000000	0.0336225
9.452055	0.000000	0.0338516
9.481409	0.000000	0.033741
9.510763	0.000000	0.033555
9.540117	0.000000	0.0335766
9.569472	0.000000	0.0338811
9.598826	0.000000	0.0339278
9.628180	0.000000	0.0339745
9.657534	0.000000	0.0327006
9.686888	0.000000	0.0327473
9.716243	0.000000	0.0336618
9.745597	0.000000	0.0337085
9.774951	0.000000	0.0337551
9.804305	0.000000	0.0338018
9.833659	0.000000	0.0338485
9.863014	0.000000	0.0347379
9.892368	0.000000	0.0347846
9.921722	0.000000	0.0348313
9.951076	0.000000	0.034878
9.980431	0.000000	0.0350881
10.009785	0.000000	0.0351348
10.039139	0.000000	0.0356595
10.068493	0.000000	0.0361212
10.097847	0.000000	0.03652
10.127202	0.000000	0.0362146
10.156556	0.000000	0.0362172
10.185910	0.000000	0.0358552
10.215264	0.000000	0.0363106
10.244618	0.000000	0.0375396
10.273973	0.000000	0.0377875
10.303327	0.000000	0.0376329
10.332681	0.000000	0.0376922
10.362035	0.000000	0.0379213
10.391389	0.000000	0.0379679
10.420744	0.000000	0.0380146
10.450098	0.000000	0.0380613
10.479452	0.000000	0.0385859
10.508806	0.000000	0.0386892
10.538160	0.000000	0.0394654
10.567515	0.000000	0.0395372
10.596869	0.000000	0.0397977
10.626223	0.000000	0.0405236
10.655577	0.000000	0.0406835
10.684932	0.000000	0.040617
10.714286	0.000000	0.0413365
10.743640	0.000000	0.0414838
10.772994	0.000000	0.0420839
10.802348	0.000000	0.0428286
10.831703	0.000000	0.0423094
10.861057	0.000000	0.042922
10.890411	0.000000	0.0440629
10.919765	0.000000	0.0443486
10.949119	0.000000	0.0445336
10.978474	0.000000	0.0445803
11.007828	0.000000	0.044627
11.037182	0.000000	0.0449818
11.066536	0.000000	0.0473553
11.095890	0.000000	0.0476472
11.125245	0.000000	0.0479077
11.154599	0.000000	0.048206
11.183953	0.000000	0.0480388
11.213307	0.000000	0.0480855
11.242661	0.000000	0.0486919
11.272016	0.000000	0.0490341
11.301370	0.000000	0.0490808
11.330724	0.000000	0.0500457
11.360078	0.000000	0.0500923
11.389432	0.000000	0.0514974
11.418787	0.000000	0.0524748
11.448141	0.000000	0.0525215
11.477495	0.000000	0.0528763
11.506849	0.000000	0.0537531
11.536204	0.000000	0.0547556
11.565558	0.000000	0.0549218
11.594912	0.000000	0.0556099
11.624266	0.000000	0.0561534
11.653620	0.000000	0.0588098
11.682975	0.000000	0.0608563
11.712329	0.000000	0.0616576
11.741683	0.000000	0.0630941
11.771037	0.000000	0.0635369
11.800391	0.000000	0.0678158
11.829746	0.000000	0.0710382
11.859100	0.000000	0.0723804
11.888454	0.000000	0.0760115
11.917808	0.000000	0.0783473
11.947162	0.000000	0.0829028
11.976517	0.000000	0.0847292
12.005871	0.000000	0.0853607
12.035225	0.000000	0.0877342
12.064579	0.000000	0.0888248
12.093933	0.000000	0.0919403
12.123288	0.000000	0.102948
12.152642	0.000000	0.102995
12.181996	0.000000	0.103588
12.211350	0.000000	0.103635
12.240705	0.000000	0.107405
12.270059	0.000000	0.108747
12.299413	0.000000	0.108907
12.328767	0.000000	0.109846
12.358121	0.000000	0.110264
12.387476	0.000000	0.110311
12.416830	0.000000	0.110401
12.446184	0.000000	0.111152
12.475538	0.000000	0.111432
12.504892	0.000000	0.111504
12.534247	0.000000	0.11155
12.563601	0.000000	0.111905
12.592955	0.000000	0.112266
12.622309	0.000000	0.114344
12.651663	0.000000	0.115529
12.681018	0.000000	0.116645
12.710372	0.000000	0.117037
12.739726	0.000000	0.117084
12.769080	0.000000	0.117131
12.798434	0.000000	0.116913
12.827789	0.000000	0.116589
12.857143	0.000000	0.116013
12.886497	0.000000	0.115148
12.915851	0.000000	0.115195
12.945205	0.000000	0.115644
12.974560	0.000000	0.114936
13.003914	0.000000	0.112687
13.033268	0.000000	0.11269
13.062622	0.000000	0.112737
13.091977	0.000000	0.112312
13.121331	0.000000	0.112207
13.150685	0.000000	0.112103
13.180039	0.000000	0.112144
13.209393	0.000000	0.108882
13.238748	0.000000	0.107684
13.268102	0.000000	0.107316
13.297456	0.000000	0.104828
13.326810	0.000000	0.10234
13.356164	0.000000	0.0984254
13.385519	0.000000	0.0977363
13.414873	0.000000	0.0940539
13.444227	0.000000	0.0906104
13.473581	0.000000	0.0876386
13.502935	0.000000	0.0827299
13.532290	0.000000	0.0821226
13.561644	0.000000	0.0804399
13.590998	0.000000	0.0771285
13.620352	0.000000	0.0731254
13.649706	0.000000	0.0716502
13.679061	0.000000	0.0697286
13.708415	0.000000	0.0646627
13.737769	0.000000	0.0634831
13.767123	0.000000	0.0606182
13.796477	0.000000	0.0586148
13.825832	0.000000	0.056995
13.855186	0.000000	0.0562179
13.884540	0.000000	0.0548937
13.913894	0.000000	0.0532111
13.943249	0.000000	0.0532577
13.972603	0.000000	0.0517575
14.001957	0.000000	0.0516469
14.031311	0.000000	0.0516936
14.060665	0.000000	0.0514259
14.090020	0.000000	0.051787
14.119374	0.000000	0.0518274
14.148728	0.000000	0.0515659
14.178082	0.000000	0.051556
14.207436	0.000000	0.0516027
14.236791	0.000000	0.0516494
14.266145	0.000000	0.0516961
14.295499	0.000000	0.0514472
14.324853	0.000000	0.0509783
14.354207	0.000000	0.0515532
14.383562	0.000000	0.052103
14.412916	0.000000	0.0526402
14.442270	0.000000	0.0526869
14.471624	0.000000	0.0540164
14.500978	0.000000	0.0540883
14.530333	0.000000	0.05455
14.559687	0.000000	0.054691
14.589041	0.000000	0.0547377
14.618395	0.000000	0.0555893
14.647750	0.000000	0.055636
14.677104	0.000000	0.0554186
14.706458	0.000000	0.0557797
14.735812	0.000000	0.0558264
14.765166	0.000000	0.0560869
14.794521	0.000000	0.0561336
14.823875	0.000000	0.0561803
14.853229	0.000000	0.056227
14.882583	0.000000	0.0566195
14.911937	0.000000	0.056924
14.941292	0.000000	0.0569707
14.970646	0.000000	0.0577532
15.000000	0.000000	0.0577999
0.000000	0.029405	0.0321103
0.029354	0.029405	0.032157
0.058708	0.029405	0.0322037
0.088063	0.029405	0.031043
0.117417	0.029405	0.0289767
0.146771	0.029405	0.0280235
0.176125	0.029405	0.0268502
0.205479	0.029405	0.0266642
0.234834	0.029405	0.0241012
0.264188	0.029405	0.0233807
0.293542	0.029405	0.0234274
0.322896	0.029405	0.0234741
0.352250	0.029405	0.0220241
0.381605	0.029405	0.0220708
0.410959	0.029405	0.0220042
0.440313	0.029405	0.0220509
0.469667	0.029405	0.0220976
0.499022	0.029405	0.0226285
0.528376	0.029405	0.0226752
0.557730	0.029405	0.0229357
0.587084	0.029405	0.0229824
0.616438	0.029405	0.0230291
0.645793	0.029405	0.0226104
0.675147	0.029405	0.0221855
0.704501	0.029405	0.0222322
0.733855	0.029405	0.0222852
0.763209	0.029405	0.0226463
0.792564	0.029405	0.0228439
0.821918	0.029405	0.0232616
0.851272	0.029405	0.0235032
0.880626	0.029405	0.0235499
0.909980	0.029405	0.024521
0.939335	0.029405	0.0263348
0.968689	0.029405	0.0265764
0.998043	0.029405	0.0266797
1.027397	0.029405	0.0268396
1.056751	0.029405	0.0268863
1.086106	0.029405	0.0278448
1.115460	0.029405	0.0287593
1.144814	0.029405	0.0302713
1.174168	0.029405	0.0303557
1.203523	0.029405	0.0304024
1.232877	0.029405	0.0304491
1.262231	0.029405	0.0319924
1.291585	0.029405	0.0323158
1.320939	0.029405	0.0324191
1.350294	0.029405	0.0324658
1.379648	0.029405	0.0325125
1.409002	0.029405	0.0327541
1.438356	0.029405	0.0339013
1.467710	0.029405	0.033948
1.497065	0.029405	0.0341771
1.526419	0.029405	0.0342237
1.555773	0.029405	0.0340189
1.585127	0.029405	0.0340656
1.614481	0.029405	0.0345525
1.643836	0.029405	0.0350456
1.673190	0.029405	0.0354193
1.702544	0.029405	0.035466
1.731898	0.029405	0.0360095
1.761252	0.029405	0.0363706
1.790607	0.029405	0.0368512
1.819961	0.029405	0.0370111
1.849315	0.029405	0.0370578
1.878669	0.029405	0.0399784
1.908023	0.029405	0.0408929
1.937378	0.029405	0.0413106
1.966732	0.029405	0.0413573
1.996086	0.029405	0.0448501
2.025440	0.029405	0.0476512
2.054795	0.029405	0.0478048
2.084149	0.029405	0.0498324
2.113503	0.029405	0.0506211
2.142857	0.029405	0.0521708
2.172211	0.029405	0.053689
2.201566	0.029405	0.0550311
2.230920	0.029405	0.0573417
2.260274	0.029405	0.0573884
2.289628	0.029405	0.0577683
2.318982	0.029405	0.0593809
2.348337	0.029405	0.0607859
2.377691	0.029405	0.0622664
2.407045	0.029405	0.0626464
2.436399	0.029405	0.0639633
2.465753	0.029405	0.0641484
2.495108	0.029405	0.0641951
2.524462	0.029405	0.0644556
2.553816	0.029405	0.0651311
2.583170	0.029405	0.0657249
2.612524	0.029405	0.0659037
2.641879	0.029405	0.0662648
2.671233	0.029405	0.065865
2.700587	0.029405	0.0654086
2.729941	0.029405	0.0628707
2.759295	0.029405	0.0623891
2.788650	0.029405	0.060914
2.818004	0.029405	0.0563449
2.847358	0.029405	0.0562972
2.876712	0.029405	0.0520174
2.906067	0.029405	0.0485676
2.935421	0.029405	0.0468095
2.964775	0.029405	0.0437119
2.994129	0.029405	0.0395516
3.023483	0.029405	0.0385292
3.052838	0.029405	0.0369786
3.082192	0.029405	0.0355223
3.111546	0.029405	0.0304753
3.140900	0.029405	0.0298051
3.170254	0.029405	0.0294996
3.199609	0.029405	0.0291564
3.228963	0.029405	0.0264802
3.258317	0.029405	0.0254389
3.287671	0.029405	0.0254856
3.317025	0.029405	0.0254317
3.346380	0.029405	0.0236107
3.375734	0.029405	0.0233744
3.405088	0.029405	0.0231444
3.434442	0.029405	0.0227823
3.463796	0.029405	0.022175
3.493151	0.029405	0.0222657
3.522505	0.029405	0.0223124
3.551859	0.029405	0.0221138
3.581213	0.029405	0.0220536
3.610568	0.029405	0.0219808
3.639922	0.029405	0.022147
3.669276	0.029405	0.0220742
3.698630	0.029405	0.0221083
3.727984	0.029405	0.0218154
3.757339	0.029405	0.0214219
3.786693	0.029405	0.0215315
3.816047	0.029405	0.0221504
3.845401	0.029405	0.0227002
3.874755	0.029405	0.0230487
3.904110	0.029405	0.0234602
3.933464	0.029405	0.0235069
3.962818	0.029405	0.0235535
3.992172	0.029405	0.0236002
4.021526	0.029405	0.0236469
4.050881	0.029405	0.0233855
4.080235	0.029405	0.0234322
4.109589	0.029405	0.0241769
4.138943	0.029405	0.0242236
4.168297	0.029405	0.024396
4.197652	0.029405	0.0245811
4.227006	0.029405	0.0247724
4.256360	0.029405	0.0248757
4.285714	0.029405	0.0249224
4.315068	0.029405	0.0249691
4.344423	0.029405	0.024934
4.373777	0.029405	0.0248549
4.403131	0.029405	0.0244677
4.432485	0.029405	0.0245144
4.461840	0.029405	0.024712
4.491194	0.029405	0.0247587
4.520548	0.029405	0.0244847
4.549902	0.029405	0.0245314
4.579256	0.029405	0.024578
4.608611	0.029405	0.0246247
4.637965	0.029405	0.0246714
4.667319	0.029405	0.0247181
4.696673	0.029405	0.0246768
4.726027	0.029405	0.0247235
4.755382	0.029405	0.0247701
4.784736	0.029405	0.0248168
4.814090	0.029405	0.0248698
4.843444	0.029405	0.0254573
4.872798	0.029405	0.0258939
4.902153	0.029405	0.0261858
4.931507	0.029405	0.026264
4.960861	0.029405	0.0263107
4.990215	0.029405	0.0263574
5.019569	0.029405	0.026404
5.048924	0.029405	0.0255578
5.078278	0.029405	0.0257742
5.107632	0.029405	0.0262926
5.136986	0.029405	0.0263393
5.166341	0.029405	0.0272349
5.195695	0.029405	0.0270615
5.225049	0.029405	0.0271082
5.254403	0.029405	0.0271549
5.283757	0.029405	0.0272016
5.313112	0.029405	0.0272483
5.342466	0.029405	0.0278924
5.371820	0.029405	0.0279516
5.401174	0.029405	0.0279983
5.430528	0.029405	0.0285229
5.459883	0.029405	0.0285696
5.489237	0.029405	0.0289748
5.518591	0.029405	0.0291032
5.547945	0.029405	0.0294455
5.577299	0.029405	0.0291966
5.606654	0.029405	0.0292433
5.636008	0.029405	0.02929
5.665362	0.029405	0.0299907
5.694716	0.029405	0.0301191
5.724070	0.029405	0.0302475
5.753425	0.029405	0.0304452
5.782779	0.029405	0.0306428
5.812133	0.029405	0.0307712
5.841487	0.029405	0.0307927
5.870841	0.029405	0.0310721
5.900196	0.029405	0.0308861
5.929550	0.029405	0.0309328
5.958904	0.029405	0.030445
5.988258	0.029405	0.0310262
6.017613	0.029405	0.0310037
6.046967	0.029405	0.0310504
6.076321	0.029405	0.0307386
6.105675	0.029405	0.0307853
6.135029	0.029405	0.030788
6.164384	0.029405	0.0308787
6.193738	0.029405	0.0309254
6.223092	0.029405	0.0309721
6.252446	0.029405	0.0310188
6.281800	0.029405	0.0310655
6.311155	0.029405	0.0310493
6.340509	0.029405	0.0312846
6.369863	0.029405	0.0308345
6.399217	0.029405	0.0307491
6.428571	0.029405	0.0304248
6.457926	0.029405	0.0314462
6.487280	0.029405	0.0316564
6.516634	0.029405	0.031766
6.545988	0.029405	0.0321837
6.575342	0.029405	0.0322304
6.604697	0.029405	0.0322771
6.634051	0.029405	0.0323741
6.663405	0.029405	0.0324208
6.692759	0.029405	0.0327693
6.722114	0.029405	0.032816
6.751468	0.029405	0.0328627
6.780822	0.029405	0.0329094
6.810176	0.029405	0.0323335
6.839530	0.029405	0.0321538
6.868885	0.029405	0.0321062
6.898239	0.029405	0.0320522
6.927593	0.029405	0.0317845
6.956947	0.029405	0.0318312
6.986301	0.029405	0.0318779
7.015656	0.029405	0.0314278
7.045010	0.029405	0.030506
7.074364	0.029405	0.0305527
7.103718	0.029405	0.0305994
7.133072	0.029405	0.0306461
7.162427	0.029405	0.0306928
7.191781	0.029405	0.0306766
7.221135	0.029405	0.0304214
7.250489	0.029405	0.0298518
7.279843	0.029405	0.0298482
7.309198	0.029405	0.0298949
7.338552	0.029405	0.0299416
7.367906	0.029405	0.0303908
7.397260	0.029405	0.0297709
7.426614	0.029405	0.0298175
7.455969	0.029405	0.0298642
7.485323	0.029405	0.0299109
7.514677	0.029405	0.0299576
7.544031	0.029405	0.0288535
7.573386	0.029405	0.0289002
7.602740	0.029405	0.0289469
7.632094	0.029405	0.0291068
7.661448	0.029405	0.0291534
7.690802	0.029405	0.0292001
7.720157	0.029405	0.0293223
7.749511	0.029405	0.0294193
7.778865	0.029405	0.029466
7.808219	0.029405	0.0295127
7.837573	0.029405	0.0299618
7.866928	0.029405	0.029606
7.896282	0.029405	0.0293886
7.925636	0.029405	0.0292592
7.954990	0.029405	0.0292305
7.984344	0.029405	0.0292771
8.013699	0.029405	0.0291666
8.043053	0.029405	0.0291944
8.072407	0.029405	0.0292474
8.101761	0.029405	0.0292878
8.131115	0.029405	0.0293345
8.160470	0.029405	0.0293812
8.189824	0.029405	0.0294279
8.219178	0.029405	0.0296444
8.248532	0.029405	0.0296785
8.277886	0.029405	0.0297377
8.307241	0.029405	0.0297719
8.336595	0.029405	0.0300387
8.365949	0.029405	0.0301231
8.395303	0.029405	0.0305282
8.424658	0.029405	0.0305749
8.454012	0.029405	0.0308291
8.483366	0.029405	0.0308758
8.512720	0.029405	0.0309225
8.542074	0.029405	0.0309692
8.571429	0.029405	0.0312171
8.600783	0.029405	0.0312701
8.630137	0.029405	0.0314803
8.659491	0.029405	0.0318477
8.688845	0.029405	0.0318
8.718200	0.029405	0.0317524
8.747554	0.029405	0.0317991
8.776908	0.029405	0.0318458
8.806262	0.029405	0.0318925
8.835616	0.029405	0.0319014
8.864971	0.029405	0.0321808
8.894325	0.029405	0.0324476
8.923679	0.029405	0.0331168
8.953033	0.029405	0.0321511
8.982387	0.029405	0.0321978
9.011742	0.029405	0.0322445
9.041096	0.029405	0.0327439
9.070450	0.029405	0.0327906
9.099804	0.029405	0.0328436
9.129159	0.029405	0.0330475
9.158513	0.029405	0.0330942
9.187867	0.029405	0.033688
9.217221	0.029405	0.0333259
9.246575	0.029405	0.0330582
9.275930	0.029405	0.0331049
9.305284	0.029405	0.0331515
9.334638	0.029405	0.0333177
9.363992	0.029405	0.0335028
9.393346	0.029405	0.0335494
9.422701	0.029405	0.033659
9.452055	0.029405	0.0337057
9.481409	0.029405	0.0339348
9.510763	0.029405	0.0338242
9.540117	0.029405	0.0338709
9.569472	0.029405	0.0339176
9.598826	0.029405	0.0339643
9.628180	0.029405	0.034011
9.657534	0.029405	0.0339445
9.686888	0.029405	0.0339912
9.716243	0.029405	0.0340379
9.745597	0.029405	0.0345625
9.774951	0.029405	0.0346092
9.804305	0.029405	0.0346559
9.833659	0.029405	0.0351868
9.863014	0.029405	0.0350385
9.892368	0.029405	0.0352802
9.921722	0.029405	0.0351319
9.951076	0.029405	0.0351786
9.980431	0.029405	0.0352253
10.009785	0.029405	0.0356493
10.039139	0.029405	0.0363626
10.068493	0.029405	0.0365099
10.097847	0.029405	0.0364559
10.127202	0.029405	0.0366033
10.156556	0.029405	0.0362978
10.185910	0.029405	0.0366966
10.215264	0.029405	0.0369194
10.244618	0.029405	0.0375195
10.273973	0.029405	0.0376228
10.303327	0.029405	0.0378707
10.332681	0.029405	0.0379111
10.362035	0.029405	0.0379641
10.391389	0.029405	0.0380108
10.420744	0.029405	0.0380763
10.450098	0.029405	0.0385318
10.479452	0.029405	0.0385785
10.508806	0.029405	0.0387258
10.538160	0.029405	0.0395019
10.567515	0.029405	0.0396744
10.596869	0.029405	0.0402367
10.626223	0.029405	0.0406733
10.655577	0.029405	0.041003
10.684932	0.029405	0.0413264
10.714286	0.029405	0.0414737
10.743640	0.029405	0.0426334
10.772994	0.029405	0.0428185
10.802348	0.029405	0.0428652
10.831703	0.029405	0.0429119
10.861057	0.029405	0.0429586
10.890411	0.029405	0.0440995
10.919765	0.029405	0.0443851
10.949119	0.029405	0.0444318
10.978474	0.029405	0.0446168
11.007828	0.029405	0.0446635
11.037182	0.029405	0.0451001
11.066536	0.029405	0.0473038
11.095890	0.029405	0.0476083
11.125245	0.029405	0.0479443
11.154599	0.029405	0.0480287
11.183953	0.029405	0.0480754
11.213307	0.029405	0.0483359
11.242661	0.029405	0.0489422
11.272016	0.029405	0.0489889
11.301370	0.029405	0.0491174
11.330724	0.029405	0.0497237
11.360078	0.029405	0.0501289
11.389432	0.029405	0.0515842
11.418787	0.029405	0.0525113
11.448141	0.029405	0.052558
11.477495	0.029405	0.0529128
11.506849	0.029405	0.0537896
11.536204	0.029405	0.0548362
11.565558	0.029405	0.0554174
11.594912	0.029405	0.0561432
11.624266	0.029405	0.0561899
11.653620	0.029405	0.0597456
11.682975	0.029405	0.0608928
11.712329	0.029405	0.0619079
11.741683	0.029405	0.0632438
11.771037	0.029405	0.0678057
11.800391	0.029405	0.0709212
11.829746	0.029405	0.0723702
11.859100	0.029405	0.0732281
11.888454	0.029405	0.0765134
11.917808	0.029405	0.0805596
11.947162	0.029405	0.0829394
11.976517	0.029405	0.0847657
12.005871	0.029405	0.0857431
12.035225	0.029405	0.0877707
12.064579	0.029405	0.0888613
12.093933	0.029405	0.0919768
12.123288	0.029405	0.102984
12.152642	0.029405	0.103031
12.181996	0.029405	0.103625
12.211350	0.029405	0.103672
12.240705	0.029405	0.104114
12.270059	0.029405	0.107488
12.299413	0.029405	0.108195
12.328767	0.029405	0.108241
12.358121	0.029405	0.108288
12.387476	0.029405	0.110347
12.416830	0.029405	0.110394
12.446184	0.029405	0.110441
12.475538	0.029405	0.110487
12.504892	0.029405	0.111282
12.534247	0.029405	0.111587
12.563601	0.029405	0.111942
12.592955	0.029405	0.112303
12.622309	0.029405	0.114381
12.651663	0.029405	0.115566
12.681018	0.029405	0.11599
12.710372	0.029405	0.116728
12.739726	0.029405	0.116856
12.769080	0.029405	0.116903
12.798434	0.029405	0.116478
12.827789	0.029405	0.116003
12.857143	0.029405	0.114918
12.886497	0.029405	0.115184
12.915851	0.029405	0.115011
12.945205	0.029405	0.115045
12.974560	0.029405	0.114972
13.003914	0.029405	0.112724
13.033268	0.029405	0.112726
13.062622	0.029405	0.112547
13.091977	0.029405	0.112392
13.121331	0.029405	0.112244
13.150685	0.029405	0.11214
13.180039	0.029405	0.110577
13.209393	0.029405	0.108592
13.238748	0.029405	0.107721
13.268102	0.029405	0.107535
13.297456	0.029405	0.104915
13.326810	0.029405	0.102377
13.356164	0.029405	0.0984619
13.385519	0.029405	0.0977728
13.414873	0.029405	0.0940904
13.444227	0.029405	0.0906469
13.473581	0.029405	0.0876751
13.502935	0.029405	0.082452
13.532290	0.029405	0.0817944
13.561644	0.029405	0.0804764
13.590998	0.029405	0.077165
13.620352	0.029405	0.0731619
13.649706	0.029405	0.0702907
13.679061	0.029405	0.068193
13.708415	0.029405	0.0646992
13.737769	0.029405	0.06296
13.767123	0.029405	0.0606547
13.796477	0.029405	0.0581797
13.825832	0.029405	0.0564593
13.855186	0.029405	0.0551037
13.884540	0.029405	0.0549302
13.913894	0.029405	0.0541846
13.943249	0.029405	0.0532943
13.972603	0.029405	0.051794
14.001957	0.029405	0.0516835
14.031311	0.029405	0.0514157
14.060665	0.029405	0.0517768
14.090020	0.029405	0.0518235
14.119374	0.029405	0.0518702
14.148728	0.029405	0.0519106
14.178082	0.029405	0.0519573
14.207436	0.029405	0.0516958
14.236791	0.029405	0.051906
14.266145	0.029405	0.0519527
14.295499	0.029405	0.0514963
14.324853	0.029405	0.0520461
14.354207	0.029405	0.0520928
14.383562	0.029405	0.05263
14.412916	0.029405	0.0526767
14.442270	0.029405	0.0536164
14.471624	0.029405	0.0540278
14.500978	0.029405	0.0540996
14.530333	0.029405	0.0545865
14.559687	0.029405	0.0547275
14.589041	0.029405	0.054856
14.618395	0.029405	0.0553617
14.647750	0.029405	0.0554084
14.677104	0.029405	0.0557695
14.706458	0.029405	0.0558162
14.735812	0.029405	0.0558629
14.765166	0.029405	0.0561171
14.794521	0.029405	0.0561701
14.823875	0.029405	0.0562168
14.853229	0.029405	0.0565213
14.882583	0.029405	0.056568
14.911937	0.029405	0.0569165
14.941292	0.029405	0.0573971
14.970646	0.029405	0.0576451
15.000000	0.029405	0.0578364
0.000000	0.058811	0.0309394
0.029354	0.058811	0.0309861
0.058708	0.058811	0.0289199
0.088063	0.058811	0.0279667
0.117417	0.058811	0.0278687
0.146771	0.058811	0.0261295
0.176125	0.058811	0.0245286
0.205479	0.058811	0.024003
0.234834	0.058811	0.0233705
0.264188	0.058811	0.0225871
0.293542	0.058811	0.0217094
0.322896	0.058811	0.0214857
0.352250	0.058811	0.0215323
0.381605	0.058811	0.021579
0.410959	0.058811	0.0217012
0.440313	0.058811	0.0216724
0.469667	0.058811	0.0217694
0.499022	0.058811	0.0218161
0.528376	0.058811	0.0218628
0.557730	0.058811	0.0219095
0.587084	0.058811	0.0219562
0.616438	0.058811	0.0220029
0.645793	0.058811	0.0220873
0.675147	0.058811	0.022134
0.704501	0.058811	0.0222687
0.733855	0.058811	0.0223154
0.763209	0.058811	0.0223684
0.792564	0.058811	0.0230188
0.821918	0.058811	0.0234931
0.851272	0.058811	0.0235398
0.880626	0.058811	0.0238254
0.909980	0.058811	0.0245576
0.939335	0.058811	0.0263713
0.968689	0.058811	0.0266696
0.998043	0.058811	0.0271753
1.027397	0.058811	0.0275616
1.056751	0.058811	0.0278347
1.086106	0.058811	0.0280386
1.115460	0.058811	0.0294876
1.144814	0.058811	0.0298424
1.174168	0.058811	0.0303922
1.203523	0.058811	0.0304389
1.232877	0.058811	0.0304856
1.262231	0.058811	0.0306895
1.291585	0.058811	0.0321637
1.320939	0.058811	0.0323487
1.350294	0.058811	0.032364
1.379648	0.058811	0.0324107
1.409002	0.058811	0.0324888
1.438356	0.058811	0.0338687
1.467710	0.058811	0.0340789
1.497065	0.058811	0.033962
1.526419	0.058811	0.0340087
1.555773	0.058811	0.0340554
1.585127	0.058811	0.0341021
1.614481	0.058811	0.034589
1.643836	0.058811	0.0352583
1.673190	0.058811	0.0354559
1.702544	0.058811	0.0359994
1.731898	0.058811	0.036046
1.761252	0.058811	0.0364072
1.790607	0.058811	0.0368878
1.819961	0.058811	0.0384689
1.849315	0.058811	0.0395091
1.878669	0.058811	0.0408827
1.908023	0.058811	0.0421557
1.937378	0.058811	0.044221
1.966732	0.058811	0.0462549
1.996086	0.058811	0.0490748
2.025440	0.058811	0.0520017
2.054795	0.058811	0.0545449
2.084149	0.058811	0.0551261
2.113503	0.058811	0.0569839
2.142857	0.058811	0.0596404
2.172211	0.058811	0.059687
2.201566	0.058811	0.0597337
2.230920	0.058811	0.0606357
2.260274	0.058811	0.0606824
2.289628	0.058811	0.0611692
2.318982	0.058811	0.0612285
2.348337	0.058811	0.0619418
2.377691	0.058811	0.0619885
2.407045	0.058811	0.0627709
2.436399	0.058811	0.0628805
2.465753	0.058811	0.0640466
2.495108	0.058811	0.0641121
2.524462	0.058811	0.063857
2.553816	0.058811	0.0640294
2.583170	0.058811	0.0645855
2.612524	0.058811	0.0646322
2.641879	0.058811	0.0644839
2.671233	0.058811	0.0644992
2.700587	0.058811	0.0628605
2.729941	0.058811	0.061442
2.759295	0.058811	0.0589481
2.788650	0.058811	0.0563347
2.818004	0.058811	0.0562871
2.847358	0.058811	0.0530448
2.876712	0.058811	0.0504629
2.906067	0.058811	0.0480068
2.935421	0.058811	0.0439596
2.964775	0.058811	0.0435409
2.994129	0.058811	0.0395881
3.023483	0.058811	0.0385657
3.052838	0.058811	0.0368516
3.082192	0.058811	0.0344835
3.111546	0.058811	0.0305118
3.140900	0.058811	0.0298416
3.170254	0.058811	0.0293789
3.199609	0.058811	0.0285012
3.228963	0.058811	0.0254288
3.258317	0.058811	0.0253748
3.287671	0.058811	0.0254215
3.317025	0.058811	0.0236948
3.346380	0.058811	0.0235466
3.375734	0.058811	0.023392
3.405088	0.058811	0.0227721
3.434442	0.058811	0.0221648
3.463796	0.058811	0.0222555
3.493151	0.058811	0.0224657
3.522505	0.058811	0.0223489
3.551859	0.058811	0.021924
3.581213	0.058811	0.0219706
3.610568	0.058811	0.0222437
3.639922	0.058811	0.0222904
3.669276	0.058811	0.0221107
3.698630	0.058811	0.0221197
3.727984	0.058811	0.0220343
3.757339	0.058811	0.0215024
3.786693	0.058811	0.0221277
3.816047	0.058811	0.022187
3.845401	0.058811	0.0223783
3.874755	0.058811	0.0227834
3.904110	0.058811	0.0228301
3.933464	0.058811	0.0231724
3.962818	0.058811	0.0232253
3.992172	0.058811	0.0233286
4.021526	0.058811	0.0233187
4.050881	0.058811	0.0230887
4.080235	0.058811	0.0231102
4.109589	0.058811	0.0235028
4.138943	0.058811	0.0235621
4.168297	0.058811	0.0236088
4.197652	0.058811	0.0243472
4.227006	0.058811	0.0246643
4.256360	0.058811	0.0248305
4.285714	0.058811	0.0248771
4.315068	0.058811	0.0248358
4.344423	0.058811	0.0246184
4.373777	0.058811	0.0244575
4.403131	0.058811	0.0246552
4.432485	0.058811	0.0247018
4.461840	0.058811	0.0245976
4.491194	0.058811	0.0247952
4.520548	0.058811	0.0248419
4.549902	0.058811	0.0246811
4.579256	0.058811	0.0246146
4.608611	0.058811	0.0247745
4.637965	0.058811	0.024708
4.667319	0.058811	0.0251382
4.696673	0.058811	0.0251849
4.726027	0.058811	0.0253071
4.755382	0.058811	0.0251463
4.784736	0.058811	0.0251929
4.814090	0.058811	0.0252396
4.843444	0.058811	0.0258837
4.872798	0.058811	0.0261757
4.902153	0.058811	0.0262224
4.931507	0.058811	0.0263005
4.960861	0.058811	0.0263472
4.990215	0.058811	0.0263939
5.019569	0.058811	0.0264406
5.048924	0.058811	0.0264873
5.078278	0.058811	0.0262824
5.107632	0.058811	0.0263291
5.136986	0.058811	0.0272247
5.166341	0.058811	0.0272714
5.195695	0.058811	0.0275319
5.225049	0.058811	0.0271447
5.254403	0.058811	0.0274429
5.283757	0.058811	0.0278103
5.313112	0.058811	0.0278822
5.342466	0.058811	0.0279415
5.371820	0.058811	0.0290383
5.401174	0.058811	0.0285128
5.430528	0.058811	0.0292135
5.459883	0.058811	0.0291784
5.489237	0.058811	0.0293068
5.518591	0.058811	0.0294353
5.547945	0.058811	0.029482
5.577299	0.058811	0.0292331
5.606654	0.058811	0.029198
5.636008	0.058811	0.0293265
5.665362	0.058811	0.0300272
5.694716	0.058811	0.0302374
5.724070	0.058811	0.030435
5.753425	0.058811	0.0306326
5.782779	0.058811	0.0309623
5.812133	0.058811	0.031009
5.841487	0.058811	0.0310619
5.870841	0.058811	0.030876
5.900196	0.058811	0.0309226
5.929550	0.058811	0.0309693
5.958904	0.058811	0.031016
5.988258	0.058811	0.0310627
6.017613	0.058811	0.0318263
6.046967	0.058811	0.031873
6.076321	0.058811	0.0309324
6.105675	0.058811	0.0307778
6.135029	0.058811	0.0308685
6.164384	0.058811	0.0309152
6.193738	0.058811	0.0309682
6.223092	0.058811	0.0310086
6.252446	0.058811	0.0310553
6.281800	0.058811	0.0311209
6.311155	0.058811	0.0313248
6.340509	0.058811	0.0313714
6.369863	0.058811	0.0313678
6.399217	0.058811	0.0309177
6.428571	0.058811	0.0309644
6.457926	0.058811	0.0310111
6.487280	0.058811	0.0315294
6.516634	0.058811	0.0317396
6.545988	0.058811	0.0317863
6.575342	0.058811	0.031833
6.604697	0.058811	0.0323136
6.634051	0.058811	0.0320522
6.663405	0.058811	0.032407
6.692759	0.058811	0.032504
6.722114	0.058811	0.0325507
6.751468	0.058811	0.0322389
6.780822	0.058811	0.0320969
6.810176	0.058811	0.0320493
6.839530	0.058811	0.032096
6.868885	0.058811	0.0319603
6.898239	0.058811	0.0314725
6.927593	0.058811	0.0315192
6.956947	0.058811	0.0315659
6.986301	0.058811	0.0314176
7.015656	0.058811	0.0312442
7.045010	0.058811	0.0301212
7.074364	0.058811	0.0301679
7.103718	0.058811	0.0302838
7.133072	0.058811	0.0306197
7.162427	0.058811	0.0303771
7.191781	0.058811	0.0304113
7.221135	0.058811	0.0304579
7.250489	0.058811	0.029838
7.279843	0.058811	0.0298847
7.309198	0.058811	0.0293906
7.338552	0.058811	0.0299781
7.367906	0.058811	0.0288677
7.397260	0.058811	0.028644
7.426614	0.058811	0.0286907
7.455969	0.058811	0.0287877
7.485323	0.058811	0.0299474
7.514677	0.058811	0.0294722
7.544031	0.058811	0.02889
7.573386	0.058811	0.0289367
7.602740	0.058811	0.029694
7.632094	0.058811	0.0295458
7.661448	0.058811	0.02919
7.690802	0.058811	0.0296391
7.720157	0.058811	0.0298116
7.749511	0.058811	0.0298583
7.778865	0.058811	0.0300622
7.808219	0.058811	0.0295492
7.837573	0.058811	0.0299983
7.866928	0.058811	0.0297495
7.896282	0.058811	0.0295635
7.925636	0.058811	0.0292203
7.954990	0.058811	0.029267
7.984344	0.058811	0.0292445
8.013699	0.058811	0.0292031
8.043053	0.058811	0.0292373
8.072407	0.058811	0.0292777
8.101761	0.058811	0.0293243
8.131115	0.058811	0.0290692
8.160470	0.058811	0.0289712
8.189824	0.058811	0.0290934
8.219178	0.058811	0.0296683
8.248532	0.058811	0.029715
8.277886	0.058811	0.0296296
8.307241	0.058811	0.0294499
8.336595	0.058811	0.0298551
8.365949	0.058811	0.030518
8.395303	0.058811	0.0306968
8.424658	0.058811	0.0307875
8.454012	0.058811	0.0308656
8.483366	0.058811	0.0309123
8.512720	0.058811	0.0311917
8.542074	0.058811	0.0312132
8.571429	0.058811	0.0312536
8.600783	0.058811	0.0313003
8.630137	0.058811	0.031347
8.659491	0.058811	0.0313937
8.688845	0.058811	0.0316102
8.718200	0.058811	0.0316569
8.747554	0.058811	0.0315967
8.776908	0.058811	0.0316433
8.806262	0.058811	0.03169
8.835616	0.058811	0.0317619
8.864971	0.058811	0.0322173
8.894325	0.058811	0.032264
8.923679	0.058811	0.0321409
8.953033	0.058811	0.0319486
8.982387	0.058811	0.0319827
9.011742	0.058811	0.0326583
9.041096	0.058811	0.0327804
9.070450	0.058811	0.0328271
9.099804	0.058811	0.0328738
9.129159	0.058811	0.033084
9.158513	0.058811	0.0332691
9.187867	0.058811	0.0337245
9.217221	0.058811	0.0337712
9.246575	0.058811	0.0330947
9.275930	0.058811	0.0332483
9.305284	0.058811	0.0331881
9.334638	0.058811	0.0333417
9.363992	0.058811	0.0333884
9.393346	0.058811	0.033586
9.422701	0.058811	0.0336327
9.452055	0.058811	0.0336793
9.481409	0.058811	0.0335814
9.510763	0.058811	0.034018
9.540117	0.058811	0.0339892
9.569472	0.058811	0.0340359
9.598826	0.058811	0.0340826
9.628180	0.058811	0.03445
9.657534	0.058811	0.0346476
9.686888	0.058811	0.0349773
9.716243	0.058811	0.0345523
9.745597	0.058811	0.0347877
9.774951	0.058811	0.0348344
9.804305	0.058811	0.0352961
9.833659	0.058811	0.0352233
9.863014	0.058811	0.0356725
9.892368	0.058811	0.0354991
9.921722	0.058811	0.0355457
9.951076	0.058811	0.0354101
9.980431	0.058811	0.0354568
10.009785	0.058811	0.0363524
10.039139	0.058811	0.0374681
10.068493	0.058811	0.0365653
10.097847	0.058811	0.036612
10.127202	0.058811	0.0365392
10.156556	0.058811	0.0374725
10.185910	0.058811	0.0370476
10.215264	0.058811	0.0372955
10.244618	0.058811	0.0374365
10.273973	0.058811	0.0376719
10.303327	0.058811	0.0379072
10.332681	0.058811	0.0379728
10.362035	0.058811	0.0380006
10.391389	0.058811	0.0380662
10.420744	0.058811	0.038226
10.450098	0.058811	0.0385683
10.479452	0.058811	0.038615
10.508806	0.058811	0.0390327
10.538160	0.058811	0.0395636
10.567515	0.058811	0.0397109
10.596869	0.058811	0.0402795
10.626223	0.058811	0.0412066
10.655577	0.058811	0.0413162
10.684932	0.058811	0.0417213
10.714286	0.058811	0.0426233
10.743640	0.058811	0.0428083
10.772994	0.058811	0.0430122
10.802348	0.058811	0.0430904
10.831703	0.058811	0.0429484
10.861057	0.058811	0.0431837
10.890411	0.058811	0.043614
10.919765	0.058811	0.0439123
10.949119	0.058811	0.0439589
10.978474	0.058811	0.044427
11.007828	0.058811	0.0447
11.037182	0.058811	0.045231
11.066536	0.058811	0.0462649
11.095890	0.058811	0.047475
11.125245	0.058811	0.0476915
11.154599	0.058811	0.0478137
11.183953	0.058811	0.0481119
11.213307	0.058811	0.0489321
11.242661	0.058811	0.0489788
11.272016	0.058811	0.0490254
11.301370	0.058811	0.0491539
11.330724	0.058811	0.0494836
11.360078	0.058811	0.050266
11.389432	0.058811	0.0515704
11.418787	0.058811	0.0521391
11.448141	0.058811	0.0526071
11.477495	0.058811	0.0534461
11.506849	0.058811	0.0538261
11.536204	0.058811	0.0548727
11.565558	0.058811	0.0556363
11.594912	0.058811	0.0574689
11.624266	0.058811	0.0595908
11.653620	0.058811	0.0608826
11.682975	0.058811	0.061684
11.712329	0.058811	0.0632336
11.741683	0.058811	0.0677955
11.771037	0.058811	0.070911
11.800391	0.058811	0.07236
11.829746	0.058811	0.0734946
11.859100	0.058811	0.0765032
11.888454	0.058811	0.0816625
11.917808	0.058811	0.0847089
11.947162	0.058811	0.0847555
11.976517	0.058811	0.0857329
12.005871	0.058811	0.0877605
12.035225	0.058811	0.0888511
12.064579	0.058811	0.0919666
12.093933	0.058811	0.0986603
12.123288	0.058811	0.103021
12.152642	0.058811	0.103237
12.181996	0.058811	0.103661
12.211350	0.058811	0.103708
12.240705	0.058811	0.107478
12.270059	0.058811	0.104198
12.299413	0.058811	0.104244
12.328767	0.058811	0.104291
12.358121	0.058811	0.104338
12.387476	0.058811	0.104384
12.416830	0.058811	0.104431
12.446184	0.058811	0.108213
12.475538	0.058811	0.0985818
12.504892	0.058811	0.0986285
12.534247	0.058811	0.0986752
12.563601	0.058811	0.110287
12.592955	0.058811	0.112025
12.622309	0.058811	0.113983
12.651663	0.058811	0.115376
12.681018	0.058811	0.115649
12.710372	0.058811	0.116048
12.739726	0.058811	0.116421
12.769080	0.058811	0.116468
12.798434	0.058811	0.116515
12.827789	0.058811	0.114908
12.857143	0.058811	0.114841
12.886497	0.058811	0.114869
12.915851	0.058811	0.114916
12.945205	0.058811	0.114962
12.974560	0.058811	0.113512
13.003914	0.058811	0.113156
13.033268	0.058811	0.112763
13.062622	0.058811	0.112382
13.091977	0.058811	0.112429
13.121331	0.058811	0.11228
13.150685	0.058811	0.11217
13.180039	0.058811	0.110198
13.209393	0.058811	0.108629
13.238748	0.058811	0.107757
13.268102	0.058811	0.107389
13.297456	0.058811	0.104951
13.326810	0.058811	0.102414
13.356164	0.058811	0.0984984
13.385519	0.058811	0.0959165
13.414873	0.058811	0.0941269
13.444227	0.058811	0.0906835
13.473581	0.058811	0.0873595
13.502935	0.058811	0.0824885
13.532290	0.058811	0.0816674
13.561644	0.058811	0.079337
13.590998	0.058811	0.0762143
13.620352	0.058811	0.0722992
13.649706	0.058811	0.0698493
13.679061	0.058811	0.0675692
13.708415	0.058811	0.0635095
13.737769	0.058811	0.0606383
13.767123	0.058811	0.0581947
13.796477	0.058811	0.0570214
13.825832	0.058811	0.0550683
13.855186	0.058811	0.0548383
13.884540	0.058811	0.054797
13.913894	0.058811	0.0535231
13.943249	0.058811	0.0533308
13.972603	0.058811	0.0518242
14.001957	0.058811	0.0513552
14.031311	0.058811	0.0517667
14.060665	0.058811	0.0518134
14.090020	0.058811	0.052011
14.119374	0.058811	0.0520577
14.148728	0.058811	0.0521043
14.178082	0.058811	0.0519938
14.207436	0.058811	0.0520405
14.236791	0.058811	0.0520872
14.266145	0.058811	0.0519893
14.295499	0.058811	0.0520359
14.324853	0.058811	0.0520826
14.354207	0.058811	0.0521293
14.383562	0.058811	0.0526665
14.412916	0.058811	0.0536062
14.442270	0.058811	0.0536529
14.471624	0.058811	0.0540643
14.500978	0.058811	0.054111
14.530333	0.058811	0.054623
14.559687	0.058811	0.0547641
14.589041	0.058811	0.0548925
14.618395	0.058811	0.0553039
14.647750	0.058811	0.0553506
14.677104	0.058811	0.0554916
14.706458	0.058811	0.0558527
14.735812	0.058811	0.0558994
14.765166	0.058811	0.0559461
14.794521	0.058811	0.0562003
14.823875	0.058811	0.0562973
14.853229	0.058811	0.0563
14.882583	0.058811	0.0563467
14.911937	0.058811	0.0566512
14.941292	0.058811	0.0567859
14.970646	0.058811	0.0570905
15.000000	0.058811	0.0571372
0.000000	0.088216	0.0277185
0.029354	0.088216	0.0277652
0.058708	0.088216	0.027051
0.088063	0.088216	0.0260726
0.117417	0.088216	0.0251823
0.146771	0.088216	0.0240719
0.176125	0.088216	0.0239928
0.205479	0.088216	0.0230962
0.234834	0.088216	0.0216525
0.264188	0.088216	0.0215043
0.293542	0.088216	0.0211422
0.322896	0.088216	0.0211889
0.352250	0.088216	0.0210532
0.381605	0.088216	0.0210999
0.410959	0.088216	0.0211466
0.440313	0.088216	0.0210801
0.469667	0.088216	0.0211268
0.499022	0.088216	0.0211735
0.528376	0.088216	0.021522
0.557730	0.088216	0.0216379
0.587084	0.088216	0.0215777
0.616438	0.088216	0.0216243
0.645793	0.088216	0.021671
0.675147	0.088216	0.0217555
0.704501	0.088216	0.0218021
0.733855	0.088216	0.0221381
0.763209	0.088216	0.0223986
0.792564	0.088216	0.0225711
0.821918	0.088216	0.0226178
0.851272	0.088216	0.0235763
0.880626	0.088216	0.0238619
0.909980	0.088216	0.0246004
0.939335	0.088216	0.0259802
0.968689	0.088216	0.0267061
0.998043	0.088216	0.0272307
1.027397	0.088216	0.0276044
1.056751	0.088216	0.027997
1.086106	0.088216	0.0287857
1.115460	0.088216	0.0295241
1.144814	0.088216	0.029879
1.174168	0.088216	0.0300766
1.203523	0.088216	0.0302239
1.232877	0.088216	0.0304404
1.262231	0.088216	0.0305688
1.291585	0.088216	0.0308042
1.320939	0.088216	0.0313602
1.350294	0.088216	0.0316207
1.379648	0.088216	0.0323403
1.409002	0.088216	0.0324939
1.438356	0.088216	0.0328739
1.467710	0.088216	0.0335557
1.497065	0.088216	0.0339986
1.526419	0.088216	0.0340453
1.555773	0.088216	0.0340919
1.585127	0.088216	0.0343902
1.614481	0.088216	0.0346255
1.643836	0.088216	0.0346722
1.673190	0.088216	0.0354924
1.702544	0.088216	0.0360359
1.731898	0.088216	0.0362901
1.761252	0.088216	0.0364185
1.790607	0.088216	0.036874
1.819961	0.088216	0.0386752
1.849315	0.088216	0.0402814
1.878669	0.088216	0.0431768
1.908023	0.088216	0.0442108
1.937378	0.088216	0.0476345
1.966732	0.088216	0.0514983
1.996086	0.088216	0.0544881
2.025440	0.088216	0.0555095
2.054795	0.088216	0.0576502
2.084149	0.088216	0.0604513
2.113503	0.088216	0.0608879
2.142857	0.088216	0.0609723
2.172211	0.088216	0.0610316
2.201566	0.088216	0.0612292
2.230920	0.088216	0.0612759
2.260274	0.088216	0.0616307
2.289628	0.088216	0.0616774
2.318982	0.088216	0.0619316
2.348337	0.088216	0.0619783
2.377691	0.088216	0.0623394
2.407045	0.088216	0.0623861
2.436399	0.088216	0.0628541
2.465753	0.088216	0.0629637
2.495108	0.088216	0.0634821
2.524462	0.088216	0.0632835
2.553816	0.088216	0.063676
2.583170	0.088216	0.0639869
2.612524	0.088216	0.0640335
2.641879	0.088216	0.0634577
2.671233	0.088216	0.0618505
2.700587	0.088216	0.0606898
2.729941	0.088216	0.0592461
2.759295	0.088216	0.0576326
2.788650	0.088216	0.0558744
2.818004	0.088216	0.0547452
2.847358	0.088216	0.0528487
2.876712	0.088216	0.0497448
2.906067	0.088216	0.0477037
2.935421	0.088216	0.0438704
2.964775	0.088216	0.0429046
2.994129	0.088216	0.0394548
3.023483	0.088216	0.0386023
3.052838	0.088216	0.0367938
3.082192	0.088216	0.0333126
3.111546	0.088216	0.0303345
3.140900	0.088216	0.0302177
3.170254	0.088216	0.0294155
3.199609	0.088216	0.0277894
3.228963	0.088216	0.0253647
3.258317	0.088216	0.0254114
3.287671	0.088216	0.0236847
3.317025	0.088216	0.0233792
3.346380	0.088216	0.0233819
3.375734	0.088216	0.0231707
3.405088	0.088216	0.022664
3.434442	0.088216	0.0222013
3.463796	0.088216	0.022248
3.493151	0.088216	0.0222947
3.522505	0.088216	0.0220333
3.551859	0.088216	0.0219228
3.581213	0.088216	0.0220072
3.610568	0.088216	0.0222803
3.639922	0.088216	0.0221006
3.669276	0.088216	0.0221095
3.698630	0.088216	0.0221373
3.727984	0.088216	0.0220708
3.757339	0.088216	0.0221175
3.786693	0.088216	0.0215857
3.816047	0.088216	0.0218021
3.845401	0.088216	0.0222702
3.874755	0.088216	0.0226124
3.904110	0.088216	0.0226591
3.933464	0.088216	0.0227058
3.962818	0.088216	0.0227525
3.992172	0.088216	0.0227992
4.021526	0.088216	0.0228459
4.050881	0.088216	0.0228234
4.080235	0.088216	0.0228701
4.109589	0.088216	0.0231935
4.138943	0.088216	0.0233282
4.168297	0.088216	0.023312
4.197652	0.088216	0.0234216
4.227006	0.088216	0.0237261
4.256360	0.088216	0.0238923
4.285714	0.088216	0.0235616
4.315068	0.088216	0.0235517
4.344423	0.088216	0.0235984
4.373777	0.088216	0.0244752
4.403131	0.088216	0.0245219
4.432485	0.088216	0.0245874
4.461840	0.088216	0.0246153
4.491194	0.088216	0.024511
4.520548	0.088216	0.0248784
4.549902	0.088216	0.0247176
4.579256	0.088216	0.0247643
4.608611	0.088216	0.0246978
4.637965	0.088216	0.0251281
4.667319	0.088216	0.0251748
4.696673	0.088216	0.0253095
4.726027	0.088216	0.0252681
4.755382	0.088216	0.0251828
4.784736	0.088216	0.0252295
4.814090	0.088216	0.0254837
4.843444	0.088216	0.0259203
4.872798	0.088216	0.0262122
4.902153	0.088216	0.0263532
4.931507	0.088216	0.026337
4.960861	0.088216	0.0263837
4.990215	0.088216	0.0265499
5.019569	0.088216	0.0265966
5.048924	0.088216	0.0266433
5.078278	0.088216	0.02669
5.107632	0.088216	0.0270196
5.136986	0.088216	0.0271229
5.166341	0.088216	0.0275218
5.195695	0.088216	0.0275685
5.225049	0.088216	0.0277535
5.254403	0.088216	0.0278002
5.283757	0.088216	0.0278469
5.313112	0.088216	0.0279313
5.342466	0.088216	0.0291414
5.371820	0.088216	0.0290749
5.401174	0.088216	0.0292033
5.430528	0.088216	0.0291682
5.459883	0.088216	0.0293784
5.489237	0.088216	0.0294251
5.518591	0.088216	0.0296039
5.547945	0.088216	0.0298769
5.577299	0.088216	0.0292696
5.606654	0.088216	0.0292346
5.636008	0.088216	0.029363
5.665362	0.088216	0.0300637
5.694716	0.088216	0.0304248
5.724070	0.088216	0.0307042
5.753425	0.088216	0.0307509
5.782779	0.088216	0.0307976
5.812133	0.088216	0.0310455
5.841487	0.088216	0.0308909
5.870841	0.088216	0.0309125
5.900196	0.088216	0.0309026
5.929550	0.088216	0.0310059
5.958904	0.088216	0.0310526
5.988258	0.088216	0.0315646
6.017613	0.088216	0.0316113
6.046967	0.088216	0.031658
6.076321	0.088216	0.0309689
6.105675	0.088216	0.0308144
6.135029	0.088216	0.030861
6.164384	0.088216	0.030958
6.193738	0.088216	0.0309984
6.223092	0.088216	0.0310451
6.252446	0.088216	0.0310918
6.281800	0.088216	0.0311574
6.311155	0.088216	0.0313613
6.340509	0.088216	0.0314394
6.369863	0.088216	0.0314547
6.399217	0.088216	0.031451
6.428571	0.088216	0.0314726
6.457926	0.088216	0.0315193
6.487280	0.088216	0.0315345
6.516634	0.088216	0.0315812
6.545988	0.088216	0.0316593
6.575342	0.088216	0.0318695
6.604697	0.088216	0.031803
6.634051	0.088216	0.0321075
6.663405	0.088216	0.0321542
6.692759	0.088216	0.0324147
6.722114	0.088216	0.0322288
6.751468	0.088216	0.0311121
6.780822	0.088216	0.0307374
6.810176	0.088216	0.0307589
6.839530	0.088216	0.0307805
6.868885	0.088216	0.0308272
6.898239	0.088216	0.0308739
6.927593	0.088216	0.0309206
6.956947	0.088216	0.0309672
6.986301	0.088216	0.0308441
7.015656	0.088216	0.030872
7.045010	0.088216	0.0301577
7.074364	0.088216	0.0301101
7.103718	0.088216	0.0302511
7.133072	0.088216	0.0301909
7.162427	0.088216	0.030181
7.191781	0.088216	0.0300956
7.221135	0.088216	0.0302744
7.250489	0.088216	0.0298746
7.279843	0.088216	0.0294308
7.309198	0.088216	0.0288109
7.338552	0.088216	0.0288576
7.367906	0.088216	0.0289042
7.397260	0.088216	0.0286805
7.426614	0.088216	0.0280795
7.455969	0.088216	0.0289437
7.485323	0.088216	0.029462
7.514677	0.088216	0.0300244
7.544031	0.088216	0.0300711
7.573386	0.088216	0.0296021
7.602740	0.088216	0.0290199
7.632094	0.088216	0.029708
7.661448	0.088216	0.0297547
7.690802	0.088216	0.0298014
7.720157	0.088216	0.0298481
7.749511	0.088216	0.030052
7.778865	0.088216	0.0299415
7.808219	0.088216	0.0301454
7.837573	0.088216	0.0297393
7.866928	0.088216	0.029698
7.896282	0.088216	0.0292101
7.925636	0.088216	0.0292191
7.954990	0.088216	0.029228
7.984344	0.088216	0.0291238
8.013699	0.088216	0.0292271
8.043053	0.088216	0.0292864
8.072407	0.088216	0.0293142
8.101761	0.088216	0.029059
8.131115	0.088216	0.0290365
8.160470	0.088216	0.0290832
8.189824	0.088216	0.0291299
8.219178	0.088216	0.0295728
8.248532	0.088216	0.0297515
8.277886	0.088216	0.0297982
8.307241	0.088216	0.0298449
8.336595	0.088216	0.0301117
8.365949	0.088216	0.0306866
8.395303	0.088216	0.0308088
8.424658	0.088216	0.0310881
8.454012	0.088216	0.0313424
8.483366	0.088216	0.0316092
8.512720	0.088216	0.0312282
8.542074	0.088216	0.0312498
8.571429	0.088216	0.0312902
8.600783	0.088216	0.0313368
8.630137	0.088216	0.0313835
8.659491	0.088216	0.031185
8.688845	0.088216	0.031282
8.718200	0.088216	0.0310331
8.747554	0.088216	0.0310798
8.776908	0.088216	0.0311265
8.806262	0.088216	0.0314939
8.835616	0.088216	0.0317732
8.864971	0.088216	0.0318199
8.894325	0.088216	0.032049
8.923679	0.088216	0.0319385
8.953033	0.088216	0.0321424
8.982387	0.088216	0.0317237
9.011742	0.088216	0.0317704
9.041096	0.088216	0.0321127
9.070450	0.088216	0.0327882
9.099804	0.088216	0.0329103
9.129159	0.088216	0.0331205
9.158513	0.088216	0.0333056
9.187867	0.088216	0.033761
9.217221	0.088216	0.0332606
9.246575	0.088216	0.0332381
9.275930	0.088216	0.0331779
9.305284	0.088216	0.0333315
9.334638	0.088216	0.0331644
9.363992	0.088216	0.033318
9.393346	0.088216	0.0332578
9.422701	0.088216	0.0335308
9.452055	0.088216	0.0335712
9.481409	0.088216	0.0336179
9.510763	0.088216	0.0336646
9.540117	0.088216	0.0343465
9.569472	0.088216	0.0340724
9.598826	0.088216	0.0344398
9.628180	0.088216	0.0344865
9.657534	0.088216	0.0349671
9.686888	0.088216	0.0347308
9.716243	0.088216	0.0350605
9.745597	0.088216	0.0348242
9.774951	0.088216	0.0353488
9.804305	0.088216	0.0353326
9.833659	0.088216	0.0356309
9.863014	0.088216	0.0356776
9.892368	0.088216	0.036089
9.921722	0.088216	0.0355823
9.951076	0.088216	0.035629
9.980431	0.088216	0.036185
10.009785	0.088216	0.0370618
10.039139	0.088216	0.0375047
10.068493	0.088216	0.0377086
10.097847	0.088216	0.0372207
10.127202	0.088216	0.0367518
10.156556	0.088216	0.0367985
10.185910	0.088216	0.0372853
10.215264	0.088216	0.037332
10.244618	0.088216	0.0376491
10.273973	0.088216	0.0376958
10.303327	0.088216	0.0379437
10.332681	0.088216	0.0379904
10.362035	0.088216	0.038056
10.391389	0.088216	0.0381027
10.420744	0.088216	0.0382626
10.450098	0.088216	0.0383093
10.479452	0.088216	0.0386515
10.508806	0.088216	0.0395283
10.538160	0.088216	0.0397007
10.567515	0.088216	0.0398732
10.596869	0.088216	0.0406997
10.626223	0.088216	0.041306
10.655577	0.088216	0.0424532
10.684932	0.088216	0.0426131
10.714286	0.088216	0.0429302
10.743640	0.088216	0.0430021
10.772994	0.088216	0.0430487
10.802348	0.088216	0.0431269
10.831703	0.088216	0.0431736
10.861057	0.088216	0.0432203
10.890411	0.088216	0.0437323
10.919765	0.088216	0.0438482
10.949119	0.088216	0.0439955
10.978474	0.088216	0.0440422
11.007828	0.088216	0.0445102
11.037182	0.088216	0.0452675
11.066536	0.088216	0.0462386
11.095890	0.088216	0.0463482
11.125245	0.088216	0.0474639
11.154599	0.088216	0.0476552
11.183953	0.088216	0.0481484
11.213307	0.088216	0.0485535
11.242661	0.088216	0.0490153
11.272016	0.088216	0.049062
11.301370	0.088216	0.0491904
11.330724	0.088216	0.0495201
11.360078	0.088216	0.0502019
11.389432	0.088216	0.050714
11.418787	0.088216	0.0519932
11.448141	0.088216	0.0529077
11.477495	0.088216	0.053577
11.506849	0.088216	0.0538123
11.536204	0.088216	0.0549092
11.565558	0.088216	0.0567544
11.594912	0.088216	0.0579079
11.624266	0.088216	0.0603442
11.653620	0.088216	0.0618184
11.682975	0.088216	0.0632234
11.712329	0.088216	0.0683576
11.741683	0.088216	0.0709008
11.771037	0.088216	0.0726203
11.800391	0.088216	0.0740442
11.829746	0.088216	0.0783168
11.859100	0.088216	0.0828723
11.888454	0.088216	0.0847113
11.917808	0.088216	0.0866823
11.947162	0.088216	0.089106
11.976517	0.088216	0.0892156
12.005871	0.088216	0.0915576
12.035225	0.088216	0.0974212
12.064579	0.088216	0.103235
12.093933	0.088216	0.106124
12.123288	0.088216	0.10617
12.152642	0.088216	0.106217
12.181996	0.088216	0.10722
12.211350	0.088216	0.107467
12.240705	0.088216	0.108923
12.270059	0.088216	0.109133
12.299413	0.088216	0.104281
12.328767	0.088216	0.104328
12.358121	0.088216	0.104374
12.387476	0.088216	0.104421
12.416830	0.088216	0.108203
12.446184	0.088216	0.0985717
12.475538	0.088216	0.0986184
12.504892	0.088216	0.098665
12.534247	0.088216	0.0987117
12.563601	0.088216	0.0992175
12.592955	0.088216	0.112061
12.622309	0.088216	0.11402
12.651663	0.088216	0.11479
12.681018	0.088216	0.115459
12.710372	0.088216	0.116084
12.739726	0.088216	0.116156
12.769080	0.088216	0.116203
12.798434	0.088216	0.116224
12.827789	0.088216	0.114831
12.857143	0.088216	0.114827
12.886497	0.088216	0.114874
12.915851	0.088216	0.114921
12.945205	0.088216	0.113502
12.974560	0.088216	0.113253
13.003914	0.088216	0.113193
13.033268	0.088216	0.112799
13.062622	0.088216	0.112419
13.091977	0.088216	0.11227
13.121331	0.088216	0.111883
13.150685	0.088216	0.110942
13.180039	0.088216	0.110159
13.209393	0.088216	0.108665
13.238748	0.088216	0.107724
13.268102	0.088216	0.107023
13.297456	0.088216	0.104938
13.326810	0.088216	0.10245
13.356164	0.088216	0.0985349
13.385519	0.088216	0.0953116
13.414873	0.088216	0.0925913
13.444227	0.088216	0.0895943
13.473581	0.088216	0.0843838
13.502935	0.088216	0.0821855
13.532290	0.088216	0.0805028
13.561644	0.088216	0.0771914
[truncated: 136,753 more rows]
