# Supplementary material for: Cyclodehydrogenation of molecular nanographene precursors catalyzed by atomic hydrogen
Source: Nat Commun. 2025 Jan 15;16:691. doi: 10.1038/s41467-024-54774-1 (PMC11735845; doi:10.1038/s41467-024-54774-1)
Supplement: Supplementary file 4 — Source Data [file 41467_2024_54774_MOESM4_ESM.zip › Source Data/Suppl Figure 7/Suppl Figure 7d.txt]

X[nm]		Y[nm]		Z[nm]
0.000000	0.000000	0.0075819
0.029516	0.000000	0.00755942
0.059031	0.000000	0.00760611
0.088547	0.000000	0.0076528
0.118062	0.000000	0.00762402
0.147578	0.000000	0.00731855
0.177093	0.000000	0.00736524
0.206609	0.000000	0.00746224
0.236124	0.000000	0.00745862
0.265640	0.000000	0.00730408
0.295155	0.000000	0.00732561
0.324671	0.000000	0.00739746
0.354186	0.000000	0.00792836
0.383702	0.000000	0.00797505
0.413217	0.000000	0.00809092
0.442733	0.000000	0.00806843
0.472248	0.000000	0.00819059
0.501764	0.000000	0.00823099
0.531279	0.000000	0.0078249
0.560795	0.000000	0.00787159
0.590310	0.000000	0.00791828
0.619826	0.000000	0.00851836
0.649341	0.000000	0.00857134
0.678857	0.000000	0.00876894
0.708373	0.000000	0.00920554
0.737888	0.000000	0.00974904
0.767404	0.000000	0.0106258
0.796919	0.000000	0.0115717
0.826435	0.000000	0.011958
0.855950	0.000000	0.0133944
0.885466	0.000000	0.0145102
0.914981	0.000000	0.0158523
0.944497	0.000000	0.0182761
0.974012	0.000000	0.020159
1.003528	0.000000	0.0207403
1.033043	0.000000	0.0221327
1.062559	0.000000	0.0244055
1.092074	0.000000	0.0264771
1.121590	0.000000	0.0298819
1.151105	0.000000	0.0340853
1.180621	0.000000	0.0392383
1.210136	0.000000	0.0425048
1.239652	0.000000	0.0475634
1.269167	0.000000	0.0493521
1.298683	0.000000	0.0510338
1.328199	0.000000	0.0534135
1.357714	0.000000	0.0534665
1.387230	0.000000	0.0535069
1.416745	0.000000	0.0535536
1.446261	0.000000	0.0536003
1.475776	0.000000	0.053647
1.505292	0.000000	0.0536937
1.534807	0.000000	0.0537403
1.564323	0.000000	0.0520325
1.593838	0.000000	0.0520792
1.623354	0.000000	0.0526353
1.652869	0.000000	0.0534114
1.682385	0.000000	0.0534581
1.711900	0.000000	0.0534042
1.741416	0.000000	0.0535515
1.770931	0.000000	0.0543403
1.800447	0.000000	0.0559591
1.829962	0.000000	0.0562636
1.859478	0.000000	0.0563983
1.888993	0.000000	0.056445
1.918509	0.000000	0.0564917
1.948024	0.000000	0.0564441
1.977540	0.000000	0.0557864
2.007056	0.000000	0.0558143
2.036571	0.000000	0.055861
2.066087	0.000000	0.0553291
2.095602	0.000000	0.0557028
2.125118	0.000000	0.0557998
2.154633	0.000000	0.0558465
2.184149	0.000000	0.0558429
2.213664	0.000000	0.0558896
2.243180	0.000000	0.0559362
2.272695	0.000000	0.0559829
2.302211	0.000000	0.0559227
2.331726	0.000000	0.0559694
2.361242	0.000000	0.0557708
2.390757	0.000000	0.0549686
2.420273	0.000000	0.0554052
2.449788	0.000000	0.0549488
2.479304	0.000000	0.0548257
2.508819	0.000000	0.0543693
2.538335	0.000000	0.0534852
2.567850	0.000000	0.0529723
2.597366	0.000000	0.0530189
2.626881	0.000000	0.0526066
2.656397	0.000000	0.0510245
2.685913	0.000000	0.0499015
2.715428	0.000000	0.0486025
2.744944	0.000000	0.0481272
2.774459	0.000000	0.0443442
2.803975	0.000000	0.0435796
2.833490	0.000000	0.0411172
2.863006	0.000000	0.0361393
2.892521	0.000000	0.0338278
2.922037	0.000000	0.0293656
2.951552	0.000000	0.0258844
2.981068	0.000000	0.02412
3.010583	0.000000	0.0205445
3.040099	0.000000	0.0187675
3.069614	0.000000	0.0153743
3.099130	0.000000	0.0142388
3.128645	0.000000	0.0139396
3.158161	0.000000	0.0137913
3.187676	0.000000	0.0132217
3.217192	0.000000	0.012671
3.246707	0.000000	0.0121014
3.276223	0.000000	0.0113369
3.305739	0.000000	0.0113521
3.335254	0.000000	0.0113988
3.364770	0.000000	0.0111122
3.394285	0.000000	0.0111589
3.423801	0.000000	0.0112245
3.453316	0.000000	0.0123214
3.482832	0.000000	0.0123618
3.512347	0.000000	0.012006
3.541863	0.000000	0.0118011
3.571378	0.000000	0.0120994
3.600894	0.000000	0.0123033
3.630409	0.000000	0.0125449
3.659925	0.000000	0.0125035
3.689440	0.000000	0.0125502
3.718956	0.000000	0.0126095
3.748471	0.000000	0.0126562
3.777987	0.000000	0.0127783
3.807502	0.000000	0.012976
3.837018	0.000000	0.0136075
3.866533	0.000000	0.0136542
3.896049	0.000000	0.0135814
3.925564	0.000000	0.0136281
3.955080	0.000000	0.0139074
0.000000	0.029602	0.00736688
0.029516	0.029602	0.00739471
0.059031	0.029602	0.0074414
0.088547	0.029602	0.0072617
0.118062	0.029602	0.00689963
0.147578	0.029602	0.00710354
0.177093	0.029602	0.00740177
0.206609	0.029602	0.00744846
0.236124	0.029602	0.00749515
0.265640	0.029602	0.00731545
0.295155	0.029602	0.00736214
0.324671	0.029602	0.00740883
0.354186	0.029602	0.0077951
0.383702	0.029602	0.00801158
0.413217	0.029602	0.00805827
0.442733	0.029602	0.00817413
0.472248	0.029602	0.00815165
0.501764	0.029602	0.00826751
0.531279	0.029602	0.00811297
0.560795	0.029602	0.00839233
0.590310	0.029602	0.0085082
0.619826	0.029602	0.00895734
0.649341	0.029602	0.00914864
0.678857	0.029602	0.00919534
0.708373	0.029602	0.00936784
0.737888	0.029602	0.0104269
0.767404	0.029602	0.010744
0.796919	0.029602	0.0116082
0.826435	0.029602	0.0120511
0.855950	0.029602	0.0145
0.885466	0.029602	0.0147102
0.914981	0.029602	0.0158888
0.944497	0.029602	0.0190169
0.974012	0.029602	0.0201956
1.003528	0.029602	0.0209277
1.033043	0.029602	0.0221692
1.062559	0.029602	0.0242786
1.092074	0.029602	0.0259666
1.121590	0.029602	0.0285098
1.151105	0.029602	0.0306003
1.180621	0.029602	0.0337095
1.210136	0.029602	0.0382399
1.239652	0.029602	0.0425691
1.269167	0.029602	0.0452759
1.298683	0.029602	0.0476933
1.328199	0.029602	0.049482
1.357714	0.029602	0.050931
1.387230	0.029602	0.0509777
1.416745	0.029602	0.0510244
1.446261	0.029602	0.0510711
1.475776	0.029602	0.0510297
1.505292	0.029602	0.0510764
1.534807	0.029602	0.0511231
1.564323	0.029602	0.0511698
1.593838	0.029602	0.0512165
1.623354	0.029602	0.0512632
1.652869	0.029602	0.051662
1.682385	0.029602	0.0518848
1.711900	0.029602	0.0528119
1.741416	0.029602	0.0528586
1.770931	0.029602	0.0536347
1.800447	0.029602	0.0541719
1.829962	0.029602	0.0560423
1.859478	0.029602	0.0563468
1.888993	0.029602	0.0564815
1.918509	0.029602	0.0565282
1.948024	0.029602	0.0562291
1.977540	0.029602	0.055823
2.007056	0.029602	0.0552722
2.036571	0.029602	0.0551743
2.066087	0.029602	0.055221
2.095602	0.029602	0.0553117
2.125118	0.029602	0.0553584
2.154633	0.029602	0.0555434
2.184149	0.029602	0.0555901
2.213664	0.029602	0.0556368
2.243180	0.029602	0.0558659
2.272695	0.029602	0.0557302
2.302211	0.029602	0.0559592
2.331726	0.029602	0.0558236
2.361242	0.029602	0.0552414
2.390757	0.029602	0.0550051
2.420273	0.029602	0.0547688
2.449788	0.029602	0.0548155
2.479304	0.029602	0.0543591
2.508819	0.029602	0.0534751
2.538335	0.029602	0.0529621
2.567850	0.029602	0.0528453
2.597366	0.029602	0.0521436
2.626881	0.029602	0.0510144
2.656397	0.029602	0.0508158
2.685913	0.029602	0.0485923
2.715428	0.029602	0.0479347
2.744944	0.029602	0.044334
2.774459	0.029602	0.0438084
2.803975	0.029602	0.0419308
2.833490	0.029602	0.0387326
2.863006	0.029602	0.0355533
2.892521	0.029602	0.0296384
2.922037	0.029602	0.0258742
2.951552	0.029602	0.0241727
2.981068	0.029602	0.0236031
3.010583	0.029602	0.0195057
3.040099	0.029602	0.0164269
3.069614	0.029602	0.0148134
3.099130	0.029602	0.0140615
3.128645	0.029602	0.0138441
3.158161	0.029602	0.0135449
3.187676	0.029602	0.0133589
3.217192	0.029602	0.0128459
3.246707	0.029602	0.0127731
3.276223	0.029602	0.0128009
3.305739	0.029602	0.0125332
3.335254	0.029602	0.0124352
3.364770	0.029602	0.0126266
3.394285	0.029602	0.0125286
3.423801	0.029602	0.0125753
3.453316	0.029602	0.0127666
3.482832	0.029602	0.0128133
3.512347	0.029602	0.0120425
3.541863	0.029602	0.0120892
3.571378	0.029602	0.0121359
3.600894	0.029602	0.0124404
3.630409	0.029602	0.0123865
3.659925	0.029602	0.0125401
3.689440	0.029602	0.0125868
3.718956	0.029602	0.0126335
3.748471	0.029602	0.0126927
3.777987	0.029602	0.0127394
3.807502	0.029602	0.0130125
3.837018	0.029602	0.0132415
3.866533	0.029602	0.0135712
3.896049	0.029602	0.0133915
3.925564	0.029602	0.0134382
3.955080	0.029602	0.0139188
0.000000	0.059204	0.00740341
0.029516	0.059204	0.00743123
0.059031	0.059204	0.00699999
0.088547	0.059204	0.00687689
0.118062	0.059204	0.00709337
0.147578	0.059204	0.00714006
0.177093	0.059204	0.00743829
0.206609	0.059204	0.00748498
0.236124	0.059204	0.00733044
0.265640	0.059204	0.00737713
0.295155	0.059204	0.00739866
0.324671	0.059204	0.00747051
0.354186	0.059204	0.0075172
0.383702	0.059204	0.00787831
0.413217	0.059204	0.00809479
0.442733	0.059204	0.00814148
0.472248	0.059204	0.00805611
0.501764	0.059204	0.0081028
0.531279	0.059204	0.00838217
0.560795	0.059204	0.00849803
0.590310	0.059204	0.00894714
0.619826	0.059204	0.00926424
0.649341	0.059204	0.00931094
0.678857	0.059204	0.00935764
0.708373	0.059204	0.0104168
0.737888	0.059204	0.0104635
0.767404	0.059204	0.0107931
0.796919	0.059204	0.0119026
0.826435	0.059204	0.0131693
0.855950	0.059204	0.0147001
0.885466	0.059204	0.0158787
0.914981	0.059204	0.0170196
0.944497	0.059204	0.0190535
0.974012	0.059204	0.0202321
1.003528	0.059204	0.0209642
1.033043	0.059204	0.0222057
1.062559	0.059204	0.0242962
1.092074	0.059204	0.0251101
1.121590	0.059204	0.026251
1.151105	0.059204	0.0295426
1.180621	0.059204	0.032526
1.210136	0.059204	0.033799
1.239652	0.059204	0.0381408
1.269167	0.059204	0.0426523
1.298683	0.059204	0.0445982
1.328199	0.059204	0.0454058
1.357714	0.059204	0.0473831
1.387230	0.059204	0.0490019
1.416745	0.059204	0.0495328
1.446261	0.059204	0.0495795
1.475776	0.059204	0.0496262
1.505292	0.059204	0.0496729
1.534807	0.059204	0.0499774
1.564323	0.059204	0.0500241
1.593838	0.059204	0.0500708
1.623354	0.059204	0.0501174
1.652869	0.059204	0.0501641
1.682385	0.059204	0.0503618
1.711900	0.059204	0.0509304
1.741416	0.059204	0.0528951
1.770931	0.059204	0.0529418
1.800447	0.059204	0.0536173
1.829962	0.059204	0.0542551
1.859478	0.059204	0.0561255
1.888993	0.059204	0.05643
1.918509	0.059204	0.0562189
1.948024	0.059204	0.0560077
1.977540	0.059204	0.0558406
2.007056	0.059204	0.0548497
2.036571	0.059204	0.0547077
2.066087	0.059204	0.0547544
2.095602	0.059204	0.0548011
2.125118	0.059204	0.0548478
2.154633	0.059204	0.0548945
2.184149	0.059204	0.0554883
2.213664	0.059204	0.055535
2.243180	0.059204	0.05572
2.272695	0.059204	0.0551379
2.302211	0.059204	0.0549896
2.331726	0.059204	0.0550363
2.361242	0.059204	0.0552779
2.390757	0.059204	0.0545763
2.420273	0.059204	0.0544343
2.449788	0.059204	0.0542672
2.479304	0.059204	0.0534649
2.508819	0.059204	0.0532852
2.538335	0.059204	0.0526276
2.567850	0.059204	0.0517499
2.597366	0.059204	0.051589
2.626881	0.059204	0.0508056
2.656397	0.059204	0.0498524
2.685913	0.059204	0.0465536
2.715428	0.059204	0.0443238
2.744944	0.059204	0.0435593
2.774459	0.059204	0.0419207
2.803975	0.059204	0.0387225
2.833490	0.059204	0.0360085
2.863006	0.059204	0.0313199
2.892521	0.059204	0.0266376
2.922037	0.059204	0.0244833
2.951552	0.059204	0.0236873
2.981068	0.059204	0.020357
3.010583	0.059204	0.0184228
3.040099	0.059204	0.0160547
3.069614	0.059204	0.0144538
3.099130	0.059204	0.013966
3.128645	0.059204	0.0138617
3.158161	0.059204	0.0135814
3.187676	0.059204	0.0133954
3.217192	0.059204	0.0133415
3.246707	0.059204	0.0129291
3.276223	0.059204	0.0128563
3.305739	0.059204	0.012903
3.335254	0.059204	0.0126164
3.364770	0.059204	0.0126631
3.394285	0.059204	0.0127098
3.423801	0.059204	0.0129137
3.453316	0.059204	0.0129604
3.482832	0.059204	0.0130071
3.512347	0.059204	0.0125129
3.541863	0.059204	0.0121257
3.571378	0.059204	0.0125749
3.600894	0.059204	0.0122191
3.630409	0.059204	0.0125236
3.659925	0.059204	0.0126646
3.689440	0.059204	0.0127113
3.718956	0.059204	0.012802
3.748471	0.059204	0.0128487
3.777987	0.059204	0.0130023
3.807502	0.059204	0.013049
3.837018	0.059204	0.0132781
3.866533	0.059204	0.0133814
3.896049	0.059204	0.0136544
3.925564	0.059204	0.0138206
3.955080	0.059204	0.0139805
0.000000	0.088806	0.00769148
0.029516	0.088806	0.00746776
0.059031	0.088806	0.00703652
0.088547	0.088806	0.00708321
0.118062	0.088806	0.0071299
0.147578	0.088806	0.00717659
0.177093	0.088806	0.00747482
0.206609	0.088806	0.00726996
0.236124	0.088806	0.00732923
0.265640	0.088806	0.00741365
0.295155	0.088806	0.00746034
0.324671	0.088806	0.00750703
0.354186	0.088806	0.00755372
0.383702	0.088806	0.00791484
0.413217	0.088806	0.00799926
0.442733	0.088806	0.00819687
0.472248	0.088806	0.00809264
0.501764	0.088806	0.00834056
0.531279	0.088806	0.00848787
0.560795	0.088806	0.00893704
0.590310	0.088806	0.00949934
0.619826	0.088806	0.0100051
0.649341	0.088806	0.0103411
0.678857	0.088806	0.0104066
0.708373	0.088806	0.0104533
0.737888	0.088806	0.0107704
0.767404	0.088806	0.0112636
0.796919	0.088806	0.0120209
0.826435	0.088806	0.0135076
0.855950	0.088806	0.0149001
0.885466	0.088806	0.0165818
0.914981	0.088806	0.0180686
0.944497	0.088806	0.01909
0.974012	0.088806	0.0207214
1.003528	0.088806	0.0211831
1.033043	0.088806	0.0222423
1.062559	0.088806	0.0243327
1.092074	0.088806	0.0248951
1.121590	0.088806	0.0255643
1.151105	0.088806	0.0263342
1.180621	0.088806	0.0300849
1.210136	0.088806	0.0326093
1.239652	0.088806	0.0338822
1.269167	0.088806	0.0376957
1.298683	0.088806	0.0382707
1.328199	0.088806	0.0434928
1.357714	0.088806	0.0452626
1.387230	0.088806	0.0453093
1.416745	0.088806	0.0463118
1.446261	0.088806	0.0466981
1.475776	0.088806	0.0467448
1.505292	0.088806	0.0467915
1.534807	0.088806	0.0482154
1.564323	0.088806	0.0482621
1.593838	0.088806	0.0483088
1.623354	0.088806	0.0482045
1.652869	0.088806	0.0484462
1.682385	0.088806	0.0484928
1.711900	0.088806	0.0497155
1.741416	0.088806	0.0499949
1.770931	0.088806	0.0500415
1.800447	0.088806	0.0522201
1.829962	0.088806	0.0537005
1.859478	0.088806	0.0552753
1.888993	0.088806	0.0555484
1.918509	0.088806	0.0555951
1.948024	0.088806	0.0556418
1.977540	0.088806	0.0552986
2.007056	0.088806	0.0537794
2.036571	0.088806	0.0537004
2.066087	0.088806	0.0537471
2.095602	0.088806	0.053341
2.125118	0.088806	0.0529034
2.154633	0.088806	0.0529501
2.184149	0.088806	0.0529968
2.213664	0.088806	0.0530435
2.243180	0.088806	0.0530902
2.272695	0.088806	0.0531369
2.302211	0.088806	0.0539382
2.331726	0.088806	0.0544251
2.361242	0.088806	0.0544718
2.390757	0.088806	0.0542103
2.420273	0.088806	0.0531817
2.449788	0.088806	0.0532284
2.479304	0.088806	0.0526588
2.508819	0.088806	0.0514855
2.538335	0.088806	0.0515322
2.567850	0.088806	0.0506796
2.597366	0.088806	0.0506194
2.626881	0.088806	0.0482764
2.656397	0.088806	0.0454618
2.685913	0.088806	0.0441753
2.715428	0.088806	0.0426562
2.744944	0.088806	0.0416652
2.774459	0.088806	0.0387123
2.803975	0.088806	0.035992
2.833490	0.088806	0.0301652
2.863006	0.088806	0.0288158
2.892521	0.088806	0.0252089
2.922037	0.088806	0.0236771
2.951552	0.088806	0.0207996
2.981068	0.088806	0.0184127
3.010583	0.088806	0.0164533
3.040099	0.088806	0.0154372
3.069614	0.088806	0.0144337
3.099130	0.088806	0.0138704
3.128645	0.088806	0.0137033
3.158161	0.088806	0.0136179
3.187676	0.088806	0.0133313
3.217192	0.088806	0.0127995
3.246707	0.088806	0.0128462
3.276223	0.088806	0.013006
3.305739	0.088806	0.0130527
3.335254	0.088806	0.0127284
3.364770	0.088806	0.0124607
3.394285	0.088806	0.0126017
3.423801	0.088806	0.012793
3.453316	0.088806	0.0131164
3.482832	0.088806	0.0130436
3.512347	0.088806	0.0126941
3.541863	0.088806	0.0125647
3.571378	0.088806	0.0119763
3.600894	0.088806	0.0124128
3.630409	0.088806	0.0129941
3.659925	0.088806	0.0130407
3.689440	0.088806	0.0131943
3.718956	0.088806	0.013241
3.748471	0.088806	0.013577
3.777987	0.088806	0.0136237
3.807502	0.088806	0.0136704
3.837018	0.088806	0.0136982
3.866533	0.088806	0.0134179
3.896049	0.088806	0.0138104
3.925564	0.088806	0.0139703
3.955080	0.088806	0.0143377
0.000000	0.118408	0.00797325
0.029516	0.118408	0.00750428
0.059031	0.118408	0.00727428
0.088547	0.118408	0.00711973
0.118062	0.118408	0.00716642
0.147578	0.118408	0.00721311
0.177093	0.118408	0.0072598
0.206609	0.118408	0.00730649
0.236124	0.118408	0.00720854
0.265640	0.118408	0.00725523
0.295155	0.118408	0.00745913
0.324671	0.118408	0.00754356
0.354186	0.118408	0.00759025
0.383702	0.118408	0.00795136
0.413217	0.118408	0.00752012
0.442733	0.118408	0.00799443
0.472248	0.118408	0.00812916
0.501764	0.118408	0.00837709
0.531279	0.118408	0.00872564
0.560795	0.118408	0.00948924
0.590310	0.118408	0.00998864
0.619826	0.118408	0.0100731
0.649341	0.118408	0.0103776
0.678857	0.118408	0.0104431
0.708373	0.118408	0.0105338
0.737888	0.118408	0.0112534
0.767404	0.118408	0.0118472
0.796919	0.118408	0.0130887
0.826435	0.118408	0.0148899
0.855950	0.118408	0.0162258
0.885466	0.118408	0.0167064
0.914981	0.118408	0.0181051
0.944497	0.118408	0.0191265
0.974012	0.118408	0.0208397
1.003528	0.118408	0.0213643
1.033043	0.118408	0.0236245
1.062559	0.118408	0.0243693
1.092074	0.118408	0.0247241
1.121590	0.118408	0.0252298
1.151105	0.118408	0.0257733
1.180621	0.118408	0.0272853
1.210136	0.118408	0.0289418
1.239652	0.118408	0.0306487
1.269167	0.118408	0.0328586
1.298683	0.118408	0.0371564
1.328199	0.118408	0.0382596
1.357714	0.118408	0.0390609
1.387230	0.118408	0.0417928
1.416745	0.118408	0.0445184
1.446261	0.118408	0.0445651
1.475776	0.118408	0.0446621
1.505292	0.118408	0.0451741
1.534807	0.118408	0.0452208
1.564323	0.118408	0.0448022
1.593838	0.118408	0.0447985
1.623354	0.118408	0.0458011
1.652869	0.118408	0.0460301
1.682385	0.118408	0.0460768
1.711900	0.118408	0.0461235
1.741416	0.118408	0.0484278
1.770931	0.118408	0.0484745
1.800447	0.118408	0.0501248
1.829962	0.118408	0.0501715
1.859478	0.118408	0.0522745
1.888993	0.118408	0.0532142
1.918509	0.118408	0.0532609
1.948024	0.118408	0.0533075
1.977540	0.118408	0.0531907
2.007056	0.118408	0.0525708
2.036571	0.118408	0.0523157
2.066087	0.118408	0.0523624
2.095602	0.118408	0.0518619
2.125118	0.118408	0.0504497
2.154633	0.118408	0.0504964
2.184149	0.118408	0.0505431
2.213664	0.118408	0.0505898
2.243180	0.118408	0.0506364
2.272695	0.118408	0.051356
2.302211	0.118408	0.0514656
2.331726	0.118408	0.0521914
2.361242	0.118408	0.0522381
2.390757	0.118408	0.0522848
2.420273	0.118408	0.0523315
2.449788	0.118408	0.051372
2.479304	0.118408	0.0511232
2.508819	0.118408	0.0487236
2.538335	0.118408	0.0481729
2.567850	0.118408	0.0482196
2.597366	0.118408	0.0463042
2.626881	0.118408	0.0447222
2.656397	0.118408	0.0426496
2.685913	0.118408	0.0416084
2.715428	0.118408	0.0405797
2.744944	0.118408	0.0372369
2.774459	0.118408	0.0329696
2.803975	0.118408	0.030155
2.833490	0.118408	0.0288057
2.863006	0.118408	0.0251987
2.892521	0.118408	0.0232771
2.922037	0.118408	0.0207895
2.951552	0.118408	0.0185723
2.981068	0.118408	0.0169588
3.010583	0.118408	0.0159679
3.040099	0.118408	0.0144802
3.069614	0.118408	0.0139923
3.099130	0.118408	0.0135611
3.128645	0.118408	0.0128217
3.158161	0.118408	0.0126483
3.187676	0.118408	0.012695
3.217192	0.118408	0.0127417
3.246707	0.118408	0.0126248
3.276223	0.118408	0.0126715
3.305739	0.118408	0.0127182
3.335254	0.118408	0.0124945
3.364770	0.118408	0.0118054
3.394285	0.118408	0.0121477
3.423801	0.118408	0.0121944
3.453316	0.118408	0.0122914
3.482832	0.118408	0.0123381
3.512347	0.118408	0.0123848
3.541863	0.118408	0.0119472
3.571378	0.118408	0.0119939
3.600894	0.118408	0.0119148
3.630409	0.118408	0.0124961
3.659925	0.118408	0.0130773
3.689440	0.118408	0.0130422
3.718956	0.118408	0.0132901
3.748471	0.118408	0.0135947
3.777987	0.118408	0.0136602
3.807502	0.118408	0.0137069
3.837018	0.118408	0.0137536
3.866533	0.118408	0.0138003
3.896049	0.118408	0.0137275
3.925564	0.118408	0.0141389
3.955080	0.118408	0.0143743
0.000000	0.148010	0.0080538
0.029516	0.148010	0.00792441
0.059031	0.148010	0.00746172
0.088547	0.148010	0.00731347
0.118062	0.148010	0.00720294
0.147578	0.148010	0.00724963
0.177093	0.148010	0.00729632
0.206609	0.148010	0.00734301
0.236124	0.148010	0.00723878
0.265640	0.148010	0.00728547
0.295155	0.148010	0.00733216
0.324671	0.148010	0.00749833
0.354186	0.148010	0.0079412
0.383702	0.148010	0.00763573
0.413217	0.148010	0.00768242
0.442733	0.148010	0.00760333
0.472248	0.148010	0.00779466
0.501764	0.148010	0.00821238
0.531279	0.148010	0.00922124
0.560795	0.148010	0.00926794
0.590310	0.148010	0.00957244
0.619826	0.148010	0.0101096
0.649341	0.148010	0.0104141
0.678857	0.148010	0.0111588
0.708373	0.148010	0.0116206
0.737888	0.148010	0.011837
0.767404	0.148010	0.0122799
0.796919	0.148010	0.0131378
0.826435	0.148010	0.0149264
0.855950	0.148010	0.0166082
0.885466	0.148010	0.017705
0.914981	0.148010	0.0181416
0.944497	0.148010	0.0195906
0.974012	0.148010	0.0209642
1.003528	0.148010	0.0221491
1.033043	0.148010	0.0241642
1.062559	0.148010	0.0245882
1.092074	0.148010	0.0249115
1.121590	0.148010	0.0252664
1.151105	0.148010	0.0256841
1.180621	0.148010	0.0261961
1.210136	0.148010	0.0272553
1.239652	0.148010	0.0283584
1.269167	0.148010	0.0289459
1.298683	0.148010	0.031659
1.328199	0.148010	0.0328691
1.357714	0.148010	0.0357708
1.387230	0.148010	0.0376851
1.416745	0.148010	0.0389707
1.446261	0.148010	0.0397217
1.475776	0.148010	0.0398313
1.505292	0.148010	0.0417331
1.534807	0.148010	0.0417798
1.564323	0.148010	0.0418705
1.593838	0.148010	0.04198
1.623354	0.148010	0.0421588
1.652869	0.148010	0.0422055
1.682385	0.148010	0.0426358
1.711900	0.148010	0.0428648
1.741416	0.148010	0.0431442
1.770931	0.148010	0.044587
1.800447	0.148010	0.0461618
1.829962	0.148010	0.047768
1.859478	0.148010	0.0484121
1.888993	0.148010	0.0491317
1.918509	0.148010	0.0493041
1.948024	0.148010	0.0493508
1.977540	0.148010	0.0493975
2.007056	0.148010	0.0494442
2.036571	0.148010	0.0487929
2.066087	0.148010	0.0482107
2.095602	0.148010	0.0462262
2.125118	0.148010	0.0462729
2.154633	0.148010	0.0463196
2.184149	0.148010	0.0463663
2.213664	0.148010	0.0476455
2.243180	0.148010	0.048233
2.272695	0.148010	0.0487954
2.302211	0.148010	0.0498042
2.331726	0.148010	0.0505112
2.361242	0.148010	0.0505579
2.390757	0.148010	0.0506046
2.420273	0.148010	0.0496074
2.449788	0.148010	0.0492642
2.479304	0.148010	0.0485374
2.508819	0.148010	0.0477162
2.538335	0.148010	0.0462474
2.567850	0.148010	0.0452124
2.597366	0.148010	0.0445988
2.626881	0.148010	0.0415767
2.656397	0.148010	0.0392023
2.685913	0.148010	0.03718
2.715428	0.148010	0.0342208
2.744944	0.148010	0.0309408
2.774459	0.148010	0.0298619
2.803975	0.148010	0.0279277
2.833490	0.148010	0.02644
2.863006	0.148010	0.0212231
2.892521	0.148010	0.0193266
2.922037	0.148010	0.0185621
2.951552	0.148010	0.0169486
2.981068	0.148010	0.0159577
3.010583	0.148010	0.0145392
3.040099	0.148010	0.0144286
3.069614	0.148010	0.0125007
3.099130	0.148010	0.0124468
3.128645	0.148010	0.012462
3.158161	0.148010	0.0124333
3.187676	0.148010	0.01248
3.217192	0.148010	0.0125266
3.246707	0.148010	0.012391
3.276223	0.148010	0.0123559
3.305739	0.148010	0.0118555
3.335254	0.148010	0.0117953
3.364770	0.148010	0.0116156
3.394285	0.148010	0.0116182
3.423801	0.148010	0.0116649
3.453316	0.148010	0.011611
3.482832	0.148010	0.0116577
3.512347	0.148010	0.0115786
3.541863	0.148010	0.0116882
3.571378	0.148010	0.0117349
3.600894	0.148010	0.0118507
3.630409	0.148010	0.0118974
3.659925	0.148010	0.0121894
3.689440	0.148010	0.012475
3.718956	0.148010	0.0125217
3.748471	0.148010	0.0127571
3.777987	0.148010	0.0128038
3.807502	0.148010	0.0130517
3.837018	0.148010	0.0132493
3.866533	0.148010	0.0135664
3.896049	0.148010	0.0135376
3.925564	0.148010	0.0135843
3.955080	0.148010	0.013631
0.000000	0.177613	0.0080463
0.029516	0.177613	0.00809299
0.059031	0.177613	0.00749825
0.088547	0.177613	0.0074569
0.118062	0.177613	0.00723947
0.147578	0.177613	0.00718554
0.177093	0.177613	0.00733285
0.206609	0.177613	0.00727892
0.236124	0.177613	0.0072753
0.265640	0.177613	0.00732199
0.295155	0.177613	0.00736868
0.324671	0.177613	0.00753485
0.354186	0.177613	0.00762556
0.383702	0.177613	0.00796781
0.413217	0.177613	0.0080145
0.442733	0.177613	0.00806119
0.472248	0.177613	0.00818335
0.501764	0.177613	0.00842498
0.531279	0.177613	0.00925774
0.560795	0.177613	0.00956224
0.590310	0.177613	0.010068
0.619826	0.177613	0.0104039
0.649341	0.177613	0.0111298
0.678857	0.177613	0.0116104
0.708373	0.177613	0.0118269
0.737888	0.177613	0.0122383
0.767404	0.177613	0.0123164
0.796919	0.177613	0.0131743
0.826435	0.177613	0.014963
0.855950	0.177613	0.0166447
0.885466	0.177613	0.0177416
0.914981	0.177613	0.0182725
0.944497	0.177613	0.0196272
0.974012	0.177613	0.0210008
1.003528	0.177613	0.0221857
1.033043	0.177613	0.0242636
1.062559	0.177613	0.0246247
1.092074	0.177613	0.0249921
1.121590	0.177613	0.0253029
1.151105	0.177613	0.0255257
1.180621	0.177613	0.0258931
1.210136	0.177613	0.0269962
1.239652	0.177613	0.0273385
1.269167	0.177613	0.0284417
1.298683	0.177613	0.0290292
1.328199	0.177613	0.0296984
1.357714	0.177613	0.0319147
1.387230	0.177613	0.032999
1.416745	0.177613	0.0351146
1.446261	0.177613	0.037815
1.475776	0.177613	0.0391006
1.505292	0.177613	0.0391473
1.534807	0.177613	0.0392694
1.564323	0.177613	0.039945
1.593838	0.177613	0.0417084
1.623354	0.177613	0.0417551
1.652869	0.177613	0.0418018
1.682385	0.177613	0.0418485
1.711900	0.177613	0.0421404
1.741416	0.177613	0.0421871
1.770931	0.177613	0.0422338
1.800447	0.177613	0.0431609
1.829962	0.177613	0.0440188
1.859478	0.177613	0.0451283
1.888993	0.177613	0.0474703
1.918509	0.177613	0.0482968
1.948024	0.177613	0.0483435
1.977540	0.177613	0.0481072
2.007056	0.177613	0.0469653
2.036571	0.177613	0.0460247
2.066087	0.177613	0.0460714
2.095602	0.177613	0.0458665
2.125118	0.177613	0.0447687
2.154633	0.177613	0.0448154
2.184149	0.177613	0.0448621
2.213664	0.177613	0.0456445
2.243180	0.177613	0.0456912
2.272695	0.177613	0.0457379
2.302211	0.177613	0.047231
2.331726	0.177613	0.0484096
2.361242	0.177613	0.0484563
2.390757	0.177613	0.0484338
2.420273	0.177613	0.0474177
2.449788	0.177613	0.0471814
2.479304	0.177613	0.0459264
2.508819	0.177613	0.0446085
2.538335	0.177613	0.0434918
2.567850	0.177613	0.0417965
2.597366	0.177613	0.0414785
2.626881	0.177613	0.0387959
2.656397	0.177613	0.0368114
2.685913	0.177613	0.0334183
2.715428	0.177613	0.0309118
2.744944	0.177613	0.0293864
2.774459	0.177613	0.0268044
2.803975	0.177613	0.0241659
2.833490	0.177613	0.0221562
2.863006	0.177613	0.0193165
2.892521	0.177613	0.018552
2.922037	0.177613	0.0172843
2.951552	0.177613	0.0152998
2.981068	0.177613	0.0137366
3.010583	0.177613	0.013167
3.040099	0.177613	0.0125283
3.069614	0.177613	0.0124366
3.099130	0.177613	0.0124519
3.128645	0.177613	0.012159
3.158161	0.177613	0.0120799
3.187676	0.177613	0.0120826
3.217192	0.177613	0.0121293
3.246707	0.177613	0.0120942
3.276223	0.177613	0.0121409
3.305739	0.177613	0.0116656
3.335254	0.177613	0.0116054
3.364770	0.177613	0.0115075
3.394285	0.177613	0.0115542
3.423801	0.177613	0.0116008
3.453316	0.177613	0.0116035
3.482832	0.177613	0.0113295
3.512347	0.177613	0.0115019
3.541863	0.177613	0.0115486
3.571378	0.177613	0.0117022
3.600894	0.177613	0.0117552
3.630409	0.177613	0.0118962
3.659925	0.177613	0.0119806
3.689440	0.177613	0.0120273
3.718956	0.177613	0.012074
3.748471	0.177613	0.0121584
3.777987	0.177613	0.0126516
3.807502	0.177613	0.0126983
3.837018	0.177613	0.012745
3.866533	0.177613	0.012842
3.896049	0.177613	0.0128887
3.925564	0.177613	0.0131555
3.955080	0.177613	0.0136549
0.000000	0.207215	0.00812685
0.029516	0.207215	0.00799746
0.059031	0.207215	0.00766054
0.088547	0.207215	0.00749342
0.118062	0.207215	0.00747723
0.147578	0.207215	0.00732268
0.177093	0.207215	0.00726876
0.206609	0.207215	0.00753554
0.236124	0.207215	0.00758223
0.265640	0.207215	0.00751573
0.295155	0.207215	0.00771963
0.324671	0.207215	0.00776632
0.354186	0.207215	0.00795765
0.383702	0.207215	0.00800434
0.413217	0.207215	0.00805732
0.442733	0.207215	0.00817318
0.472248	0.207215	0.0084211
0.501764	0.207215	0.00846779
0.531279	0.207215	0.00929424
0.560795	0.207215	0.00959874
0.590310	0.207215	0.0109786
0.619826	0.207215	0.0111385
0.649341	0.207215	0.01177
0.678857	0.207215	0.0118167
0.708373	0.207215	0.0122281
0.737888	0.207215	0.0123063
0.767404	0.207215	0.0127491
0.796919	0.207215	0.0132109
0.826435	0.207215	0.0149995
0.855950	0.207215	0.0163353
0.885466	0.207215	0.0177781
0.914981	0.207215	0.018309
0.944497	0.207215	0.0190474
0.974012	0.207215	0.0209429
1.003528	0.207215	0.0222222
1.033043	0.207215	0.0243001
1.062559	0.207215	0.024787
1.092074	0.207215	0.0250915
1.121590	0.207215	0.0252765
1.151105	0.207215	0.0255622
1.180621	0.207215	0.0260742
1.210136	0.207215	0.0270328
1.239652	0.207215	0.0273687
1.269167	0.207215	0.0275349
1.298683	0.207215	0.0286318
1.328199	0.207215	0.0291124
1.357714	0.207215	0.0297816
1.387230	0.207215	0.0318721
1.416745	0.207215	0.0330822
1.446261	0.207215	0.0346759
1.475776	0.207215	0.0373323
1.505292	0.207215	0.0379827
1.534807	0.207215	0.0386268
1.564323	0.207215	0.0390193
1.593838	0.207215	0.0392484
1.623354	0.207215	0.0391127
1.652869	0.207215	0.0391594
1.682385	0.207215	0.0392061
1.711900	0.207215	0.0395358
1.741416	0.207215	0.0395825
1.770931	0.207215	0.0396292
1.800447	0.207215	0.0402481
1.829962	0.207215	0.0408419
1.859478	0.207215	0.0409389
1.888993	0.207215	0.0415641
1.918509	0.207215	0.0420636
1.948024	0.207215	0.0421103
1.977540	0.207215	0.042157
2.007056	0.207215	0.0422037
2.036571	0.207215	0.0422504
2.066087	0.207215	0.0418443
2.095602	0.207215	0.0410483
2.125118	0.207215	0.0408309
2.154633	0.207215	0.0408776
2.184149	0.207215	0.0410877
2.213664	0.207215	0.0423167
2.243180	0.207215	0.043533
2.272695	0.207215	0.0437307
2.302211	0.207215	0.0453684
2.331726	0.207215	0.0457232
2.361242	0.207215	0.0457699
2.390757	0.207215	0.0458166
2.420273	0.207215	0.0458633
2.449788	0.207215	0.0438787
2.479304	0.207215	0.0434349
2.508819	0.207215	0.0417397
2.538335	0.207215	0.0411009
2.567850	0.207215	0.0399905
2.597366	0.207215	0.0385783
2.626881	0.207215	0.0341538
2.656397	0.207215	0.0327793
2.685913	0.207215	0.0309205
2.715428	0.207215	0.028521
2.744944	0.207215	0.0263918
2.774459	0.207215	0.0248223
2.803975	0.207215	0.0237182
2.833490	0.207215	0.0209791
2.863006	0.207215	0.0185418
2.892521	0.207215	0.0173308
2.922037	0.207215	0.0170253
2.951552	0.207215	0.0149024
2.981068	0.207215	0.0144083
3.010583	0.207215	0.0129835
3.040099	0.207215	0.0125648
3.069614	0.207215	0.0124731
3.099130	0.207215	0.0124255
3.128645	0.207215	0.0120257
3.158161	0.207215	0.0120724
3.187676	0.207215	0.0120373
3.217192	0.207215	0.012084
3.246707	0.207215	0.0121307
3.276223	0.207215	0.0118818
3.305739	0.207215	0.0117021
3.335254	0.207215	0.0114973
3.364770	0.207215	0.0115
3.394285	0.207215	0.0115467
3.423801	0.207215	0.0116374
3.453316	0.207215	0.0115394
3.482832	0.207215	0.0114981
3.512347	0.207215	0.0111926
3.541863	0.207215	0.0115411
3.571378	0.207215	0.0116318
3.600894	0.207215	0.0116785
3.630409	0.207215	0.0117252
3.659925	0.207215	0.0118537
3.689440	0.207215	0.0119004
3.718956	0.207215	0.0119848
3.748471	0.207215	0.0121132
3.777987	0.207215	0.0121599
3.807502	0.207215	0.0123638
3.837018	0.207215	0.0123665
3.866533	0.207215	0.0124572
3.896049	0.207215	0.0128623
3.925564	0.207215	0.0133241
3.955080	0.207215	0.0135657
0.000000	0.236817	0.00824512
0.029516	0.236817	0.00821006
0.059031	0.236817	0.00804294
0.088547	0.236817	0.00802046
0.118062	0.236817	0.00800426
0.147578	0.236817	0.00762333
0.177093	0.236817	0.00752538
0.206609	0.236817	0.00757207
0.236124	0.236817	0.00766278
0.265640	0.236817	0.00770947
0.295155	0.236817	0.0079008
0.324671	0.236817	0.00805439
0.354186	0.236817	0.00854128
0.383702	0.236817	0.00865714
0.413217	0.236817	0.00847116
0.442733	0.236817	0.00820971
0.472248	0.236817	0.00923744
0.501764	0.236817	0.00954194
0.531279	0.236817	0.00979614
0.560795	0.236817	0.0109244
0.590310	0.236817	0.0111095
0.619826	0.236817	0.0115901
0.649341	0.236817	0.0118065
0.678857	0.236817	0.0119287
0.708373	0.236817	0.0122961
0.737888	0.236817	0.0127012
0.767404	0.236817	0.012968
0.796919	0.236817	0.0132474
0.826435	0.236817	0.015036
0.855950	0.236817	0.0160763
0.885466	0.236817	0.0175568
0.914981	0.236817	0.0182512
0.944497	0.236817	0.0183985
0.974012	0.236817	0.0198601
1.003528	0.236817	0.0217808
1.033043	0.236817	0.0243366
1.062559	0.236817	0.0248235
1.092074	0.236817	0.025128
1.121590	0.236817	0.0253131
1.151105	0.236817	0.0258817
1.180621	0.236817	0.0263057
1.210136	0.236817	0.0270693
1.239652	0.236817	0.027116
1.269167	0.236817	0.0271627
1.298683	0.236817	0.0274986
1.328199	0.236817	0.0286207
1.357714	0.236817	0.0287805
1.387230	0.236817	0.0298648
1.416745	0.236817	0.0303643
1.446261	0.236817	0.0316498
1.475776	0.236817	0.0335831
1.505292	0.236817	0.0367112
1.534807	0.236817	0.0378395
1.564323	0.236817	0.0380749
1.593838	0.236817	0.0381215
1.623354	0.236817	0.0381682
1.652869	0.236817	0.0382149
1.682385	0.236817	0.0386326
1.711900	0.236817	0.0386793
1.741416	0.236817	0.038726
1.770931	0.236817	0.0387727
1.800447	0.236817	0.0390143
1.829962	0.236817	0.0397591
1.859478	0.236817	0.0398058
1.888993	0.236817	0.0407894
1.918509	0.236817	0.0410185
1.948024	0.236817	0.0410652
1.977540	0.236817	0.0411119
2.007056	0.236817	0.0410202
2.036571	0.236817	0.0409726
2.066087	0.236817	0.0404847
2.095602	0.236817	0.0405314
2.125118	0.236817	0.0405781
2.154633	0.236817	0.040826
2.184149	0.236817	0.0409042
2.213664	0.236817	0.0410075
2.243180	0.236817	0.0418591
2.272695	0.236817	0.0424466
2.302211	0.236817	0.043097
2.331726	0.236817	0.0447535
2.361242	0.236817	0.0437752
2.390757	0.236817	0.0438219
2.420273	0.236817	0.0436925
2.449788	0.236817	0.0434248
2.479304	0.236817	0.0417044
2.508819	0.236817	0.0411536
2.538335	0.236817	0.0409425
2.567850	0.236817	0.0385052
2.597366	0.236817	0.0356466
2.626881	0.236817	0.0327754
2.656397	0.236817	0.0311367
2.685913	0.236817	0.029844
2.715428	0.236817	0.0269476
2.744944	0.236817	0.0248122
2.774459	0.236817	0.0239722
2.803975	0.236817	0.02278
2.833490	0.236817	0.0204496
2.863006	0.236817	0.0185594
2.892521	0.236817	0.0173673
2.922037	0.236817	0.0170618
2.951552	0.236817	0.0154169
2.981068	0.236817	0.0149479
3.010583	0.236817	0.0138564
3.040099	0.236817	0.0130667
3.069614	0.236817	0.012648
3.099130	0.236817	0.0125564
3.128645	0.236817	0.0125716
3.158161	0.236817	0.0121089
3.187676	0.236817	0.0120739
3.217192	0.236817	0.0121206
3.246707	0.236817	0.0121672
3.276223	0.236817	0.0119184
3.305739	0.236817	0.0117387
3.335254	0.236817	0.0117854
3.364770	0.236817	0.0117251
3.394285	0.236817	0.0116272
3.423801	0.236817	0.0116299
3.453316	0.236817	0.0116451
3.482832	0.236817	0.0115346
3.512347	0.236817	0.0115813
3.541863	0.236817	0.0115777
3.571378	0.236817	0.0116684
3.600894	0.236817	0.0117151
3.630409	0.236817	0.0117177
3.659925	0.236817	0.0117644
3.689440	0.236817	0.0119369
3.718956	0.236817	0.0119836
3.748471	0.236817	0.0120303
3.777987	0.236817	0.0121964
3.807502	0.236817	0.0122431
3.837018	0.236817	0.012403
3.866533	0.236817	0.0124497
3.896049	0.236817	0.0128989
3.925564	0.236817	0.0135555
3.955080	0.236817	0.0136022
0.000000	0.266419	0.00872814
0.029516	0.266419	0.00835349
0.059031	0.266419	0.00818008
0.088547	0.266419	0.00812615
0.118062	0.266419	0.00804078
0.147578	0.266419	0.00765985
0.177093	0.266419	0.00760593
0.206609	0.266419	0.00765261
0.236124	0.266419	0.0076993
0.265640	0.266419	0.00774599
0.295155	0.266419	0.00794361
0.324671	0.266419	0.00844936
0.354186	0.266419	0.00864694
0.383702	0.266419	0.00875654
0.413217	0.266419	0.00874034
0.442733	0.266419	0.00855437
0.472248	0.266419	0.00973924
0.501764	0.266419	0.0100312
0.531279	0.266419	0.0102351
0.560795	0.266419	0.0109609
0.590310	0.266419	0.0111649
0.619826	0.266419	0.0117964
0.649341	0.266419	0.0119185
0.678857	0.266419	0.0119652
0.708373	0.266419	0.0123641
0.737888	0.266419	0.0127378
0.767404	0.266419	0.0128473
0.796919	0.266419	0.0132839
0.826435	0.266419	0.0140601
0.855950	0.266419	0.0160059
0.885466	0.266419	0.017455
0.914981	0.266419	0.0178601
0.944497	0.266419	0.0183344
0.974012	0.266419	0.0197834
1.003528	0.266419	0.021157
1.033043	0.266419	0.0243103
1.062559	0.266419	0.0244701
1.092074	0.266419	0.0249067
1.121590	0.266419	0.0253496
1.151105	0.266419	0.0261006
1.180621	0.266419	0.0263422
1.210136	0.266419	0.0263763
1.239652	0.266419	0.026423
1.269167	0.266419	0.0269602
1.298683	0.266419	0.0272459
1.328199	0.266419	0.0275818
1.357714	0.266419	0.0281568
1.387230	0.266419	0.0287506
1.416745	0.266419	0.0287973
1.446261	0.266419	0.0304475
1.475776	0.266419	0.0309533
1.505292	0.266419	0.0330375
1.534807	0.266419	0.033996
1.564323	0.266419	0.0356651
1.593838	0.266419	0.0359319
1.623354	0.266419	0.0365634
1.652869	0.266419	0.0370944
1.682385	0.266419	0.037141
1.711900	0.266419	0.0367853
1.741416	0.266419	0.036832
1.770931	0.266419	0.0375515
1.800447	0.266419	0.0380384
1.829962	0.266419	0.0386133
1.859478	0.266419	0.0386663
1.888993	0.266419	0.038713
1.918509	0.266419	0.0388729
1.948024	0.266419	0.0391523
1.977540	0.266419	0.0396391
2.007056	0.266419	0.0396858
2.036571	0.266419	0.0399275
2.066087	0.266419	0.0401691
2.095602	0.266419	0.0402158
2.125118	0.266419	0.0403631
2.154633	0.266419	0.0404098
2.184149	0.266419	0.0409093
2.213664	0.266419	0.0409874
2.243180	0.266419	0.0412542
2.272695	0.266419	0.0419423
2.302211	0.266419	0.0426744
2.331726	0.266419	0.0431802
2.361242	0.266419	0.0432269
2.390757	0.266419	0.0432736
2.420273	0.266419	0.0433203
2.449788	0.266419	0.042235
2.479304	0.266419	0.0411435
2.508819	0.266419	0.0411273
2.538335	0.266419	0.0392434
2.567850	0.266419	0.0376236
2.597366	0.266419	0.0344568
2.626881	0.266419	0.0328056
2.656397	0.266419	0.0309846
2.685913	0.266419	0.0285473
2.715428	0.266419	0.0269841
2.744944	0.266419	0.0247607
2.774459	0.266419	0.0239144
2.803975	0.266419	0.022477
2.833490	0.266419	0.0204862
2.863006	0.266419	0.018596
2.892521	0.266419	0.0173472
2.922037	0.266419	0.0170983
2.951552	0.266419	0.0160257
2.981068	0.266419	0.0155001
3.010583	0.266419	0.0150311
3.040099	0.266419	0.0145747
3.069614	0.266419	0.0140617
3.099130	0.266419	0.0141084
3.128645	0.266419	0.0140859
3.158161	0.266419	0.0129127
3.187676	0.266419	0.0129593
3.217192	0.266419	0.0132639
3.246707	0.266419	0.0130527
3.276223	0.266419	0.0125775
3.305739	0.266419	0.0126242
3.335254	0.266419	0.0124445
3.364770	0.266419	0.012837
3.394285	0.266419	0.0125378
3.423801	0.266419	0.011811
3.453316	0.266419	0.0117131
3.482832	0.266419	0.0117409
3.512347	0.266419	0.0117184
3.541863	0.266419	0.0117651
3.571378	0.266419	0.0117112
3.600894	0.266419	0.0118333
3.630409	0.266419	0.0117543
3.659925	0.266419	0.0118009
3.689440	0.266419	0.0119797
3.718956	0.266419	0.0120578
3.748471	0.266419	0.0121863
3.777987	0.266419	0.012233
3.807502	0.266419	0.0123928
3.837018	0.266419	0.0124395
3.866533	0.266419	0.0128887
3.896049	0.266419	0.0130171
3.925564	0.266419	0.0135921
3.955080	0.266419	0.0135633
0.000000	0.296021	0.00836848
0.029516	0.296021	0.00839002
0.059031	0.296021	0.00815372
0.088547	0.296021	0.00803062
0.118062	0.296021	0.00750505
0.147578	0.296021	0.00755174
0.177093	0.296021	0.00764245
0.206609	0.296021	0.00768914
0.236124	0.296021	0.00773583
0.265640	0.296021	0.0077385
0.295155	0.296021	0.00808075
0.324671	0.296021	0.00848589
0.354186	0.296021	0.00868354
0.383702	0.296021	0.00879304
0.413217	0.296021	0.00939314
0.442733	0.296021	0.00943984
0.472248	0.296021	0.00977584
0.501764	0.296021	0.0100677
0.531279	0.296021	0.0102716
0.560795	0.296021	0.0109975
0.590310	0.296021	0.0112014
0.619826	0.296021	0.0118832
0.649341	0.296021	0.0119551
0.678857	0.296021	0.0123539
0.708373	0.296021	0.0124195
0.737888	0.296021	0.0124661
0.767404	0.296021	0.012821
0.796919	0.296021	0.0130878
0.826435	0.296021	0.0140777
0.855950	0.296021	0.0156337
0.885466	0.296021	0.0160891
0.914981	0.296021	0.016249
0.944497	0.296021	0.0179433
0.974012	0.296021	0.0192037
1.003528	0.296021	0.0199798
1.033043	0.296021	0.0200265
1.062559	0.296021	0.0222742
1.092074	0.296021	0.0242578
1.121590	0.296021	0.0253861
1.151105	0.296021	0.0259044
1.180621	0.296021	0.0260014
1.210136	0.296021	0.0260481
1.239652	0.296021	0.0260068
1.269167	0.296021	0.0260535
1.298683	0.296021	0.0261002
1.328199	0.296021	0.0261468
1.357714	0.296021	0.0263382
1.387230	0.296021	0.0278564
1.416745	0.296021	0.028098
1.446261	0.296021	0.0284466
1.475776	0.296021	0.0307886
1.505292	0.296021	0.0310365
1.534807	0.296021	0.031863
1.564323	0.296021	0.0338906
1.593838	0.296021	0.0341259
1.623354	0.296021	0.035795
1.652869	0.296021	0.0360618
1.682385	0.296021	0.0361085
1.711900	0.296021	0.0361552
1.741416	0.296021	0.0368559
1.770931	0.296021	0.0369152
1.800447	0.296021	0.0373014
1.829962	0.296021	0.0381216
1.859478	0.296021	0.0385016
1.888993	0.296021	0.0387495
1.918509	0.296021	0.0387962
1.948024	0.296021	0.0391888
1.977540	0.296021	0.0392355
2.007056	0.296021	0.0397224
2.036571	0.296021	0.039769
2.066087	0.296021	0.0402056
2.095602	0.296021	0.0402775
2.125118	0.296021	0.0403116
2.154633	0.296021	0.0406098
2.184149	0.296021	0.0408766
2.213664	0.296021	0.0410805
2.243180	0.296021	0.0412907
2.272695	0.296021	0.0417399
2.302211	0.296021	0.0420255
2.331726	0.296021	0.0421477
2.361242	0.296021	0.0422258
2.390757	0.296021	0.042241
2.420273	0.296021	0.041684
2.449788	0.296021	0.0414352
2.479304	0.296021	0.0411171
2.508819	0.296021	0.0392332
2.538335	0.296021	0.0379845
2.567850	0.296021	0.0356729
2.597366	0.296021	0.0328017
2.626881	0.296021	0.0320372
2.656397	0.296021	0.0309834
2.685913	0.296021	0.0284581
2.715428	0.296021	0.0256372
2.744944	0.296021	0.0247972
2.774459	0.296021	0.0239509
2.803975	0.296021	0.0222557
2.833490	0.296021	0.0204032
2.863006	0.296021	0.018557
2.892521	0.296021	0.0173837
2.922037	0.296021	0.0170783
2.951552	0.296021	0.0164081
2.981068	0.296021	0.0164359
3.010583	0.296021	0.0159543
3.040099	0.296021	0.0159947
3.069614	0.296021	0.0156012
3.099130	0.296021	0.0145726
3.128645	0.296021	0.0141916
3.158161	0.296021	0.0142383
3.187676	0.296021	0.0142158
3.217192	0.296021	0.0142625
3.246707	0.296021	0.0137307
3.276223	0.296021	0.013683
3.305739	0.296021	0.0134405
3.335254	0.296021	0.0134871
3.364770	0.296021	0.0132697
3.394285	0.296021	0.0129202
3.423801	0.296021	0.0126525
3.453316	0.296021	0.0126677
3.482832	0.296021	0.0125824
3.512347	0.296021	0.0118115
3.541863	0.296021	0.0118016
3.571378	0.296021	0.0118295
3.600894	0.296021	0.0118761
3.630409	0.296021	0.0119228
3.659925	0.296021	0.0119632
3.689440	0.296021	0.0120162
3.718956	0.296021	0.0121761
3.748471	0.296021	0.012336
3.777987	0.296021	0.0123827
3.807502	0.296021	0.0125426
3.837018	0.296021	0.0128219
3.866533	0.296021	0.0129881
3.896049	0.296021	0.0135819
3.925564	0.296021	0.0136286
3.955080	0.296021	0.0136753
0.000000	0.325623	0.00815975
0.029516	0.325623	0.00820644
0.059031	0.325623	0.00815251
0.088547	0.325623	0.00788478
0.118062	0.325623	0.00720199
0.147578	0.325623	0.0074562
0.177093	0.325623	0.00763495
0.206609	0.325623	0.00768164
0.236124	0.325623	0.00772833
0.265640	0.325623	0.00781904
0.295155	0.325623	0.00811727
0.324671	0.325623	0.00833375
0.354186	0.325623	0.00872004
0.383702	0.325623	0.00900564
0.413217	0.325623	0.00934164
0.442733	0.325623	0.00948894
0.472248	0.325623	0.00952304
0.501764	0.325623	0.00985904
0.531279	0.325623	0.0103773
0.560795	0.325623	0.0108642
0.590310	0.325623	0.0113448
0.619826	0.325623	0.0113915
0.649341	0.325623	0.0119664
0.678857	0.325623	0.0121892
0.708373	0.325623	0.0124371
0.737888	0.325623	0.0125027
0.767404	0.325623	0.0125494
0.796919	0.325623	0.0129671
0.826435	0.325623	0.0132779
0.855950	0.325623	0.014161
0.885466	0.325623	0.0152453
0.914981	0.325623	0.0161723
0.944497	0.325623	0.0165083
0.974012	0.325623	0.0180265
1.003528	0.325623	0.0187272
1.033043	0.325623	0.0194594
1.062559	0.325623	0.0201098
1.092074	0.325623	0.0217915
1.121590	0.325623	0.0225488
1.151105	0.325623	0.0240104
1.180621	0.325623	0.0242835
1.210136	0.325623	0.0244182
1.239652	0.325623	0.0244649
1.269167	0.325623	0.0251781
1.298683	0.325623	0.0252248
1.328199	0.325623	0.0252841
1.357714	0.325623	0.025683
1.387230	0.325623	0.0262767
1.416745	0.325623	0.0265813
1.446261	0.325623	0.0276027
1.475776	0.325623	0.028033
1.505292	0.325623	0.0293374
1.534807	0.325623	0.0311197
1.564323	0.325623	0.0316129
1.593838	0.325623	0.0341184
1.623354	0.325623	0.0342091
1.652869	0.325623	0.0356644
1.682385	0.325623	0.0359249
1.711900	0.325623	0.0361917
1.741416	0.325623	0.0368924
1.770931	0.325623	0.0369391
1.800447	0.325623	0.0369984
1.829962	0.325623	0.0377242
1.859478	0.325623	0.0385381
1.888993	0.325623	0.0387861
1.918509	0.325623	0.0389459
1.948024	0.325623	0.0389926
1.977540	0.325623	0.0393286
2.007056	0.325623	0.0397589
2.036571	0.325623	0.0401955
2.066087	0.325623	0.0403428
2.095602	0.325623	0.0410938
2.125118	0.325623	0.0411405
2.154633	0.325623	0.0411872
2.184149	0.325623	0.0410137
2.213664	0.325623	0.0412805
2.243180	0.325623	0.0413838
2.272695	0.325623	0.0412985
2.302211	0.325623	0.0412382
2.331726	0.325623	0.0413981
2.361242	0.325623	0.0416272
2.390757	0.325623	0.0416739
2.420273	0.325623	0.041425
2.449788	0.325623	0.0408428
2.479304	0.325623	0.039223
2.508819	0.325623	0.0380372
2.538335	0.325623	0.0356628
2.567850	0.325623	0.0344832
2.597366	0.325623	0.032637
2.626881	0.325623	0.0313317
2.656397	0.325623	0.0285925
2.685913	0.325623	0.0271237
2.715428	0.325623	0.0249505
2.744944	0.325623	0.0240351
2.774459	0.325623	0.0236667
2.803975	0.325623	0.021242
2.833490	0.325623	0.0194839
2.863006	0.325623	0.0183169
2.892521	0.325623	0.0171247
2.922037	0.325623	0.0171148
2.951552	0.325623	0.0168219
2.981068	0.325623	0.0164724
3.010583	0.325623	0.0160852
3.040099	0.325623	0.0160376
3.069614	0.325623	0.0156378
3.099130	0.325623	0.0146091
3.128645	0.325623	0.014247
3.158161	0.325623	0.0142937
3.187676	0.325623	0.0143404
3.217192	0.325623	0.0142991
3.246707	0.325623	0.0143458
3.276223	0.325623	0.0144805
3.305739	0.325623	0.0138606
3.335254	0.325623	0.0133916
3.364770	0.325623	0.0133062
3.394285	0.325623	0.0129568
3.423801	0.325623	0.0129343
3.453316	0.325623	0.0127357
3.482832	0.325623	0.0126189
3.512347	0.325623	0.0118481
3.541863	0.325623	0.0118382
3.571378	0.325623	0.011866
3.600894	0.325623	0.0119127
3.630409	0.325623	0.011865
3.659925	0.325623	0.0120061
3.689440	0.325623	0.0120527
3.718956	0.325623	0.0122881
3.748471	0.325623	0.0124857
3.777987	0.325623	0.0125324
3.807502	0.325623	0.0125791
3.837018	0.325623	0.0126824
3.866533	0.325623	0.0129051
3.896049	0.325623	0.0133543
3.925564	0.325623	0.0136651
3.955080	0.325623	0.0137118
0.000000	0.355225	0.007907
0.029516	0.355225	0.00795369
0.059031	0.355225	0.00800038
0.088547	0.355225	0.00790243
0.118062	0.355225	0.00723852
0.147578	0.355225	0.0071783
0.177093	0.355225	0.0073319
0.206609	0.355225	0.00737859
0.236124	0.355225	0.00776486
0.265640	0.355225	0.00800649
0.295155	0.355225	0.00818524
0.324671	0.355225	0.00823193
0.354186	0.355225	0.00852387
0.383702	0.355225	0.00857056
0.413217	0.355225	0.00908894
0.442733	0.355225	0.00913554
0.472248	0.355225	0.00948414
0.501764	0.355225	0.00988294
0.531279	0.355225	0.0103447
0.560795	0.355225	0.0105989
0.590310	0.355225	0.0109474
0.619826	0.355225	0.0114092
0.649341	0.355225	0.0114747
0.678857	0.355225	0.0120496
0.708373	0.355225	0.0121341
0.737888	0.355225	0.0122751
0.767404	0.355225	0.0123658
0.796919	0.355225	0.0124125
0.826435	0.355225	0.0132075
0.855950	0.355225	0.0137887
0.885466	0.355225	0.0143448
0.914981	0.355225	0.0143915
0.944497	0.355225	0.0144382
0.974012	0.355225	0.0164154
1.003528	0.355225	0.0179714
1.033043	0.355225	0.0193953
1.062559	0.355225	0.019442
1.092074	0.355225	0.0195893
1.121590	0.355225	0.0199504
1.151105	0.355225	0.0223427
1.180621	0.355225	0.022534
1.210136	0.355225	0.0229329
1.239652	0.355225	0.0240109
1.269167	0.355225	0.024133
1.298683	0.355225	0.0245067
1.328199	0.355225	0.0245534
1.357714	0.355225	0.0252541
1.387230	0.355225	0.0254014
1.416745	0.355225	0.0256305
1.446261	0.355225	0.0262243
1.475776	0.355225	0.026598
1.505292	0.355225	0.0269968
1.534807	0.355225	0.0283578
1.564323	0.355225	0.0309702
1.593838	0.355225	0.0316835
1.623354	0.355225	0.0334407
1.652869	0.355225	0.0342483
1.682385	0.355225	0.0357477
1.711900	0.355225	0.0362283
1.741416	0.355225	0.0367717
1.770931	0.355225	0.0369756
1.800447	0.355225	0.0370349
1.829962	0.355225	0.0377608
1.859478	0.355225	0.0385118
1.888993	0.355225	0.0388226
1.918509	0.355225	0.0389825
1.948024	0.355225	0.0392618
1.977540	0.355225	0.0397487
2.007056	0.355225	0.0410468
2.036571	0.355225	0.0411313
2.066087	0.355225	0.0411779
2.095602	0.355225	0.0412435
2.125118	0.355225	0.0412902
2.154633	0.355225	0.0413369
2.184149	0.355225	0.0413647
2.213664	0.355225	0.0412479
2.243180	0.355225	0.0411436
2.272695	0.355225	0.0410897
2.302211	0.355225	0.0404698
2.331726	0.355225	0.0401078
2.361242	0.355225	0.0397394
2.390757	0.355225	0.0397861
2.420273	0.355225	0.03938
2.449788	0.355225	0.0390242
2.479304	0.355225	0.0379641
2.508819	0.355225	0.0366965
2.538335	0.355225	0.035693
2.567850	0.355225	0.0344128
2.597366	0.355225	0.0320636
2.626881	0.355225	0.0310475
2.656397	0.355225	0.0284844
2.685913	0.355225	0.027047
2.715428	0.355225	0.0249116
2.744944	0.355225	0.0240024
2.774459	0.355225	0.0230178
2.803975	0.355225	0.020549
2.833490	0.355225	0.0195204
2.863006	0.355225	0.0179383
2.892521	0.355225	0.0171046
2.922037	0.355225	0.0168117
2.951552	0.355225	0.0164811
2.981068	0.355225	0.0159807
3.010583	0.355225	0.0160211
3.040099	0.355225	0.0157031
3.069614	0.355225	0.0150077
3.099130	0.355225	0.0142369
3.128645	0.355225	0.0142647
3.158161	0.355225	0.0142422
3.187676	0.355225	0.0142889
3.217192	0.355225	0.0144236
3.246707	0.355225	0.0144703
3.276223	0.355225	0.0138504
3.305739	0.355225	0.0138028
3.335254	0.355225	0.0134281
3.364770	0.355225	0.0132987
3.394285	0.355225	0.0126789
3.423801	0.355225	0.012562
3.453316	0.355225	0.0126087
3.482832	0.355225	0.0118379
3.512347	0.355225	0.0117148
3.541863	0.355225	0.0117615
3.571378	0.355225	0.0117139
3.600894	0.355225	0.011748
3.630409	0.355225	0.0117381
3.659925	0.355225	0.0118539
3.689440	0.355225	0.012083
3.718956	0.355225	0.0123372
3.748471	0.355225	0.0123839
3.777987	0.355225	0.0124306
3.807502	0.355225	0.0125024
3.837018	0.355225	0.0126623
3.866533	0.355225	0.0127656
3.896049	0.355225	0.0129946
3.925564	0.355225	0.0134375
3.955080	0.355225	0.0134842
0.000000	0.384827	0.00769827
0.029516	0.384827	0.00774496
0.059031	0.384827	0.00751496
0.088547	0.384827	0.00743587
0.118062	0.384827	0.00727504
0.147578	0.384827	0.00720854
0.177093	0.384827	0.0071043
0.206609	0.384827	0.00730192
0.236124	0.384827	0.00747438
0.265640	0.384827	0.0077223
0.295155	0.384827	0.00819032
0.324671	0.384827	0.00826846
0.354186	0.384827	0.00845349
0.383702	0.384827	0.00857565
0.413217	0.384827	0.00862234
0.442733	0.384827	0.00898974
0.472248	0.384827	0.00950804
0.501764	0.384827	0.00966794
0.531279	0.384827	0.0103812
0.560795	0.384827	0.0104279
0.590310	0.384827	0.0106821
0.619826	0.384827	0.0113325
0.649341	0.384827	0.0115112
0.678857	0.384827	0.0120233
0.708373	0.384827	0.01207
0.737888	0.384827	0.0121858
0.767404	0.384827	0.0122074
0.796919	0.384827	0.0123107
0.826435	0.384827	0.0126466
0.855950	0.384827	0.0138252
0.885466	0.384827	0.0139851
0.914981	0.384827	0.0143462
0.944497	0.384827	0.0143929
0.974012	0.384827	0.0144836
1.003528	0.384827	0.0156623
1.033043	0.384827	0.0167214
1.062559	0.384827	0.0181013
1.092074	0.384827	0.0195063
1.121590	0.384827	0.0195719
1.151105	0.384827	0.0214863
1.180621	0.384827	0.021948
1.210136	0.384827	0.0221393
1.239652	0.384827	0.022186
1.269167	0.384827	0.0222327
1.298683	0.384827	0.0225875
1.328199	0.384827	0.0230996
1.357714	0.384827	0.0239575
1.387230	0.384827	0.0240042
1.416745	0.384827	0.0242395
1.446261	0.384827	0.0249151
1.475776	0.384827	0.0255717
1.505292	0.384827	0.0263542
1.534807	0.384827	0.0270612
1.564323	0.384827	0.0278059
1.593838	0.384827	0.0295505
1.623354	0.384827	0.0305971
1.652869	0.384827	0.0334736
1.682385	0.384827	0.0343315
1.711900	0.384827	0.0358309
1.741416	0.384827	0.0368083
1.770931	0.384827	0.0370122
1.800447	0.384827	0.0373984
1.829962	0.384827	0.0378413
1.859478	0.384827	0.0388061
1.888993	0.384827	0.0389723
1.918509	0.384827	0.0401321
1.948024	0.384827	0.0404554
1.977540	0.384827	0.0410744
2.007056	0.384827	0.0411651
2.036571	0.384827	0.0413501
2.066087	0.384827	0.0420257
2.095602	0.384827	0.0424874
2.125118	0.384827	0.0425341
2.154633	0.384827	0.0421532
2.184149	0.384827	0.042181
2.213664	0.384827	0.042039
2.243180	0.384827	0.0413311
2.272695	0.384827	0.0411262
2.302211	0.384827	0.0404309
2.331726	0.384827	0.0397292
2.361242	0.384827	0.039581
2.390757	0.384827	0.0394139
2.420273	0.384827	0.0391084
2.449788	0.384827	0.0380169
2.479304	0.384827	0.0366863
2.508819	0.384827	0.0357583
2.538335	0.384827	0.0343398
2.567850	0.384827	0.0323364
2.597366	0.384827	0.0314587
2.626881	0.384827	0.0298452
2.656397	0.384827	0.0282191
2.685913	0.384827	0.0255932
2.715428	0.384827	0.0249481
2.744944	0.384827	0.0236931
2.774459	0.384827	0.0225764
2.803975	0.384827	0.0205856
2.833490	0.384827	0.0179282
2.863006	0.384827	0.0174655
2.892521	0.384827	0.0168016
2.922037	0.384827	0.0164709
2.951552	0.384827	0.0159705
2.981068	0.384827	0.0140363
3.010583	0.384827	0.0139195
3.040099	0.384827	0.0138279
3.069614	0.384827	0.0136796
3.099130	0.384827	0.0133427
3.128645	0.384827	0.0128297
3.158161	0.384827	0.0126814
3.187676	0.384827	0.0121056
3.217192	0.384827	0.0121523
3.246707	0.384827	0.0121989
3.276223	0.384827	0.0122456
3.305739	0.384827	0.0120911
3.335254	0.384827	0.0112574
3.364770	0.384827	0.0113041
3.394285	0.384827	0.0106402
3.423801	0.384827	0.0106868
3.453316	0.384827	0.0107335
3.482832	0.384827	0.0107802
3.512347	0.384827	0.0103867
3.541863	0.384827	0.0104334
3.571378	0.384827	0.0100902
3.600894	0.384827	0.0101369
3.630409	0.384827	0.0101836
3.659925	0.384827	0.0102303
3.689440	0.384827	0.0105159
3.718956	0.384827	0.0109839
3.748471	0.384827	0.0110306
3.777987	0.384827	0.0110773
3.807502	0.384827	0.0106649
3.837018	0.384827	0.0107116
3.866533	0.384827	0.0106074
3.896049	0.384827	0.0104403
3.925564	0.384827	0.010487
3.955080	0.384827	0.0115901
0.000000	0.414429	0.00745181
0.029516	0.414429	0.00719665
0.059031	0.414429	0.00711128
0.088547	0.414429	0.00700076
0.118062	0.414429	0.00702858
0.147578	0.414429	0.00705012
0.177093	0.414429	0.00712196
0.206609	0.414429	0.00716865
0.236124	0.414429	0.00691349
0.265640	0.414429	0.00696018
0.295155	0.414429	0.00740933
0.324671	0.414429	0.00827354
0.354186	0.414429	0.00835167
0.383702	0.414429	0.00839836
0.413217	0.414429	0.00865884
0.442733	0.414429	0.00872444
0.472248	0.414429	0.00947544
0.501764	0.414429	0.00960384
0.531279	0.414429	0.0103045
0.560795	0.414429	0.0104204
0.590310	0.414429	0.0107186
0.619826	0.414429	0.011369
0.649341	0.414429	0.0115289
0.678857	0.414429	0.0120598
0.708373	0.414429	0.0121065
0.737888	0.414429	0.0121532
0.767404	0.414429	0.0122628
0.796919	0.414429	0.0122906
0.826435	0.414429	0.0124568
0.855950	0.414429	0.0128367
0.885466	0.414429	0.0136129
0.914981	0.414429	0.0139551
0.944497	0.414429	0.0141339
0.974012	0.414429	0.0143881
1.003528	0.414429	0.0145228
1.033043	0.414429	0.0144815
1.062559	0.414429	0.0153331
1.092074	0.414429	0.0162288
1.121590	0.414429	0.0165836
1.151105	0.414429	0.0190199
1.180621	0.414429	0.0196829
1.210136	0.414429	0.0205597
1.239652	0.414429	0.0212352
1.269167	0.414429	0.0217095
1.298683	0.414429	0.0221713
1.328199	0.414429	0.022218
1.357714	0.414429	0.0227174
1.387230	0.414429	0.0232295
1.416745	0.414429	0.0238421
1.446261	0.414429	0.0243227
1.475776	0.414429	0.0251492
1.505292	0.414429	0.0257556
1.534807	0.414429	0.0270222
1.564323	0.414429	0.0275343
1.593838	0.414429	0.0278891
1.623354	0.414429	0.0306336
1.652869	0.414429	0.0314349
1.682385	0.414429	0.0336071
1.711900	0.414429	0.0358045
1.741416	0.414429	0.0367127
1.770931	0.414429	0.0370487
1.800447	0.414429	0.0374035
1.829962	0.414429	0.0378778
1.859478	0.414429	0.0388426
1.888993	0.414429	0.0403986
1.918509	0.414429	0.0409798
1.948024	0.414429	0.0411083
1.977540	0.414429	0.0411738
2.007056	0.414429	0.0419688
2.036571	0.414429	0.0428205
2.066087	0.414429	0.0432319
2.095602	0.414429	0.0434295
2.125118	0.414429	0.0434762
2.154633	0.414429	0.043372
2.184149	0.414429	0.042991
2.213664	0.414429	0.0430377
2.243180	0.414429	0.0423801
2.272695	0.414429	0.0421689
2.302211	0.414429	0.0404045
2.331726	0.414429	0.0397658
2.361242	0.414429	0.0398125
2.390757	0.414429	0.0396642
2.420273	0.414429	0.0391449
2.449788	0.414429	0.0377641
2.479304	0.414429	0.0365468
2.508819	0.414429	0.0357948
2.538335	0.414429	0.0343763
2.567850	0.414429	0.0323729
2.597366	0.414429	0.0313946
2.626881	0.414429	0.0283536
2.656397	0.414429	0.0269099
2.685913	0.414429	0.0256297
2.715428	0.414429	0.0244249
2.744944	0.414429	0.0235472
2.774459	0.414429	0.0211414
2.803975	0.414429	0.0202574
2.833490	0.414429	0.0179647
2.863006	0.414429	0.0174454
2.892521	0.414429	0.0168067
2.922037	0.414429	0.0165012
2.951552	0.414429	0.0146865
2.981068	0.414429	0.0139093
3.010583	0.414429	0.0138177
3.040099	0.414429	0.0136694
3.069614	0.414429	0.0133325
3.099130	0.414429	0.0128195
3.128645	0.414429	0.0123946
3.158161	0.414429	0.0120954
3.187676	0.414429	0.0119409
[truncated: 11,096 more rows]
