# Supplementary material for: Cyclodehydrogenation of molecular nanographene precursors catalyzed by atomic hydrogen
Source: Nat Commun. 2025 Jan 15;16:691. doi: 10.1038/s41467-024-54774-1 (PMC11735845; doi:10.1038/s41467-024-54774-1)
Supplement: Supplementary file 4 — Source Data [file 41467_2024_54774_MOESM4_ESM.zip › Source Data/Suppl Figure 8/Suppl Figure 8.txt]

X[nm]		Y[nm]		Z[nm]
0.000000	0.000000	0.0490222
0.023483	0.000000	0.0471427
0.046967	0.000000	0.046415
0.070450	0.000000	0.0433837
0.093933	0.000000	0.0449595
0.117417	0.000000	0.0442318
0.140900	0.000000	0.0423523
0.164384	0.000000	0.0381693
0.187867	0.000000	0.0362898
0.211350	0.000000	0.0378656
0.234834	0.000000	0.0359861
0.258317	0.000000	0.0306514
0.281800	0.000000	0.0414411
0.305284	0.000000	0.0349547
0.328767	0.000000	0.0388339
0.352250	0.000000	0.0323474
0.375734	0.000000	0.035075
0.399217	0.000000	0.0331955
0.422701	0.000000	0.0382265
0.446184	0.000000	0.03174
0.469667	0.000000	0.0379228
0.493151	0.000000	0.0383468
0.516634	0.000000	0.0376191
0.540117	0.000000	0.0357396
0.563601	0.000000	0.0257978
0.587084	0.000000	0.0216148
0.610568	0.000000	0.0347081
0.634051	0.000000	0.0305251
0.657534	0.000000	0.0344044
0.681018	0.000000	0.0463459
0.704501	0.000000	0.0352524
0.727984	0.000000	0.0425869
0.751468	0.000000	0.0407075
0.774951	0.000000	0.0399797
0.798434	0.000000	0.0381002
0.821918	0.000000	0.0431313
0.845401	0.000000	0.0389483
0.868885	0.000000	0.0370688
0.892368	0.000000	0.0374928
0.915851	0.000000	0.0356133
0.939335	0.000000	0.0417961
0.962818	0.000000	0.0433719
0.986301	0.000000	0.0403406
1.009785	0.000000	0.0338541
1.033268	0.000000	0.0319747
1.056751	0.000000	0.0289434
1.080235	0.000000	0.0385814
1.103718	0.000000	0.036702
1.127202	0.000000	0.0382777
1.150685	0.000000	0.03755
1.174168	0.000000	0.0402775
1.197652	0.000000	0.0360945
1.221135	0.000000	0.0445808
1.244618	0.000000	0.0357908
1.268102	0.000000	0.0373666
1.291585	0.000000	0.0274248
1.315068	0.000000	0.0313041
1.338552	0.000000	0.0259694
1.362035	0.000000	0.0310004
1.385519	0.000000	0.0314244
1.409002	0.000000	0.0295449
1.432485	0.000000	0.0207549
1.455969	0.000000	0.0269377
1.479452	0.000000	0.02621
1.502935	0.000000	0.031241
1.526419	0.000000	0.0293615
1.549902	0.000000	0.032089
1.573386	0.000000	0.0302095
1.596869	0.000000	0.02833
1.620352	0.000000	0.0333611
1.643836	0.000000	0.0280263
1.667319	0.000000	0.0319056
1.690802	0.000000	0.0311779
1.714286	0.000000	0.0316019
1.737769	0.000000	0.0320259
1.761252	0.000000	0.0347534
1.784736	0.000000	0.0305704
1.808219	0.000000	0.0332979
1.831703	0.000000	0.0314185
1.855186	0.000000	0.0329942
1.878669	0.000000	0.0460875
1.902153	0.000000	0.0476633
1.925636	0.000000	0.0365698
1.949119	0.000000	0.0416008
1.972603	0.000000	0.0293556
1.996086	0.000000	0.0447523
2.019569	0.000000	0.0463281
2.043053	0.000000	0.0409934
2.066536	0.000000	0.0368104
2.090020	0.000000	0.0314756
2.113503	0.000000	0.0261409
2.136986	0.000000	0.0334754
2.160470	0.000000	0.0431134
2.183953	0.000000	0.03202
2.207436	0.000000	0.0335957
2.230920	0.000000	0.0340197
2.254403	0.000000	0.0355955
2.277886	0.000000	0.0325643
2.301370	0.000000	0.0283813
2.324853	0.000000	0.0357158
2.348337	0.000000	0.0453538
2.371820	0.000000	0.0377156
2.395303	0.000000	0.0358361
2.418787	0.000000	0.0385636
2.442270	0.000000	0.0412911
2.465753	0.000000	0.0440187
2.489237	0.000000	0.0340769
2.512720	0.000000	0.0402597
2.536204	0.000000	0.0383802
2.559687	0.000000	0.0365007
2.583170	0.000000	0.0369247
2.606654	0.000000	0.0419557
2.630137	0.000000	0.0423798
2.653620	0.000000	0.0439555
2.677104	0.000000	0.0409243
2.700587	0.000000	0.0390448
2.724070	0.000000	0.0314066
2.747554	0.000000	0.0341341
2.771037	0.000000	0.0345581
2.794521	0.000000	0.0349821
2.818004	0.000000	0.0319509
2.841487	0.000000	0.0300714
2.864971	0.000000	0.0316472
2.888454	0.000000	0.0297677
2.911937	0.000000	0.02904
2.935421	0.000000	0.0179465
2.958904	0.000000	0.020674
2.982387	0.000000	0.021098
3.005871	0.000000	0.0180668
3.029354	0.000000	0.00582153
3.052838	0.000000	0.0143078
3.076321	0.000000	0.0135801
3.099804	0.000000	0.0163076
3.123288	0.000000	0.0144281
3.146771	0.000000	0.00909336
3.170254	0.000000	0.0164279
3.193738	0.000000	0.0214589
3.217221	0.000000	0.0103654
3.240705	0.000000	0.00963768
3.264188	0.000000	0.0112134
3.287671	0.000000	0.00357521
3.311155	0.000000	0.00284748
3.334638	0.000000	0.00903024
3.358121	0.000000	0.00139201
3.381605	0.000000	0.0121818
3.405088	0.000000	0.00915054
3.428571	0.000000	0.0176368
3.452055	0.000000	0.00884683
3.475538	0.000000	0.0161813
3.499022	0.000000	0.0212124
3.522505	0.000000	0.0285469
3.545988	0.000000	0.0289709
3.569472	0.000000	0.0305467
3.592955	0.000000	0.0263637
3.616438	0.000000	0.0302429
3.639922	0.000000	0.0295152
3.663405	0.000000	0.0299392
3.686888	0.000000	0.036122
3.710372	0.000000	0.0307873
3.733855	0.000000	0.0392735
3.757339	0.000000	0.0385458
3.780822	0.000000	0.0424251
3.804305	0.000000	0.0509113
3.827789	0.000000	0.0467283
3.851272	0.000000	0.0517594
3.874755	0.000000	0.0498799
3.898239	0.000000	0.0514556
3.921722	0.000000	0.0426657
3.945205	0.000000	0.0523037
3.968689	0.000000	0.0527277
3.992172	0.000000	0.0508482
4.015656	0.000000	0.0397547
4.039139	0.000000	0.043634
4.062622	0.000000	0.0417545
4.086106	0.000000	0.039875
4.109589	0.000000	0.0345403
4.133072	0.000000	0.0395713
4.156556	0.000000	0.0388436
4.180039	0.000000	0.0277501
4.203523	0.000000	0.0270223
4.227006	0.000000	0.0239911
4.250489	0.000000	0.0313256
4.273973	0.000000	0.0225356
4.297456	0.000000	0.0264149
4.320939	0.000000	0.0153214
4.344423	0.000000	0.0307182
4.367906	0.000000	0.0299905
4.391389	0.000000	0.0223522
4.414873	0.000000	0.0262315
4.438356	0.000000	0.0266555
4.461840	0.000000	0.015562
4.485323	0.000000	0.015986
4.508806	0.000000	0.0187136
4.532290	0.000000	0.0179858
4.555773	0.000000	0.0114993
4.579256	0.000000	0.0211374
4.602740	0.000000	0.0169544
4.626223	0.000000	0.0173784
4.649706	0.000000	0.0131954
4.673190	0.000000	0.0205299
4.696673	0.000000	0.0244092
4.720157	0.000000	0.012164
4.743640	0.000000	0.0241055
4.767123	0.000000	0.022226
4.790607	0.000000	0.027257
4.814090	0.000000	0.0334398
4.837573	0.000000	0.0304085
4.861057	0.000000	0.0319843
4.884540	0.000000	0.0266496
4.908023	0.000000	0.0259218
4.931507	0.000000	0.0228906
4.954990	0.000000	0.0290734
4.978474	0.000000	0.0271939
5.001957	0.000000	0.0241627
5.025440	0.000000	0.0280419
5.048924	0.000000	0.0238589
5.072407	0.000000	0.0254347
5.095890	0.000000	0.0362245
5.119374	0.000000	0.0354967
5.142857	0.000000	0.0267067
5.166341	0.000000	0.0294343
5.189824	0.000000	0.0252513
5.213307	0.000000	0.0187648
5.236791	0.000000	0.0226441
5.260274	0.000000	0.0242198
5.283757	0.000000	0.0234921
5.307241	0.000000	0.0285231
5.330724	0.000000	0.0243401
5.354207	0.000000	0.0316746
5.377691	0.000000	0.0320987
5.401174	0.000000	0.0256122
5.424658	0.000000	0.0179739
5.448141	0.000000	0.0264602
5.471624	0.000000	0.023429
5.495108	0.000000	0.0307635
5.518591	0.000000	0.0323393
5.542074	0.000000	0.0350668
5.565558	0.000000	0.029732
5.589041	0.000000	0.0301561
5.612524	0.000000	0.0328836
5.636008	0.000000	0.0356111
5.659491	0.000000	0.0348834
5.682975	0.000000	0.0330039
5.706458	0.000000	0.0311244
5.729941	0.000000	0.0315484
5.753425	0.000000	0.0296689
5.776908	0.000000	0.0346999
5.800391	0.000000	0.0339722
5.823875	0.000000	0.0366997
5.847358	0.000000	0.035972
5.870841	0.000000	0.0421548
5.894325	0.000000	0.03682
5.917808	0.000000	0.037244
5.941292	0.000000	0.0342128
5.964775	0.000000	0.0403956
5.988258	0.000000	0.0396678
6.011742	0.000000	0.0343331
6.035225	0.000000	0.0336054
6.058708	0.000000	0.0340294
6.082192	0.000000	0.0333016
6.105675	0.000000	0.0406362
6.129159	0.000000	0.0364532
6.152642	0.000000	0.0311184
6.176125	0.000000	0.033846
6.199609	0.000000	0.0377252
6.223092	0.000000	0.0369975
6.246575	0.000000	0.0328145
6.270059	0.000000	0.040149
6.293542	0.000000	0.040573
6.317025	0.000000	0.0375418
6.340509	0.000000	0.0391176
6.363992	0.000000	0.0303276
6.387476	0.000000	0.0399656
6.410959	0.000000	0.0346309
6.434442	0.000000	0.0315996
6.457926	0.000000	0.0343272
6.481409	0.000000	0.0382064
6.504892	0.000000	0.0328717
6.528376	0.000000	0.0309922
6.551859	0.000000	0.032568
6.575342	0.000000	0.0341437
6.598826	0.000000	0.0345678
6.622309	0.000000	0.0361435
6.645793	0.000000	0.0354158
6.669276	0.000000	0.0277776
6.692759	0.000000	0.0282016
6.716243	0.000000	0.0217151
6.739726	0.000000	0.0152286
6.763209	0.000000	0.0191079
6.786693	0.000000	0.00455913
6.810176	0.000000	0.0061349
6.833659	0.000000	0.0111659
6.857143	0.000000	0.0196522
6.880626	0.000000	0.0223797
6.904110	0.000000	0.0193485
6.927593	0.000000	0.0186207
6.951076	0.000000	0.00983074
6.974560	0.000000	0.0114065
6.998043	0.000000	0.0106788
7.021526	0.000000	0.019165
7.045010	0.000000	0.0218926
7.068493	0.000000	0.0338341
7.091977	0.000000	0.0250441
7.115460	0.000000	0.0312269
7.138943	0.000000	0.0281956
7.162427	0.000000	0.0228609
7.185910	0.000000	0.0278919
7.209393	0.000000	0.0294677
7.232877	0.000000	0.0333469
7.256360	0.000000	0.0314675
7.279843	0.000000	0.0330432
7.303327	0.000000	0.0323155
7.326810	0.000000	0.0338913
7.350294	0.000000	0.03086
7.373777	0.000000	0.0393463
7.397260	0.000000	0.0397703
7.420744	0.000000	0.0413461
7.444227	0.000000	0.0429218
7.467710	0.000000	0.0456494
7.491194	0.000000	0.0506804
7.514677	0.000000	0.0488009
7.538160	0.000000	0.0423144
7.561644	0.000000	0.0381314
7.585127	0.000000	0.0397072
7.608611	0.000000	0.0424347
7.632094	0.000000	0.0382517
7.655577	0.000000	0.0363722
7.679061	0.000000	0.0414033
7.702544	0.000000	0.0326133
7.726027	0.000000	0.0399478
7.749511	0.000000	0.0346131
7.772994	0.000000	0.0315818
7.796477	0.000000	0.0297023
7.819961	0.000000	0.0301263
7.843444	0.000000	0.0328539
7.866928	0.000000	0.0367331
7.890411	0.000000	0.0325501
7.913894	0.000000	0.0249119
7.937378	0.000000	0.0287912
7.960861	0.000000	0.0292152
7.984344	0.000000	0.0250322
8.007828	0.000000	0.0254562
8.031311	0.000000	0.022425
8.054795	0.000000	0.027456
8.078278	0.000000	0.0244248
8.101761	0.000000	0.0271523
8.125245	0.000000	0.0252728
8.148728	0.000000	0.0210898
8.172211	0.000000	0.0249691
8.195695	0.000000	0.0288484
8.219178	0.000000	0.0235136
8.242661	0.000000	0.0250894
8.266145	0.000000	0.0278169
8.289628	0.000000	0.0259374
8.313112	0.000000	0.0252097
8.336595	0.000000	0.024482
8.360078	0.000000	0.0329682
8.383562	0.000000	0.0368475
8.407045	0.000000	0.0292093
8.430528	0.000000	0.026178
8.454012	0.000000	0.0242985
8.477495	0.000000	0.0235708
8.500978	0.000000	0.0251466
8.524462	0.000000	0.0255706
8.547945	0.000000	0.0259946
8.571429	0.000000	0.0275704
8.594912	0.000000	0.0279944
8.618395	0.000000	0.0238114
8.641879	0.000000	0.0253872
8.665362	0.000000	0.0235077
8.688845	0.000000	0.0250834
8.712329	0.000000	0.0312662
8.735812	0.000000	0.0270832
8.759295	0.000000	0.0263555
8.782779	0.000000	0.0279313
8.806262	0.000000	0.0191413
8.829746	0.000000	0.025324
8.853229	0.000000	0.0199893
8.876712	0.000000	0.0215651
8.900196	0.000000	0.0196856
8.923679	0.000000	0.0293236
8.947162	0.000000	0.0320511
8.970646	0.000000	0.0267164
8.994129	0.000000	0.0375062
9.017613	0.000000	0.0333232
9.041096	0.000000	0.0325954
9.064579	0.000000	0.030716
9.088063	0.000000	0.0322917
9.111546	0.000000	0.0281087
9.135029	0.000000	0.036595
9.158513	0.000000	0.0312603
9.181996	0.000000	0.0305325
9.205479	0.000000	0.0275013
9.228963	0.000000	0.0348358
9.252446	0.000000	0.0283493
9.275930	0.000000	0.0299251
9.299413	0.000000	0.0303491
9.322896	0.000000	0.0261661
9.346380	0.000000	0.0254384
9.369863	0.000000	0.0293177
9.393346	0.000000	0.0274382
9.416830	0.000000	0.029014
9.440313	0.000000	0.0271345
9.463796	0.000000	0.0241032
9.487280	0.000000	0.034893
9.510763	0.000000	0.026103
9.534247	0.000000	0.0242235
9.557730	0.000000	0.0315581
9.581213	0.000000	0.0308303
9.604697	0.000000	0.0289508
9.628180	0.000000	0.0247678
9.651663	0.000000	0.0228884
9.675147	0.000000	0.0175536
9.698630	0.000000	0.0202811
9.722114	0.000000	0.0287674
9.745597	0.000000	0.0211292
9.769080	0.000000	0.0250084
9.792564	0.000000	0.023129
9.816047	0.000000	0.0293117
9.839530	0.000000	0.0320392
9.863014	0.000000	0.0301598
9.886497	0.000000	0.0259768
9.909980	0.000000	0.0229455
9.933464	0.000000	0.0268248
9.956947	0.000000	0.0226418
9.980431	0.000000	0.0184588
10.003914	0.000000	0.0165794
10.027397	0.000000	0.0193069
10.050881	0.000000	0.0289449
10.074364	0.000000	0.0213067
10.097847	0.000000	0.0182754
10.121331	0.000000	0.0221547
10.144814	0.000000	0.0271857
10.168297	0.000000	0.0368237
10.191781	0.000000	0.026882
10.215264	0.000000	0.0250025
10.238748	0.000000	0.0265783
10.262231	0.000000	0.0270023
10.285714	0.000000	0.0320333
10.309198	0.000000	0.0266986
10.332681	0.000000	0.0271226
10.356164	0.000000	0.0206361
10.379648	0.000000	0.0199084
10.403131	0.000000	0.0168771
10.426614	0.000000	0.0161494
10.450098	0.000000	0.0154217
10.473581	0.000000	0.0227562
10.497065	0.000000	0.0185732
10.520548	0.000000	0.020149
10.544031	0.000000	0.0194212
10.567515	0.000000	0.0221487
10.590998	0.000000	0.0283315
10.614481	0.000000	0.0206933
10.637965	0.000000	0.022269
10.661448	0.000000	0.0238448
10.684932	0.000000	0.0127513
10.708415	0.000000	0.0304516
10.731898	0.000000	0.0251169
10.755382	0.000000	0.0209339
10.778865	0.000000	0.0202061
10.802348	0.000000	0.0194784
10.825832	0.000000	0.0210542
10.849315	0.000000	0.0260852
10.872798	0.000000	0.027661
10.896282	0.000000	0.0246297
10.919765	0.000000	0.033116
10.943249	0.000000	0.0254778
10.966732	0.000000	0.038571
10.990215	0.000000	0.0424503
11.013699	0.000000	0.0405708
11.037182	0.000000	0.0398431
11.060665	0.000000	0.0437223
11.084149	0.000000	0.0464499
11.107632	0.000000	0.0388116
11.131115	0.000000	0.0415391
11.154599	0.000000	0.0350527
11.178082	0.000000	0.0354767
11.201566	0.000000	0.0347489
11.225049	0.000000	0.025959
11.248532	0.000000	0.0252312
11.272016	0.000000	0.0256552
11.295499	0.000000	0.0214723
11.318982	0.000000	0.0172893
11.342466	0.000000	0.018865
11.365949	0.000000	0.0204408
11.389432	0.000000	0.0231683
11.412916	0.000000	0.0143783
11.436399	0.000000	0.0274716
11.459883	0.000000	0.0221369
11.483366	0.000000	0.0283196
11.506849	0.000000	0.0195296
11.530333	0.000000	0.0141949
11.553816	0.000000	0.0146189
11.577299	0.000000	0.0115877
11.600783	0.000000	0.0166187
11.624266	0.000000	0.0228015
11.647750	0.000000	0.0197702
11.671233	0.000000	0.0224978
11.694716	0.000000	0.026377
11.718200	0.000000	0.0291045
11.741683	0.000000	0.0214663
11.765166	0.000000	0.0218903
11.788650	0.000000	0.0234661
11.812133	0.000000	0.0284971
11.835616	0.000000	0.0243141
11.859100	0.000000	0.0212829
11.882583	0.000000	0.0274657
11.906067	0.000000	0.0301932
11.929550	0.000000	0.0306172
11.953033	0.000000	0.0298895
11.976517	0.000000	0.0303135
12.000000	0.000000	0.0341927
0.000000	0.023552	0.0394417
0.023483	0.023552	0.0456245
0.046967	0.023552	0.0425932
0.070450	0.023552	0.0407137
0.093933	0.023552	0.0411378
0.117417	0.023552	0.0392583
0.140900	0.023552	0.0350753
0.164384	0.023552	0.0412581
0.187867	0.023552	0.0382268
0.211350	0.023552	0.0340438
0.234834	0.023552	0.0344679
0.258317	0.023552	0.0325884
0.281800	0.023552	0.0295571
0.305284	0.023552	0.0368917
0.328767	0.023552	0.0338604
0.352250	0.023552	0.0342844
0.375734	0.023552	0.0243427
0.399217	0.023552	0.0305255
0.422701	0.023552	0.0297977
0.446184	0.023552	0.0302218
0.469667	0.023552	0.0225835
0.493151	0.023552	0.0230075
0.516634	0.023552	0.0234316
0.540117	0.023552	0.0227038
0.563601	0.023552	0.0231278
0.587084	0.023552	0.0247036
0.610568	0.023552	0.0205206
0.634051	0.023552	0.0243999
0.657534	0.023552	0.0248239
0.681018	0.023552	0.0206409
0.704501	0.023552	0.0233684
0.727984	0.023552	0.0330064
0.751468	0.023552	0.0230647
0.774951	0.023552	0.0292475
0.798434	0.023552	0.0308232
0.821918	0.023552	0.0289438
0.845401	0.023552	0.0270643
0.868885	0.023552	0.02864
0.892368	0.023552	0.0267606
0.915851	0.023552	0.0248811
0.939335	0.023552	0.0230016
0.962818	0.023552	0.0211221
0.986301	0.023552	0.0319119
1.009785	0.023552	0.0300324
1.033268	0.023552	0.0270012
1.056751	0.023552	0.0262734
1.080235	0.023552	0.0278492
1.103718	0.023552	0.034032
1.127202	0.023552	0.0321525
1.150685	0.023552	0.0371835
1.174168	0.023552	0.0318488
1.197652	0.023552	0.0276658
1.221135	0.023552	0.0326968
1.244618	0.023552	0.0331208
1.268102	0.023552	0.0335448
1.291585	0.023552	0.0305136
1.315068	0.023552	0.0297859
1.338552	0.023552	0.0152371
1.362035	0.023552	0.0133576
1.385519	0.023552	0.0137816
1.409002	0.023552	0.0107504
1.432485	0.023552	0.0180849
1.455969	0.023552	0.0127502
1.479452	0.023552	0.0177812
1.502935	0.023552	0.0251157
1.526419	0.023552	0.0209327
1.549902	0.023552	0.0167498
1.573386	0.023552	0.0194773
1.596869	0.023552	0.0314188
1.620352	0.023552	0.0237806
1.643836	0.023552	0.0230528
1.667319	0.023552	0.0280838
1.690802	0.023552	0.0262044
1.714286	0.023552	0.0254766
1.737769	0.023552	0.0270524
1.761252	0.023552	0.0240212
1.784736	0.023552	0.0163829
1.808219	0.023552	0.0283244
1.831703	0.023552	0.0275967
1.855186	0.023552	0.0291725
1.878669	0.023552	0.0330517
1.902153	0.023552	0.0357793
1.925636	0.023552	0.0292928
1.949119	0.023552	0.0320203
1.972603	0.023552	0.0335961
1.996086	0.023552	0.0317166
2.019569	0.023552	0.0263818
2.043053	0.023552	0.0245024
2.066536	0.023552	0.0272299
2.090020	0.023552	0.0276539
2.113503	0.023552	0.0223192
2.136986	0.023552	0.0204397
2.160470	0.023552	0.0185602
2.183953	0.023552	0.0281982
2.207436	0.023552	0.0240152
2.230920	0.023552	0.0278945
2.254403	0.023552	0.0386843
2.277886	0.023552	0.0368048
2.301370	0.023552	0.026863
2.324853	0.023552	0.0318941
2.348337	0.023552	0.0403803
2.371820	0.023552	0.0338938
2.395303	0.023552	0.0274073
2.418787	0.023552	0.0232244
2.442270	0.023552	0.0236484
2.465753	0.023552	0.0275276
2.489237	0.023552	0.0221929
2.512720	0.023552	0.0329827
2.536204	0.023552	0.0276479
2.559687	0.023552	0.0338307
2.583170	0.023552	0.0319512
2.606654	0.023552	0.0312235
2.630137	0.023552	0.029344
2.653620	0.023552	0.0378303
2.677104	0.023552	0.0313438
2.700587	0.023552	0.0363748
2.724070	0.023552	0.0298883
2.747554	0.023552	0.0268571
2.771037	0.023552	0.0330399
2.794521	0.023552	0.0242499
2.818004	0.023552	0.0235221
2.841487	0.023552	0.0112769
2.864971	0.023552	0.0117009
2.888454	0.023552	0.00866969
2.911937	0.023552	0.0044867
2.935421	0.023552	0.00721422
2.958904	0.023552	0.00187948
2.982387	0.023552	0
3.005871	0.023552	0.00157577
3.029354	0.023552	0.014669
3.052838	0.023552	0.0104861
3.076321	0.023552	0.00630307
3.099804	0.023552	0.00442358
3.123288	0.023552	0.0048476
3.146771	0.023552	0.0133339
3.170254	0.023552	0.00684738
3.193738	0.023552	0.0141819
3.217221	0.023552	0.0157577
3.240705	0.023552	0.00581593
3.264188	0.023552	0.00393645
3.287671	0.023552	0.0124227
3.311155	0.023552	0.0128467
3.334638	0.023552	0.012119
3.358121	0.023552	0.0113913
3.381605	0.023552	0.00836003
3.405088	0.023552	0.00993579
3.428571	0.023552	0.0103598
3.452055	0.023552	0.0246048
3.475538	0.023552	0.0181183
3.499022	0.023552	0.0208459
3.522505	0.023552	0.0166629
3.545988	0.023552	0.0124799
3.569472	0.023552	0.0140557
3.592955	0.023552	0.0248454
3.616438	0.023552	0.0275729
3.639922	0.023552	0.018783
3.663405	0.023552	0.028421
3.686888	0.023552	0.0230862
3.710372	0.023552	0.0235103
3.733855	0.023552	0.0308448
3.757339	0.023552	0.0324205
3.780822	0.023552	0.0362998
3.804305	0.023552	0.0321168
3.827789	0.023552	0.0336926
3.851272	0.023552	0.0410271
3.874755	0.023552	0.0426029
3.898239	0.023552	0.0430269
3.921722	0.023552	0.0492097
3.945205	0.023552	0.0461784
3.968689	0.023552	0.0385402
3.992172	0.023552	0.035509
4.015656	0.023552	0.0370847
4.039139	0.023552	0.0386605
4.062622	0.023552	0.0356293
4.086106	0.023552	0.0256875
4.109589	0.023552	0.0272633
4.133072	0.023552	0.0230803
4.156556	0.023552	0.0246561
4.180039	0.023552	0.0285353
4.203523	0.023552	0.0255041
4.227006	0.023552	0.0190176
4.250489	0.023552	0.0252004
4.273973	0.023552	0.0233209
4.297456	0.023552	0.0202897
4.320939	0.023552	0.0184102
4.344423	0.023552	0.0234412
4.367906	0.023552	0.0215617
4.391389	0.023552	0.0231375
4.414873	0.023552	0.021258
4.438356	0.023552	0.0159233
4.461840	0.023552	0.012892
4.485323	0.023552	0.0156195
4.508806	0.023552	0.0137401
4.532290	0.023552	0.0107088
4.555773	0.023552	0.00998109
4.579256	0.023552	0.0115569
4.602740	0.023552	0.0154361
4.626223	0.023552	0.0193154
4.649706	0.023552	0.0185877
4.673190	0.023552	0.0213152
4.696673	0.023552	0.0194357
4.720157	0.023552	0.0267702
4.743640	0.023552	0.0202837
4.767123	0.023552	0.0218595
4.790607	0.023552	0.0268905
4.814090	0.023552	0.0261628
4.837573	0.023552	0.016221
4.861057	0.023552	0.0177968
4.884540	0.023552	0.0262831
4.908023	0.023552	0.0244036
4.931507	0.023552	0.0110066
4.954990	0.023552	0.0206446
4.978474	0.023552	0.0210686
5.001957	0.023552	0.0180374
5.025440	0.023552	0.0230684
5.048924	0.023552	0.0246442
5.072407	0.023552	0.0296752
5.095890	0.023552	0.0254922
5.119374	0.023552	0.027068
5.142857	0.023552	0.0263402
5.166341	0.023552	0.0256125
5.189824	0.023552	0.0340988
5.213307	0.023552	0.024157
5.236791	0.023552	0.0211258
5.260274	0.023552	0.0250051
5.283757	0.023552	0.0265808
5.307241	0.023552	0.0177909
5.330724	0.023552	0.0147596
5.354207	0.023552	0.0174871
5.377691	0.023552	0.0179112
5.401174	0.023552	0.0252457
5.424658	0.023552	0.0233662
5.448141	0.023552	0.0237902
5.471624	0.023552	0.0276695
5.495108	0.023552	0.0280935
5.518591	0.023552	0.0273658
5.542074	0.023552	0.031245
5.565558	0.023552	0.0293655
5.589041	0.023552	0.0263343
5.612524	0.023552	0.0267583
5.636008	0.023552	0.0283341
5.659491	0.023552	0.0345169
5.682975	0.023552	0.0280304
5.706458	0.023552	0.0284544
5.729941	0.023552	0.0288784
5.753425	0.023552	0.0293024
5.776908	0.023552	0.0262712
5.800391	0.023552	0.0255435
5.823875	0.023552	0.0225122
5.847358	0.023552	0.0321502
5.870841	0.023552	0.029119
5.894325	0.023552	0.0376053
5.917808	0.023552	0.029967
5.941292	0.023552	0.0303911
5.964775	0.023552	0.0285116
5.988258	0.023552	0.0266321
6.011742	0.023552	0.0224491
6.035225	0.023552	0.0309354
6.058708	0.023552	0.0302076
6.082192	0.023552	0.0225694
6.105675	0.023552	0.0229934
6.129159	0.023552	0.0280244
6.152642	0.023552	0.0284484
6.176125	0.023552	0.0300242
6.199609	0.023552	0.0339035
6.223092	0.023552	0.0308722
6.246575	0.023552	0.0312963
6.270059	0.023552	0.037479
6.293542	0.023552	0.0355995
6.317025	0.023552	0.0337201
6.340509	0.023552	0.0410546
6.363992	0.023552	0.0403268
6.387476	0.023552	0.0372956
6.410959	0.023552	0.0388714
6.434442	0.023552	0.0404471
6.457926	0.023552	0.0408712
6.481409	0.023552	0.0366882
6.504892	0.023552	0.0359604
6.528376	0.023552	0.0317775
6.551859	0.023552	0.0356567
6.575342	0.023552	0.0464465
6.598826	0.023552	0.0376565
6.622309	0.023552	0.0334735
6.645793	0.023552	0.0246835
6.669276	0.023552	0.0274111
6.692759	0.023552	0.0393526
6.716243	0.023552	0.0386248
6.739726	0.023552	0.0413524
6.763209	0.023552	0.0532939
6.786693	0.023552	0.0525661
6.810176	0.023552	0.0587489
6.833659	0.023552	0.0603247
6.857143	0.023552	0.0653557
6.880626	0.023552	0.064628
6.904110	0.023552	0.0639002
6.927593	0.023552	0.0666277
6.951076	0.023552	0.0659
6.974560	0.023552	0.061717
6.998043	0.023552	0.0632928
7.021526	0.023552	0.0637168
7.045010	0.023552	0.0560786
7.068493	0.023552	0.0541991
7.091977	0.023552	0.0615336
7.115460	0.023552	0.0561989
7.138943	0.023552	0.0612299
7.162427	0.023552	0.0616539
7.185910	0.023552	0.0620779
7.209393	0.023552	0.0601984
7.232877	0.023552	0.0617742
7.256360	0.023552	0.0610465
7.279843	0.023552	0.05456
7.303327	0.023552	0.0538322
7.326810	0.023552	0.0427388
7.350294	0.023552	0.032797
7.373777	0.023552	0.0355245
7.397260	0.023552	0.0278863
7.420744	0.023552	0.0283103
7.444227	0.023552	0.0321896
7.467710	0.023552	0.0233996
7.491194	0.023552	0.0387964
7.514677	0.023552	0.0357651
7.538160	0.023552	0.0477067
7.561644	0.023552	0.0527377
7.585127	0.023552	0.0531617
7.608611	0.023552	0.066255
7.632094	0.023552	0.0597685
7.655577	0.023552	0.067103
7.679061	0.023552	0.0744375
7.702544	0.023552	0.0760133
7.726027	0.023552	0.0706785
7.749511	0.023552	0.0734061
7.772994	0.023552	0.0749818
7.796477	0.023552	0.0731023
7.819961	0.023552	0.0758299
7.843444	0.023552	0.0751021
7.866928	0.023552	0.0605534
7.890411	0.023552	0.0701914
7.913894	0.023552	0.0625532
7.937378	0.023552	0.0710394
7.960861	0.023552	0.0634012
7.984344	0.023552	0.069584
8.007828	0.023552	0.0734632
8.031311	0.023552	0.075039
8.054795	0.023552	0.0720078
8.078278	0.023552	0.0678248
8.101761	0.023552	0.0694006
8.125245	0.023552	0.0732798
8.148728	0.023552	0.0725521
8.172211	0.023552	0.0695209
8.195695	0.023552	0.0618826
8.219178	0.023552	0.0519409
8.242661	0.023552	0.0489096
8.266145	0.023552	0.0481819
8.289628	0.023552	0.0486059
8.313112	0.023552	0.0467264
8.336595	0.023552	0.0390882
8.360078	0.023552	0.0475745
8.383562	0.023552	0.045695
8.407045	0.023552	0.041512
8.430528	0.023552	0.041936
8.454012	0.023552	0.04236
8.477495	0.023552	0.0381771
8.500978	0.023552	0.0362976
8.524462	0.023552	0.0286593
8.547945	0.023552	0.0382974
8.571429	0.023552	0.0364179
8.594912	0.023552	0.0391454
8.618395	0.023552	0.0338107
8.641879	0.023552	0.0342347
8.665362	0.023552	0.0346587
8.688845	0.023552	0.0327792
8.712329	0.023552	0.0355067
8.735812	0.023552	0.0359307
8.759295	0.023552	0.0432653
8.782779	0.023552	0.0505998
8.806262	0.023552	0.0510238
8.829746	0.023552	0.0549031
8.853229	0.023552	0.0541753
8.876712	0.023552	0.0545993
8.900196	0.023552	0.0653891
8.923679	0.023552	0.0658131
8.947162	0.023552	0.0685406
8.970646	0.023552	0.0597507
8.994129	0.023552	0.0601747
9.017613	0.023552	0.0548399
9.041096	0.023552	0.0506569
9.064579	0.023552	0.051081
9.088063	0.023552	0.0538085
9.111546	0.023552	0.0484737
9.135029	0.023552	0.0535048
9.158513	0.023552	0.066598
9.181996	0.023552	0.0704773
9.205479	0.023552	0.0755083
9.228963	0.023552	0.0736288
9.252446	0.023552	0.0763564
9.275930	0.023552	0.0813874
9.299413	0.023552	0.0795079
9.322896	0.023552	0.0799319
9.346380	0.023552	0.0711419
9.369863	0.023552	0.0738694
9.393346	0.023552	0.0731417
9.416830	0.023552	0.0655035
9.440313	0.023552	0.0624722
9.463796	0.023552	0.0617445
9.487280	0.023552	0.0610168
9.510763	0.023552	0.0579855
9.534247	0.023552	0.0641683
9.557730	0.023552	0.0668958
9.581213	0.023552	0.0684716
9.604697	0.023552	0.0735026
9.628180	0.023552	0.0670161
9.651663	0.023552	0.0812611
9.675147	0.023552	0.0793816
9.698630	0.023552	0.0705917
9.722114	0.023552	0.0687122
9.745597	0.023552	0.0645292
9.769080	0.023552	0.0626497
9.792564	0.023552	0.057315
9.816047	0.023552	0.053132
9.839530	0.023552	0.044342
9.863014	0.023552	0.044766
9.886497	0.023552	0.0394313
9.909980	0.023552	0.0444623
9.933464	0.023552	0.0460381
9.956947	0.023552	0.0464621
9.980431	0.023552	0.0537966
10.003914	0.023552	0.0530689
10.027397	0.023552	0.0546446
10.050881	0.023552	0.0573721
10.074364	0.023552	0.0612514
10.097847	0.023552	0.0593719
10.121331	0.023552	0.0528854
10.144814	0.023552	0.051006
10.168297	0.023552	0.0502782
10.191781	0.023552	0.0460952
10.215264	0.023552	0.043064
10.238748	0.023552	0.0423363
10.262231	0.023552	0.0358498
10.285714	0.023552	0.0339703
10.309198	0.023552	0.0390013
10.332681	0.023552	0.0428806
10.356164	0.023552	0.0444564
10.379648	0.023552	0.0494874
10.403131	0.023552	0.0568219
10.426614	0.023552	0.0595494
10.450098	0.023552	0.0519112
10.473581	0.023552	0.0580939
10.497065	0.023552	0.058518
10.520548	0.023552	0.0600937
10.544031	0.023552	0.0559107
10.567515	0.023552	0.0494243
10.590998	0.023552	0.0498483
10.614481	0.023552	0.04221
10.637965	0.023552	0.0426341
10.661448	0.023552	0.0430581
10.684932	0.023552	0.0515443
10.708415	0.023552	0.0531201
10.731898	0.023552	0.0604546
10.755382	0.023552	0.0654856
10.778865	0.023552	0.0624544
10.802348	0.023552	0.0674854
10.825832	0.023552	0.0748199
10.849315	0.023552	0.0775475
10.872798	0.023552	0.0699092
10.896282	0.023552	0.066878
10.919765	0.023552	0.0753643
10.943249	0.023552	0.0688778
10.966732	0.023552	0.0623913
10.990215	0.023552	0.0570565
11.013699	0.023552	0.0597841
11.037182	0.023552	0.0567528
11.060665	0.023552	0.0560251
11.084149	0.023552	0.0564491
11.107632	0.023552	0.0637836
11.131115	0.023552	0.0676629
11.154599	0.023552	0.0680869
11.178082	0.023552	0.0754214
11.201566	0.023552	0.0712384
11.225049	0.023552	0.0774212
11.248532	0.023552	0.0732382
11.272016	0.023552	0.079421
11.295499	0.023552	0.0740863
11.318982	0.023552	0.0791173
11.342466	0.023552	0.066872
11.365949	0.023552	0.0649926
11.389432	0.023552	0.0688718
11.412916	0.023552	0.0635371
11.436399	0.023552	0.0605059
11.459883	0.023552	0.0551711
11.483366	0.023552	0.0602021
11.506849	0.023552	0.0686884
11.530333	0.023552	0.0656572
11.553816	0.023552	0.0764469
11.577299	0.023552	0.0780227
11.600783	0.023552	0.0715362
11.624266	0.023552	0.0788707
11.647750	0.023552	0.0839018
11.671233	0.023552	0.0797188
11.694716	0.023552	0.0847498
11.718200	0.023552	0.0828703
11.741683	0.023552	0.0717768
11.765166	0.023552	0.0652903
11.788650	0.023552	0.0645626
11.812133	0.023552	0.0672901
11.835616	0.023552	0.0642589
11.859100	0.023552	0.0554689
11.882583	0.023552	0.0639552
11.906067	0.023552	0.0540134
11.929550	0.023552	0.0648032
11.953033	0.023552	0.0686825
11.976517	0.023552	0.0702582
12.000000	0.023552	0.0775928
0.000000	0.047105	0.194565
0.023483	0.047105	0.194989
0.046967	0.047105	0.198869
0.070450	0.047105	0.214265
0.093933	0.047105	0.208931
0.117417	0.047105	0.218569
0.140900	0.047105	0.214386
0.164384	0.047105	0.215961
0.187867	0.047105	0.220992
0.211350	0.047105	0.216809
0.234834	0.047105	0.217233
0.258317	0.047105	0.217657
0.281800	0.047105	0.212323
0.305284	0.047105	0.213899
0.328767	0.047105	0.19935
0.352250	0.047105	0.196319
0.375734	0.047105	0.189832
0.399217	0.047105	0.194863
0.422701	0.047105	0.199894
0.446184	0.047105	0.202622
0.469667	0.047105	0.206501
0.493151	0.047105	0.216139
0.516634	0.047105	0.217715
0.540117	0.047105	0.21929
0.563601	0.047105	0.218563
0.587084	0.047105	0.217835
0.610568	0.047105	0.214804
0.634051	0.047105	0.214076
0.657534	0.047105	0.212197
0.681018	0.047105	0.211469
0.704501	0.047105	0.204982
0.727984	0.047105	0.201951
0.751468	0.047105	0.166671
0.774951	0.047105	0.123328
0.798434	0.047105	0.101869
0.821918	0.047105	0.0942308
0.845401	0.047105	0.0935031
0.868885	0.047105	0.0893201
0.892368	0.047105	0.103565
0.915851	0.047105	0.114355
0.939335	0.047105	0.120538
0.962818	0.047105	0.120962
0.986301	0.047105	0.121386
1.009785	0.047105	0.126417
1.033268	0.047105	0.129144
1.056751	0.047105	0.126113
1.080235	0.047105	0.126537
1.103718	0.047105	0.122354
1.127202	0.047105	0.119323
1.150685	0.047105	0.111685
1.174168	0.047105	0.102895
1.197652	0.047105	0.0952564
1.221135	0.047105	0.0887699
1.244618	0.047105	0.0891939
1.268102	0.047105	0.109198
1.291585	0.047105	0.113077
1.315068	0.047105	0.122715
1.338552	0.047105	0.126594
1.362035	0.047105	0.137384
1.385519	0.047105	0.148174
1.409002	0.047105	0.146294
1.432485	0.047105	0.149022
1.455969	0.047105	0.147142
1.479452	0.047105	0.152173
1.502935	0.047105	0.157204
1.526419	0.047105	0.138049
1.549902	0.047105	0.144231
1.573386	0.047105	0.135441
1.596869	0.047105	0.139321
1.620352	0.047105	0.127075
1.643836	0.047105	0.122892
1.667319	0.047105	0.117558
1.690802	0.047105	0.119133
1.714286	0.047105	0.123013
1.737769	0.047105	0.121133
1.761252	0.047105	0.125012
1.784736	0.047105	0.12774
1.808219	0.047105	0.132771
1.831703	0.047105	0.121678
1.855186	0.047105	0.126709
1.878669	0.047105	0.130588
1.902153	0.047105	0.119494
1.925636	0.047105	0.123374
1.949119	0.047105	0.114584
1.972603	0.047105	0.104642
1.996086	0.047105	0.107369
2.019569	0.047105	0.0985794
2.043053	0.047105	0.0943964
2.066536	0.047105	0.0902135
2.090020	0.047105	0.092941
2.113503	0.047105	0.0956685
2.136986	0.047105	0.098396
2.160470	0.047105	0.108034
2.183953	0.047105	0.10961
2.207436	0.047105	0.114641
2.230920	0.047105	0.109306
2.254403	0.047105	0.113185
2.277886	0.047105	0.106699
2.301370	0.047105	0.107123
2.324853	0.047105	0.0983329
2.348337	0.047105	0.0918464
2.371820	0.047105	0.0888152
2.395303	0.047105	0.0811769
2.418787	0.047105	0.0804492
2.442270	0.047105	0.0751145
2.465753	0.047105	0.068628
2.489237	0.047105	0.0725072
2.512720	0.047105	0.0798418
2.536204	0.047105	0.0894798
2.559687	0.047105	0.0968143
2.583170	0.047105	0.0937831
2.606654	0.047105	0.0930553
2.630137	0.047105	0.0957828
2.653620	0.047105	0.100814
2.677104	0.047105	0.0989344
2.700587	0.047105	0.0959031
2.724070	0.047105	0.0974789
2.747554	0.047105	0.0944477
2.771037	0.047105	0.0856577
2.794521	0.047105	0.08493
2.818004	0.047105	0.0784435
2.841487	0.047105	0.0731087
2.864971	0.047105	0.0781398
2.888454	0.047105	0.0935365
2.911937	0.047105	0.096264
2.935421	0.047105	0.103599
2.958904	0.047105	0.105174
2.982387	0.047105	0.117116
3.005871	0.047105	0.114085
3.029354	0.047105	0.113357
3.052838	0.047105	0.118388
3.076321	0.047105	0.111901
3.099804	0.047105	0.113477
3.123288	0.047105	0.115053
3.146771	0.047105	0.108566
3.170254	0.047105	0.110142
3.193738	0.047105	0.104807
3.217221	0.047105	0.0994727
3.240705	0.047105	0.094138
3.264188	0.047105	0.109535
3.287671	0.047105	0.111111
3.311155	0.047105	0.112686
3.334638	0.047105	0.114262
3.358121	0.047105	0.119293
3.381605	0.047105	0.122021
3.405088	0.047105	0.120141
3.428571	0.047105	0.12402
3.452055	0.047105	0.120989
3.475538	0.047105	0.130627
3.499022	0.047105	0.119534
3.522505	0.047105	0.117654
3.545988	0.047105	0.111168
3.569472	0.047105	0.104681
3.592955	0.047105	0.106257
3.616438	0.047105	0.103226
3.639922	0.047105	0.102498
3.663405	0.047105	0.109833
3.686888	0.047105	0.11256
3.710372	0.047105	0.116439
3.733855	0.047105	0.122622
3.757339	0.047105	0.129957
3.780822	0.047105	0.137291
3.804305	0.047105	0.129653
3.827789	0.047105	0.13238
3.851272	0.047105	0.125894
3.874755	0.047105	0.130925
3.898239	0.047105	0.126742
3.921722	0.047105	0.120255
3.945205	0.047105	0.113769
3.968689	0.047105	0.121104
3.992172	0.047105	0.128438
4.015656	0.047105	0.138076
4.039139	0.047105	0.140804
4.062622	0.047105	0.140076
4.086106	0.047105	0.146259
4.109589	0.047105	0.147834
4.133072	0.047105	0.1425
4.156556	0.047105	0.146379
4.180039	0.047105	0.146803
4.203523	0.047105	0.139165
4.227006	0.047105	0.137285
4.250489	0.047105	0.134254
4.273973	0.047105	0.122009
4.297456	0.047105	0.109763
4.320939	0.047105	0.0998218
4.344423	0.047105	0.0841213
4.367906	0.047105	0.0569033
4.391389	0.047105	0.035444
4.414873	0.047105	0.0243506
4.438356	0.047105	0.0259263
4.461840	0.047105	0.0309573
4.485323	0.047105	0.0567199
4.508806	0.047105	0.0617509
4.532290	0.047105	0.0702372
4.555773	0.047105	0.0879374
4.579256	0.047105	0.0975754
4.602740	0.047105	0.10491
4.626223	0.047105	0.114548
4.649706	0.047105	0.116124
4.673190	0.047105	0.113093
4.696673	0.047105	0.10891
4.720157	0.047105	0.108182
4.743640	0.047105	0.0970883
4.767123	0.047105	0.0929053
4.790607	0.047105	0.0921776
4.814090	0.047105	0.0776288
4.837573	0.047105	0.0815081
4.861057	0.047105	0.0899944
4.884540	0.047105	0.0938736
4.908023	0.047105	0.0919942
4.931507	0.047105	0.0947217
4.954990	0.047105	0.10436
4.978474	0.047105	0.101328
5.001957	0.047105	0.102904
5.025440	0.047105	0.112542
5.048924	0.047105	0.102601
5.072407	0.047105	0.10648
5.095890	0.047105	0.1046
5.119374	0.047105	0.0992656
5.142857	0.047105	0.104297
5.166341	0.047105	0.0908996
5.189824	0.047105	0.0913236
5.213307	0.047105	0.0882924
5.236791	0.047105	0.0852611
5.260274	0.047105	0.0995062
5.283757	0.047105	0.101082
5.307241	0.047105	0.11072
5.330724	0.047105	0.120358
5.354207	0.047105	0.115023
5.377691	0.047105	0.120054
5.401174	0.047105	0.126237
5.424658	0.047105	0.122054
5.448141	0.047105	0.127085
5.471624	0.047105	0.118295
5.495108	0.047105	0.116416
5.518591	0.047105	0.115688
5.542074	0.047105	0.117264
5.565558	0.047105	0.110777
5.589041	0.047105	0.108898
5.612524	0.047105	0.109322
5.636008	0.047105	0.103987
5.659491	0.047105	0.114777
5.682975	0.047105	0.119808
5.706458	0.047105	0.112169
5.729941	0.047105	0.125263
5.753425	0.047105	0.125687
5.776908	0.047105	0.13187
5.800391	0.047105	0.135749
5.823875	0.047105	0.130414
5.847358	0.047105	0.13199
5.870841	0.047105	0.13011
5.894325	0.047105	0.120169
5.917808	0.047105	0.114834
5.941292	0.047105	0.11641
5.964775	0.047105	0.108771
5.988258	0.047105	0.104588
6.011742	0.047105	0.101557
6.035225	0.047105	0.104285
6.058708	0.047105	0.112771
6.082192	0.047105	0.113195
6.105675	0.047105	0.118226
6.129159	0.047105	0.122105
6.152642	0.047105	0.122529
6.176125	0.047105	0.124105
6.199609	0.047105	0.126833
6.223092	0.047105	0.124953
6.246575	0.047105	0.118467
6.270059	0.047105	0.110828
6.293542	0.047105	0.107797
6.317025	0.047105	0.108221
6.340509	0.047105	0.100583
6.363992	0.047105	0.0963999
6.387476	0.047105	0.0922169
6.410959	0.047105	0.0857305
6.434442	0.047105	0.0873062
6.457926	0.047105	0.0911855
6.481409	0.047105	0.100824
6.504892	0.047105	0.103551
6.528376	0.047105	0.102823
6.551859	0.047105	0.104399
6.575342	0.047105	0.10943
6.598826	0.047105	0.105247
6.622309	0.047105	0.101064
6.645793	0.047105	0.0968811
6.669276	0.047105	0.0996086
6.692759	0.047105	0.101184
6.716243	0.047105	0.0993049
6.739726	0.047105	0.0847562
6.763209	0.047105	0.0817249
6.786693	0.047105	0.0856042
6.810176	0.047105	0.0860282
6.833659	0.047105	0.0910592
6.857143	0.047105	0.101849
6.880626	0.047105	0.108032
6.904110	0.047105	0.106152
6.927593	0.047105	0.120397
6.951076	0.047105	0.11967
6.974560	0.047105	0.116638
6.998043	0.047105	0.127428
7.021526	0.047105	0.125549
7.045010	0.047105	0.120214
7.068493	0.047105	0.113727
7.091977	0.047105	0.110696
7.115460	0.047105	0.10421
7.138943	0.047105	0.101178
7.162427	0.047105	0.0958437
7.185910	0.047105	0.106633
7.209393	0.047105	0.120879
7.232877	0.047105	0.122454
7.256360	0.047105	0.128637
7.279843	0.047105	0.131365
7.303327	0.047105	0.141003
7.326810	0.047105	0.144882
7.350294	0.047105	0.141851
7.373777	0.047105	0.143426
7.397260	0.047105	0.14385
7.420744	0.047105	0.141971
7.444227	0.047105	0.142395
7.467710	0.047105	0.134757
7.491194	0.047105	0.134029
7.514677	0.047105	0.121784
7.538160	0.047105	0.118752
7.561644	0.047105	0.11457
7.585127	0.047105	0.124208
7.608611	0.047105	0.125783
7.632094	0.047105	0.138877
7.655577	0.047105	0.149666
7.679061	0.047105	0.160456
7.702544	0.047105	0.157425
7.726027	0.047105	0.167063
7.749511	0.047105	0.170942
7.772994	0.047105	0.174821
7.796477	0.047105	0.176397
7.819961	0.047105	0.176821
7.843444	0.047105	0.17379
7.866928	0.047105	0.17191
7.890411	0.047105	0.16312
7.913894	0.047105	0.160089
7.937378	0.047105	0.153603
7.960861	0.047105	0.148268
7.984344	0.047105	0.139478
8.007828	0.047105	0.120322
8.031311	0.047105	0.132264
8.054795	0.047105	0.14075
8.078278	0.047105	0.144629
8.101761	0.047105	0.153116
8.125245	0.047105	0.151236
8.148728	0.047105	0.156267
8.172211	0.047105	0.158995
8.195695	0.047105	0.15366
8.219178	0.047105	0.157539
8.242661	0.047105	0.148749
8.266145	0.047105	0.143414
8.289628	0.047105	0.141535
8.313112	0.047105	0.130442
8.336595	0.047105	0.122803
8.360078	0.047105	0.115165
8.383562	0.047105	0.108679
8.407045	0.047105	0.105647
8.430528	0.047105	0.102616
8.454012	0.047105	0.104192
8.477495	0.047105	0.110375
8.500978	0.047105	0.11195
8.524462	0.047105	0.112374
8.547945	0.047105	0.103584
8.571429	0.047105	0.106312
8.594912	0.047105	0.104432
8.618395	0.047105	0.0967942
8.641879	0.047105	0.0960665
8.665362	0.047105	0.094187
8.688845	0.047105	0.0830935
8.712329	0.047105	0.0731518
8.735812	0.047105	0.0701206
8.759295	0.047105	0.0693928
8.782779	0.047105	0.0663616
8.806262	0.047105	0.0725444
8.829746	0.047105	0.0787271
8.853229	0.047105	0.0779994
8.876712	0.047105	0.0922444
8.900196	0.047105	0.0938202
8.923679	0.047105	0.0976994
8.947162	0.047105	0.0992752
8.970646	0.047105	0.105458
8.994129	0.047105	0.0978197
9.017613	0.047105	0.097092
9.041096	0.047105	0.0986678
9.064579	0.047105	0.0921813
9.088063	0.047105	0.0903018
9.111546	0.047105	0.0861188
9.135029	0.047105	0.0819358
9.158513	0.047105	0.0823599
9.181996	0.047105	0.0793286
9.205479	0.047105	0.0774491
9.228963	0.047105	0.0939977
9.252446	0.047105	0.0990287
9.275930	0.047105	0.107515
9.299413	0.047105	0.106787
9.322896	0.047105	0.109515
9.346380	0.047105	0.116849
9.369863	0.047105	0.108059
9.393346	0.047105	0.110787
9.416830	0.047105	0.114666
9.440313	0.047105	0.110483
9.463796	0.047105	0.107452
9.487280	0.047105	0.0998136
9.510763	0.047105	0.101389
9.534247	0.047105	0.0972064
9.557730	0.047105	0.0953269
9.581213	0.047105	0.0945991
9.604697	0.047105	0.0961749
9.628180	0.047105	0.105813
9.651663	0.047105	0.107389
9.675147	0.047105	0.110116
9.698630	0.047105	0.109388
9.722114	0.047105	0.117875
9.745597	0.047105	0.119451
9.769080	0.047105	0.124482
9.792564	0.047105	0.117995
9.816047	0.047105	0.114964
9.839530	0.047105	0.110781
9.863014	0.047105	0.10775
9.886497	0.047105	0.104718
9.909980	0.047105	0.0982319
9.933464	0.047105	0.104415
9.956947	0.047105	0.0933212
9.980431	0.047105	0.102959
10.003914	0.047105	0.10799
10.027397	0.047105	0.108414
10.050881	0.047105	0.111142
10.074364	0.047105	0.115021
10.097847	0.047105	0.120052
10.121331	0.047105	0.120476
10.144814	0.047105	0.117445
10.168297	0.047105	0.116717
10.191781	0.047105	0.121748
10.215264	0.047105	0.11411
10.238748	0.047105	0.10532
10.262231	0.047105	0.106896
10.285714	0.047105	0.105016
10.309198	0.047105	0.0916191
10.332681	0.047105	0.0828292
10.356164	0.047105	0.0878602
10.379648	0.047105	0.0859807
10.403131	0.047105	0.094467
10.426614	0.047105	0.102953
10.450098	0.047105	0.105681
10.473581	0.047105	0.107257
10.497065	0.047105	0.105377
10.520548	0.047105	0.110408
10.544031	0.047105	0.110832
10.567515	0.047105	0.108953
10.590998	0.047105	0.109377
10.614481	0.047105	0.0982831
10.637965	0.047105	0.0883414
10.661448	0.047105	0.0887654
10.684932	0.047105	0.0765202
10.708415	0.047105	0.0803994
10.731898	0.047105	0.0750647
10.755382	0.047105	0.0720335
10.778865	0.047105	0.0782162
10.802348	0.047105	0.0855507
10.825832	0.047105	0.0859748
10.849315	0.047105	0.0875505
10.872798	0.047105	0.0914298
10.896282	0.047105	0.0999161
10.919765	0.047105	0.0991883
10.943249	0.047105	0.0961571
10.966732	0.047105	0.101188
10.990215	0.047105	0.0947016
11.013699	0.047105	0.0916704
11.037182	0.047105	0.0909427
11.060665	0.047105	0.0913667
11.084149	0.047105	0.0825767
11.107632	0.047105	0.0818489
11.131115	0.047105	0.0788177
11.154599	0.047105	0.082697
11.178082	0.047105	0.083121
11.201566	0.047105	0.0904555
11.225049	0.047105	0.101245
11.248532	0.047105	0.107428
11.272016	0.047105	0.112459
11.295499	0.047105	0.108276
11.318982	0.047105	0.113307
11.342466	0.047105	0.109124
11.365949	0.047105	0.1107
11.389432	0.047105	0.109972
11.412916	0.047105	0.106941
11.436399	0.047105	0.109668
11.459883	0.047105	0.10203
11.483366	0.047105	0.102454
11.506849	0.047105	0.0959677
11.530333	0.047105	0.09524
11.553816	0.047105	0.101423
11.577299	0.047105	0.112213
11.600783	0.047105	0.11494
11.624266	0.047105	0.119971
11.647750	0.047105	0.119243
11.671233	0.047105	0.120819
11.694716	0.047105	0.131609
11.718200	0.047105	0.126274
11.741683	0.047105	0.122091
11.765166	0.047105	0.122515
11.788650	0.047105	0.114877
11.812133	0.047105	0.119908
11.835616	0.047105	0.11227
11.859100	0.047105	0.11039
11.882583	0.047105	0.107359
11.906067	0.047105	0.113542
11.929550	0.047105	0.118573
11.953033	0.047105	0.125907
11.976517	0.047105	0.136697
12.000000	0.047105	0.138273
0.000000	0.070657	0.087086
0.023483	0.070657	0.0932688
0.046967	0.070657	0.0936928
0.070450	0.070657	0.0906616
0.093933	0.070657	0.0899338
0.117417	0.070657	0.0949649
0.140900	0.070657	0.101148
0.164384	0.070657	0.102723
0.187867	0.070657	0.104299
0.211350	0.070657	0.103571
0.234834	0.070657	0.110906
0.258317	0.070657	0.104419
0.281800	0.070657	0.10254
0.305284	0.070657	0.105267
0.328767	0.070657	0.0999328
0.352250	0.070657	0.101509
0.375734	0.070657	0.0915668
0.399217	0.070657	0.0885355
0.422701	0.070657	0.0866561
0.446184	0.070657	0.0824731
0.469667	0.070657	0.0828971
0.493151	0.070657	0.0810176
0.516634	0.070657	0.0906556
0.540117	0.070657	0.0922314
0.563601	0.070657	0.105325
0.587084	0.070657	0.103445
0.610568	0.070657	0.107324
0.634051	0.070657	0.110052
0.657534	0.070657	0.112779
0.681018	0.070657	0.1109
0.704501	0.070657	0.106717
0.727984	0.070657	0.107141
0.751468	0.070657	0.105262
0.774951	0.070657	0.0999268
0.798434	0.070657	0.0968956
0.821918	0.070657	0.0915608
0.845401	0.070657	0.103502
0.868885	0.070657	0.108533
0.892368	0.070657	0.114716
0.915851	0.070657	0.11514
0.939335	0.070657	0.123626
0.962818	0.070657	0.132113
0.986301	0.070657	0.132537
1.009785	0.070657	0.135264
1.033268	0.070657	0.134536
1.056751	0.070657	0.138416
1.080235	0.070657	0.133081
1.103718	0.070657	0.13005
1.127202	0.070657	0.12126
1.150685	0.070657	0.117077
1.174168	0.070657	0.111742
1.197652	0.070657	0.1018
1.221135	0.070657	0.0953139
1.244618	0.070657	0.100345
1.268102	0.070657	0.112286
1.291585	0.070657	0.113862
1.315068	0.070657	0.124652
1.338552	0.070657	0.128531
1.362035	0.070657	0.142776
1.385519	0.070657	0.144352
1.409002	0.070657	0.151687
1.432485	0.070657	0.1452
1.455969	0.070657	0.158293
1.479452	0.070657	0.144896
1.502935	0.070657	0.151079
1.526419	0.070657	0.139986
1.549902	0.070657	0.139258
1.573386	0.070657	0.135075
1.596869	0.070657	0.132044
1.620352	0.070657	0.115191
1.643836	0.070657	0.113312
1.667319	0.070657	0.109129
1.690802	0.070657	0.106098
1.714286	0.070657	0.111129
1.737769	0.070657	0.111553
1.761252	0.070657	0.116584
1.784736	0.070657	0.113553
1.808219	0.070657	0.126646
1.831703	0.070657	0.115552
1.855186	0.070657	0.11828
1.878669	0.070657	0.112945
1.902153	0.070657	0.111066
1.925636	0.070657	0.113793
1.949119	0.070657	0.103851
1.972603	0.070657	0.0973649
1.996086	0.070657	0.0816644
2.019569	0.070657	0.0843919
2.043053	0.070657	0.0767537
2.066536	0.070657	0.0771777
2.090020	0.070657	0.0845122
2.113503	0.070657	0.090695
2.136986	0.070657	0.0876637
2.160470	0.070657	0.0949983
2.183953	0.070657	0.0988775
2.207436	0.070657	0.0981498
2.230920	0.070657	0.0974221
2.254403	0.070657	0.10015
2.277886	0.070657	0.0948148
2.301370	0.070657	0.0963906
2.324853	0.070657	0.0887524
2.348337	0.070657	0.0845694
2.371820	0.070657	0.0815382
2.395303	0.070657	0.0750517
2.418787	0.070657	0.0800827
2.442270	0.070657	0.079355
2.465753	0.070657	0.0717167
2.489237	0.070657	0.080203
2.512720	0.070657	0.080627
2.536204	0.070657	0.0925685
2.559687	0.070657	0.090689
2.583170	0.070657	0.0957201
2.606654	0.070657	0.105358
2.630137	0.070657	0.102327
2.653620	0.070657	0.101599
2.677104	0.070657	0.103175
2.700587	0.070657	0.102447
2.724070	0.070657	0.0994159
2.747554	0.070657	0.0929294
2.771037	0.070657	0.0910499
2.794521	0.070657	0.0926257
2.818004	0.070657	0.0895945
2.841487	0.070657	0.0808045
2.864971	0.070657	0.0915943
2.888454	0.070657	0.101232
2.911937	0.070657	0.10396
2.935421	0.070657	0.112446
2.958904	0.070657	0.111718
2.982387	0.070657	0.119053
3.005871	0.070657	0.118325
3.029354	0.070657	0.115294
3.052838	0.070657	0.118021
3.076321	0.070657	0.117294
3.099804	0.070657	0.117718
3.123288	0.070657	0.112383
3.146771	0.070657	0.107048
3.170254	0.070657	0.102865
3.193738	0.070657	0.102137
3.217221	0.070657	0.0898922
3.240705	0.070657	0.0926198
3.264188	0.070657	0.105713
3.287671	0.070657	0.0980748
3.311155	0.070657	0.108865
3.334638	0.070657	0.118503
3.358121	0.070657	0.118927
3.381605	0.070657	0.125109
3.405088	0.070657	0.122078
3.428571	0.070657	0.13402
3.452055	0.070657	0.126381
3.475538	0.070657	0.118743
3.499022	0.070657	0.116864
3.522505	0.070657	0.119591
3.545988	0.070657	0.107346
3.569472	0.070657	0.103163
3.592955	0.070657	0.100132
3.616438	0.070657	0.0971005
3.639922	0.070657	0.10098
3.663405	0.070657	0.108314
3.686888	0.070657	0.116801
3.710372	0.070657	0.116073
3.733855	0.070657	0.124559
3.757339	0.070657	0.128438
3.780822	0.070657	0.132318
3.804305	0.070657	0.136197
3.827789	0.070657	0.132014
3.851272	0.070657	0.127831
3.874755	0.070657	0.125951
3.898239	0.070657	0.121768
3.921722	0.070657	0.118737
3.945205	0.070657	0.115706
3.968689	0.070657	0.119585
3.992172	0.070657	0.125768
4.015656	0.070657	0.12504
4.039139	0.070657	0.13583
4.062622	0.070657	0.142013
4.086106	0.070657	0.13783
4.109589	0.070657	0.141709
4.133072	0.070657	0.144437
4.156556	0.070657	0.134495
4.180039	0.070657	0.132615
4.203523	0.070657	0.129584
4.227006	0.070657	0.132312
4.250489	0.070657	0.116611
4.273973	0.070657	0.106669
4.297456	0.070657	0.0978795
4.320939	0.070657	0.0764203
4.344423	0.070657	0.0561128
4.367906	0.070657	0.0346535
4.391389	0.070657	0.0247118
4.414873	0.070657	0.0274393
4.438356	0.070657	0.0405326
4.461840	0.070657	0.0501706
4.485323	0.070657	0.0528981
4.508806	0.070657	0.0636879
4.532290	0.070657	0.0790847
4.555773	0.070657	0.0818122
4.579256	0.070657	0.0891467
4.602740	0.070657	0.101088
4.626223	0.070657	0.109574
4.649706	0.070657	0.103088
4.673190	0.070657	0.109271
4.696673	0.070657	0.111998
4.720157	0.070657	0.10436
4.743640	0.070657	0.101329
4.767123	0.070657	0.0982976
4.790607	0.070657	0.0975698
4.814090	0.070657	0.0945386
4.837573	0.070657	0.0915074
4.861057	0.070657	0.0896279
4.884540	0.070657	0.102721
4.908023	0.070657	0.0996899
4.931507	0.070657	0.102417
4.954990	0.070657	0.115511
4.978474	0.070657	0.114783
5.001957	0.070657	0.112903
5.025440	0.070657	0.112176
5.048924	0.070657	0.113752
5.072407	0.070657	0.109569
5.095890	0.070657	0.113448
5.119374	0.070657	0.103506
5.142857	0.070657	0.105082
5.166341	0.070657	0.100899
5.189824	0.070657	0.0944124
5.213307	0.070657	0.0879259
5.236791	0.070657	0.0929569
5.260274	0.070657	0.0956844
5.283757	0.070657	0.103019
5.307241	0.070657	0.10805
5.330724	0.070657	0.115384
5.354207	0.070657	0.125022
5.377691	0.070657	0.121991
5.401174	0.070657	0.127022
5.424658	0.070657	0.120536
5.448141	0.070657	0.125567
5.471624	0.070657	0.122536
5.495108	0.070657	0.118353
5.518591	0.070657	0.117625
5.542074	0.070657	0.11229
5.565558	0.070657	0.111562
5.589041	0.070657	0.105076
5.612524	0.070657	0.0997412
5.636008	0.070657	0.100165
5.659491	0.070657	0.110955
5.682975	0.070657	0.115986
5.706458	0.070657	0.122169
5.729941	0.070657	0.117986
5.753425	0.070657	0.127624
5.776908	0.070657	0.124593
5.800391	0.070657	0.131927
5.823875	0.070657	0.128896
5.847358	0.070657	0.127016
5.870841	0.070657	0.121682
5.894325	0.070657	0.11865
5.917808	0.070657	0.121378
5.941292	0.070657	0.111436
5.964775	0.070657	0.100343
5.988258	0.070657	0.0961597
6.011742	0.070657	0.0977354
6.035225	0.070657	0.102766
6.058708	0.070657	0.104342
6.082192	0.070657	0.105918
6.105675	0.070657	0.114404
6.129159	0.070657	0.110221
6.152642	0.070657	0.116404
6.176125	0.070657	0.11798
6.199609	0.070657	0.114949
6.223092	0.070657	0.114221
6.246575	0.070657	0.114645
6.270059	0.070657	0.105855
6.293542	0.070657	0.0982166
6.317025	0.070657	0.102096
6.340509	0.070657	0.0956094
6.363992	0.070657	0.0902747
6.387476	0.070657	0.0860917
6.410959	0.070657	0.0773017
6.434442	0.070657	0.0846362
6.457926	0.070657	0.0804532
6.481409	0.070657	0.0889395
6.504892	0.070657	0.0905153
6.528376	0.070657	0.092091
6.551859	0.070657	0.100577
6.575342	0.070657	0.0986978
6.598826	0.070657	0.102577
6.622309	0.070657	0.101849
6.645793	0.070657	0.0988181
6.669276	0.070657	0.0992421
6.692759	0.070657	0.0939074
6.716243	0.070657	0.0920279
6.739726	0.070657	0.0901484
6.763209	0.070657	0.0905724
6.786693	0.070657	0.0863895
6.810176	0.070657	0.0948757
6.833659	0.070657	0.10221
6.857143	0.070657	0.113
6.880626	0.070657	0.115728
6.904110	0.070657	0.120759
6.927593	0.070657	0.123486
6.951076	0.070657	0.128517
6.974560	0.070657	0.128941
6.998043	0.070657	0.123606
7.021526	0.070657	0.128637
7.045010	0.070657	0.120999
7.068493	0.070657	0.121423
7.091977	0.070657	0.116088
7.115460	0.070657	0.111905
7.138943	0.070657	0.0939015
7.162427	0.070657	0.0977807
7.185910	0.070657	0.106267
7.209393	0.070657	0.11936
7.232877	0.070657	0.115177
7.256360	0.070657	0.125967
7.279843	0.070657	0.133302
7.303327	0.070657	0.134877
7.326810	0.070657	0.144515
7.350294	0.070657	0.144939
7.373777	0.070657	0.146515
7.397260	0.070657	0.145787
7.420744	0.070657	0.148515
7.444227	0.070657	0.139725
7.467710	0.070657	0.142452
7.491194	0.070657	0.132511
7.514677	0.070657	0.130631
7.538160	0.070657	0.120689
7.561644	0.070657	0.114203
7.585127	0.070657	0.115779
7.608611	0.070657	0.126569
7.632094	0.070657	0.135055
7.655577	0.070657	0.143541
7.679061	0.070657	0.154331
7.702544	0.070657	0.163969
7.726027	0.070657	0.169
7.749511	0.070657	0.171727
7.772994	0.070657	0.179062
7.796477	0.070657	0.173727
7.819961	0.070657	0.174151
7.843444	0.070657	0.175727
7.866928	0.070657	0.164633
7.890411	0.070657	0.159299
7.913894	0.070657	0.162026
7.937378	0.070657	0.154388
7.960861	0.070657	0.142143
7.984344	0.070657	0.139112
8.007828	0.070657	0.123411
8.031311	0.070657	0.126139
8.054795	0.070657	0.133473
8.078278	0.070657	0.135049
8.101761	0.070657	0.144687
8.125245	0.070657	0.143959
8.148728	0.070657	0.14899
8.172211	0.070657	0.154021
8.195695	0.070657	0.154445
8.219178	0.070657	0.150262
8.242661	0.070657	0.142624
8.266145	0.070657	0.137289
8.289628	0.070657	0.136562
8.313112	0.070657	0.12662
8.336595	0.070657	0.120133
8.360078	0.070657	0.107888
8.383562	0.070657	0.101402
8.407045	0.070657	0.0983703
8.430528	0.070657	0.0918839
8.454012	0.070657	0.0923079
8.477495	0.070657	0.100794
8.500978	0.070657	0.103522
8.524462	0.070657	0.108553
8.547945	0.070657	0.103218
8.571429	0.070657	0.100187
8.594912	0.070657	0.101762
8.618395	0.070657	0.0975795
8.641879	0.070657	0.0991552
8.665362	0.070657	0.0892135
8.688845	0.070657	0.0861823
8.712329	0.070657	0.0796958
8.735812	0.070657	0.0686023
8.759295	0.070657	0.0690263
8.782779	0.070657	0.0636916
8.806262	0.070657	0.0756331
8.829746	0.070657	0.0841194
8.853229	0.070657	0.0868469
8.876712	0.070657	0.0941814
8.900196	0.070657	0.0923019
8.923679	0.070657	0.103092
8.947162	0.070657	0.101212
8.970646	0.070657	0.101636
8.994129	0.070657	0.110122
9.017613	0.070657	0.104788
9.041096	0.070657	0.101757
9.064579	0.070657	0.0987253
9.088063	0.070657	0.0979976
9.111546	0.070657	0.0880558
9.135029	0.070657	0.0896316
9.158513	0.070657	0.0877521
9.181996	0.070657	0.0916314
9.205479	0.070657	0.0932071
9.228963	0.070657	0.0901759
9.252446	0.070657	0.109028
9.275930	0.070657	0.104845
9.299413	0.070657	0.108724
9.322896	0.070657	0.116059
9.346380	0.070657	0.118786
9.369863	0.070657	0.115755
9.393346	0.070657	0.118483
9.416830	0.070657	0.1143
9.440313	0.070657	0.114724
9.463796	0.070657	0.112844
9.487280	0.070657	0.105206
9.510763	0.070657	0.104478
9.534247	0.070657	0.10375
9.557730	0.070657	0.0949604
9.581213	0.070657	0.103447
9.604697	0.070657	0.111933
9.628180	0.070657	0.110053
9.651663	0.070657	0.116236
9.675147	0.070657	0.122419
9.698630	0.070657	0.122843
9.722114	0.070657	0.125571
9.745597	0.070657	0.12945
9.769080	0.070657	0.124115
9.792564	0.070657	0.115325
9.816047	0.070657	0.121508
9.839530	0.070657	0.112718
9.863014	0.070657	0.109687
9.886497	0.070657	0.108959
9.909980	0.070657	0.100169
9.933464	0.070657	0.0971376
9.956947	0.070657	0.0952582
9.980431	0.070657	0.0991374
10.003914	0.070657	0.108775
10.027397	0.070657	0.108048
10.050881	0.070657	0.110775
10.074364	0.070657	0.115806
10.097847	0.070657	0.124293
10.121331	0.070657	0.116654
10.144814	0.070657	0.119382
10.168297	0.070657	0.118654
10.191781	0.070657	0.116775
10.215264	0.070657	0.104529
10.238748	0.070657	0.10265
10.262231	0.070657	0.0973151
10.285714	0.070657	0.0862216
10.309198	0.070657	0.0831904
10.332681	0.070657	0.0755522
10.356164	0.070657	0.0782797
10.379648	0.070657	0.0740967
10.403131	0.070657	0.0837347
10.426614	0.070657	0.0956762
10.450098	0.070657	0.097252
10.473581	0.070657	0.097676
10.497065	0.070657	0.0981
10.520548	0.070657	0.100828
10.544031	0.070657	0.0977963
10.567515	0.070657	0.0993721
10.590998	0.070657	0.0894303
10.614481	0.070657	0.0921579
10.637965	0.070657	0.0810644
10.661448	0.070657	0.0814884
10.684932	0.070657	0.0715467
10.708415	0.070657	0.0673637
10.731898	0.070657	0.0712429
10.755382	0.070657	0.0647565
10.778865	0.070657	0.0732427
10.802348	0.070657	0.0782737
10.825832	0.070657	0.0833048
10.849315	0.070657	0.0906393
[truncated: 102,961 more rows]
