# Supplementary material for: Cyclodehydrogenation of molecular nanographene precursors catalyzed by atomic hydrogen
Source: Nat Commun. 2025 Jan 15;16:691. doi: 10.1038/s41467-024-54774-1 (PMC11735845; doi:10.1038/s41467-024-54774-1)
Supplement: Supplementary file 4 — Source Data [file 41467_2024_54774_MOESM4_ESM.zip › Source Data/Suppl Figure 9/Suppl Figure 9.xlsx]

## Sheet: Figure SI 9
	Temperature profile source data					Inset mass spectra source data
	Temperautre	Normalized intenisty	Normalized intenisty			Mass spectra integrated for T < 458 K					Mass spectra integrated for T > 458 K
	(K)	m/z = 828	m/z = 816
		C66H36	C66H24			m/z	Intensity				m/z	Intensity
	298.262	0.85416	0.89999			800	7				800	0
	302.323	0.93521	0.89028			800.002	8				800.002	1
	307.02	0.85733	0.93232			800.003	6				800.003	0
	311.658	0.84024	0.86959			800.005	11				800.005	1
	316.259	0.88827	0.93382			800.007	10				800.007	3
	320.853	0.83113	0.8516			800.009	10				800.009	0
	325.59	0.88458	0.92148			800.01	10				800.01	1
	330.109	0.83495	0.95438			800.012	9				800.012	0
	334.865	0.85895	0.79312			800.014	14				800.014	0
	340.259	0.83245	0.90018			800.015	9				800.015	0
	344.944	0.81107	0.83413			800.017	16				800.017	1
	349.454	0.79228	0.88219			800.019	14				800.019	1
	354.129	0.72332	0.75613			800.021	5				800.021	0
	358.75	0.72442	0.75516			800.022	3				800.022	1
	363.374	0.67786	0.6378			800.024	11				800.024	1
	368.024	0.60168	0.63427			800.026	13				800.026	2
	372.646	0.54479	0.64286			800.027	8				800.027	0
	377.286	0.53022	0.52978			800.029	12				800.029	0
	381.94	0.45499	0.54875			800.031	7				800.031	3
	386.587	0.42262	0.53019			800.033	18				800.033	3
	391.214	0.3817	0.39585			800.034	7				800.034	1
	395.857	0.34396	0.36972			800.036	6				800.036	0
	400.47	0.31114	0.39828			800.038	6				800.038	0
	405.114	0.27298	0.38163			800.04	5				800.04	0
	409.725	0.25338	0.35019			800.041	7				800.041	1
	414.36	0.23744	0.41406			800.043	5				800.043	1
	418.96	0.23282	0.31468			800.045	8				800.045	0
	423.63	0.2191	0.34954			800.046	11				800.046	0
	428.258	0.18297	0.21987			800.048	13				800.048	2
	432.869	0.1622	0.2496			800.05	11				800.05	0
	437.519	0.15244	0.15947			800.052	9				800.052	1
	442.148	0.11871	0.22351			800.053	13				800.053	1
	446.799	0.07424	0.12992			800.055	9				800.055	0
	451.42	0.02988	0.05725			800.057	12				800.057	1
	456.002	0.01037	0.02426			800.058	9				800.058	1
	460.511	0.00219	0.02935			800.06	6				800.06	2
	465.362	0.000883691	0.01739			800.062	9				800.062	0
	469.95	0.000470064	0			800.064	10				800.064	1
	474.737	0.00142	0.02698			800.065	10				800.065	0
	479.256	0.000960648	0.01597			800.067	10				800.067	1
	483.741	0.00147	0.01496			800.069	12				800.069	0
	488.404	0.000485399	0.01161			800.071	12				800.071	2
	493.376	0.000498251	0.00774			800.072	10				800.072	0
	497.722	0.000516806	0.01165			800.074	5				800.074	2
	502.518	0.00159	0.0128			800.076	16				800.076	1
	506.984	0	0			800.077	15				800.077	1
	511.661	0.00056234	0.00822			800.079	10				800.079	0
	516.402	0.000557351	0.02029			800.081	7				800.081	1
	520.862	0.00115	0			800.083	15				800.083	1
	525.504	0	0.01692			800.084	8				800.084	1
	530.232	0.00124	0.00456			800.086	14				800.086	0
	534.965	0.000589521	0.0163			800.088	13				800.088	0
	539.486	0.000635577	0			800.09	8				800.09	0
	543.988	0	0.01264			800.091	13				800.091	1
	548.947	0.00128	0.00989			800.093	10				800.093	1
	553.329	0	0.0085			800.095	9				800.095	1
	557.987	0.000683291	0.01611			800.096	9				800.096	0
	562.564	0.000699327	0.01987			800.098	9				800.098	2
	567.841	0.000739073	0.02355			800.1	14				800.1	1
	572.037	0.00148	0.01611			800.102	4				800.102	1
	576.789	0.000817262	0.00552			800.103	19				800.103	0
	581.13	0.000755591	0			800.105	12				800.105	0
	585.686	0	0.01577			800.107	9				800.107	2
	590.327	0	0.00531			800.108	12				800.108	0
	595.4	0	0.01057			800.11	11				800.11	1
	599.699	0	0.0111			800.112	11				800.112	3
	604.255	0	0.00471			800.114	13				800.114	1
	609.177	0	0.00507			800.115	12				800.115	1
	613.662	0	0.0185			800.117	9				800.117	1
	617.934	0.000865122	0			800.119	13				800.119	1
		--	--			800.121	3				800.121	0
		--	--			800.122	8				800.122	2
		--	--			800.124	11				800.124	0
		--	--			800.126	12				800.126	0
		--	--			800.127	6				800.127	0
		--	--			800.129	11				800.129	0
		--	--			800.131	11				800.131	1
		--	--			800.133	11				800.133	1
		--	--			800.134	15				800.134	0
		--	--			800.136	13				800.136	0
						800.138	9				800.138	1
						800.139	14				800.139	0
						800.141	9				800.141	0
						800.143	18				800.143	3
						800.145	7				800.145	0
						800.146	13				800.146	3
						800.148	9				800.148	1
						800.15	7				800.15	1
						800.152	10				800.152	0
						800.153	19				800.153	1
						800.155	13				800.155	0
						800.157	12				800.157	0
						800.158	11				800.158	0
						800.16	7				800.16	0
						800.162	9				800.162	0
						800.164	6				800.164	2
						800.165	9				800.165	3
						800.167	14				800.167	1
						800.169	11				800.169	1
						800.171	11				800.171	0
						800.172	3				800.172	1
						800.174	11				800.174	0
						800.176	12				800.176	0
						800.177	10				800.177	1
						800.179	10				800.179	0
						800.181	11				800.181	1
						800.183	14				800.183	1
						800.184	6				800.184	1
						800.186	6				800.186	1
						800.188	9				800.188	0
						800.189	13				800.189	2
						800.191	17				800.191	0
						800.193	7				800.193	0
						800.195	14				800.195	0
						800.196	13				800.196	1
						800.198	15				800.198	0
						800.2	10				800.2	0
						800.202	11				800.202	1
						800.203	12				800.203	0
						800.205	8				800.205	0
						800.207	12				800.207	0
						800.208	13				800.208	0
						800.21	11				800.21	0
						800.212	8				800.212	2
						800.214	14				800.214	0
						800.215	10				800.215	0
						800.217	8				800.217	2
						800.219	5				800.219	1
						800.221	6				800.221	2
						800.222	12				800.222	1
						800.224	8				800.224	2
						800.226	7				800.226	1
						800.227	16				800.227	0
						800.229	7				800.229	0
						800.231	8				800.231	0
						800.233	7				800.233	0
						800.234	11				800.234	0
						800.236	8				800.236	1
						800.238	6				800.238	1
						800.239	12				800.239	1
						800.241	10				800.241	0
						800.243	7				800.243	2
						800.245	10				800.245	0
						800.246	9				800.246	1
						800.248	9				800.248	0
						800.25	11				800.25	2
						800.252	9				800.252	1
						800.253	7				800.253	0
						800.255	18				800.255	2
						800.257	3				800.257	0
						800.258	15				800.258	1
						800.26	11				800.26	0
						800.262	7				800.262	2
						800.264	11				800.264	0
						800.265	5				800.265	2
						800.267	8				800.267	1
						800.269	12				800.269	0
						800.271	13				800.271	2
						800.272	5				800.272	2
						800.274	10				800.274	3
						800.276	8				800.276	1
						800.277	7				800.277	1
						800.279	2				800.279	0
						800.281	4				800.281	3
						800.283	8				800.283	1
						800.284	10				800.284	0
						800.286	7				800.286	1
						800.288	6				800.288	0
						800.289	11				800.289	4
						800.291	11				800.291	1
						800.293	8				800.293	0
						800.295	8				800.295	0
						800.296	8				800.296	0
						800.298	6				800.298	0
						800.3	13				800.3	0
						800.302	9				800.302	2
						800.303	6				800.303	2
						800.305	1				800.305	2
						800.307	5				800.307	1
						800.308	7				800.308	1
						800.31	12				800.31	0
						800.312	8				800.312	0
						800.314	2				800.314	2
						800.315	11				800.315	0
						800.317	4				800.317	2
						800.319	6				800.319	0
						800.32	13				800.32	1
						800.322	6				800.322	0
						800.324	6				800.324	1
						800.326	11				800.326	0
						800.327	9				800.327	1
						800.329	6				800.329	2
						800.331	4				800.331	1
						800.333	6				800.333	0
						800.334	8				800.334	2
						800.336	9				800.336	0
						800.338	10				800.338	0
						800.339	2				800.339	1
						800.341	9				800.341	1
						800.343	4				800.343	1
						800.345	6				800.345	3
						800.346	4				800.346	1
						800.348	7				800.348	0
						800.35	4				800.35	0
						800.352	2				800.352	1
						800.353	4				800.353	1
						800.355	4				800.355	0
						800.357	5				800.357	0
						800.358	6				800.358	1
						800.36	7				800.36	2
						800.362	7				800.362	1
						800.364	5				800.364	0
						800.365	4				800.365	0
						800.367	6				800.367	1
						800.369	6				800.369	1
						800.37	5				800.37	1
						800.372	3				800.372	0
						800.374	2				800.374	2
						800.376	7				800.376	1
						800.377	4				800.377	3
						800.379	3				800.379	0
						800.381	7				800.381	0
						800.383	9				800.383	1
						800.384	5				800.384	1
						800.386	4				800.386	0
						800.388	0				800.388	1
						800.389	8				800.389	2
						800.391	6				800.391	1
						800.393	3				800.393	1
						800.395	2				800.395	1
						800.396	3				800.396	1
						800.398	2				800.398	1
						800.4	9				800.4	2
						800.402	4				800.402	1
						800.403	2				800.403	1
						800.405	7				800.405	1
						800.407	4				800.407	2
						800.408	10				800.408	0
						800.41	11				800.41	1
						800.412	7				800.412	0
						800.414	6				800.414	1
						800.415	5				800.415	1
						800.417	4				800.417	2
						800.419	7				800.419	1
						800.42	2				800.42	0
						800.422	4				800.422	0
						800.424	3				800.424	1
						800.426	1				800.426	3
						800.427	2				800.427	1
						800.429	6				800.429	0
						800.431	7				800.431	0
						800.433	2				800.433	2
						800.434	5				800.434	0
						800.436	4				800.436	0
						800.438	2				800.438	1
						800.439	4				800.439	1
						800.441	3				800.441	0
						800.443	3				800.443	0
						800.445	2				800.445	1
						800.446	1				800.446	0
						800.448	3				800.448	0
						800.45	9				800.45	1
						800.452	3				800.452	1
						800.453	10				800.453	0
						800.455	4				800.455	1
						800.457	5				800.457	1
						800.458	2				800.458	1
						800.46	2				800.46	1
						800.462	2				800.462	2
						800.464	5				800.464	0
						800.465	2				800.465	0
						800.467	1				800.467	1
						800.469	3				800.469	0
						800.47	3				800.47	0
						800.472	6				800.472	0
						800.474	4				800.474	1
						800.476	6				800.476	0
						800.477	2				800.477	0
						800.479	7				800.479	1
						800.481	6				800.481	0
						800.483	3				800.483	0
						800.484	4				800.484	0
						800.486	5				800.486	2
						800.488	4				800.488	0
						800.489	3				800.489	1
						800.491	3				800.491	1
						800.493	1				800.493	0
						800.495	4				800.495	1
						800.496	4				800.496	1
						800.498	6				800.498	2
						800.5	3				800.5	1
						800.502	6				800.502	1
						800.503	3				800.503	1
						800.505	1				800.505	0
						800.507	6				800.507	0
						800.508	4				800.508	1
						800.51	5				800.51	0
						800.512	6				800.512	1
						800.514	5				800.514	1
						800.515	7				800.515	2
						800.517	6				800.517	1
						800.519	4				800.519	0
						800.52	3				800.52	0
						800.522	6				800.522	0
						800.524	3				800.524	0
						800.526	4				800.526	0
						800.527	5				800.527	0
						800.529	6				800.529	0
						800.531	2				800.531	1
						800.533	1				800.533	1
						800.534	5				800.534	2
						800.536	2				800.536	0
						800.538	4				800.538	0
						800.539	5				800.539	1
						800.541	2				800.541	0
						800.543	2				800.543	1
						800.545	5				800.545	1
						800.546	3				800.546	1
						800.548	4				800.548	1
						800.55	9				800.55	0
						800.552	3				800.552	0
						800.553	5				800.553	1
						800.555	4				800.555	1
						800.557	6				800.557	0
						800.558	1				800.558	1
						800.56	6				800.56	1
						800.562	2				800.562	0
						800.564	5				800.564	1
						800.565	6				800.565	0
						800.567	2				800.567	0
						800.569	6				800.569	1
						800.57	4				800.57	0
						800.572	5				800.572	1
						800.574	5				800.574	0
						800.576	3				800.576	1
						800.577	2				800.577	0
						800.579	3				800.579	2
						800.581	7				800.581	0
						800.583	5				800.583	1
						800.584	4				800.584	0
						800.586	4				800.586	1
						800.588	6				800.588	2
						800.589	4				800.589	2
						800.591	6				800.591	1
						800.593	4				800.593	2
						800.595	4				800.595	2
						800.596	4				800.596	0
						800.598	5				800.598	0
						800.6	3				800.6	2
						800.601	4				800.601	1
						800.603	7				800.603	0
						800.605	6				800.605	1
						800.607	4				800.607	2
						800.608	7				800.608	2
						800.61	6				800.61	2
						800.612	5				800.612	0
						800.614	4				800.614	1
						800.615	6				800.615	0
						800.617	3				800.617	0
						800.619	7				800.619	1
						800.62	5				800.62	2
						800.622	4				800.622	1
						800.624	3				800.624	0
						800.626	5				800.626	2
						800.627	3				800.627	0
						800.629	5				800.629	0
						800.631	1				800.631	1
						800.633	4				800.633	1
						800.634	3				800.634	0
						800.636	4				800.636	2
						800.638	4				800.638	3
						800.639	1				800.639	0
						800.641	4				800.641	1
						800.643	3				800.643	0
						800.645	9				800.645	0
						800.646	4				800.646	1
						800.648	8				800.648	1
						800.65	5				800.65	1
						800.652	6				800.652	0
						800.653	6				800.653	1
						800.655	7				800.655	1
						800.657	7				800.657	0
						800.658	10				800.658	1
						800.66	4				800.66	1
						800.662	10				800.662	0
						800.664	6				800.664	0
						800.665	4				800.665	0
						800.667	5				800.667	0
						800.669	4				800.669	0
						800.67	4				800.67	0
						800.672	4				800.672	1
						800.674	4				800.674	1
						800.676	3				800.676	3
						800.677	4				800.677	1
						800.679	15				800.679	1
						800.681	3				800.681	0
						800.683	5				800.683	0
						800.684	7				800.684	1
						800.686	7				800.686	1
						800.688	2				800.688	2
						800.689	8				800.689	0
						800.691	13				800.691	1
						800.693	5				800.693	0
						800.695	3				800.695	0
						800.696	7				800.696	0
						800.698	9				800.698	0
						800.7	1				800.7	0
						800.702	6				800.702	1
						800.703	7				800.703	0
						800.705	5				800.705	1
						800.707	10				800.707	1
						800.708	5				800.708	1
						800.71	4				800.71	0
						800.712	7				800.712	1
						800.714	7				800.714	0
						800.715	5				800.715	2
						800.717	1				800.717	2
						800.719	4				800.719	1
						800.72	5				800.72	0
						800.722	4				800.722	0
						800.724	9				800.724	1
						800.726	7				800.726	0
						800.727	7				800.727	0
						800.729	6				800.729	0
						800.731	9				800.731	0
						800.733	8				800.733	0
						800.734	7				800.734	2
						800.736	9				800.736	0
						800.738	8				800.738	0
						800.739	3				800.739	1
						800.741	6				800.741	2
						800.743	6				800.743	0
						800.745	6				800.745	0
						800.746	7				800.746	0
						800.748	5				800.748	0
						800.75	6				800.75	0
						800.752	9				800.752	1
						800.753	6				800.753	2
						800.755	5				800.755	0
						800.757	4				800.757	0
						800.758	11				800.758	0
						800.76	7				800.76	0
						800.762	7				800.762	0
						800.764	6				800.764	0
						800.765	5				800.765	0
						800.767	5				800.767	0
						800.769	6				800.769	0
						800.77	10				800.77	0
						800.772	3				800.772	0
						800.774	4				800.774	1
						800.776	7				800.776	0
						800.777	9				800.777	0
						800.779	3				800.779	0
						800.781	12				800.781	1
						800.783	6				800.783	1
						800.784	7				800.784	0
						800.786	5				800.786	0
						800.788	4				800.788	0
						800.789	13				800.789	0
						800.791	4				800.791	1
						800.793	10				800.793	1
						800.795	7				800.795	0
						800.796	8				800.796	1
						800.798	7				800.798	0
						800.8	3				800.8	0
						800.802	7				800.802	0
						800.803	9				800.803	0
						800.805	4				800.805	0
						800.807	8				800.807	1
						800.808	6				800.808	0
						800.81	9				800.81	2
						800.812	5				800.812	0
						800.814	4				800.814	0
						800.815	5				800.815	2
						800.817	7				800.817	0
						800.819	8				800.819	0
						800.82	12				800.82	0
						800.822	5				800.822	0
						800.824	8				800.824	0
						800.826	7				800.826	0
						800.827	9				800.827	1
						800.829	7				800.829	1
						800.831	8				800.831	0
						800.833	9				800.833	1
						800.834	7				800.834	2
						800.836	10				800.836	1
						800.838	10				800.838	1
						800.839	5				800.839	0
						800.841	5				800.841	0
						800.843	6				800.843	1
						800.845	7				800.845	0
						800.846	8				800.846	1
						800.848	10				800.848	0
						800.85	7				800.85	0
						800.852	6				800.852	2
						800.853	5				800.853	0
						800.855	6				800.855	0
						800.857	4				800.857	0
						800.858	5				800.858	0
						800.86	5				800.86	0
						800.862	7				800.862	2
						800.864	10				800.864	1
						800.865	14				800.865	1
						800.867	5				800.867	1
						800.869	8				800.869	0
						800.87	9				800.87	0
						800.872	10				800.872	1
						800.874	5				800.874	1
						800.876	5				800.876	1
						800.877	8				800.877	1
						800.879	5				800.879	1
						800.881	8				800.881	0
						800.883	9				800.883	0
						800.884	5				800.884	0
						800.886	11				800.886	1
						800.888	8				800.888	3
						800.889	14				800.889	0
						800.891	11				800.891	2
						800.893	9				800.893	1
						800.895	6				800.895	1
						800.896	8				800.896	0
						800.898	8				800.898	0
						800.9	7				800.9	0
						800.902	9				800.902	0
						800.903	5				800.903	0
						800.905	11				800.905	1
						800.907	5				800.907	1
						800.908	7				800.908	0
						800.91	7				800.91	0
						800.912	10				800.912	0
						800.914	11				800.914	0
						800.915	10				800.915	0
						800.917	7				800.917	0
						800.919	7				800.919	0
						800.92	5				800.92	1
						800.922	7				800.922	0
						800.924	7				800.924	0
						800.926	8				800.926	2
						800.927	8				800.927	0
						800.929	4				800.929	2
						800.931	7				800.931	2
						800.933	10				800.933	0
						800.934	15				800.934	1
						800.936	8				800.936	0
						800.938	13				800.938	0
						800.939	8				800.939	0
						800.941	8				800.941	0
						800.943	7				800.943	1
						800.945	10				800.945	0
						800.946	2				800.946	0
						800.948	6				800.948	1
						800.95	6				800.95	1
						800.952	10				800.952	0
						800.953	5				800.953	0
						800.955	7				800.955	0
						800.957	9				800.957	1
						800.958	5				800.958	0
						800.96	6				800.96	0
						800.962	15				800.962	1
						800.964	13				800.964	0
						800.965	4				800.965	0
						800.967	10				800.967	0
						800.969	5				800.969	0
						800.971	13				800.971	0
						800.972	11				800.972	1
						800.974	6				800.974	0
						800.976	11				800.976	1
						800.977	11				800.977	1
						800.979	4				800.979	2
						800.981	17				800.981	1
						800.983	8				800.983	1
						800.984	10				800.984	1
						800.986	11				800.986	2
						800.988	12				800.988	0
						800.989	11				800.989	1
						800.991	14				800.991	0
						800.993	10				800.993	0
						800.995	9				800.995	2
						800.996	13				800.996	0
						800.998	10				800.998	0
						801	5				801	1
						801.002	19				801.002	0
						801.003	12				801.003	1
						801.005	12				801.005	0
						801.007	11				801.007	2
						801.008	8				801.008	0
						801.01	12				801.01	0
						801.012	15				801.012	1
						801.014	7				801.014	3
						801.015	14				801.015	0
						801.017	10				801.017	0
						801.019	13				801.019	0
						801.021	11				801.021	0
						801.022	17				801.022	0
						801.024	9				801.024	1
						801.026	6				801.026	0
						801.027	14				801.027	0
						801.029	9				801.029	0
						801.031	16				801.031	0
						801.033	9				801.033	0
						801.034	10				801.034	1
						801.036	10				801.036	0
						801.038	10				801.038	1
						801.039	5				801.039	0
						801.041	19				801.041	3
						801.043	10				801.043	0
						801.045	18				801.045	0
						801.046	5				801.046	1
						801.048	12				801.048	0
						801.05	13				801.05	1
						801.052	13				801.052	0
						801.053	12				801.053	1
						801.055	21				801.055	1
						801.057	7				801.057	1
						801.058	12				801.058	0
						801.06	13				801.06	0
						801.062	11				801.062	1
						801.064	9				801.064	0
						801.065	13				801.065	0
						801.067	15				801.067	1
						801.069	16				801.069	3
						801.071	16				801.071	1
						801.072	16				801.072	0
						801.074	13				801.074	0
						801.076	13				801.076	0
						801.077	16				801.077	0
						801.079	21				801.079	1
						801.081	17				801.081	1
						801.083	15				801.083	3
						801.084	8				801.084	0
						801.086	11				801.086	1
						801.088	9				801.088	0
						801.09	14				801.09	1
						801.091	16				801.091	0
						801.093	20				801.093	0
						801.095	7				801.095	0
						801.096	16				801.096	1
						801.098	17				801.098	0
						801.1	7				801.1	0
						801.102	9				801.102	0
						801.103	22				801.103	0
						801.105	17				801.105	1
						801.107	16				801.107	0
						801.108	13				801.108	2
						801.11	16				801.11	0
						801.112	17				801.112	0
						801.114	11				801.114	0
						801.115	26				801.115	0
						801.117	12				801.117	2
						801.119	14				801.119	1
						801.121	22				801.121	2
						801.122	13				801.122	0
						801.124	14				801.124	1
						801.126	13				801.126	1
						801.127	18				801.127	0
						801.129	12				801.129	0
						801.131	18				801.131	0
						801.133	14				801.133	0
						801.134	19				801.134	0
						801.136	14				801.136	1
						801.138	14				801.138	0
						801.14	13				801.14	1
						801.141	5				801.141	0
						801.143	13				801.143	0
						801.145	16				801.145	0
						801.146	12				801.146	0
						801.148	17				801.148	0
						801.15	16				801.15	2
						801.152	16				801.152	1
						801.153	10				801.153	0
						801.155	18				801.155	1
						801.157	11				801.157	2
						801.158	19				801.158	1
						801.16	11				801.16	0
						801.162	12				801.162	0
						801.164	15				801.164	3
						801.165	13				801.165	0
						801.167	13				801.167	0
						801.169	27				801.169	2
						801.171	14				801.171	0
						801.172	14				801.172	1
						801.174	16				801.174	1
						801.176	12				801.176	0
						801.177	18				801.177	0
						801.179	15				801.179	0
						801.181	24				801.181	0
						801.183	13				801.183	0
						801.184	12				801.184	1
						801.186	21				801.186	0
						801.188	14				801.188	2
						801.19	13				801.19	2
						801.191	10				801.191	0
						801.193	16				801.193	0
						801.195	12				801.195	0
						801.196	11				801.196	0
						801.198	12				801.198	0
						801.2	8				801.2	0
						801.202	17				801.202	0
						801.203	14				801.203	3
						801.205	16				801.205	0
						801.207	14				801.207	1
						801.209	7				801.209	0
						801.21	21				801.21	2
						801.212	15				801.212	0
						801.214	17				801.214	2
						801.215	14				801.215	3
						801.217	11				801.217	1
						801.219	15				801.219	0
						801.221	12				801.221	0
						801.222	5				801.222	1
						801.224	17				801.224	0
						801.226	9				801.226	0
						801.227	8				801.227	1
						801.229	21				801.229	0
						801.231	15				801.231	0
						801.233	9				801.233	1
						801.234	16				801.234	0
						801.236	14				801.236	0
						801.238	18				801.238	2
						801.24	15				801.24	1
						801.241	17				801.241	0
						801.243	13				801.243	1
						801.245	7				801.245	0
						801.246	19				801.246	1
						801.248	10				801.248	1
						801.25	10				801.25	1
						801.252	9				801.252	0
						801.253	7				801.253	2
						801.255	12				801.255	0
						801.257	8				801.257	2
						801.259	11				801.259	0
						801.26	16				801.26	0
						801.262	6				801.262	0
						801.264	11				801.264	2
						801.265	12				801.265	0
						801.267	10				801.267	0
						801.269	16				801.269	0
						801.271	7				801.271	0
						801.272	9				801.272	0
						801.274	11				801.274	1
						801.276	9				801.276	0
						801.278	13				801.278	0
						801.279	2				801.279	1
						801.281	10				801.281	1
						801.283	12				801.283	0
						801.284	5				801.284	1
						801.286	9				801.286	1
						801.288	11				801.288	0
						801.29	12				801.29	0
						801.291	11				801.291	0
						801.293	8				801.293	5
						801.295	8				801.295	0
						801.296	7				801.296	0
						801.298	5				801.298	0
						801.3	8				801.3	0
						801.302	11				801.302	0
						801.303	6				801.303	0
						801.305	8				801.305	0
						801.307	6				801.307	0
						801.309	10				801.309	2
						801.31	7				801.31	0
						801.312	4				801.312	1
						801.314	9				801.314	1
						801.315	11				801.315	1
						801.317	6				801.317	0
						801.319	4				801.319	1
						801.321	6				801.321	0
						801.322	6				801.322	1
						801.324	7				801.324	0
						801.326	4				801.326	1
						801.328	9				801.328	1
						801.329	8				801.329	0
						801.331	7				801.331	1
						801.333	3				801.333	0
						801.334	8				801.334	0
						801.336	5				801.336	2
						801.338	8				801.338	2
						801.34	3				801.34	1
						801.341	0				801.341	1
						801.343	8				801.343	0
						801.345	9				801.345	1
						801.346	9				801.346	1
						801.348	12				801.348	1
						801.35	3				801.35	1
						801.352	6				801.352	3
						801.353	4				801.353	1
						801.355	6				801.355	0
						801.357	6				801.357	0
						801.359	5				801.359	0
						801.36	5				801.36	2
						801.362	2				801.362	0
						801.364	6				801.364	0
						801.365	8				801.365	1
						801.367	7				801.367	0
						801.369	8				801.369	0
						801.371	3				801.371	0
						801.372	5				801.372	0
						801.374	7				801.374	0
						801.376	4				801.376	1
						801.378	6				801.378	0
						801.379	7				801.379	0
						801.381	2				801.381	0
						801.383	7				801.383	0
						801.384	4				801.384	1
						801.386	4				801.386	0
						801.388	6				801.388	1
						801.39	6				801.39	2
						801.391	3				801.391	0
						801.393	4				801.393	0
						801.395	6				801.395	1
						801.397	4				801.397	0
						801.398	6				801.398	1
						801.4	8				801.4	2
						801.402	6				801.402	0
						801.403	3				801.403	1
						801.405	6				801.405	1
						801.407	4				801.407	0
						801.409	4				801.409	1
						801.41	7				801.41	1
						801.412	6				801.412	0
						801.414	3				801.414	1
						801.415	3				801.415	1
						801.417	2				801.417	1
						801.419	4				801.419	0
						801.421	2				801.421	0
						801.422	2				801.422	0
						801.424	6				801.424	0
						801.426	4				801.426	0
						801.428	9				801.428	0
						801.429	2				801.429	0
						801.431	4				801.431	0
						801.433	4				801.433	0
						801.434	4				801.434	3
						801.436	5				801.436	0
						801.438	2				801.438	0
						801.44	6				801.44	0
						801.441	10				801.441	0
						801.443	5				801.443	2
						801.445	2				801.445	0
						801.447	6				801.447	0
						801.448	4				801.448	0
						801.45	1				801.45	1
						801.452	6				801.452	0
						801.453	5				801.453	0
						801.455	3				801.455	0
						801.457	3				801.457	0
						801.459	8				801.459	0
						801.46	9				801.46	0
						801.462	6				801.462	2
						801.464	2				801.464	0
						801.466	4				801.466	1
						801.467	2				801.467	2
						801.469	7				801.469	0
						801.471	4				801.471	0
						801.472	5				801.472	0
						801.474	3				801.474	1
						801.476	2				801.476	0
						801.478	7				801.478	1
						801.479	4				801.479	0
						801.481	10				801.481	0
						801.483	2				801.483	1
						801.484	6				801.484	0
						801.486	0				801.486	0
						801.488	4				801.488	1
						801.49	7				801.49	0
						801.491	4				801.491	1
						801.493	2				801.493	1
						801.495	2				801.495	0
						801.497	2				801.497	1
						801.498	4				801.498	0
						801.5	3				801.5	2
						801.502	5				801.502	0
						801.503	2				801.503	1
						801.505	3				801.505	1
						801.507	5				801.507	0
						801.509	2				801.509	2
						801.51	7				801.51	0
						801.512	5				801.512	0
						801.514	5				801.514	0
						801.516	6				801.516	0
						801.517	2				801.517	1
						801.519	4				801.519	3
						801.521	4				801.521	0
						801.522	6				801.522	2
						801.524	5				801.524	0
						801.526	5				801.526	0
						801.528	2				801.528	0
						801.529	6				801.529	0
						801.531	6				801.531	0
						801.533	4				801.533	0
						801.535	4				801.535	0
						801.536	3				801.536	2
						801.538	7				801.538	0
						801.54	6				801.54	0
						801.541	1				801.541	0
						801.543	6				801.543	1
						801.545	2				801.545	0
						801.547	9				801.547	0
						801.548	3				801.548	1
						801.55	7				801.55	0
						801.552	3				801.552	0
						801.554	4				801.554	2
						801.555	4				801.555	1
						801.557	3				801.557	1
						801.559	2				801.559	1
						801.56	5				801.56	0
						801.562	5				801.562	1
						801.564	4				801.564	0
						801.566	6				801.566	1
						801.567	3				801.567	1
						801.569	6				801.569	0
						801.571	6				801.571	0
						801.572	4				801.572	1
						801.574	9				801.574	1
						801.576	3				801.576	0
						801.578	4				801.578	1
						801.579	5				801.579	0
						801.581	4				801.581	0
						801.583	4				801.583	1
						801.585	5				801.585	0
						801.586	6				801.586	1
						801.588	4				801.588	1
						801.59	9				801.59	0
						801.591	1				801.591	0
						801.593	9				801.593	0
						801.595	5				801.595	0
						801.597	1				801.597	2
						801.598	4				801.598	0
						801.6	3				801.6	0
						801.602	6				801.602	1
						801.604	4				801.604	0
						801.605	6				801.605	1
						801.607	14				801.607	0
						801.609	7				801.609	3
						801.61	2				801.61	1
						801.612	3				801.612	1
						801.614	8				801.614	0
						801.616	10				801.616	1
						801.617	1				801.617	0
						801.619	13				801.619	0
						801.621	7				801.621	0
						801.623	6				801.623	0
						801.624	5				801.624	0
						801.626	9				801.626	1
						801.628	8				801.628	0
						801.629	13				801.629	0
						801.631	6				801.631	0
						801.633	4				801.633	0
						801.635	8				801.635	0
						801.636	9				801.636	0
						801.638	13				801.638	1
						801.64	8				801.64	1
						801.641	14				801.641	0
						801.643	9				801.643	0
						801.645	11				801.645	1
						801.647	14				801.647	1
						801.648	11				801.648	0
						801.65	9				801.65	0
						801.652	10				801.652	0
						801.654	6				801.654	0
						801.655	8				801.655	1
						801.657	9				801.657	0
						801.659	6				801.659	1
						801.66	9				801.66	0
						801.662	9				801.662	1
						801.664	11				801.664	1
						801.666	13				801.666	0
						801.667	9				801.667	1
						801.669	15				801.669	0
						801.671	17				801.671	0
						801.673	10				801.673	0
						801.674	11				801.674	2
						801.676	16				801.676	0
						801.678	17				801.678	0
						801.679	13				801.679	0
						801.681	15				801.681	1
						801.683	12				801.683	1
						801.685	21				801.685	0
						801.686	9				801.686	1
						801.688	21				801.688	1
						801.69	19				801.69	0
						801.692	19				801.692	1
						801.693	13				801.693	0
						801.695	15				801.695	1
						801.697	13				801.697	0
						801.698	11				801.698	1
						801.7	18				801.7	1
						801.702	12				801.702	0
						801.704	12				801.704	0
						801.705	8				801.705	0
						801.707	11				801.707	0
						801.709	14				801.709	0
						801.711	15				801.711	0
						801.712	15				801.712	0
						801.714	10				801.714	1
						801.716	7				801.716	1
						801.717	11				801.717	0
						801.719	15				801.719	1
						801.721	12				801.721	0
						801.723	14				801.723	1
						801.724	14				801.724	3
						801.726	10				801.726	0
						801.728	14				801.728	1
						801.729	10				801.729	0
						801.731	8				801.731	0
						801.733	14				801.733	1
						801.735	15				801.735	0
						801.736	11				801.736	1
						801.738	8				801.738	0
						801.74	11				801.74	1
						801.742	10				801.742	2
						801.743	6				801.743	1
						801.745	9				801.745	0
						801.747	15				801.747	0
						801.748	9				801.748	0
						801.75	11				801.75	1
						801.752	10				801.752	1
						801.754	12				801.754	0
						801.755	12				801.755	0
						801.757	7				801.757	0
						801.759	6				801.759	0
						801.761	9				801.761	0
						801.762	6				801.762	0
						801.764	5				801.764	0
						801.766	9				801.766	0
						801.767	9				801.767	1
						801.769	2				801.769	0
						801.771	5				801.771	0
						801.773	9				801.773	1
						801.774	11				801.774	0
						801.776	7				801.776	0
						801.778	6				801.778	0
						801.78	4				801.78	0
						801.781	11				801.781	0
						801.783	14				801.783	0
						801.785	9				801.785	0
						801.786	6				801.786	1
						801.788	6				801.788	1
						801.79	7				801.79	0
						801.792	4				801.792	0
						801.793	9				801.793	0
						801.795	7				801.795	1
						801.797	11				801.797	0
						801.798	8				801.798	1
						801.8	9				801.8	1
						801.802	7				801.802	0
						801.804	9				801.804	0
						801.805	5				801.805	0
						801.807	9				801.807	0
						801.809	8				801.809	0
						801.811	2				801.811	0
						801.812	6				801.812	1
						801.814	9				801.814	0
						801.816	6				801.816	1
						801.817	10				801.817	0
						801.819	10				801.819	0
						801.821	10				801.821	0
						801.823	6				801.823	0
						801.824	7				801.824	0
						801.826	3				801.826	0
						801.828	9				801.828	0
						801.83	5				801.83	0
						801.831	1				801.831	0
						801.833	10				801.833	0
						801.835	7				801.835	0
						801.836	8				801.836	0
						801.838	5				801.838	2
						801.84	4				801.84	0
						801.842	6				801.842	1
						801.843	11				801.843	0
						801.845	7				801.845	0
						801.847	6				801.847	0
						801.849	8				801.849	0
						801.85	6				801.85	1
						801.852	9				801.852	0
						801.854	3				801.854	0
						801.855	4				801.855	2
						801.857	5				801.857	0
						801.859	11				801.859	0
						801.861	5				801.861	1
						801.862	5				801.862	0
						801.864	5				801.864	0
						801.866	5				801.866	1
						801.868	4				801.868	0
						801.869	6				801.869	1
						801.871	5				801.871	0
						801.873	10				801.873	0
						801.874	5				801.874	1
						801.876	5				801.876	2
						801.878	6				801.878	0
						801.88	15				801.88	0
						801.881	6				801.881	0
						801.883	7				801.883	0
						801.885	7				801.885	2
						801.886	10				801.886	1
						801.888	5				801.888	0
						801.89	9				801.89	1
						801.892	3				801.892	1
						801.893	7				801.893	0
						801.895	10				801.895	1
						801.897	2				801.897	0
						801.899	7				801.899	0
						801.9	6				801.9	0
						801.902	11				801.902	0
						801.904	5				801.904	0
						801.905	3				801.905	1
						801.907	9				801.907	1
						801.909	6				801.909	2
						801.911	5				801.911	0
						801.912	5				801.912	0
						801.914	8				801.914	0
						801.916	3				801.916	0
						801.918	5				801.918	0
						801.919	7				801.919	1
						801.921	4				801.921	0
						801.923	3				801.923	1
						801.924	6				801.924	0
						801.926	12				801.926	0
						801.928	6				801.928	2
						801.93	12				801.93	2
						801.931	6				801.931	2
						801.933	6				801.933	0
						801.935	5				801.935	1
						801.937	5				801.937	0
						801.938	5				801.938	1
						801.94	4				801.94	1
						801.942	7				801.942	1
						801.943	4				801.943	1
						801.945	12				801.945	0
						801.947	5				801.947	1
						801.949	6				801.949	2
						801.95	5				801.95	1
						801.952	7				801.952	3
						801.954	6				801.954	0
						801.956	4				801.956	1
						801.957	5				801.957	0
						801.959	6				801.959	1
						801.961	13				801.961	1
						801.962	5				801.962	0
						801.964	10				801.964	0
						801.966	4				801.966	0
						801.968	8				801.968	0
						801.969	8				801.969	1
						801.971	9				801.971	0
						801.973	9				801.973	1
						801.974	10				801.974	0
						801.976	8				801.976	0
						801.978	3				801.978	0
						801.98	11				801.98	0
						801.981	6				801.981	2
						801.983	7				801.983	0
						801.985	7				801.985	2
						801.987	6				801.987	1
						801.988	12				801.988	1
						801.99	14				801.99	1
						801.992	8				801.992	1
						801.993	6				801.993	0
						801.995	6				801.995	0
						801.997	6				801.997	2
						801.999	9				801.999	2
						802	12				802	1
						802.002	7				802.002	0
						802.004	7				802.004	1
						802.006	8				802.006	0
						802.007	7				802.007	1
						802.009	10				802.009	3
						802.011	6				802.011	0
						802.012	9				802.012	1
						802.014	7				802.014	3
						802.016	4				802.016	0
						802.018	7				802.018	0
						802.019	15				802.019	1
						802.021	8				802.021	1
						802.023	6				802.023	1
						802.025	7				802.025	0
						802.026	11				802.026	0
						802.028	6				802.028	1
						802.03	9				802.03	0
						802.031	12				802.031	2
						802.033	10				802.033	0
						802.035	7				802.035	0
						802.037	16				802.037	0
						802.038	10				802.038	0
						802.04	11				802.04	1
						802.042	10				802.042	0
						802.044	8				802.044	1
						802.045	12				802.045	2
						802.047	14				802.047	0
						802.049	15				802.049	1
						802.05	13				802.05	1
						802.052	15				802.052	0
						802.054	8				802.054	1
						802.056	8				802.056	1
						802.057	11				802.057	0
						802.059	7				802.059	1
						802.061	12				802.061	0
						802.063	15				802.063	2
						802.064	8				802.064	0
						802.066	10				802.066	1
						802.068	11				802.068	1
						802.069	12				802.069	1
						802.071	8				802.071	1
						802.073	10				802.073	1
						802.075	13				802.075	1
						802.076	12				802.076	0
						802.078	12				802.078	0
						802.08	18				802.08	0
						802.081	15				802.081	2
						802.083	9				802.083	0
						802.085	17				802.085	0
						802.087	7				802.087	0
						802.088	11				802.088	1
						802.09	16				802.09	0
						802.092	12				802.092	1
						802.094	15				802.094	1
						802.095	10				802.095	1
						802.097	11				802.097	0
						802.099	13				802.099	3
						802.1	11				802.1	0
						802.102	14				802.102	0
						802.104	10				802.104	0
						802.106	9				802.106	0
						802.107	10				802.107	0
						802.109	10				802.109	0
						802.111	11				802.111	2
						802.113	16				802.113	0
						802.114	15				802.114	1
						802.116	10				802.116	1
						802.118	8				802.118	2
						802.119	11				802.119	0
						802.121	16				802.121	1
						802.123	19				802.123	3
						802.125	10				802.125	0
						802.126	18				802.126	0
						802.128	12				802.128	0
						802.13	14				802.13	0
						802.132	10				802.132	2
						802.133	18				802.133	1
						802.135	13				802.135	1
						802.137	11				802.137	0
						802.138	15				802.138	2
						802.14	12				802.14	0
						802.142	13				802.142	0
						802.144	10				802.144	0
						802.145	10				802.145	2
						802.147	11				802.147	1
						802.149	8				802.149	1
						802.151	14				802.151	0
						802.152	9				802.152	2
						802.154	16				802.154	1
						802.156	12				802.156	0
						802.157	13				802.157	1
						802.159	8				802.159	0
						802.161	16				802.161	1
						802.163	8				802.163	0
						802.164	9				802.164	0
						802.166	13				802.166	1
						802.168	5				802.168	0
						802.17	17				802.17	0
						802.171	13				802.171	0
						802.173	12				802.173	0
						802.175	14				802.175	0
						802.176	8				802.176	0
						802.178	13				802.178	0
						802.18	8				802.18	1
						802.182	6				802.182	1
						802.183	12				802.183	0
						802.185	15				802.185	3
						802.187	14				802.187	3
						802.188	14				802.188	1
						802.19	10				802.19	2
						802.192	16				802.192	2
						802.194	6				802.194	1
						802.195	15				802.195	1
						802.197	5				802.197	1
						802.199	16				802.199	1
						802.201	15				802.201	1
						802.202	8				802.202	1
						802.204	14				802.204	0
						802.206	10				802.206	0
						802.207	7				802.207	1
						802.209	11				802.209	0
						802.211	8				802.211	1
						802.213	13				802.213	0
						802.214	10				802.214	0
						802.216	11				802.216	1
						802.218	11				802.218	1
						802.22	10				802.22	1
						802.221	11				802.221	0
						802.223	9				802.223	0
						802.225	8				802.225	0
						802.226	8				802.226	1
						802.228	7				802.228	0
						802.23	9				802.23	0
						802.232	10				802.232	0
						802.233	9				802.233	1
						802.235	10				802.235	2
						802.237	11				802.237	1
						802.239	11				802.239	0
						802.24	6				802.24	1
						802.242	10				802.242	1
						802.244	7				802.244	0
						802.245	9				802.245	1
						802.247	14				802.247	1
						802.249	15				802.249	0
						802.251	6				802.251	0
						802.252	9				802.252	2
						802.254	11				802.254	0
						802.256	14				802.256	1
						802.258	9				802.258	1
						802.259	13				802.259	0
						802.261	11				802.261	0
						802.263	9				802.263	2
						802.264	7				802.264	0
						802.266	10				802.266	0
						802.268	6				802.268	1
						802.27	10				802.27	2
						802.271	4				802.271	0
						802.273	9				802.273	2
						802.275	5				802.275	0
						802.277	16				802.277	1
						802.278	15				802.278	1
						802.28	6				802.28	0
						802.282	6				802.282	1
						802.283	7				802.283	0
						802.285	9				802.285	1
						802.287	15				802.287	0
						802.289	9				802.289	0
						802.29	8				802.29	0
						802.292	3				802.292	0
						802.294	8				802.294	3
						802.295	7				802.295	1
						802.297	14				802.297	1
						802.299	9				802.299	0
						802.301	14				802.301	0
						802.302	7				802.302	0
						802.304	8				802.304	0
						802.306	4				802.306	0
						802.308	8				802.308	1
						802.309	8				802.309	0
						802.311	14				802.311	1
						802.313	10				802.313	1
						802.314	10				802.314	2
						802.316	7				802.316	0
						802.318	7				802.318	1
						802.32	9				802.32	1
						802.321	7				802.321	0
						802.323	6				802.323	1
						802.325	5				802.325	1
						802.327	8				802.327	1
						802.328	15				802.328	0
						802.33	9				802.33	0
						802.332	4				802.332	1
						802.333	7				802.333	1
						802.335	12				802.335	0
						802.337	13				802.337	0
						802.339	7				802.339	0
						802.34	10				802.34	0
						802.342	4				802.342	0
						802.344	8				802.344	0
						802.346	7				802.346	2
						802.347	12				802.347	1
						802.349	11				802.349	0
						802.351	3				802.351	0
						802.352	9				802.352	0
						802.354	8				802.354	0
						802.356	6				802.356	0
						802.358	8				802.358	1
						802.359	8				802.359	3
						802.361	8				802.361	2
						802.363	4				802.363	0
						802.365	8				802.365	0
						802.366	7				802.366	1
						802.368	8				802.368	2
						802.37	5				802.37	0
						802.371	7				802.371	0
						802.373	4				802.373	0
						802.375	6				802.375	0
						802.377	10				802.377	2
						802.378	6				802.378	1
						802.38	5				802.38	0
						802.382	4				802.382	0
						802.384	10				802.384	0
						802.385	7				802.385	0
						802.387	2				802.387	0
						802.389	6				802.389	0
						802.39	5				802.39	0
						802.392	3				802.392	2
						802.394	3				802.394	0
						802.396	0				802.396	0
						802.397	5				802.397	1
						802.399	1				802.399	0
						802.401	6				802.401	0
						802.403	5				802.403	0
						802.404	7				802.404	0
						802.406	2				802.406	0
						802.408	2				802.408	1
						802.409	8				802.409	0
						802.411	9				802.411	1
						802.413	8				802.413	0
						802.415	3				802.415	0
						802.416	5				802.416	1
						802.418	7				802.418	2
						802.42	2				802.42	1
						802.421	6				802.421	0
						802.423	7				802.423	0
						802.425	3				802.425	0
						802.427	3				802.427	2
						802.428	9				802.428	1
						802.43	3				802.43	0
						802.432	4				802.432	0
						802.434	8				802.434	2
						802.435	6				802.435	1
						802.437	4				802.437	1
						802.439	5				802.439	0
						802.44	2				802.44	1
						802.442	6				802.442	2
						802.444	4				802.444	0
						802.446	6				802.446	0
						802.447	1				802.447	2
						802.449	4				802.449	3
						802.451	4				802.451	1
						802.453	4				802.453	0
						802.454	9				802.454	0
						802.456	7				802.456	2
						802.458	3				802.458	0
						802.459	1				802.459	1
						802.461	6				802.461	0
						802.463	5				802.463	0
						802.465	5				802.465	0
						802.466	6				802.466	0
						802.468	4				802.468	0
						802.47	4				802.47	0
						802.472	8				802.472	1
						802.473	4				802.473	0
						802.475	3				802.475	1
						802.477	3				802.477	2
						802.478	8				802.478	1
						802.48	6				802.48	0
						802.482	8				802.482	1
						802.484	5				802.484	0
						802.485	3				802.485	0
						802.487	7				802.487	2
						802.489	3				802.489	0
						802.491	6				802.491	0
						802.492	7				802.492	0
						802.494	3				802.494	0
						802.496	4				802.496	0
						802.497	3				802.497	0
						802.499	2				802.499	0
						802.501	6				802.501	0
						802.503	3				802.503	0
						802.504	6				802.504	0
						802.506	4				802.506	0
						802.508	4				802.508	1
						802.51	5				802.51	0
						802.511	4				802.511	0
						802.513	3				802.513	0
						802.515	7				802.515	0
						802.516	1				802.516	1
						802.518	4				802.518	0
						802.52	5				802.52	1
						802.522	6				802.522	0
						802.523	1				802.523	0
						802.525	2				802.525	0
						802.527	5				802.527	0
						802.529	1				802.529	0
						802.53	4				802.53	0
						802.532	2				802.532	0
						802.534	5				802.534	0
						802.535	7				802.535	0
						802.537	4				802.537	1
						802.539	0				802.539	1
						802.541	6				802.541	0
						802.542	3				802.542	1
						802.544	4				802.544	0
						802.546	5				802.546	0
						802.548	3				802.548	0
						802.549	3				802.549	0
						802.551	3				802.551	2
						802.553	8				802.553	1
						802.554	7				802.554	0
						802.556	8				802.556	0
						802.558	5				802.558	0
						802.56	5				802.56	0
						802.561	8				802.561	0
						802.563	3				802.563	0
						802.565	1				802.565	0
						802.566	6				802.566	1
						802.568	6				802.568	1
						802.57	6				802.57	0
						802.572	5				802.572	1
						802.573	4				802.573	2
						802.575	3				802.575	0
						802.577	5				802.577	0
						802.579	7				802.579	1
						802.58	6				802.58	0
						802.582	6				802.582	0
						802.584	2				802.584	0
						802.585	3				802.585	0
						802.587	6				802.587	1
						802.589	7				802.589	1
						802.591	2				802.591	1
						802.592	6				802.592	0
						802.594	7				802.594	0
						802.596	7				802.596	2
						802.598	5				802.598	0
						802.599	6				802.599	0
						802.601	9				802.601	0
						802.603	8				802.603	0
						802.604	9				802.604	0
						802.606	6				802.606	1
						802.608	4				802.608	0
						802.61	5				802.61	0
						802.611	4				802.611	1
						802.613	7				802.613	0
						802.615	7				802.615	1
						802.617	10				802.617	0
						802.618	11				802.618	2
						802.62	6				802.62	0
						802.622	6				802.622	0
						802.623	8				802.623	0
						802.625	11				802.625	0
						802.627	5				802.627	0
						802.629	11				802.629	0
						802.63	8				802.63	0
						802.632	7				802.632	0
						802.634	4				802.634	1
						802.636	7				802.636	2
						802.637	7				802.637	1
						802.639	8				802.639	0
						802.641	7				802.641	2
						802.642	17				802.642	0
						802.644	9				802.644	0
						802.646	12				802.646	0
						802.648	14				802.648	1
						802.649	14				802.649	0
						802.651	11				802.651	2
						802.653	7				802.653	0
						802.655	12				802.655	1
						802.656	9				802.656	2
						802.658	9				802.658	1
						802.66	7				802.66	0
						802.661	8				802.661	2
						802.663	9				802.663	0
						802.665	9				802.665	0
						802.667	9				802.667	2
						802.668	14				802.668	1
						802.67	6				802.67	1
						802.672	7				802.672	0
						802.674	8				802.674	0
						802.675	3				802.675	2
						802.677	20				802.677	0
						802.679	10				802.679	0
						802.68	12				802.68	0
						802.682	16				802.682	0
						802.684	12				802.684	0
						802.686	5				802.686	1
						802.687	17				802.687	1
						802.689	13				802.689	0
						802.691	10				802.691	1
						802.693	4				802.693	0
						802.694	12				802.694	0
						802.696	5				802.696	0
						802.698	12				802.698	1
						802.699	19				802.699	0
						802.701	12				802.701	1
						802.703	10				802.703	0
						802.705	11				802.705	0
						802.706	8				802.706	1
						802.708	12				802.708	1
						802.71	10				802.71	0
						802.712	20				802.712	0
						802.713	12				802.713	0
						802.715	18				802.715	0
						802.717	16				802.717	0
						802.718	9				802.718	0
						802.72	11				802.72	0
						802.722	11				802.722	1
						802.724	11				802.724	0
						802.725	13				802.725	0
						802.727	5				802.727	0
						802.729	8				802.729	0
						802.73	9				802.73	0
						802.732	7				802.732	1
						802.734	2				802.734	1
						802.736	6				802.736	0
						802.737	12				802.737	1
						802.739	10				802.739	2
						802.741	17				802.741	2
						802.743	12				802.743	0
						802.744	16				802.744	1
						802.746	14				802.746	1
						802.748	13				802.748	0
						802.749	12				802.749	0
						802.751	12				802.751	1
						802.753	12				802.753	0
						802.755	14				802.755	0
						802.756	14				802.756	1
						802.758	7				802.758	0
						802.76	15				802.76	1
						802.762	13				802.762	1
						802.763	15				802.763	0
						802.765	8				802.765	1
						802.767	13				802.767	0
						802.768	16				802.768	0
						802.77	9				802.77	0
						802.772	12				802.772	0
						802.774	11				802.774	2
						802.775	18				802.775	0
						802.777	9				802.777	0
						802.779	7				802.779	0
						802.781	9				802.781	0
						802.782	13				802.782	1
						802.784	6				802.784	0
						802.786	11				802.786	0
						802.787	11				802.787	2
						802.789	7				802.789	0
						802.791	11				802.791	0
						802.793	16				802.793	2
						802.794	13				802.794	0
						802.796	12				802.796	1
						802.798	9				802.798	1
						802.8	8				802.8	0
						802.801	13				802.801	1
						802.803	8				802.803	1
						802.805	18				802.805	0
						802.806	16				802.806	1
						802.808	16				802.808	0
						802.81	19				802.81	1
						802.812	12				802.812	0
						802.813	18				802.813	1
						802.815	13				802.815	1
						802.817	17				802.817	0
						802.819	10				802.819	0
						802.82	10				802.82	1
						802.822	14				802.822	0
						802.824	16				802.824	0
						802.825	10				802.825	1
						802.827	12				802.827	1
						802.829	16				802.829	2
						802.831	10				802.831	0
						802.832	12				802.832	1
						802.834	8				802.834	0
						802.836	15				802.836	1
						802.838	9				802.838	0
						802.839	15				802.839	1
						802.841	19				802.841	0
						802.843	21				802.843	1
						802.844	12				802.844	0
						802.846	13				802.846	2
						802.848	17				802.848	0
						802.85	16				802.85	1
						802.851	14				802.851	1
						802.853	11				802.853	0
						802.855	8				802.855	0
						802.857	20				802.857	0
						802.858	11				802.858	1
						802.86	16				802.86	0
						802.862	5				802.862	1
						802.863	13				802.863	0
						802.865	11				802.865	0
						802.867	6				802.867	0
						802.869	16				802.869	1
						802.87	13				802.87	0
						802.872	4				802.872	0
						802.874	17				802.874	2
						802.876	8				802.876	0
						802.877	14				802.877	0
						802.879	10				802.879	0
						802.881	11				802.881	0
						802.882	17				802.882	0
						802.884	19				802.884	0
						802.886	11				802.886	0
						802.888	19				802.888	1
						802.889	20				802.889	0
						802.891	8				802.891	0
						802.893	15				802.893	0
						802.895	14				802.895	0
						802.896	9				802.896	1
						802.898	14				802.898	0
						802.9	13				802.9	0
						802.901	14				802.901	0
						802.903	16				802.903	1
						802.905	14				802.905	0
						802.907	17				802.907	0
						802.908	15				802.908	2
						802.91	20				802.91	0
						802.912	9				802.912	1
						802.914	9				802.914	0
						802.915	13				802.915	0
						802.917	16				802.917	0
						802.919	10				802.919	0
						802.92	14				802.92	0
						802.922	16				802.922	0
						802.924	14				802.924	0
						802.926	13				802.926	1
						802.927	20				802.927	2
						802.929	13				802.929	1
						802.931	11				802.931	0
						802.932	9				802.932	1
						802.934	14				802.934	0
						802.936	14				802.936	0
						802.938	17				802.938	1
						802.939	10				802.939	0
						802.941	22				802.941	1
						802.943	12				802.943	1
						802.945	17				802.945	0
						802.946	15				802.946	0
						802.948	20				802.948	1
						802.95	11				802.95	0
						802.951	13				802.951	0
						802.953	13				802.953	0
						802.955	19				802.955	1
						802.957	11				802.957	0
						802.958	19				802.958	0
						802.96	12				802.96	0
						802.962	15				802.962	0
						802.964	14				802.964	0
						802.965	9				802.965	0
						802.967	18				802.967	0
						802.969	18				802.969	0
						802.97	16				802.97	2
						802.972	14				802.972	0
						802.974	14				802.974	0
						802.976	17				802.976	2
						802.977	13				802.977	0
						802.979	13				802.979	0
						802.981	16				802.981	1
						802.983	15				802.983	0
						802.984	10				802.984	1
						802.986	13				802.986	0
						802.988	14				802.988	0
						802.989	12				802.989	1
						802.991	17				802.991	0
						802.993	20				802.993	0
						802.995	21				802.995	1
						802.996	20				802.996	1
						802.998	16				802.998	1
						803	17				803	1
						803.002	13				803.002	1
						803.003	13				803.003	1
						803.005	17				803.005	0
						803.007	20				803.007	0
						803.008	21				803.008	1
						803.01	19				803.01	1
						803.012	15				803.012	0
						803.014	31				803.014	0
						803.015	19				803.015	5
						803.017	18				803.017	0
						803.019	26				803.019	0
						803.021	27				803.021	1
						803.022	20				803.022	1
						803.024	20				803.024	0
						803.026	26				803.026	0
						803.027	22				803.027	0
						803.029	25				803.029	1
						803.031	32				803.031	1
						803.033	26				803.033	0
						803.034	25				803.034	2
						803.036	29				803.036	0
						803.038	26				803.038	0
						803.04	24				803.04	1
						803.041	23				803.041	1
						803.043	17				803.043	0
						803.045	25				803.045	0
						803.046	29				803.046	0
						803.048	25				803.048	0
						803.05	30				803.05	1
						803.052	26				803.052	1
						803.053	27				803.053	1
						803.055	34				803.055	0
						803.057	36				803.057	0
						803.059	28				803.059	0
						803.06	29				803.06	1
						803.062	30				803.062	0
						803.064	26				803.064	1
						803.065	30				803.065	2
						803.067	30				803.067	0
						803.069	35				803.069	0
						803.071	30				803.071	1
						803.072	25				803.072	1
						803.074	22				803.074	1
						803.076	23				803.076	0
						803.078	23				803.078	0
						803.079	28				803.079	0
						803.081	27				803.081	3
						803.083	38				803.083	0
						803.084	21				803.084	0
						803.086	38				803.086	0
						803.088	27				803.088	1
						803.09	27				803.09	0
						803.091	29				803.091	1
						803.093	29				803.093	0
						803.095	32				803.095	0
						803.097	39				803.097	0
						803.098	40				803.098	1
						803.1	43				803.1	2
						803.102	37				803.102	1
						803.103	25				803.103	0
						803.105	32				803.105	0
						803.107	32				803.107	1
						803.109	31				803.109	0
						803.11	35				803.11	0
						803.112	39				803.112	0
						803.114	38				803.114	0
						803.116	39				803.116	1
						803.117	38				803.117	0
						803.119	46				803.119	0
						803.121	24				803.121	1
						803.122	42				803.122	0
						803.124	45				803.124	0
						803.126	36				803.126	0
						803.128	42				803.128	0
						803.129	40				803.129	1
						803.131	36				803.131	0
						803.133	35				803.133	0
						803.135	38				803.135	1
						803.136	31				803.136	1
						803.138	36				803.138	0
						803.14	32				803.14	0
						803.141	42				803.141	1
						803.143	52				803.143	1
						803.145	36				803.145	0
						803.147	39				803.147	1
						803.148	33				803.148	0
						803.15	25				803.15	1
						803.152	32				803.152	0
						803.154	29				803.154	0
						803.155	41				803.155	0
						803.157	41				803.157	0
						803.159	30				803.159	0
						803.16	32				803.16	2
						803.162	38				803.162	1
						803.164	22				803.164	0
						803.166	34				803.166	0
						803.167	28				803.167	0
						803.169	30				803.169	1
						803.171	24				803.171	0
						803.173	40				803.173	0
						803.174	38				803.174	0
						803.176	32				803.176	1
						803.178	28				803.178	1
						803.179	33				803.179	1
						803.181	28				803.181	1
						803.183	31				803.183	1
						803.185	35				803.185	0
						803.186	21				803.186	2
						803.188	25				803.188	2
						803.19	34				803.19	2
						803.192	42				803.192	0
						803.193	24				803.193	0
						803.195	23				803.195	0
						803.197	23				803.197	1
						803.198	18				803.198	1
						803.2	25				803.2	0
						803.202	30				803.202	1
						803.204	27				803.204	1
						803.205	21				803.205	1
						803.207	26				803.207	1
						803.209	27				803.209	2
						803.211	22				803.211	1
						803.212	23				803.212	0
						803.214	20				803.214	0
						803.216	24				803.216	0
						803.217	18				803.217	0
						803.219	20				803.219	1
						803.221	22				803.221	2
						803.223	22				803.223	1
						803.224	20				803.224	0
						803.226	23				803.226	0
						803.228	12				803.228	1
						803.23	17				803.23	0
						803.231	24				803.231	0
						803.233	20				803.233	0
						803.235	20				803.235	0
						803.236	33				803.236	0
						803.238	15				803.238	0
						803.24	19				803.24	1
						803.242	12				803.242	1
						803.243	21				803.243	0
						803.245	15				803.245	0
						803.247	14				803.247	1
						803.249	18				803.249	0
						803.25	27				803.25	1
						803.252	17				803.252	0
						803.254	17				803.254	1
						803.255	18				803.255	0
						803.257	21				803.257	0
						803.259	18				803.259	0
						803.261	27				803.261	1
						803.262	12				803.262	1
						803.264	8				803.264	2
						803.266	10				803.266	1
						803.267	18				803.267	0
						803.269	10				803.269	0
						803.271	10				803.271	0
						803.273	14				803.273	1
						803.274	15				803.274	0
						803.276	12				803.276	0
						803.278	11				803.278	2
						803.28	16				803.28	0
						803.281	21				803.281	0
						803.283	18				803.283	0
						803.285	10				803.285	0
						803.286	7				803.286	0
						803.288	13				803.288	1
						803.29	19				803.29	1
						803.292	21				803.292	1
						803.293	7				803.293	0
						803.295	20				803.295	0
						803.297	14				803.297	0
						803.299	13				803.299	4
						803.3	16				803.3	1
						803.302	12				803.302	1
						803.304	14				803.304	1
						803.305	8				803.305	1
						803.307	13				803.307	1
						803.309	15				803.309	0
						803.311	18				803.311	0
						803.312	5				803.312	0
						803.314	15				803.314	0
						803.316	9				803.316	0
						803.318	16				803.318	0
						803.319	16				803.319	0
						803.321	9				803.321	0
						803.323	15				803.323	0
						803.324	8				803.324	1
						803.326	12				803.326	1
						803.328	16				803.328	0
						803.33	7				803.33	1
						803.331	10				803.331	0
						803.333	8				803.333	0
						803.335	6				803.335	1
						803.337	11				803.337	0
						803.338	10				803.338	0
						803.34	11				803.34	0
						803.342	9				803.342	0
						803.343	16				803.343	0
						803.345	14				803.345	0
						803.347	10				803.347	0
						803.349	11				803.349	0
						803.35	7				803.35	0
						803.352	10				803.352	0
						803.354	11				803.354	0
						803.356	8				803.356	0
						803.357	13				803.357	0
						803.359	5				803.359	0
						803.361	13				803.361	0
						803.362	10				803.362	0
						803.364	5				803.364	0
						803.366	3				803.366	1
						803.368	10				803.368	1
						803.369	6				803.369	0
						803.371	4				803.371	0
						803.373	8				803.373	0
						803.375	8				803.375	0
						803.376	6				803.376	3
						803.378	9				803.378	1
						803.38	10				803.38	1
						803.381	7				803.381	0
						803.383	11				803.383	0
						803.385	7				803.385	0
						803.387	3				803.387	0
						803.388	8				803.388	1
						803.39	3				803.39	0
						803.392	6				803.392	1
						803.394	7				803.394	0
						803.395	6				803.395	0
						803.397	4				803.397	0
						803.399	10				803.399	0
						803.4	7				803.4	0
						803.402	5				803.402	0
						803.404	7				803.404	1
						803.406	9				803.406	0
						803.407	4				803.407	0
						803.409	6				803.409	1
						803.411	8				803.411	0
						803.413	7				803.413	1
						803.414	3				803.414	2
						803.416	6				803.416	1
						803.418	8				803.418	0
						803.419	4				803.419	2
						803.421	6				803.421	0
						803.423	4				803.423	1
						803.425	1				803.425	3
						803.426	5				803.426	0
						803.428	11				803.428	0
						803.43	6				803.43	1
						803.432	8				803.432	0
						803.433	7				803.433	0
						803.435	8				803.435	1
						803.437	4				803.437	0
						803.438	8				803.438	0
						803.44	4				803.44	0
						803.442	4				803.442	0
[truncated: 32,189 more rows]
